# Supplementary material for: Adaptive switch to sexually dimorphic movements by partner-seeking termites
Source: Sci Adv. 2019 Jun 19;5(6):eaau6108. doi: 10.1126/sciadv.aau6108 (PMC6584256; doi:10.1126/sciadv.aau6108)
Supplement: Data file S1 [file aau6108_Data_file_S1.zip › Dataset/RsExperiments/170526_163_M_2_after-position_set1_5FPS.txt]

"time" "x" "y"
"1" 0 109.200044604444 55.657305712963
"2" 0.2 110.731786417778 55.1150024871906
"3" 0.4 111.836108060444 53.4558405092963
"4" 0.6 113.254115751111 51.8477818996296
"5" 0.8 114.608147997778 50.2475071727546
"6" 1 114.651067475169 49.0037780745209
"7" 1.2 115.651475131111 49.1016738382755
"8" 1.4 117.257085160635 47.0126170596296
"9" 1.6 118.583890329267 45.7886282812254
"10" 1.8 119.549238293333 43.2763533196296
"11" 2 120.214964106288 40.9195611732466
"12" 2.2 119.848860444444 41.8490028908518
"13" 2.4 119.394947816848 42.8380706716064
"14" 2.6 119.375937676314 42.1694114798735
"15" 2.8 121.115834112 42.558404600963
"16" 3 124.477438999596 43.4511784946296
"17" 3.2 125.177854417778 43.4511784946296
"18" 3.4 125.87826983596 43.4424372358796
"19" 3.6 126.161748778859 43.4842535277377
"20" 3.8 126.140925617778 43.9057239496296
"21" 4 125.999413114921 44.5322402910582
"22" 4.2 126.440547768889 46.0626781087407
"23" 4.4 127.577506824444 47.8356481959838
"24" 4.6 128.377129965095 48.7923007923126
"25" 4.8 128.124442472246 51.4760259955871
"26" 5 128.177133297778 51.5495087439153
"27" 5.2 128.287198577778 51.4173789687963
"28" 5.4 129.222753457778 52.4063899587963
"29" 5.6 129.091212025583 53.7829199342638
"30" 5.8 128.813448197778 55.2715456393171
"31" 6 128.888888775111 54.8917379466296
"32" 6.2 129.757793013333 56.1182336743518
"33" 6.4 128.906010040889 59.3019943612963
"34" 6.6 129.370287769267 59.9048312413317
"35" 6.8 128.698187016927 61.287809966119
"36" 7 128.751918648889 62.1481482102963
"37" 7.2 128.965934471111 61.6096866712963
"38" 7.4 129.444259833778 61.7763533381296
"39" 7.6 130.055679901021 61.6027566643594
"40" 7.8 129.982203889778 61.1225071836296
"41" 8 129.945056857778 60.5455841061296
"42" 8.2 130.089517537778 59.3777519371296
"43" 8.4 130.050994689778 57.9975071805046
"44" 8.6 128.016820824734 55.7345473120209
"45" 8.8 128.191700761307 55.1428691686002
"46" 9 128.125689742995 54.9820389500644
"47" 9.2 128.351802111691 54.5723399529992
"48" 9.4 128.986363254141 53.6522274558796
"49" 9.6 128.871023106473 52.9502663727818
"50" 9.8 128.557358810505 51.3270526283796
"51" 10 128.067068017778 50.1189293550947
"52" 10.2 128.084189283556 49.3190883684074
"53" 10.4 127.775797703631 48.5202557638979
"54" 10.6 127.830004337778 47.7438089453989
"55" 10.8 128.119125920481 47.8293678771972
"56" 11 128.366690168889 49.0455840946296
"57" 11.2 128.620216604444 50.6234933664245
"58" 11.4 129.149376604444 51.6096866612963
"59" 11.6 128.397263857778 53.9513925767725
"60" 11.8 128.140835173522 55.1503304182466
"61" 12 128.97151749256 56.8967546710427
"62" 12.2 129.871064802168 57.919880538776
"63" 12.4 130.19052256607 59.3645334482882
"64" 12.6 130.635257884444 59.4195157289352
"65" 12.8 127.807262763824 62.8738488669552
"66" 13 128.184311468213 64.2629754141948
"67" 13.2 126.896275578562 65.3200939148257
"68" 13.4 127.103996817778 66.6854442521296
"69" 13.6 128.287198577778 68.7080644910582
"70" 13.8 129.670693550801 69.6090903763738
"71" 14 130.731565004444 70.616096936713
"72" 14.2 129.351162951111 73.1054131785185
"73" 14.4 129.447470071111 74.4382123251505
"74" 14.6 129.597844346199 74.4808067921296
"75" 14.8 129.933944497778 74.9035722861681
"76" 15 129.864800924444 74.5950346696296
"77" 15.2 129.939706462222 73.9066952306018
"78" 15.4 129.174599897778 71.4975071940046
"79" 15.6 129.351162951111 70.2875712953588
"80" 15.8 130.017799469693 69.5529490905871
"81" 16 130.524201025345 68.9416340105756
"82" 16.2 130.865639622484 68.9777108113943
"83" 16.4 127.865281671111 67.2598698271296
"84" 16.6 129.136273594921 65.1994302646296
"85" 16.8 128.937684382578 63.2532764165296
"86" 17 129.688237871111 61.5856482097338
"87" 17.2 130.350251448022 61.0530887970686
"88" 17.4 129.746269084444 61.1363138897578
"89" 17.6 129.828112497778 62.0126170746296
"90" 17.8 130.387611004444 63.4228734862963
"91" 18 130.378438897778 64.5388951469122
"92" 18.2 130.23509806801 65.727158351025
"93" 18.4 129.667247857778 67.6550515688604
"94" 18.6 127.691011644444 69.2653643346296
"95" 18.8 127.893337526797 70.5538797420806
"96" 19 129.078292777778 73.2202636059838
"97" 19.2 128.965934471111 75.4558405312963
"98" 19.4 129.052536222429 76.0491619391645
"99" 19.6 129.588720513778 76.4494302758796
"100" 19.8 129.68729368366 76.217529823159
"101" 20 126.606783314522 74.2155304525366
"102" 20.2 126.125818618562 72.695659533061
"103" 20.4 126.27491813256 71.7796978297383
"104" 20.6 127.380356379517 70.7596309390862
"105" 20.8 128.653285269952 71.2613031803905
"106" 21 129.387851377778 72.2559451853439
"107" 21.2 129.359723584 74.7207977955185
"108" 21.4 129.659345735111 76.8917379686296
"109" 21.6 129.746269084444 78.0396669638604
"110" 21.8 129.635498257778 77.4613350387963
"111" 22 130.043898375673 77.1731144871296
"112" 22.2 129.924066844444 76.5998247533476
"113" 22.4 129.790458586199 76.5658270371296
"114" 22.6 129.291238520889 76.8575499344074
"115" 22.8 129.411087381333 76.4729345494074
"116" 23 129.581716359596 76.5281016046296
"117" 23.2 129.607981937778 76.3979991488157
"118" 23.4 129.636169387534 75.6778542901174
"119" 23.6 129.930740934535 75.1994302746296
"120" 23.8 128.067068017778 72.3680063765445
"121" 24 127.51549087596 71.4494302708796
"122" 24.2 128.058507384889 70.1054131755185
"123" 24.4 128.845550571111 69.9269943719213
"124" 24.6 129.065159988687 70.5053743258796
"125" 24.8 129.246830237778 71.1369302705671
"126" 25 129.529185203232 73.3987309721296
"127" 25.2 129.617154044444 75.5565731321296
"128" 25.4 129.770183403041 75.4929525421296
"129" 25.6 130.059249585778 74.9796500546296
"130" 25.8 130.057415164444 75.7015670272685
"131" 26 130.215008633535 75.3509454262963
"132" 26.2 127.86215925182 71.6151422186722
"133" 26.4 125.796678890969 70.7067952455871
"134" 26.6 125.930800992323 70.1207589408796
"135" 26.8 124.904610961034 69.6806467270715
"136" 27 123.718266510222 68.3874644558519
"137" 27.2 124.407397457778 67.783042307347
"138" 27.4 125.447514353778 66.1310541971852
"139" 27.6 128.001497212671 64.8639147160126
"140" 27.8 129.286958204444 63.8292379555671
"141" 28 130.286717831111 63.3862434496296
"142" 28.2 130.513789444805 62.6422577048999
"143" 28.4 127.707521436444 59.3190883784074
"144" 28.6 125.839442459517 58.0004336019122
"145" 28.8 126.501565045863 57.0897739553743
"146" 29 127.442997880178 56.2763533326296
"147" 29.2 128.351403324444 56.5181115746296
"148" 29.4 129.326107440217 56.7285109315808
"149" 29.6 129.877641873778 58.5936610272546
"150" 29.8 125.684733996725 61.4342480746296
"151" 30 125.554708365604 63.8281928050644
"152" 30.2 124.825511295827 64.242582233654
"153" 30.4 125.139331569778 64.8917379566296
"154" 30.6 125.250619797333 67.1566952238519
"155" 30.8 124.733662394921 70.7017850582011
"156" 31 124.540745777778 74.9331580850142
"157" 31.2 124.19803415343 75.667657699847
"158" 31.4 124.893519111111 73.679283752963
"159" 31.6 125.473196252444 72.3105413828519
"160" 31.8 126.26349831596 69.1242554433796
"161" 32 128.211528697778 65.0551994952546
"162" 32.2 129.762073329778 61.4985755600741
"163" 32.4 129.022113624444 58.2202635909838
"164" 32.6 129.262062486349 56.4710158132011
"165" 32.8 129.499327751111 55.3769450477065
"166" 33 129.213998265051 54.6836959883796
"167" 33.2 129.459817137778 54.0061363678347
"168" 33.4 127.970760897778 51.3639601653241
"169" 33.6 122.442732209778 50.4729345234074
"170" 33.8 122.944348868842 50.5349457982466
"171" 34 125.181785320635 49.6421304060582
"172" 34.2 126.165002397778 48.7811610174421
"173" 34.4 126.313048981182 47.0979572514381
"174" 34.6 125.789939669333 45.1994302446296
"175" 34.8 126.266348843824 45.0294839117226
"176" 35 126.761049512412 44.6928636399955
"177" 35.2 126.951932944094 45.7561104071296
"178" 35.4 126.733584817778 46.7181679187322
"179" 35.6 127.56018843883 46.9099565621296
"180" 35.8 127.711472497778 47.635327682963
"181" 36 127.851793278954 49.7469415613943
"182" 36.2 125.58448448 52.0455840976296
"183" 36.4 125.779282554921 53.1036688710582
"184" 36.6 126.500472199111 54.3703704247407
"185" 36.8 128.005781668687 54.7973323521296
"186" 37 128.424780177778 54.5217745762963
"187" 37.2 129.035078044444 54.0357221666809
"188" 37.4 129.002622897778 53.4503460037963
"189" 37.6 129.133165439173 53.4105214871878
"190" 37.8 129.389338746426 53.3075383608459
"191" 38 129.404666906667 53.4472935007407
"192" 38.2 129.464897073778 53.8367928906296
"193" 38.4 129.545512454535 54.0975591516567
"194" 38.6 129.667247857778 54.9035722661681
"195" 38.8 129.588226631111 55.0416393274501
"196" 39 129.319060577778 55.2781015833796
"197" 39.2 129.038513749952 55.6091292516948
"198" 39.4 129.3753911574 56.9701124044409
"199" 39.6 129.754735644444 57.7543753121296
"200" 39.8 130.217180464289 59.2781422443971
"201" 40 130.118633643824 59.787981243118
"202" 40.2 129.821087054374 61.0504940902679
"203" 40.4 130.148941079905 61.9015579209062
"204" 40.6 130.455484593778 62.8148148776296
"205" 40.8 130.512820925685 64.0813622849785
"206" 41 130.83463051883 64.5617784421296
"207" 41.2 129.446723504289 66.7736699799785
"208" 41.4 127.022670805333 67.3874644548519
"209" 41.6 126.501030501256 68.3432429768035
"210" 41.8 125.009316957778 69.4301994996296
"211" 42 124.39510293182 69.8966479452679
"212" 42.2 123.923512903631 69.1018692929223
"213" 42.4 123.875415271111 68.459503527963
"214" 42.6 124.030924170505 66.7466330633796
"215" 42.8 125.303794497778 65.4878918033796
"216" 43 127.837570199905 64.0537674156935
"217" 43.2 129.558803833948 63.3009032578211
"218" 43.4 130.266925390409 63.1346529346296
"219" 43.6 130.310457401307 63.717529810659
"220" 43.8 130.484376729778 64.0167379557546
"221" 44 129.808970709952 65.5338784254992
"222" 44.2 129.875283332063 65.7724286953439
"223" 44.4 129.912954484444 67.6673789850463
"224" 44.6 129.899043456 69.6096866792963
"225" 44.8 129.929005671111 70.8965456549421
"226" 45 129.835974303492 72.6405605703439
"227" 45.2 129.765218052063 73.7080644960582
"228" 45.4 129.984649784889 74.8319089067407
"229" 45.6 130.201442028589 74.5549396294945
"230" 45.8 130.221939827778 73.8652956579109
"231" 46 130.840713073778 73.9225071964296
"232" 46.2 131.311097323041 74.7540861446296
"233" 46.4 131.702661797778 74.4542379661921
"234" 46.6 126.492655969082 73.7027747547383
"235" 46.8 125.611236457778 72.3709046307755
"236" 47 125.642947338753 72.2726010034101
"237" 47.2 125.899037967545 71.4785000383506
"238" 47.4 126.609899419517 71.1860523441948
"239" 47.6 127.634668703492 72.0989593139153
"240" 47.8 128.648841640635 73.3077505239153
"241" 48 129.262881424444 75.519943095463
"242" 48.2 129.653842471111 76.4082214846296
"243" 48.4 129.311652337778 77.6846373777066
"244" 48.6 129.400551217778 77.7832567071937
"245" 48.8 129.835167964444 77.7635328412963
"246" 49 129.379989572063 74.2104192846296
"247" 49.2 127.520581104289 72.2924535275366
"248" 49.4 128.312958536927 72.1225071946296
"249" 49.6 128.765294637778 72.683404631088
"250" 49.8 129.034237393097 73.9555677529275
"251" 50 129.099480344178 76.3378918142296
"252" 50.2 128.074929823492 77.8603407953439
"253" 50.4 128.309929450821 78.1258516822383
"254" 50.6 128.603038076908 77.8499319495209
"255" 50.8 128.938900893567 78.2257460671296
"256" 51 129.425505289357 78.1245314921296
"257" 51.2 129.399750326967 77.850157928008
"258" 51.4 128.975106577778 77.525437602963
"259" 51.6 128.372040564444 78.2362892520255
"260" 51.8 128.617394417778 77.899587263201
"261" 52 128.945388952178 77.4840456615296
"262" 52.2 128.862114029693 76.6642420600551
"263" 52.4 128.860185476601 75.2446791434532
"264" 52.6 129.731255051378 73.2763533496296
"265" 52.8 130.025312791111 72.731481554213
"266" 53 130.44940203883 72.4463938346296
"267" 53.2 129.665052823704 71.6381767098148
"268" 53.4 129.336055951895 65.6519189528649
"269" 53.6 127.357436607251 64.8046934221296
"270" 53.8 126.938258983359 63.8398596013738
"271" 54 127.168201564444 62.8404559032963
"272" 54.2 127.665788351111 62.5311610311921
"273" 54.4 129.099808198203 62.2452567755871
"274" 54.6 129.931924068687 62.4109687233796
"275" 54.8 130.357615736697 62.4239624863864
"276" 55 130.645958675556 62.1972935094907
"277" 55.2 130.74339219462 61.9403209496296
"278" 55.4 130.847936107778 61.7138533380671
"279" 55.6 130.808988375425 61.8170773200708
"280" 55.8 130.763667377778 61.5840456456296
"281" 56 130.78506896 61.5562678678241
"282" 56.2 130.474746017778 61.4374110300984
"283" 56.4 130.510227588304 61.4949768196296
"284" 56.6 130.162335116314 61.5221319495077
"285" 56.8 129.710185412063 61.3611257082011
"286" 57 129.623391076978 60.6609687216296
"287" 57.2 129.607981937778 59.1868713889153
"288" 57.4 129.739123547991 58.0308541527147
"289" 57.6 129.633663836444 57.0626781197407
"290" 57.8 129.874678577778 56.8562349900142
"291" 58 129.607981937778 55.1994302546296
"292" 58.2 127.569481231111 53.0920584576505
"293" 58.4 127.280218356501 51.287809956119
"294" 58.6 127.544869411556 49.3532764026296
"295" 58.8 127.597277188509 48.088736063654
"296" 59 127.903345913778 47.4975071700046
"297" 59.2 127.874453777778 47.0263533233796
"298" 59.4 128.078074545778 47.0126170596296
"299" 59.6 128.099170391111 46.9195157164352
"300" 59.8 128.10871433994 46.8626319094945
"301" 60 128.27101250719 47.2243171244826
"302" 60.2 128.279957440936 47.7905233646296
"303" 60.4 128.62463555462 49.0253411796296
"304" 60.6 127.144547184094 52.2338432071296
"305" 60.8 124.278987964444 53.596866150463
"306" 61 124.487653391111 54.2939815357755
"307" 61.2 125.484286163232 55.1207589258796
"308" 61.4 127.176762197333 56.6524217090741
"309" 61.6 128.820403712 57.5840456416296
"310" 61.8 129.758723516908 58.3766877828905
"311" 62 129.963577457778 58.5722113230912
"312" 62.2 129.936835518266 58.7641582131662
"313" 62.4 129.574483809082 58.8867212282166
"314" 62.6 128.993255639905 59.5120325502679
"315" 62.8 129.060101432889 61.2592593205185
"316" 63 128.489879764119 63.1919255721906
"317" 63.2 128.423404361778 64.8436610335046
"318" 63.4 128.548603617778 66.2046750208796
"319" 63.6 129.569459089778 67.5917379593296
"320" 63.8 130.190763484444 68.5524874671937
"321" 64 130.696252393778 69.1225071916296
"322" 64.2 130.690786313994 68.9832140521972
"323" 64.4 130.594542679241 69.0549649776784
"324" 64.6 130.360094684444 69.943020012963
"325" 64.8 130.199262860568 70.6466574614901
"326" 65 129.406195591111 71.6829467546296
"327" 65.2 129.487598037778 73.9414174528588
"328" 65.4 129.371591734141 74.7448848196296
"329" 65.6 129.563187928475 74.7790367142808
"330" 65.8 129.982798837237 74.9083699832783
"331" 66 129.881369891326 73.9339215885006
"332" 66.2 127.398814532063 70.1523345082011
"333" 66.4 127.028626028213 68.8198316060427
"334" 66.6 126.140925617778 68.1225071906296
"335" 66.8 125.87826983596 66.7291505458796
"336" 67 126.453923757778 66.1048789834838
"337" 67.2 127.898530557778 64.1096866737963
"338" 67.4 129.718047217778 62.4979650604629
"339" 67.6 130.109674841964 61.6126681859087
"340" 67.8 130.453344435556 61.6844729961574
"341" 68 130.45775064366 62.2582537911002
"342" 68.2 129.983814601192 62.7604058719467
"343" 68.4 129.993210417778 62.4896400521296
"344" 68.6 129.787157974987 61.9436163078854
"345" 68.8 129.828112497778 61.5024129924868
"346" 69 129.967528519111 61.0797721408519
"347" 69.2 129.800596177778 60.4000991561514
"348" 69.4 130.017287197778 59.8068020541088
"349" 69.6 130.084448741988 59.5617784371296
"350" 69.8 130.22613926615 59.2870867882343
"351" 70 129.680212277778 57.6914174366088
"352" 70.2 129.679652352661 57.3461207755599
"353" 70.4 129.659345735111 56.789173845963
"354" 70.6 129.134471931111 55.4638533318171
"355" 70.8 128.616223510544 54.7247985029275
"356" 71 128.213454840178 53.5225071760296
"357" 71.2 127.673977732063 51.7143439089153
"358" 71.4 127.673643187139 49.6920652736722
"359" 71.6 127.603042803232 48.5298498283796
"360" 71.8 127.822776786558 47.7979293091418
"361" 72 127.950603593592 47.6860134313738
"362" 72.2 127.807038793778 47.9013533242546
"363" 72.4 127.672443721192 47.7791675830443
"364" 72.6 127.204491203865 47.5071225546296
"365" 72.8 126.851458147556 46.6609687076296
"366" 73 126.381693417778 45.8404558862963
"367" 73.2 126.342295050505 45.1032763983796
"368" 73.4 126.447357363232 44.1767029708796
"369" 73.6 126.468369825778 43.6225071661296
"370" 73.8 126.612830505778 43.4398148582546
"371" 74 126.718768337778 43.9066952006018
"372" 74.2 126.624930631111 44.627438133604
"373" 74.4 126.647225905778 44.8807489256296
"374" 74.6 126.479175014851 45.1150024771906
"375" 74.8 126.572014631111 45.2269027721296
"376" 75 126.395012487565 45.4858459568637
"377" 75.2 126.174423746473 45.5004335894122
"378" 75.4 126.494051724444 46.0247507582755
"379" 75.6 126.693644741256 46.0689954628905
"380" 75.8 126.628881692444 46.1225071686296
"381" 76 126.747455565012 46.3614597056934
"382" 76.2 127.099898642459 47.2534400666509
"383" 76.4 127.485294394921 47.8681900589153
"384" 76.6 127.891202842126 48.3516041608253
"385" 76.8 128.085412231111 48.7525438012963
"386" 77 128.330150882168 48.9236328749955
"387" 77.2 128.363397617778 48.9075170333476
"388" 77.4 128.420194124444 49.173789222963
"389" 77.6 128.472051804444 49.4400614125783
"390" 77.8 128.568760921964 49.6895912509087
"391" 78 128.410423836908 50.124179413434
"392" 78.2 128.251656664444 50.3837251216088
"393" 78.4 128.034965644444 50.8965456349421
"394" 78.6 128.251656664444 51.9221866616088
"395" 78.8 128.567865041778 53.8686610225296
"396" 79 128.572680397778 54.9510328184838
"397" 79.2 128.897449408 56.4216524780741
"398" 79.4 129.248435356444 58.635327693963
"399" 79.6 129.043577420568 60.5661565569552
"400" 79.8 128.63261621182 63.4400194609062
"401" 80 128.29656583565 65.2976299373956
"402" 80.2 127.378574564161 67.1470571078211
"403" 80.4 126.361056177778 69.2810629217725
"404" 80.6 125.827927477778 70.856481552338
"405" 80.8 124.511730171111 72.6914174516088
"406" 81 124.671682112661 74.0455841196296
"407" 81.2 124.544979057778 74.7598698346296
"408" 81.4 124.865391317333 76.3874644638519
"409" 81.6 125.688700880386 76.3867212457166
"410" 81.8 126.797565072323 75.7676120933796
"411" 82 128.306765738667 75.1652422404074
"412" 82.2 129.145707761778 74.6951567698518
"413" 82.4 129.34532615596 74.5263533508796
"414" 82.6 129.343137357778 73.9975071965046
"415" 82.8 129.873361557333 73.4387465121852
"416" 83 130.388316551111 72.9706334282194
"417" 83.2 130.518521981414 72.810152882963
"418" 83.4 126.965135388941 69.4659776749785
"419" 83.6 124.843313895673 68.1751387696296
"420" 83.8 125.624369246869 67.8305491483796
"421" 84 126.158046883556 67.0541311211852
"422" 84.2 127.489225297778 65.0071225721296
"423" 84.4 129.124397250118 62.4334728150551
"424" 84.6 129.114889483378 61.8840456459296
"425" 84.8 129.808300747378 60.7455841063296
"426" 85 129.623088936993 60.2673035628649
"427" 85.2 129.271931561608 59.4956659381403
"428" 85.4 129.198676677778 57.0263533333796
"429" 85.6 129.205632192 55.6866097422963
"430" 85.8 128.965934471111 54.1481482022963
"431" 86 128.829328627139 52.3352731322892
"432" 86.2 127.850376997778 50.6561610193171
"433" 86.4 127.442997880178 48.5225071710296
"434" 86.6 126.301437484444 46.193019989213
"435" 86.8 126.416088817778 45.1170126621296
"436" 87 126.629508080217 45.2181919707272
"437" 87.2 126.674992374141 45.1557239508796
"438" 87.4 126.986288115556 45.5306268261574
"439" 87.6 127.245923099883 45.7965962371296
"440" 87.8 127.593787313778 46.3862434326296
"441" 88 127.593787313778 46.2983313446296
"442" 88.2 127.900135676444 46.558404604963
"443" 88.4 127.720362385778 46.6866097332963
"444" 88.6 127.593558011111 47.5712251187963
"445" 88.8 127.844820817778 48.6683651593412
"446" 89 128.129962463492 49.5557881767725
"447" 89.2 128.644910737778 50.6509352668035
"448" 89.4 128.885678537778 50.3797187113484
"449" 89.6 128.409493333333 51.7378917896296
"450" 89.8 128.622686017778 52.7807911989565
"451" 90 128.926423857778 54.1491343955912
"452" 90.2 128.981985657778 55.5359687165046
"453" 90.4 129.230779051111 56.5375712816088
"454" 90.6 129.575196535225 58.2845366406935
"455" 90.8 129.82199776 59.3190883784074
"456" 91 130.350922577778 60.3184778787963
"457" 91.2 130.402515677778 60.0311610286921
"458" 91.4 130.699462631111 60.0712251312963
"459" 91.6 130.669963152913 59.7836298434134
"460" 91.8 126.624700918243 55.3604320436994
"461" 92 124.762992977778 55.1698444557835
"462" 92.2 125.085399582578 54.1455840997296
"463" 92.4 126.253283924444 52.8516738420255
"464" 92.6 127.481199704444 50.7923789681713
"465" 92.8 127.616268732671 49.5774989887786
"466" 93 126.991638511111 48.9574430689005
"467" 93.2 126.445898164444 46.1529558866088
"468" 93.4 126.26349831596 44.6836959783796
"469" 93.6 126.411626711832 44.9291599740891
"470" 93.8 126.891627271111 44.9134341891168
"471" 94 126.891627271111 45.4262547024501
"472" 94.2 126.669494927545 45.7182137871878
"473" 94.4 126.301437484444 45.7202635784838
"474" 94.6 126.510102911111 46.9542379386921
"475" 94.8 126.978378835169 48.6024402814775
"476" 95 127.882479371111 50.231481531713
"477" 95.2 128.384881513778 50.8051994810046
"478" 95.4 128.484398871111 50.5306268311574
"479" 95.6 128.881551089778 50.7708588216296
"480" 95.8 128.273775982656 53.9142520169467
"481" 96 128.224304132063 53.9121461089153
"482" 96.2 128.914570673778 54.3340456383796
"483" 96.4 129.203492033778 54.4975071770046
"484" 96.6 129.335503256802 53.7360156190199
"485" 96.8 127.960060106667 52.4643875168518
"486" 97 125.952790778708 51.3532764046296
"487" 97.2 127.829132780131 49.0682085290414
"488" 97.4 127.018888200103 48.419466026025
"489" 97.6 126.730561046349 47.1146578760582
"490" 97.8 126.894989876501 46.5005759087786
"491" 98 127.275787896697 46.2909063371972
"492" 98.2 127.610876396725 46.4747338896296
"493" 98.4 127.494728561778 46.7159137626296
"494" 98.6 127.504842668589 46.9665820135486
"495" 98.8 127.701100961778 48.0359687090046
"496" 99 127.346858250821 49.8064536606079
"497" 99.2 127.840955649082 50.7763533271296
"498" 99.4 128.353940290118 52.1470570928211
"499" 99.6 128.819607374057 53.249519698118
"500" 99.8 129.213357641192 54.4489612107272
"501" 100 129.081996897778 56.3236906107835
"502" 100.2 129.362091418629 57.7608050526084
"503" 100.4 129.975292814057 59.5554231033506
"504" 100.6 129.482363955169 61.3198315985427
"505" 100.8 128.507329137778 62.9780801839153
"506" 101 128.295060383492 62.9859294774868
"507" 101.2 127.435949018629 62.9899376273956
"508" 101.4 126.345834383735 63.9064679065445
"509" 101.6 126.207921875169 65.1659854485427
"510" 101.8 125.387217722126 66.8883934770209
"511" 102 125.618727011556 68.4216524900741
"512" 102.2 126.550230877778 69.3100071918171
"513" 102.4 127.845766550544 71.1077772427147
"514" 102.6 129.172506264734 72.0639787664774
"515" 102.8 129.762073329778 72.3642654366296
"516" 103 130.137671097778 72.0071225791296
"517" 103.2 130.305062044444 71.8019943737963
"518" 103.4 129.983072826199 70.6650173146296
"519" 103.6 126.842897514667 68.5754986440741
"520" 103.8 124.914277036725 68.5698756121296
"521" 104 126.140925617778 68.8532764221296
"522" 104.2 126.934043076601 69.64890236561
"523" 104.4 127.840955649082 71.5539453211514
"524" 104.6 128.983911800178 73.6455841192296
"525" 104.8 129.433711911111 75.3551079304629
"526" 105 128.636536205604 78.0506008460427
"527" 105.2 128.117315210821 78.6609687396296
"528" 105.4 127.433046144444 78.8051995090046
"529" 105.6 127.413854508213 78.3766878028905
"530" 105.8 126.526154097778 78.6609687396296
"531" 106 125.124578138629 77.7935382968637
"532" 106.2 124.013794445604 75.9184938204992
"533" 106.4 124.012538265778 73.3340456573796
"534" 106.6 125.819901884444 71.8741097584838
"535" 106.8 128.209435064734 71.5372229131079
"536" 107 129.438857239241 71.5315128225565
"537" 107.2 129.922247276725 71.9403209596296
"538" 107.4 130.021397867534 72.619692936215
"539" 107.6 129.787157974987 72.8380707016064
"540" 107.8 129.450745823492 73.0487238360582
"541" 108 129.537225686349 73.723763083201
"542" 108.2 128.914570673778 75.2840456593296
"543" 108.4 128.974495104 77.250712327963
"544" 108.6 129.351162951111 77.9008954787963
"545" 108.8 129.528960711111 78.2960772205271
"546" 109 127.147236749206 80.5526484903439
"547" 109.2 126.594135594248 81.8811799042375
"548" 109.4 125.692802692063 82.9702309103439
"549" 109.6 124.182680844444 83.9734687449421
"550" 109.8 122.10072448607 84.711625406093
"551" 110 119.71461415596 85.3392904246296
"552" 110.2 117.359467312323 84.8847449696296
"553" 110.4 116.455180977778 83.5052910887963
"554" 110.6 115.089148558222 81.7464388281852
"555" 110.8 114.763844508444 80.019943099963
"556" 111 114.751561861256 77.9669888058253
"557" 111.2 115.706971255225 76.4269261842041
"558" 111.4 117.815273366349 75.1366359260582
"559" 111.6 120.837314916382 74.3496986100947
"560" 111.8 123.971921784734 74.162640975934
"561" 112 127.017935136076 74.1601504045232
"562" 112.2 128.734170995339 74.7491488482882
"563" 112.4 129.361040604444 74.9726058168091
"564" 112.6 129.751066801778 75.7378918136296
"565" 112.8 129.760045811462 76.1710901946296
"566" 113 129.496693710222 75.635327710963
"567" 113.2 129.655152772063 75.2151288617725
"568" 113.4 129.905658490505 74.9022274771296
"569" 113.6 129.896903297778 74.4913883158796
"570" 113.8 130.094586333567 74.6731144846296
"571" 114 130.027201166013 75.0297470165414
"572" 114.2 129.896903297778 75.7378918136296
"573" 114.4 129.657370204444 75.781284318604
"574" 114.6 129.581716359596 75.8375421633796
"575" 114.8 129.462451178667 75.9601140360741
"576" 115 128.952273886714 75.7067952505871
"577" 115.2 128.916143034921 76.0942497417725
"578" 115.4 128.893704131111 76.241096942338
"579" 115.6 128.965934471111 76.9601140370741
"580" 115.8 129.007025508978 77.7917379695296
"581" 116 129.434629121778 78.2763533546296
"582" 116.2 128.984278684444 79.063899142963
"583" 116.4 123.991756203041 80.5131954621296
"584" 116.6 121.55401906522 81.8631154333506
"585" 116.8 121.788663428842 82.7935383018637
"586" 117 121.884620704607 84.3082482949955
"587" 117.2 120.67768535596 84.7885911233796
"588" 117.4 119.224323363232 84.6225072071296
"589" 117.6 117.640217159111 84.635327719963
"590" 117.8 116.443217360386 83.4017714199557
"591" 118 114.053311978667 82.1139601960741
"592" 118.2 112.914747804444 81.0541311351852
"593" 118.4 111.854686455225 80.035764158353
"594" 118.6 111.099893632 80.3618234421852
"595" 118.8 108.348745122894 79.8595376138157
"596" 119 105.478670781414 79.5263533558796
"597" 119.2 104.696540231111 78.6011396797407
"598" 119.4 104.885944233778 77.7090456617546
"599" 119.6 104.724056551111 76.6554742321296
"600" 119.8 105.466997191111 76.5181115946296
"601" 120 107.107136628687 76.3795002058796
"602" 120.2 110.089738951111 76.2090456602546
"603" 120.4 112.030812687545 77.9722388641645
"604" 120.6 112.517845734141 81.2658638471296
"605" 120.8 113.419213671111 85.492470577963
"606" 121 116.06761068331 87.9326545099488
"607" 121.2 119.892707588509 87.8260719382882
"608" 121.4 124.089165235169 86.9218383131079
"609" 121.6 126.001587656927 85.4531127726083
"610" 121.8 126.815075457778 85.2763533616296
"611" 122 127.692846065778 85.1554742406296
"612" 122.2 127.659826481778 85.0236061086296
"613" 122.4 127.750983111111 85.4952882730912
"614" 122.6 127.473607926967 85.7607608465215
"615" 122.8 127.382217386667 85.7229345586574
"616" 123 127.504842668589 85.594440680035
"617" 123.2 127.829132780131 85.1541814158061
"618" 123.4 127.99216248 84.9750713100463
"619" 123.6 128.155120241778 84.4961335806296
"620" 123.8 128.165844551111 84.5485427100142
"621" 124 128.13803115883 84.3998351421296
"622" 124.2 127.980391609778 84.3725072068796
"623" 124.4 127.977479999173 84.3586431639319
"624" 124.6 127.782333923865 84.3131426583253
"625" 124.8 127.820521790578 84.1763533605296
"626" 125 127.752595789206 84.1711728267725
"627" 125.2 127.673977732063 83.9042968453439
"628" 125.4 127.930632931111 82.7875713078588
"629" 125.6 128.067068017778 81.7228088633551
"630" 125.8 128.385300240386 80.3917379721296
"631" 126 128.72422248366 78.789173867963
"632" 126.2 129.049793732063 77.4678761167725
"633" 126.4 129.147218461699 75.80274852561
"634" 126.6 129.394876821182 73.9637510589913
"635" 126.8 129.6331055343 73.8114704070209
"636" 127 129.755516249267 72.8017215979275
"637" 127.2 130.065440757778 72.443020015463
"638" 127.4 130.487093084444 72.3493316524501
"639" 127.6 130.587562929778 72.6060236786296
"640" 127.8 130.642595569778 72.6280017006296
"641" 128 130.603155511111 73.019943092963
"642" 128.2 130.669963152913 73.6297837034134
"643" 128.4 129.762073329778 75.0345951096296
"644" 128.6 129.708476323865 75.1659854585427
"645" 128.8 129.615535437386 76.1949053887473
"646" 129 128.885678537778 77.1866097637963
"647" 129.2 128.870310380331 78.4236528637786
"648" 129.4 128.974495104 79.3190883984074
"649" 129.6 128.981985657778 79.7186610483796
"650" 129.8 128.659004462656 79.8711000729223
"651" 130 129.059031353778 79.8628918177546
"652" 130.2 128.118431815111 78.8276354064629
"653" 130.4 127.287215241192 76.7191300885321
"654" 130.6 127.055843257778 74.5071225816296
"655" 130.8 128.067068017778 74.2894865588979
"656" 131 128.673597965012 73.9228345286722
"657" 131.2 129.198676677778 73.7811610424421
"658" 131.4 129.473599909871 73.9114159620715
"659" 131.6 129.861421727251 74.2480132696296
"660" 131.8 129.563187928475 74.5464785745133
"661" 132 129.061495024289 74.6359240128854
"662" 132.2 128.829328627139 75.0603140715445
"663" 132.4 129.110395151111 75.9205841215046
"664" 132.6 128.443921965604 76.9970891393035
"665" 132.8 127.394967265437 78.3009032728211
"666" 133 126.055319288889 78.4558405342963
"667" 133.2 123.917836264444 79.4061610480671
"668" 133.4 122.045779384734 79.7479252624557
"669" 133.6 121.894851704889 80.5925926731852
"670" 133.8 121.415456263111 81.6096866912963
"671" 134 120.637661617778 83.833653203201
"672" 134.2 119.282183767343 85.9937446666948
"673" 134.4 117.968578577778 86.7104192971296
"674" 134.6 118.260490842126 86.1693299511514
"675" 134.8 116.895442097778 85.2571225923796
"676" 135 114.820461421414 83.4249547583796
"677" 135.2 113.612244825051 81.1260037071296
"678" 135.4 113.608159068444 79.3019943812963
"679" 135.6 114.642692942995 79.1459185728905
"680" 135.8 115.144403552323 79.9808988108796
"681" 136 117.354437733522 80.8950112950552
"682" 136.2 120.571861722126 83.0171560349557
"683" 136.4 122.585587771111 86.2651354139005
"684" 136.6 122.579911131924 88.5390175299955
"685" 136.8 121.509225055917 90.6108793061413
"686" 137 120.616585287565 94.1274172002679
"687" 137.2 121.016490953592 97.6144571306761
"688" 137.4 121.410678235452 97.7844034635831
"689" 137.6 121.621537840217 98.2106873332882
"690" 137.8 121.570241760481 98.3906984890891
"691" 138 121.575968129778 97.8436610665046
"692" 138.2 121.379501604978 97.2301995274296
"693" 138.4 121.636110943492 96.3140299817725
"694" 138.6 123.167966696039 94.5305339728905
"695" 138.8 124.442418228687 93.1801995233796
"696" 139 125.151588839596 92.3322974246296
"697" 139.2 125.205370737778 92.4082215006296
"698" 139.4 125.190695367111 92.5584046509629
"699" 139.6 125.118077584674 93.0508891784227
"700" 139.8 124.583618996501 89.5120325802679
"701" 140 125.511981160635 88.1350660803439
"702" 140.2 126.474790300444 87.5413106288519
"703" 140.4 126.879280204444 87.4750713125463
"704" 140.6 126.973516203584 87.4699017509199
"705" 140.8 126.911382577778 87.9301995181296
"706" 141 126.665264382222 88.1054131935185
"707" 141.2 126.665264382222 88.0092593472685
"708" 141.4 126.890559416697 87.8085778963864
"709" 141.6 126.963440480481 87.2992223865215
"710" 141.8 127.262368526222 86.8062678930741
"711" 142 127.240236158266 86.5784171528004
"712" 142.2 126.995127899517 86.5372229281079
"713" 142.4 126.821222720756 86.3778263578211
"714" 142.6 126.994471073464 85.5538797570806
"715" 142.8 127.251290060131 84.4679069053159
"716" 143 127.227269931378 83.4148148982296
"717" 143.2 128.013136030578 81.9532764352296
"718" 143.4 128.39367477256 80.7094637249557
"719" 143.6 128.804026849082 80.2663199118035
"720" 143.8 129.006062437778 79.4782764327546
"721" 144 129.074588657778 77.9583060170335
"722" 144.2 129.140789951395 76.0668607173956
"723" 144.4 129.089102760635 74.492993853201
"724" 144.6 129.706338145437 73.1536037586722
"725" 144.8 130.130180544 72.6951567678519
"726" 145 129.942963224734 72.4402329474557
"727" 145.2 130.127592445685 72.3461207905599
"728" 145.4 130.030793684119 72.6009312101174
"729" 145.6 129.453890545778 72.1609687331296
"730" 145.8 127.951499473778 67.6417379593796
"731" 146 127.922607337778 66.3532764196296
"732" 146.2 127.842351404444 65.8725071883796
"733" 146.4 128.837524977778 65.6321225727546
"734" 146.6 129.200092958954 64.7921904452179
"735" 146.8 128.820014592323 62.9354442483796
"736" 147 128.668987517778 61.1369302605671
"737" 147.2 128.211528697778 57.5551994877546
"738" 147.4 128.640812562459 54.2010669148424
"739" 147.6 129.030139217778 51.9826470346296
"740" 147.8 128.416461290336 50.771881055211
"741" 148 128.577719723824 50.2530975126529
"742" 148.2 128.201897985778 50.2763533266296
"743" 148.4 127.524246068687 49.9896400396296
"744" 148.6 127.132684045012 48.6773353217573
"745" 148.8 126.298519086869 46.5281015746296
"746" 149 126.635023016039 45.701102485934
"747" 149.2 127.055843257778 45.5744302450046
"748" 149.4 127.327023832515 45.9787824721296
"749" 149.6 127.324798507534 46.4095615779223
"750" 149.8 127.354395329778 46.6225071691296
"751" 150 127.128690951111 46.7181679187322
"752" 150.2 126.560396629333 46.7037037504074
"753" 150.4 126.752759086013 47.371375948159
"754" 150.6 127.272022005863 48.7100685460126
"755" 150.8 127.853962901182 49.9457477616509
"756" 151 128.404142937778 51.7459046101505
"757" 151.2 128.653665930505 52.5420875946296
"758" 151.4 128.935881185437 53.3827363084594
"759" 151.6 129.01339015343 54.8566208897383
"760" 151.8 129.607981937778 54.8585211633796
"761" 152 129.65467629899 54.4768195312963
"762" 152.2 129.516743613567 55.1083371371296
"763" 152.4 129.704289057778 55.3532764086296
"764" 152.6 129.488133077333 55.481481536963
"765" 152.8 129.435858574373 56.1486937580339
"766" 153 129.034070120635 56.5102622810582
"767" 153.2 128.965934471111 57.8516738470255
"768" 153.4 128.845721328416 60.3876462990977
"769" 153.6 128.398543686615 63.204796988932
"770" 153.8 127.924700970821 65.2579586927818
"771" 154 126.601524887343 65.6007680576731
"772" 154.2 126.680245489778 64.9109687258796
"773" 154.4 127.147772781414 64.4127169771296
"774" 154.6 126.872073549206 62.4678761017725
"775" 154.8 127.626806897778 60.536949883201
"776" 155 128.530914554921 57.1460550603439
"777" 155.2 128.870310380331 56.0423107792041
"778" 155.4 129.049400641778 56.2282764095046
"779" 155.6 129.351162951111 56.6096866662963
"780" 155.8 129.634858343359 56.4158882164901
"781" 156 128.472051804444 56.2053474153988
"782" 156.2 128.741217857778 55.5141155696296
"783" 156.4 129.24901903596 55.6277519333796
"784" 156.6 129.250940907534 56.0061844768247
"785" 156.8 129.167720817778 56.2433862996296
"786" 157 128.733192264444 56.144943076088
"787" 157.2 128.733192264444 56.4173789737963
"788" 157.4 128.860185476601 56.9038043136492
"789" 157.6 129.551802784444 58.1882123089005
"790" 157.8 129.704289057778 59.2378917971296
"791" 158 129.733599920386 60.7596309290862
"792" 158.2 128.722776068842 62.5071225696296
"793" 158.4 127.957002737778 64.2378918021296
"794" 158.6 128.665401614374 65.4285628344169
"795" 158.8 129.540985680386 66.0940790949557
"796" 159 130.107737803724 66.3324863988188
"797" 159.2 129.896903297778 66.1369302655671
"798" 159.4 129.873361557333 66.2336182998518
"799" 159.6 129.733599920386 66.5121392960427
"800" 159.8 129.668409934641 65.9460366002179
"801" 160 129.498955009476 65.3953664041579
"802" 160.2 129.369140280178 64.1455841097296
"803" 160.4 129.151997206349 62.2794930560582
"804" 160.6 129.068662065778 58.8917379506296
"805" 160.8 129.239146159054 56.0259441670764
"806" 161 129.429461422656 54.8054340065808
"807" 161.2 129.506606021988 54.7945719546296
"808" 161.4 129.618682728889 55.0178063228241
"809" 161.6 128.999726443041 54.7034788371296
"810" 161.8 125.652343155339 52.4320756552394
"811" 162 126.272067227991 51.7869916260126
"812" 162.2 127.131513137778 50.1366359010582
"813" 162.4 127.654963132196 49.018750463118
"814" 162.6 127.90071935596 48.8532764021296
"815" 162.8 127.70810511596 48.2850945833796
"816" 163 127.62321781256 47.8917379396296
"817" 163.2 127.015715291111 47.827635375463
"818" 163.4 126.718768337778 46.523394742995
"819" 163.6 126.780054686869 45.7413882871296
"820" 163.8 127.065473969778 45.6609687066296
"821" 164 127.276855751111 45.6037694955271
"822" 164.2 126.731609287111 45.4943020397963
"823" 164.4 122.217677676725 41.4140051396296
"824" 164.6 119.262992131111 38.7731481869213
"825" 164.8 119.723369348687 38.7571225458796
"826" 165 120.555112657778 39.0281015671296
"827" 165.2 121.472323324444 39.4668295062963
"828" 165.4 122.261124497778 41.371591412963
"829" 165.6 122.428723901414 43.5123673058796
"830" 165.8 123.820799545051 44.8235561183796
"831" 166 125.559151994921 46.0393046567725
"832" 166.2 126.875547370336 46.755780872304
"833" 166.4 127.174465442168 46.1093739603613
"834" 166.6 127.103996817778 45.9281751846296
"835" 166.8 127.020036764444 46.2645190030912
"836" 167 127.489225297778 46.8694707321296
"837" 167.2 127.382217386667 47.5327635802963
"838" 167.4 127.071894444444 48.4285969145254
"839" 167.6 127.245247260444 50.1054131555185
"840" 167.8 126.823101051111 51.866096917963
"841" 168 125.267741063111 53.404558457963
"842" 168.2 124.648165257778 54.5904558950463
"843" 168.4 123.444326257778 55.5578218633796
"844" 168.6 123.462243861499 56.4069436726529
"845" 168.8 123.997045381256 57.6158182169122
"846" 169 125.177854417778 57.8917379496296
"847" 169.2 127.43060357256 57.8666543375644
"848" 169.4 128.974495104 57.6951567528519
"849" 169.6 129.521305529778 57.4878917953796
"850" 169.8 129.449939484444 56.9548543195014
"851" 170 129.301550192323 56.5892903958796
"852" 170.2 129.075219146288 56.5333091430339
"853" 170.4 128.877652944444 56.5055199995255
"854" 170.6 128.652936331111 55.8885328194213
"855" 170.8 128.719597892063 55.3878133003439
"856" 171 129.161927908304 54.8148148696296
"857" 171.2 129.552949297778 54.3203093746296
"858" 171.4 129.618119529357 54.7642075821296
"859" 171.6 129.696880817778 55.0613631933476
"860" 171.8 129.445780472515 55.5030739796296
"861" 172 129.743332484805 56.2389312951702
"862" 172.2 129.516743613567 56.6569201346296
"863" 172.4 129.449939484444 56.8956827218091
"864" 172.6 129.423742229952 56.854948650934
"865" 172.8 129.270907017778 57.3869302568171
"866" 173 129.291238520889 58.7378917966296
"867" 173.2 129.214727864444 60.6000712856713
"868" 173.4 128.593809000635 62.4521775146296
"869" 173.6 128.153547880635 63.5432293210582
"870" 173.8 128.558234329778 64.4590456485046
"871" 174 128.29656583565 65.6413287920764
"872" 174.2 128.957373838222 67.2763533436296
"873" 174.4 130.054496766869 68.6522274708796
"874" 174.6 130.397700321778 69.2955841148796
"875" 174.8 130.774368168889 69.7079772776852
"876" 175 130.944243227778 69.2258725763484
"877" 175.2 127.36757419883 72.1427501096296
"878" 175.4 126.009784007565 73.3745530223956
"879" 175.6 125.97457695596 74.2029267771296
"880" 175.8 126.815075457778 74.846866171713
"881" 176 128.00129730168 74.7210062591418
"882" 176.2 129.378679271111 74.6866097612963
"883" 176.4 129.386680470544 74.5120325652679
"884" 176.6 128.986899286349 74.2653643396296
"885" 176.8 129.263735210969 73.931017834736
"886" 177 129.725225388213 73.2512697375644
"887" 177.2 129.792891608178 72.2378918101296
"888" 177.4 130.190304058708 72.2566753521878
"889" 177.6 130.279380145778 72.3422874146296
"890" 177.8 130.284734672913 72.5798876524675
"891" 178 130.236512615673 73.1346529446296
"892" 178.2 130.483501210505 73.474488547963
"893" 178.4 130.398714080936 73.8532764271296
"894" 178.6 129.256995989333 74.7037037784074
"895" 178.8 129.240263843232 75.9861435621296
"896" 179 129.634858343359 76.3622209734668
"897" 179.2 129.616940739638 76.9346717790482
"898" 179.4 129.753744065345 76.7794718562513
"899" 179.6 129.857247424837 76.9528239415414
"900" 179.8 130.077479147778 76.5816418144734
"901" 180 130.118409673778 76.3244302757546
"902" 180.2 130.004216945778 76.0785511546296
"903" 180.4 129.841146544094 75.9686610446296
"904" 180.6 129.704289057778 75.8288009046296
"905" 180.8 129.246338874921 75.8980174024868
"906" 181 129.244978177778 75.5914421093412
"907" 181.2 129.160041844755 75.601934747304
"908" 181.4 128.986899286349 75.2543753296296
"909" 181.6 129.365120504734 75.283042314847
"910" 181.8 129.567000184586 75.084863989736
"911" 182 129.45225127565 74.9621143987786
"912" 182.2 129.343137357778 74.798789248588
"913" 182.4 129.180880796908 74.6559520132166
"914" 182.6 129.446185976178 73.7225071962296
"915" 182.8 129.530936241778 73.8532764271296
"916" 183 129.847679658667 73.2763533496296
"917" 183.2 130.050584872246 72.8508214343105
"918" 183.4 129.787755228444 72.9686610416296
"919" 183.6 129.812890703735 72.8917379646296
"920" 183.8 130.199262860568 72.9364606838157
"921" 184 130.002841129778 72.8917379646296
"922" 184.2 129.972387256697 73.0476631207107
"923" 184.4 129.972387256697 73.0684531415215
"924" 184.6 130.004216945778 73.2323973056296
"925" 184.8 129.756146737778 73.4538681427066
"926" 185 129.727219324444 73.7433863171296
"927" 185.2 129.651757901414 73.8620176858796
"928" 185.4 129.467898854141 73.8095701333796
"929" 185.6 129.330617432178 73.8686610425296
"930" 185.8 129.505254343111 74.1139601880741
"931" 186 129.314873311691 75.1074570303905
"932" 186.2 129.143956723232 76.3357939121296
"933" 186.4 129.491517513592 77.3640098832343
"934" 186.6 129.545270324755 77.9811834080017
"935" 186.8 129.444259833778 77.9590456620046
"936" 187 129.550197665778 77.8628918157546
"937" 187.2 129.667247857778 77.9410476343732
"938" 187.4 128.111094129778 76.2323973086296
"939" 187.6 126.574307657778 74.8821225820046
"940" 187.8 126.140925617778 73.8166463904629
"941" 188 126.935459357778 73.9654559144213
"942" 188.2 128.040802439596 74.2553743296296
"943" 188.4 128.774630532063 74.987499348201
"944" 188.6 128.781345824444 75.6962251469213
"945" 188.8 128.758728243232 75.4616680371296
"946" 189 128.698187016927 75.1257805200551
"947" 189.2 128.477978396444 75.0455841206296
"948" 189.4 129.018346509206 74.877609238201
"949" 189.6 129.442884017778 74.5675621421296
"950" 189.8 128.781345824444 74.318020017338
"951" 190 129.207646458562 73.2160215245316
"952" 190.2 129.669268286869 72.1749547471296
"953" 190.4 130.054496766869 71.4931365646296
"954" 190.6 130.011554631111 71.2983313696296
"955" 190.8 130.399262058859 71.2077462789539
"956" 191 130.4961476 71.2143875356018
"957" 191.2 130.55077795462 71.4544909996296
"958" 191.4 130.519376146558 71.6534640421906
"959" 191.6 130.437704817778 71.6096866812963
"960" 191.8 130.206099840936 72.1427501096296
"961" 192 129.057655537778 72.3312984036296
"962" 192.2 129.222753457778 72.9225071954296
"963" 192.4 129.369140280178 73.8532764271296
"964" 192.6 129.657160041608 74.7329818289913
"965" 192.8 129.344899073388 75.2650963159711
"966" 193 129.942522459883 75.5131954571296
"967" 193.2 129.932384868304 75.1285800721296
"968" 193.4 130.091986951111 74.8148148896296
"969" 193.6 129.983332764444 74.5189569011681
"970" 193.8 129.785779697778 74.3907517728347
"971" 194 129.752442617778 74.2955841198796
"972" 194.2 128.802504206869 75.3567729321296
"973" 194.4 129.041931926349 75.3485668524868
"974" 194.6 129.309233320635 75.0895401646296
"975" 194.8 129.582858341256 75.2579587027818
"976" 195 129.983332764444 74.8049529566809
"977" 195.2 129.901972093567 75.0779727846296
"978" 195.4 130.062353991111 75.3177734700142
"979" 195.6 126.848488132063 77.9937787860582
"980" 195.8 126.395012487565 79.2256168580339
"981" 196 125.258110351111 80.4878918183796
"982" 196.2 124.501464877313 80.512489313932
"983" 196.4 124.083241785583 80.6872351581662
"984" 196.6 123.707409122168 80.7998055147516
"985" 196.8 122.914637097778 80.6128918185046
"986" 197 122.702761433778 80.9494302803796
"987" 197.2 122.691786901499 81.2369973647459
"988" 197.4 122.649280245863 80.9686610496296
"989" 197.6 122.016162136802 80.8185672408491
"990" 197.8 121.218561706667 81.2678063490741
"991" 198 121.293467244444 81.3612892551505
"992" 198.2 121.3114758929 81.0530888170687
"993" 198.4 120.399186844444 81.0510786321296
"994" 198.6 119.005026631111 81.6829467646296
"995" 198.8 118.325067790222 82.3960114784074
"996" 199 117.326531111111 83.9173790012963
"997" 199.2 116.903816629952 85.2161526926731
"998" 199.4 116.995936483865 85.701102525934
"999" 199.6 117.552081552323 86.0735561596296
"1000" 199.8 117.379217398243 87.2208971918389
"1001" 200 117.49955039596 87.5158638533796
"1002" 200.2 117.32546458708 86.3174982642808
"1003" 200.4 117.656268345778 85.3725072078796
"1004" 200.6 116.431416883232 84.4476820321296
"1005" 200.8 114.795029671111 83.0382581212963
"1006" 201 112.616056156908 80.3248483399557
"1007" 201.2 109.547913528022 79.073726713776
"1008" 201.4 107.325555647251 79.4403209671296
"1009" 201.6 105.490887329406 78.8219705286994
"1010" 201.8 104.451666313592 77.4087326024203
"1011" 202 104.778255363232 76.2746051008796
"1012" 202.2 105.441315292444 76.3532764296296
"1013" 202.4 106.365863644444 76.2165242927407
"1014" 202.6 108.74826956331 75.7477117809062
"1015" 202.8 111.871079156501 76.287809981119
"1016" 203 115.907247301256 78.0756844581079
"1017" 203.2 118.256582727111 80.3789174592963
"1018" 203.4 119.905039597778 82.9878918208796
"1019" 203.6 120.687802467556 85.866096951963
"1020" 203.8 122.338888010821 88.2178249364774
"1021" 204 123.559894801778 88.1378918260296
"1022" 204.2 125.343592252196 88.3568542591645
"1023" 204.4 126.214302471111 88.3587709471296
"1024" 204.6 126.289090417778 88.404558492963
"1025" 204.8 126.348356337778 88.6017971519373
"1026" 205 126.526154097778 88.6032764418796
"1027" 205.2 126.333539857778 88.7571225958796
"1028" 205.4 126.036809812372 89.2534843427377
"1029" 205.6 125.840259487046 89.3926760674345
"1030" 205.8 125.182134734222 89.4900285795185
"1031" 206 125.002750563232 90.3917379821296
"1032" 206.2 124.882512583111 91.3789174702963
"1033" 206.4 124.573746119596 91.9389407808796
"1034" 206.6 124.823038712515 92.7804019521296
"1035" 206.8 124.908194481778 92.9137160066296
"1036" 207 125.143863669542 92.5523714684532
"1037" 207.2 125.360331066199 92.1832359596296
"1038" 207.4 125.634625329778 91.5840456756296
"1039" 207.6 125.486037201778 91.3436610600046
"1040" 207.8 124.87897025226 88.5681305532503
"1041" 208 123.396172697778 88.2955841338796
"1042" 208.2 124.572495377778 87.6719577596296
"1043" 208.4 125.116568068687 87.7781016158796
"1044" 208.6 125.712893973333 87.6096866972963
"1045" 208.8 126.364895664289 87.4892335069552
"1046" 209 126.300041729082 87.1810356377818
"1047" 209.2 126.501030501256 87.1726744337601
"1048" 209.4 126.489465671111 87.443020030463
"1049" 209.6 126.370228284444 87.635327722963
"1050" 209.8 126.085892977778 88.0016280896296
"1051" 210 125.99758478801 88.079573400211
"1052" 210.2 125.819901884444 88.1561610568171
"1053" 210.4 125.645631857778 88.1586139610582
"1054" 210.6 125.916209004444 88.741096954838
"1055" 210.8 125.890527105778 89.2475072117546
"1056" 211 125.87826983596 89.5962834358796
"1057" 211.2 125.699322238266 89.7116254110931
"1058" 211.4 125.537959301256 89.8649821287601
"1059" 211.6 124.788527762459 90.8622780807999
"1060" 211.8 124.001678101182 92.2534401116509
"1061" 212 122.802278791111 93.6609687546296
"1062" 212.2 121.947861777778 95.4361166853989
"1063" 212.4 121.250198828213 97.1308684236513
"1064" 212.6 120.128011516908 98.8449152481079
"1065" 212.8 118.938048921964 100.48565570242
"1066" 213 118.47219122522 102.220897206839
"1067" 213.2 116.792714503111 103.481481584963
"1068" 213.4 115.027921422995 104.547256390934
"1069" 213.6 114.181721472 105.780626886407
"1070" 213.8 113.2608951343 107.381704554304
"1071" 214 111.545046542222 109.259259368519
"1072" 214.2 111.029462970505 111.34453520588
"1073" 214.4 110.465795324444 112.571225183796
"1074" 214.6 110.539172177778 112.586308140071
"1075" 214.8 110.907890865778 112.25437536663
"1076" 215 111.366280384837 111.828389587277
"1077" 215.2 110.851023804444 108.322140930463
"1078" 215.4 111.869554254057 107.632346228351
"1079" 215.6 113.17714981256 107.883376795608
"1080" 215.8 114.703920078222 106.789173895963
"1081" 216 116.175232330821 104.831537327673
"1082" 216.2 117.110453342429 101.925727260211
"1083" 216.4 116.773296482168 100.124383395239
"1084" 216.6 117.131832301414 99.2291505783796
"1085" 216.8 117.370258596382 97.650235306025
"1086" 217 117.89882790615 95.8076592755599
"1087" 217.2 118.436356017778 93.1290538604807
"1088" 217.4 119.403707534222 90.3190884094074
"1089" 217.6 119.547247448475 87.5697344014901
"1090" 217.8 119.206812977778 85.1994302846296
"1091" 218 118.024251132196 83.6073014816064
"1092" 218.2 116.273823414141 82.3672624496296
"1093" 218.4 115.537970311111 82.1225072046296
"1094" 218.6 114.728531897778 82.0904559225463
"1095" 218.8 112.171807164444 81.4082214896296
"1096" 219 109.208382883232 80.7151645458796
"1097" 219.2 106.906378023359 79.018750493118
"1098" 219.4 104.450887287343 76.6208349583253
"1099" 219.6 101.551873702884 74.6429654622892
"1100" 219.8 101.652651559596 73.6609687346296
"1101" 220 102.707559142884 74.2501667712254
"1102" 220.2 104.338828071111 74.5950346696296
"1103" 220.4 107.10899943565 76.2796266750551
"1104" 220.6 110.117060119905 78.8901013094169
"1105" 220.8 113.879185062884 81.3450931285658
"1106" 221 116.610708003865 84.2796978422383
"1107" 221.2 120.134863406869 86.0211086071296
"1108" 221.4 121.911786869952 84.7228416553905
"1109" 221.6 122.297015349952 82.3231761011514
"1110" 221.8 122.263517221256 79.2211694090862
"1111" 222 123.899596279596 74.7099197846296
"1112" 222.2 124.961163397778 70.5279559109838
"1113" 222.4 126.062307560635 65.646839998201
"1114" 222.6 128.067068017778 61.821503839847
"1115" 222.8 129.537225686349 59.2653643246296
"1116" 223 129.916164721778 58.8917379506296
"1117" 223.2 129.581716359596 58.7308987896296
"1118" 223.4 129.458607629206 58.449037793201
"1119" 223.6 129.151997206349 58.3626955639153
"1120" 223.8 129.252386417778 57.4701403160719
"1121" 224 129.406612505051 56.4756540321296
"1122" 224.2 129.017298268444 55.173789228963
"1123" 224.4 128.562361777778 54.3674051360582
"1124" 224.6 127.827370296889 51.712250763963
"1125" 224.8 126.718768337778 48.6609687096296
"1126" 225 125.701765150578 44.7532763980296
"1127" 225.2 125.0103637743 42.9586275668035
"1128" 225.4 124.993995370505 42.4546749971296
"1129" 225.6 124.977043827139 42.5316724678211
"1130" 225.8 124.80395618719 42.8464890658061
"1131" 226 124.471602204444 43.8807489246296
"1132" 226.2 122.498004122126 43.4937446241948
"1133" 226.4 119.198057785051 41.7116680033796
"1134" 226.6 116.841510110578 38.8609686998296
"1135" 226.8 114.709494443824 34.5643676221878
"1136" 227 112.272700337778 31.0259441420764
"1137" 227.2 108.495786327343 28.585717853434
"1138" 227.4 104.645176433778 26.1908832170741
"1139" 227.6 102.764933597352 23.4809359512254
"1140" 227.8 103.125763638243 21.541111795211
"1141" 228 102.87148615565 17.5316724428211
"1142" 228.2 102.158213037313 13.8219704636994
"1143" 228.4 102.137522471111 13.2305657437963
"1144" 228.6 101.820167580444 12.6267806394074
"1145" 228.8 101.775224257778 12.1836959458796
"1146" 229 102.084420800936 12.3856650296296
"1147" 229.2 102.388301289973 12.8073101371906
"1148" 229.4 102.566821805095 13.1825446591418
"1149" 229.6 102.57194679596 13.3200595833796
"1150" 229.8 102.385169351111 13.2202635459838
"1151" 230 102.059865301333 13.1566951698519
"1152" 230.2 101.409257201778 13.2849002981852
"1153" 230.4 101.433428400523 13.2160214645316
"1154" 230.6 100.684398714921 12.2637944189153
"1155" 230.8 99.6449107633778 11.2840455953296
"1156" 231 98.1194059825778 10.6609686716296
"1157" 231.2 97.1409256433778 9.58404559362963
"1158" 231.4 96.0931041777778 8.71006850601261
"1159" 231.6 95.7526697070801 8.12429603939707
"1160" 231.8 95.2324873607565 7.95720434814027
"1161" 232 95.3327848093567 7.77028040962963
"1162" 232.2 95.2167093857778 7.88212251500463
"1163" 232.4 95.1428739271111 7.93447294240741
"1164" 232.6 94.0144755044444 8.06000713056713
"1165" 232.8 93.2832023236601 7.45433216766884
"1166" 233 92.0096822897778 7.54131054885185
"1167" 233.2 89.7288086644444 6.57763533421296
"1168" 233.4 87.0643116777778 5.03917379421296
"1169" 233.6 85.1919578288416 4.2010668648424
"1170" 233.8 83.7264837892063 3.74731089391534
"1171" 234 82.6808636292063 3.29990116034391
"1172" 234.2 82.1872956314363 2.95740393597109
"1173" 234.4 81.2031859725604 3.24290846354267
"1174" 234.6 80.0200605760757 2.80990483399133
"1175" 234.8 79.2602945082126 2.58237334582528
"1176" 235 77.9873656177778 2.10614051250197
"1177" 235.2 77.9323329777778 2.01261701462963
"1178" 235.4 78.0893378624837 1.63608178477669
"1179" 235.6 77.7607606295425 1.64739400198257
"1180" 235.8 77.4229611005685 1.77366991497847
"1181" 236 77.5691175537778 1.82580382762963
"1182" 236.2 77.9769540372373 1.74828675003504
"1183" 236.4 78.4826593777778 1.80382580562963
"1184" 236.6 78.6890317777778 1.86151811337963
"1185" 236.8 78.3893431621256 2.3733432452818
"1186" 237 73.5169234894057 4.5912012236994
"1187" 237.2 72.5591461268687 4.85852111337963
"1188" 237.4 71.8499755159596 6.15222740837963
"1189" 237.6 70.5759046438647 6.96364425321658
"1190" 237.8 70.1201439928889 6.88319089007407
"1191" 238 70.442524899729 7.11312626658085
"1192" 238.2 70.363425234522 7.91857153114126
"1193" 238.4 69.8348559247545 8.75935865183893
"1194" 238.6 69.4096114631111 10.1310541411852
"1195" 238.8 70.0026298505051 10.6539756646296
"1196" 239 70.5297373511111 10.4065308015527
"1197" 239.2 72.8445654097778 9.50712251662963
"1198" 239.4 75.0120903360756 7.24525672058707
"1199" 239.6 74.8967825850505 4.40397565837963
"1200" 239.8 74.403065847343 2.7997646503905
"1201" 240 74.1102273674552 1.84955427075866
"1202" 240.2 74.0819458550191 1.15433736238825
"1203" 240.4 74.2593480693907 1.05550960495221
"1204" 240.6 74.1599342681004 1.05550960495221
"1205" 240.8 74.1471192077778 1.02875712353588
"1206" 241 74.2679182246743 1.15433736238825
"1207" 241.2 74.0819458550191 1.15433736238825
"1208" 241.4 72.6048676888889 1.56695156851852
"1209" 241.6 71.1590019722876 1.20998827002179
"1210" 241.8 70.315581420331 1.99157422760835
"1211" 242 68.0239562941414 2.92670292962963
"1212" 242.2 66.3620261546667 4.52421652874074
"1213" 242.4 65.2833864106667 5.85754986340741
"1214" 242.6 63.9586284711111 7.51513533515046
"1215" 242.8 62.1139767111111 8.58207320603989
"1216" 243 60.7508605511111 8.57221127309117
"1217" 243.2 60.2950429875339 8.31387673682475
"1218" 243.4 60.4594697777778 8.81983154604267
"1219" 243.6 60.1843065777778 9.51261702212963
"1220" 243.8 60.1822931885095 10.5277604163369
"1221" 244 60.1635015553388 11.5221318995077
"1222" 244.2 60.4319534577778 12.5895401021296
"1223" 244.4 60.4453760528997 12.7979292741418
"1224" 244.6 61.1840662044444 14.228734242963
"1225" 244.8 62.5256952614141 16.9651644821296
"1226" 245 64.1105797048889 17.9173789352963
"1227" 245.2 64.9647638304607 17.3101244006052
"1228" 245.4 64.4585082844444 16.866096882963
"1229" 245.6 64.0205935173127 15.557211968118
"1230" 245.8 62.846211447343 12.1392295426731
"1231" 246 60.9703162403865 9.21280813506441
"1232" 246.2 59.2600083741414 6.02984978587963
"1233" 246.4 57.6729837724445 5.04558405062963
"1234" 246.6 55.4300979555556 4.85754986240741
"1235" 246.8 51.7636415280217 4.59905496950768
"1236" 247 49.2328112177778 6.01444852046296
"1237" 247.2 45.7972979963144 8.04183170841012
"1238" 247.4 42.6105502044444 10.6115181221296
"1239" 247.6 39.1467041217778 12.7475071352546
"1240" 247.8 36.7495740444444 14.943019957963
"1241" 248 34.7133663644444 15.0219154215527
"1242" 248.2 33.9959481082126 13.8616375711514
"1243" 248.4 34.4822292764444 13.2849002981852
"1244" 248.6 34.6579168105051 11.8165630783796
"1245" 248.8 34.8310750666667 9.86823362810185
"1246" 249 34.9431517735672 9.03546259712963
"1247" 249.2 34.9437481024837 8.72884197286492
"1248" 249.4 34.5528544977778 8.32443020775463
"1249" 249.6 34.2899620891291 8.52583353435936
"1250" 249.8 34.4261346030409 8.78242615962963
"1251" 250 34.7854009582656 9.05496491767841
"1252" 250.2 35.0710785244444 9.07305658212963
"1253" 250.4 35.5226447991731 9.16186312451335
"1254" 250.6 35.5833406817778 9.10327636237963
"1255" 250.8 35.5071705050505 9.06306657212963
"1256" 251 35.9766381366967 8.58820359679179
"1257" 251.2 36.4212126257778 7.91096866887963
"1258" 251.4 36.4817485297778 7.67195767962963
"1259" 251.6 36.6044879935354 7.5537425612963
"1260" 251.8 36.067502839596 7.36726237462963
"1261" 252 35.7172951305051 7.5887075962963
"1262" 252.2 35.5856653363984 7.95805089704342
"1263" 252.4 35.408288328366 7.94829898565904
"1264" 252.6 35.4436953577778 7.77154559181713
"1265" 252.8 35.5989490770881 7.83868750169859
"1266" 253 35.5625259171326 7.76766842059737
"1267" 253.2 35.7595260601307 7.40531255977669
"1268" 253.4 36.3428385557088 7.40102171876755
"1269" 253.6 36.4177105486869 7.69943020712962
"1270" 253.8 36.4789968977778 7.60327636087962
"1271" 254 36.7795918480808 7.36726237462963
"1272" 254.2 37.1189042062222 7.42165242907408
"1273" 254.4 38.3271763911111 7.2964998037963
"1274" 254.6 40.3925680468687 6.68544419212963
"1275" 254.8 42.3020542265583 6.70036829243451
"1276" 255 44.4151134033097 5.8786446079275
"1277" 255.2 46.3160812977778 4.89723240212963
"1278" 255.4 46.9178512525604 4.26297535419485
"1279" 255.6 47.5040685047343 4.44692184267311
"1280" 255.8 49.6602313884445 4.08831909240741
"1281" 256 52.6562441036314 3.95177541914183
"1282" 256.2 56.0293422577778 4.03703704107408
"1283" 256.4 59.4210277882126 4.64759073919485
"1284" 256.6 61.7583811911111 5.15998247283476
"1285" 256.8 63.3775755137778 5.24750712775463
"1286" 257 65.2748257777778 5.19943020462963
"1287" 257.2 68.0448019911111 6.1426536487963
"1288" 257.4 71.1621218960387 6.65427970441224
"1289" 257.6 73.3646238577778 6.78479605987353
"1290" 257.8 76.2056838977778 6.79558405237963
"1291" 258 79.2319499377778 7.41836511809117
"1292" 258.2 82.941583046615 7.13145167346684
"1293" 258.4 86.2617523444444 5.46385328181713
"1294" 258.6 86.9979537231437 5.0211938067028
"1295" 258.8 86.51876707729 4.59905496950768
"1296" 259 86.2596403461988 4.44032089212963
"1297" 259.2 86.5586992977778 4.26994302421296
"1298" 259.4 87.0306041857778 4.84366097350463
"1299" 259.6 87.3941075712662 4.85059299497847
"1300" 259.8 87.6093224250505 5.59278684837963
"1301" 260 90.0360010560757 6.19779354441686
"1302" 260.2 91.3024423111111 6.12645190180912
"1303" 260.4 91.2777481777778 6.04963263462963
"1304" 260.6 90.8166413608081 5.81714582296296
"1305" 260.8 90.5948431450505 5.33929034462963
"1306" 261 90.3587030897777 5.18844119362963
"1307" 261.2 90.7329250417778 5.30932031462963
"1308" 261.4 91.4399496430409 5.90793222962963
"1309" 261.6 91.5689092382429 6.326442728118
"1310" 261.8 91.3965952620331 6.83609141739559
"1311" 262 93.0995578644444 8.23628918202546
"1312" 262.2 95.1492944017778 8.49750713100463
"1313" 262.4 96.4508163377778 9.10052910962963
"1314" 262.6 96.5722908236314 8.84858593060524
"1315" 262.8 96.3533936912913 8.45306846152152
"1316" 263 95.7408952817778 7.97964998762963
"1317" 263.2 91.8391981965012 8.72643511814027
"1318" 263.4 91.0511431895425 8.85327636212963
"1319" 263.6 90.2141825916908 8.92016599430354
"1320" 263.8 89.7981206068687 7.30607356337963
"1321" 264 89.5923735777778 6.49750712900463
"1322" 264.2 89.8846544884755 6.20121911439707
"1323" 264.4 90.1220627377778 5.89173789762963
"1324" 264.6 90.4889470044445 5.99613350212963
"1325" 264.8 90.4130331854373 6.31235982931048
"1326" 265 90.5072912177778 6.47033321593398
"1327" 265.2 91.0097631482126 7.28973121006441
"1328" 265.4 92.2809473444444 8.44462251556713
"1329" 265.6 93.4210938696927 10.1585136793105
"1330" 265.8 94.666939166714 12.1552403588849
"1331" 266 96.0596060490821 14.4887278727818
"1332" 266.2 97.8225341624586 15.6986118845232
"1333" 266.4 99.2197260270801 15.127873863932
"1334" 266.6 101.547128447251 14.8046933721296
"1335" 266.8 103.687608497778 15.0345950496296
"1336" 267 105.309695561778 15.1513532915046
"1337" 267.2 106.055291846615 15.2799311091645
"1338" 267.4 106.205351777778 15.5071225226296
"1339" 267.6 106.068062904586 16.574225633353
"1340" 267.8 107.518816967565 18.3663696613318
"1341" 268 108.428611888416 20.1503303832467
"1342" 268.2 109.835711475169 21.8047813918035
"1343" 268.4 109.289228705437 22.6135055084594
"1344" 268.6 108.194303169082 24.1124737018035
"1345" 268.8 106.503445244444 27.0675620946296
"1346" 269 106.142542786473 29.3633098274557
"1347" 269.2 106.942213230801 31.6216126997459
"1348" 269.4 107.980154417778 31.866096897963
"1349" 269.6 108.411854904889 31.7293447610741
"1350" 269.8 107.499625512412 31.081231356215
"1351" 270 108.420415537778 31.0822973633796
"1352" 270.2 111.223567456076 32.4498393971828
"1353" 270.4 115.020663495111 34.481481515963
"1354" 270.6 118.256582727111 37.3532763906296
"1355" 270.8 120.960832014374 41.4923925977147
"1356" 271 123.628565965604 45.4335439572383
"1357" 271.2 126.675528406349 47.5542183160582
"1358" 271.4 127.498397404444 47.937525485463
"1359" 271.6 127.002620901988 47.5071225546296
"1360" 271.8 127.390569223631 47.2538392523126
"1361" 272 127.296611057778 46.7653643121296
"1362" 272.2 127.103996817778 46.7745218212963
"1363" 272.4 127.241578417778 47.1316646787963
"1364" 272.6 127.165283166869 47.6557239533796
"1365" 272.8 127.373656753778 48.2686610169296
"1366" 273 127.236183060915 48.9475448788453
"1367" 273.2 127.925555514921 50.5212512860582
"1368" 273.4 128.644910737778 52.0088708108796
"1369" 273.6 128.585947194921 53.1507646324868
"1370" 273.8 128.475881914921 53.8728996410582
"1371" 274 128.436572886349 56.0079074924868
"1372" 274.2 129.01784469182 58.6118688832466
"1373" 274.4 128.709115484444 62.2079772701852
"1374" 274.6 128.418798369082 66.1776911351731
"1375" 274.8 129.582858341256 69.1877245829992
"1376" 275 129.985014067139 69.8802813331403
"1377" 275.2 130.040189500705 70.3495240784101
"1378" 275.4 129.842468838647 70.7345473270209
"1379" 275.6 129.490738487343 71.7378918096296
"1380" 275.8 129.335111764444 72.9558405287963
"1381" 276 129.468643976927 74.6675153804807
"1382" 276.2 128.749243451111 75.568020018588
"1383" 276.4 127.469570783492 75.7724287053439
"1384" 276.6 125.296701502033 76.8033582631403
"1385" 276.8 122.770176417778 78.7330841243171
"1386" 277 120.807651328 81.7549858367408
"1387" 277.2 119.131442188213 84.2880590462601
"1388" 277.4 116.928940226473 87.239564065934
"1389" 277.6 116.613567600217 89.2894865738979
"1390" 277.8 115.923615705051 89.3165631558796
"1391" 278 115.824319007046 88.0512126514589
"1392" 278.2 115.408280988941 86.4785000533506
"1393" 278.4 113.537254696039 83.5689955003905
"1394" 278.6 110.971484138667 80.6438747245185
"1395" 278.8 108.142692680103 78.5894123889319
"1396" 279 107.78395109256 76.7378918146296
"1397" 279.2 109.412173965012 74.9293811745232
"1398" 279.4 111.117014897778 75.3551079304629
"1399" 279.6 114.104675776 76.327635403963
"1400" 279.8 116.424607288889 79.0370371160741
"1401" 280 117.893534068687 82.6120176946296
"1402" 280.2 118.65037184 86.8062678930741
"1403" 280.4 120.274216891111 90.5359687515046
"1404" 280.6 119.62787666522 91.8899490748622
"1405" 280.8 118.830980314363 91.4752276642638
"1406" 281 118.915542663631 91.6722257882882
"1407" 281.2 118.119612600889 92.5669516595185
"1408" 281.4 115.054906026667 94.8062679010741
"1409" 281.6 111.690577301333 96.6866097832963
"1410" 281.8 108.59628071343 99.1208349808253
"1411" 282 106.305939214222 103.12250722563
"1412" 282.2 105.271591440386 107.448594186477
"1413" 282.4 105.655331114667 111.686609798296
"1414" 282.6 106.371327878203 111.917924583034
"1415" 282.8 107.07681376607 110.799805544752
"1416" 283 107.959816268213 109.62250723213
"1417" 283.2 109.21713807596 107.33229743963
"1418" 283.4 111.519753763232 103.71341631713
"1419" 283.6 113.846399660331 99.8720980570764
"1420" 283.8 116.250603120386 96.052273104847
"1421" 284 120.201239984289 92.2030081091645
"1422" 284.2 122.879324487111 87.7635328512963
"1423" 284.4 124.222808811111 83.4125713084838
"1424" 284.6 124.72258439596 79.1941855233796
"1425" 284.8 125.144356289082 75.6258516797383
"1426" 285 124.859816951731 72.3013980713738
"1427" 285.2 125.063858234921 69.0691319953439
"1428" 285.4 126.750870711111 65.1273148799421
"1429" 285.6 128.786161180444 63.404558467963
"1430" 285.8 128.870310380331 62.5725890181403
"1431" 286 129.493233028842 60.0930472807998
"1432" 286.2 129.672186684444 58.885327694213
"1433" 286.4 129.658229130821 59.1208349408253
"1434" 286.6 129.256995989333 58.8917379506296
"1435" 286.8 128.512220928 58.3703704287407
"1436" 287 127.770121064444 56.0247507682755
"1437" 287.2 126.483350933333 52.2678063200741
"1438" 287.4 126.746284657778 48.8807489296296
"1439" 287.6 126.207921875169 45.3917379371296
"1440" 287.8 126.051337599173 43.8756377567226
"1441" 288 126.225487967046 43.0605934695077
"1442" 288.2 126.210069191111 43.158010124245
"1443" 288.4 126.193456774141 43.8357938796296
"1444" 288.6 126.357029399241 44.3551525702394
"1445" 288.8 126.256494161778 44.4205840900046
"1446" 289 126.058376657778 44.3844119287963
"1447" 289.2 126.050283622484 44.9053125972767
"1448" 289.4 126.542205284444 46.2090456302546
"1449" 289.6 127.120745882126 48.0422396120209
"1450" 289.8 127.925555514921 50.5291005796296
"1451" 290 128.872545748687 51.4406889921296
"1452" 290.2 128.784021022222 51.0861823872685
"1453" 290.4 128.897716927778 50.8845264041609
"1454" 290.6 128.555650480217 50.4902370041418
"1455" 290.8 128.452296497778 49.7063336021937
"1456" 291 125.839442459517 48.0004335919122
"1457" 291.2 123.585838760635 47.1460550503439
"1458" 291.4 124.206408685604 46.1776911151731
"1459" 291.6 125.208672696178 45.6763533220296
"1460" 291.8 125.632751878203 46.1405104419701
"1461" 292 126.341914389952 47.5154837586514
"1462" 292.2 127.599876031395 49.4465660917573
"1463" 292.4 127.982505668509 49.7022445080443
"1464" 292.6 128.127893567251 49.6832359171296
"1465" 292.8 127.905809584289 49.3854767604436
"1466" 293 127.719422804119 49.1112501359711
"1467" 293.2 127.442141816889 49.0113960604074
"1468" 293.4 127.170822166349 48.8807489296296
"1469" 293.6 126.687950059378 48.4532764017296
"1470" 293.8 126.586078528 47.2763533236296
"1471" 294 126.517779565604 45.3833767331079
"1472" 294.2 126.472401286615 45.0205393678854
"1473" 294.4 126.591924813875 44.627197598654
"1474" 294.6 126.72346624607 44.7022445030443
"1475" 294.8 126.920554684444 45.0620676071296
"1476" 295 126.808654983111 45.5840456296296
"1477" 295.2 126.700424124444 45.739723285463
"1478" 295.4 126.166607516444 45.9601140060741
"1479" 295.6 126.123415232323 46.2658638121296
"1480" 295.8 126.782973084444 47.5071225546296
"1481" 296 127.304985589952 49.5639787439775
"1482" 296.2 128.026940051111 50.568019993588
"1483" 296.4 128.213821724444 50.7030932537963
"1484" 296.6 128.461255299638 50.8792155812575
"1485" 296.8 128.378529342033 51.2468934257998
"1486" 297 127.799766623492 51.4239200467725
"1487" 297.2 127.673813944444 52.8997507651505
"1488" 297.4 127.296611057778 55.5482674642808
"1489" 297.6 128.163375137778 58.2282764115046
"1490" 297.8 128.154619945051 60.6102694208796
"1491" 298 128.925806504444 63.0920584676505
"1492" 298.2 129.719270165333 63.0712251342963
"1493" 298.4 129.844372141414 63.0753043883796
"1494" 298.6 129.883145137778 62.8642654271296
"1495" 298.8 130.162335116314 62.6290737892638
"1496" 299 130.253015671731 62.5965680080017
"1497" 299.2 130.124538308687 62.5595701221296
"1498" 299.4 130.171008177778 62.7240850945014
"1499" 299.6 130.350251448022 62.5165034326784
"1500" 299.8 130.474746017778 62.4643875268518
"1501" 300 130.276466653072 62.4053126147767
"1502" 300.2 130.482554703183 62.4863325488188
"1503" 300.4 130.506848391111 62.5712251337963
"1504" 300.6 130.240151751111 63.1678720771937
"1505" 300.8 130.121619911111 63.3496134129629
"1506" 301 129.792221645604 63.7194971527818
"1507" 301.2 129.639429160635 64.6892261824868
"1508" 301.4 129.505254343111 66.0455841116296
"1509" 301.6 129.747319898629 68.06358738697
"1510" 301.8 129.952228664586 69.8966479452679
"1511" 302 129.919443262033 70.9113778971828
"1512" 302.2 130.011128021499 71.5053336698622
"1513" 302.4 130.378438897778 71.481481552963
"1514" 302.6 129.607981937778 74.4301995046296
"1515" 302.8 127.576777225051 74.2728568471296
"1516" 303 127.962735304444 75.2475071977546
"1517" 303.2 128.577914480386 75.5589620475644
"1518" 303.4 128.881300941414 75.1994302746296
"1519" 303.6 128.426030919596 75.6801995058796
"1520" 303.8 128.159187871691 75.5506008435427
"1521" 304 126.970004302995 76.4452496738687
"1522" 304.2 125.002361443556 77.6182336958519
"1523" 304.4 122.673869297778 77.8917379696296
"1524" 304.6 121.677912739729 77.3945522280443
"1525" 304.8 121.185486534141 76.0560736321296
"1526" 305 120.919850261182 73.8082682437786
"1527" 305.2 121.791054031111 71.7378918096296
"1528" 305.4 123.564710157778 69.9830841155671
"1529" 305.6 127.015715291111 68.8693020631713
"1530" 305.8 128.572680397778 69.6785969357755
"1531" 306 129.108004548842 69.7247985179275
"1532" 306.2 128.837524977778 69.8148148846296
"1533" 306.4 128.78015052331 69.4874826420764
"1534" 306.6 128.9901626774 68.7045100939692
"1535" 306.8 128.994761092063 66.0079075024868
"1536" 307 128.534845457778 62.7818478446296
"1537" 307.2 128.846483779638 59.9042603130017
"1538" 307.4 128.781345824444 56.4093661532755
"1539" 307.6 129.016701014987 54.2155304325366
"1540" 307.8 129.141652725146 54.3795921971296
"1541" 308 129.034618618708 53.804081416025
"1542" 308.2 128.743183309206 53.3469969717725
"1543" 308.4 128.339938191111 52.8196225599421
"1544" 308.6 127.88578402719 50.8706218038453
"1545" 308.8 127.715337666473 49.0706677066948
"1546" 309 127.72663354708 48.1332406232343
"1547" 309.2 127.590601213567 47.6083371296296
"1548" 309.4 127.744309021021 47.3511973985485
"1549" 309.6 127.304807408416 47.1225071696296
"1550" 309.8 126.596910349206 46.4867143903439
"1551" 310 126.383787050821 45.3415707129992
"1552" 310.2 126.315195644444 43.954008997963
"1553" 310.4 126.404008482168 44.327009981093
"1554" 310.6 126.417499911111 44.5386807370655
"1555" 310.8 126.727940444444 45.0437525887963
"1556" 311 126.564676945778 45.5359687065046
"1557" 311.2 126.434433031111 45.712250757963
"1558" 311.4 126.1660492143 45.6258516497383
"1559" 311.6 126.373667824444 46.4975071690046
"1560" 311.8 126.411405188842 47.6707886759062
"1561" 312 127.367367309206 49.8383627453439
"1562" 312.2 128.419511095225 52.1306904806935
"1563" 312.4 128.588731584444 54.6465456386921
"1564" 312.6 129.372127766349 56.8399326110582
"1565" 312.8 129.425505289357 57.0718998921296
"1566" 313 129.616940739638 57.4176771262575
"1567" 313.2 129.299799153778 56.7763533331296
"1568" 313.4 129.145707761778 56.0370370930741
"1569" 313.6 129.058826445012 56.1486937580339
"1570" 313.8 128.588259490719 56.2627786719826
"1571" 314 128.799002129778 55.8148148706296
"1572" 314.2 128.711584897778 55.2512054026104
"1573" 314.4 128.427707445863 54.4956659331403
"1574" 314.6 128.363397617778 52.7438089503989
"1575" 314.8 128.443921965604 51.436888444847
"1576" 315 128.712325721778 51.0167379427546
"1577" 315.2 127.165283166869 49.8148148646296
"1578" 315.4 127.540327034921 49.1476249110582
"1579" 315.6 127.732086730821 48.3348817527818
"1580" 315.8 127.782732711111 47.662800210463
"1581" 316 127.949359315556 47.4750712725463
"1582" 316.2 127.941868761778 47.2859687082546
"1583" 316.4 127.890071148589 47.8293678771972
"1584" 316.6 128.219131891462 48.2055031221296
"1585" 316.8 128.035833276156 48.130823178954
"1586" 317 127.724642702222 47.9131054610185
"1587" 317.2 127.622573617778 47.7931186101425
"1588" 317.4 127.422034283824 47.265619871025
"1589" 317.6 127.063868851111 47.0183405028588
"1590" 317.8 126.695654628978 46.1609687071296
"1591" 318 126.800094350222 45.6267806724074
"1592" 318.2 126.583528552246 45.2485300810126
"1593" 318.4 126.107427489082 44.8900656958253
"1594" 318.6 125.314289504444 44.1096866537963
"1595" 318.8 124.306903071691 42.4485941214775
"1596" 319 122.808251325685 40.7092692383506
"1597" 319.2 121.239507936076 39.7820816303743
"1598" 319.4 119.876376764444 38.3954009337963
"1599" 319.6 118.861712464444 37.8596866475463
"1600" 319.8 117.464529625051 36.2833463196296
"1601" 320 115.602175057778 34.7323972671296
"1602" 320.2 114.106722883865 34.1710021399557
"1603" 320.4 113.731065297778 34.4576719921296
"1604" 320.6 113.288302694141 34.3515281358796
"1605" 320.8 113.288302694141 34.3515281358796
"1606" 321 113.297057886869 34.3777519121296
"1607" 321.2 113.320880155452 34.3139203947459
"1608" 321.4 113.217427324444 34.228734262963
"1609" 321.6 113.217427324444 34.228734262963
"1610" 321.8 113.267127344289 34.233419500211
"1611" 322 113.268656895827 34.2332013406052
"1612" 322.2 113.382525244444 34.1554741896296
"1613" 322.4 113.353219245095 34.1206309840199
"1614" 322.6 113.408630471111 34.1146176102707
"1615" 322.8 113.465969044119 34.1112501209711
"1616" 323 113.486170049778 34.0648148488796
"1617" 323.2 113.505431473778 33.9878917718796
"1618" 323.4 113.565967377778 33.899063932963
"1619" 323.6 113.299976284444 33.4411884746296
"1620" 323.8 113.489672126869 33.2588707921296
"1621" 324 113.36976405256 32.7328750482166
"1622" 324.2 113.445896163232 32.6994302321296
"1623" 324.4 113.436946410667 32.7378917706296
"1624" 324.6 113.125706257778 32.7910053237963
"1625" 324.8 112.211413988687 32.3148148471296
"1626" 325 111.188685312661 32.0420062600947
"1627" 325.2 109.758577626199 32.2743290171296
"1628" 325.4 108.602892186199 32.4767581671296
"1629" 325.6 107.659130684444 31.7470492787963
"1630" 325.8 106.871305267139 29.8802812931403
"1631" 326 107.045850279596 28.3899896683796
"1632" 326.2 107.352282025051 28.6085211371296
"1633" 326.4 106.636640184734 29.3382262153905
"1634" 326.6 105.820123297778 30.2955840758796
"1635" 326.8 103.971026593778 31.3244302307546
"1636" 327 101.091443705778 31.6609686926296
"1637" 327.2 99.3216857244444 31.8752544071296
"1638" 327.4 99.9625102435556 32.3960114284074
"1639" 327.6 101.168070675169 32.624179395934
"1640" 327.8 102.295282705778 32.2282763855046
"1641" 328 104.088944091924 32.6103120331662
"1642" 328.2 106.9046252143 32.013811502347
"1643" 328.4 110.185299504289 30.5661565269552
"1644" 328.6 112.526787207565 28.3581863652679
"1645" 328.8 112.715303272246 28.3909195895232
"1646" 329 112.315503502222 28.0284900565185
"1647" 329.2 112.223522233948 27.1634236799488
"1648" 329.4 111.786977471691 25.2495974487601
"1649" 329.6 111.34651271565 22.9899375873956
"1650" 329.8 111.297836429206 20.9294145217725
"1651" 330 111.126187004444 20.3459503662963
"1652" 330.2 110.700339194921 20.0502936417725
"1653" 330.4 110.515095397778 20.3035968864005
"1654" 330.6 109.985406237778 19.4462250906713
"1655" 330.8 108.239594006349 17.7504506253439
"1656" 331 106.476762752323 15.9162134321296
"1657" 331.2 105.479344257778 15.2807911614566
"1658" 331.4 104.252943799596 15.1732064383796
"1659" 331.6 101.810245028687 14.1767029408796
"1660" 331.8 99.0929685113948 12.3270897862254
"1661" 332 97.3799312279905 10.4940292279275
"1662" 332.2 97.2231077191111 9.66096867062963
"1663" 332.4 97.3405106844444 9.3844118937963
"1664" 332.6 97.775944379883 9.44032089712963
"1665" 332.8 97.390715899883 9.88566502712963
"1666" 333 96.8154075777778 9.50231482431713
"1667" 333.2 96.1091553644444 9.58244302952546
"1668" 333.4 94.7046765311111 8.61289174650463
"1669" 333.6 91.8632954673778 7.38404559142963
"1670" 333.8 88.5118076913778 5.78404558982963
"1671" 334 86.4704177711111 4.42218661410879
"1672" 334.2 85.1322636524947 4.09638230802585
"1673" 334.4 82.9953358577778 4.15427970191224
"1674" 334.6 79.7671211953778 3.07635327942963
"1675" 334.8 78.0986538453333 2.47293447540741
"1676" 335 77.8814277857778 1.93019943212963
"1677" 335.2 78.3083893511111 1.9943019962963
"1678" 335.4 78.1264759022222 1.85541310726852
"1679" 335.6 78.1964896497778 1.92470492662963
"1680" 335.8 78.6218595848366 1.80576504286492
"1681" 336 78.5772467277778 1.82202635509838
"1682" 336.2 77.8400723754248 1.78314060845316
"1683" 336.4 77.4043171075075 1.80026180206206
"1684" 336.6 77.2706614689406 2.00622805474591
"1685" 336.8 76.7216148977778 2.10680853748677
"1686" 337 75.8861193632323 2.41970992212963
"1687" 337.2 74.7000825884445 2.23361823585185
"1688" 337.4 72.918967380915 1.86609686796296
"1689" 337.6 70.930680279596 1.85152810337963
"1690" 337.8 69.2314432911111 1.4173789187963
"1691" 338 67.4053751263492 1.21983836391534
"1692" 338.2 67.3855568244444 1.36128917515046
"1693" 338.4 67.3239134373522 1.14869370303389
"1694" 338.6 67.539217574851 1.081231326215
"1695" 338.8 67.8694528930719 0.787665494335513
"1696" 339 67.7491779377777 0.643217182321935
"1697" 339.2 68.0402159377778 0.323056573379629
"1698" 339.4 69.1773577708212 1.01882819376006
"1699" 339.6 71.230249846967 1.82105182287287
"1700" 339.8 71.2403639537778 5.58404558962963
"1701" 340 71.806588672 6.48148148796297
"1702" 340.2 73.3731844906667 6.34472935107408
"1703" 340.4 74.9137341284161 6.53330909303388
"1704" 340.6 75.9036297486869 7.37600363337963
"1705" 340.8 77.0108562149871 9.37653217660637
"1706" 341 78.8926525457778 11.2475071337546
"1707" 341.2 81.6246391731266 11.0044391549785
"1708" 341.4 84.6588224759596 9.46516447462963
"1709" 341.6 86.6148784511111 7.94782764327546
"1710" 341.8 88.0347533206349 6.20413978177248
"1711" 342 87.8441899864734 5.73454726202093
"1712" 342.2 88.0127019143631 5.80918630280036
"1713" 342.4 88.0524842016076 6.05867734133176
"1714" 342.6 88.1608995668687 6.67670293337963
"1715" 342.8 89.9545720942995 7.17267435376006
"1716" 343 93.3719157658629 7.9653876542041
"1717" 343.2 94.2403386311111 7.80016280796296
"1718" 343.4 94.3842701511111 7.56629411232193
"1719" 343.6 93.9200204444444 7.40850318514245
"1720" 343.8 93.4622755338754 7.56340769292232
"1721" 344 93.5051590044444 7.66491344180912
"1722" 344.2 94.1284389297778 7.85327636112963
"1723" 344.4 94.3964595956501 8.32545312101261
"1724" 344.6 94.4433213395169 8.84491515810789
"1725" 344.8 95.576734087565 9.95393102771473
"1726" 345 97.5670218403865 11.3031091404992
"1727" 345.2 99.4500952177778 12.8184778312963
"1728" 345.4 102.076440143735 13.6282354503743
"1729" 345.6 102.922154505051 13.2763532896296
"1730" 345.8 102.928440284444 13.3059390884758
"1731" 346 103.06305202522 13.249519658118
"1732" 346.2 103.164186944 13.3618233751852
"1733" 346.4 102.930909697778 13.8532763671296
"1734" 346.6 103.2449546543 14.5388950969122
"1735" 346.8 104.643501527343 15.8766877403905
"1736" 347 106.787381763865 17.1810355677818
"1737" 347.2 107.929249225778 17.3244302167546
"1738" 347.4 108.232280698708 17.2208971218389
"1739" 347.6 107.728979804444 16.9154065477065
"1740" 347.8 107.347279057778 17.1866097037963
"1741" 348 107.692761742222 17.7378917556296
"1742" 348.2 107.599711384734 18.1760188463688
"1743" 348.4 107.906777564444 19.558404577963
"1744" 348.6 106.802455921778 21.1566951778519
"1745" 348.8 105.261542001778 23.2336182568519
"1746" 349 105.177329264289 24.743258488932
"1747" 349.2 105.531201937778 25.1225071476296
"1748" 349.4 106.214106970505 25.2343952596296
"1749" 349.6 106.888460419638 25.1815411369552
"1750" 349.8 106.934534257778 24.8514448762963
"1751" 350 106.914522388687 24.4651644896296
"1752" 350.2 106.560043853875 22.9855465451174
"1753" 350.4 105.485341404444 21.4906390121296
"1754" 350.6 103.46882019729 20.1900493565809
"1755" 350.8 100.801452266667 18.0028490208519
"1756" 351 98.4514541407046 15.4714752430443
"1757" 351.2 97.2327384311111 12.2106481603588
"1758" 351.4 97.7795488568889 11.2165242277407
"1759" 351.6 97.0320985977778 11.6337250828588
"1760" 351.8 95.3405648214987 11.6752799427692
"1761" 352 91.8205701268687 11.2134162246296
"1762" 352.2 88.8229411616076 9.47929927601261
"1763" 352.4 86.5185713311111 6.30519943650463
"1764" 352.6 86.0514817991111 4.71225071696296
"1765" 352.8 86.0771636977778 4.29886735194671
"1766" 353 85.7389143007046 4.27072476280036
"1767" 353.2 84.8349983949206 4.57933601248677
"1768" 353.4 82.8258353265778 4.06096866502963
"1769" 353.6 80.8962337320635 3.2135589310582
"1770" 353.8 80.3524893089406 2.65917975486219
"1771" 354 80.0633190933333 2.4750712275463
"1772" 354.2 79.7401552017778 2.50712250962963
"1773" 354.4 79.6994921955556 2.66951567218519
"1774" 354.6 79.3772095456209 3.080274848061
"1775" 354.8 78.1367399263492 2.69550555534391
"1776" 355 77.3972283718203 2.37618961260835
"1777" 355.2 76.8048037721964 1.86311535335056
"1778" 355.4 76.5937449401307 1.62476956757081
"1779" 355.6 76.6098819620202 1.55141155296296
"1780" 355.8 76.775028930719 1.29671526860022
"1781" 356 76.9172865066667 1.56695156851852
"1782" 356.2 76.6215555523232 1.34162134296296
"1783" 356.4 76.2694548285886 1.35327635462963
"1784" 356.6 76.2303479163144 1.5596553417028
"1785" 356.8 76.228713861256 1.95528304419485
"1786" 357 75.8073226286869 2.44593369837963
"1787" 357.2 74.5203092977778 2.50712250962963
"1788" 357.4 72.6379428614141 2.79558404837963
"1789" 357.6 70.4000394682126 3.00879475093398
"1790" 357.8 67.7743314968476 2.99907242067614
"1791" 358 65.5744479288889 3.55840456196296
"1792" 358.2 62.9026293483041 4.03546259212963
"1793" 358.4 59.8534396080217 4.28010562584914
"1794" 358.6 56.8910375419883 4.85530064962963
"1795" 358.8 54.7544194311111 4.5767195812963
"1796" 359 53.5166019450505 4.24663300087963
"1797" 359.2 53.3662410264734 3.94524960136876
"1798" 359.4 53.2999574952246 3.7919015616509
"1799" 359.6 53.3170192863492 3.44118844462963
"1800" 359.8 53.3025288993464 3.464890233061
"1801" 360 53.2343866901182 3.8164514798424
"1802" 360.2 52.4871194050949 4.49586547597109
"1803" 360.4 51.2323304711111 5.70309320879629
"1804" 360.6 48.8255696817778 7.14173789887963
"1805" 360.8 46.8223815857778 8.66096866962963
"1806" 361 44.0308844782656 9.89924259206865
"1807" 361.2 42.6288944177778 10.8129833237963
"1808" 361.4 41.1210000817778 10.9109686718796
"1809" 361.6 40.5376540977778 10.0162800262963
"1810" 361.8 41.9074299299729 10.4902369641418
"1811" 362 43.3264331297778 11.2955840568796
"1812" 362.2 44.1354129377778 11.8340455958796
"1813" 362.4 45.0065546141414 12.5945351071296
"1814" 362.6 46.8548218788304 12.6083370946296
"1815" 362.8 50.2509150577778 12.004163939245
"1816" 363 53.5582424958266 10.312000566215
"1817" 363.2 57.1251032675556 7.89173789962963
"1818" 363.4 60.2143243814142 4.97215747712963
"1819" 363.6 62.1694125206349 2.37368451891534
"1820" 363.8 63.5373667149206 1.80068608820106
"1821" 364 66.4818750151111 1.10541310651852
"1822" 364.2 67.5968974488889 0.56267806324074
"1823" 364.4 67.3869405474329 0.25248059756066
"1824" 364.6 66.6666189958423 0.1373954601135
"1825" 364.8 66.3996929393777 0.199430199629627
"1826" 365 66.35595086681 0.025732928984468
"1827" 365.2 66.3149426737777 0.109686609796293
"1828" 365.4 66.9670794577778 0.10327635337963
"1829" 365.6 67.656238199596 0.820059570879631
"1830" 365.8 68.2844232777778 1.06481481587963
"1831" 366 69.8290824746667 1.48148148296296
"1832" 366.2 73.1158304644444 1.42539173931713
"1833" 366.4 74.2666222499729 1.25946772414183
"1834" 366.6 74.600938514522 1.14755184637382
"1835" 366.8 74.3641355896697 1.12458612571071
"1836" 367 74.4682513950751 1.03103103206206
"1837" 367.2 74.5299400097778 1.26673789300463
"1838" 367.4 75.3733152177778 1.2800162812963
"1839" 367.6 75.9626763973127 1.5142781436994
"1840" 367.8 77.1933232406349 2.0047677210582
"1841" 368 79.1823600863492 2.68765626177248
"1842" 368.2 81.3642620807565 3.20270352505516
"1843" 368.4 82.9450886647343 3.41849374799919
"1844" 368.6 84.1428249471395 4.10286719207644
"1845" 368.8 85.7456880289406 5.00265024021103
"1846" 369 88.7978398377778 6.36930200067129
"1847" 369.2 92.1654485882126 8.04223957202093
"1848" 369.4 95.4928644531266 8.69674684497846
"1849" 369.6 96.2857184177778 8.85327636212963
"1850" 369.8 96.8216884769082 9.96531649702093
"1851" 370 98.3001423444444 11.5215455955671
"1852" 370.2 100.108041002667 14.6096866242963
"1853" 370.4 102.303930692063 17.4835746439153
"1854" 370.6 104.442512755169 18.5940790474557
"1855" 370.8 107.393139591111 18.404558422963
"1856" 371 109.486512959173 18.9203604509087
"1857" 371.2 109.634468929293 18.9406889596296
"1858" 371.4 109.503219913994 18.4842535027377
"1859" 371.6 109.594892610949 18.3607810620687
"1860" 371.8 109.576100977778 18.5882036067918
"1861" 372 109.541080206869 19.0106190296296
"1862" 372.2 109.40488832 19.481481500963
"1863" 372.4 109.738753002667 21.0284900495185
"1864" 372.6 110.483528064 23.7293447530741
"1865" 372.8 110.838338976076 26.7133418464381
"1866" 373 111.813704702033 29.651148723353
"1867" 373.2 113.103081728 31.4216524530741
"1868" 373.4 115.223200286869 32.7693603021296
"1869" 373.6 116.49346455343 34.8231760536514
"1870" 373.8 118.059323888416 37.3680063415445
"1871" 374 119.42569279596 40.5228568133796
"1872" 374.2 121.380602257778 43.5602361037963
"1873" 374.4 124.291828913778 44.8831909280741
"1874" 374.6 126.622461217778 46.3795001758796
"1875" 374.8 127.204889991111 47.223239770463
"1876" 375 127.076480497778 48.184778232963
"1877" 375.2 126.773800977778 50.2360602862963
"1878" 375.4 125.116568068687 52.4022274546296
"1879" 375.6 124.381131879596 55.1382414433796
"1880" 375.8 125.144356289082 58.2178249064775
"1881" 376 127.912976625778 60.8746439355185
"1882" 376.2 129.463521257778 63.6289174425463
"1883" 376.4 130.143543483144 64.9461469623126
"1884" 376.6 130.575991964444 65.1797063987322
"1885" 376.8 130.701197894535 64.4821745466567
"1886" 377 130.125288753778 63.9027269666296
"1887" 377.2 129.181771704586 61.770625023885
"1888" 377.4 128.968666587991 60.1012305868637
"1889" 377.6 128.768381404444 58.1777340051424
"1890" 377.8 129.214727864444 56.2491097428588
"1891" 378 129.445780472515 56.0496326846296
"1892" 378.2 129.626773570949 55.5465221874345
"1893" 378.4 128.865041297778 56.1609687171296
"1894" 378.6 128.563810005146 58.8937622421296
"1895" 378.8 128.909755317778 59.7186610283796
"1896" 379 128.927112996382 60.2262638911413
"1897" 379.2 129.197071559111 60.404558464963
"1898" 379.4 129.583392885863 60.8213615204807
"1899" 379.6 129.367214137778 61.2170584657755
"1900" 379.8 129.042980167111 62.250712312963
"1901" 380 128.517867302884 63.6364188064381
"1902" 380.2 127.553430044444 65.8404559062963
"1903" 380.4 127.690214069952 67.7914035113687
"1904" 380.6 128.032825486222 70.8746439455185
"1905" 380.8 129.155757200386 73.3181593697383
"1906" 381 129.665766209778 73.4590456575046
"1907" 381.2 129.828112497778 73.596866170463
"1908" 381.4 129.402526748444 73.789173862963
"1909" 381.6 128.709115484444 73.8452636066088
"1910" 381.8 127.232406311111 75.0551995052546
"1911" 382 125.652969543111 76.6267807034074
"1912" 382.2 124.163419420444 78.3447294230741
"1913" 382.4 123.293584678647 80.3582931560427
"1914" 382.6 122.908356198647 82.816487138434
"1915" 382.8 122.246768156908 85.9184938304992
"1916" 383 122.682429930667 88.943020031963
"1917" 383.2 122.338888010821 90.4168215941948
"1918" 383.4 121.738314417778 90.0071225971296
"1919" 383.6 121.084801817778 89.1128918270046
"1920" 383.8 120.192281182429 87.1493408411413
"1921" 384 118.147434657778 84.3165631508796
"1922" 384.2 116.411666797313 83.3479097103273
"1923" 384.4 114.154048728475 82.7307361855598
"1924" 384.6 112.030812687545 82.3818989759087
"1925" 384.8 109.969890090667 80.9772080581852
"1926" 385 108.043747690667 79.3361824155185
"1927" 385.2 105.407072760889 78.2421653204074
"1928" 385.4 103.2057373329 77.1694115148735
"1929" 385.6 100.745478897778 76.5209292897578
"1930" 385.8 98.1733379697778 77.4494302768796
"1931" 386 95.8654691668687 79.1854442646296
"1932" 386.2 93.4423653511111 80.217745297963
"1933" 386.4 91.9106235377778 79.8789174587963
"1934" 386.6 90.5028118168476 78.294242442304
"1935" 386.8 87.3134783545219 76.8094481653273
"1936" 387 84.4473508977778 76.8562350100142
"1937" 387.2 82.4787794868687 77.9354442633796
"1938" 387.4 81.9485193360387 77.4402329524557
"1939" 387.6 82.592986112 76.1139601900741
"1940" 387.8 83.643220119596 74.8060736308796
"1941" 388 85.2083505301182 73.5218525315445
"1942" 388.2 86.8647419235556 72.9943020672963
"1943" 388.4 86.922991447343 72.3817045193035
"1944" 388.6 86.1028455964444 73.019943092963
"1945" 388.8 85.4006649036314 72.8635953754833
"1946" 389 84.3687591342995 71.9720055222383
"1947" 389.2 82.6459425852196 70.1457630066064
"1948" 389.4 80.6839649777778 67.3148148821296
"1949" 389.6 78.9416816250505 65.1382414533796
"1950" 389.8 76.6574101511111 64.558404622963
"1951" 390 74.1529984214987 63.5715232862575
"1952" 390.2 72.5355451725604 62.2730088570209
"1953" 390.4 72.8854372119241 62.619692926215
"1954" 390.6 73.5572380977778 63.8917379556296
"1955" 390.8 74.3854793297778 64.6801994948796
"1956" 391 75.8510985923233 64.6225071871296
"1957" 391.2 78.8186481272514 64.4403209521296
"1958" 391.4 81.535051154522 66.0402173853273
"1959" 391.6 84.0936468433097 68.309086568885
"1960" 391.8 87.5859752444444 70.4077636031713
"1961" 392 90.3759633268687 72.3760036983796
"1962" 392.2 93.0531489986473 74.3298650563687
"1963" 392.4 96.2857184177778 76.9301995071296
"1964" 392.6 99.5015387725604 79.7144804463687
"1965" 392.8 103.14978951596 81.8427869246296
"1966" 393 106.879501617778 82.3148148971296
"1967" 393.2 109.789206094374 80.5349458282466
"1968" 393.4 113.805053624889 78.3703704487407
"1969" 393.6 118.690043065583 77.5165034476784
"1970" 393.8 122.845081955556 78.096866174963
"1971" 394 126.810489404444 78.1664632446296
"1972" 394.2 128.580705991111 76.9173789942963
"1973" 394.4 128.875292475817 76.1496565199237
"1974" 394.6 128.753779656039 74.8733433177818
"1975" 394.8 127.941644791731 72.5876234741645
"1976" 395 127.655573959596 69.1067729258796
"1977" 395.2 128.137824269206 65.1366359160582
"1978" 395.4 129.014088031111 60.9125712859838
"1979" 395.6 129.643002708687 59.0630666221296
"1980" 395.8 129.833481535827 59.0455841046296
"1981" 396 130.077772767046 59.3926760374345
"1982" 396.2 129.690530897778 59.7873423471296
"1983" 396.4 129.354081348687 59.8060736158796
"1984" 396.6 129.118420744444 59.7186610283796
"1985" 396.8 128.657751687111 60.1652422254074
"1986" 397 128.481188633778 61.8821225690046
"1987" 397.2 128.00129730168 65.2838580320687
"1988" 397.4 126.723048654222 68.7720798408519
"1989" 397.6 125.893278737778 72.8367929096296
"1990" 397.8 125.627287644444 76.3447294210741
"1991" 398 124.750753276908 80.0322061991948
"1992" 398.2 123.895325453875 84.373914336337
"1993" 398.4 122.414064043824 87.5607898576529
"1994" 398.6 119.869764315452 90.2799311841645
"1995" 398.8 117.074618134987 92.0688399516064
"1996" 399 114.923439164444 94.7415548362963
"1997" 399.2 114.059504776927 98.2027036200552
"1998" 399.4 113.894243474522 102.274564469862
"1999" 399.6 114.127172322894 103.625190589281
"2000" 399.8 113.512131099517 102.532206221695
"2001" 400 112.122367272412 101.944270826703
"2002" 400.2 109.670059143631 100.931137617435
"2003" 400.4 105.723816177778 100.73197467886
"2004" 400.6 102.208606297778 101.170584146755
"2005" 400.8 99.5799158044444 100.840455941296
"2006" 401 95.9463504711111 99.640822240463
"2007" 401.2 93.3365803875556 97.6438747415185
"2008" 401.4 91.6495384549871 94.8237594534668
"2009" 401.6 91.1321130207046 91.5408937056052
"2010" 401.8 89.8129840735917 87.6681243836994
"2011" 402 87.6539128252196 84.2065859186994
"2012" 402.2 85.7840550716908 80.8432429893035
"2013" 402.4 85.4415367057778 77.2090456612546
"2014" 402.6 85.6576926862222 73.6609687346296
"2015" 402.8 86.8476206577778 70.5594957364381
"2016" 403 86.1713306595556 69.9173789872963
"2017" 403.2 84.5720849852196 70.3246538833505
"2018" 403.4 83.6672459973127 70.2709866203273
"2019" 403.6 83.5955755824289 70.9328828642808
"2020" 403.8 83.4906296177778 71.371591442963
"2021" 404 83.7833032032323 71.8340456558796
"2022" 404.2 84.2825627299729 71.9724133858492
"2023" 404.4 84.519128512 72.3190883914074
"2024" 404.6 84.6004545244444 73.7433863171296
"2025" 404.8 84.7602198242894 75.8166037993971
"2026" 405 85.9788074901182 78.2354368243105
"2027" 405.2 87.0067367690821 81.3449152306079
"2028" 405.4 87.0927660541414 84.4039757383796
"2029" 405.6 87.8632230141414 87.6644652521296
"2030" 405.8 89.1932340693334 90.3532764436296
"2031" 406 89.7718550286869 90.4616680521296
"2032" 406.2 91.2105571638243 90.8255483582343
"2033" 406.4 94.4751445617778 93.250712343963
"2034" 406.6 97.1144075898708 96.6126682209087
"2035" 406.8 99.5521349044444 100.215455940671
"2036" 407 103.641747964444 103.175620778796
"2037" 407.2 106.280257315556 105.011396116407
"2038" 407.4 105.503685617778 104.640822245463
"2039" 407.6 104.586048341499 103.625190589281
"2040" 407.8 103.730258793778 102.978276456255
"2041" 408 102.283636263359 102.256675382188
"2042" 408.2 99.9891649414141 100.15572400588
"2043" 408.4 96.5947970819638 98.6609687596296
"2044" 408.6 92.4976383644444 97.3422874396296
"2045" 408.8 88.8604394657778 95.9205841415046
"2046" 409 86.0857243306667 93.0626781557407
"2047" 409.2 85.4570398031436 89.6928636849955
"2048" 409.4 85.1697366115556 85.7549858407407
"2049" 409.6 85.5127591805685 81.4516664168389
"2050" 409.8 86.4623921777778 77.3148148921296
"2051" 410 87.755047744 73.7207977945185
"2052" 410.2 89.8457031760386 72.2897312750644
"2053" 410.4 92.1512313591731 69.5375340256761
"2054" 410.6 91.0501131668687 67.2885911058796
"2055" 410.8 89.0539292250505 65.2169127821296
"2056" 411 86.8563758505051 64.6312484458796
"2057" 411.2 84.0028564977778 64.9627438738604
"2058" 411.4 81.4812983433592 66.371165507304
"2059" 411.6 80.2539424884754 66.8899490498622
"2060" 411.8 79.2038766072515 67.1326286471296
"2061" 412 79.5282795377778 67.4888075562963
"2062" 412.2 80.0098151377778 68.0578218758796
"2063" 412.4 79.7085992518203 69.5611323966509
"2064" 412.6 78.4711409182429 72.2298417206761
"2065" 412.8 77.3390542733875 75.8748524141418
"2066" 413 76.2188166868687 79.7274023071296
"2067" 413.2 76.2263211377778 82.3972324796296
"2068" 413.4 77.1293567305051 83.2763533596296
"2069" 413.6 77.4278671111111 83.6426537262963
"2070" 413.8 77.3881213155556 82.4387465211852
"2071" 414 77.0687438577778 81.096866177963
"2072" 414.2 76.9325733511111 80.3184778987963
"2073" 414.4 77.0466914224289 79.3049758959087
"2074" 414.6 77.4946315154522 78.5357451259087
"2075" 414.8 77.0108562149871 76.4248327803273
"2076" 415 76.3450757819883 72.5678513246296
"2077" 415.2 75.8990217525146 68.4484181221296
"2078" 415.4 76.5404098636314 64.4301994946296
"2079" 415.6 76.9805184541414 60.7676120783796
"2080" 415.8 77.7647891626667 58.1225071806296
"2081" 416 79.6823709297778 57.0284900855185
"2082" 416.2 81.0781522596382 57.0867290042808
"2083" 416.4 81.0254174941414 57.2448848021296
"2084" 416.6 80.7940302577778 57.1316646887963
"2085" 416.8 80.5585417517313 57.050950828932
"2086" 417 79.9477505493333 57.0883191454074
"2087" 417.2 79.8034427377778 56.2159137721296
"2088" 417.4 80.5738996977778 53.6151811687963
"2089" 417.6 80.9706466373127 49.9400384783506
"2090" 417.8 82.1110613923233 46.3795001758796
"2091" 418 84.0881268520635 42.7975464117725
"2092" 418.2 86.7876962275556 39.9344729744074
"2093" 418.4 89.5879959814142 36.0385910746296
"2094" 418.6 90.5629353315556 32.173789205963
"2095" 418.8 91.6549510644444 27.5471866372338
"2096" 419 91.6104455014141 22.8829966558796
"2097" 419.2 90.8684429177778 18.6609686796296
"2098" 419.4 89.4586136888889 14.5840455986296
"2099" 419.6 87.4297436942223 10.943019953963
"2100" 419.8 87.1044396444445 8.28490029318519
"2101" 420 87.5464072028941 6.40694362265288
"2102" 420.2 87.4779945341414 6.05607356212963
"2103" 420.4 87.8190663899517 6.24458070734702
"2104" 420.6 88.2134307232323 5.97740223337963
"2105" 420.8 88.3097378432323 6.09103859712963
"2106" 421 88.7821375899517 6.01882819876006
"2107" 421.2 89.1028123844444 6.25712251337963
"2108" 421.4 88.6881567288889 6.3019943082963
"2109" 421.6 88.0954259516908 6.3031091354992
"2110" 421.8 87.6573866463492 6.39252282748677
"2111" 422 86.8712060749206 5.97651026820106
"2112" 422.2 85.8203447111111 4.86609687096296
"2113" 422.4 84.6873197699346 4.12854030913943
"2114" 422.6 83.7580882481778 4.06096866502963
"2115" 422.8 81.4795455342995 3.44357736006441
"2116" 423 79.2741926679905 3.09632054622537
"2117" 423.2 78.0343447007046 2.50712250962963
"2118" 423.4 78.0602466815616 2.38238238476477
"2119" 423.6 77.9676103111111 2.41836511309117
"2120" 423.8 78.2473948417778 2.45904558650463
"2121" 424 78.4121047111111 2.62546570501424
"2122" 424.2 78.5010035911111 2.61560377206553
"2123" 424.4 78.6234405498708 2.67706884253661
"2124" 424.6 78.4395903551691 3.03387836299919
"2125" 424.8 78.4410791608889 3.4558404592963
"2126" 425 79.5774576416076 3.48093593122537
"2127" 425.2 81.8824535822222 3.69515669885185
"2128" 425.4 83.455935127343 3.78638672495571
"2129" 425.6 84.4133045182033 4.25016670122537
"2130" 425.8 85.5168313632323 5.17320642837963
"2131" 426 88.5811488177778 6.73789174462963
"2132" 426.2 92.2324448456039 7.9920723478905
"2133" 426.4 95.7078756977778 9.62250713212963
"2134" 426.6 98.9864159530969 11.5333090980339
"2135" 426.8 102.106018278647 13.6108014504992
"2136" 427 105.410258112661 14.9937057063738
"2137" 427.2 106.079411697778 15.2586018123219
"2138" 427.4 105.965959793778 14.9906390056296
"2139" 427.6 105.984411914248 14.8035026124237
"2140" 427.8 105.705024544607 14.6741018838979
"2141" 428 105.347983514363 14.5615315273126
"2142" 428.2 105.523176344444 15.1914173941088
"2143" 428.4 105.300064849778 14.5840455986296
"2144" 428.6 104.816924131111 14.6705840602546
"2145" 428.8 103.722302988213 14.6057847290862
"2146" 429 100.960991334141 13.9057239196296
"2147" 429.2 97.5670218403865 13.2763532896296
"2148" 429.4 94.6177610628842 11.7297084435658
"2149" 429.6 92.2981938322459 9.40564952143814
"2150" 429.8 90.1381139244444 6.95423789869213
"2151" 430 90.2183698577778 6.47565398212963
"2152" 430.2 90.0817481294057 6.43377725416451
"2153" 430.4 89.5992526577778 6.39252282748677
"2154" 430.6 88.9860318120635 6.53381011177248
"2155" 430.8 86.2815706463492 5.37996395677248
"2156" 431 82.8140518671895 3.6157197958061
"2157" 431.2 81.5571495324445 3.01139601440741
"2158" 431.4 81.5796211937778 2.75712250987963
"2159" 431.6 81.6951897377778 2.87971866384838
"2160" 431.8 81.5400282666667 2.65669515935185
"2161" 432 81.5662624642294 2.33342523898447
"2162" 432.2 81.9552189617777 2.31481481712962
"2163" 432.4 82.0384780203584 2.40786692640382
"2164" 432.6 82.3573011877778 2.45904558650463
"2165" 432.8 82.8027216177778 2.49510327884838
"2166" 433 82.7095211790681 2.69322672817802
"2167" 433.2 82.5761166295425 2.54105916124728
"2168" 433.4 81.8769305932616 2.3954599785006
"2169" 433.6 80.7321185377778 2.73789174062963
"2170" 433.8 80.9921477617778 2.96866097162963
"2171" 434 79.7955809320635 3.24495610534391
"2172" 434.2 77.8784966995169 3.04223956702093
"2173" 434.4 75.2825699071395 2.48257259143814
"2174" 434.6 71.5026862044444 1.9702635347338
"2175" 434.8 68.3734026821256 2.14759073669485
"2176" 435 65.4255673569082 2.2646475929992
"2177" 435.2 62.6057427377778 3.60602360962963
"2178" 435.4 59.8816270577778 4.77110852587963
"2179" 435.6 56.9505407969082 5.34993187702093
"2180" 435.8 54.2261451173523 4.83936473782112
"2181" 436 52.7067466177778 3.86128917765046
"2182" 436.2 52.8924817777778 3.62172219677248
"2183" 436.4 53.0364132977778 4.90357221616809
"2184" 436.6 51.872458194522 6.37116544730405
"2185" 436.8 50.3609803377778 8.99063899962963
"2186" 437 48.4433044977778 11.2447951021937
"2187" 437.2 47.1048824711111 13.7708587846296
"2188" 437.4 46.1261515768022 16.2125634238979
"2189" 437.6 45.4095301064264 19.055979075035
"2190" 437.8 45.7657548977778 21.975986997963
"2191" 438 46.8026503709485 24.3739142763369
"2192" 438.2 48.6243948088889 25.9344729604074
"2193" 438.4 50.6273883450505 26.5018777783796
"2194" 438.6 53.3609303475339 26.7472726276784
"2195" 438.8 56.395779104607 27.3757904519467
"2196" 439 59.4068105591731 27.4892334469552
"2197" 439.2 62.0003836977778 26.6417379183796
"2198" 439.4 64.9859044177778 25.3244302247546
"2199" 439.6 68.2133127880103 23.7235804914901
"2200" 439.8 71.3668110428941 21.4158881814901
"2201" 440 73.5747484832323 17.5420875596296
"2202" 440.2 74.7263617405685 12.694957940211
"2203" 440.4 74.7428857528889 8.00284901085185
"2204" 440.6 76.0193505569082 6.70444692854267
"2205" 440.8 76.7703938286869 7.38474489212963
"2206" 441 77.8589561244444 9.49002849951852
"2207" 441.2 80.1563694508213 13.3432429218035
"2208" 441.4 83.1963246299517 17.5740121568035
"2209" 441.6 85.9195702286869 21.2396400108796
"2210" 441.8 89.1502363450505 24.7798498046296
"2211" 442 91.636711079596 27.4808987583796
"2212" 442.2 94.8472588807565 30.2567133720764
"2213" 442.4 98.5328845511111 31.591371622963
"2214" 442.6 103.309717703111 31.8746439065185
"2215" 442.8 108.063374507534 30.7529011495077
"2216" 443 113.252520602126 29.8649820687601
"2217" 443.2 112.976161040386 30.4669887583253
"2218" 443.4 112.419454044444 32.003459535463
"2219" 443.6 113.831124643232 36.4406889771296
"2220" 443.8 117.272644984444 40.135327675463
"2221" 444 121.780839639596 43.7483812921296
"2222" 444.2 125.797569798647 46.2947479714775
"2223" 444.4 126.938898897778 46.7378917846296
"2224" 444.6 126.958553412063 47.1539043439153
"2225" 444.8 126.31679079343 48.1091292441948
"2226" 445 125.98862598615 51.2996091416064
"2227" 445.2 124.985240177778 55.6377129026529
"2228" 445.4 124.868775753592 59.9221494006761
"2229" 445.6 127.045033274921 63.0565731196296
"2230" 445.8 129.262881424444 64.4221866741088
"2231" 446 129.809768284444 64.7049247696296
"2232" 446.2 129.448253055827 64.1956779184101
"2233" 446.4 128.771954172671 63.9637510489913
"2234" 446.6 127.807457520386 63.5271894602818
"2235" 446.8 126.221554834522 63.7414696191645
"2236" 447 122.945280272323 64.5350945996296
"2237" 447.2 120.327477646869 66.1085211746296
"2238" 447.4 118.022940088022 67.6572163834101
"2239" 447.6 116.764464414578 69.6225071921296
"2240" 447.8 116.074737944734 71.8883934820209
"2241" 448 115.494611261414 75.1120176871296
"2242" 448.2 115.822305617778 78.3862434646296
"2243" 448.4 117.058094122667 80.9259260068519
"2244" 448.6 118.03437847343 83.8031092129992
"2245" 448.8 119.432312575827 86.8879856334101
"2246" 449 118.784896071111 88.2214083096296
"2247" 449.2 117.049533489778 88.2763533646296
"2248" 449.4 115.587692784094 87.7601590321296
"2249" 449.6 115.267851769778 87.0840456711296
"2250" 449.8 114.915795742222 86.8233619101852
"2251" 450 113.740733193994 86.4052514916567
"2252" 450.2 111.887471857778 85.2571225923796
"2253" 450.4 110.13719463343 83.1592965033253
"2254" 450.6 108.245311683232 80.6102694408796
"2255" 450.8 106.55064803729 77.6947398456052
"2256" 451 103.720628081778 75.173789248963
"2257" 451.2 100.960991334141 74.2116680358796
"2258" 451.4 97.696729710801 75.3514875198622
"2259" 451.6 94.2172089708212 78.3348817827818
"2260" 451.8 91.0582575321964 81.3353873469552
"2261" 452 87.4865361855827 83.1450212769467
"2262" 452.2 84.1968818311111 84.640822225463
"2263" 452.4 83.2298227586473 86.1526075431079
"2264" 452.6 81.822529152 88.1908832790741
"2265" 452.8 79.4512338417778 88.1705841337546
"2266" 453 78.7228018068687 86.7990806358796
"2267" 453.2 79.8093922123724 87.3304074177377
"2268" 453.4 80.3299712393994 87.6526527403053
"2269" 453.6 80.2987364977778 87.9125280004404
"2270" 453.8 79.3497590226558 89.1769162173126
"2271" 454 76.4989828541414 90.9599198008796
"2272" 454.2 73.4587908195556 93.7037037974074
"2273" 454.4 70.0076328177778 96.0968661929629
"2274" 454.6 66.3075659582033 98.5791356989913
"2275" 454.8 62.4080091824289 100.557212053118
"2276" 455 58.3407131377778 101.536426637963
"2277" 455.2 54.1219914909485 102.235077581215
"2278" 455.4 50.6079560880217 101.709749250483
"2279" 455.6 50.448008698708 101.084940139513
"2280" 455.8 52.5333938017778 101.247507223755
"2281" 456 53.9649127111111 101.984440163348
"2282" 456.2 55.5689472450949 102.366409663898
"2283" 456.4 58.5975321244444 102.214082316296
"2284" 456.6 62.5688306011924 101.775415291825
"2285" 456.8 66.6184275494851 100.443332738898
"2286" 457 70.1230671358266 97.9667848940199
"2287" 457.2 73.9774873486869 95.3829967283796
"2288" 457.4 77.4480457457778 92.7293448220741
"2289" 457.6 80.6472765511111 89.8239724137963
"2290" 457.8 84.3136733226667 86.9686610556296
"2291" 458 87.0585791111111 84.0730566571296
"2292" 458.2 89.6298263466667 81.5242166057407
"2293" 458.4 93.3076059377778 80.3177734750142
"2294" 458.6 97.1662406577777 81.618844200463
"2295" 458.8 101.410932108213 83.7111359687601
"2296" 459 103.64194311565 87.2861733309062
"2297" 459.2 105.084500827991 89.3565497650552
"2298" 459.4 105.191833991111 88.1389907271296
"2299" 459.6 105.925185610505 86.6941855308796
"2300" 459.8 108.235505867378 83.9532764372296
"2301" 460 110.551466703735 80.6576954192041
"2302" 460.2 112.98578284331 77.2288901784594
"2303" 460.4 116.317599377778 75.3917379671296
"2304" 460.6 119.896640721034 75.9149937816064
"2305" 460.8 124.165605113948 77.0979572814381
"2306" 461 127.874453777778 77.9251827857166
"2307" 461.2 128.397263857778 77.7543753321296
"2308" 461.4 128.585947194921 77.5385197589153
"2309" 461.6 128.583624388687 77.9441855221296
"2310" 461.8 128.040802439596 77.9441855221296
"2311" 462 127.657762757778 78.5728277139005
"2312" 462.2 127.229614800386 79.321503857347
"2313" 462.4 127.103996817778 81.0021058657166
"2314" 462.6 126.731609287111 83.6866097702963
"2315" 462.8 126.970004302995 85.6174904857166
"2316" 463 127.158323911111 86.1757616465527
"2317" 463.2 127.382217386667 86.2998576361574
"2318" 463.4 127.661016376697 86.0414261274675
"2319" 463.6 127.351643697778 85.7708588566296
"2320" 463.8 126.986549110461 85.912375876337
"2321" 464 126.84561186168 85.9311376024345
"2322" 464.2 126.791533717333 85.6524217380741
"2323" 464.4 126.252213845333 85.4900285755185
"2324" 464.6 126.102402769778 85.2859687462546
"2325" 464.8 126.105904846869 84.8497799346296
"2326" 465 126.125818618562 84.3019943862963
"2327" 465.2 127.313003759054 82.7035219351615
"2328" 465.4 128.326678515169 80.9017714174557
"2329" 465.6 128.782492337778 80.1170126971296
"2330" 465.8 129.143732231111 79.8345387605271
"2331" 466 129.07699133021 80.1370602171972
"2332" 466.2 129.381376949542 80.3012402344826
"2333" 466.4 129.316142180202 80.0362601162963
"2334" 466.6 129.281121409293 80.397565477963
"2335" 466.8 129.479572444444 80.4092204896296
"2336" 467 128.857800160936 80.1387015346296
"2337" 467.2 128.837524977778 80.1170126971296
"2338" 467.4 129.262062486349 79.2418164639153
"2339" 467.6 129.316711623631 79.1300118920686
"2340" 467.8 129.459143661414 79.0805491596296
"2341" 468 129.362836541414 79.1155141946296
"2342" 468.2 129.429461422656 78.9986798093857
"2343" 468.4 129.280537729778 78.9205841245046
"2344" 468.6 129.231508650505 78.7396400683796
"2345" 468.8 128.763442577778 78.3946965500142
"2346" 469 128.821801366349 77.3972324746296
"2347" 469.2 128.762154188213 76.4619720819122
"2348" 469.4 128.555024092444 74.6866097612963
"2349" 469.6 129.078292777778 72.539173861713
"2350" 469.8 129.656135497778 71.0407764243171
"2351" 470 130.063251959596 70.7588708296296
"2352" 470.2 129.924725354667 71.0028490738519
"2353" 470.4 129.680212277778 70.7282764240046
"2354" 470.6 129.179950293333 70.2592593295185
"2355" 470.8 128.4774200943 68.9870556864774
"2356" 471 127.147772781414 66.6767029933796
"2357" 471.2 127.296611057778 64.4134770865862
"2358" 471.4 128.140835173522 62.3107232240977
"2359" 471.6 128.503660295111 59.866096925963
"2360" 471.8 127.870355602459 58.1208705194169
"2361" 472 126.300041729082 56.1442463090862
"2362" 472.2 124.103494990222 53.789173842963
"2363" 472.4 121.84479061256 51.9051158700644
"2364" 472.6 119.539510301414 49.8760036758796
"2365" 472.8 117.171801659517 48.8365539940862
"2366" 473 114.617569346473 48.2930757326731
"2367" 473.2 111.386674833778 48.1609687091296
"2368" 473.4 108.044582874363 48.6234452574345
"2369" 473.6 105.311711292196 48.8935268493971
"2370" 473.8 103.669264284444 49.7049247546296
"2371" 474 101.782632497778 50.2388779814245
"2372" 474.2 99.1460398817778 50.6321225577546
"2373" 474.4 96.6660080711111 51.688582124886
"2374" 474.6 96.2673742044445 51.6371591887963
"2375" 474.8 97.6519357014987 51.6842245266064
"2376" 475 98.3291042682126 52.013811522347
"2377" 475.2 99.4317510044444 52.800162852963
"2378" 475.4 102.177963123232 53.3375421408796
"2379" 475.6 105.595406684444 53.712250765963
"2380" 475.8 108.779378439596 54.3777519321296
"2381" 476 111.639213504 55.6096866652963
"2382" 476.2 114.162154311111 56.563899120463
"2383" 476.4 117.280670577778 56.7378917946296
"2384" 476.6 121.305078741182 56.0668606973956
"2385" 476.8 124.649189801608 54.2010669148424
"2386" 477 125.732111720635 52.3187395139153
"2387" 477.2 125.903231449267 51.4514760773956
"2388" 477.4 126.191172810821 50.1659854335427
"2389" 477.6 126.676895676908 47.1475907816948
"2390" 477.8 126.157674682126 45.2746810808253
"2391" 478 125.234505664837 43.1028993224728
"2392" 478.2 125.295097868213 42.4904001415862
"2393" 478.4 124.757605166869 45.3917379371296
"2394" 478.6 125.258110351111 46.5215456305671
"2395" 478.8 126.727940444444 47.1866097337963
"2396" 479 127.547009569778 47.9686610166296
"2397" 479.2 127.47247623343 48.4184937929992
"2398" 479.4 127.612498411378 49.3917379411296
"2399" 479.6 128.181816926714 52.007940889736
"2400" 479.8 129.099808198203 54.7084318907998
"2401" 480 128.960470237352 57.2207068523956
"2402" 480.2 129.411436794921 59.8540613424868
"2403" 480.4 129.984251615917 63.2852978834668
"2404" 480.6 130.297809681034 64.3318095124203
"2405" 480.8 129.843836109206 64.767719118201
"2406" 481 128.640431336848 65.342542966025
"2407" 481.2 126.549739514921 67.679807033201
"2408" 481.4 124.880177865051 71.3008288721296
"2409" 481.6 125.164416214987 75.5661565719552
"2410" 481.8 126.46753237256 79.5723399779992
"2411" 482 125.795825104444 82.9478277182755
"2412" 482.2 123.477111660331 85.2076135906935
"2413" 482.4 120.59542726615 87.8291261727692
"2414" 482.6 118.641811207111 90.9173790082963
"2415" 482.8 117.201873843232 94.7885911333796
"2416" 483 116.943595657778 98.6513533750046
"2417" 483.2 118.346767999173 101.550056419048
"2418" 483.4 117.89882790615 100.923938350444
"2419" 483.6 117.751505386667 100.12250722263
"2420" 483.8 116.967112512661 99.5375340556761
"2421" 484 113.935759873388 98.1074978397516
"2422" 484.2 109.907576646615 97.1940635703273
"2423" 484.4 106.37262203883 97.5779728071296
"2424" 484.6 102.758452761964 99.448088617304
"2425" 484.8 100.467587584 101.789173890963
"2426" 485 97.6504107990544 105.174880386438
"2427" 485.2 95.3896434751691 108.042239672021
"2428" 485.4 91.7162529369267 110.412196267289
"2429" 485.6 88.836474670801 112.972238899165
"2430" 485.8 87.777806499729 115.724758645361
"2431" 486 87.7581607014141 119.01936038838
"2432" 486.2 86.907545088 119.558404677963
"2433" 486.4 86.0964251217778 118.439814933255
"2434" 486.6 84.1920030509693 116.386009693885
"2435" 486.8 80.8590688323232 113.73089884463
"2436" 487 77.7947513777778 110.83404569488
"2437" 487.2 77.4370392177778 108.239723347963
"2438" 487.4 78.8954041777778 107.80932041713
"2439" 487.6 79.0880184177778 108.66096876963
"2440" 487.8 79.9222632105051 109.93719254713
"2441" 488 82.0847958141414 112.34103870338
"2442" 488.2 84.8426815232323 115.66271702838
"2443" 488.4 87.8492147057778 118.823361942185
"2444" 488.6 90.288411399596 121.95642332838
"2445" 488.8 92.0390330311111 122.543752666296
"2446" 489 93.3785872140569 121.943616367885
"2447" 489.2 93.978826938708 121.245941948583
"2448" 489.4 96.0380715377778 118.85327647213
"2449" 489.6 97.6615344177778 117.333129950463
"2450" 489.8 98.0640405870801 116.612668240909
"2451" 490 98.4940630763824 115.852382014746
"2452" 490.2 98.7897035377778 115.58404569963
"2453" 490.4 98.8722524977778 115.55657317213
"2454" 490.6 98.9364572444444 115.58404569963
"2455" 490.8 98.9364572444444 115.58404569963
"2456" 491 98.9089409244444 115.565730681296
"2457" 491.2 98.9385418141414 115.46166807713
"2458" 491.4 98.8554742538754 115.490237069142
"2459" 491.6 98.8554742538754 115.490237069142
"2460" 491.8 98.8792915563824 115.414099366723
"2461" 492 98.7304376177778 115.534736034886
"2462" 492.2 98.8084951709485 115.471475343044
"2463" 492.4 98.6984652135672 115.54355986963
"2464" 492.6 98.6769537387534 115.462094479995
"2465" 492.8 98.5526398577778 115.534736034886
"2466" 493 98.4570062141414 115.55782192338
"2467" 493.2 98.4319913777778 115.58404569963
"2468" 493.4 98.3328046428941 115.360432103699
"2469" 493.6 98.3328046428941 115.244153033816
"2470" 493.8 98.2118608177778 115.18930885713
"2471" 494 98.1113664316908 114.91514937789
"2472" 494.2 98.3030991419883 114.17716310713
"2473" 494.4 98.5200436017778 114.31481492913
"2474" 494.6 98.4429979057778 113.632122620755
"2475" 494.8 98.5145403377778 112.75437536713
"2476" 495 98.5157632853333 112.233618345852
"2477" 495.2 98.5585664497778 111.96866108063
"2478" 495.4 98.7807447359173 111.80050365649
"2479" 495.6 99.2006139164445 110.729344840074
"2480" 495.8 100.662093126615 109.224475031374
"2481" 496 102.588235526615 107.981183438002
"2482" 496.2 105.569724785778 106.96866107563
"2483" 496.4 108.653580144094 106.86947079213
"2484" 496.6 110.362950639054 108.210886936119
"2485" 496.8 110.186046071111 108.709045692755
"2486" 497 110.321968885863 108.145420487608
"2487" 497.2 110.555921242126 107.31481492213
"2488" 497.4 111.327139523232 105.84628345213
"2489" 497.6 112.428626151111 103.27635337963
"2490" 497.8 113.445134842126 99.6643132422383
"2491" 498 115.471771628213 96.3699988576731
"2492" 498.2 118.667493105778 93.9686610626296
"2493" 498.4 122.498765443232 93.2413883346296
"2494" 498.6 123.720900551111 93.6313829557835
"2495" 498.8 123.726827143111 93.4301995236296
"2496" 499 123.529932586667 93.3703704637408
"2497" 499.2 123.173846686714 93.2354368393105
"2498" 499.4 123.043046591111 92.2106482403588
"2499" 499.6 122.270296604444 89.723239812963
"2500" 499.8 121.027893065051 87.2711086083796
"2501" 500 120.415029574141 85.4791505646296
"2502" 500.2 119.181131079111 83.5413106248519
"2503" 500.4 117.928554839596 83.1976820308796
"2504" 500.6 116.168761101414 83.5560736396296
"2505" 500.8 113.872880177778 84.627438173604
"2506" 501 111.639824977778 84.3844119687963
"2507" 501.2 110.286633507556 82.8148148976296
"2508" 501.4 108.521308711111 80.025437605463
"2509" 501.6 107.017083217778 77.827635405463
"2510" 501.8 104.59439631596 75.8288009046296
"2511" 502 101.889875591111 76.1060236821296
"2512" 502.2 99.6318309126615 77.9275161449785
"2513" 502.4 96.7739731191731 80.3783211563738
"2514" 502.6 93.8623625145219 80.9328828742808
"2515" 502.8 90.5990122844444 79.2745218537963
"2516" 503 85.8704557328997 78.6140644243857
"2517" 503.2 81.9524002168022 79.4677229618247
"2518" 503.4 78.7578225777778 80.5840456646296
"2519" 503.6 78.2717009244444 80.1444852246296
"2520" 503.8 79.3938975098708 79.6001458425366
"2521" 504 80.4956310542222 80.2165242967408
"2522" 504.2 84.1597764905051 79.9459337758796
"2523" 504.4 88.2344431857778 79.2667379710046
"2524" 504.6 91.8844830337778 78.9975072015046
"2525" 504.8 95.3654503822222 78.4301995086296
"2526" 505 99.2466024326615 79.3228649835831
"2527" 505.2 102.736155299556 78.558404636963
"2528" 505.4 106.470196357778 76.7939815582755
"2529" 505.6 109.130046948304 76.3633978871296
"2530" 505.8 107.659130684444 76.728734305463
"2531" 506 106.888460419638 76.755780902304
"2532" 506.2 106.650003799905 78.9555677579275
"2533" 506.4 106.504410729357 83.3370821046296
"2534" 506.6 106.223793566714 87.1716070460126
"2535" 506.8 105.018930022884 88.5300358526083
"2536" 507 105.531201937778 87.3725072098796
"2537" 507.2 106.425788074667 86.789173875963
"2538" 507.4 106.725410225778 85.3532764386296
"2539" 507.6 106.673449174987 81.7200027319552
"2540" 507.8 106.400314971924 77.4414565432882
"2541" 508 105.266917282894 73.3657987880017
"2542" 508.2 104.496460322894 69.7253694462575
"2543" 508.4 105.466997191111 67.9002849681852
"2544" 508.6 106.310033429952 68.936888462347
"2545" 508.8 108.330827519173 69.8237594284668
"2546" 509 112.630412497778 71.3624339337963
"2547" 509.2 116.877931712323 72.2798498521296
"2548" 509.4 121.001627486869 72.2099197821296
"2549" 509.6 125.037771334141 72.4197099921296
"2550" 509.8 127.493156200635 72.7033549189153
"2551" 510 128.129962463492 73.6609687346296
"2552" 510.2 128.787277784734 74.0706677316948
"2553" 510.4 129.46464110801 74.1708077333506
"2554" 510.6 129.444259833778 74.0936610427546
"2555" 510.8 129.205632192 73.943020016963
"2556" 511 128.853248589206 73.8179546060582
"2557" 511.2 128.383811434667 73.7977208715185
"2558" 511.4 127.304985589952 72.2228416428905
"2559" 511.6 125.710903128475 68.7504141680017
"2560" 511.8 124.702739292444 64.9943020592963
"2561" 512 124.616062884444 60.8164174397338
"2562" 512.2 124.820142257778 55.9961335521296
"2563" 512.4 124.806064140568 52.525011647304
"2564" 512.6 125.940285784444 50.6000712756713
"2565" 512.8 127.168201564444 49.2592593085185
"2566" 513 127.337592810969 48.881917973353
"2567" 513.2 127.296611057778 49.0193603183796
"2568" 513.4 127.08724775343 48.7613031578905
"2569" 513.6 126.174423746473 48.0506008160427
"2570" 513.8 124.696318817778 45.3043253496296
"2571" 514 121.990964265051 42.6994302421296
"2572" 514.2 118.528077084444 40.684778225463
"2573" 514.4 115.704735886869 38.3550246433796
"2574" 514.6 112.834491871111 35.5439815170255
"2575" 514.8 109.643097235169 33.1927412694122
"2576" 515 106.13531023596 31.5630665946296
"2577" 515.2 102.201727217778 30.9686609996296
"2578" 515.4 97.7185804470461 30.7622820125565
"2579" 515.6 93.9835196444444 31.866096897963
"2580" 515.8 90.7787021923233 33.5036260371296
"2581" 516 87.2866019489406 34.6627576043971
"2582" 516.2 83.8524692257778 35.4398148502546
"2583" 516.4 80.3657327551691 34.9067880938688
"2584" 516.6 77.8088451026558 33.3138767618248
"2585" 516.8 75.5732671431111 30.1054131355185
"2586" 517 73.2490553137778 25.7763533021296
"2587" 517.2 70.3265719814141 22.6994302221296
"2588" 517.4 67.6124622359596 18.9144651833796
"2589" 517.6 66.0273651340569 14.5375339706761
"2590" 517.8 67.2009681777778 11.6524216640741
"2591" 518 69.3277504111111 7.74750713025463
"2592" 518.2 71.1656112844444 6.1048789234838
"2593" 518.4 71.412215879596 6.98264698962963
"2594" 518.6 73.2875781617778 7.99750713050463
"2595" 518.8 77.1164142716908 8.08404559212963
"2596" 519 81.4894427086869 7.40222740962963
"2597" 519.2 85.0755696497778 5.96866097462963
"2598" 519.4 86.3485746723233 5.95117845712963
"2599" 519.6 87.2407109434921 5.64683993820106
"2600" 519.8 88.4435672177778 5.28184778712963
"2601" 520 88.4366881377778 4.97827635825463
"2602" 520.2 88.0241292588589 4.91876492368368
"2603" 520.4 87.7831755377778 4.45217745662963
"2604" 520.6 87.5080123377778 4.36426536862963
"2605" 520.8 87.2224375572373 4.22229922652152
"2606" 521 87.1439502577778 4.28227044039886
"2607" 521.2 87.5110697066666 4.56908832365741
"2608" 521.4 87.6400906737778 4.21041921462963
"2609" 521.6 87.5338088877778 3.92539174181713
"2610" 521.8 87.7920517700358 3.9339215185006
"2611" 522 88.4246497477778 4.33404558837963
"2612" 522.2 90.4180309602168 8.1450212019467
"2613" 522.4 89.6726295111111 11.0284900395185
"2614" 522.6 90.3574801422222 11.8575498694074
"2615" 522.8 91.4265864541414 12.7606190233796
"2616" 523 91.4318395697778 13.9494302133796
"2617" 523.2 91.2777481777778 15.5840455996296
"2618" 523.4 90.5886172302222 17.5925926101852
"2619" 523.6 89.4635908010336 18.3389651014901
"2620" 523.8 87.4350940897778 18.5936609872546
"2621" 524 84.3389376294851 19.3176290930443
"2622" 524.2 81.5410983457778 18.9975071415046
"2623" 524.4 78.4496397937778 17.8725071403796
"2624" 524.6 76.3501445777778 16.0123672783796
"2625" 524.8 75.7197707014141 13.8532763671296
"2626" 525 75.159624647565 10.4776626157998
"2627" 525.2 74.9825834737778 6.69943020612963
"2628" 525.4 76.1735815244444 6.2971866159838
"2629" 525.6 77.662061568 4.50712251162963
"2630" 525.8 78.9622295263492 3.08012094034391
"2631" 526 79.19942595729 2.69473977060524
"2632" 526.2 79.0238136711111 2.4888074912963
"2633" 526.4 78.7578225777778 2.54464596182475
"2634" 526.6 79.0788463111111 2.9798789203588
"2635" 526.8 78.7963454257778 3.09173789482963
"2636" 527 77.9008857549206 3.04087447248677
"2637" 527.2 76.5050734229952 2.85829307854267
"2638" 527.4 74.3276950577778 2.15595194071658
"2639" 527.6 73.3046994275555 1.64387464551852
"2640" 527.8 73.0706337019883 1.41400509962963
"2641" 528 72.8445654097778 1.18019943137963
"2642" 528.2 73.3044319077778 0.95664173884838
"2643" 528.4 73.6342837937777 0.968660969629624
"2644" 528.6 73.9949977341414 0.887075887962964
"2645" 528.8 73.7636104977778 0.845034595879628
"2646" 529 73.5373124867432 0.663621181526178
"2647" 529.2 73.5957609457777 0.82763532846296
"2648" 529.4 73.3261010097777 0.82763532846296
"2649" 529.6 73.2128671838384 0.712250712962964
"2650" 529.8 73.3894773081004 0.5220108451135
"2651" 530 73.3517829084444 0.648148148796293
"2652" 530.2 73.0166755532616 0.931440125919951
"2653" 530.4 72.7225763911111 1.28917379046296
"2654" 530.6 72.4015526577778 1.93019943212963
"2655" 530.8 71.508522999596 2.74313649587963
"2656" 531 70.8927411111111 3.82923789556713
"2657" 531.2 70.8559408294851 4.90862345011744
"2658" 531.4 70.9248434844445 6.9943020012963
"2659" 531.6 71.6893279098708 8.68780230114126
"2660" 531.8 73.0711164444444 9.47598698546296
"2661" 532 74.6936621137778 9.49750713200463
"2662" 532.2 75.4921356905051 9.23789174712963
"2663" 532.4 75.0578374094057 9.46597761497846
"2664" 532.6 74.7404398577778 11.289173800463
"2665" 532.8 74.9263609388589 14.4301994446296
"2666" 533 75.5842736711111 16.646316662963
"2667" 533.2 75.2198031167251 16.3836407421296
"2668" 533.4 74.1693233493333 16.4131054295185
"2669" 533.6 71.7109601387534 15.9029949432882
"2670" 533.8 68.2157163689973 15.6590925040199
"2671" 534 65.2266722177778 16.3532763696296
"2672" 534.2 63.7057244080217 17.788548416093
"2673" 534.4 63.5178080763144 18.2763532946296
"2674" 534.6 64.3025824711111 18.3038258221296
"2675" 534.8 65.2573153923232 19.6924372121296
"2676" 535 67.276338967343 22.0305339003905
"2677" 535.2 70.4112055111111 22.9903572441168
"2678" 535.4 74.1959063672515 22.9018593721296
"2679" 535.6 76.9302269982429 21.4516663568389
"2680" 535.8 78.5611101624586 18.5709523129275
"2681" 536 80.6675722765012 15.2239801328211
"2682" 536.2 82.2002898458629 10.5431290643105
"2683" 536.4 84.1057003001307 8.45734875992375
"2684" 536.6 86.0771636977778 7.63271121177249
"2685" 536.8 87.6590593709693 7.38437292367218
"2686" 537 88.5373728541414 7.27110852837963
"2687" 537.2 89.3767293742995 6.6459185003905
"2688" 537.4 89.9907348468687 6.27460503087963
"2689" 537.6 89.8560716444444 6.18844119462963
"2690" 537.8 89.4212747582033 6.21416015654452
"2691" 538 89.2846095203865 6.26966431941224
"2692" 538.2 89.2297477892063 6.39252282748677
"2693" 538.4 88.7814676273778 5.93789174382963
"2694" 538.6 88.6401123606349 5.78812722248677
"2695" 538.8 88.3403810177778 5.48789174337963
"2696" 539 88.1121750160386 5.16598538854267
"2697" 539.2 88.1160558968022 5.33076228731256
"2698" 539.4 88.0675108444444 5.37037037574074
"2699" 539.6 88.4718272221021 5.26180026706206
"2700" 539.8 88.6318367756725 5.34113060962963
"2701" 540 88.8677212236314 5.28385797206865
"2702" 540.2 89.0947867911111 5.70309320879629
"2703" 540.4 89.4128921268687 5.88998964587963
"2704" 540.6 88.9496282334299 6.09407903495571
"2705" 540.8 89.3934784386473 6.49541682799919
"2706" 541 90.4460048686869 6.94768195462963
"2707" 541.2 92.5412975921778 7.52250713002963
"2708" 541.4 93.8099207475339 7.51650337767841
"2709" 541.6 94.2176497356725 7.41602939712963
"2710" 541.8 94.0250354956725 7.26420753462963
"2711" 542 94.0599538666666 7.40028490768518
"2712" 542.2 93.8147528817778 7.21041921762963
"2713" 542.4 93.7267006577778 7.14448515162963
"2714" 542.6 93.5120733617778 7.08404559112963
"2715" 542.8 93.4066424093567 7.25408607712963
"2716" 543 93.7335797377778 7.53596866850463
"2717" 543.2 94.1387743280217 7.90111876267841
"2718" 543.4 93.9161153256848 8.09746240788544
"2719" 543.6 94.3428269534299 8.68605228169485
"2720" 543.8 95.975860727343 9.16264091093398
"2721" 544 97.1631832888889 9.37037037974074
"2722" 544.2 97.3574438044444 9.26254657950142
"2723" 544.4 97.4179143163144 9.26134390475158
"2724" 544.6 97.4125117217778 9.24750713175463
"2725" 544.8 97.5923717756156 9.13913914827828
"2726" 545 97.4505759644444 9.40272691212963
"2727" 545.2 97.5136341977778 9.69462251681713
"2728" 545.4 97.5632618463492 10.4113611360582
"2729" 545.6 99.0540760240523 11.3683593209041
"2730" 545.8 100.1631268143 13.2261860654992
"2731" 546 101.431270257778 14.173789187963
"2732" 546.2 102.915928590222 14.4643874788519
"2733" 546.4 104.125117985778 14.2763532906296
"2734" 546.6 104.271801137778 14.1047556573219
"2735" 546.8 104.348000177778 14.283679297963
"2736" 547 104.317284285685 14.6895912159087
"2737" 547.2 104.584879802126 16.0021058007166
"2738" 547.4 106.253505337778 17.7074430376505
"2739" 547.6 108.908371612444 18.8490028678519
"2740" 547.8 109.674877511111 18.8483454056553
"2741" 548 109.819403175673 18.6609686796296
"2742" 548.2 109.801600575827 18.2482107054833
"2743" 548.4 109.902063537778 18.8384834727065
"2744" 548.6 110.320876039111 19.1823362015185
"2745" 548.8 109.882532723232 20.1120176321296
"2746" 549 110.298404377778 22.1225071446296
"2747" 549.2 110.991226006349 25.1837316374868
"2748" 549.4 112.184418811111 27.1866097137963
"2749" 549.6 113.46422098522 29.8684821076529
"2750" 549.8 115.547142417778 32.3148148471296
"2751" 550 117.338045032246 34.8966479102679
"2752" 550.2 119.170977770336 37.5607898076529
"2753" 550.4 120.944621454222 41.1139601550741
"2754" 550.6 122.761421225051 42.9791505221296
"2755" 550.8 124.943367516908 45.2328750607166
"2756" 551 126.439477689778 45.9494302453796
"2757" 551.2 126.406916711111 46.0785511246296
"2758" 551.4 126.088394461414 46.7204092671296
"2759" 551.6 125.986834225778 48.6524217010741
"2760" 551.8 126.197104771111 52.4350071749421
"2761" 552 126.636219377778 56.2983313546296
"2762" 552.2 128.044407518954 59.7620245276688
"2763" 552.4 128.298205105778 62.8148148776296
"2764" 552.6 127.86215925182 66.3205431953743
"2765" 552.8 126.678453729406 69.1976413598622
"2766" 553 125.619262051111 72.539173861713
"2767" 553.2 124.564176490336 75.5840456596296
"2768" 553.4 124.306504284444 78.4778185562963
"2769" 553.6 122.724116490821 80.9770222536514
"2770" 553.8 120.646833724444 82.552910135463
"2771" 554 119.163037014141 83.2676121008796
"2772" 554.2 116.669942499729 83.5577792510931
"2773" 554.4 113.969540071111 84.1829467671296
"2774" 554.6 111.905389461499 84.5107004091645
"2775" 554.8 111.468000846222 85.1994302846296
"2776" 555 111.762272601778 86.4975072090046
"2777" 555.2 112.369007457778 88.4686610571296
"2778" 555.4 113.84944946522 91.2548864624203
"2779" 555.6 115.748715459638 93.3657988080017
"2780" 555.8 117.837111715556 93.9344730284074
"2781" 556 117.545515157778 93.7330841393171
"2782" 556.2 116.812149453453 93.5050435985485
"2783" 556.4 115.722635392 93.404558497963
"2784" 556.6 113.698045713778 93.6705841392546
"2785" 556.8 110.587325737778 94.0936610627546
"2786" 557 107.676834983359 94.9310939795133
"2787" 557.2 104.452562193778 95.9782764492546
"2788" 557.4 101.247828124444 96.9668295637963
"2789" 557.6 98.4212241221256 98.201102538434
"2790" 557.8 95.4928644531266 99.6806467570715
"2791" 558 92.8521602264734 101.470333310934
"2792" 558.2 90.5213849426558 102.675978144508
"2793" 558.4 88.9205167644445 103.90822151213
"2794" 558.6 89.4249826311111 104.027269131296
"2795" 558.8 89.6606844419638 104.582256779862
"2796" 559 90.0945464177778 104.970492575463
"2797" 559.2 90.4035758577778 104.518956931168
"2798" 559.4 90.3146769777778 103.41621351963
"2799" 559.6 90.0282250311111 102.960771525271
"2800" 559.8 89.9294484977778 102.10327645538
"2801" 560 89.8835879644445 100.867928468796
"2802" 560.2 89.9086253366967 98.2763533746296
"2803" 560.4 89.9111042844444 95.2269028221296
"2804" 560.6 90.9865871173126 92.5786789503273
"2805" 560.8 92.0529030460705 90.0399556178004
"2806" 561 93.501567130505 87.4634163008796
"2807" 561.2 95.5336056711111 85.6115181971296
"2808" 561.4 98.1448645603865 83.5773567044122
"2809" 561.6 101.129261867534 83.0605935095077
"2810" 561.8 104.639801152661 82.4892335019552
"2811" 562 108.124775076382 81.2638309962575
"2812" 562.2 111.412083520756 81.1977936194169
"2813" 562.4 114.784711051111 82.6032764358796
"2814" 562.6 117.149342686869 85.0333463683796
"2815" 562.8 120.307465777778 86.2159138021296
"2816" 563 121.405825551111 84.9991097716088
"2817" 563.2 121.007166486349 83.9827897810582
"2818" 563.4 120.610756771556 83.4387465221852
"2819" 563.6 119.817541055827 81.296991256337
"2820" 563.8 118.955966525685 78.804081441025
"2821" 564 118.578723064734 75.2495974987601
"2822" 564.2 118.681501414141 71.4581715296296
"2823" 564.4 119.04046431596 67.1662134833796
"2824" 564.6 119.828431661414 62.9267029896296
"2825" 564.8 120.571861722126 58.4101325989774
"2826" 565 122.757614619517 54.898426909847
"2827" 565.2 125.234033571111 53.1080840986921
"2828" 565.4 126.384641594921 53.1193674582011
"2829" 565.6 127.356535488 52.8233618761852
"2830" 565.8 128.035620794921 52.4207803303439
"2831" 566 127.938658524444 52.3869302518171
"2832" 566.2 127.705424954921 51.910576248201
"2833" 566.4 126.919943210667 51.712250763963
"2834" 566.6 126.710013145051 49.6662134658796
"2835" 566.8 127.236686627556 48.0028490508519
"2836" 567 127.457869491266 47.6234016245133
"2837" 567.2 127.652206577778 47.5268464205271
"2838" 567.4 127.644256271436 47.535265143776
"2839" 567.6 127.813917873778 47.7049247526296
"2840" 567.8 127.729993097778 47.7763533241296
"2841" 568 127.392918177778 47.5246050721296
"2842" 568.2 127.179367607343 47.6409018189775
"2843" 568.4 127.028626028213 47.7579586752818
"2844" 568.6 126.746284657778 47.0950346421296
"2845" 568.8 126.216296407343 46.5790289082166
"2846" 569 125.394545437778 44.5183405003588
"2847" 569.2 124.100034308842 42.0324907979275
"2848" 569.4 123.761069674667 40.4131054535185
"2849" 569.6 123.636940497778 41.9301994721296
"2850" 569.8 122.673869297778 42.6120176546296
"2851" 570 119.014198737778 41.7378917796296
"2852" 570.2 116.680430853127 41.0581064480017
"2853" 570.4 115.634694345051 39.4826470221296
"2854" 570.6 114.70664391596 36.1260036621296
"2855" 570.8 113.478632970821 32.1475907666948
"2856" 571 110.96128423565 28.4482027319701
"2857" 571.2 107.649958577778 25.2245138366948
"2858" 571.4 104.585252003556 21.6866097082963
"2859" 571.6 100.987256912323 18.1364931546296
"2860" 571.8 97.6758907586473 15.1827078065862
"2861" 572 93.886795610505 10.7501295108796
"2862" 572.2 91.9431428250505 7.40222740962963
"2863" 572.4 92.0757214577778 7.0217745287963
"2864" 572.6 91.6354603377778 6.51811152462963
"2865" 572.8 91.6580378311111 6.21520929834758
"2866" 573 91.8216001495425 6.60214513815904
"2867" 573.2 92.1124098844444 6.74775367757835
"2868" 573.4 92.1399262044444 6.73789174462963
"2869" 573.6 92.3817566265583 6.96303245780036
"2870" 573.8 92.3371264977778 7.05257705962963
"2871" 574 92.0795609442894 7.12250712962963
"2872" 574.2 91.9420707606349 7.27164370748677
"2873" 574.4 92.0768923650118 7.89173789962963
"2874" 574.6 93.5677174755556 8.54131054985185
"2875" 574.8 96.0588616462222 9.28490029418518
"2876" 575 97.511872482168 9.48648461792232
"2877" 575.2 98.0192465777778 9.36026936962963
"2878" 575.4 97.9172743330719 9.22657952992375
"2879" 575.6 97.1967317150751 8.7961038048999
"2880" 575.8 96.9088821354248 8.37816323948257
"2881" 576 96.3650301636602 8.4234121083061
"2882" 576.2 95.4382157617777 8.07122507929629
"2883" 576.4 94.229856223492 7.81324496391534
"2884" 576.6 94.0849982713948 7.81808814505516
"2885" 576.8 93.8955508032323 7.67320643087963
"2886" 577 92.7801392497778 7.42165242907408
"2887" 577.2 90.4949966918203 6.50057586877856
"2888" 577.4 88.7299870941414 5.28684279212963
"2889" 577.6 88.7737630577778 5.33359836218777
"2890" 577.8 88.5426259697778 4.98789174287963
"2891" 578 88.3555149937778 4.70492470962963
"2892" 578.2 88.5286176614141 4.67495467962963
"2893" 578.4 88.6920479256566 4.7215747262963
"2894" 578.6 88.9543389077778 4.73068020416088
"2895" 578.8 89.2914138277778 4.85087251197338
"2896" 579 89.8634093297778 4.99063899562963
"2897" 579.2 90.034510810505 5.67145817712963
"2898" 579.4 90.3066513844444 5.9125712309838
"2899" 579.6 90.7166545221256 6.93856064115137
"2900" 579.8 92.9610291447343 7.98371114386876
"2901" 580 94.9541678021256 8.41849375299919
"2902" 580.2 95.3621578311111 8.36511068116809
"2903" 580.4 95.3226472177778 7.86137352712963
"2904" 580.6 94.9704383217778 7.59503460262963
"2905" 580.8 94.7787952460131 7.41662477698257
"2906" 581 94.6267506087455 7.20935576495221
"2907" 581.2 94.4275575142483 7.02069717477669
"2908" 581.4 94.4318063577778 7.07443020650463
"2909" 581.6 94.303655754552 7.15972797333931
"2910" 581.8 93.8831092135672 7.19335733212963
"2911" 582 93.4122284292064 7.09110995534391
"2912" 582.2 93.0835066777778 7.38693020681713
"2913" 582.4 92.5429593620915 7.46941512394336
"2914" 582.6 91.1716138006349 7.17745218462963
"2915" 582.8 89.1589915377778 6.18233618851852
"2916" 583 87.3933610044444 5.0712250762963
"2917" 583.2 86.6112304541414 4.43019943462963
"2918" 583.4 86.7912457582656 4.47710374987353
"2919" 583.6 86.6336048355556 4.59259259718519
"2920" 583.8 86.1079819761778 4.73789174262963
"2921" 584 85.4124557322876 4.43019943462963
"2922" 584.2 84.1108933311111 4.14975071640046
"2923" 584.4 82.3613139844444 3.76513533140046
"2924" 584.6 80.5610197182033 3.03903740377857
"2925" 584.8 80.6069192817778 2.85327635612963
"2926" 585 80.6444543644444 2.73394696745014
"2927" 585.2 80.3580024177778 2.59587990616809
"2928" 585.4 80.1794991111111 2.61701261962963
"2929" 585.6 80.2047783319241 2.68535890755646
"2930" 585.8 79.9536359844444 3.1721866128588
"2931" 586 79.7121385850505 3.54733230087963
"2932" 586.2 78.1157751111111 3.40455840796296
"2933" 586.4 75.7022603159596 3.80082880462963
"2934" 586.6 73.0275489377778 3.86289174175463
"2935" 586.8 70.3319741216076 3.53821907367218
"2936" 587 67.4548687668687 2.53334628587963
"2937" 587.2 65.3946746382222 1.44729344874074
"2938" 587.4 65.6272688552246 1.48420925165091
"2939" 587.6 66.1503450505051 2.43719243962963
"2940" 587.8 64.9262857244444 4.00895401296296
"2941" 588 62.0046640142222 5.94301994896296
"2942" 588.2 58.7917123338753 7.68535891255646
"2943" 588.4 55.8602175592412 9.09248836987353
"2944" 588.6 52.4437540977778 10.150120544886
"2945" 588.8 48.5538274296697 10.0331100431431
"2946" 589 45.4268038650505 8.79208755087963
"2947" 589.2 44.5441582726615 8.31213145997846
"2948" 589.4 44.8927371086869 8.25887076712963
"2949" 589.6 45.3296212257778 9.13212251625463
"2950" 589.8 44.0102136817778 10.4205840560046
"2951" 590 41.5557579377778 12.1041921162963
"2952" 590.2 38.2650562141414 14.1504791646296
"2953" 590.4 35.6404202675339 16.8786047003613
"2954" 590.6 33.3666326538753 19.9649086434101
"2955" 590.8 30.8881151419883 23.4686609921296
"2956" 591 30.1696458311111 27.6846373277065
"2957" 591.2 30.6152691057778 29.9466829766296
"2958" 591.4 31.7903607925146 31.7682561421296
"2959" 591.6 32.4244671457778 34.5071225416296
"2960" 591.8 33.0372845567251 38.2156245696296
"2961" 592 34.1602177777778 40.2684637702707
"2962" 592.2 35.0578796392412 40.1056216091418
"2963" 592.4 35.9011541777778 40.0333463233796
"2964" 592.6 37.6259271450505 40.4704092608796
"2965" 592.8 39.9231229511111 41.9027269446296
"2966" 593 42.683315584 42.9173789602963
"2967" 593.2 45.9950575644444 43.2580383012963
"2968" 593.4 49.6213953465583 44.0831075418247
"2969" 593.6 53.2879488884754 44.5107003691645
"2970" 593.8 56.3228496711111 45.6756207212963
"2971" 594 56.6989060444444 46.2159137621296
"2972" 594.2 56.3394042050949 46.0530887820686
"2973" 594.4 55.9845482484754 45.6198238049785
"2974" 594.6 55.5432206044444 45.739723285463
"2975" 594.8 54.8109452047545 45.5929901734668
"2976" 595 52.77630176 46.327635373963
"2977" 595.2 49.8750823943632 46.9442707717028
"2978" 595.4 46.8308378207046 47.019317676093
"2979" 595.6 45.1976238201307 47.179068255659
"2980" 595.8 44.9897946737778 47.1334961806296
"2981" 596 43.8946451377778 47.5071225546296
"2982" 596.2 43.7020308977778 47.5071225546296
"2983" 596.4 43.7020308977778 47.5071225546296
"2984" 596.6 43.6499729950751 47.4759375234134
"2985" 596.8 43.6499729950751 47.4447524921972
"2986" 597 43.6499729950751 47.4447524921972
"2987" 597.2 43.6187382534535 47.4447524921972
"2988" 597.4 43.6249852017778 47.4013533237546
"2989" 597.6 43.6249852017778 47.4013533237546
"2990" 597.8 43.6716181230409 47.4059079796296
"2991" 598 43.7959890636314 47.3851713349955
"2992" 598.2 43.6822755911111 47.388779359245
"2993" 598.4 43.6442466257778 47.3436610160046
"2994" 598.6 43.7694458817778 47.2571225543796
"2995" 598.8 43.9680219911111 47.2690273162963
"2996" 599 43.9933012119241 47.2538392523126
"2997" 599.2 43.8771347523232 47.2274022746296
"2998" 599.4 43.868379559596 47.1924372396296
"2999" 599.6 43.7598151697778 47.1898148620046
"3000" 599.8 43.5672009297778 47.1417379388796
"3001" 600 43.2416358850949 46.850462141215
"3002" 600.2 43.2416358850949 46.850462141215
"3003" 600.4 43.2792191514363 46.8317004151174
"3004" 600.6 43.3443187377778 46.811151857963
"3005" 600.8 43.6841132940569 46.7736699599785
"3006" 601 43.9275304958266 46.8879855934101
"3007" 601.2 44.0669841946199 46.9099565621296
"3008" 601.4 44.0308844782656 46.8223195520686
"3009" 601.6 43.9821970650505 46.6854442321296
"3010" 601.8 43.8274541238243 46.6037236270715
"3011" 602 43.683239264607 46.1093739603613
"3012" 602.2 43.683239264607 45.9405184254833
"3013" 602.4 43.4176955911111 45.519943065463
"3014" 602.6 43.1854745268687 45.1819477271296
"3015" 602.8 42.7624492392412 44.627197598654
"3016" 603 41.8792424802168 43.7829199242638
"3017" 603.2 40.7366674819638 43.3300205826529
"3018" 603.4 39.4250070044445 43.1481481912963
"3019" 603.6 38.2992014657778 43.4878917813796
"3020" 603.8 37.8869152711111 43.9356939796296
"3021" 604 38.0322578844444 44.1244795532194
"3022" 604.2 37.9910186817778 44.3436610130046
"3023" 604.4 37.8227105244444 44.7964998412963
"3024" 604.6 37.3144051712662 46.2459418735831
"3025" 604.8 36.8229508977778 48.377085925463
"3026" 605 36.5175197457778 51.4686610201296
"3027" 605.2 37.3254857946199 54.3087419946296
"3028" 605.4 38.8909552142222 56.7977208545185
"3029" 605.6 40.4184167111111 59.3477819071296
"3030" 605.8 42.0998306286869 60.0857938958796
"3031" 606 43.2568779875556 59.789173848963
"3032" 606.2 43.9047827293567 59.2986205421296
"3033" 606.4 43.843957179883 59.0961913921296
"3034" 606.6 43.5979150923724 58.8376838965215
"3035" 606.8 43.629149833994 58.7337337924675
"3036" 607 43.764742510801 58.5625787374203
"3037" 607.2 43.6194819377778 58.4411884996296
"3038" 607.4 43.5047187494851 58.3514002390199
"3039" 607.6 43.4243080401034 58.2405751592808
"3040" 607.8 43.3074066011924 57.9480231279223
"3041" 608 43.6469982577778 57.1133496704629
"3042" 608.2 44.070138112 55.4729345284074
"3043" 608.4 45.2867207814141 52.9704092733796
"3044" 608.6 46.9239418214141 50.7413882921296
"3045" 608.8 49.3061880711111 49.0364265854629
"3046" 609 51.9202384711111 47.3874644348519
"3047" 609.2 54.6372666141414 45.9948847908796
"3048" 609.4 57.5177250214142 44.2990805933796
"3049" 609.6 59.4882022271395 42.5562223860126
"3050" 609.8 60.9688274346667 41.250712291963
"3051" 610 61.7232071085095 39.5240081001174
"3052" 610.2 62.0496571080103 37.4266216500947
"3053" 610.4 61.7252204977778 34.888074922963
"3054" 610.6 61.0629943964444 31.4472934787407
"3055" 610.8 59.8724549511111 28.3038258321296
"3056" 611 59.2097169182429 24.5107003491645
"3057" 611.2 59.1319932588589 20.6983907190891
"3058" 611.4 59.0744816711111 17.003459520463
"3059" 611.6 58.9688030508213 13.7194971027818
"3060" 611.8 59.2145240802168 12.7228823697516
"3061" 612 59.0321488711111 12.9015998375783
"3062" 612.2 58.8782412494057 13.0259060621878
"3063" 612.4 58.6074097777778 13.1284242953989
"3064" 612.6 58.4263194666667 13.8062678200741
"3065" 612.8 58.3855071470801 13.9561386212575
"3066" 613 58.0629902801034 14.0903067788157
"3067" 613.2 57.3194097256847 14.3228649185831
"3068" 613.4 55.8515444977778 14.7556432319373
"3069" 613.6 53.5253571377778 15.1994302146296
"3070" 613.8 50.7546753777778 15.4952882030912
"3071" 614 46.9967481609357 15.6548958021296
"3072" 614.2 43.5672009297778 15.1801994453796
"3073" 614.4 40.7522813937778 15.5950346106296
"3074" 614.6 39.4036920683041 16.4241265721296
"3075" 614.8 39.2965975111111 16.481481497963
"3076" 615 39.2622726657778 16.4782763697546
"3077" 615.2 38.7751613904094 17.5678512696296
"3078" 615.4 37.4471368935672 19.4706852796296
"3079" 615.6 35.0030342912662 21.666335408932
"3080" 615.8 31.4963706367251 23.1953816396296
"3081" 616 27.3298204977778 24.0455840696296
"3082" 616.2 23.8830393609357 24.0860698996296
"3083" 616.4 23.9945528683041 24.0557055271296
"3084" 616.6 24.0842705537778 23.8917379156296
"3085" 616.8 24.2844331896697 23.8792639031431
"3086" 617 25.0983140587534 24.2988673719467
"3087" 617.2 25.8650563935917 24.9758166286994
"3088" 617.4 26.2800728897778 26.4205840720046
"3089" 617.6 27.1275755457778 29.1898148440046
"3090" 617.8 28.0657056711111 32.1915406852707
"3091" 618 28.8447054664264 35.3345653698999
"3092" 618.2 29.9204820257778 38.4398148532546
"3093" 618.4 30.3474435911111 41.6695157111852
"3094" 618.6 30.5721602044444 45.0819088769907
"3095" 618.8 30.1563224847545 47.9006824834668
"3096" 619 29.0633486577778 50.0071225571296
"3097" 619.2 27.5224347377778 50.6032764038796
"3098" 619.4 27.2063498311111 50.2388779814245
"3099" 619.6 27.4472682050949 50.227572838776
"3100" 619.8 27.8987044159173 50.127873898932
"3101" 620 28.6781201777778 50.0071225571296
"3102" 620.2 29.711660002168 50.0868598930443
"3103" 620.4 30.8640678317313 50.1636520742808
"3104" 620.6 32.9060027457778 50.1225071726296
"3105" 620.8 35.2359631396382 50.3783211263738
"3106" 621 35.593441184607 50.2650962909711
"3107" 621.2 35.8591741511111 49.8444006634758
"3108" 621.4 35.9685691617778 49.3340456333796
"3109" 621.6 37.1173115303359 47.4534552916064
"3110" 621.8 38.9947267885095 44.9836703945077
"3111" 622 40.8706015697778 41.4398148562546
"3112" 622.2 42.5015514484754 37.6860134213738
"3113" 622.4 44.1215019093333 34.2592592935185
"3114" 622.6 45.0044700444444 30.8129833437963
"3115" 622.8 46.1693275911111 26.7470492737963
"3116" 623 47.8678737628941 22.7396806693971
"3117" 623.2 48.6733127111111 19.4027269221296
"3118" 623.4 50.0216123911111 16.7378917546296
"3119" 623.6 52.3696716977778 14.1371591512963
"3120" 623.8 53.9368511959596 10.9861434971296
"3121" 624 54.4549302090821 9.02050044256441
"3122" 624.2 55.3964668977778 8.48697599546296
"3123" 624.4 56.8937573836314 8.56716003914183
"3124" 624.6 59.8527349217778 7.91096866887963
"3125" 624.8 63.5189006131266 6.67527993776916
"3126" 625 66.7558152675555 6.05413106018518
"3127" 625.2 70.2827960177778 6.69418545087963
"3128" 625.4 74.1350808177778 7.51628002379629
"3129" 625.6 78.4014862337778 7.93981482275463
"3130" 625.8 82.2696729070801 9.02769496695521
"3131" 626 86.8301102723233 10.3043253146296
"3132" 626.2 90.8224781559596 11.6592204208796
"3133" 626.4 93.8175685052196 12.1225071346296
"3134" 626.6 94.2391921177778 12.9077635456713
"3135" 626.8 94.6463572195555 14.2592592735185
"3136" 627 95.4014439523232 17.4808987483796
"3137" 627.2 95.0775018214141 20.7064232271296
"3138" 627.4 95.1685558257778 25.1225071476296
"3139" 627.6 96.1378981870801 29.358643108932
"3140" 627.8 98.7651144858629 32.5316724578211
"3141" 628 101.952160594522 33.2674087657924
"3142" 628.2 105.312322119596 32.8043253371296
"3143" 628.4 109.316295723824 31.4516663668389
"3144" 628.6 113.428385777778 30.3917379221296
"3145" 628.8 114.048101158647 31.5205004650644
"3146" 629 115.465816405333 34.327635361963
"3147" 629.2 117.163427127343 38.6024402714775
"3148" 629.4 119.181131079111 43.1652422084074
"3149" 629.6 122.649792517778 46.8340456308796
"3150" 629.8 126.367037986473 50.3750155340862
"3151" 630 128.380066157778 52.8436610215046
"3152" 630.2 128.755561471395 53.4236528387786
"3153" 630.4 128.569539948213 53.6526075106079
"3154" 630.6 127.80441223596 54.3078218621296
"3155" 630.8 126.380623338667 57.1310541881852
"3156" 631 125.141165991111 60.9686610296296
"3157" 631.2 125.379223850505 65.1732064883796
"3158" 631.4 126.5512776943 69.6057847840862
"3159" 631.6 127.634668703492 73.5903250924868
"3160" 631.8 129.060101432889 76.5925926691852
"3161" 632 128.890056134141 76.7903393671296
"3162" 632.2 128.519292755169 76.9552831191948
"3163" 632.4 127.673084345051 76.5368428633796
"3164" 632.6 126.484281436908 76.8298650588687
"3165" 632.8 124.171007254141 78.6784512571296
"3166" 633 121.392565875169 80.8014369691948
"3167" 633.2 118.795318919596 83.2239058071296
"3168" 633.4 116.44017207596 85.2693603546296
"3169" 633.6 114.299337123865 86.9385607211514
"3170" 633.8 112.621240391111 88.789173877963
"3171" 634 111.797883839173 90.6198238499785
"3172" 634.2 112.132617254141 93.0840456771296
"3173" 634.4 112.544111312323 96.7116680583796
"3174" 634.6 113.428385777778 101.28334638463
"3175" 634.8 112.382765617778 103.450346053796
"3176" 635 110.209587811556 104.678062782741
"3177" 635.2 107.282240483232 106.76411562088
"3178" 635.4 103.412445297778 109.62250723213
"3179" 635.6 100.303101137778 112.626170238796
"3180" 635.8 97.2402289848889 115.592592708185
"3181" 636 94.4173602897778 118.44943031788
"3182" 636.2 90.8253286838243 121.013383808816
"3183" 636.4 87.3002641217778 122.56481493738
"3184" 636.6 84.1028677377778 123.862891861755
"3185" 636.8 80.9536249137778 123.91096878488
"3186" 637 79.7025495644444 123.88074900463
"3187" 637.2 79.8822732761562 123.941634065576
"3188" 637.4 80.1973605819883 123.41805380463
"3189" 637.6 80.51275232 123.182336305519
"3190" 637.8 80.7023091911111 122.61701273963
"3191" 638 80.8664416261988 120.73586756713
"3192" 638.2 81.1212513604805 119.222299341522
"3193" 638.4 81.1976029511111 119.440883310324
"3194" 638.6 81.1762013688889 119.579772199352
"3195" 638.8 80.9247327777778 119.535968780505
"3196" 639 80.6381044444444 119.59503471463
"3197" 639.2 79.3356652977778 119.063899182963
"3198" 639.4 77.0735678280103 117.900682553467
"3199" 639.6 74.2694628456847 116.925727275211
"3200" 639.8 71.5324396236314 116.944270841703
"3201" 640 68.3199651911111 116.454009070463
"3202" 640.2 64.9164737033592 115.619823874978
"3203" 640.4 61.3454952817778 115.94943031538
"3204" 640.6 58.2856804977778 117.928368046296
"3205" 640.8 55.4881879644444 120.822140942963
"3206" 641 53.0480088038647 124.505450390825
"3207" 641.2 52.4948709537778 126.91096878788
"3208" 641.4 52.60393225994 126.769076895846
"3209" 641.6 52.4063601244444 125.959503585463
"3210" 641.8 51.6569990097778 125.670584171255
"3211" 642 50.6065105777778 124.775367207835
"3212" 642.2 48.8842711644444 123.00162812463
"3213" 642.4 45.7069700323232 120.54908066963
"3214" 642.6 42.5745329075339 118.539017559995
"3215" 642.8 39.0698933211924 117.235077596215
"3216" 643 34.5948345244445 115.840455956296
"3217" 643.2 30.9519077914363 113.8861094878
"3218" 643.4 27.6633719865583 111.850462206215
"3219" 643.6 25.6555582577778 109.686609796296
"3220" 643.8 25.5271487644444 107.81284253604
"3221" 644 26.4062599111111 105.879903678091
"3222" 644.2 26.4607074636314 102.047460320239
"3223" 644.4 25.6950688711111 98.2664914416809
"3224" 644.6 25.3255912437237 94.6484947431432
"3225" 644.8 25.7686313946199 91.1204829221296
"3226" 645 27.3848531377778 89.8148149046296
"3227" 645.2 28.1150939377778 90.5248740769373
"3228" 645.4 28.7896336851462 91.0395112621296
"3229" 645.6 28.8707344177778 91.1609687521296
"3230" 645.8 28.8225808577778 90.8340456748796
"3231" 646 29.0633486577778 90.4058092767028
"3232" 646.2 28.8340459911111 89.805657395463
"3233" 646.4 29.0534710044444 88.5722113530912
"3234" 646.6 28.8367436695425 88.6949054012473
"3235" 646.8 28.8855508977778 88.473592023604
"3236" 647 28.9349391644444 88.2171817669373
"3237" 647.2 28.9349391644444 88.2171817669373
"3238" 647.4 28.9349391644444 88.2171817669373
"3239" 647.6 28.9349391644444 88.2171817669373
"3240" 647.8 28.9349391644444 88.2171817669373
"3241" 648 28.9214223756725 88.1852602471296
"3242" 648.2 28.9214223756725 88.1852602471296
"3243" 648.4 28.9349391644444 88.2171817669373
"3244" 648.6 28.9843274311111 88.0988385715527
"3245" 648.8 28.9384096912913 88.182798270981
"3246" 649 28.9384096912913 88.182798270981
"3247" 649.2 28.9843274311111 88.0988385715527
"3248" 649.4 28.9670415377778 88.1032764413796
"3249" 649.6 29.0008791745345 88.234773323008
"3250" 649.8 29.0008791745345 88.234773323008
"3251" 650 28.9273856648366 88.3668511022767
"3252" 650.2 28.9202637937778 88.3093203976296
"3253" 650.4 28.9028367911111 88.308404646713
"3254" 650.6 28.9273856648366 88.3668511022767
"3255" 650.8 28.9822479251462 88.2358675346296
"3256" 651 28.9273856648366 88.3668511022767
"3257" 651.2 28.9175865302102 88.4322785207107
"3258" 651.4 28.9011471925146 88.4281752271296
"3259" 651.6 28.9175865302102 88.4322785207107
"3260" 651.8 28.8403216430409 88.4889039721296
"3261" 652 28.8559179377778 88.3552488282194
"3262" 652.2 28.9727066624837 88.0840456721296
"3263" 652.4 29.4678385617778 87.3917379791296
"3264" 652.6 30.0771078156725 85.8269606496296
"3265" 652.8 30.7820603377778 84.627438173604
"3266" 653 31.5091015656847 83.2852979034668
"3267" 653.2 31.6908044444444 82.7635328462963
"3268" 653.4 31.8488468977778 82.4282271260399
"3269" 653.6 31.8488468977778 82.4282271260399
"3270" 653.8 31.9525622577778 82.5925926751852
"3271" 654 31.9102810831436 82.9292614268248
"3272" 654.2 32.091423686615 83.0706288513738
"3273" 654.4 32.3427295644444 83.6806926105271
"3274" 654.6 33.3277383433592 83.7325250953273
"3275" 654.8 33.9795978311111 83.9356940196296
"3276" 655 34.5454462577778 84.1639273250143
"3277" 655.2 34.6491616177778 84.7186610533796
"3278" 655.4 34.9862365377778 85.0648148998797
"3279" 655.6 34.8605674909485 85.0305747497516
"3280" 655.8 34.8113630830409 85.1285800821296
"3281" 656 34.5355686044444 84.9035722961681
"3282" 656.2 34.5721159217778 85.0455841306296
"3283" 656.4 34.4386297740569 84.9132048818389
"3284" 656.6 34.4565473777778 84.7964998812963
"3285" 656.8 34.6738557511111 84.8049529666809
"3286" 657 34.6856021496697 84.6484947331432
"3287" 657.2 34.8834221799399 84.3990144834134
"3288" 657.4 35.0619064177778 84.3203094046296
"3289" 657.6 35.0508998897778 84.2873423716296
"3290" 657.8 35.1330461719241 84.1300118970687
"3291" 658 35.8941073153388 83.9048711838979
"3292" 658.2 37.1531467377778 83.294668377963
"3293" 658.4 38.1895947911111 82.2323973146296
"3294" 658.6 38.4244007217778 81.5263533578796
"3295" 658.8 38.5437275924119 81.0530888170687
"3296" 659 38.4464137777778 81.014448595463
"3297" 659.2 38.4497694265583 81.0530888170687
"3298" 659.4 38.460896051462 81.3431549771296
"3299" 659.6 38.6347947377778 81.2645190380912
"3300" 659.8 38.61915512 81.4707978022685
"3301" 660 38.9665393387534 81.5690362847516
"3302" 660.2 39.5866632333875 81.4846085173126
"3303" 660.4 40.6477193777778 81.2159137971296
"3304" 660.6 41.5351206977778 80.8340456648796
"3305" 660.8 41.5934118493567 80.9990254221296
"3306" 661 41.5629990746199 81.1306043696296
"3307" 661.2 41.6197147896697 81.1349812161161
"3308" 661.4 41.3709047111111 81.303966769886
"3309" 661.6 41.6443470655827 81.6534640521906
"3310" 661.8 41.856517714522 82.1225072046296
"3311" 662 41.9638048294851 82.9011188376784
"3312" 662.2 41.8400932444444 83.0016280846296
"3313" 662.4 42.1611169777778 83.5859218402394
"3314" 662.6 42.4271080711111 84.2470493312963
"3315" 662.8 42.2827680767251 84.2581347371296
"3316" 663 42.1907499377778 83.9568267330912
"3317" 663.2 42.2670548097778 83.9109687448796
"3318" 663.4 42.313180851462 83.8026691496296
"3319" 663.6 42.4388398354522 83.5715233062575
"3320" 663.8 42.7342617894851 83.5577792510931
"3321" 664 43.8523639631436 83.857966868654
"3322" 664.2 45.3683680438243 84.4212549707924
"3323" 664.4 46.6517804017778 84.4192105036296
"3324" 664.6 46.5027460631832 84.2015092857107
"3325" 664.8 46.2841028718318 84.2742743585485
"3326" 665 46.1454801137778 84.4411885256296
"3327" 665.2 46.3619418311111 84.3477819321296
"3328" 665.4 46.6899005719241 84.1487736231662
"3329" 665.6 47.7024804977778 84.2822705203989
"3330" 665.8 49.6681335111111 84.380889849886
"3331" 666 53.1983608698708 85.0742066709087
"3332" 666.2 55.8183838044444 86.3807489671296
"3333" 666.4 58.4064838538754 87.2538392923126
"3334" 666.6 59.1309254044444 87.0238878801424
"3335" 666.8 59.1689543697778 86.9590456710046
"3336" 667 59.0194490311111 86.7195768062963
"3337" 667.2 59.0829826480217 86.6909875093857
"3338" 667.4 59.0533858257778 86.6994302861296
"3339" 667.6 58.9514412158266 86.8129387290199
"3340" 667.8 58.9185558577778 86.8340456708796
"3341" 668 58.8668788665583 86.766034413776
"3342" 668.2 58.8704022977778 86.5936610552546
"3343" 668.4 58.9277279644444 86.3624339487963
"3344" 668.6 59.8106639167251 85.9484181396296
"3345" 668.8 61.6398493511111 85.2092922175783
"3346" 669 63.9610978844444 84.5386807770655
"3347" 669.2 65.3863392851462 83.8431549796296
"3348" 669.4 65.2031553628941 83.8309150775366
"3349" 669.6 64.9291079111111 84.1935131238604
"3350" 669.8 64.6031453511111 84.4992330452707
"3351" 670 64.5043688177778 84.8617192148735
"3352" 670.2 64.4010148353388 85.2369537368248
"3353" 670.4 64.072161254851 85.312000641215
"3354" 670.6 63.6953890097778 85.2859687462546
"3355" 670.8 62.9909712177778 85.5382581237963
"3356" 671 61.2628120958266 86.165659178654
"3357" 671.2 59.173881710801 86.5947791232343
"3358" 671.4 56.9971113660705 87.2632201553613
"3359" 671.6 55.1699864177778 87.5367083934758
"3360" 671.8 52.6116742044444 88.0593908397578
"3361" 672 49.7223457480103 89.0366395907924
"3362" 672.2 47.9762326044444 90.327635417963
"3363" 672.4 45.9033364977778 91.344118935463
"3364" 672.6 43.6738434480217 91.5690362947516
"3365" 672.8 40.3542119644444 91.261701352963
"3366" 673 36.6790193777778 91.4518957741168
"3367" 673.2 33.4476156444444 92.8093204021296
"3368" 673.4 30.0439302432323 94.3515281958796
"3369" 673.6 26.6327403911111 95.4008954962963
"3370" 673.8 24.0271909680217 96.5408937106052
"3371" 674 22.0925475911111 98.4137160121296
"3372" 674.2 20.5076928810336 99.5912013186994
"3373" 674.4 19.5238749819883 99.0961914321296
"3374" 674.6 19.0657523911111 97.8184779162963
"3375" 674.8 17.2272036097778 96.0648149108796
"3376" 675 14.762915814851 93.6328261654833
"3377" 675.2 11.8738291853454 90.9998460908458
"3378" 675.4 10.8329773542484 88.8759008765414
"3379" 675.6 11.4749169137778 86.2214083076296
"3380" 675.8 13.0213340977778 83.432031015463
"3381" 676 14.370913606615 79.6359240178854
"3382" 676.2 16.5521782505051 76.3270526533796
"3383" 676.4 19.2583666311111 73.6884412621296
"3384" 676.6 21.7632689617778 71.2378918091296
"3385" 676.8 23.7471956337778 68.9686610376296
"3386" 677 24.6661064958266 66.4470850501174
"3387" 677.2 24.7432864177778 63.7342287979629
"3388" 677.4 23.9086247111111 61.2800163412963
"3389" 677.6 22.8384066286869 58.9581715171296
"3390" 677.8 22.2333518231832 57.2576423148999
"3391" 678 21.8285698870461 55.0305747197516
"3392" 678.2 22.0699700977778 51.9745781803989
"3393" 678.4 23.3051966409357 48.7318189121296
"3394" 678.6 24.9443672177778 46.5012053938604
"3395" 678.8 27.0408991377778 45.0551994752546
"3396" 679 29.9163545777778 44.5126170571296
"3397" 679.2 31.9322870746199 44.5921427946296
"3398" 679.4 33.9047336091291 44.1287441728729
"3399" 679.6 36.1196069133875 43.5953026632882
"3400" 679.8 39.1081812737778 43.7667379355046
"3401" 680 41.658645047343 45.316487100934
"3402" 680.2 44.3918586410336 47.4266216600947
"3403" 680.4 46.9477857505437 49.9048312313317
"3404" 680.6 47.3570035494851 51.9161281875565
"3405" 680.8 47.7927904711111 53.899063952963
"3406" 681 47.7565606497778 54.8628917927546
"3407" 681.2 47.7617464177778 54.8049529366809
"3408" 681.4 47.7469299377778 54.5551994847546
"3409" 681.6 47.8294788977778 54.5034595579629
"3410" 681.8 47.9753793852196 54.5107003791645
"3411" 682 47.9753793852196 54.5107003791645
"3412" 682.2 48.0053148938754 54.3457717171906
"3413" 682.4 47.9010213297778 54.0263533303796
"3414" 682.6 48.0069591617778 53.9398148687546
"3415" 682.8 47.8589149610336 53.6699132584668
"3416" 683 47.7222358044444 53.3946965250142
"3417" 683.2 47.6658292051462 53.3978108196296
"3418" 683.4 47.7222358044444 53.3946965250142
"3419" 683.6 47.7744462577778 53.2671958204629
"3420" 683.8 47.7102415111111 52.9649980179629
"3421" 684 47.4109748680103 52.9185715761413
"3422" 684.2 47.4123894156725 52.7196731671296
"3423" 684.4 47.2846557617778 52.4975071750046
"3424" 684.6 47.6012947807046 52.2632201203613
"3425" 684.8 48.7012459450505 51.5892903908796
"3426" 685 50.1133334577778 50.2818478321296
"3427" 685.2 51.9609536763144 48.8485859706052
"3428" 685.4 53.7179713777778 47.0474602652394
"3429" 685.6 55.2086381047343 45.5004335894122
"3430" 685.8 55.2851508759596 44.5438358383796
"3431" 686 55.3872947911111 44.2250712692963
"3432" 686.2 55.3753497219638 44.3407540362575
"3433" 686.4 55.3026612614142 44.4301994746296
"3434" 686.6 55.3047458311111 44.475987020463
"3435" 686.8 55.2025103982656 44.6178167356052
"3436" 687 55.3444916266667 44.5925926371852
"3437" 687.2 55.3616128924445 44.6866097312963
"3438" 687.4 55.136739682168 45.0774790249955
"3439" 687.6 55.1047939057778 45.1898148600046
"3440" 687.8 55.1529474657778 45.4109687063796
"3441" 688 55.0855324817778 45.8628917837546
"3442" 688.2 55.4900223857778 46.4878917843796
"3443" 688.4 56.7109003377778 47.7438089453989
"3444" 688.6 58.6660171875556 49.4216524710741
"3445" 688.8 59.9318742508213 51.5121392810427
"3446" 689 61.1423748105051 53.7046750083796
"3447" 689.2 61.3285828119241 54.4677229368247
"3448" 689.4 61.2684495857778 54.4494302538796
"3449" 689.6 61.1239889057778 54.5648148693796
"3450" 689.8 60.9484136177778 54.5189568811681
"3451" 690 60.9024825297778 54.7090456387546
"3452" 690.2 60.9217439537778 54.7090456387546
"3453" 690.4 60.915166882168 54.7679105543857
"3454" 690.6 60.9187806577778 54.9331580650142
"3455" 690.8 60.9187806577778 54.9331580650142
"3456" 691 61.0373124977778 54.9331580650142
"3457" 691.2 61.0279166811924 54.7772914174345
"3458" 691.4 61.0279166811924 54.7772914174345
"3459" 691.6 61.0565739217778 54.6994302541296
"3460" 691.8 61.1290335644444 54.723239777963
"3461" 692 61.1336196177778 54.6513533310046
"3462" 692.2 61.1406664802168 54.7022445130443
"3463" 692.4 61.1143581937778 54.6801994848796
"3464" 692.6 61.0910653089406 54.5822567298622
"3465" 692.8 61.2973417217778 54.4686610231296
"3466" 693 61.4592294044444 54.558404612963
"3467" 693.2 61.5013377123232 54.6225071771296
"3468" 693.4 61.9017276236314 54.8054340065808
"3469" 693.6 62.5189604977778 55.0416393274501
"3470" 693.8 63.5688139377778 55.5840456396296
"3471" 694 64.970226514522 56.6842245316064
"3472" 694.2 66.7729365333334 58.0455841036296
"3473" 694.4 68.1597590613333 59.5925926521852
"3474" 694.6 70.1689785123232 61.0560736171296
"3475" 694.8 72.4400755057778 62.0883191504074
"3476" 695 74.4755152884754 62.3818989559087
"3477" 695.2 76.3248005988304 61.9504424071296
"3478" 695.4 77.1056204302222 60.4643875248518
"3479" 695.6 78.1157751111111 58.5754986340741
"3480" 695.8 78.0740420257778 55.4782764087546
"3481" 696 77.5379323911111 51.5364265879629
"3482" 696.2 78.3725940977778 47.9326544699488
"3483" 696.4 80.8396956399054 45.6495120781403
"3484" 696.6 84.4812171377778 43.6334961771296
"3485" 696.8 87.9028117116908 40.7094636849557
"3486" 697 90.183535367565 37.9162878478211
"3487" 697.2 92.1007362941414 36.1347449208796
"3488" 697.4 94.5697006432323 33.7046749883796
"3489" 697.6 97.3143604228842 31.2632600179275
"3490" 697.8 100.605780657778 29.7323972621296
"3491" 698 103.666345886869 30.4354442158796
"3492" 698.2 106.725410225778 30.5156695461852
"3493" 698.4 108.721898696039 29.8733432727818
"3494" 698.6 109.848579658753 29.9461469273126
"3495" 698.8 110.206474854141 30.6277519083796
"3496" 699 110.00612346708 31.6216126997459
"3497" 699.2 110.962923505778 33.9601139940741
"3498" 699.4 113.291415651556 37.635327672963
"3499" 699.6 116.239734046714 41.1977935794169
"3500" 699.8 119.717464683824 42.3818989359087
"3501" 700 121.868391566869 42.8655141583796
"3502" 700.2 122.780421856076 43.546402419736
"3503" 700.4 123.779307544734 43.8365539890861
"3504" 700.6 123.745809416039 44.0205004775644
"3505" 700.8 124.321335776076 44.5856822898424
"3506" 701 125.991551309206 46.4317693353439
"3507" 701.2 127.502066247111 48.8917379406296
"3508" 701.4 127.459263082667 50.3447293950741
"3509" 701.6 127.131513137778 53.5510786046296
"3510" 701.8 127.506735683232 57.4896400471296
"3511" 702 128.20106053256 62.2312028369122
"3512" 702.2 129.158548711111 66.3933405222338
"3513" 702.4 130.034192170969 68.2190702021828
"3514" 702.6 130.118409673778 68.7475071912546
"3515" 702.8 129.598586121192 69.327010006093
"3516" 703 128.334369412063 71.3611257182011
"3517" 703.2 127.340387021414 75.2256540508796
"3518" 703.4 126.741882046578 79.8994302793296
"3519" 703.6 126.454483682894 84.0276950419552
"3520" 703.8 126.604950832323 86.2571225933796
"3521" 704 126.748730552889 86.1908832770741
"3522" 704.2 125.952591694222 85.9515670375185
"3523" 704.4 124.850858149871 85.5482674942808
"3524" 704.6 123.085974183359 85.6108793011413
"3525" 704.8 119.43974182615 85.8166038093971
"3526" 705 115.678931108304 85.9585395971296
"3527" 705.2 111.531876337778 86.0574184511681
"3528" 705.4 108.008921479596 87.6382414758796
"3529" 705.6 105.224770192323 90.4441855346296
"3530" 705.8 103.386763399111 94.1823362765185
"3531" 706 102.119789731556 98.7293448280741
"3532" 706.2 100.610783625051 103.11901072213
"3533" 706.4 100.665598744734 107.89173799963
"3534" 706.6 102.641988337778 112.66096877363
"3535" 706.8 104.003128967111 113.447293560741
"3536" 707 103.298627792323 113.53859115213
"3537" 707.2 102.365414044444 113.158010194245
"3538" 707.4 100.476379585345 113.172403285576
"3539" 707.6 97.1717439217778 113.25712262038
"3540" 707.8 92.8134563075075 114.378224492603
"3541" 708 89.1131310044445 115.895401011296
"3542" 708.2 84.7781374280103 117.864904378118
"3543" 708.4 80.8004294019638 120.10104033742
"3544" 708.6 77.0242944177778 123.46866109213
"3545" 708.8 75.2265615111111 126.911884538796
"3546" 709 75.1483992108213 127.197758085825
"3547" 709.2 75.3414542156725 126.04963275463
"3548" 709.4 74.7707078097778 124.862891862755
"3549" 709.6 72.7134042844444 123.047415670463
"3550" 709.8 69.1676609440936 121.14072586713
"3551" 710 64.8806384959173 120.369376652537
"3552" 710.2 60.8263540444444 121.13349625463
"3553" 710.4 57.4564386723232 122.96166808463
"3554" 710.6 55.2260998952246 125.8622781158
"3555" 710.8 53.1894020680103 127.247730863351
"3556" 711 52.9562696105051 126.57180794838
"3557" 711.2 53.285763814851 125.893614190239
"3558" 711.4 51.9992596977778 124.568266615912
"3559" 711.6 49.0768854044444 122.378917501296
"3560" 711.8 45.8024433244444 119.45767207713
"3561" 712 42.0418795911111 116.994302111296
"3562" 712.2 37.8248271644444 114.528818874117
"3563" 712.4 35.5405624028941 111.317498289281
"3564" 712.6 33.442788219883 107.55772990213
"3565" 712.8 33.3118684657778 104.68294678763
"3566" 713 33.4934761777778 100.98789183888
"3567" 713.2 33.8181687537778 96.6060237026296
"3568" 713.4 35.9598780314363 92.6009312301174
"3569" 713.6 38.576817207343 89.3465874794122
"3570" 713.8 42.3402930149871 87.2835089986994
"3571" 714 46.4255066633592 86.7647254561412
"3572" 714.2 49.1241217537778 88.3244302877546
"3573" 714.4 53.0942681244444 90.4466830371296
"3574" 714.6 56.4879475911111 92.168294760463
"3575" 714.8 58.323591872 93.3019943952963
"3576" 715 57.5702561777778 93.1714582646296
"3577" 715.2 57.0107576711111 92.992470585463
"3578" 715.4 56.4049400257778 93.2667379850046
"3579" 715.6 56.1083634844444 92.6944993256553
"3580" 715.8 55.5455669573127 91.9704499693971
"3581" 716 54.9988560737778 90.1705841357546
"3582" 716.2 55.3528434636314 86.6159406049955
"3583" 716.4 57.1474444314363 83.5108749358491
"3584" 716.6 58.8747798941414 79.9896400696296
"3585" 716.8 61.0821065070801 76.7826145338157
"3586" 717 62.6240869511111 73.5877086612963
"3587" 717.2 63.2698866432323 71.9039757258796
"3588" 717.4 63.3486833777778 72.1225071946296
"3589" 717.6 62.8176927702102 72.5383076108458
"3590" 717.8 62.5678148372373 72.6630477357107
"3591" 718 62.2572026844444 72.8367929096296
"3592" 718.2 61.9040765777778 72.2955841178796
"3593" 718.4 61.1015172444444 69.7781848479629
"3594" 718.6 60.6896672841193 66.4001807348735
"3595" 718.8 61.3777469684754 63.079573375211
"3596" 719 61.9636952711111 60.2269027871296
"3597" 719.2 61.5601225777778 57.2964998537963
"3598" 719.4 60.9602668017778 54.0071225611296
"3599" 719.6 60.5172540497778 49.7955840953796
"3600" 719.8 59.4695221721964 46.1296628036994
"3601" 720 57.6711493511111 43.0016280446296
"3602" 720.2 56.01259319343 39.2880590012601
"3603" 720.4 54.1479938670801 35.0742066209087
"3604" 720.6 52.8949832614141 30.8462833771296
"3605" 720.8 51.8007877796382 26.3622209234668
"3606" 721 50.5107203117313 21.4606109006761
"3607" 721.2 49.9642333982429 17.2477307533506
"3608" 721.4 49.1039848105051 14.1417379058796
"3609" 721.6 47.2592470747991 12.6380554166509
"3610" 721.8 46.2295055592412 12.8823570415809
"3611" 722 46.3704428080217 13.2294489743857
"3612" 722.2 46.3601074097778 13.2475071357546
"3613" 722.4 45.9343805511111 13.7004164064245
"3614" 722.6 44.5206414177778 14.3436609830046
"3615" 722.8 41.5572453064264 15.3137753290891
"3616" 723 38.2799400417778 17.0071225241296
"3617" 723.2 35.0390880060705 19.3739142713369
"3618" 723.4 31.7503173057778 21.6513532980046
"3619" 723.6 28.6203359057778 23.5551994537546
"3620" 723.8 25.0607307924119 25.8936140902394
"3621" 724 21.0776663831832 27.465542493008
"3622" 724.2 19.4676574286869 28.9057239346296
"3623" 724.4 19.8178651377778 28.9624239913864
"3624" 724.6 19.8499675111111 28.9494302283796
"3625" 724.8 19.8178651377778 29.077635356713
"3626" 725 19.9346010408081 29.8614348912963
"3627" 725.2 19.5757215217778 31.2543752856296
"3628" 725.4 17.7847148266667 34.558404592963
"3629" 725.6 15.6006270409357 38.0536812496296
"3630" 725.8 13.8468236977778 41.866096907963
"3631" 726 11.6341088919241 44.8804809009711
"3632" 726.2 9.56245830534535 47.8917379396296
"3633" 726.4 8.09442544912915 50.3865404369269
"3634" 726.6 7.2576249294057 50.8166037743971
"3635" 726.8 7.28780194619883 50.6548958371296
"3636" 727 7.32835231251462 50.6650172946296
"3637" 727.2 7.43849587507509 50.8647109155756
"3638" 727.4 7.93504817777777 50.8799036230912
"3639" 727.6 8.37107601777778 51.8697599216296
"3640" 727.8 8.64623921777778 54.2378917921296
"3641" 728 8.65724574577778 58.1444852026296
"3642" 728.2 9.66363751111111 61.9745781903989
"3643" 728.4 10.4220485524119 65.7059968692638
"3644" 728.6 11.1502243377778 69.2075274346296
"3645" 728.8 12.1231731911111 72.3986413171937
"3646" 729 12.5577899377778 76.1461758377066
"3647" 729.2 12.2318273777778 80.3177734750142
"3648" 729.4 12.2120720711111 85.2388780164245
"3649" 729.6 12.7012758493567 89.2581347421296
"3650" 729.8 14.1164836337778 92.0236061156296
"3651" 730 16.1631334044444 93.2566295037322
"3652" 730.2 17.0295447111111 93.1206757137963
"3653" 730.4 16.8644467911111 93.0791147106553
"3654" 730.6 16.9185139461988 93.1245315071296
"3655" 730.8 16.9185139461988 93.1245315071296
"3656" 731 18.0796390694851 93.3138768218248
"3657" 731.2 20.8302097480103 94.4570331561413
"3658" 731.4 24.2245031163144 96.6159406149955
"3659" 731.6 27.8067700444444 98.5602361587963
"3660" 731.8 31.6281593272515 99.3795922421296
"3661" 732 34.9151527111111 100.245217845463
"3662" 732.2 37.3412815768475 102.677068942537
"3663" 732.4 40.4917935644444 105.11701272213
"3664" 732.6 44.2281966265583 106.540893720605
"3665" 732.8 47.4415658987534 106.972413420849
"3666" 733 48.3450478409357 106.58606998213
"3667" 733.2 47.8239756337778 106.75712261388
"3668" 733.4 47.0778488935672 107.16299305963
"3669" 733.6 46.5270397511111 107.80932041713
"3670" 733.8 45.6460909014987 108.589412418932
"3671" 734 44.2010768832323 110.13824149838
"3672" 734.2 41.9908997424289 112.310342655211
"3673" 734.4 39.524442048 115.165242280407
"3674" 734.6 37.5558856032323 118.18019954838
"3675" 734.8 36.5464118817778 118.055199548255
"3676" 735 36.8738560897778 117.478276470755
"3677" 735.2 36.9605324977778 117.46341633088
"3678" 735.4 37.3274167644444 117.662800280463
"3679" 735.6 37.9462641966013 117.69943031713
"3680" 735.8 38.2890768711111 117.329607831553
"3681" 736 39.1151243452196 117.435566273932
"3682" 736.2 40.7357716017778 118.19943031763
"3683" 736.4 43.1370291271111 119.549857669407
"3684" 736.6 46.6462771377778 121.994302116296
"3685" 736.8 50.417263719596 124.71866109338
"3686" 737 51.8993346001034 128.204797053932
"3687" 737.2 51.6542473777778 128.615181243796
"3688" 737.4 52.0695518354522 128.759358771839
"3689" 737.6 51.7588093937778 128.71591384463
"3690" 737.8 52.0190150044444 128.96668871104
"3691" 738 52.4119528724119 128.942394681093
"3692" 738.2 52.468118976 128.361823490185
"3693" 738.4 52.6448348977778 127.47965010713
"3694" 738.6 53.8035777066667 126.823361950185
"3695" 738.8 57.0416868680103 125.843437480909
"3696" 739 61.0662046337778 125.151353401505
"3697" 739.2 65.3736023111111 124.883848470271
"3698" 739.4 70.0385047865583 125.171287735483
"3699" 739.6 74.6945793244444 126.087708713796
"3700" 739.8 79.4365584711111 127.83679296463
"3701" 740 81.5465417916908 128.100768120173
"3702" 740.2 82.2624621641193 126.906747399508
"3703" 740.4 83.6545045902222 124.011396135407
"3704" 740.6 86.2697779377778 120.39173801213
"3705" 740.8 87.3403547601033 117.211952678002
"3706" 741 88.5811488177778 114.37250723688
"3707" 741.2 88.7441300977778 111.303966799886
"3708" 741.4 89.5258758044445 108.11151821963
"3709" 741.6 91.8641515306667 105.131054236185
"3710" 741.8 95.4785730311111 102.78184788463
"3711" 742 99.0315911880103 100.995494701141
"3712" 742.2 102.082489831111 99.6499797496296
"3713" 742.4 105.367479833778 99.9205841455046
"3714" 742.6 108.501044754522 101.424832805327
"3715" 742.8 111.217908071111 102.45217755463
"3716" 743 113.204415731266 101.004439244978
"3717" 743.2 113.848635028687 98.0927869408796
"3718" 743.4 114.198842737778 93.9931365871296
"3719" 743.6 113.947996285685 90.8971047089319
"3720" 743.8 113.322447945778 88.4109687493796
"3721" 744 112.511175111111 86.1975987837963
"3722" 744.2 111.348151985778 84.1908832750741
"3723" 744.4 109.471038665051 81.6941855258796
"3724" 744.6 107.457344337778 79.8934862233796
"3725" 744.8 105.428175716382 79.3228649835831
"3726" 745 102.905071202168 78.6422070135321
"3727" 745.2 99.3989020642894 77.5607898476529
"3728" 745.4 96.1027348897778 78.0167379697546
"3729" 745.6 93.5803638650505 79.8760037058796
"3730" 745.8 89.8166986987534 81.250086941093
"3731" 746 85.7994408401034 82.2298417306761
"3732" 746.2 83.326811526615 83.7504141830017
"3733" 746.4 84.0547141777778 83.3532764366296
"3734" 746.6 83.5496890363144 82.4039330960931
"3735" 746.8 82.7792320763144 80.0024321556052
"3736" 747 83.7376053680217 76.9817942538979
"3737" 747.2 85.4292794359596 73.6522274758796
"3738" 747.4 88.0740623492063 71.9890692039153
"3739" 747.6 91.4703624177778 68.7483813171296
"3740" 747.8 94.0660686044444 64.4668295312963
"3741" 748 94.6945573047343 59.931871730934
"3742" 748.2 92.8920389511111 55.794668350463
"3743" 748.4 90.1892537517313 52.140396262304
"3744" 748.6 87.8748966044445 51.8233618751852
"3745" 748.8 88.2475973289973 52.2444583942638
"3746" 749 89.4502618519241 52.7979293141418
"3747" 749.2 90.6730290521964 52.7217916117227
"3748" 749.4 92.688759470801 52.4981780157924
"3749" 749.6 96.3529094317312 52.4534552966064
"3750" 749.8 100.762825020705 52.0005559549955
"3751" 750 105.124571875556 50.6096866602963
"3752" 750.2 108.428976170667 47.5413105888519
"3753" 750.4 110.407844286869 42.7868428296296
"3754" 750.6 109.821246374141 39.9022274421296
"3755" 750.8 109.333239544734 38.7111359237601
"3756" 751 108.201535719596 35.2431365283796
"3757" 751.2 106.450497174141 30.5927868733796
"3758" 751.4 105.17223903596 25.3480316233796
"3759" 751.6 104.718463803144 22.8635953254833
"3760" 751.8 104.494363582033 23.3745529723956
"3761" 752 103.577543217778 24.860602385463
"3762" 752.2 101.222725516725 25.9180537071296
"3763" 752.4 97.9091812977778 28.047415575463
"3764" 752.6 93.4050654506667 30.404558434963
"3765" 752.8 88.5536324977778 31.6005291321296
"3766" 753 83.6190391111111 30.986976017963
"3767" 753.2 79.8942465937778 28.5455840741296
"3768" 753.4 77.1810734503359 24.5107003491645
"3769" 753.6 77.1164142716908 20.1074569753905
"3770" 753.8 76.044101952 16.4131054295185
"3771" 754 74.965462208 10.9772079881852
"3772" 754.2 74.3779422508212 6.4118047877818
"3773" 754.4 74.2891722097778 6.04558405162963
"3774" 754.6 74.2206871466667 6.52421653074074
"3775" 754.8 72.5314552847545 7.20300802416451
"3776" 755 70.0090810451462 8.73181887212963
"3777" 755.2 66.1770714283041 10.1488229221296
"3778" 755.4 61.5670016577778 12.2667379040046
"3779" 755.6 56.9538906097778 14.6032763678796
"3780" 755.8 52.5891623433592 16.7647253861413
"3781" 756 47.5543156977778 17.7697866899955
"3782" 756.2 42.6908061377778 19.5936609882546
"3783" 756.4 37.8347048177778 21.6589962960399
"3784" 756.6 32.8289570497778 24.0840456081296
"3785" 756.8 27.5117339466667 25.7443020200463
"3786" 757 22.8404270577778 27.2408503450142
"3787" 757.2 20.4217368091291 28.4738585023323
"3788" 757.4 21.3960592332616 29.7651870530167
"3789" 757.6 22.5665224004805 31.976977008954
"3790" 757.8 23.847146806967 36.1661662023323
"3791" 758 25.6497962933333 40.7229345136574
"3792" 758.2 27.0216377137778 45.6032763988796
"3793" 758.4 27.5790859848366 50.063683643159
"3794" 758.6 29.0633486577778 54.1639272950142
"3795" 758.8 30.5057157573127 57.3550653193971
"3796" 759 32.8977158540569 59.7432585239319
"3797" 759.2 35.6910295523232 62.4546750171296
"3798" 759.4 38.6482001244444 63.899063962963
"3799" 759.6 39.5678716002168 63.3514002440199
"3800" 759.8 39.3778412097778 63.0263533393796
"3801" 760 39.4348846577778 62.8029805580912
"3802" 760.2 40.1785996782656 62.1037454585321
"3803" 760.4 42.6564107377778 60.519943080463
"3804" 760.6 46.0509850441193 57.8073101821906
"3805" 760.8 49.5521285126615 54.957927571025
"3806" 761 53.6698178177778 52.8516738420255
"3807" 761.2 57.7339782817778 51.3628917892546
"3808" 761.4 61.9303421559596 49.7798498296296
"3809" 761.6 65.9752411959596 47.1574722046296
"3810" 761.8 70.1036199805685 43.7951368621878
"3811" 762 74.4575976847545 40.7987146767226
"3812" 762.2 78.1983240711111 37.5345950721296
"3813" 762.4 80.7364961341414 33.5735561071296
"3814" 762.6 82.0322646577778 29.7049247346296
"3815" 762.8 83.3135680803865 25.0071225321296
"3816" 763 84.5936242322459 20.6167788288849
"3817" 763.2 84.5912824177778 15.1994302146296
"3818" 763.4 82.3019245937778 10.8148148256296
"3819" 763.6 79.6738102968889 7.90028490818519
"3820" 763.8 79.5808106941414 8.04908055712963
"3821" 764 80.2559333333333 8.31908832740741
"3822" 764.2 81.7977777569082 6.16096866712963
"3823" 764.4 83.1665485155556 4.62678063140741
"3824" 764.6 84.2473284177778 4.71866097337963
"3825" 764.8 85.1881748977778 6.01797063937322
"3826" 765 88.0922049777778 7.5465702464245
"3827" 765.2 91.3505135573333 7.66096866862963
"3828" 765.4 92.4475273426558 7.56340769292232
"3829" 765.6 92.6517297564445 7.65242166007407
"3830" 765.8 92.6085374723232 8.49488475337963
"3831" 766 93.2290141742995 10.1158181694122
"3832" 766.2 95.7078756977778 12.8590046803743
"3833" 766.4 99.0873800905051 15.7676120333796
"3834" 766.6 103.789113144889 17.250712267963
"3835" 766.8 108.035187057778 17.8917379096296
"3836" 767 108.805644017778 17.882580400463
"3837" 767.2 108.285585569778 17.4590456015046
"3838" 767.4 108.356210791111 17.7085877262963
"3839" 767.6 108.332863610505 18.1627169308796
"3840" 767.8 108.179647737778 18.3244302177546
"3841" 768 107.996664209778 18.9494302183796
"3842" 768.2 107.815056497778 21.316646337963
"3843" 768.4 108.07998106708 24.2244749463738
"3844" 768.6 109.208382883232 26.9214581983796
"3845" 768.8 111.670780837778 29.6465456136921
"3846" 769 114.039726626473 32.6827078240862
"3847" 769.2 117.364415899517 35.4168215391948
"3848" 769.4 119.831739178667 38.6182336568518
"3849" 769.6 122.468414108444 42.0455840876296
"3850" 769.8 125.354745046349 45.0502936667725
"3851" 770 126.535326204444 45.8404558862963
"3852" 770.2 126.826820228509 45.8936141102394
"3853" 770.4 126.572381515378 46.2840456303296
"3854" 770.6 126.213155957778 47.5471866572338
"3855" 770.8 126.635023016039 50.6509352668035
"3856" 771 127.878734094222 54.2421652964074
"3857" 771.2 129.097135475169 57.5740121968035
"3858" 771.4 129.837284604444 58.3954009537963
"3859" 771.6 130.06417355883 58.5496326871296
"3860" 771.8 130.22226518967 58.3595134178729
"3861" 772 130.246650207251 57.8816164921296
"3862" 772.2 129.835167964444 58.0396669438604
"3863" 772.4 129.800596177778 58.5327635912963
"3864" 772.6 129.532611148213 58.9452496563687
"3865" 772.8 129.006062437778 60.5279559009838
"3866" 773 128.360176643865 62.975349994847
"3867" 773.2 126.885116999596 65.9948848108796
"3868" 773.4 125.490852557778 69.750712320463
"3869" 773.6 124.976679544889 73.2421653154074
"3870" 773.8 125.102483628213 77.239564055934
"3871" 774 123.695904040635 80.3485668574868
"3872" 774.2 122.525031021414 83.2501295833796
"3873" 774.4 121.299304039596 83.5560736396296
"3874" 774.6 118.427600825051 84.9721575571296
"3875" 774.8 115.354528177778 85.2693603546296
"3876" 775 112.432429219729 84.7022445430443
"3877" 775.2 109.3693930129 83.388923716215
"3878" 775.4 106.180715072661 81.8362818018389
"3879" 775.6 103.871050631111 79.9796500596296
"3880" 775.8 100.367305884444 77.7269028046296
"3881" 776 98.0662256607046 75.3682858095077
"3882" 776.2 96.0503010133333 72.6011396737407
"3883" 776.4 94.044816162168 71.5033702334101
"3884" 776.6 92.823141498708 72.095673563118
"3885" 776.8 91.2960923911111 72.6261701987963
"3886" 777 90.8925196977778 73.3129833862963
"3887" 777.2 90.0817481294057 74.4570331361412
"3888" 777.4 88.3258229647545 76.5500563940482
"3889" 777.6 87.2242885048889 79.2763533556296
"3890" 777.8 87.2866019489406 82.2835089936994
"3891" 778 86.6507261013333 83.0541311371852
"3892" 778.2 84.1785376177778 84.1829467671296
"3893" 778.4 81.0691934577778 85.0587173388979
"3894" 778.6 79.5282795377778 83.5052910887963
"3895" 778.8 78.8080697708212 82.3649821212601
"3896" 779 79.3656275128889 81.2079772891852
"3897" 779.2 78.6177394941414 78.1452344733796
"3898" 779.4 76.5713906642643 74.388619463008
"3899" 779.6 75.1463055777778 70.4301995006296
"3900" 779.8 75.3893130782429 69.233419535211
"3901" 780 75.9552853857778 69.7763533461296
"3902" 780.2 76.3501445777778 70.1906890108796
"3903" 780.4 76.4556238044444 70.7855108562963
"3904" 780.6 76.9692617777778 71.0785511496296
"3905" 780.8 78.704069766615 70.9776055834668
"3906" 781 82.1649544675556 70.6780627487407
"3907" 781.2 85.6837388671395 69.6184155390977
"3908" 781.4 86.8655382614987 69.4570331311413
"3909" 781.6 86.5908016711111 69.6625712947338
"3910" 781.8 86.0436655690821 69.9820389650644
"3911" 782 85.9338228680103 70.4767111285831
"3912" 782.2 87.0178378931266 71.5053336698622
"3913" 782.4 88.9131010186288 73.5300358376084
"3914" 782.6 89.8769173414141 76.4494302758796
"3915" 782.8 90.0369541201033 79.0992513876529
"3916" 783 89.6381781836314 82.150649793776
"3917" 783.2 88.2050924444444 85.3734229587963
"3918" 783.4 86.9701933559596 88.9931365821296
"3919" 783.6 85.1507809244444 92.1225072146296
"3920" 783.8 83.3219426125604 93.8950824672383
"3921" 784 82.3257720711111 93.5602361537963
"3922" 784.2 81.5483801036314 93.0324509303613
"3923" 784.4 80.7952532053333 92.9601140530741
"3924" 784.6 79.1430510577778 92.7510250388979
"3925" 784.8 76.4368209857778 93.2955841388796
"3926" 785 72.6787292470461 94.0549650026784
"3927" 785.2 70.5694776773127 94.787981278118
"3928" 785.4 70.6492328646071 96.2969912713369
"3929" 785.6 71.2823077496697 96.5403866369269
"3930" 785.8 71.4205638540569 95.8255483632343
"3931" 786 72.1193503991731 95.1099848562575
"3932" 786.2 72.7134042844444 94.063899157963
"3933" 786.4 74.4486388828941 91.666335478932
"3934" 786.6 77.0418048032323 88.9843953233796
"3935" 786.8 79.9747943668687 86.8253044121296
"3936" 787 82.1606741511111 84.3821225915046
"3937" 787.2 84.1702827217778 82.0071225891296
"3938" 787.4 86.3425433173334 79.8062678860741
"3939" 787.6 89.4654232832323 78.7134162921296
"3940" 787.8 93.4167800009356 79.1771630721296
"3941" 788 97.9910591280217 79.6647210858492
"3942" 788.2 102.333805553778 78.9173789962963
"3943" 788.4 106.461487735225 76.5987756115445
"3944" 788.6 110.941911043232 75.3567729321296
"3945" 788.8 114.126612397778 73.741096939838
"3946" 789 115.228910195169 71.3198316085427
"3947" 789.2 115.437077137778 67.7818478496296
"3948" 789.4 114.478133385778 64.7859687257546
"3949" 789.6 113.595876421256 61.0271894577818
"3950" 789.8 112.235117071436 56.465846766215
"3951" 790 110.740347050667 52.7720798248518
"3952" 790.2 108.993560349485 48.5014940378004
"3953" 790.4 107.533494153592 43.8309150375366
"3954" 790.6 106.661763781256 39.0455840846296
"3955" 790.8 106.253505337778 33.7330840793171
"3956" 791 106.703636442126 28.7278583218035
"3957" 791.2 107.400693090719 24.8374392740414
"3958" 791.4 108.659257195378 23.7532763770296
"3959" 791.6 107.949580728889 23.0626780857407
"3960" 791.8 107.431078759596 20.3305491008796
"3961" 792 107.674035357778 19.3500712444213
"3962" 792.2 107.940845389206 19.2967614589153
"3963" 792.4 107.989866060131 19.8374392690414
"3964" 792.6 107.187684401778 20.558404578963
"3965" 792.8 105.561164152889 19.6267806464074
"3966" 793 103.713928456039 17.206119179847
"3967" 793.2 101.399823034921 14.2104192246296
"3968" 793.4 99.9716545559596 11.5193602808796
"3969" 793.6 99.8547469824837 10.7763532871296
"3970" 793.8 99.6628880924444 10.943019953963
"3971" 794 99.3675462577778 11.662640913434
"3972" 794.2 97.7325649182429 11.9167826263738
"3973" 794.4 93.8623625145219 11.7289472057924
"3974" 794.6 89.4098379898708 11.1654409440482
"3975" 794.8 85.3335831433592 10.2083747534668
"3976" 795 80.6212533647545 10.0384284205599
"3977" 795.2 76.4285340940569 10.4051547178854
"3978" 795.4 72.857249762168 9.94614690731256
"3979" 795.6 68.9300169368476 8.90247135323428
"3980" 795.8 65.8088925341414 7.33229733962963
"3981" 796 62.9352674480217 6.90674727950768
"3982" 796.2 60.3193866941414 8.83579384462963
"3983" 796.4 57.5788168106667 11.5327635442963
"3984" 796.6 54.6857404860705 14.0174414704833
"3985" 796.8 50.6455393543632 16.9067472895077
"3986" 797 46.6371050311111 19.0822141012963
"3987" 797.2 43.0631153699729 22.2632200903613
"3988" 797.4 40.4127723377778 25.5248740119373
"3989" 797.6 38.1584991124119 29.4864846379223
"3990" 797.8 36.9259607111111 34.1047556773219
"3991" 798 36.0481492556725 38.9140051371296
"3992" 798.2 34.5880888099729 42.9292613868247
"3993" 798.4 32.6619464099729 47.6384546373126
"3994" 798.6 32.5405425693567 52.0617784296296
"3995" 798.8 32.3570521617778 56.0359687170046
"3996" 799 32.2705997238243 60.7808256090482
"3997" 799.2 32.2437233182429 65.8881601400947
"3998" 799.4 32.7559045758266 71.1938017528004
"3999" 799.6 34.1813841777778 76.2159137921296
"4000" 799.8 35.37376 81.12434
"4001" 800 37.33613 85.74751
"4002" 800.2 39.11512 90.15471
"4003" 800.4 41.29894 94.26536
"4004" 800.6 42.45745 94.82468
"4005" 800.8 41.63013 94.0144
"4006" 801 41.15427 93.9844
"4007" 801.2 40.83751 95.37695
"4008" 801.4 39.48286 98.49613
"4009" 801.6 36.95625 101.4387
"4010" 801.8 33.75947 104.8606
"4011" 802 30.83875 108.2095
"4012" 802.2 28.67812 112.2416
"4013" 802.4 28.03286 112.7283
"4014" 802.6 28.53236 111.5716
"4015" 802.8 29.26066 111.2219
"4016" 803 29.77134 109.95
"4017" 803.2 28.75714 106.6294
"4018" 803.4 26.74235 102.209
"4019" 803.6 23.82819 98.23691
"4020" 803.8 19.99704 95.10998
"4021" 804 15.47285 92.77546
"4022" 804.2 11.26174 90.81684
"4023" 804.4 10.8613 89.04558
"4024" 804.6 12.04233 87.33506
"4025" 804.8 13.15341 83.38212
"4026" 805 13.10678 78.95449
"4027" 805.2 12.54017 73.62978
"4028" 805.4 11.53025 68.69215
"4029" 805.6 10.90946 63.5552
"4030" 805.8 9.436971 58.75206
"4031" 806 8.723285 53.96866
"4032" 806.2 10.16381 50.28102
"4033" 806.4 12.42148 46.73789
"4034" 806.6 15.68173 43.65085
"4035" 806.8 18.43312 39.71086
"4036" 807 21.21061 36.05742
"4037" 807.2 25.11711 32.89174
"4038" 807.4 28.85512 29.78363
"4039" 807.6 33.22798 27.43436
"4040" 807.8 37.67931 25.93114
"4041" 808 40.17077 26.23423
"4042" 808.2 42.54635 26.98179
"4043" 808.4 44.24135 26.71866
"4044" 808.6 47.17805 26.17439
"4045" 808.8 49.26858 24.43981
"4046" 809 52.03877 22.81284
"4047" 809.2 55.27563 20.28304
"4048" 809.4 58.69775 17.73226
"4049" 809.6 62.27555 14.7324
"4050" 809.8 64.64531 11.67223
"4051" 810 67.3037 9.60114
"4052" 810.2 69.94781 7.00545
"4053" 810.4 72.17392 4.98964
"4054" 810.6 74.5651 4.304976
"4055" 810.8 77.01145 2.68661
"4056" 811 78.13071 2.390843
"4057" 811.2 78.3278 2.274564
"4058" 811.4 78.75782 2.188173
"4059" 811.6 78.87821 2.739494
"4060" 811.8 80.05359 3.617262
"4061" 812 83.25514 4.814815
"4062" 812.2 87.00171 6.165242
"4063" 812.4 90.89252 8.049081
"4064" 812.6 94.78668 10.27468
"4065" 812.8 99.36362 12.36584
"4066" 813 102.7927 15.17435
"4067" 813.2 107.0637 17.50712
"4068" 813.4 109.2896 18.48345
"4069" 813.6 109.6452 18.44401
"4070" 813.8 109.4408 18.26596
"4071" 814 109.3983 18.41442
"4072" 814.2 109.471 18.85328
"4073" 814.4 109.4031 19.32816
"4074" 814.6 109.4059 20.70927
"4075" 814.8 110.4578 24.10541
"4076" 815 111.4101 28.22619
"4077" 815.2 112.3855 32.34765
"4078" 815.4 114.9868 35.69768
"4079" 815.6 117.8632 38.52026
"4080" 815.8 120.9359 42.1404
"4081" 816 123.6369 45.77635
"4082" 816.2 125.8681 47.41097
"4083" 816.4 126.6769 49.41348
"4084" 816.6 127.3052 53.37892
"4085" 816.8 129.1326 57.89174
"4086" 817 129.6508 60.20798
"4087" 817.2 128.7825 61.48148
"4088" 817.4 126.936 64.21743
"4089" 817.6 125.1907 68.06268
"4090" 817.8 125.3267 72.90922
"4091" 818 127.8155 77.12251
"4092" 818.2 128.5777 78.27635
"4093" 818.4 128.9201 78.13899
"4094" 818.6 128.9476 78.45035
"4095" 818.8 128.4858 78.47702
"4096" 819 128.0189 78.56481
"4097" 819.2 127.1281 78.45264
"4098" 819.4 124.8488 79.71866
"4099" 819.6 121.9122 82.69069
"4100" 819.8 119.1126 84.66952
"4101" 820 116.5015 86.126
"4102" 820.2 113.9591 87.34473
"4103" 820.4 111.6478 89.17379
"4104" 820.6 110.3282 91.28002
"4105" 820.8 109.5236 93.84454
"4106" 821 108.8308 97.45696
"4107" 821.2 109.4686 100.4409
"4108" 821.4 110.6836 103.6706
"4109" 821.6 110.463 105.3694
"4110" 821.8 109.3161 104.9206
"4111" 822 107.0318 105.6556
"4112" 822.2 103.4825 107.7694
"4113" 822.4 99.3492 109.6317
"4114" 822.6 95.46023 112.3789
"4115" 822.8 93.81757 116.0671
"4116" 823 93.73796 120.2257
"4117" 823.2 94.45802 122.2764
"4118" 823.4 93.98844 121.569
"4119" 823.6 93.72045 120.7589
"4120" 823.8 92.39675 120.3643
"4121" 824 89.35161 119.8148
"4122" 824.2 85.38734 120.2084
"4123" 824.4 81.32309 122.3935
"4124" 824.6 77.98737 125.9424
"4125" 824.8 77.07245 128.786
"4126" 825 77.09652 129.4903
"4127" 825.2 77.02877 129.1976
"4128" 825.4 77.42362 128.5203
"4129" 825.6 77.36724 127.7229
"4130" 825.8 75.36244 126.1476
"4131" 826 72.02102 124.1488
"4132" 826.2 67.87512 123.4879
"4133" 826.4 63.05976 123.9014
"4134" 826.6 58.57561 125.4527
"4135" 826.8 55.08378 128.4949
"4136" 827 52.63396 129.3318
"4137" 827.2 50.87462 128.6335
"4138" 827.4 48.34505 128.6306
"4139" 827.6 48.08866 128.661
"4140" 827.8 48.36089 128.8893
"4141" 828 48.54146 128.9975
"4142" 828.2 48.58159 128.8474
"4143" 828.4 48.5236 128.9215
"4144" 828.6 48.40934 128.0794
"4145" 828.8 48.41649 127.9742
"4146" 829 48.46174 127.9345
"4147" 829.2 48.09161 127.3249
"4148" 829.4 47.05634 126.6816
"4149" 829.6 45.45583 124.5921
"4150" 829.8 43.49532 121.8036
"4151" 830 41.43764 118.9893
"4152" 830.2 39.16184 116.4357
"4153" 830.4 36.19477 114.918
"4154" 830.6 32.80863 114.943
"4155" 830.8 29.00252 115.0881
"4156" 831 27.315 113.513
"4157" 831.2 25.8136 111.1659
"4158" 831.4 24.28468 107.8917
"4159" 831.6 21.84736 104.5709
"4160" 831.8 19.11318 101.569
"4161" 832 16.43749 98.79558
"4162" 832.2 12.95866 97.07977
"4163" 832.4 12.2203 96.72721
"4164" 832.6 12.98881 96.26004
"4165" 832.8 14.28274 94.27838
"4166" 833 15.02854 90.73997
"4167" 833.2 14.72879 86.62656
"4168" 833.4 14.58687 81.95044
"4169" 833.6 13.72517 77.71967
"4170" 833.8 11.85961 73.63283
"4171" 834 9.477983 69.97216
"4172" 834.2 6.172216 66.54986
"4173" 834.4 5.010645 64.46626
"4174" 834.6 5.722454 63.32566
"4175" 834.8 7.086064 62.34366
"4176" 835 8.990917 60.00712
"4177" 835.2 12.06514 56.5552
"4178" 835.4 14.83953 52.79312
"4179" 835.6 18.3986 50.20955
"4180" 835.8 21.53213 48.82443
"4181" 836 24.27841 49.84518
"4182" 836.2 27.34816 51.1335
"4183" 836.4 30.545 52.9016
"4184" 836.6 33.50223 54.6837
"4185" 836.8 34.49238 56.68422
"4186" 837 36.20351 59.74326
"4187" 837.2 36.8257 63.04558
"4188" 837.4 37.53838 67.06481
"4189" 837.6 37.3507 71.25466
"4190" 837.8 36.71013 74.96866
"4191" 838 35.34425 76.75461
"4192" 838.2 33.1396 79.22448
"4193" 838.4 29.9126 81.35328
"4194" 838.6 26.2842 82.98331
"4195" 838.8 22.99141 83.65181
"4196" 839 19.21376 85.62775
"4197" 839.2 15.50868 88.09746
"4198" 839.4 13.54146 91.8317
"4199" 839.6 14.01458 93.21432
"4200" 839.8 13.90736 92.91372
"4201" 840 13.98593 92.11182
"4202" 840.2 14.13314 91.27012
"4203" 840.4 12.69608 90.06136
"4204" 840.6 8.592735 88.88533
"4205" 840.8 6.470831 88.60441
"4206" 841 6.969975 89.20151
"4207" 841.2 8.034406 89.35101
"4208" 841.4 8.816193 89.86006
"4209" 841.6 11.13461 91.36367
"4210" 841.8 14.50369 93.76945
"4211" 842 16.44205 96.9302
"4212" 842.2 17.2561 100.8244
"4213" 842.4 18.88231 104.2196
"4214" 842.6 20.47275 107.2571
"4215" 842.8 23.33745 108.8008
"4216" 843 27.15803 110.8855
"4217" 843.2 31.2706 112.3616
"4218" 843.4 34.66326 114.0362
"4219" 843.6 37.76768 117.3881
"4220" 843.8 41.11049 120.8026
"4221" 844 45.69238 122.5346
"4222" 844.2 50.48205 123.4494
"4223" 844.4 55.18551 124.6958
"4224" 844.6 59.44942 126.0906
"4225" 844.8 62.30429 128.5413
"4226" 845 62.34333 129.6647
"4227" 845.2 62.73796 128.9799
"4228" 845.4 63.9169 128.8821
"4229" 845.6 66.94415 128.8991
"4230" 845.8 69.68256 130.1637
"4231" 846 70.06778 130.1637
"4232" 846.2 70.19719 130.2764
"4233" 846.4 70.30206 130.5744
"4234" 846.6 70.32335 130.7055
"4235" 846.8 70.22443 130.8055
"4236" 847 70.23877 130.9577
"4237" 847.2 70.05808 130.8725
"4238" 847.4 70.16114 130.2096
"4239" 847.6 70.13604 129.943
"4240" 847.8 70.27424 129.7293
"4241" 848 70.65907 129.296
"4242" 848.2 71.53703 129.3944
"4243" 848.4 73.12615 129.943
"4244" 848.6 73.81068 130.3411
"4245" 848.8 73.74985 130.3917
"4246" 849 73.84927 130.6585
"4247" 849.2 73.78838 130.8917
"4248" 849.4 73.49303 130.6994
"4249" 849.6 73.43685 130.7764
"4250" 849.8 73.55724 130.584
"4251" 850 74.0978 130.6957
"4252" 850.2 74.66339 130.7269
"4253" 850.4 74.78389 130.6245
"4254" 850.6 74.69541 130.2257
"4255" 850.8 74.60094 129.9758
"4256" 851 75.41918 129.5413
"4257" 851.2 76.49898 129.133
"4258" 851.4 79.32649 129.2379
"4259" 851.6 79.91351 129.2654
"4260" 851.8 79.78857 129.3262
"4261" 852 79.88141 129.5584
"4262" 852.2 79.55236 129.3941
"4263" 852.4 79.45605 129.6225
"4264" 852.6 79.12223 129.3366
"4265" 852.8 79.11182 129.3782
"4266" 853 79.11182 129.3782
"4267" 853.2 78.99859 129.2379
"4268" 853.4 78.70843 129.4401
"4269" 853.6 78.85872 129.1097
"4270" 853.8 78.54008 129.0539
"4271" 854 78.2938 128.8533
"4272" 854.2 77.19899 129.0009
"4273" 854.4 75.34101 129.5556
"4274" 854.6 72.59417 129.4302
"4275" 854.8 69.27528 128.73
"4276" 855 66.48913 127.9921
"4277" 855.2 63.73391 127.6628
"4278" 855.4 60.84918 128.3479
"4279" 855.6 59.39551 128.6427
"4280" 855.8 59.42302 128.7434
"4281" 856 59.36486 128.0512
"4282" 856.2 58.1533 126.873
"4283" 856.4 55.30704 125.1706
"4284" 856.6 51.89518 123.6047
"4285" 856.8 48.57821 122.993
"4286" 857 45.07173 123.2123
"4287" 857.2 42.73896 121.9302
"4288" 857.4 40.94123 119.7049
"4289" 857.6 39.84057 116.6097
"4290" 857.8 38.15291 114.3753
"4291" 858 35.49577 113.2227
"4292" 858.2 32.35807 113.2359
"4293" 858.4 28.32108 113.5953
"4294" 858.6 24.7199 113.084
"4295" 858.8 23.97428 111.0699
"4296" 859 23.26658 108.2214
"4297" 859.2 22.47688 105.0587
"4298" 859.4 21.30375 101.6188
"4299" 859.6 19.25412 98.33264
"4300" 859.8 16.78979 95.37832
"4301" 860 13.81038 92.69423
"4302" 860.2 11.63176 90.52635
"4303" 860.4 9.078447 87.73226
"4304" 860.6 8.479654 86.22854
"4305" 860.8 9.513003 85.16738
"4306" 861 10.57238 82.8258
"4307" 861.2 11.35354 79.00285
"4308" 861.4 11.618 75.41921
"4309" 861.6 10.08861 71.58583
"4310" 861.8 7.464288 68.41621
"4311" 862 4.961875 66.06728
"4312" 862.2 5.009229 65.78767
"4313" 862.4 4.97453 66.17299
"4314" 862.6 4.662166 66.04963
"4315" 862.8 4.440828 66.17165
"4316" 863 4.188595 66.21591
"4317" 863.2 3.835822 66.42231
"4318" 863.4 3.709232 66.60631
"4319" 863.6 3.210237 66.75926
"4320" 863.8 3.173729 67.14513
"4321" 864 2.150859 67.15456
"4322" 864.2 1.1618 67.61701
"4323" 864.4 0.9416696 67.50712
"4324" 864.6 1.100293 67.60893
"4325" 864.8 1.117774 67.64998
"4326" 865 1.059378 67.64601
"4327" 865.2 1.380402 67.85969
"4328" 865.4 1.688779 67.98498
"4329" 865.6 2.267309 67.58631
"4330" 865.8 3.060426 67.12251
"4331" 866 3.561223 67.0346
"4332" 866.2 2.49501 64.70315
"4333" 866.4 1.688779 62.13416
"4334" 866.6 0.7830461 59.41889
"4335" 866.8 0.6591687 58.04558
"4336" 867 0.1436963 57.69943
"4337" 867.2 0.05885435 57.90776
"4338" 867.4 0.1968946 58.69943
"4339" 867.6 0.2425513 59.08832
"4340" 867.8 0.05268082 59.07517
"4341" 868 0.2193662 58.9334
"4342" 868.2 0.2328492 58.79943
"4343" 868.4 0.2243476 58.52834
"4344" 868.6 0.2812779 58.59229
"4345" 868.8 0.4280316 58.67379
"4346" 869 1.416785 57.40456
"4347" 869.2 2.350161 55.70424
"4348" 869.4 3.445655 53.84046
"4349" 869.6 4.886409 52.04558
"4350" 869.8 6.11307 50.47915
"4351" 870 7.33438 50.15785
"4352" 870.2 9.041879 48.74413
"4353" 870.4 10.29127 46.89382
"4354" 870.6 10.62444 44.91876
"4355" 870.8 10.29466 42.58762
"4356" 871 10.56224 38.98486
"4357" 871.2 10.89341 36.80199
"4358" 871.4 12.08028 34.93569
"4359" 871.6 13.6432 32.54009
"4360" 871.8 13.9694 30.66563
"4361" 872 12.99828 29.18072
"4362" 872.2 12.66073 29.62251
"4363" 872.4 13.17559 30.0013
"4364" 872.6 13.26898 30.13312
"4365" 872.8 14.35588 30.24064
"4366" 873 16.63407 29.48676
"4367" 873.2 19.06942 27.57306
"4368" 873.4 21.83068 25.16097
"4369" 873.6 23.65039 22.16195
"4370" 873.8 24.95103 19.39174
"4371" 874 25.55227 16.66097
"4372" 874.2 25.54814 16.06481
"4373" 874.4 25.38717 15.38624
"4374" 874.6 25.48299 15.50486
"4375" 874.8 25.88014 16.23182
"4376" 875 26.5021 16.65473
"4377" 875.2 28.93127 17.11152
"4378" 875.4 32.30738 17.28445
"4379" 875.6 35.76632 17.16097
"4380" 875.8 39.22604 16.1976
"4381" 876 42.27387 14.8711
"4382" 876.2 44.88661 12.81481
"4383" 876.4 46.69214 10.28185
"4384" 876.6 48.21471 8.001628
"4385" 876.8 50.01775 7.831009
"4386" 877 52.38995 8.11441
"4387" 877.2 55.48819 7.754375
"4388" 877.4 58.22619 7.351197
"4389" 877.6 60.19348 8.725071
"4390" 877.8 62.99164 9.552151
"4391" 878 65.85267 9.814815
"4392" 878.2 68.41748 9.824936
"4393" 878.4 70.78656 10.08109
"4394" 878.6 73.81068 10.18931
"4395" 878.8 76.34139 9.963416
"4396" 879 78.01424 8.830915
"4397" 879.2 79.52828 8.865551
"4398" 879.4 81.22328 9.729345
"4399" 879.6 82.807 11.53276
"4400" 879.8 84.23357 13.95401
"4401" 880 84.23165 16.27278
"4402" 880.2 84.47496 17.69943
"4403" 880.4 84.86019 17.39349
"4404" 880.6 86.46239 16.79284
"4405" 880.8 90.012 16.628
"4406" 881 94.74928 17.04201
"4407" 881.2 98.01069 17.25071
"4408" 881.4 99.09789 16.89174
"4409" 881.6 99.4437 16.44272
"4410" 881.8 99.38994 16.91678
"4411" 882 98.8786 17.60574
"4412" 882.2 98.64295 19.63166
"4413" 882.4 99.72929 22.69474
"4414" 882.6 102.0904 25.8288
"4415" 882.8 105.2872 28.91738
"4416" 883 109.3302 31.53331
"4417" 883.2 113.9934 32.74644
"4418" 883.4 115.0949 32.55729
"4419" 883.6 113.8584 33.29424
"4420" 883.8 113.3496 34.54384
"4421" 884 113.8512 38.03245
"4422" 884.2 114.8939 42.85829
"4423" 884.4 115.8974 46.9302
"4424" 884.6 117.0881 50.77635
"4425" 884.8 117.7272 54.38649
"4426" 885 118.4101 56.84279
"4427" 885.2 118.629 58.08405
"4428" 885.4 119.0054 60.02461
"4429" 885.6 119.6183 63.45992
"4430" 885.8 119.2158 67.39979
"4431" 886 119.3705 71.96866
"4432" 886.2 119.2418 76.126
"4433" 886.4 118.741 79.48387
"4434" 886.6 118.6932 81.02849
"4435" 886.8 117.854 82.37295
"4436" 887 116.2534 84.31054
"4437" 887.2 113.6298 85.18195
"4438" 887.4 112.2556 85.85755
"4439" 887.6 111.8691 85.74888
"4440" 887.8 111.9488 85.65398
"4441" 888 112.517 85.80919
"4442" 888.2 113.2839 86.25712
"4443" 888.4 115.1196 87.53527
"4444" 888.6 117.9925 87.95027
"4445" 888.8 119.5741 87.19406
"4446" 889 119.8459 87.00887
"4447" 889.2 118.5648 86.98576
"4448" 889.4 117.5177 86.50121
"4449" 889.6 116.6356 86.67528
"4450" 889.8 115.133 86.74751
"4451" 890 112.3122 86.50121
"4452" 890.2 109.1652 85.81481
"4453" 890.4 105.5735 85.12438
"4454" 890.6 102.4899 84.94639
"4455" 890.8 99.596 85.32465
"4456" 891 95.72579 85.51249
"4457" 891.2 92.04373 86.69317
"4458" 891.4 89.37301 88.5584
"4459" 891.6 86.71921 90.28185
"4460" 891.8 84.57208 92.94541
"4461" 892 82.41749 95.77635
"4462" 892.2 80.46895 95.95077
"4463" 892.4 77.47081 96.49314
"4464" 892.6 74.30421 98.57654
"4465" 892.8 72.4841 101.0877
"4466" 893 72.00757 103.2676
"4467" 893.2 72.10558 103.3983
"4468" 893.4 72.18005 102.834
"4469" 893.6 71.93928 102.4494
"4470" 893.8 71.48917 101.7176
"4471" 894 70.23694 100.6939
"4472" 894.2 67.34191 99.15815
"4473" 894.4 64.24755 96.81115
"4474" 894.6 61.19491 94.71866
"4475" 894.8 58.91856 92.06756
"4476" 895 56.69891 88.67928
"4477" 895.2 53.91059 85.77635
"4478" 895.4 50.57194 84.3661
"4479" 895.6 46.43447 83.89353
"4480" 895.8 42.13293 84.51463
"4481" 896 38.11152 86.04371
"4482" 896.2 34.32217 88.5268
"4483" 896.4 31.97091 92.09503
"4484" 896.6 29.97078 95.73789
"4485" 896.8 29.21744 98.77635
"4486" 897 29.35686 100.8954
"4487" 897.2 29.62468 101.1335
"4488" 897.4 29.4836 101.0036
"4489" 897.6 29.29784 100.9269
"4490" 897.8 28.7345 101.7754
"4491" 898 27.85391 104.0993
"4492" 898.2 27.10052 107.4613
"4493" 898.4 25.50874 109.2641
"4494" 898.6 25.77409 108.1975
"4495" 898.8 26.80573 107.0867
"4496" 899 27.8884 106.7187
"4497" 899.2 29.01266 105.6043
"4498" 899.4 30.63178 102.1775
"4499" 899.6 31.72044 98.43414
"4500" 899.8 31.95256 93.77086
"4501" 900 30.98949 88.98486
"4502" 900.2 29.67008 84.69943
"4503" 900.4 27.71505 79.90639
"4504" 900.6 25.58712 75.58405
"4505" 900.8 22.32185 72.31481
"4506" 901 18.98451 69.86976
"4507" 901.2 16.35081 67.26562
"4508" 901.4 12.9608 64.37037
"4509" 901.6 11.10577 62.26057
"4510" 901.8 11.80709 62.31975
"4511" 902 12.41185 62.8052
"4512" 902.2 13.03356 63.42593
"4513" 902.4 15.46582 63.74413
"4514" 902.6 18.85479 63.66097
"4515" 902.8 22.52386 63.95178
"4516" 903 26.69115 63.65085
"4517" 903.2 30.63178 64.16463
"4518" 903.4 33.99794 65.13533
"4519" 903.6 35.78136 66.16566
"4520" 903.8 35.6214 66.95767
"4521" 904 35.81966 68.37497
"4522" 904.2 36.10897 70.27028
"4523" 904.4 35.32331 72.17058
"4524" 904.6 34.97019 74.77818
"4525" 904.8 34.92634 77.67598
"4526" 905 34.35149 80.4267
"4527" 905.2 33.95857 84.02682
"4528" 905.4 33.65646 87.9805
"4529" 905.6 33.73424 92.18981
"4530" 905.8 33.83839 96.59478
"4531" 906 34.46668 100.6448
"4532" 906.2 33.86461 104.2613
"4533" 906.4 32.23078 107.4729
"4534" 906.6 31.53982 109.0914
"4535" 906.8 31.95256 109.5071
"4536" 907 32.61497 109.2895
"4537" 907.2 34.03463 109.6775
"4538" 907.4 35.95267 109.6628
"4539" 907.6 39.91057 109.4201
"4540" 907.8 44.24946 109.9059
"4541" 908 48.90262 111.0699
"4542" 908.2 53.18044 112.212
"4543" 908.4 56.41457 114.1261
"4544" 908.6 59.31296 117.4613
"4545" 908.8 61.41337 122.0309
"4546" 909 62.55004 125.1994
"4547" 909.2 62.48651 125.4009
"4548" 909.4 62.52185 124.5709
"4549" 909.6 62.76167 123.5786
"4550" 909.8 64.33927 123.084
"4551" 910 67.22784 122.3551
"4552" 910.2 71.1518 121.5053
"4553" 910.4 75.46856 120.5742
"4554" 910.6 79.94038 119.8416
"4555" 910.8 83.76579 118.7134
"4556" 911 86.85638 117.0001
"4557" 911.2 88.77376 114.4302
"4558" 911.4 90.61032 111.4606
"4559" 911.6 91.1697 108.8204
"4560" 911.8 92.38528 105.0552
"4561" 912 94.59917 102.0006
"4562" 912.2 95.8392 98.94069
"4563" 912.4 95.64861 97.9805
"4564" 912.6 95.681 98.25846
"4565" 912.8 95.72622 98.42287
"4566" 913 95.97836 98.29272
"4567" 913.2 96.5629 98.16378
"4568" 913.4 96.64582 98.31816
"4569" 913.6 96.47833 98.67928
"4570" 913.8 97.5225 98.73182
"4571" 914 98.92409 99.60909
"4572" 914.2 101.7927 101.9127
"4573" 914.4 104.3839 103.6693
"4574" 914.6 107.0047 102.8052
"4575" 914.8 108.2412 100.6377
"4576" 915 108.8594 98.86669
"4577" 915.2 109.1734 96.50188
"4578" 915.4 110.6804 93.62678
"4579" 915.6 112.3778 89.77111
"4580" 915.8 114.4119 86.33691
"4581" 916 116.3577 83.8052
"4582" 916.2 117.6842 83.6976
"4583" 916.4 119.8182 83.90344
"4584" 916.6 122.5338 82.97041
"4585" 916.8 123.6083 80.28126
"4586" 917 123.9607 77.16342
"4587" 917.2 125.2616 71.86331
"4588" 917.4 124.8429 67.4904
"4589" 917.6 125.3448 62.42165
"4590" 917.8 127.5894 57.56866
"4591" 918 128.1856 55.08109
"4592" 918.2 128.4122 54.63052
"4593" 918.4 127.7256 54.50013
"4594" 918.6 126.3288 52.94802
"4595" 918.8 125.5754 49.36473
"4596" 919 126.2885 46.22234
"4597" 919.2 126.6284 45.99221
"4598" 919.4 126.3252 46.33655
"4599" 919.6 125.7065 46.72971
"4600" 919.8 124.8226 46.96011
"4601" 920 123.1904 46.13474
"4602" 920.2 120.3882 43.7208
"4603" 920.4 117.9758 39.6894
"4604" 920.6 116.3048 35.22507
"4605" 920.8 114.2156 31.8215
"4606" 921 111.3515 28.4603
"4607" 921.2 108.4652 24.22447
"4608" 921.4 106.8881 19.61823
"4609" 921.6 107.3961 17.76062
"4610" 921.8 107.1224 17.23956
"4611" 922 106.5183 16.89815
"4612" 922.2 105.2685 16.58055
"4613" 922.4 102.519 15.73953
"4614" 922.6 99.20917 14.45584
"4615" 922.8 95.26889 12.08673
"4616" 923 91.27775 8.94943
"4617" 923.2 88.52497 5.776353
"4618" 923.4 88.47183 5.38654
"4619" 923.6 88.14482 5.42706
"4620" 923.8 87.71857 5.985383
"4621" 924 85.90695 5.798715
"4622" 924.2 82.45762 4.646546
"4623" 924.4 78.80919 2.951567
"4624" 924.6 76.46284 2.482573
"4625" 924.8 75.86413 2.015173
"4626" 925 75.96727 1.887986
"4627" 925.2 75.90892 2.095673
"4628" 925.4 75.38093 2.474389
"4629" 925.6 74.96416 3.234547
"4630" 925.8 72.24318 4.156695
"4631" 926 68.34769 5.414099
"4632" 926.2 65.06194 5.806718
"4633" 926.4 61.81633 5.447293
"4634" 926.6 58.9879 3.545584
"4635" 926.8 58.26996 2.876039
"4636" 927 58.25816 3.935694
"4637" 927.2 56.98366 5.19943
"4638" 927.4 54.57299 7.160031
"4639" 927.6 50.49521 9.336391
"4640" 927.8 45.94599 10.81481
"4641" 928 41.06626 11.34315
"4642" 928.2 37.19413 9.749348
"4643" 928.4 36.78397 9.141738
"4644" 928.6 37.20568 9.657472
"4645" 928.8 36.90886 10.69662
"4646" 929 36.6889 12.23099
"4647" 929.2 34.90104 14.81481
"4648" 929.4 32.15457 18.38892
"4649" 929.6 29.69552 22.08306
"4650" 929.8 26.14524 24.90135
"4651" 930 21.87936 26.63394
"4652" 930.2 17.56732 26.80874
"4653" 930.4 17.03237 26.1659
"4654" 930.6 17.53951 26.48514
"4655" 930.8 18.18325 27.11211
"4656" 931 18.76415 28.52522
"4657" 931.2 18.39802 31.34229
"4658" 931.4 16.9755 35.78155
"4659" 931.6 15.17485 40.05773
"4660" 931.8 13.25857 44.6277
"4661" 932 10.63017 49.21866
"4662" 932.2 6.741498 51.46011
"4663" 932.4 4.368176 51.15085
"4664" 932.6 5.311261 51.40822
"4665" 932.8 6.049514 51.8661
"4666" 933 7.207298 53.70622
"4667" 933.2 9.209265 56.92527
"4668" 933.4 10.78334 61.25254
"4669" 933.6 12.70128 66.38364
"4670" 933.8 14.32836 70.77635
"4671" 934 15.90311 75.75037
"4672" 934.2 18.52735 80.41097
"4673" 934.4 21.81738 83.97232
"4674" 934.6 25.84714 85.5751
"4675" 934.8 30.31027 85.80672
"4676" 935 33.62972 84.94615
"4677" 935.2 37.17241 84.29558
"4678" 935.4 39.35445 84.34778
"4679" 935.6 42.13148 83.9371
"4680" 935.8 42.87029 83.68719
"4681" 936 42.67842 83.5291
"4682" 936.2 42.08595 83.91425
"4683" 936.4 41.91683 84.07373
"4684" 936.6 42.57386 86.17928
"4685" 936.8 44.75722 89.48037
"4686" 937 47.36618 92.61446
"4687" 937.2 50.03078 95.86793
"4688" 937.4 52.89376 99.25131
"4689" 937.6 56.40517 101.9818
"4690" 937.8 60.67043 104.1738
"4691" 938 65.26565 105.4742
"4692" 938.2 69.42479 105.8288
"4693" 938.4 73.68903 105.0982
"4694" 938.6 76.85856 104.1887
"4695" 938.8 80.26115 102.3476
"4696" 939 83.84459 99.8323
"4697" 939.2 86.33697 97.13145
"4698" 939.4 86.65929 95.19943
"4699" 939.6 86.67252 94.84978
"4700" 939.8 86.84762 93.92593
"4701" 940 88.13172 91.14815
"4702" 940.2 90.6143 88.62678
"4703" 940.4 94.16696 87.24773
"4704" 940.6 98.00133 87.68601
"4705" 940.8 102.9383 87.83257
"4706" 941 106.4001 86.11396
"4707" 941.2 108.8582 82.7344
"4708" 941.4 109.551 79.86498
"4709" 941.6 109.7436 75.57568
"4710" 941.8 109.6617 72.27635
"4711" 942 111.8289 70.49207
"4712" 942.2 116.1156 69.22382
"4713" 942.4 120.0694 69.5389
"4714" 942.6 123.0949 71.01338
"4715" 942.8 125.5434 71.76144
"4716" 943 124.6613 71.126
"4717" 943.2 125.0672 69.37292
"4718" 943.4 126.6494 65.94558
"4719" 943.6 128.7931 62.86955
"4720" 943.8 129.5905 62.40223
"4721" 944 129.5778 61.94151
"4722" 944.2 129.1869 61.6395
"4723" 944.4 128.7436 60.13376
"4724" 944.6 128.0389 57.09436
"4725" 944.8 126.8048 53.0063
"4726" 945 125.7933 48.72663
"4727" 945.2 126.1327 45.73135
"4728" 945.4 126.2009 45.38746
"4729" 945.6 125.6303 45.37832
"4730" 945.8 124.7926 45.27468
"4731" 946 123.3187 43.37669
"4732" 946.2 121.133 40.85877
"4733" 946.4 118.9266 38.09279
"4734" 946.6 116.2339 35.16599
"4735" 946.8 113.3321 32.15747
"4736" 947 111.7036 30.28684
"4737" 947.2 110.5884 27.31034
"4738" 947.4 109.2914 23.62752
"4739" 947.6 109.322 20.87864
"4740" 947.8 109.4189 20.48985
"4741" 948 108.7073 20.10941
"4742" 948.2 106.6056 18.93447
"4743" 948.4 104.9774 16.13693
"4744" 948.6 104.6874 14.90639
"4745" 948.8 104.1908 14.42235
"4746" 949 103.6247 14.57149
"4747" 949.2 101.7292 13.96197
"4748" 949.4 98.21186 12.41097
"4749" 949.6 94.35958 10.28684
"4750" 949.8 90.4786 7.613505
"4751" 950 89.40088 5.834493
"4752" 950.2 89.43671 5.753992
"4753" 950.4 89.69238 5.643217
"4754" 950.6 89.70226 5.682665
"4755" 950.8 89.49943 6.326443
"4756" 951 89.06835 6.059159
"4757" 951.2 88.29608 6.260969
"4758" 951.4 85.81232 4.870905
"4759" 951.6 84.60701 4.430199
"4760" 951.8 83.22808 3.877315
"4761" 952 82.00714 3.234547
"4762" 952.2 81.04407 2.816487
"4763" 952.4 80.59001 2.657216
"4764" 952.6 80.48665 2.488361
"4765" 952.8 80.48172 2.468661
"4766" 953 80.73602 2.444752
"4767" 953.2 80.84906 2.397232
"4768" 953.4 80.52345 2.549858
"4769" 953.6 80.48665 2.610312
"4770" 953.8 80.25058 2.667379
"4771" 954 80.15637 2.741236
"4772" 954.2 80.04994 3.12411
"4773" 954.4 79.1263 3.11749
"4774" 954.6 77.38545 2.69943
"4775" 954.8 75.42191 2.17979
"4776" 955 74.26349 2.066417
"4777" 955.2 72.54164 2.341039
"4778" 955.4 71.19771 3.57443
"4779" 955.6 68.19692 4.730387
"4780" 955.8 65.49371 6.091039
"4781" 956 62.07447 7.004164
"4782" 956.2 58.66512 7.497001
"4783" 956.4 54.54925 7.820888
"4784" 956.6 50.44353 8.725071
"4785" 956.8 46.23204 9.004004
"4786" 957 41.58327 9.266738
"4787" 957.2 39.22166 8.167658
"4788" 957.4 39.40323 7.402227
"4789" 957.6 39.0511 6.82232
"4790" 957.8 39.0299 7.132369
"4791" 958 38.99261 7.218661
"4792" 958.2 38.99674 7.745218
"4793" 958.4 38.64153 8.084046
"4794" 958.6 37.25169 8.884582
"4795" 958.8 34.82251 10.12251
"4796" 959 32.92577 11.19133
"4797" 959.2 31.0965 12.34687
"4798" 959.4 29.32693 13.79255
"4799" 959.6 27.9435 15.4946
"4800" 959.8 26.28007 17.14174
"4801" 960 24.53457 19.74915
"4802" 960.2 23.36602 22.9221
"4803" 960.4 23.21578 26.49134
"4804" 960.6 22.32185 29.06583
"4805" 960.8 19.03671 30.7443
"4806" 961 15.44827 31.34229
"4807" 961.2 13.55283 30.08809
"4808" 961.4 14.29626 29.86143
"4809" 961.6 15.24863 29.74003
"4810" 961.8 16.01373 27.50712
"4811" 962 17.00453 24.24372
"4812" 962.2 17.4598 22.54209
"4813" 962.4 17.40143 22.21575
"4814" 962.6 17.0057 22.84046
"4815" 962.8 16.90297 22.9302
"4816" 963 16.70102 23.31132
"4817" 963.2 17.15979 23.66097
"4818" 963.4 17.41279 23.8065
"4819" 963.6 17.59076 24.55039
"4820" 963.8 16.56206 26.25402
"4821" 964 14.65049 28.70076
"4822" 964.2 11.34284 30.58405
"4823" 964.4 10.63165 30.6876
"4824" 964.6 10.33161 30.53597
"4825" 964.8 10.46452 30.0302
"4826" 965 10.65264 29.94302
"4827" 965.2 10.74188 30.21481
"4828" 965.4 10.765 30.58405
"4829" 965.6 10.58665 30.91168
"4830" 965.8 9.982501 31.35328
"4831" 966 10.37426 32.10053
"4832" 966.2 9.90564 33.86807
"4833" 966.4 9.211241 36.90456
"4834" 966.6 7.849215 39.44346
"4835" 966.8 6.214484 41.11289
"4836" 967 4.635331 42.97092
"4837" 967.2 3.78739 43.79745
"4838" 967.4 3.38145 44.23077
"4839" 967.6 3.308073 44.33862
"4840" 967.8 3.210237 44.68661
"4841" 968 3.060426 44.7427
"4842" 968.2 4.627022 48.3661
"4843" 968.4 3.965713 50.1802
"4844" 968.6 4.467094 50.80549
"4845" 968.8 3.617446 51.07261
"4846" 969 2.996222 51.89815
"4847" 969.2 2.739403 52.53043
"4848" 969.4 2.418379 54.35328
"4849" 969.6 2.961201 55.99197
"4850" 969.8 4.386713 57.57306
"4851" 970 5.909089 58.0132
"4852" 970.2 6.147193 58.58207
"4853" 970.4 6.045947 59.79345
"4854" 970.6 5.615099 62.62858
"4855" 970.8 6.054702 65.96866
"4856" 971 6.882298 68.87352
"4857" 971.2 8.210323 72.25409
"4858" 971.4 10.70079 74.57672
"4859" 971.6 13.77636 75.39643
"4860" 971.8 16.5951 75.09624
"4861" 972 18.12078 74.73165
"4862" 972.2 17.95749 74.40206
"4863" 972.4 17.91799 74.42146
"4864" 972.6 18.6353 73.92036
"4865" 972.8 18.86823 73.74147
"4866" 973 18.87314 73.6976
"4867" 973.2 19.16955 73.33264
"4868" 973.4 19.19774 73.31388
"4869" 973.6 19.57939 72.70859
"4870" 973.8 20.08663 71.64845
"4871" 974 20.93853 70.17321
"4872" 974.2 21.81497 67.62858
"4873" 974.4 22.996 64.86289
"4874" 974.6 24.09121 62.03306
"4875" 974.8 24.1692 58.73964
"4876" 975 24.33649 56.48841
"4877" 975.2 25.16038 56.59619
"4878" 975.4 26.68621 57.20693
"4879" 975.6 27.09868 58.62251
"4880" 975.8 28.83405 61.73789
"4881" 976 31.64071 64.27452
"4882" 976.2 34.51926 64.77009
"4883" 976.4 35.31824 64.78445
"4884" 976.6 34.16256 64.64275
"4885" 976.8 33.77499 64.8444
"4886" 977 33.32905 66.24071
"4887" 977.2 32.75971 69.00895
"4888" 977.4 32.20296 71.32443
"4889" 977.6 30.63178 72.78185
"4890" 977.8 28.36627 75.57489
"4891" 978 26.10367 78.69849
"4892" 978.2 25.32113 82.42471
"4893" 978.4 25.98152 86.64408
"4894" 978.6 27.76091 90.45584
"4895" 978.8 29.81501 94.09249
"4896" 979 32.23185 97.58405
"4897" 979.2 35.93475 100.101
"4898" 979.4 40.43722 101.9014
"4899" 979.6 44.70154 102.7254
"4900" 979.8 48.57242 102.5987
"4901" 980 52.17706 102.1225
"4902" 980.2 56.02934 100.4052
"4903" 980.4 60.07424 98.46866
"4904" 980.6 62.41313 96.03276
"4905" 980.8 62.31285 95.51567
"4906" 981 62.39971 95.64033
"4907" 981.2 61.90408 96.12251
"4908" 981.4 62.18337 96.40135
"4909" 981.6 61.87048 97.20301
"4910" 981.8 61.39502 97.58954
"4911" 982 61.4124 99.10631
"4912" 982.2 61.42254 101.3533
"4913" 982.4 61.5165 104.6835
"4914" 982.6 62.25877 108.1638
"4915" 982.8 64.02283 111.633
"4916" 983 65.92271 114.5526
"4917" 983.2 68.91699 117.0613
"4918" 983.4 72.71711 118.9719
"4919" 983.6 75.59345 119.3203
"4920" 983.8 75.86861 119.1555
"4921" 984 74.92388 119.1646
"4922" 984.2 74.01294 119.4583
"4923" 984.4 72.93562 119.7624
"4924" 984.6 71.17845 120.3052
"4925" 984.8 68.55355 122.1738
"4926" 985 66.65815 125.1382
"4927" 985.2 65.9109 128.1154
"4928" 985.4 66.18622 127.8917
"4929" 985.6 65.88156 126.911
"4930" 985.8 64.75477 126.4398
"4931" 986 62.13217 126.3432
"4932" 986.2 59.12829 126.0883
"4933" 986.4 55.43668 125.5249
"4934" 986.6 51.21399 125.7123
"4935" 986.8 47.74265 127.302
"4936" 987 47.87213 127.7379
"4937" 987.2 48.05878 126.8753
"4938" 987.4 48.18031 125.709
"4939" 987.6 47.26539 123.3812
"4940" 987.8 45.2967 119.9937
"4941" 988 41.9685 117.6994
"4942" 988.2 37.79182 117.2237
"4943" 988.4 32.5304 117.1433
"4944" 988.6 29.7803 117.0691
"4945" 988.8 29.52562 115.4412
"4946" 989 29.32364 112.4136
"4947" 989.2 28.40296 108.0895
"4948" 989.4 26.53047 104.4783
"4949" 989.6 23.62429 100.8221
"4950" 989.8 20.25378 98.24599
"4951" 990 16.32262 97.29136
"4952" 990.2 12.77781 96.16097
"4953" 990.4 12.23003 93.87076
"4954" 990.6 12.04909 90.41311
"4955" 990.8 13.42871 86.22194
"4956" 991 15.06671 81.69844
"4957" 991.2 17.68501 77.11313
"4958" 991.4 19.50178 72.97063
"4959" 991.6 21.31292 68.88075
"4960" 991.8 23.97082 65.7529
"4961" 992 26.18757 62.02412
"4962" 992.2 27.55912 58.54192
"4963" 992.4 27.78224 54.90426
"4964" 992.6 26.55936 50.74888
"4965" 992.8 24.44061 47.06756
"4966" 993 22.13799 43.17146
"4967" 993.2 20.64335 39.76903
"4968" 993.4 21.37804 37.20905
"4969" 993.6 22.82067 34.05545
"4970" 993.8 24.94798 30.60281
"4971" 994 26.45565 29.44006
"4972" 994.2 26.75198 29.56533
"4973" 994.4 26.93445 29.55166
"4974" 994.6 27.06624 29.47069
"4975" 994.8 27.38415 29.90357
"4976" 995 29.67518 29.713
"4977" 995.2 33.41939 29.04558
"4978" 995.4 37.21397 28.16502
"4979" 995.6 41.00543 27.91253
"4980" 995.8 44.85772 27.10419
"4981" 996 47.92203 25.01586
"4982" 996.2 50.92965 22.56207
"4983" 996.4 53.20712 19.02886
"4984" 996.6 55.91552 15.24314
"4985" 996.8 58.42134 11.93467
"4986" 997 60.5625 9.966872
"4987" 997.2 61.52589 9.908623
"4988" 997.4 61.75571 10.2618
"4989" 997.6 62.05542 10.62983
"4990" 997.8 64.27887 11.36266
"4991" 998 67.77881 11.25712
"4992" 998.2 71.15415 10.95035
"4993" 998.4 75.5184 9.744885
"4994" 998.6 78.87997 10.42457
"4995" 998.8 82.39609 11.52422
"4996" 999 86.69353 13.20798
"4997" 999.2 90.32455 15.92921
"4998" 999.4 92.36339 18.80957
"4999" 999.6 95.2099 20.67785
"5000" 999.8 99.02287 20.76623
"5001" 1000 99.68273 19.77111
"5002" 1000.2 99.67573 20.33405
"5003" 1000.4 99.15659 21.2617
"5004" 1000.6 99.11567 23.1876
"5005" 1000.8 100.398 27.06481
"5006" 1001 100.9789 31.04371
"5007" 1001.2 101.1011 34.81481
"5008" 1001.4 102.097 38.70787
"5009" 1001.6 104.1917 42.13125
"5010" 1001.8 107.1509 44.90223
"5011" 1002 111.7441 47.82913
"5012" 1002.2 115.1933 50.11893
"5013" 1002.4 115.4701 53.00712
"5014" 1002.6 114.5662 54.77009
"5015" 1002.8 113.377 58.22507
"5016" 1003 112.6387 62.62251
"5017" 1003.2 111.0314 66.07123
"5018" 1003.4 109.5677 68.88672
"5019" 1003.6 108.4938 71.78368
"5020" 1003.8 108.3434 73.27635
"5021" 1004 107.7395 75.0921
"5022" 1004.2 106.6197 77.17617
"5023" 1004.4 104.6829 78.24362
"5024" 1004.6 103.0178 77.92926
"5025" 1004.8 100.6721 77.72565
"5026" 1005 97.67071 76.78368
"5027" 1005.2 94.59597 75.70642
"5028" 1005.4 93.51865 75.17129
"5029" 1005.6 94.37884 75.44943
"5030" 1005.8 94.64178 76.43378
"5031" 1006 93.44237 78.75254
"5032" 1006.2 90.51177 81.85417
"5033" 1006.4 86.6839 83.52635
"5034" 1006.6 82.26865 85.02461
"5035" 1006.8 80.04505 84.53339
"5036" 1007 80.00523 85.02544
"5037" 1007.2 81.28807 85.59279
"5038" 1007.4 82.79862 86.55786
"5039" 1007.6 85.81451 87.2274
"5040" 1007.8 89.45966 87.5165
"5041" 1008 93.44028 89.15048
"5042" 1008.2 97.35385 92.2274
"5043" 1008.4 99.38506 95.54908
"5044" 1008.6 100.3394 98.96691
"5045" 1008.8 101.6028 102.7218
"5046" 1009 103.312 104.9151
"5047" 1009.2 104.2157 104.7084
"5048" 1009.4 103.9719 103.6427
"5049" 1009.6 103.995 102.8355
"5050" 1009.8 106.2824 101.3917
"5051" 1010 109.795 99.55258
"5052" 1010.2 113.2315 97.49003
"5053" 1010.4 116.2563 95.99488
"5054" 1010.6 116.981 94.37037
"5055" 1010.8 117.0043 94.06231
"5056" 1011 116.7991 94.11551
"5057" 1011.2 116.1342 94.32947
"5058" 1011.4 115.8498 94.34778
"5059" 1011.6 115.8223 93.93569
"5060" 1011.8 115.7733 94.10411
"5061" 1012 115.8319 94.09575
"5062" 1012.2 116.1335 93.51567
"5063" 1012.4 117.0705 90.61901
"5064" 1012.6 118.3191 87.07234
"5065" 1012.8 119.5745 83.73964
"5066" 1013 120.6402 80.10104
"5067" 1013.2 122.1486 76.38824
"5068" 1013.4 124.5307 73.07635
"5069" 1013.6 127.1254 71.53276
"5070" 1013.8 127.655 72.27456
"5071" 1014 127.7392 72.67079
"5072" 1014.2 127.3301 72.3817
"5073" 1014.4 127.3582 71.86097
"5074" 1014.6 126.6601 70.70946
"5075" 1014.8 126.211 68.05782
"5076" 1015 127.1602 64.39014
"5077" 1015.2 128.9605 60.81318
"5078" 1015.4 129.6666 58.81983
"5079" 1015.6 129.6528 58.25846
"5080" 1015.8 129.1971 57.92593
"5081" 1016 127.9247 56.7797
"5082" 1016.2 126.86 53.4302
"5083" 1016.4 127.0639 49.64655
"5084" 1016.6 127.6118 48.30258
"5085" 1016.8 127.4367 48.19768
"5086" 1017 127.0686 48.70022
"5087" 1017.2 126.1847 48.48614
"5088" 1017.4 124.655 46.41607
"5089" 1017.6 122.0172 43.90572
"5090" 1017.8 118.9775 40.64815
"5091" 1018 116.1742 37.57259
"5092" 1018.2 113.3257 34.03704
"5093" 1018.4 110.472 30.31571
"5094" 1018.6 107.4456 26.04715
"5095" 1018.8 104.9288 21.22234
"5096" 1019 103.0272 17.3068
"5097" 1019.2 102.8469 15.48585
"5098" 1019.4 102.5582 15.34993
"5099" 1019.6 101.1449 15.6802
"5100" 1019.8 97.89667 15.09454
"5101" 1020 93.6625 14.22873
"5102" 1020.2 88.68816 12.85755
"5103" 1020.4 84.70135 10.73057
"5104" 1020.6 81.04168 7.77269
"5105" 1020.8 80.06581 4.868482
"5106" 1021 80.70965 3.814815
"5107" 1021.2 80.41859 3.626781
"5108" 1021.4 79.6539 3.73622
"5109" 1021.6 78.65447 4.683483
"5110" 1021.8 75.72624 5.826521
"5111" 1022 71.43848 6.889949
"5112" 1022.2 66.87077 8.138991
"5113" 1022.4 62.82011 7.605512
"5114" 1022.6 58.19978 6.128136
"5115" 1022.8 54.23758 5.557212
"5116" 1023 51.99185 4.252685
"5117" 1023.2 52.40103 5.020539
"5118" 1023.4 52.13755 5.840456
"5119" 1023.6 50.92741 7.328886
"5120" 1023.8 48.32477 9.585877
"5121" 1024 45.06959 11.63212
"5122" 1024.2 41.16347 13.23691
"5123" 1024.4 36.46937 14.34366
"5124" 1024.6 32.20155 15.49024
"5125" 1024.8 28.6431 15.9337
"5126" 1025 27.4039 15.32764
"5127" 1025.2 26.92533 15.00712
"5128" 1025.4 26.61189 15.61901
"5129" 1025.6 26.08853 17.12251
"5130" 1025.8 25.00831 19.47069
"5131" 1026 22.70708 22.4247
"5132" 1026.2 19.81787 25.26846
"5133" 1026.4 16.62273 27.16776
"5134" 1026.6 14.11875 27.04332
"5135" 1026.8 13.85304 26.76271
"5136" 1027 13.41166 26.85185
"5137" 1027.2 13.07637 27.19943
"5138" 1027.4 13.4181 27.32102
"5139" 1027.6 13.53466 28.1172
"5140" 1027.8 13.78262 29.4943
"5141" 1028 12.87091 33.16097
"5142" 1028.2 11.31949 36.58638
"5143" 1028.4 9.900701 40.61363
"5144" 1028.6 8.340322 43.24242
"5145" 1028.8 5.626545 45.84459
"5146" 1029 3.987382 46.26914
"5147" 1029.2 3.280557 46.3258
"5148" 1029.4 3.239757 46.57874
"5149" 1029.6 3.458496 46.4943
"5150" 1029.8 3.877376 46.73789
"5151" 1030 4.309312 47.49472
"5152" 1030.2 5.079309 49.38746
"5153" 1030.4 5.905614 52.83679
"5154" 1030.6 7.332511 56.50121
"5155" 1030.8 8.325215 59.94302
"5156" 1031 8.281286 63.75206
"5157" 1031.2 8.806751 68.04131
"5158" 1031.4 10.15752 71.85624
"5159" 1031.6 12.7804 75.00243
"5160" 1031.8 16.21323 77.85511
"5161" 1032 20.42859 80.03996
"5162" 1032.2 24.34889 80.8954
"5163" 1032.4 28.67812 81.58221
"5164" 1032.6 32.94453 80.86289
"5165" 1032.8 36.87657 79.25268
"5166" 1033 38.47393 77.58038
"5167" 1033.2 38.21759 77.08202
"5168" 1033.4 38.05201 77.35144
"5169" 1033.6 37.97058 77.80731
"5170" 1033.8 38.25677 77.9749
"5171" 1034 39.07929 78.81665
"5172" 1034.2 42.10736 80.4141
"5173" 1034.4 45.72213 81.06247
"5174" 1034.6 49.50935 80.86289
"5175" 1034.8 52.82494 79.44768
"5176" 1035 56.28915 78.21374
"5177" 1035.2 60.03572 76.13105
"5178" 1035.4 63.47411 74.37653
"5179" 1035.6 66.99551 71.9943
"5180" 1035.8 69.88861 67.98118
"5181" 1036 72.21811 64.61335
"5182" 1036.2 73.41966 61.27086
"5183" 1036.4 73.36462 57.69943
"5184" 1036.6 72.2548 54.28368
"5185" 1036.8 70.14521 49.97049
"5186" 1037 67.98038 46.21016
"5187" 1037.2 65.49213 41.56038
"5188" 1037.4 64.55135 37.31951
"5189" 1037.6 64.89816 32.73789
"5190" 1037.8 66.02553 27.71422
"5191" 1038 67.49203 23.54986
"5192" 1038.2 69.24093 19.63999
"5193" 1038.4 69.6107 17.46621
"5194" 1038.6 70.30967 16.59478
"5195" 1038.8 71.6311 15.00712
"5196" 1039 74.46413 12.00231
"5197" 1039.2 77.54221 9.054131
"5198" 1039.4 79.76277 7.323176
"5199" 1039.6 79.96487 7.669516
"5200" 1039.8 80.48687 7.864904
"5201" 1040 81.80541 8.293447
"5202" 1040.2 84.58104 9.90426
"5203" 1040.4 88.04611 12.59259
"5204" 1040.6 92.27432 15.47535
"5205" 1040.8 96.05886 19.01994
"5206" 1041 100.5933 21.66796
"5207" 1041.2 104.8406 22.35703
"5208" 1041.4 105.2861 23.13649
"5209" 1041.6 104.8667 24.70905
"5210" 1041.8 105.9978 28.47293
"5211" 1042 106.7989 32.58762
"5212" 1042.2 107.7505 37.19776
"5213" 1042.4 108.2567 41.89174
"5214" 1042.6 109.1371 47.27456
"5215" 1042.8 110.7403 52.29345
"5216" 1043 111.3989 56.96303
"5217" 1043.2 111.6392 60.65242
"5218" 1043.4 111.4306 64.79693
"5219" 1043.6 112.6922 69.19943
"5220" 1043.8 115.0595 73.2518
"5221" 1044 118.8134 76.55786
"5222" 1044.2 121.9608 78.16997
"5223" 1044.4 123.5616 77.72451
"5224" 1044.6 123.4935 77.64624
"5225" 1044.8 122.7943 77.85969
"5226" 1045 122.0647 78.58941
"5227" 1045.2 121.2334 80.61749
"5228" 1045.4 120.8878 84.15048
"5229" 1045.6 119.6434 87.30199
"5230" 1045.8 118.3706 91.08123
"5231" 1046 117.1683 93.42058
"5232" 1046.2 116.4552 93.03826
"5233" 1046.4 116.1698 92.71285
"5234" 1046.6 116.2189 92.82607
"5235" 1046.8 116.7702 92.71866
"5236" 1047 117.2479 93.2518
"5237" 1047.2 117.0546 96.01883
"5238" 1047.4 116.3526 99.60502
"5239" 1047.6 114.3456 102.5163
"5240" 1047.8 112.1676 105.6889
"5241" 1048 109.6637 108.4687
"5242" 1048.2 106.7132 111.3271
"5243" 1048.4 103.3599 113.0666
"5244" 1048.6 98.98726 115.0219
"5245" 1048.8 94.85632 116.4241
"5246" 1049 90.99624 116.7675
"5247" 1049.2 87.26174 116.8725
"5248" 1049.4 83.27191 117.4973
"5249" 1049.6 79.57964 119.8148
"5250" 1049.8 75.79523 123.0108
"5251" 1050 72.46874 125.5572
"5252" 1050.2 69.9272 125.0909
"5253" 1050.4 66.6434 124.0557
"5254" 1050.6 62.37686 123.4162
"5255" 1050.8 57.89466 123.2662
"5256" 1051 53.66019 124.709
"5257" 1051.2 50.26926 126.1884
"5258" 1051.4 49.40708 127.3331
"5259" 1051.6 50.10899 126.9909
"5260" 1051.8 50.18671 126.3853
"5261" 1052 50.13535 125.6129
"5262" 1052.2 49.15943 124.2379
"5263" 1052.4 46.27939 121.7104
"5264" 1052.6 43.25103 118.9518
"5265" 1052.8 40.24511 115.999
"5266" 1053 37.21892 112.9855
"5267" 1053.2 34.77601 110.1056
"5268" 1053.4 31.94808 107.5697
"5269" 1053.6 29.4016 104.7491
"5270" 1053.8 26.43252 101.494
"5271" 1054 23.15651 98.35877
"5272" 1054.2 19.33868 95.89361
"5273" 1054.4 15.53096 93.71028
"5274" 1054.6 12.53521 91.41738
"5275" 1054.8 10.54419 89.28011
"5276" 1055 11.13371 88.67196
"5277" 1055.2 12.37687 86.88971
"5278" 1055.4 14.08759 83.66097
"5279" 1055.6 16.6045 79.92739
"5280" 1055.8 18.96678 76.67528
"5281" 1056 21.68897 72.7269
"5282" 1056.2 23.33078 68.77086
"5283" 1056.4 23.90721 64.73592
"5284" 1056.6 23.36394 59.99233
"5285" 1056.8 21.17045 56.45584
"5286" 1057 17.69911 53.08405
"5287" 1057.2 14.19536 50.30016
"5288" 1057.4 9.873595 48.10641
"5289" 1057.6 8.369665 48.44401
"5290" 1057.8 9.291273 48.67886
"5291" 1058 10.09319 48.77354
"5292" 1058.2 11.05667 48.5291
"5293" 1058.4 12.54017 46.88342
"5294" 1058.6 14.42467 43.73373
"5295" 1058.8 16.32999 39.86679
"5296" 1059 17.61801 35.9889
"5297" 1059.2 18.93288 33.65057
"5298" 1059.4 20.39077 32.72409
"5299" 1059.6 22.67251 30.30791
"5300" 1059.8 24.89325 25.83405
"5301" 1060 26.68101 22.46664
"5302" 1060.2 28.16135 22.31012
"5303" 1060.4 29.15225 23.33552
"5304" 1060.6 31.60377 24.12874
"5305" 1060.8 35.84129 24.89797
"5306" 1061 40.0473 26.30397
"5307" 1061.2 44.32019 27.79335
"5308" 1061.4 47.93954 29.97049
"5309" 1061.6 51.01281 33.21652
"5310" 1061.8 52.94751 36.72041
"5311" 1062 53.46115 40.18112
"5312" 1062.2 54.84797 43.84046
"5313" 1062.4 55.98455 46.94362
"5314" 1062.6 56.46832 48.00802
"5315" 1062.8 56.54611 47.56341
"5316" 1063 56.51312 47.08673
"5317" 1063.2 56.73733 46.55078
"5318" 1063.4 57.77204 45.49247
"5319" 1063.6 60.66126 43.91738
"5320" 1063.8 64.15583 42.02177
"5321" 1064 68.2741 39.93386
"5322" 1064.2 72.16414 36.97939
"5323" 1064.4 75.98955 34.16186
"5324" 1064.6 78.68445 31.30749
"5325" 1064.8 80.50011 29.12426
"5326" 1065 83.31928 27.1837
"5327" 1065.2 86.84762 24.29927
"5328" 1065.4 90.20961 21.45817
"5329" 1065.6 93.74963 19.08565
"5330" 1065.8 97.20599 17.78063
"5331" 1066 98.45951 16.6751
"5332" 1066.2 99.38804 15.48585
"5333" 1066.4 99.59868 15.24558
"5334" 1066.6 99.63553 15.28304
"5335" 1066.8 99.58704 15.43199
"5336" 1067 99.43175 15.37892
"5337" 1067.2 99.34614 15.44729
"5338" 1067.4 99.39965 15.45584
"5339" 1067.6 99.37984 15.49403
"5340" 1067.8 99.4618 15.44493
"5341" 1068 99.62716 15.89341
"5342" 1068.2 99.91498 16.45449
"5343" 1068.4 100.8507 17.48789
"5344" 1068.6 102.376 18.93569
"5345" 1068.8 103.3687 20.78509
"5346" 1069 105.3569 24.11884
"5347" 1069.2 107.1931 26.97045
"5348" 1069.4 105.9164 28.78243
"5349" 1069.6 105.9256 32.24155
"5350" 1069.8 105.9869 37.44146
"5351" 1070 105.481 38.22619
"5352" 1070.2 105.7605 41.39906
"5353" 1070.4 106.7603 45.88624
"5354" 1070.6 108.2716 50.14698
"5355" 1070.8 110.4921 54.20798
"5356" 1071 114.3112 57.96385
"5357" 1071.2 118.2109 60.01181
"5358" 1071.4 122.3168 60.79981
"5359" 1071.6 124.8329 59.72537
"5360" 1071.8 124.723 59.2829
"5361" 1072 124.5833 59.31314
"5362" 1072.2 124.523 59.58405
"5363" 1072.4 124.6642 60.51994
"5364" 1072.6 125.5149 62.42699
"5365" 1072.8 128.1029 65.19049
"5366" 1073 128.8375 65.41311
"5367" 1073.2 127.8704 64.76572
"5368" 1073.4 127.5443 64.27452
"5369" 1073.6 127.7121 63.62326
"5370" 1073.8 128.6449 62.40712
"5371" 1074 129.4715 61.46546
"5372" 1074.2 129.435 61.25908
"5373" 1074.4 129.3211 60.82954
"5374" 1074.6 128.608 60.60041
"5375" 1074.8 127.6417 58.36449
"5376" 1075 127.5897 54.54726
"5377" 1075.2 128.1196 51.80782
"5378" 1075.4 128.4523 51.5281
"5379" 1075.6 128.0671 51.6292
"5380" 1075.8 127.4278 51.48421
"5381" 1076 126.7188 50.86833
"5382" 1076.2 125.9658 47.99663
"5383" 1076.4 126.1067 44.96866
"5384" 1076.6 126.3036 44.84046
"5385" 1076.8 125.8681 45.19943
"5386" 1077 125.2164 45.21652
"5387" 1077.2 123.3568 43.78335
"5388" 1077.4 120.645 41.37892
"5389" 1077.6 117.4908 38.86202
"5390" 1077.8 115.0393 34.85852
"5391" 1078 113.1989 30.59223
"5392" 1078.2 110.9039 26.31236
"5393" 1078.4 108.3177 22.88319
"5394" 1078.6 105.4329 19.53224
"5395" 1078.8 103.0834 15.83244
"5396" 1079 100.1851 14.11396
"5397" 1079.2 98.63247 12.13036
"5398" 1079.4 97.28024 11.29833
"5399" 1079.6 94.91054 11.72895
"5400" 1079.8 90.75127 10.78063
"5401" 1080 86.20011 8.448203
"5402" 1080.2 81.95094 6.481481
"5403" 1080.4 77.49707 4.552577
"5404" 1080.6 73.16753 3.902471
"5405" 1080.8 69.0597 4.016738
"5406" 1081 65.16208 5.171288
"5407" 1081.2 60.47231 6.652422
"5408" 1081.4 55.54781 8.420584
"5409" 1081.6 51.02137 9.430199
"5410" 1081.8 46.46605 8.593661
"5411" 1082 43.58279 8.074888
"5412" 1082.2 43.41516 6.999758
"5413" 1082.4 44.09622 7.721792
"5414" 1082.6 44.2707 8.642654
"5415" 1082.8 42.80003 10.42457
"5416" 1083 39.33319 12.51586
"5417" 1083.2 35.73076 15.10081
"5418" 1083.4 31.97496 17.93646
"5419" 1083.6 28.0262 21.01797
"5420" 1083.8 23.15054 23.89353
"5421" 1084 18.86961 27.09292
"5422" 1084.2 15.70876 29.50013
"5423" 1084.4 14.6448 29.00163
"5424" 1084.6 14.88086 28.54963
"5425" 1084.8 15.5322 29.16578
"5426" 1085 16.1117 29.68219
"5427" 1085.2 15.36022 31.24339
"5428" 1085.4 13.35227 34.05598
"5429" 1085.6 10.99063 37.06756
"5430" 1085.8 8.300862 40.29227
"5431" 1086 6.420475 41.23576
"5432" 1086.2 5.575742 41.19491
"5433" 1086.4 5.278597 41.48975
"5434" 1086.6 5.934231 41.30712
"5435" 1086.8 6.277797 41.90883
"5436" 1087 6.006711 43.97436
"5437" 1087.2 5.594044 46.98937
"5438" 1087.4 5.057532 50.62453
"5439" 1087.6 4.181091 54.18544
"5440" 1087.8 2.7885 57.65418
"5441" 1088 1.054972 60.19943
"5442" 1088.2 0.5440144 60.4972
"5443" 1088.4 0.9540963 60.64608
"5444" 1088.6 1.796395 61.12491
"5445" 1088.8 2.482584 62.89174
"5446" 1089 4.216112 66.51165
"5447" 1089.2 6.305976 69.56481
"5448" 1089.4 8.395393 73.45524
"5449" 1089.6 10.66197 77.15829
"5450" 1089.8 12.27702 81.44943
"5451" 1090 13.34778 85.87251
"5452" 1090.2 14.74743 89.92916
"5453" 1090.4 15.00745 94.42034
"5454" 1090.6 15.20526 98.80267
"5455" 1090.8 16.21927 102.1413
"5456" 1091 19.08796 103.1853
"5457" 1091.2 23.10194 104.7667
"5458" 1091.4 27.4165 105.084
"5459" 1091.6 31.98145 104.9783
"5460" 1091.8 34.07132 103.1207
"5461" 1092 35.34624 101.3716
"5462" 1092.2 35.61223 99.35328
"5463" 1092.4 35.62237 97.02129
"5464" 1092.6 35.66292 94.70348
"5465" 1092.8 35.14996 92.93569
"5466" 1093 34.99587 91.96866
"5467" 1093.2 34.99159 91.94088
"5468" 1093.4 34.87388 92.28276
"5469" 1093.6 34.95734 92.83405
"5470" 1093.8 36.22676 93.41372
"5471" 1094 39.22745 93.89766
"5472" 1094.2 42.78274 93.78335
"5473" 1094.4 46.50198 92.63845
"5474" 1094.6 50.57194 90.73057
"5475" 1094.8 54.05841 89.24236
"5476" 1095 57.48067 87.12251
"5477" 1095.2 60.94559 84.60419
"5478" 1095.4 64.19619 81.97721
"5479" 1095.6 65.12599 79.69244
"5480" 1095.8 65.9077 78.43203
"5481" 1096 65.83432 78.31298
"5482" 1096.2 65.83857 77.76979
"5483" 1096.4 66.5881 76.03859
"5484" 1096.6 68.40043 72.89174
"5485" 1096.8 70.09894 69.09803
"5486" 1097 71.69829 64.94898
"5487" 1097.2 72.519 60.86547
"5488" 1097.4 74.13508 56.58405
"5489" 1097.6 74.87802 52.22324
"5490" 1097.8 75.91238 48.30258
"5491" 1098 77.09434 43.71342
"5492" 1098.2 78.98393 39.22117
"5493" 1098.4 81.4982 35.26936
"5494" 1098.6 83.2382 31.64592
"5495" 1098.8 83.12648 27.98994
"5496" 1099 83.31785 23.67886
"5497" 1099.2 84.98847 19.23789
"5498" 1099.4 87.48967 16.32123
"5499" 1099.6 91.419 13.78917
"5500" 1099.8 92.99523 12.21866
"5501" 1100 92.549 11.81481
"5502" 1100.2 92.27103 11.91889
"5503" 1100.4 91.5747 11.64975
"5504" 1100.6 90.43192 9.965316
"5505" 1100.8 88.4986 7.381534
"5506" 1101 86.51264 5.575684
"5507" 1101.2 85.09868 4.414815
"5508" 1101.4 83.67563 4.667515
"5509" 1101.6 80.33084 4.390135
"5510" 1101.8 76.06925 4.053597
"5511" 1102 71.70076 4.659332
"5512" 1102.2 66.85243 5.281848
"5513" 1102.4 62.28259 5.709269
"5514" 1102.6 57.76715 5.122507
"5515" 1102.8 53.7779 5.2849
"5516" 1103 51.3972 5.790425
"5517" 1103.2 48.43859 5.400479
"5518" 1103.4 48.43606 5.549858
"5519" 1103.6 48.85553 5.464387
"5520" 1103.8 49.74311 5.636493
"5521" 1104 50.33548 5.987423
"5522" 1104.2 50.46493 7.242165
"5523" 1104.4 50.05336 8.197458
"5524" 1104.6 48.51269 9.22382
"5525" 1104.8 45.05033 9.814815
"5526" 1105 40.64772 10.06207
"5527" 1105.2 37.0706 9.521775
"5528" 1105.4 36.88777 9.054131
"5529" 1105.6 37.09322 8.729345
"5530" 1105.8 37.31074 9.202927
"5531" 1106 37.88936 10.29345
"5532" 1106.2 38.72094 10.78977
"5533" 1106.4 40.73027 9.704925
"5534" 1106.6 43.50942 7.594535
"5535" 1106.8 45.89355 5.207977
"5536" 1107 46.39863 5.391738
"5537" 1107.2 48.05601 5.718214
"5538" 1107.4 52.95715 5.545584
"5539" 1107.6 58.3689 5.349524
"5540" 1107.8 63.01983 4.205059
"5541" 1108 68.03991 2.754986
"5542" 1108.2 70.87898 1.435694
"5543" 1108.4 71.26826 1.147552
"5544" 1108.6 71.27213 1.571808
"5545" 1108.8 71.57606 2.525438
"5546" 1109 73.93777 4.21444
"5547" 1109.2 77.57587 7.122507
"5548" 1109.4 81.42816 8.827053
"5549" 1109.6 86.49128 9.382123
"5550" 1109.8 89.97863 7.973571
"5551" 1110 90.81119 7.45584
"5552" 1110.2 91.04233 7.806268
"5553" 1110.4 91.30771 9.900285
"5554" 1110.6 93.94566 13.1536
"5555" 1110.8 97.42856 17.04558
"5556" 1111 101.0748 19.98964
"5557" 1111.2 105.9388 22.23879
"5558" 1111.4 110.8547 23.71825
"5559" 1111.6 112.6854 26.52727
"5560" 1111.8 111.8966 29.69577
"5561" 1112 111.6208 34.51896
"5562" 1112.2 113.2029 39.21444
"5563" 1112.4 116.6415 41.79908
"5564" 1112.6 121.3545 42.76674
"5565" 1112.8 124.8951 45.25671
"5566" 1113 126.5184 46.88405
"5567" 1113.2 125.7645 47.3323
"5568" 1113.4 124.4197 49.34837
"5569" 1113.6 123.5581 54.05433
"5570" 1113.8 123.7579 58.90247
"5571" 1114 124.9339 63.46439
"5572" 1114.2 126.3656 67.92379
"5573" 1114.4 126.1409 72.31481
"5574" 1114.6 124.8177 76.671
"5575" 1114.8 122.1945 80.7037
"5576" 1115 118.7934 82.9105
"5577" 1115.2 115.5875 84.13503
"5578" 1115.4 111.9502 84.55542
"5579" 1115.6 108.2952 84.32443
"5580" 1115.8 104.3297 84.59503
"5581" 1116 101.6527 86.75537
"5582" 1116.2 100.6195 90.39174
"5583" 1116.4 99.37183 94.25926
"5584" 1116.6 98.94004 98.3983
"5585" 1116.8 100.0738 102.0344
"5586" 1117 102.7592 105.1827
"5587" 1117.2 105.5194 107.5385
"5588" 1117.4 105.4853 107.2141
"5589" 1117.6 104.4272 106.7567
"5590" 1117.8 103.4304 106.9794
"5591" 1118 102.1123 106.2764
"5592" 1118.2 99.20312 105.2932
"5593" 1118.4 95.104 105.6984
"5594" 1118.6 91.28692 107.4339
"5595" 1118.8 87.42098 109.4123
"5596" 1119 83.82572 112.1738
"5597" 1119.2 80.41797 115.0895
"5598" 1119.4 77.57462 118.835
"5599" 1119.6 75.22805 122.9633
"5600" 1119.8 74.3053 127.1315
"5601" 1120 73.74183 129.0937
"5602" 1120.2 73.72234 128.313
"5603" 1120.4 73.84863 127.1915
"5604" 1120.6 73.90394 125.834
"5605" 1120.8 71.79683 123.5626
"5606" 1121 68.49759 120.9311
"5607" 1121.2 64.32657 119.6077
"5608" 1121.4 59.8208 119.5415
"5609" 1121.6 55.24901 120.3769
"5610" 1121.8 50.86545 121.8203
"5611" 1122 46.64903 122.5264
"5612" 1122.2 42.7197 123.0264
"5613" 1122.4 40.59333 121.2012
"5614" 1122.6 37.5181 118.8027
"5615" 1122.8 33.85843 116.3128
"5616" 1123 31.57227 112.7833
"5617" 1123.2 29.7527 109.2075
"5618" 1123.4 28.52779 105.7154
"5619" 1123.6 26.17883 102.2069
"5620" 1123.8 23.44618 99.94004
"5621" 1124 20.03288 98.6878
"5622" 1124.2 16.92865 96.05108
"5623" 1124.4 14.55621 92.61969
"5624" 1124.6 12.98253 88.6018
"5625" 1124.8 11.19838 83.89174
"5626" 1125 11.06768 79.26536
"5627" 1125.2 12.10412 74.9247
"5628" 1125.4 11.98489 70.00712
"5629" 1125.6 11.62213 65.49751
"5630" 1125.8 11.4138 60.41198
"5631" 1126 11.69843 55.44598
"5632" 1126.2 12.81634 50.50712
"5633" 1126.4 13.96453 45.79772
"5634" 1126.6 15.82365 41.69741
"5635" 1126.8 17.05328 37.17907
"5636" 1127 17.97977 32.17745
"5637" 1127.2 18.919 31.26781
"5638" 1127.4 19.48929 31.78314
"5639" 1127.6 22.30703 31.20535
"5640" 1127.8 26.63427 30.44516
"5641" 1128 31.5413 28.65057
"5642" 1128.2 35.87226 26.13212
"5643" 1128.4 39.53968 23.63283
"5644" 1128.6 43.66445 20.706
"5645" 1128.8 47.88886 18.41805
"5646" 1129 52.55266 17.58405
"5647" 1129.2 56.98772 18.19193
"5648" 1129.4 61.20644 19.21444
"5649" 1129.6 62.07447 19.95288
"5650" 1129.8 61.83666 20.07443
"5651" 1130 62.08434 19.81481
"5652" 1130.2 62.73029 19.68324
"5653" 1130.4 65.17071 20.49049
"5654" 1130.6 69.24564 21.73789
"5655" 1130.8 73.15367 23.01079
"5656" 1131 77.34845 26.02495
"5657" 1131.2 80.47851 28.96866
"5658" 1131.4 82.54882 31.65922
"5659" 1131.6 85.26085 33.73423
"5660" 1131.8 87.6789 33.55975
"5661" 1132 90.53618 32.69943
"5662" 1132.2 93.25717 30.51858
"5663" 1132.4 97.39116 27.73288
"5664" 1132.6 101.7103 25.16365
"5665" 1132.8 105.4868 25.23888
"5666" 1133 108.4473 26.88995
"5667" 1133.2 108.1026 27.90135
"5668" 1133.4 107.1166 29.19351
"5669" 1133.6 107.1271 33.35877
"5670" 1133.8 107.4381 38.66097
"5671" 1134 106.9712 43.52361
"5672" 1134.2 106.3498 48.74751
"5673" 1134.4 105.7837 52.85755
"5674" 1134.6 106.2008 57.76353
"5675" 1134.8 105.999 62.36976
"5676" 1135 105.3386 66.76473
"5677" 1135.2 104.1829 71.47162
"5678" 1135.4 102.9287 75.83449
"5679" 1135.6 102.6608 79.71163
"5680" 1135.8 104.1381 82.99907
"5681" 1136 106.5435 86.46784
"5682" 1136.2 106.8467 89.07013
"5683" 1136.4 108.6516 91.78917
"5684" 1136.6 109.6012 91.98037
"5685" 1136.8 108.5548 91.6395
"5686" 1137 107.0165 90.849
"5687" 1137.2 104.7202 90.40186
"5688" 1137.4 101.1856 90.80919
"5689" 1137.6 97.05618 90.58405
"5690" 1137.8 93.7521 90.15998
"5691" 1138 91.01772 89.21866
"5692" 1138.2 90.25047 88.15731
"5693" 1138.4 88.86772 86.41894
"5694" 1138.6 86.83866 84.13503
"5695" 1138.8 85.91743 80.9968
"5696" 1139 85.27169 76.79908
"5697" 1139.2 84.7417 72.44729
"5698" 1139.4 84.0911 69.95157
"5699" 1139.6 82.37163 71.10602
"5700" 1139.8 80.76459 73.08852
"5701" 1140 81.7626 75.12251
"5702" 1140.2 83.2047 76.98037
"5703" 1140.4 85.42395 78.25963
"5704" 1140.6 87.63447 80.10123
"5705" 1140.8 90.854 82.30199
"5706" 1141 92.55438 85.68244
"5707" 1141.2 93.49923 90.09687
"5708" 1141.4 93.69918 95.12617
"5709" 1141.6 93.72247 100.2882
"5710" 1141.8 92.56048 103.8165
"5711" 1142 91.36286 103.3569
"5712" 1142.2 92.03903 103.1115
"5713" 1142.4 92.76088 103.0071
"5714" 1142.6 93.5934 104.1909
"5715" 1142.8 95.09501 107.3061
"5716" 1143 96.24064 111.0014
"5717" 1143.2 95.8392 112.8218
"5718" 1143.4 96.14661 111.802
"5719" 1143.6 96.5297 110.7892
"5720" 1143.8 97.32416 110.3834
"5721" 1144 98.15622 110.3618
"5722" 1144.2 100.241 111.1565
"5723" 1144.4 102.8696 113.7921
"5724" 1144.6 102.9287 114.7343
"5725" 1144.8 102.7062 114.6317
"5726" 1145 102.7013 113.7497
"5727" 1145.2 102.6138 112.7979
"5728" 1145.4 101.8715 112.2956
"5729" 1145.6 101.5357 111.59
"5730" 1145.8 99.95395 110.567
"5731" 1146 96.62167 109.4034
"5732" 1146.2 92.65356 108.1115
"5733" 1146.4 88.32861 108.2422
"5734" 1146.6 84.03178 109.7965
"5735" 1146.8 79.64813 111.4815
"5736" 1147 75.70418 113.7829
"5737" 1147.2 72.04921 115.0118
"5738" 1147.4 67.72448 116.4815
"5739" 1147.6 62.93456 117.8533
"5740" 1147.8 58.57185 118.4975
"5741" 1148 54.05505 118.2283
"5742" 1148.2 49.22731 117.4192
"5743" 1148.4 44.47249 115.8588
"5744" 1148.6 39.9531 114.7773
"5745" 1148.8 35.48382 113.0749
"5746" 1149 30.72946 111.2379
"5747" 1149.2 26.46071 109.7961
"5748" 1149.4 23.31381 109.9687
"5749" 1149.6 24.15444 109.7928
"5750" 1149.8 24.59865 108.9371
"5751" 1150 24.0455 107.1718
"5752" 1150.2 21.93662 103.661
"5753" 1150.4 19.2015 100.3725
"5754" 1150.6 16.7553 96.95905
"5755" 1150.8 15.58035 94.12448
"5756" 1151 13.91424 91.36289
"5757" 1151.2 11.32449 88.49613
"5758" 1151.4 10.0744 85.79042
"5759" 1151.6 11.08602 84.79345
"5760" 1151.8 12.47034 84.01744
"5761" 1152 13.5258 81.31383
"5762" 1152.2 14.9062 77.31481
"5763" 1152.4 15.84705 72.77339
"5764" 1152.6 15.66491 68.06059
"5765" 1152.8 13.56462 63.6073
"5766" 1153 11.15492 59.95553
"5767" 1153.2 8.037041 57.39979
"5768" 1153.4 6.494597 55.79042
"5769" 1153.6 6.344746 56.13631
"5770" 1153.8 6.156348 56.27823
"5771" 1154 6.499966 56.65547
"5772" 1154.2 6.452577 57.02635
"5773" 1154.4 6.770344 57.14759
"5774" 1154.6 6.967744 57.5346
"5775" 1154.8 6.816404 57.98789
"5776" 1155 6.657627 58.14122
"5777" 1155.2 6.777881 58.43981
"5778" 1155.4 6.830162 58.54009
"5779" 1155.6 7.014087 58.51927
"5780" 1155.8 8.004192 57.96077
"5781" 1156 8.589864 57.82607
"5782" 1156.2 9.181279 57.20798
"5783" 1156.4 10.0838 54.70224
"5784" 1156.6 11.02338 50.87485
"5785" 1156.8 11.6656 46.68592
"5786" 1157 11.67601 42.3408
"5787" 1157.2 11.64477 38.27635
"5788" 1157.4 12.73342 36.80356
"5789" 1157.6 15.01733 36.04756
"5790" 1157.8 18.45475 35.2586
"5791" 1158 21.99165 32.97416
"5792" 1158.2 25.51374 29.61335
"5793" 1158.4 28.24591 25.80919
"5794" 1158.6 30.66064 21.29699
"5795" 1158.8 32.5593 17.56481
"5796" 1159 35.09546 15.89361
"5797" 1159.2 37.63927 15.2269
"5798" 1159.4 40.74861 15.28819
"5799" 1159.6 44.77709 14.30498
"5800" 1159.8 49.51169 13.70255
"5801" 1160 54.16403 12.89174
"5802" 1160.2 58.89616 11.56795
"5803" 1160.4 62.32433 10.08579
"5804" 1160.6 65.49496 9.100529
"5805" 1160.8 67.03075 7.981183
"5806" 1161 69.97461 6.361823
"5807" 1161.2 73.69732 5.636493
"5808" 1161.4 77.01982 6.559001
"5809" 1161.6 81.18843 8.477818
"5810" 1161.8 85.28044 9.15922
"5811" 1162 88.03914 8.312131
"5812" 1162.2 88.12184 7.765998
"5813" 1162.4 87.83209 7.891738
"5814" 1162.6 88.00331 8.358186
"5815" 1162.8 88.67041 9.054965
"5816" 1163 91.59294 9.937192
"5817" 1163.2 94.6806 11.20676
"5818" 1163.4 97.89667 13.20642
"5819" 1163.6 101.6918 14.64387
"5820" 1163.8 104.2331 15.75963
"5821" 1164 105.6903 15.64257
"5822" 1164.2 105.8308 15.43447
"5823" 1164.4 105.8614 15.465
"5824" 1164.6 105.5923 15.509
"5825" 1164.8 105.5355 15.66952
"5826" 1165 105.2335 15.83754
"5827" 1165.2 105.1091 16.12414
"5828" 1165.4 104.9861 16.27963
"5829" 1165.6 105.548 17.09742
"5830" 1165.8 106.6594 17.81848
"5831" 1166 108.0593 18.98949
"5832" 1166.2 110.0726 20.02849
"5833" 1166.4 111.4604 22.14759
"5834" 1166.6 112.9147 24.41311
"5835" 1166.8 113.2229 26.42165
"5836" 1167 114.1318 29.39675
"5837" 1167.2 116.2192 31.4302
"5838" 1167.4 117.7097 34.71866
"5839" 1167.6 119.235 38.19193
"5840" 1167.8 120.7209 42.23879
"5841" 1168 123.2804 44.58568
"5842" 1168.2 125.9064 45.98538
"5843" 1168.4 125.486 45.71866
"5844" 1168.6 125.6514 45.88853
"5845" 1168.8 125.4852 46.39419
"5846" 1169 125.922 48.67845
"5847" 1169.2 127.4851 52.25344
"5848" 1169.4 128.6408 55.82954
"5849" 1169.6 129.4591 58.16272
"5850" 1169.8 129.0301 59.01936
"5851" 1170 128.3806 61.33539
"5852" 1170.2 127.9207 65.29174
"5853" 1170.4 127.425 70.05413
"5854" 1170.6 128.6136 74.78798
"5855" 1170.8 129.2407 77.01517
"5856" 1171 129.4895 77.01403
"5857" 1171.2 129.1758 76.70037
"5858" 1171.4 128.785 76.86027
"5859" 1171.6 128.0312 77.01517
"5860" 1171.8 126.786 77.60551
"5861" 1172 123.7929 79.56756
"5862" 1172.2 120.5337 81.84046
"5863" 1172.4 117.4908 84.75363
"5864" 1172.6 114.3872 87.67806
"5865" 1172.8 110.2678 90.4267
"5866" 1173 107.1021 93.30199
"5867" 1173.2 103.8319 96.01994
"5868" 1173.4 100.1765 98.84046
"5869" 1173.6 97.40288 102.7293
"5870" 1173.8 94.93742 106.8661
"5871" 1174 91.71465 111.0343
"5872" 1174.2 90.04591 115.6377
"5873" 1174.4 90.31468 120.387
"5874" 1174.6 90.23271 120.7068
"5875" 1174.8 89.04046 119.6965
"5876" 1175 86.00012 118.1481
"5877" 1175.2 82.15321 115.8703
"5878" 1175.4 77.39118 113.8441
"5879" 1175.6 73.25712 112.364
"5880" 1175.8 69.50338 110.8613
"5881" 1176 65.6063 109.8327
"5882" 1176.2 61.60172 108.9651
"5883" 1176.4 58.19038 107.4508
"5884" 1176.6 53.81886 106.0419
"5885" 1176.8 49.59321 104.9274
"5886" 1177 45.37449 103.5672
"5887" 1177.2 41.43652 101.3533
"5888" 1177.4 39.28108 98.37709
"5889" 1177.6 37.86232 94.61377
"5890" 1177.8 35.02991 91.04916
"5891" 1178 31.38368 88.83986
"5892" 1178.2 26.77949 87.11335
"5893" 1178.4 22.05586 86.87525
"5894" 1178.6 16.78954 86.72721
"5895" 1178.8 12.55631 85.71866
"5896" 1179 9.291497 86.29558
"5897" 1179.2 9.224082 86.79558
"5898" 1179.4 9.828801 86.30855
"5899" 1179.6 9.771512 85.19943
"5900" 1179.8 9.022296 82.2965
"5901" 1180 8.058766 78.54558
"5902" 1180.2 7.644645 74.26536
"5903" 1180.4 6.671943 69.93981
"5904" 1180.6 5.574289 65.61363
"5905" 1180.8 5.085479 62.90213
"5906" 1181 4.986569 62.95584
"5907" 1181.2 5.509379 63.58405
"5908" 1181.4 6.654326 63.11688
"5909" 1181.6 8.664157 61.27278
"5910" 1181.8 10.8613 57.66097
"5911" 1182 13.63339 54.46138
"5912" 1182.2 16.41328 50.73997
"5913" 1182.4 19.38325 46.98444
"5914" 1182.6 21.69703 43.11688
"5915" 1182.8 22.95106 38.35328
"5916" 1183 22.34425 33.85775
"5917" 1183.2 20.45991 29.25268
"5918" 1183.4 19.81787 27.37525
"5919" 1183.6 20.15907 28.14449
"5920" 1183.8 20.67722 28.79904
"5921" 1184 21.12336 29.57977
"5922" 1184.2 23.87758 30.37695
"5923" 1184.4 27.96849 30.59417
"5924" 1184.6 32.85481 30.59417
"5925" 1184.8 37.48632 31.03103
"5926" 1185 42.11173 32.14223
"5927" 1185.2 46.20081 32.83976
"5928" 1185.4 49.28784 32.79558
"5929" 1185.6 52.77241 31.06481
"5930" 1185.8 55.24925 28.15135
"5931" 1186 56.85233 23.50363
"5932" 1186.2 58.65746 19.08832
"5933" 1186.4 59.48723 14.22873
"5934" 1186.6 60.30269 9.922149
"5935" 1186.8 61.55095 6.37037
"5936" 1187 61.19857 5.771881
"5937" 1187.2 60.81474 6.2849
"5938" 1187.4 60.89056 7.55291
"5939" 1187.6 61.18284 8.421652
"5940" 1187.8 62.67239 9.207977
"5941" 1188 66.85332 10.18067
"5942" 1188.2 70.66802 10.64971
"5943" 1188.4 74.63306 9.749149
"5944" 1188.6 78.68778 7.900479
"5945" 1188.8 81.16131 5.918494
"5946" 1189 81.27722 5.007123
"5947" 1189.2 81.31799 4.935007
"5948" 1189.4 81.71708 5.601528
"5949" 1189.6 82.01392 6.316646
"5950" 1189.8 84.19582 7.489233
"5951" 1190 87.32497 7.749597
"5952" 1190.2 90.61235 8.521109
"5953" 1190.4 93.79848 8.803109
"5954" 1190.6 94.30933 9.589062
"5955" 1190.8 94.93742 11.11289
"5956" 1191 96.56588 15.24314
"5957" 1191.2 98.53886 19.7522
"5958" 1191.4 100.7334 24.86726
"5959" 1191.6 103.3868 29.39601
"5960" 1191.8 106.2841 33.52111
"5961" 1192 110.2432 36.37204
"5962" 1192.2 115.2176 38.14815
"5963" 1192.4 120.3061 39.43958
"5964" 1192.6 121.9205 42.31909
"5965" 1192.8 123.7183 46.49858
"5966" 1193 125.3453 51.18605
"5967" 1193.2 125.1527 54.9904
"5968" 1193.4 125.1826 58.9893
"5969" 1193.6 124.8295 63.89828
"5970" 1193.8 125.1078 69.25537
"5971" 1194 125.2917 73.66971
"5972" 1194.2 125.8841 77.08244
"5973" 1194.4 124.3461 78.94069
"5974" 1194.6 122.6482 80.90028
"5975" 1194.8 120.445 81.44485
"5976" 1195 118.95 82.04925
"5977" 1195.2 117.8092 82.87385
"5978" 1195.4 115.8498 84.3661
"5979" 1195.6 114.4281 87.00346
"5980" 1195.8 113.5159 90.28684
"5981" 1196 111.5756 92.70859
"5982" 1196.2 109.9526 94.19419
"5983" 1196.4 108.6354 96.28172
"5984" 1196.6 106.9422 97.32823
"5985" 1196.8 104.4631 97.55083
"5986" 1197 101.5333 99.60844
"5987" 1197.2 98.65838 102.2886
"5988" 1197.4 97.48726 105.6665
"5989" 1197.6 96.7585 110.0508
"5990" 1197.8 94.65308 111.0877
"5991" 1198 91.71465 111.0062
"5992" 1198.2 87.12278 112.5712
"5993" 1198.4 82.50738 115.0456
"5994" 1198.6 78.26253 118.6793
"5995" 1198.8 74.73805 122.2814
"5996" 1199 71.99958 126.0188
"5997" 1199.2 71.38345 128.0291
"5998" 1199.4 71.77235 127.2422
"5999" 1199.6 71.20001 126.5914
"6000" 1199.8 68.88522 126.8273
"6001" 1200 65.43608 128.2048
"6002" 1200.2 62.6649 128.5167
"6003" 1200.4 60.46441 127.9115
"6004" 1200.6 57.35524 126.4248
"6005" 1200.8 52.94751 124.6924
"6006" 1201 47.9593 122.586
"6007" 1201.2 43.44834 120.3495
"6008" 1201.4 40.20746 117.7544
"6009" 1201.6 36.29097 116.0328
"6010" 1201.8 31.64142 114.302
"6011" 1202 27.72519 112.7399
"6012" 1202.2 25.61555 109.9687
"6013" 1202.4 23.96366 106.3991
"6014" 1202.6 20.44279 101.9601
"6015" 1202.8 16.60763 99.5584
"6016" 1203 13.42515 99.33664
"6017" 1203.2 14.18038 99.69286
"6018" 1203.4 14.50796 100.1371
"6019" 1203.6 14.74743 100.5633
"6020" 1203.8 15.1601 100.1645
"6021" 1204 16.06436 100.1304
"6022" 1204.2 16.49389 99.46317
"6023" 1204.4 16.4341 96.75868
"6024" 1204.6 14.86195 93.16201
"6025" 1204.8 11.99115 90.46209
"6026" 1205 8.190048 88.04356
"6027" 1205.2 5.94964 86.46145
"6028" 1205.4 6.63449 85.54131
"6029" 1205.6 7.511377 83.20359
"6030" 1205.8 8.833915 79.49923
"6031" 1206 9.73451 75.42058
"6032" 1206.2 10.07709 71.18844
"6033" 1206.4 9.153613 67.21632
"6034" 1206.6 6.771461 63.62678
"6035" 1206.8 5.059629 61.15434
"6036" 1207 5.468104 58.05199
"6037" 1207.2 7.615493 55.79195
"6038" 1207.4 10.27605 52.92132
"6039" 1207.6 13.6438 49.78363
"6040" 1207.8 17.19831 46.31481
"6041" 1208 21.19086 43.01008
"6042" 1208.2 23.4674 39.70348
"6043" 1208.4 24.24329 35.312
"6044" 1208.6 23.67978 30.76674
"6045" 1208.8 22.09071 26.49751
"6046" 1209 21.921 24.32625
"6047" 1209.2 22.45026 24.96439
"6048" 1209.4 22.41249 26.24015
"6049" 1209.6 22.69146 27.25764
"6050" 1209.8 25.40368 28.34366
"6051" 1210 29.33583 29.49587
"6052" 1210.2 33.57744 31.03769
"6053" 1210.4 37.51019 33.37016
"6054" 1210.6 40.95407 35.52422
"6055" 1210.8 43.16088 38.92654
"6056" 1211 45.04605 42.27635
"6057" 1211.2 46.18362 45.35149
"6058" 1211.4 44.88661 47.59366
"6059" 1211.6 43.03012 50.30676
"6060" 1211.8 40.6202 52.10419
"6061" 1212 37.21735 54.27452
"6062" 1212.2 33.73984 55.27993
"6063" 1212.4 30.45751 54.21958
"6064" 1212.6 26.21082 52.74522
"6065" 1212.8 22.09422 51.21342
"6066" 1213 17.87293 50.16191
"6067" 1213.2 14.14279 49.77729
"6068" 1213.4 10.21679 50.28819
"6069" 1213.6 7.556324 50.30262
"6070" 1213.8 7.652755 50.1387
"6071" 1214 7.609791 50.34595
"6072" 1214.2 7.70457 50.66952
"6073" 1214.4 8.159635 51.16097
"6074" 1214.6 8.560633 51.94088
"6075" 1214.8 8.768385 52.40393
"6076" 1215 8.311699 53.90388
"6077" 1215.2 7.854959 55.86471
"6078" 1215.4 6.49707 58.73182
"6079" 1215.6 5.349137 61.27409
"6080" 1215.8 4.560066 64.2791
"6081" 1216 2.354174 67.15456
"6082" 1216.2 1.205826 67.57306
"6083" 1216.4 1.170724 67.70463
"6084" 1216.6 1.221836 68.24139
"6085" 1216.8 1.845475 68.76452
"6086" 1217 2.639528 69.33048
"6087" 1217.2 3.574064 70.71225
"6088" 1217.4 4.547408 73.78405
"6089" 1217.6 5.151667 76.29833
"6090" 1217.8 4.858159 80.51994
"6091" 1218 3.563709 83.77263
"6092" 1218.2 2.974082 84.1119
"6093" 1218.4 2.909086 84.41646
"6094" 1218.6 3.11179 84.62251
"6095" 1218.8 2.920947 84.81481
"6096" 1219 3.528204 84.08954
"6097" 1219.2 4.837981 84.32031
"6098" 1219.4 7.777006 86.32369
"6099" 1219.6 10.24353 88.7923
"6100" 1219.8 12.1133 92.5291
"6101" 1220 13.91729 96.64408
"6102" 1220.2 14.12273 100.1371
"6103" 1220.4 13.4616 103.1043
"6104" 1220.6 13.28926 103.1043
"6105" 1220.8 13.50692 102.8691
"6106" 1221 13.99816 102.7406
"6107" 1221.2 14.9973 102.6527
"6108" 1221.4 17.06623 103.2031
"6109" 1221.6 20.25813 105.0071
"6110" 1221.8 22.87151 107.3195
"6111" 1222 24.50481 110.1628
"6112" 1222.2 25.8136 113.4835
"6113" 1222.4 25.95744 116.4494
"6114" 1222.6 25.87525 117.3745
"6115" 1222.8 26.01234 117.8917
"6116" 1223 26.29877 117.9822
"6117" 1223.2 26.80267 117.5274
"6118" 1223.4 28.2096 117.5383
"6119" 1223.6 30.97908 118.9936
"6120" 1223.8 32.97646 120.8978
"6121" 1224 33.43997 122.3362
"6122" 1224.2 33.28758 122.6397
"6123" 1224.4 33.28659 122.6496
"6124" 1224.6 33.02978 122.7493
"6125" 1224.8 32.77894 122.8421
"6126" 1225 32.85898 122.4053
"6127" 1225.2 32.86894 122.2624
"6128" 1225.4 33.06009 122.4951
"6129" 1225.6 33.03519 122.6
"6130" 1225.8 33.05322 122.617
"6131" 1226 33.21526 122.5926
"6132" 1226.2 33.47036 122.6148
"6133" 1226.4 33.64482 122.8231
"6134" 1226.6 33.95025 122.8807
"6135" 1226.8 34.01926 122.9853
"6136" 1227 34.32172 122.7764
"6137" 1227.2 34.50241 122.5987
"6138" 1227.4 35.37517 123.6511
"6139" 1227.6 35.37009 123.639
"6140" 1227.8 35.68679 124.1448
"6141" 1228 35.80485 124.2379
"6142" 1228.2 35.65278 124.329
"6143" 1228.4 35.65278 124.329
"6144" 1228.6 35.63489 124.2945
"6145" 1228.8 35.36709 124.5526
"6146" 1229 35.49666 124.5456
"6147" 1229.2 35.45814 124.3148
"6148" 1229.4 35.16618 124.0051
"6149" 1229.6 34.52992 123.5328
"6150" 1229.8 32.71808 122.0732
"6151" 1230 32.5304 121.6063
"6152" 1230.2 31.69748 120.3554
"6153" 1230.4 30.2783 118.5525
"6154" 1230.6 28.29289 116.599
"6155" 1230.8 25.90662 115.4879
"6156" 1231 23.35983 114.4409
"6157" 1231.2 22.18943 113.8533
"6158" 1231.4 22.32806 112.7429
"6159" 1231.6 21.84812 109.7836
"6160" 1231.8 20.47557 106.7942
"6161" 1232 17.7132 104.4583
"6162" 1232.2 15.38774 102.1225
"6163" 1232.4 14.30302 99.66299
"6164" 1232.6 14.23205 96.30803
"6165" 1232.8 13.34603 93.32443
"6166" 1233 11.38763 91.59478
"6167" 1233.2 9.070978 90.0515
"6168" 1233.4 9.099449 88.45735
"6169" 1233.6 10.12633 87.44639
"6170" 1233.8 11.28037 84.78363
"6171" 1234 11.9592 81.41097
"6172" 1234.2 11.20749 77.90213
"6173" 1234.4 9.003951 74.85144
"6174" 1234.6 6.388621 71.53217
"6175" 1234.8 4.437618 69.9302
"6176" 1235 5.075468 70.27339
"6177" 1235.2 5.718503 69.48789
"6178" 1235.4 6.816404 67.64601
"6179" 1235.6 8.430135 64.43958
"6180" 1235.8 9.60931 61.25206
"6181" 1236 9.92407 57.83545
"6182" 1236.2 9.70822 54.0144
"6183" 1236.4 8.392552 50.54652
"6184" 1236.6 6.902573 48.78243
"6185" 1236.8 7.066802 48.4302
"6186" 1237 7.683168 48.59687
"6187" 1237.2 8.261011 49.13914
"6188" 1237.4 9.624928 49.05598
"6189" 1237.6 12.98787 48.1724
"6190" 1237.8 16.60425 47.55773
"6191" 1238 20.40065 46.05742
"6192" 1238.2 23.76893 44.86412
"6193" 1238.4 26.70259 44.48937
"6194" 1238.6 28.75714 45.60377
"6195" 1238.8 30.52171 47.34229
"6196" 1239 30.91611 49.54009
"6197" 1239.2 30.56024 50.61701
"6198" 1239.4 30.49275 51.41401
"6199" 1239.6 29.66259 52.35755
"6200" 1239.8 28.42443 53.81106
"6201" 1240 26.83953 56.51062
"6202" 1240.2 24.67767 59.44992
"6203" 1240.4 23.22221 62.96329
"6204" 1240.6 21.69921 66.77367
"6205" 1240.8 20.03288 70.51249
"6206" 1241 18.76307 74.4943
"6207" 1241.2 18.28683 78.71028
"6208" 1241.4 18.03748 82.81897
"6209" 1241.6 19.06667 86.48789
"6210" 1241.8 20.58832 88.43583
"6211" 1242 20.77543 89.25438
"6212" 1242.2 19.74872 90.01205
"6213" 1242.4 18.35033 92.55291
"6214" 1242.6 16.94791 96.11289
"6215" 1242.8 15.26089 98.84859
"6216" 1243 15.29143 98.97828
"6217" 1243.2 15.21392 98.94239
"6218" 1243.4 15.85552 98.41921
"6219" 1243.6 16.65147 98.52964
"6220" 1243.8 17.34845 98.78917
"6221" 1244 18.8501 100.6403
"6222" 1244.2 20.51316 103.6516
"6223" 1244.4 22.99365 107.0944
"6224" 1244.6 25.3544 110.3425
"6225" 1244.8 27.40473 113.4152
"6226" 1245 27.94165 115.1316
"6227" 1245.2 27.63395 114.5719
"6228" 1245.4 27.80629 113.5091
"6229" 1245.6 28.20399 112.5466
"6230" 1245.8 29.35968 112.0633
"6231" 1246 30.50796 111.6631
"6232" 1246.2 33.35292 111.031
"6233" 1246.4 36.54242 111.4283
"6234" 1246.6 40.07125 112.5167
"6235" 1246.8 42.72414 113.7004
"6236" 1247 44.84132 116.2387
"6237" 1247.2 47.5364 119.2424
"6238" 1247.4 50.1371 121.8952
"6239" 1247.6 52.49224 123.6085
"6240" 1247.8 53.40016 123.1033
"6241" 1248 53.06917 122.6185
"6242" 1248.2 52.68394 122.1428
"6243" 1248.4 52.28857 122.0314
"6244" 1248.6 52.36497 121.9537
"6245" 1248.8 52.48326 121.2645
"6246" 1249 52.45893 120.3964
"6247" 1249.2 53.36093 118.3608
"6248" 1249.4 55.27815 116.0264
"6249" 1249.6 58.01186 114.2051
"6250" 1249.8 61.26845 112.9494
"6251" 1250 64.87997 112.1706
"6252" 1250.2 68.04847 111.8148
"6253" 1250.4 71.52807 112.4356
"6254" 1250.6 75.00643 113.0932
"6255" 1250.8 77.03305 114.8585
"6256" 1251 78.40684 116.8405
"6257" 1251.2 78.95044 118.5694
"6258" 1251.4 79.63101 119.8234
"6259" 1251.6 80.70909 122.2228
"6260" 1251.8 81.60118 124.9705
"6261" 1252 81.9618 124.8617
"6262" 1252.2 82.53494 124.0362
"6263" 1252.4 83.47687 122.6994
"6264" 1252.6 84.8651 120.9218
"6265" 1252.8 85.20335 118.8298
"6266" 1253 85.18747 116.6372
"6267" 1253.2 85.15464 114.2278
"6268" 1253.4 85.54377 111.2645
"6269" 1253.6 86.11569 108.084
"6270" 1253.8 86.71279 105.036
"6271" 1254 86.1964 101.8569
"6272" 1254.2 84.98889 98.86289
"6273" 1254.4 83.71881 95.78104
"6274" 1254.6 81.5888 93.00802
"6275" 1254.8 79.55455 90.59279
"6276" 1255 77.4829 88.59687
"6277" 1255.2 75.1538 85.72934
"6278" 1255.4 72.79126 82.75757
"6279" 1255.6 71.77235 79.8661
"6280" 1255.8 72.01163 76.69099
"6281" 1256 71.88791 74.11884
"6282" 1256.2 70.38873 72.1802
"6283" 1256.4 69.69532 70.83405
"6284" 1256.6 70.13834 69.16097
"6285" 1256.8 71.32842 68.4595
"6286" 1257 73.34787 66.42017
"6287" 1257.2 75.80714 64.80663
"6288" 1257.4 77.90176 62.56695
"6289" 1257.6 79.5042 60.72026
"6290" 1257.8 80.6088 59.31763
"6291" 1258 82.35602 57.26162
"6292" 1258.2 84.16707 55.07123
"6293" 1258.4 86.60248 53.08405
"6294" 1258.6 88.81307 50.68609
"6295" 1258.8 89.62485 48.16902
"6296" 1259 89.20597 46.29699
"6297" 1259.2 88.47869 44.79026
"6298" 1259.4 88.5309 44.54726
"6299" 1259.6 88.44716 44.52217
"6300" 1259.8 88.3971 44.60969
"6301" 1260 88.21832 44.73431
"6302" 1260.2 87.60016 44.38548
"6303" 1260.4 85.59339 42.0599
"6304" 1260.6 83.71204 38.82197
"6305" 1260.8 82.08791 35.41311
"6306" 1261 80.59001 32.0287
"6307" 1261.2 80.17616 28.78335
"6308" 1261.4 81.26591 25.42038
"6309" 1261.6 83.11258 21.90512
"6310" 1261.8 84.74492 19.55039
"6311" 1262 84.8958 17.96866
"6312" 1262.2 83.85791 15.98538
"6313" 1262.4 82.77276 13.4302
"6314" 1262.6 81.18904 10.00285
"6315" 1262.8 80.28234 8.841001
"6316" 1263 80.21994 9.028102
"6317" 1263.2 79.89559 9.80587
"6318" 1263.4 78.27629 10.0552
"6319" 1263.6 74.90554 9.744885
"6320" 1263.8 70.93944 8.660969
"6321" 1264 66.13283 7.725654
"6322" 1264.2 62.35104 7.230988
"6323" 1264.4 59.43063 6.82232
"6324" 1264.6 57.53984 7.992952
"6325" 1264.8 56.50347 9.055446
"6326" 1265 56.37506 9.341442
"6327" 1265.2 56.20445 9.893486
"6328" 1265.4 53.71797 11.70037
"6329" 1265.6 50.19588 13.73423
"6330" 1265.8 45.51365 15.42812
"6331" 1266 40.65689 16.71042
"6332" 1266.2 35.80015 18.38892
"6333" 1266.4 31.15321 20.6802
"6334" 1266.6 27.44955 21.64434
"6335" 1266.8 24.67767 22.35919
"6336" 1267 24.7073 22.6156
"6337" 1267.2 24.82584 22.54761
"6338" 1267.4 24.6849 22.54465
"6339" 1267.6 24.7962 22.47754
"6340" 1267.8 24.73213 22.38238
"6341" 1268 24.71027 22.20905
"6342" 1268.2 24.29967 21.77542
"6343" 1268.4 22.95607 20.95928
"6344" 1268.6 22.59701 20.71225
"6345" 1268.8 22.7988 20.87709
"6346" 1269 22.59903 21.25009
"6347" 1269.2 20.9319 21.98737
"6348" 1269.4 18.19764 22.4845
"6349" 1269.6 17.35443 22.64882
"6350" 1269.8 17.29395 22.3745
"6351" 1270 17.35668 22.7849
"6352" 1270.2 17.78975 22.97092
"6353" 1270.4 18.19268 23.33645
"6354" 1270.6 18.03297 24.77635
"6355" 1270.8 16.724 27.39895
"6356" 1271 12.91987 29.88693
"6357" 1271.2 11.53545 30.15135
"6358" 1271.4 11.0506 29.9607
"6359" 1271.6 11.03731 29.80155
"6360" 1271.8 11.45468 30.11258
"6361" 1272 11.61133 30.51412
"6362" 1272.2 12.12705 31.36701
"6363" 1272.4 13.02045 33.62375
"6364" 1272.6 13.17528 36.84184
"6365" 1272.8 11.78733 40.09095
"6366" 1273 9.705618 42.90135
"6367" 1273.2 6.743444 45.08288
"6368" 1273.4 4.540804 45.24339
"6369" 1273.6 3.662346 45.59606
"6370" 1273.8 4.228953 45.68661
"6371" 1274 4.673571 46.34126
"6372" 1274.2 5.294751 46.71225
"6373" 1274.4 6.324457 48.86887
"6374" 1274.6 7.459319 51.88342
"6375" 1274.8 7.915293 55.16984
"6376" 1275 7.458451 58.98148
"6377" 1275.2 7.212333 62.44302
"6378" 1275.4 6.618721 65.91805
"6379" 1275.6 5.807714 69.21765
"6380" 1275.8 3.959293 71.28917
"6381" 1276 3.398803 71.58197
"6382" 1276.2 4.298661 71.27086
"6383" 1276.4 4.60134 72.24085
"6384" 1276.6 5.316764 73.74339
"6385" 1276.8 7.149351 75.44119
"6386" 1277 9.181801 77.85421
"6387" 1277.2 10.90258 80.70309
"6388" 1277.4 11.88933 83.96508
"6389" 1277.6 12.58742 87.77339
"6390" 1277.8 12.37745 91.22141
"6391" 1278 12.3007 93.7961
"6392" 1278.2 12.32342 94.57006
"6393" 1278.4 13.28777 95.7529
"6394" 1278.6 14.56801 96.42483
"6395" 1278.8 16.51873 96.47162
"6396" 1279 18.8301 96.33355
"6397" 1279.2 21.14147 96.90554
"6398" 1279.4 23.75471 97.46022
"6399" 1279.6 26.92432 97.72979
"6400" 1279.8 29.48616 97.2726
"6401" 1280 32.31853 96.39174
"6402" 1280.2 34.06169 94.27635
"6403" 1280.4 35.68227 91.87775
"6404" 1280.6 36.56049 89.03572
"6405" 1280.8 36.27675 86.66097
"6406" 1281 35.48382 84.62251
"6407" 1281.2 34.89956 82.20905
"6408" 1281.4 34.42531 78.69215
"6409" 1281.6 33.42301 74.73977
"6410" 1281.8 33.02945 70.33055
"6411" 1282 32.42705 66.20318
"6412" 1282.2 31.6829 63.73789
"6413" 1282.4 30.5953 62.7844
"6414" 1282.6 29.77388 62.25071
"6415" 1282.8 29.8163 62.27111
"6416" 1283 29.67971 62.09687
"6417" 1283.2 29.65529 62.16941
"6418" 1283.4 29.33851 62.33313
"6419" 1283.6 27.3343 61.38011
"6420" 1283.8 24.24371 59.21652
"6421" 1284 21.23316 56.5205
"6422" 1284.2 18.27695 53.51445
"6423" 1284.4 15.76334 49.3052
"6424" 1284.6 15.06333 45.72575
"6425" 1284.8 15.62567 45.22205
"6426" 1285 15.80215 45.81715
"6427" 1285.2 15.59023 46.7872
"6428" 1285.4 15.71864 47.70436
"6429" 1285.6 17.0555 48.31388
"6430" 1285.8 20.049 48.79558
"6431" 1286 23.24541 47.52685
"6432" 1286.2 25.59629 45.26353
"6433" 1286.4 26.81939 42.75712
"6434" 1286.6 27.39065 39.27838
"6435" 1286.8 27.13721 36.73789
"6436" 1287 27.45502 34.78597
"6437" 1287.2 27.37014 33.80408
"6438" 1287.4 27.24727 33.52361
"6439" 1287.6 27.25574 33.62152
"6440" 1287.8 27.26562 33.66097
"6441" 1288 27.13721 33.46866
"6442" 1288.2 27.0409 33.37251
"6443" 1288.4 26.64447 31.90784
"6444" 1288.6 26.17414 28.93569
"6445" 1288.8 26.61715 25.88212
"6446" 1289 28.94482 23.00022
"6447" 1289.2 31.93017 21.12072
"6448" 1289.4 35.06191 19.86976
"6449" 1289.6 38.13861 18.9293
"6450" 1289.8 41.09939 18.06997
"6451" 1290 44.94662 17.59588
"6452" 1290.2 48.90731 16.65346
"6453" 1290.4 52.70563 15.1726
"6454" 1290.6 55.46559 13.12626
"6455" 1290.8 58.04721 10.54742
"6456" 1291 60.29312 7.550829
"6457" 1291.2 59.99638 6.696975
"6458" 1291.4 59.75868 7.057041
"6459" 1291.6 59.69329 7.404558
"6460" 1291.8 59.85595 7.660969
"6461" 1292 60.72913 7.960114
"6462" 1292.2 63.37437 8.122507
"6463" 1292.4 66.84262 8.276353
"6464" 1292.6 70.53044 8.367928
"6465" 1292.8 74.61427 7.413314
"6466" 1293 78.65447 7.760406
"6467" 1293.2 81.75404 10.30199
"6468" 1293.4 83.98467 12.83055
"6469" 1293.6 86.45364 15.61901
"6470" 1293.8 89.75518 17.39723
"6471" 1294 93.27131 17.45905
"6472" 1294.2 96.82932 17.30199
"6473" 1294.4 100.1166 16.34473
"6474" 1294.6 100.122 15.63212
"6475" 1294.8 99.7913 15.849
"6476" 1295 99.8558 16.38011
"6477" 1295.2 100.1133 17.13237
"6478" 1295.4 99.7483 18.33002
"6479" 1295.6 100.3306 20.35328
"6480" 1295.8 102.3706 23.81831
"6481" 1296 105.1037 26.72851
"6482" 1296.2 108.1248 28.10641
"6483" 1296.4 111.8875 28.27635
"6484" 1296.6 112.5826 28.49374
"6485" 1296.8 110.715 29.04558
"6486" 1297 110.2181 32.08588
"6487" 1297.2 110.5063 37.20693
"6488" 1297.4 111.1618 42.06884
"6489" 1297.6 112.5952 47.26562
"6490" 1297.8 114.7981 51.41311
"6491" 1298 118.1905 55.56768
"6492" 1298.2 121.4955 58.38948
"6493" 1298.4 124.9852 61.9302
"6494" 1298.6 127.9558 63.63533
"6495" 1298.8 129.19 63.71825
"6496" 1299 129.2311 63.99542
"6497" 1299.2 128.4951 64.04558
"6498" 1299.4 127.4593 64.29345
"6499" 1299.6 125.8039 65.97667
"6500" 1299.8 123.8552 69.84046
"6501" 1300 123.1416 74.32031
"6502" 1300.2 123.7039 78.32652
"6503" 1300.4 123.9102 82.2209
"6504" 1300.6 122.4079 84.53093
"6505" 1300.8 120.7915 86.16097
"6506" 1301 119.2506 89.20293
"6507" 1301.2 117.6121 92.81124
"6508" 1301.4 116.1339 97.08673
"6509" 1301.6 114.7217 100.639
"6510" 1301.8 114.9008 104.037
"6511" 1302 115.6054 104.1529
"6512" 1302.2 114.9881 103.9424
"6513" 1302.4 114.3243 103.4105
"6514" 1302.6 112.8271 103.3045
"6515" 1302.8 109.7374 104.3586
"6516" 1303 106.2203 106.5071
"6517" 1303.2 103.5902 109.1639
"6518" 1303.4 101.1524 112.849
"6519" 1303.6 98.79888 116.0877
"6520" 1303.8 96.32424 118.6866
"6521" 1304 94.56095 121.5893
"6522" 1304.2 94.77477 122.3533
"6523" 1304.4 94.7695 121.7182
"6524" 1304.6 94.90073 120.9046
"6525" 1304.8 93.95407 120.0476
"6526" 1305 91.78042 118.8486
"6527" 1305.2 88.22881 117.751
"6528" 1305.4 84.79933 117.0193
"6529" 1305.6 81.27098 117.5346
"6530" 1305.8 77.96168 119.6524
"6531" 1306 75.76355 122.3148
"6532" 1306.2 74.08922 125.2727
"6533" 1306.4 73.57475 126.7117
"6534" 1306.6 73.57133 125.9968
"6535" 1306.8 73.5471 125.4322
"6536" 1307 73.05842 124.2527
"6537" 1307.2 71.72975 122.8261
"6538" 1307.4 68.66125 120.6198
"6539" 1307.6 65.43608 118.7325
"6540" 1307.8 62.12723 117.282
"6541" 1308 58.831 116.0298
"6542" 1308.2 55.886 114.0188
"6543" 1308.4 52.64984 111.9477
"6544" 1308.6 49.19154 110.8725
"6545" 1308.8 45.77701 111.2921
"6546" 1309 42.59332 113.145
"6547" 1309.2 40.45271 115.676
"6548" 1309.4 38.71332 116.3244
"6549" 1309.6 37.67276 116.2281
"6550" 1309.8 37.74661 115.8335
"6551" 1310 38.06937 115.3138
"6552" 1310.2 37.23378 114.0009
"6553" 1310.4 34.61781 111.5232
"6554" 1310.6 31.92787 108.7596
"6555" 1310.8 29.20093 106.0053
"6556" 1311 26.17414 102.4687
"6557" 1311.2 23.15651 98.75254
"6558" 1311.4 20.71352 95.00712
"6559" 1311.6 18.13249 91.45905
"6560" 1311.8 16.44712 88.19943
"6561" 1312 14.26094 86.42058
"6562" 1312.2 12.08511 86.52213
"6563" 1312.4 12.07661 86.71042
"6564" 1312.6 12.46269 86.69317
"6565" 1312.8 12.63335 86.43981
"6566" 1313 13.18008 85.39667
"6567" 1313.2 12.92228 82.71866
"6568" 1313.4 11.66065 78.82443
"6569" 1313.6 9.309191 75.08315
"6570" 1313.8 5.967984 72.70859
"6571" 1314 5.650018 72.35755
"6572" 1314.2 6.608256 72.58156
"6573" 1314.4 8.22702 72.22432
"6574" 1314.6 10.11619 69.77433
"6575" 1314.8 12.24813 66.39174
"6576" 1315 13.15045 62.38878
"6577" 1315.2 12.70523 58.26697
"6578" 1315.4 11.72807 54.21042
"6579" 1315.6 9.953989 50.66502
"6580" 1315.8 8.558687 49.16796
"6581" 1316 8.675131 49.31481
"6582" 1316.2 9.638203 49.61289
"6583" 1316.4 10.68104 49.98247
"6584" 1316.6 12.56767 48.75959
"6585" 1316.8 14.77231 46.55966
"6586" 1317 17.14154 44.26826
"6587" 1317.2 19.13408 40.94943
"6588" 1317.4 19.86602 37.82443
"6589" 1317.6 20.0713 34.36947
"6590" 1317.8 19.18933 31.72777
"6591" 1318 18.73314 29.93627
"6592" 1318.2 19.30423 29.90805
"6593" 1318.4 20.99383 29.49093
"6594" 1318.6 23.63257 28.08874
"6595" 1318.8 26.0285 25.46209
"6596" 1319 29.10814 22.96329
"6597" 1319.2 32.84226 20.74888
"6598" 1319.4 36.41938 18.35877
"6599" 1319.6 39.16888 15.61088
"6600" 1319.8 41.49401 12.60093
"6601" 1320 43.13828 12.25384
"6602" 1320.2 45.42212 12.77546
"6603" 1320.4 49.13192 13.3954
"6604" 1320.6 53.60791 13.46866
"6605" 1320.8 57.6924 13.89549
"6606" 1321 61.45143 14.66097
"6607" 1321.2 62.83191 14.93677
"6608" 1321.4 62.6407 15.10588
"6609" 1321.6 63.02428 15.48283
"6610" 1321.8 64.89923 16.3052
"6611" 1322 67.18346 17.69069
"6612" 1322.2 70.46666 19.3253
"6613" 1322.4 73.57133 21.72851
"6614" 1322.6 76.63907 24.54009
"6615" 1322.8 78.92904 26.85755
"6616" 1323 79.72965 28.23265
"6617" 1323.2 79.91351 28.46866
"6618" 1323.4 79.96166 28.37251
"6619" 1323.6 80.06943 28.3313
"6620" 1323.8 80.84156 28.52111
"6621" 1324 82.71605 28.9302
"6622" 1324.2 85.34429 28.75478
"6623" 1324.4 88.46558 28.38212
"6624" 1324.6 92.19057 28.03388
"6625" 1324.8 95.23704 26.7208
"6626" 1325 98.12014 25.31848
"6627" 1325.2 98.92729 26.07855
"6628" 1325.4 98.9675 27.00416
"6629" 1325.6 98.62997 27.25384
"6630" 1325.8 98.48904 27.28198
"6631" 1326 98.42239 27.28351
"6632" 1326.2 98.27269 27.18324
"6633" 1326.4 98.06302 27.71691
"6634" 1326.6 97.71106 29.89174
"6635" 1326.8 96.82076 32.69516
"6636" 1327 95.77208 36.02361
"6637" 1327.2 93.97883 39.34075
"6638" 1327.4 91.7015 42.14815
"6639" 1327.6 88.61465 44.16264
"6640" 1327.8 84.78054 45.51838
"6641" 1328 80.67521 46.30957
"6642" 1328.2 76.67759 47.1802
"6643" 1328.4 72.33151 47.64698
"6644" 1328.6 67.5573 48.38212
"6645" 1328.8 63.33077 48.48208
"6646" 1329 59.85273 48.76674
"6647" 1329.2 57.90524 50.48371
"6648" 1329.4 57.27715 52.57401
"6649" 1329.6 56.23871 53.78639
"6650" 1329.8 54.07501 56.11875
"6651" 1330 52.55353 59.37775
"6652" 1330.2 51.47827 63.0438
"6653" 1330.4 49.67307 65.26632
"6654" 1330.6 47.49303 66.74663
"6655" 1330.8 44.45323 68.57443
"6656" 1331 40.92288 69.71408
"6657" 1331.2 37.55629 70.96866
"6658" 1331.4 34.90755 71.37204
"6659" 1331.6 32.11766 72.60786
"6660" 1331.8 28.6396 74.24751
"6661" 1332 25.20211 76.06705
"6662" 1332.2 23.25866 77.83929
"6663" 1332.4 21.45967 78.91738
"6664" 1332.6 19.55187 79.0639
"6665" 1332.8 17.20794 79.8052
"6666" 1333 14.91996 81.24339
"6667" 1333.2 12.19209 83.06656
"6668" 1333.4 11.45841 84.4302
"6669" 1333.6 11.82437 84.22721
"6670" 1333.8 11.91598 84.29887
"6671" 1334 12.01699 84.04558
"6672" 1334.2 12.02157 84.02727
"6673" 1334.4 12.03427 84.05545
"6674" 1334.6 12.03 84.12874
"6675" 1334.8 12.05247 84.15692
"6676" 1335 12.42848 84.02227
"6677" 1335.2 12.81371 83.99896
"6678" 1335.4 12.81371 84.02227
"6679" 1335.6 13.04885 84.2324
"6680" 1335.8 13.82333 85.28386
"6681" 1336 15.05684 88.12842
"6682" 1336.2 16.4341 90.91669
"6683" 1336.4 17.47686 94.16393
"6684" 1336.6 19.20961 97.60834
"6685" 1336.8 21.01306 101.2744
"6686" 1337 23.69703 104.2245
"6687" 1337.2 26.95869 105.2463
"6688" 1337.4 30.9528 106.9119
"6689" 1337.6 35.14798 107.7734
"6690" 1337.8 38.88147 107.1745
"6691" 1338 40.49806 106.6159
"6692" 1338.2 40.5988 106.0755
"6693" 1338.4 40.66959 106.018
"6694" 1338.6 40.80834 105.9866
"6695" 1338.8 40.75503 105.9398
"6696" 1339 40.84739 105.9489
"6697" 1339.2 40.82245 105.9783
"6698" 1339.4 40.86097 106.0264
"6699" 1339.6 41.27213 106.2251
"6700" 1339.8 43.50942 106.5456
"6701" 1340 46.55836 106.9349
"6702" 1340.2 49.07689 108.606
"6703" 1340.4 50.89296 110.8862
"6704" 1340.6 50.87321 112.4775
"6705" 1340.8 50.53279 112.3664
"6706" 1341 50.51843 112.1652
"6707" 1341.2 50.53203 112.1329
"6708" 1341.4 50.51843 112.1652
"6709" 1341.6 50.50435 112.2743
"6710" 1341.8 50.50435 112.2743
"6711" 1342 50.49038 112.2161
"6712" 1342.2 50.48798 112.1817
"6713" 1342.4 50.47394 112.2136
"6714" 1342.6 50.48798 112.2704
"6715" 1342.8 50.48798 112.2704
"6716" 1343 50.55504 112.2136
"6717" 1343.2 50.50079 112.1641
"6718" 1343.4 50.49422 112.2136
"6719" 1343.6 50.42702 112.1335
"6720" 1343.8 50.45367 111.5861
"6721" 1344 50.47394 111.829
"6722" 1344.2 50.51761 111.9055
"6723" 1344.4 50.54244 111.8522
"6724" 1344.6 50.55504 111.8087
"6725" 1344.8 50.54244 111.8522
"6726" 1345 50.55504 111.8087
"6727" 1345.2 50.54244 111.8522
"6728" 1345.4 50.55504 111.8087
"6729" 1345.6 50.55504 111.8087
"6730" 1345.8 50.55054 111.802
"6731" 1346 50.54809 111.9687
"6732" 1346.2 50.54244 111.8522
"6733" 1346.4 50.53477 111.91
"6734" 1346.6 50.53477 111.91
"6735" 1346.8 50.53477 111.91
"6736" 1347 50.53477 111.91
"6737" 1347.2 50.54724 111.8661
"6738" 1347.4 50.54724 111.8661
"6739" 1347.6 50.53477 111.8087
"6740" 1347.8 50.53477 111.8087
"6741" 1348 50.61348 111.9302
"6742" 1348.2 50.5591 111.9687
"6743" 1348.4 50.52608 111.7928
"6744" 1348.6 50.52608 111.7928
"6745" 1348.8 50.48633 111.7486
"6746" 1349 50.37932 111.8266
"6747" 1349.2 50.37932 111.8266
"6748" 1349.4 50.3892 111.9647
"6749" 1349.6 50.45316 111.9014
"6750" 1349.8 50.37932 111.9253
"6751" 1350 50.35685 111.9494
"6752" 1350.2 50.32796 111.9206
"6753" 1350.4 50.37932 111.8266
"6754" 1350.6 50.37932 112.0337
"6755" 1350.8 50.40896 112.0436
"6756" 1351 50.34215 112.1326
"6757" 1351.2 50.21239 112.209
"6758" 1351.4 50.09682 112.8917
"6759" 1351.6 49.69142 114.3844
"6760" 1351.8 49.14002 116.1207
"6761" 1352 48.9604 117.5552
"6762" 1352.2 48.86973 118.5765
"6763" 1352.4 48.8352 119.0456
"6764" 1352.6 48.59354 119.6449
"6765" 1352.8 47.82031 120.7947
"6766" 1353 46.54309 121.959
"6767" 1353.2 46.31108 122.5246
"6768" 1353.4 46.24633 122.4177
"6769" 1353.6 46.95813 121.8844
"6770" 1353.8 47.3617 121.5552
"6771" 1354 48.04548 121.3533
"6772" 1354.2 48.52167 121.1225
"6773" 1354.4 49.07495 120.7561
"6774" 1354.6 50.38575 121.161
"6775" 1354.8 52.64483 122.4522
"6776" 1355 55.19468 123.5053
"6777" 1355.2 58.03611 124.8864
"6778" 1355.4 59.97793 126.161
"6779" 1355.6 61.1774 126.7816
"6780" 1355.8 61.14482 126.9615
"6781" 1356 61.0662 126.8148
"6782" 1356.2 61.03731 126.8069
"6783" 1356.4 61.03731 126.8069
"6784" 1356.6 61.03731 126.8069
"6785" 1356.8 60.62167 126.6164
"6786" 1357 60.10313 126.5167
"6787" 1357.2 59.36486 126.6159
"6788" 1357.4 58.87411 126.5111
"6789" 1357.6 58.22514 126.1994
"6790" 1357.8 56.69386 126.5456
"6791" 1358 55.40564 126.976
"6792" 1358.2 55.86142 126.4618
"6793" 1358.4 56.34716 125.9783
"6794" 1358.6 55.59825 125.2727
"6795" 1358.8 53.09198 124.286
"6796" 1359 50.0583 124.0456
"6797" 1359.2 47.12854 124.0962
"6798" 1359.4 45.66576 123.6422
"6799" 1359.6 45.01745 122.0287
"6800" 1359.8 42.86416 119.8437
"6801" 1360 39.53789 117.9101
"6802" 1360.2 35.62186 117.1994
"6803" 1360.4 31.68828 116.9168
"6804" 1360.6 30.9999 116.4364
"6805" 1360.8 31.27566 115.2654
"6806" 1361 31.11469 112.9975
"6807" 1361.2 29.68804 109.4822
"6808" 1361.4 26.98687 106.3251
"6809" 1361.6 23.52921 104.5897
"6810" 1361.8 19.86373 103.9723
"6811" 1362 18.34609 102.5959
"6812" 1362.2 18.49097 100.3917
"6813" 1362.4 18.38561 96.74775
"6814" 1362.6 16.95335 92.87201
"6815" 1362.8 14.55009 88.97403
"6816" 1363 11.56172 86.61551
"6817" 1363.2 9.425868 84.84229
"6818" 1363.4 9.614516 83.7961
"6819" 1363.6 10.78061 82.3408
"6820" 1363.8 12.23253 79.16463
"6821" 1364 12.78979 75.22757
"6822" 1364.2 12.32073 70.80101
"6823" 1364.4 11.834 66.66097
"6824" 1364.6 12.4545 62.15547
"6825" 1364.8 13.6438 57.41357
"6826" 1365 14.85392 54.02361
"6827" 1365.2 16.13893 51.76674
"6828" 1365.4 16.54342 49.92165
"6829" 1365.6 16.35081 49.28011
"6830" 1365.8 16.22561 49.34366
"6831" 1366 16.31957 49.45099
"6832" 1366.2 16.36248 49.45351
"6833" 1366.4 16.45915 49.4903
"6834" 1366.6 16.78006 50.46317
"6835" 1366.8 16.45492 50.69839
"6836" 1367 16.63466 50.5132
"6837" 1367.2 16.7259 50.57392
"6838" 1367.4 16.82271 50.50712
"6839" 1367.6 16.83 50.51838
"6840" 1367.8 16.81308 50.5552
"6841" 1368 16.85818 50.53714
"6842" 1368.2 16.80518 50.60377
"6843" 1368.4 16.80518 50.60377
"6844" 1368.6 16.84198 50.59366
"6845" 1368.8 16.77659 50.67514
"6846" 1369 16.80518 50.6728
"6847" 1369.2 16.8842 50.70239
"6848" 1369.4 16.8842 50.70239
"6849" 1369.6 16.8842 50.70239
"6850" 1369.8 16.8842 50.70239
"6851" 1370 16.8842 50.70239
"6852" 1370.2 16.8842 50.70239
"6853" 1370.4 16.83741 50.71562
"6854" 1370.6 16.83741 50.71562
"6855" 1370.8 16.8842 50.70239
"6856" 1371 16.86783 50.73587
"6857" 1371.2 16.85769 50.76623
"6858" 1371.4 16.85769 50.76623
"6859" 1371.6 16.81933 50.8855
"6860" 1371.8 16.81308 50.89174
"6861" 1372 16.81308 50.89174
"6862" 1372.2 16.81933 50.8855
"6863" 1372.4 16.98644 50.91097
"6864" 1372.6 16.9731 50.93908
"6865" 1372.8 17.05706 50.84046
"6866" 1373 16.91384 50.88977
"6867" 1373.2 16.86783 50.86745
"6868" 1373.4 16.88585 50.7443
"6869" 1373.6 16.72471 50.83291
"6870" 1373.8 16.72471 50.83291
"6871" 1374 16.68934 50.85211
"6872" 1374.2 16.69201 50.83679
"6873" 1374.4 16.85056 50.71918
"6874" 1374.6 16.79851 50.84392
"6875" 1374.8 16.89577 50.78104
"6876" 1375 16.90939 50.74751
"6877" 1375.2 16.73604 50.82977
"6878" 1375.4 16.75631 50.78647
"6879" 1375.6 16.76727 50.75037
"6880" 1375.8 16.74645 50.72958
"6881" 1376 16.59595 50.40922
"6882" 1376.2 16.70393 49.57977
"6883" 1376.4 17.09003 48.3907
"6884" 1376.6 17.67771 46.4067
"6885" 1376.8 18.28709 43.94437
"6886" 1377 18.27695 41.54558
"6887" 1377.2 17.39268 40.52286
"6888" 1377.4 16.8973 40.35149
"6889" 1377.6 16.92395 40.38705
"6890" 1377.8 16.8461 40.41005
"6891" 1378 16.66266 40.43753
"6892" 1378.2 16.7623 40.47041
"6893" 1378.4 16.79107 40.45584
"6894" 1378.6 16.97093 40.41519
"6895" 1378.8 17.6028 40.6802
"6896" 1379 18.11185 40.47416
"6897" 1379.2 19.57456 39.53141
"6898" 1379.4 22.04814 38.30672
"6899" 1379.6 24.85625 36.43425
"6900" 1379.8 27.49556 34.96687
"6901" 1380 29.08362 32.50712
"6902" 1380.2 29.84451 29.84687
"6903" 1380.4 30.71177 26.84523
"6904" 1380.6 32.19216 24.74915
"6905" 1380.8 33.43524 22.12251
"6906" 1381 34.31321 19.23342
"6907" 1381.2 34.27955 18.90005
"6908" 1381.4 34.15195 18.99192
"6909" 1381.6 34.17467 19.07373
"6910" 1381.8 34.22936 19.00614
"6911" 1382 34.22936 19.37103
"6912" 1382.2 34.54545 19.49923
"6913" 1382.4 35.52099 19.67311
"6914" 1382.6 37.24205 19.45979
"6915" 1382.8 39.91057 18.59012
"6916" 1383 42.35373 17.12251
"6917" 1383.2 44.58524 15.15253
"6918" 1383.4 46.66129 12.57705
"6919" 1383.6 47.59911 10.54827
"6920" 1383.8 47.6887 10.40515
"6921" 1384 47.57223 10.47671
"6922" 1384.2 47.54492 10.51838
"6923" 1384.4 47.591 10.465
"6924" 1384.6 47.3617 11.39698
"6925" 1384.8 47.46542 11.79706
"6926" 1385 47.78545 12.31481
"6927" 1385.2 49.05671 13.24751
"6928" 1385.4 51.47574 14.09489
"6929" 1385.6 54.67634 14.19568
"6930" 1385.8 57.83055 13.30754
"6931" 1386 60.82442 12.66907
"6932" 1386.2 63.96684 11.94362
"6933" 1386.4 66.26416 10.72391
"6934" 1386.6 68.52787 9.806268
"6935" 1386.8 70.45514 9.592143
"6936" 1387 73.08446 8.66971
"6937" 1387.2 74.54543 7.21448
"6938" 1387.4 75.55875 6.386721
"6939" 1387.6 76.85736 6.045584
"6940" 1387.8 78.54381 5.225071
"6941" 1388 80.94358 4.731203
"6942" 1388.2 81.66455 4.01936
"6943" 1388.4 82.41749 3.660969
"6944" 1388.6 82.28125 3.463971
"6945" 1388.8 82.26246 3.604683
"6946" 1389 82.34745 3.940689
"6947" 1389.2 82.28125 4.617817
"6948" 1389.4 82.88527 5.281848
"6949" 1389.6 85.39231 6.131054
"6950" 1389.8 88.72458 6.795175
"6951" 1390 91.21354 6.737892
"6952" 1390.2 91.68767 6.501205
"6953" 1390.4 91.94683 6.697406
"6954" 1390.6 91.62445 7.062678
"6955" 1390.8 91.4245 7.644485
"6956" 1391 91.86455 9.376532
"6957" 1391.2 93.50779 12.91738
"6958" 1391.4 95.49386 16.16524
"6959" 1391.6 98.86675 17.81481
"6960" 1391.8 102.9245 18.12251
"6961" 1392 104.3297 18.48698
"6962" 1392.2 106.042 20.49207
"6963" 1392.4 109.2149 22.53917
"6964" 1392.6 109.5761 24.6837
"6965" 1392.8 110.3722 27.9943
"6966" 1393 111.2271 31.43569
"6967" 1393.2 111.5428 35.85732
"6968" 1393.4 111.4647 39.3833
"6969" 1393.6 112.1015 42.92593
"6970" 1393.8 113.9449 45.54908
"6971" 1394 116.3176 47.89174
"6972" 1394.2 119.6654 49.8606
"6973" 1394.4 123.027 50.91257
"6974" 1394.6 123.672 52.16621
"6975" 1394.8 123.1843 54.24751
"6976" 1395 123.7123 57.86665
"6977" 1395.2 124.9596 61.52422
"6978" 1395.4 126.023 63.8572
"6979" 1395.6 126.5524 63.87076
"6980" 1395.8 126.2608 63.82336
"6981" 1396 125.0115 63.90572
"6982" 1396.2 123.1875 64.25926
"6983" 1396.4 120.0714 65.9943
"6984" 1396.6 116.7116 68.50363
"6985" 1396.8 114.0062 71.16097
"6986" 1397 111.6673 74.32031
"6987" 1397.2 109.953 77.4904
"6988" 1397.4 108.8773 80.29782
"6989" 1397.6 107.6675 82.65572
"6990" 1397.8 106.8628 86.1108
"6991" 1398 106.1966 89.67495
"6992" 1398.2 106.2076 92.53396
"6993" 1398.4 106.3915 95.84046
"6994" 1398.6 107.632 98.57152
"6995" 1398.8 109.3056 101.8606
"6996" 1399 109.5187 103.9719
"6997" 1399.2 108.7013 105.2155
"6998" 1399.4 107.5156 107.0688
"6999" 1399.6 106.46 106.49
"7000" 1399.8 104.5007 106.5264
"7001" 1400 100.7252 107.8073
"7002" 1400.2 97.01586 109.8864
"7003" 1400.4 93.19426 111.584
"7004" 1400.6 89.93884 113.1919
"7005" 1400.8 87.37379 114.6272
"7006" 1401 83.75683 115.7629
"7007" 1401.2 80.9904 117.4896
"7008" 1401.4 78.98546 120.3655
"7009" 1401.6 78.62941 123.1481
"7010" 1401.8 78.72893 123.2283
"7011" 1402 78.78824 122.8816
"7012" 1402.2 78.92154 122.1706
"7013" 1402.4 78.81561 121.1898
"7014" 1402.6 77.80392 119.6775
"7015" 1402.8 75.47868 117.9199
"7016" 1403 71.58401 115.4986
"7017" 1403.2 68.40363 113.4171
"7018" 1403.4 64.69698 112.5071
"7019" 1403.6 62.03496 111.5407
"7020" 1403.8 58.00685 110.7721
"7021" 1404 53.57351 109.8244
"7022" 1404.2 50.33759 110.0071
"7023" 1404.4 47.61514 110.2096
"7024" 1404.6 44.28481 110.9194
"7025" 1404.8 40.73172 111.2824
"7026" 1405 37.2999 109.5584
"7027" 1405.2 35.39722 107.8738
"7028" 1405.4 32.08097 105.8496
"7029" 1405.6 29.11838 103.1848
"7030" 1405.8 26.44013 100.1903
"7031" 1406 25.34545 96.881
"7032" 1406.2 24.71027 93.08405
"7033" 1406.4 23.58125 89.66689
"7034" 1406.6 22.64625 88.19538
"7035" 1406.8 22.04669 87.02177
"7036" 1407 21.70346 84.17716
"7037" 1407.2 22.55299 81.13212
"7038" 1407.4 23.20975 77.29136
"7039" 1407.6 24.44061 73.8258
"7040" 1407.8 26.55488 70.24415
"7041" 1408 28.66061 66.73789
"7042" 1408.2 31.31343 64.49139
"7043" 1408.4 33.07936 64.12251
"7044" 1408.6 33.44532 64.20905
"7045" 1408.8 33.1908 64.35328
"7046" 1409 33.07181 64.40941
"7047" 1409.2 33.13294 64.45979
"7048" 1409.4 33.19751 64.4771
"7049" 1409.6 33.06544 64.57977
"7050" 1409.8 32.88353 64.74003
"7051" 1410 32.30569 65.06054
"7052" 1410.2 31.85334 64.91971
"7053" 1410.4 31.56733 64.81481
"7054" 1410.6 31.38486 64.69336
"7055" 1410.8 31.49029 64.15135
"7056" 1411 31.5123 63.68844
"7057" 1411.2 31.62512 62.82443
"7058" 1411.4 31.47103 62.08405
"7059" 1411.6 31.30895 60.25572
"7060" 1411.8 31.44386 57.37892
"7061" 1412 31.6829 54.08405
"7062" 1412.2 32.29927 50.79558
"7063" 1412.4 32.13504 48.21562
"7064" 1412.6 32.03511 45.30932
"7065" 1412.8 32.166 41.85224
"7066" 1413 31.37472 38.01696
"7067" 1413.2 30.10522 34.51761
"7068" 1413.4 29.68564 30.63336
"7069" 1413.6 30.06494 27.64174
"7070" 1413.8 30.67943 25.03996
"7071" 1414 32.41187 23.48345
"7072" 1414.2 34.99211 22.60093
"7073" 1414.4 38.92125 21.61955
"7074" 1414.6 43.43533 20.48543
"7075" 1414.8 47.85287 19.95905
"7076" 1415 52.58916 19.68959
"7077" 1415.2 57.17489 20.03749
"7078" 1415.4 61.98557 20.59391
"7079" 1415.6 65.72747 21.52635
"7080" 1415.8 68.31079 21.57306
"7081" 1416 70.01922 22.2136
"7082" 1416.2 71.3397 22.75367
"7083" 1416.4 73.74985 22.89174
"7084" 1416.6 76.77531 22.48836
"7085" 1416.8 81.15587 20.9302
"7086" 1417 85.18128 19.7522
"7087" 1417.2 89.44567 19.22447
"7088" 1417.4 93.78173 18.69516
"7089" 1417.6 97.34757 19.11462
"7090" 1417.8 98.92409 18.32108
"7091" 1418 98.55857 17.31481
"7092" 1418.2 98.59299 17.26981
"7093" 1418.4 98.32385 17.96329
"7094" 1418.6 97.95653 18.96508
"7095" 1418.8 98.40448 20.56481
"7096" 1419 100.7946 22.97915
"7097" 1419.2 104.3884 25.92593
"7098" 1419.4 106.9716 28.70277
"7099" 1419.6 108.7706 32.27985
"7100" 1419.8 110.7788 35.37767
"7101" 1420 113.4651 38.36793
"7102" 1420.2 117.209 41.34433
"7103" 1420.4 121.0911 43.27635
"7104" 1420.6 120.685 43.62519
"7105" 1420.8 120.4634 43.38624
"7106" 1421 120.1656 42.8661
"7107" 1421.2 120.6033 43.02796
"7108" 1421.4 121.9122 44.16796
"7109" 1421.6 123.7758 44.60015
"7110" 1421.8 123.777 44.69244
"7111" 1422 123.292 44.71642
"7112" 1422.2 122.3262 44.80543
"7113" 1422.4 121.4712 45.44333
"7114" 1422.6 120.5166 47.49858
"7115" 1422.8 120.2487 51.65922
"7116" 1423 120.9053 55.92495
"7117" 1423.2 121.7063 59.94898
"7118" 1423.4 122.3762 62.9267
"7119" 1423.6 124.1747 65.4959
"7120" 1423.8 126.3212 68.91465
"7121" 1424 126.6434 72.67435
"7122" 1424.2 128.0336 75.13254
"7123" 1424.4 128.9513 75.61027
"7124" 1424.6 129.0087 75.78063
"7125" 1424.8 128.6784 75.78471
"7126" 1425 127.9919 75.60281
"7127" 1425.2 126.675 76.42321
"7128" 1425.4 124.8101 77.72565
"7129" 1425.6 122.3657 80.37892
"7130" 1425.8 120.3983 83.05274
"7131" 1426 118.6202 84.70118
"7132" 1426.2 117.2281 86.8253
"7133" 1426.4 116.564 90.59299
"7134" 1426.6 116.0028 94.32701
"7135" 1426.8 116.0874 98.22945
"7136" 1427 114.6199 100.3604
"7137" 1427.2 112.5124 102.208
"7138" 1427.4 109.9088 105.1382
"7139" 1427.6 107.5099 108.5736
"7140" 1427.8 105.8706 112.2416
"7141" 1428 106.0822 113.5179
"7142" 1428.2 105.7409 112.6952
"7143" 1428.4 105.0818 111.7806
"7144" 1428.6 103.5088 110.709
"7145" 1428.8 100.1897 109.9931
"7146" 1429 96.1379 109.4928
"7147" 1429.2 91.9519 109.1417
"7148" 1429.4 87.58919 109.7764
"7149" 1429.6 83.68516 111.4248
"7150" 1429.8 80.15198 114.0914
"7151" 1430 77.35785 116.2407
"7152" 1430.2 74.25493 119.114
"7153" 1430.4 72.03467 123.3038
"7154" 1430.6 69.89757 127.3447
"7155" 1430.8 69.11815 128.4552
"7156" 1431 69.156 127.5167
"7157" 1431.2 68.35665 126.4174
"7158" 1431.4 66.06363 124.4577
"7159" 1431.6 62.87889 122.0099
"7160" 1431.8 58.97679 120.1726
"7161" 1432 54.59437 119.0744
"7162" 1432.2 50.64532 118.8533
"7163" 1432.4 46.77398 120.2685
"7164" 1432.6 42.58218 120.7093
"7165" 1432.8 39.36116 118.6141
"7166" 1433 37.4914 115.8467
"7167" 1433.2 35.43371 112.2632
"7168" 1433.4 33.84829 108.1853
"7169" 1433.6 31.4004 104.4644
"7170" 1433.8 29.12606 101.0044
"7171" 1434 26.95869 97.93864
"7172" 1434.2 23.75471 95.73414
"7173" 1434.4 20.64085 93.19768
"7174" 1434.6 18.28736 89.88758
"7175" 1434.8 18.08434 86.16097
"7176" 1435 19.13408 81.95905
"7177" 1435.2 20.89453 78.28622
"7178" 1435.4 22.78818 77.16299
"7179" 1435.6 23.56603 76.78987
"7180" 1435.8 23.41333 77.21866
"7181" 1436 23.58686 77.38238
"7182" 1436.2 23.58686 77.38238
"7183" 1436.4 23.53104 77.37892
"7184" 1436.6 23.67978 77.44943
"7185" 1436.8 23.87758 77.68464
"7186" 1437 26.17414 77.50712
"7187" 1437.2 29.30764 77.57279
"7188" 1437.4 32.90646 78.31298
"7189" 1437.6 36.346 79.40273
"7190" 1437.8 39.33611 81.14815
"7191" 1438 42.72062 82.7269
"7192" 1438.2 46.40759 84.22448
"7193" 1438.4 48.84438 85.75399
"7194" 1438.6 51.1562 86.52635
"7195" 1438.8 52.79134 86.43644
"7196" 1439 53.01329 85.94052
"7197" 1439.2 53.21351 85.4009
"7198" 1439.4 53.24519 84.74488
"7199" 1439.6 52.99567 84.62251
"7200" 1439.8 52.8801 84.54558
"7201" 1440 52.83886 84.65702
"7202" 1440.2 52.77416 84.66097
"7203" 1440.4 52.75984 84.64716
"7204" 1440.6 52.81597 84.54277
"7205" 1440.8 52.81597 84.54277
"7206" 1441 52.83745 84.59503
"7207" 1441.2 52.83745 84.59503
"7208" 1441.4 52.90272 84.5107
"7209" 1441.6 52.84158 84.65135
"7210" 1441.8 52.85356 84.66472
"7211" 1442 52.83745 84.59503
"7212" 1442.2 52.83745 84.59503
"7213" 1442.4 52.86497 84.4943
"7214" 1442.6 52.86295 84.58967
"7215" 1442.8 53.27146 84.21167
"7216" 1443 54.2555 83.1243
"7217" 1443.2 56.0383 81.03127
"7218" 1443.4 58.50581 78.64265
"7219" 1443.6 61.22545 76.38011
"7220" 1443.8 63.13856 75.383
"7221" 1444 64.02283 75.13824
"7222" 1444.2 64.11914 74.97582
"7223" 1444.4 63.41139 75.36938
"7224" 1444.6 63.07902 75.46866
"7225" 1444.8 62.77084 75.38162
"7226" 1445 62.57823 73.46866
"7227" 1445.2 62.34709 70.37037
"7228" 1445.4 62.12133 66.86312
"7229" 1445.6 62.50286 63.28471
"7230" 1445.8 63.22326 60.06526
"7231" 1446 63.58161 56.97045
"7232" 1446.2 62.73948 54.05453
"7233" 1446.4 60.97739 51.20798
"7234" 1446.6 59.53064 50.29345
"7235" 1446.8 58.18841 49.97582
"7236" 1447 56.29419 49.5584
"7237" 1447.2 53.06476 47.76632
"7238" 1447.4 49.89137 45.0114
"7239" 1447.6 46.64628 41.31665
"7240" 1447.8 44.44681 37.37892
"7241" 1448 42.03897 33.3045
"7242" 1448.2 39.77808 29.31392
"7243" 1448.4 37.86857 25.465
"7244" 1448.6 35.30897 22.13069
"7245" 1448.8 33.36357 21.17439
"7246" 1449 32.44786 21.628
"7247" 1449.2 32.63906 21.76748
"7248" 1449.4 32.71288 21.88971
"7249" 1449.6 32.67857 21.96472
"7250" 1449.8 32.67857 21.96472
"7251" 1450 32.76987 21.90421
"7252" 1450.2 32.71288 21.88971
"7253" 1450.4 32.71288 21.88971
"7254" 1450.6 33.36013 21.659
"7255" 1450.8 33.77568 21.29066
"7256" 1451 34.48618 20.82073
"7257" 1451.2 35.81894 20.2651
"7258" 1451.4 37.48059 19.82443
"7259" 1451.6 40.35144 18.22269
"7260" 1451.8 42.655 16.02783
"7261" 1452 43.79375 14.08221
"7262" 1452.2 44.13979 13.26761
"7263" 1452.4 44.13205 13.24058
"7264" 1452.6 44.05057 13.84412
"7265" 1452.8 44.2707 14.77818
"7266" 1453 45.62817 15.22022
"7267" 1453.2 48.87792 15.28819
"7268" 1453.4 52.88669 15.18931
"7269" 1453.6 56.93463 14.79558
"7270" 1453.8 61.0198 13.82705
"7271" 1454 64.2804 12.69496
"7272" 1454.2 67.01263 11.75499
"7273" 1454.4 68.99346 9.956102
"7274" 1454.6 69.42022 8.978694
"7275" 1454.8 69.49559 9.095751
"7276" 1455 69.48666 9.131054
"7277" 1455.2 69.64348 9.1847
"7278" 1455.4 70.63044 9.373914
"7279" 1455.6 73.80623 7.976166
"7280" 1455.8 76.95021 7.625466
"7281" 1456 78.95492 9.000861
"7282" 1456.2 81.91132 11.10283
"7283" 1456.4 85.65769 12.23362
"7284" 1456.6 90.40135 12.36289
"7285" 1456.8 91.79822 11.47603
"7286" 1457 91.31788 11.28116
"7287" 1457.2 91.07618 12.20301
"7288" 1457.4 90.92541 13.36078
"7289" 1457.6 91.18849 15.05872
"7290" 1457.8 92.59978 17.85677
"7291" 1458 94.93742 20.02948
"7292" 1458.2 97.817 21.61289
"7293" 1458.4 101.4326 21.88995
"7294" 1458.6 104.6527 22.6666
"7295" 1458.8 105.0584 23.20642
"7296" 1459 104.2422 23.86807
"7297" 1459.2 102.9416 24.849
"7298" 1459.4 101.7568 28.24362
"7299" 1459.6 101.4093 32.66097
"7300" 1459.8 100.8559 36.71167
"7301" 1460 100.1694 40.53932
"7302" 1460.2 98.28524 43.25804
"7303" 1460.4 97.21027 43.67058
"7304" 1460.6 96.17213 43.53276
"7305" 1460.8 94.60425 43.30754
"7306" 1461 93.63981 43.61036
"7307" 1461.2 93.30527 43.44842
"7308" 1461.4 91.8274 42.9574
"7309" 1461.6 89.12047 42.46866
"7310" 1461.8 86.03237 40.80766
"7311" 1462 82.53494 39.61782
"7312" 1462.2 79.81955 37.5165
"7313" 1462.4 77.4588 34.52859
"7314" 1462.6 76.58083 30.72716
"7315" 1462.8 77.05565 26.83628
"7316" 1463 77.13436 22.965
"7317" 1463.2 77.30903 19.63087
"7318" 1463.4 76.01745 15.71516
"7319" 1463.6 75.44486 11.4302
"7320" 1463.8 75.50746 8.596866
"7321" 1464 75.05107 9.182336
"7322" 1464.2 74.07426 9.946394
"7323" 1464.4 70.2828 10.58405
"7324" 1464.6 65.42059 11.40525
"7325" 1464.8 60.86819 12.32889
"7326" 1465 55.70049 13.21069
"7327" 1465.2 50.89296 12.89174
"7328" 1465.4 46.07423 12.88162
"7329" 1465.6 42.30205 12.93864
"7330" 1465.8 42.2994 12.89174
"7331" 1466 42.78965 13.2966
"7332" 1466.2 42.86061 14.2885
"7333" 1466.4 41.40029 16.84366
"7334" 1466.6 39.12094 19.67968
"7335" 1466.8 36.21897 22.6802
"7336" 1467 32.88353 24.86823
"7337" 1467.2 29.40907 26.17576
"7338" 1467.4 25.98152 26.38905
"7339" 1467.6 22.32185 26.8661
"7340" 1467.8 20.91336 28.07203
"7341" 1468 21.27073 28.4302
"7342" 1468.2 21.62727 28.70759
"7343" 1468.4 22.22865 29.0704
"7344" 1468.6 22.2448 30.04558
"7345" 1468.8 21.79607 32.70463
"7346" 1469 20.55869 36.26452
"7347" 1469.2 18.30736 39.80469
"7348" 1469.4 15.19512 42.9805
"7349" 1469.6 11.52582 44.96866
"7350" 1469.8 9.444212 44.89723
"7351" 1470 9.576425 44.95553
"7352" 1470.2 9.649861 45.12858
"7353" 1470.4 9.947687 45.688
"7354" 1470.6 9.833159 47.45515
"7355" 1470.8 7.938252 50.79195
"7356" 1471 6.344746 54.02586
"7357" 1471.2 5.885435 56.9943
"7358" 1471.4 4.660606 59.4302
"7359" 1471.6 4.530377 62.08202
"7360" 1471.8 5.269825 64.55463
"7361" 1472 5.584687 67.98283
"7362" 1472.2 4.565671 71.36752
"7363" 1472.4 3.007895 73.06656
"7364" 1472.6 2.001048 72.99858
"7365" 1472.8 2.255979 72.86911
"7366" 1473 2.706265 72.97859
"7367" 1473.2 2.867812 73.2443
"7368" 1473.4 3.599746 73.12251
"7369" 1473.6 5.14066 76.4302
"7370" 1473.8 6.278217 79.65644
"7371" 1474 7.08505 83.32696
"7372" 1474.2 8.595551 87.18324
"7373" 1474.4 9.46485 91.35328
"7374" 1474.6 10.68912 95.29267
"7375" 1474.8 11.78514 98.9886
"7376" 1475 11.69596 102.3469
"7377" 1475.2 11.32609 102.6743
"7378" 1475.4 11.39787 102.5621
"7379" 1475.6 11.71325 102.8769
"7380" 1475.8 12.19584 102.4247
"7381" 1476 13.26898 101.8496
"7382" 1476.2 15.74827 102.1324
"7383" 1476.4 19.41385 103.267
"7384" 1476.6 23.04162 104.6731
"7385" 1476.8 26.43416 106.334
"7386" 1477 29.52195 108.3496
"7387" 1477.2 32.86748 110.2283
"7388" 1477.4 36.41392 111.925
"7389" 1477.6 39.51521 112.2541
"7390" 1477.8 41.44993 111.9746
"7391" 1478 43.63956 110.8023
"7392" 1478.2 46.41697 109.3478
"7393" 1478.4 48.29659 107.3946
"7394" 1478.6 49.86569 105.4058
"7395" 1478.8 51.85454 103.4552
"7396" 1479 53.73676 100.9124
"7397" 1479.2 54.16897 99.72101
"7398" 1479.4 54.09187 99.84875
"7399" 1479.6 53.81675 99.53868
"7400" 1479.8 53.63687 99.45044
"7401" 1480 53.53499 99.25712
"7402" 1480.2 53.43412 99.1468
"7403" 1480.4 53.37754 98.51786
"7404" 1480.6 53.32261 98.4889
"7405" 1480.8 53.33274 98.21562
"7406" 1481 53.22123 98.21562
"7407" 1481.2 53.22123 98.21562
"7408" 1481.4 53.33274 98.21562
"7409" 1481.6 53.18698 98.13082
"7410" 1481.8 52.92669 96.73789
"7411" 1482 52.94751 94.62251
"7412" 1482.2 52.62155 92.00416
"7413" 1482.4 52.89683 89.80469
"7414" 1482.6 54.17487 87.65918
"7415" 1482.8 54.22862 86.54111
"7416" 1483 54.00689 85.77635
"7417" 1483.2 53.82804 84.83313
"7418" 1483.4 53.08988 82.23956
"7419" 1483.6 51.95156 78.7454
"7420" 1483.8 50.4928 75.19049
"7421" 1484 49.14109 70.96866
"7422" 1484.2 47.39839 67.12251
"7423" 1484.4 44.77397 63.9118
"7424" 1484.6 42.23991 60.63649
"7425" 1484.8 39.09604 57.88338
"7426" 1485 36.12003 54.11551
"7427" 1485.2 33.71236 50.45293
"7428" 1485.4 32.35613 45.80383
"7429" 1485.6 32.21095 40.58405
"7430" 1485.8 31.58215 35.18957
"7431" 1486 30.92957 30.34473
"7432" 1486.2 30.18401 25.22565
"7433" 1486.4 29.05479 21.80627
"7434" 1486.6 28.51686 22.16723
"7435" 1486.8 28.43297 22.4809
"7436" 1487 28.61112 22.68271
"7437" 1487.2 29.27347 22.97041
"7438" 1487.4 29.98197 23.21718
"7439" 1487.6 30.97986 22.93981
"7440" 1487.8 32.84986 21.44709
"7441" 1488 35.93169 18.08874
"7442" 1488.2 38.9118 15.23288
"7443" 1488.4 41.19805 13.23057
"7444" 1488.6 41.43764 13.1544
"7445" 1488.8 40.91371 13.9998
"7446" 1489 40.90208 14.918
"7447" 1489.2 41.9364 15.31695
"7448" 1489.4 43.89465 15.74599
"7449" 1489.6 47.74693 15.77635
"7450" 1489.8 51.7822 14.48789
"7451" 1490 55.52558 12.64519
"7452" 1490.2 58.78232 10.49024
"7453" 1490.4 60.26686 10.19943
"7454" 1490.6 60.39205 10.03597
"7455" 1490.8 60.19519 9.984761
"7456" 1491 60.2187 10.19943
"7457" 1491.2 61.26495 10.02461
"7458" 1491.4 65.05595 8.704675
"7459" 1491.6 69.71458 7.57443
"7460" 1491.8 74.88675 7.028698
"7461" 1492 77.65153 8.917379
"7462" 1492.2 80.37211 11.37159
"7463" 1492.4 83.64037 13.31213
"7464" 1492.6 87.97579 14.02727
"7465" 1492.8 92.2649 14.97507
"7466" 1493 96.0931 15.30016
"7467" 1493.2 96.24903 15.84046
"7468" 1493.4 95.92398 15.93114
"7469" 1493.6 95.57388 16.27803
"7470" 1493.8 95.17381 17.14873
"7471" 1494 94.89462 19.61823
"7472" 1494.2 95.2401 23.55108
"7473" 1494.4 95.00299 27.18797
"7474" 1494.6 94.67434 30.65909
"7475" 1494.8 94.0918 34.56153
"7476" 1495 94.63099 37.7781
"7477" 1495.2 96.3374 40.17129
"7478" 1495.4 97.75048 40.2531
"7479" 1495.6 98.70715 39.70492
"7480" 1495.8 98.72888 39.42008
"7481" 1496 98.72888 39.44032
"7482" 1496.2 98.71454 39.54277
"7483" 1496.4 98.78074 39.49281
"7484" 1496.6 98.79958 39.46965
"7485" 1496.8 98.8186 39.57443
"7486" 1497 98.67518 39.58612
"7487" 1497.2 98.44116 39.85144
"7488" 1497.4 97.93257 40.47828
"7489" 1497.6 97.81434 42.09796
"7490" 1497.8 98.48327 45.08579
"7491" 1498 100.349 48.20309
"7492" 1498.2 103.0535 50.12076
"7493" 1498.4 105.4983 50.78104
"7494" 1498.6 108.9936 51.8786
"7495" 1498.8 112.4439 53.2849
"7496" 1499 115.6664 53.96317
"7497" 1499.2 117.2807 54.93719
"7498" 1499.4 117.209 54.99371
"7499" 1499.6 117.0789 54.86976
"7500" 1499.8 117.1231 54.95468
"7501" 1500 117.041 54.94302
"7502" 1500.2 117.0211 54.91515
"7503" 1500.4 116.8954 54.89349
"7504" 1500.6 116.9211 54.92593
"7505" 1500.8 116.9042 54.93719
"7506" 1501 116.9042 54.93719
"7507" 1501.2 116.9567 54.82356
"7508" 1501.4 116.9742 54.71866
"7509" 1501.6 118.629 55.00712
"7510" 1501.8 121.4196 53.98297
"7511" 1502 123.7542 53.12585
"7512" 1502.2 124.0222 52.48204
"7513" 1502.4 123.9259 52.52461
"7514" 1502.6 123.9408 52.49858
"7515" 1502.8 123.8996 52.46342
"7516" 1503 123.6369 51.79642
"7517" 1503.2 124.545 49.4616
"7518" 1503.4 125.8713 46.82251
"7519" 1503.6 126.0488 46.7797
"7520" 1503.8 125.9232 47.01381
"7521" 1504 125.6849 46.90273
"7522" 1504.2 124.8213 47.24526
"7523" 1504.4 123.5984 47.66097
"7524" 1504.6 121.7108 46.16097
"7525" 1504.8 119.3492 43.71114
"7526" 1505 117.6834 39.81481
"7527" 1505.2 116.0394 35.73789
"7528" 1505.4 114.3039 31.58055
"7529" 1505.6 112.0929 28.33618
"7530" 1505.8 109.1634 24.86976
"7531" 1506 105.8989 21.00363
"7532" 1506.2 103.276 16.88212
"7533" 1506.4 100.3809 14.03722
"7534" 1506.6 98.99837 11.80199
"7535" 1506.8 98.94543 11.40238
"7536" 1507 98.10485 11.849
"7537" 1507.2 96.32424 12.57443
"7538" 1507.4 92.47196 12.08832
"7539" 1507.6 88.63042 11.08494
"7540" 1507.8 84.56313 9.421255
"7541" 1508 79.96988 7.535265
"7542" 1508.2 75.62463 5.917379
"7543" 1508.4 71.13388 6.067051
"7544" 1508.6 66.66165 7.045584
"7545" 1508.8 61.85256 8.240575
"7546" 1509 56.85617 9.599055
"7547" 1509.2 52.7549 10.10328
"7548" 1509.4 48.90755 8.039667
"7549" 1509.6 48.19898 6.329728
"7550" 1509.8 48.50064 7.07234
"7551" 1510 48.24222 7.88258
"7552" 1510.2 46.66171 9.364533
"7553" 1510.4 42.80003 11.18442
"7554" 1510.6 38.70369 13.52635
"7555" 1510.8 34.63507 16.60656
"7556" 1511 31.10506 19.35328
"7557" 1511.2 27.00238 21.43981
"7558" 1511.4 23.19825 21.59366
"7559" 1511.6 21.77903 20.69768
"7560" 1511.8 20.56805 19.89579
"7561" 1512 19.82887 19.99064
"7562" 1512.2 20.03651 20.14746
"7563" 1512.4 20.42489 20.4675
"7564" 1512.6 20.58832 21.46461
"7565" 1512.8 19.6721 23.49465
"7566" 1513 18.34116 25.49858
"7567" 1513.2 16.08985 27.24658
"7568" 1513.4 13.90736 27.49613
"7569" 1513.6 13.57166 27.09503
"7570" 1513.8 13.33777 26.83405
"7571" 1514 13.25416 27.06334
"7572" 1514.2 13.32034 27.16097
"7573" 1514.4 12.97714 27.68195
"7574" 1514.6 13.12452 28.39655
"7575" 1514.8 12.24171 29.77985
"7576" 1515 10.59646 31.62972
"7577" 1515.2 9.317282 32.97859
"7578" 1515.4 8.690689 33.27635
"7579" 1515.6 8.366073 33.29384
"7580" 1515.8 8.145442 33.31481
"7581" 1516 8.159635 33.17514
"7582" 1516.2 7.939987 32.95584
"7583" 1516.4 8.011745 33.09536
"7584" 1516.6 8.261011 33.27635
"7585" 1516.8 8.261011 33.33552
"7586" 1517 8.068396 33.66097
"7587" 1517.2 8.241749 33.79558
"7588" 1517.4 8.210764 34.01214
"7589" 1517.6 7.942201 34.58935
"7590" 1517.8 8.331052 34.86143
"7591" 1518 7.950343 35.75774
"7592" 1518.2 7.556972 36.91031
"7593" 1518.4 6.416583 38.28801
"7594" 1518.6 6.285161 38.15228
"7595" 1518.8 6.008906 38.32073
"7596" 1519 5.914619 38.18894
"7597" 1519.2 6.017621 37.98224
"7598" 1519.4 6.007424 37.87251
"7599" 1519.6 6.117131 37.77468
"7600" 1519.8 6.290419 37.62547
"7601" 1520 6.334868 37.7586
"7602" 1520.2 6.270664 38.01994
"7603" 1520.4 6.042095 38.27635
"7604" 1520.6 6.007424 38.29558
"7605" 1520.8 5.876263 38.44119
"7606" 1521 6.150629 38.52719
"7607" 1521.2 6.349136 38.73219
"7608" 1521.4 6.096933 39.0569
"7609" 1521.6 6.397002 39.65352
"7610" 1521.8 5.788092 40.79496
"7611" 1522 5.027843 43.29009
"7612" 1522.2 4.900224 45.78298
"7613" 1522.4 5.154329 48.21432
"7614" 1522.6 5.413072 51.03734
"7615" 1522.8 5.041601 53.71591
"7616" 1523 3.626231 56.95424
"7617" 1523.2 1.8683 59.24309
"7618" 1523.4 0.6244226 60.05237
"7619" 1523.6 0.5315877 60.5096
"7620" 1523.8 1.180777 61.26044
"7621" 1524 1.786209 63.1876
"7622" 1524.2 2.360011 66.73789
"7623" 1524.4 3.748334 69.90639
"7624" 1524.6 5.025092 73.54558
"7625" 1524.8 5.138633 76.25206
"7626" 1525 3.820746 80.66502
"7627" 1525.2 2.727729 82.14582
"7628" 1525.4 2.367015 82.22507
"7629" 1525.6 2.289969 82.69943
"7630" 1525.8 2.328492 82.87635
"7631" 1526 2.565132 83.49613
"7632" 1526.2 2.880239 83.38802
"7633" 1526.4 3.561223 83.85328
"7634" 1526.6 5.28191 85.95584
"7635" 1526.8 6.976916 88.36182
"7636" 1527 8.78535 90.73362
"7637" 1527.2 10.56168 92.13319
"7638" 1527.4 11.95712 93.8065
"7639" 1527.6 12.44914 95.5446
"7640" 1527.8 13.65421 97.74621
"7641" 1528 13.92937 99.75987
"7642" 1528.2 13.11248 101.5576
"7643" 1528.4 12.38522 101.5456
"7644" 1528.6 12.99559 101.1424
"7645" 1528.8 13.61919 101.5048
"7646" 1529 14.85045 101.6468
"7647" 1529.2 16.85769 103.0739
"7648" 1529.4 19.3134 105.1353
"7649" 1529.6 21.80978 106.494
"7650" 1529.8 23.5931 108.2187
"7651" 1530 24.88666 110.3816
"7652" 1530.2 26.84594 112.3946
"7653" 1530.4 28.3571 113.5007
"7654" 1530.6 28.39195 114.7818
"7655" 1530.8 28.28189 116.8698
"7656" 1531 27.42338 117.9797
"7657" 1531.2 27.38235 118.5095
"7658" 1531.4 27.23351 118.7434
"7659" 1531.6 27.37797 118.4927
"7660" 1531.8 27.95047 118.5541
"7661" 1532 29.27862 119.2153
"7662" 1532.2 31.16376 120.7214
"7663" 1532.4 32.79069 122.2576
"7664" 1532.6 32.91563 122.6994
"7665" 1532.8 32.91563 122.8917
"7666" 1533 32.66799 122.8231
"7667" 1533.2 32.57026 122.5336
"7668" 1533.4 32.57485 122.3444
"7669" 1533.6 32.57856 122.3989
"7670" 1533.8 32.61467 122.0985
"7671" 1534 32.51114 121.6802
"7672" 1534.2 32.33258 121.5196
"7673" 1534.4 32.06813 121.3052
"7674" 1534.6 31.81201 120.8335
"7675" 1534.8 30.53685 119.7379
"7676" 1535 28.73162 118.084
"7677" 1535.2 25.5361 116.6658
"7678" 1535.4 23.35096 115.5071
"7679" 1535.6 22.69146 113.4219
"7680" 1535.8 21.73438 109.6994
"7681" 1536 20.74805 105.1431
"7682" 1536.2 19.14372 101.9494
"7683" 1536.4 16.96897 99.66276
"7684" 1536.6 15.5322 97.79558
"7685" 1536.8 15.34089 95.40733
"7686" 1537 16.3848 94.64513
"7687" 1537.2 17.18925 93.9664
"7688" 1537.4 18.47426 93.18254
"7689" 1537.6 19.62525 91.98789
"7690" 1537.8 20.75745 90.15253
"7691" 1538 22.84191 88.81481
"7692" 1538.2 24.45895 88.14815
"7693" 1538.4 25.5674 87.28597
"7694" 1538.6 26.01041 86.01674
"7695" 1538.8 25.90448 84.54558
"7696" 1539 24.7962 83.41442
"7697" 1539.2 23.04303 81.72895
"7698" 1539.4 20.54017 79.33405
"7699" 1539.6 17.33222 77.09503
"7700" 1539.8 13.87971 75.73414
"7701" 1540 10.52213 74.04558
"7702" 1540.2 8.636362 71.66886
"7703" 1540.4 9.079621 70.87251
"7704" 1540.6 10.49128 70.86745
"7705" 1540.8 12.45266 70.34595
"7706" 1541 15.15033 68.06168
"7707" 1541.2 17.09237 64.22828
"7708" 1541.4 17.94523 60.44516
"7709" 1541.6 17.71837 56.28597
"7710" 1541.8 16.94275 52.79793
"7711" 1542 15.39737 48.95905
"7712" 1542.2 13.87031 45.49024
"7713" 1542.4 13.2112 42.67058
"7714" 1542.6 14.4543 40.97852
"7715" 1542.8 15.77817 38.69215
"7716" 1543 17.66242 35.01628
"7717" 1543.2 19.26891 30.88212
"7718" 1543.4 20.58832 27.96866
"7719" 1543.6 21.80066 28.10667
"7720" 1543.8 22.74988 28.31909
"7721" 1544 25.96125 27.15287
"7722" 1544.2 29.82441 25.37767
"7723" 1544.4 33.83162 23.00285
"7724" 1544.6 37.7075 20.706
"7725" 1544.8 42.11526 18.07489
"7726" 1545 46.22528 15.26674
"7727" 1545.2 50.38575 12.89174
"7728" 1545.4 54.96256 11.07714
"7729" 1545.6 59.02661 9.702244
"7730" 1545.8 63.52102 9.207527
"7731" 1546 67.74029 8.853276
"7732" 1546.2 71.22238 8.951775
"7733" 1546.4 74.96636 9.035463
"7734" 1546.6 78.61448 10.36043
"7735" 1546.8 82.51799 12.58237
"7736" 1547 85.50808 15.35677
"7737" 1547.2 89.16719 18.24362
"7738" 1547.4 92.99336 19.71642
"7739" 1547.6 96.45146 19.06347
"7740" 1547.8 98.67246 17.39007
"7741" 1548 98.26001 17.45905
"7742" 1548.2 97.97109 18.14174
"7743" 1548.4 97.23962 19.07306
"7744" 1548.6 97.26591 21.96011
"7745" 1548.8 97.84903 26.076
"7746" 1549 99.15781 30.31054
"7747" 1549.2 100.8681 33.61625
"7748" 1549.4 102.7226 35.96866
"7749" 1549.6 105.9305 37.76041
"7750" 1549.8 109.5223 38.1243
"7751" 1550 112.0104 36.99157
"7752" 1550.2 113.3792 36.02594
"7753" 1550.4 113.1185 36.26966
"7754" 1550.6 112.2727 36.9302
"7755" 1550.8 112.0756 37.90963
"7756" 1551 111.6673 39.65914
"7757" 1551.2 110.851 42.74522
"7758" 1551.4 110.5088 46.56583
"7759" 1551.6 111.0143 48.4302
"7760" 1551.8 110.7788 49.09249
"7761" 1552 110.8143 49.01811
"7762" 1552.2 110.8859 49.03597
"7763" 1552.4 110.8859 49.03597
"7764" 1552.6 110.7226 49.07306
"7765" 1552.8 110.3935 49.02682
"7766" 1553 110.1211 49.36453
"7767" 1553.2 109.6209 50.18154
"7768" 1553.4 108.6497 51.35328
"7769" 1553.6 108.5831 52.40456
"7770" 1553.8 108.4862 53.60468
"7771" 1554 108.9899 55.84324
"7772" 1554.2 110.4236 57.77208
"7773" 1554.4 111.9545 60.05729
"7774" 1554.6 114.255 61.72988
"7775" 1554.8 117.0477 62.89174
"7776" 1555 120.5113 62.93544
"7777" 1555.2 123.3709 61.45401
"7778" 1555.4 126.2885 60.81318
"7779" 1555.6 126.2833 60.8516
"7780" 1555.8 126.1837 60.78917
"7781" 1556 125.852 60.80258
"7782" 1556.2 125.4142 61.10852
"7783" 1556.4 125.3354 61.8253
"7784" 1556.6 125.4362 63.3983
"7785" 1556.8 125.9355 66.74644
"7786" 1557 125.8432 70.33055
"7787" 1557.2 126.1067 74.45584
"7788" 1557.4 125.5749 78.16646
"7789" 1557.6 125.2934 81.36289
"7790" 1557.8 124.3461 82.56831
"7791" 1558 122.8246 84.50545
"7792" 1558.2 120.0592 86.36146
"7793" 1558.4 117.2036 87.42165
"7794" 1558.6 114.2076 89.40398
"7795" 1558.8 111.6545 91.58583
"7796" 1559 110.2338 93.89549
"7797" 1559.2 109.2583 96.53597
"7798" 1559.4 109.5851 99.97582
"7799" 1559.6 109.5385 103.2294
"7800" 1559.8 109.819 106.6877
"7801" 1560 109.0679 107.9327
"7802" 1560.2 108.5548 106.8989
"7803" 1560.4 107.1462 106.2349
"7804" 1560.6 103.854 106.0343
"7805" 1560.8 100.3024 106.2876
"7806" 1561 96.8443 107.0264
"7807" 1561.2 94.02938 108.1939
"7808" 1561.4 91.54374 109.9339
"7809" 1561.6 89.38829 111.4082
"7810" 1561.8 88.85081 111.8917
"7811" 1562 88.7652 111.9345
"7812" 1562.2 88.68204 111.8478
"7813" 1562.4 88.69121 111.5547
"7814" 1562.6 89.01805 111.0719
"7815" 1562.8 89.2767 110.8405
"7816" 1563 89.66916 110.8543
"7817" 1563.2 89.78937 110.9687
"7818" 1563.4 89.71543 110.755
"7819" 1563.6 89.82856 110.6573
"7820" 1563.8 89.85849 110.0982
"7821" 1564 89.06727 109.2013
"7822" 1564.2 87.49593 107.8448
"7823" 1564.4 85.59339 106.6216
"7824" 1564.6 83.27306 105.9418
"7825" 1564.8 80.51604 105.1896
"7826" 1565 78.33204 104.3695
"7827" 1565.2 75.4317 104.1675
"7828" 1565.4 72.26397 104.7324
"7829" 1565.6 69.03587 105.5537
"7830" 1565.8 66.08287 107.2726
"7831" 1566 63.26989 110.0771
"7832" 1566.2 60.65208 113.2764
"7833" 1566.4 57.91268 116.6866
"7834" 1566.6 55.33056 119.6628
"7835" 1566.8 52.82767 122.302
"7836" 1567 51.21399 124.8148
"7837" 1567.2 49.91155 125.291
"7838" 1567.4 49.8079 124.2667
"7839" 1567.6 49.93146 122.9293
"7840" 1567.8 47.97538 120.7808
"7841" 1568 44.51101 118.6994
"7842" 1568.2 40.96691 116.4302
"7843" 1568.4 36.72206 114.2928
"7844" 1568.6 32.4493 112.5577
"7845" 1568.8 28.48551 112.3755
"7846" 1569 28.2435 111.8562
"7847" 1569.2 29.37153 111.606
"7848" 1569.4 30.23071 111.1085
"7849" 1569.6 31.01215 109.7922
"7850" 1569.8 31.85626 107.4687
"7851" 1570 32.42175 104.5979
"7852" 1570.2 32.41588 101.3533
"7853" 1570.4 31.30376 98.41805
"7854" 1570.6 29.47609 95.05291
"7855" 1570.8 27.3023 91.8661
"7856" 1571 25.07013 88.21069
"7857" 1571.2 21.90911 85.77635
"7858" 1571.4 18.1642 84.14877
"7859" 1571.6 13.673 82.97617
"7860" 1571.8 9.572622 81.60053
"7861" 1572 7.855507 79.17716
"7862" 1572.2 8.246194 77.15209
"7863" 1572.4 8.9731 77.30899
"7864" 1572.6 9.90604 77.23685
"7865" 1572.8 11.67028 76.50712
"7866" 1573 14.18977 74.19568
"7867" 1573.2 16.91456 70.90299
"7868" 1573.4 19.34807 67.54465
"7869" 1573.6 21.09875 63.75712
"7870" 1573.8 21.0141 59.68324
"7871" 1574 21.0957 55.66847
"7872" 1574.2 20.42322 51.628
"7873" 1574.4 19.39313 48.23691
"7874" 1574.6 17.38435 45.21819
"7875" 1574.8 14.87118 41.79908
"7876" 1575 13.38822 40.43753
"7877" 1575.2 12.93512 40.74644
"7878" 1575.4 13.32825 40.99825
"7879" 1575.6 13.47994 41.01445
"7880" 1575.8 14.04958 40.99903
"7881" 1576 14.53332 40.87004
"7882" 1576.2 15.23677 40.39694
"7883" 1576.4 16.3797 38.33405
"7884" 1576.6 17.95914 35.12251
"7885" 1576.8 18.95936 31.80383
"7886" 1577 20.21351 28.33872
"7887" 1577.2 21.11266 27.13319
"7888" 1577.4 21.27768 27.29457
"7889" 1577.6 21.66291 27.41603
"7890" 1577.8 22.97871 27.41837
"7891" 1578 26.12969 26.66886
"7892" 1578.2 29.71928 25.81274
"7893" 1578.4 33.74112 24.39357
"7894" 1578.6 37.58653 22.40135
"7895" 1578.8 40.73402 19.29034
"7896" 1579 43.0629 15.90747
"7897" 1579.2 45.23377 12.01262
"7898" 1579.4 46.58631 11.01797
"7899" 1579.6 47.06315 11.8052
"7900" 1579.8 47.48335 12.70955
"7901" 1580 48.54342 13.57781
"7902" 1580.2 51.52513 14.31186
"7903" 1580.4 55.60743 14.26536
"7904" 1580.6 59.28351 15.12858
"7905" 1580.8 63.37758 16.31481
"7906" 1581 66.19345 16.47162
"7907" 1581.2 66.36969 16.14073
"7908" 1581.4 66.27434 16.08301
"7909" 1581.6 66.2379 16.35328
"7910" 1581.8 66.18063 16.62355
"7911" 1582 66.20748 17.15287
"7912" 1582.2 66.92168 18.46866
"7913" 1582.4 67.35506 20.57443
"7914" 1582.6 68.79826 23.09812
"7915" 1582.8 71.08077 24.97965
"7916" 1583 73.34487 26.34341
"7917" 1583.2 75.90505 27.08093
"7918" 1583.4 78.96525 28.42428
"7919" 1583.6 81.69081 29.86726
"7920" 1583.8 84.89521 31.09978
"7921" 1584 88.60142 31.1306
"7922" 1584.2 92.30164 30.85732
"7923" 1584.4 95.34952 29.27814
"7924" 1584.6 97.72157 26.0823
"7925" 1584.8 99.62008 23.35328
"7926" 1585 99.86834 23.79772
"7927" 1585.2 99.56016 24.99153
"7928" 1585.4 99.89036 27.08588
"7929" 1585.6 101.8715 30.86377
"7930" 1585.8 104.4158 34.66276
"7931" 1586 106.9381 38.52719
"7932" 1586.2 109.4059 41.881
"7933" 1586.4 112.5381 45.31054
"7934" 1586.6 116.1678 47.80627
"7935" 1586.8 119.9491 48.89549
"7936" 1587 120.6707 48.89174
"7937" 1587.2 120.7477 48.57221
"7938" 1587.4 120.7477 48.66097
"7939" 1587.6 120.5026 48.71342
"7940" 1587.8 119.8635 48.89698
"7941" 1588 119.0635 49.22447
"7942" 1588.2 118.1766 49.81481
"7943" 1588.4 117.0055 51.50895
"7944" 1588.6 116.2731 54.96274
"7945" 1588.8 116.1708 58.58771
"7946" 1589 116.8596 60.44988
"7947" 1589.2 117.0268 60.61027
"7948" 1589.4 117.0153 60.62678
"7949" 1589.6 117.0268 60.61027
"7950" 1589.8 117.0364 60.48086
"7951" 1590 117.0422 60.51994
"7952" 1590.2 116.9223 60.56616
"7953" 1590.4 116.978 60.69394
"7954" 1590.6 116.98 60.64971
"7955" 1590.8 116.9413 60.50163
"7956" 1591 116.923 60.5291
"7957" 1591.2 117.0581 60.56695
"7958" 1591.4 117.1581 60.45293
"7959" 1591.6 117.4005 60.50712
"7960" 1591.8 118.1124 61.16971
"7961" 1592 119.9773 62.12251
"7962" 1592.2 122.3221 63.3098
"7963" 1592.4 124.4409 63.3516
"7964" 1592.6 125.0134 63.12626
"7965" 1592.8 125.1913 63.2048
"7966" 1593 124.9082 63.17379
"7967" 1593.2 124.9767 63.04558
"7968" 1593.4 125.5845 63.00285
"7969" 1593.6 127.6733 62.66097
"7970" 1593.8 128.9691 62.49774
"7971" 1594 128.6799 62.36726
"7972" 1594.2 127.854 62.60532
"7973" 1594.4 126.9024 63.06168
"7974" 1594.6 126.3143 63.35328
"7975" 1594.8 125.2164 65.4302
"7976" 1595 124.8988 68.25281
"7977" 1595.2 124.8429 70.91849
"7978" 1595.4 125.1377 74.01353
"7979" 1595.6 125.2147 77.17161
"7980" 1595.8 125.4218 79.82336
"7981" 1596 126.6598 81.35328
"7982" 1596.2 127.3552 81.2613
"7983" 1596.4 127.2884 81.13233
"7984" 1596.6 126.7188 80.80144
"7985" 1596.8 126.1588 81.01338
"7986" 1597 125.8242 80.60114
"7987" 1597.2 124.1474 80.75712
"7988" 1597.4 121.3211 81.49639
"7989" 1597.6 119.215 82.84264
"7990" 1597.8 117.8127 83.90822
"7991" 1598 115.5695 85.62877
"7992" 1598.2 113.325 85.81857
"7993" 1598.4 111.709 84.93677
"7994" 1598.6 109.4727 84.58029
"7995" 1598.8 107.1857 84.30199
"7996" 1599 105.2335 83.26761
"7997" 1599.2 104.0178 81.71958
"7998" 1599.4 102.642 79.45642
"7999" 1599.6 101.4684 77.07778
"8000" 1599.8 99.38039 74.66097
"8001" 1600 97.63402 73.19943
"8002" 1600.2 96.16827 73.72663
"8003" 1600.4 93.44348 74.8711
"8004" 1600.6 91.20771 76.50188
"8005" 1600.8 87.76142 77.79335
"8006" 1601 84.37652 79.24258
"8007" 1601.2 81.4293 80.69274
"8008" 1601.4 79.6974 82.9105
"8009" 1601.6 79.76534 84.62744
"8010" 1601.8 80.27186 84.6717
"8011" 1602 80.64544 84.73789
"8012" 1602.2 80.613 84.63263
"8013" 1602.4 80.68396 84.44851
"8014" 1602.6 80.79147 84.93109
"8015" 1602.8 81.07815 84.92215
"8016" 1603 82.3951 85.96866
"8017" 1603.2 84.13268 87.84595
"8018" 1603.4 85.82034 90.05413
"8019" 1603.6 85.69996 91.28116
"8020" 1603.8 84.82976 91.9302
"8021" 1604 84.09465 92.19755
"8022" 1604.2 83.90408 91.81679
"8023" 1604.4 84.08361 91.45905
"8024" 1604.6 84.06434 91.37251
"8025" 1604.8 84.30695 90.90456
"8026" 1605 84.07585 90.69662
"8027" 1605.2 83.67183 90.3589
"8028" 1605.4 83.53649 90.01628
"8029" 1605.6 83.04349 90.12251
"8030" 1605.8 82.00757 89.94302
"8031" 1606 79.71076 89.46056
"8032" 1606.2 77.19003 88.1243
"8033" 1606.4 75.84621 85.63771
"8034" 1606.6 76.18963 84.10969
"8035" 1606.8 76.75651 82.28198
"8036" 1607 77.07933 80.25438
"8037" 1607.2 76.96009 77.5755
"8038" 1607.4 76.94621 74.2119
"8039" 1607.6 78.00376 71.63969
"8040" 1607.8 79.63334 68.76586
"8041" 1608 80.69253 66.95157
"8042" 1608.2 79.97277 65.43612
"8043" 1608.4 78.43836 62.28198
"8044" 1608.6 76.9455 59.00188
"8045" 1608.8 76.31512 55.76761
"8046" 1609 74.90554 52.73968
"8047" 1609.2 73.02317 50.18195
"8048" 1609.4 70.30848 47.90883
"8049" 1609.6 68.55764 46.60411
"8050" 1609.8 68.15994 46.30418
"8051" 1610 68.33914 46.54558
"8052" 1610.2 68.25393 46.52422
"8053" 1610.4 68.16404 46.633
"8054" 1610.6 67.47063 47.00712
"8055" 1610.8 65.68824 47.21632
"8056" 1611 62.57823 46.78368
"8057" 1611.2 59.08298 46.52213
"8058" 1611.4 55.56037 46.5205
"8059" 1611.6 51.8635 46.38905
"8060" 1611.8 48.00037 46.3634
"8061" 1612 44.48212 47.48789
"8062" 1612.2 41.23093 48.85797
"8063" 1612.4 38.06119 50.50163
"8064" 1612.6 36.15505 53.22391
"8065" 1612.8 35.55445 55.56481
"8066" 1613 36.09377 56.57764
"8067" 1613.2 36.32491 56.43981
"8068" 1613.4 36.64298 56.43644
"8069" 1613.6 36.76792 55.95854
"8070" 1613.8 36.65235 55.97828
"8071" 1614 36.56327 55.9326
"8072" 1614.2 36.46696 55.9326
"8073" 1614.4 36.38269 55.96866
"8074" 1614.6 36.17994 56.20145
"8075" 1614.8 35.9454 56.42604
"8076" 1615 35.48382 57.91921
"8077" 1615.2 34.84178 60.70239
"8078" 1615.4 34.48473 63.66097
"8079" 1615.6 33.82092 66.78597
"8080" 1615.8 33.76864 70.12617
"8081" 1616 33.64206 73.84778
"8082" 1616.2 33.15053 76.81294
"8083" 1616.4 33.03778 79.81481
"8084" 1616.6 33.10825 83.23789
"8085" 1616.8 33.29072 85.90793
"8086" 1617 33.88884 89.08607
"8087" 1617.2 35.09859 91.15181
"8088" 1617.4 35.15533 91.21016
"8089" 1617.6 34.92738 91.11823
"8090" 1617.8 34.96641 91.16097
"8091" 1618 34.86444 90.83291
"8092" 1618.2 34.99384 90.95854
"8093" 1618.4 34.94878 90.89387
"8094" 1618.6 34.66478 90.69839
"8095" 1618.8 34.21325 90.80672
"8096" 1619 33.42343 91.99139
"8097" 1619.2 32.43645 94.31763
"8098" 1619.4 31.59082 96.90675
"8099" 1619.6 30.90694 100.3093
"8100" 1619.8 30.25572 103.8991
"8101" 1620 29.66871 107.3698
"8102" 1620.2 29.96916 110.1682
"8103" 1620.4 30.21903 110.2098
"8104" 1620.6 29.78565 109.5744
"8105" 1620.8 29.60088 108.6252
"8106" 1621 29.00088 107.9749
"8107" 1621.2 27.64458 106.7379
"8108" 1621.4 25.16168 104.8247
"8109" 1621.6 22.0742 103.2031
"8110" 1621.8 20.32163 100.9292
"8111" 1622 19.31617 98.15113
"8112" 1622.2 18.26756 95.00243
"8113" 1622.4 16.78419 91.41097
"8114" 1622.6 14.45356 88.66097
"8115" 1622.8 11.44878 87.03597
"8116" 1623 11.22431 86.59982
"8117" 1623.2 12.0531 86.44943
"8118" 1623.4 13.1702 84.8444
"8119" 1623.6 14.40439 81.61643
"8120" 1623.8 15.84451 77.94668
"8121" 1624 17.18704 73.5484
"8122" 1624.2 18.37784 69.60419
"8123" 1624.4 19.3267 66.1802
"8124" 1624.6 19.16955 62.36641
"8125" 1624.8 18.24026 58.20309
"8126" 1625 16.57094 55.30016
"8127" 1625.2 14.58592 53.78619
"8128" 1625.4 12.22976 52.25668
"8129" 1625.6 9.900281 50.50221
"8130" 1625.8 9.508816 50.28304
"8131" 1626 10.05536 50.48283
"8132" 1626.2 10.95761 50.48224
"8133" 1626.4 12.08119 49.92165
"8134" 1626.6 13.61366 47.86137
"8135" 1626.8 15.6495 44.80495
"8136" 1627 17.85008 41.35328
"8137" 1627.2 19.50005 37.37251
"8138" 1627.4 20.82322 33.58592
"8139" 1627.6 22.20826 30.01205
"8140" 1627.8 24.12115 26.56904
"8141" 1628 26.5643 23.1087
"8142" 1628.2 29.68934 21.60328
"8143" 1628.4 33.0312 21.12251
"8144" 1628.6 37.33613 20.10328
"8145" 1628.8 41.9633 19.2223
"8146" 1629 46.25417 18.22828
"8147" 1629.2 49.9941 17.22113
"8148" 1629.4 53.85891 16.09999
"8149" 1629.6 56.51963 14.25537
"8150" 1629.8 57.87174 12.5991
"8151" 1630 57.82394 11.60656
"8152" 1630.2 57.75793 11.60969
"8153" 1630.4 57.80319 11.76473
"8154" 1630.6 58.06823 12.10375
"8155" 1630.8 59.99438 12.06622
"8156" 1631 63.73391 10.88999
"8157" 1631.2 68.11477 9.457033
"8158" 1631.4 71.70386 7.814815
"8159" 1631.6 74.72636 7.65918
"8160" 1631.8 75.4093 8.345387
"8161" 1632 74.81664 8.700416
"8162" 1632.2 74.40578 8.608994
"8163" 1632.4 74.47092 8.503178
"8164" 1632.6 74.44326 8.507123
"8165" 1632.8 74.58772 8.593661
"8166" 1633 74.46253 8.305199
"8167" 1633.2 75.04648 7.966785
"8168" 1633.4 76.22495 7.709046
"8169" 1633.6 78.32979 7.430199
"8170" 1633.8 79.40533 6.631509
"8171" 1634 79.46836 6.498576
"8172" 1634.2 79.33995 6.344729
"8173" 1634.4 79.37754 6.328193
"8174" 1634.6 79.21842 6.453611
"8175" 1634.8 79.21005 6.361638
"8176" 1635 79.16056 6.423206
"8177" 1635.2 79.22866 6.387464
"8178" 1635.4 79.14305 6.399064
"8179" 1635.6 79.21309 6.283346
"8180" 1635.8 79.21472 6.317498
"8181" 1636 79.2306 6.274605
"8182" 1636.2 79.09719 5.941188
"8183" 1636.4 78.74963 5.674062
"8184" 1636.6 78.72199 5.807659
"8185" 1636.8 78.7228 5.767612
"8186" 1637 78.56949 6.182336
"8187" 1637.2 79.42322 6.160969
"8188" 1637.4 80.77152 5.82006
"8189" 1637.6 82.40947 4.526353
"8190" 1637.8 82.66386 4.099251
"8191" 1638 83.0412 3.715914
"8192" 1638.2 82.8761 3.340456
"8193" 1638.4 82.39722 3.549633
"8194" 1638.6 82.40832 3.651811
"8195" 1638.8 82.29336 4.062678
"8196" 1639 82.384 4.229531
"8197" 1639.2 82.36725 4.112474
"8198" 1639.4 82.62686 4.438561
"8199" 1639.6 83.63446 4.928451
"8200" 1639.8 85.56061 6.318311
"8201" 1640 88.51111 7.20992
"8202" 1640.2 91.71408 7.193151
"8203" 1640.4 91.94015 6.897366
"8204" 1640.6 91.99042 6.641738
"8205" 1640.8 91.698 6.886493
"8206" 1641 91.81181 7.288591
"8207" 1641.2 91.62609 7.760805
"8208" 1641.4 92.03146 8.836554
"8209" 1641.6 93.20389 10.96866
"8210" 1641.8 95.33204 12.93864
"8211" 1642 98.33443 13.93195
"8212" 1642.2 101.4951 14.91971
"8213" 1642.4 103.5525 15.66272
"8214" 1642.6 105.0025 15.62496
"8215" 1642.8 105.3074 15.25141
"8216" 1643 105.5616 15.00712
"8217" 1643.2 105.3578 14.93981
"8218" 1643.4 105.0584 15.20817
"8219" 1643.6 104.9534 15.20817
"8220" 1643.8 104.7831 15.59299
"8221" 1644 104.5778 16.57443
"8222" 1644.2 104.822 19.22915
"8223" 1644.4 105.9721 22.43875
"8224" 1644.6 107.8297 24.66097
"8225" 1644.8 110.5713 26.83405
"8226" 1645 112.9259 29.17936
"8227" 1645.2 114.7516 32.53221
"8228" 1645.4 116.2106 36.08832
"8229" 1645.6 116.9792 40.09073
"8230" 1645.8 117.3724 43.8258
"8231" 1646 116.2962 46.56695
"8232" 1646.2 114.6123 48.29512
"8233" 1646.4 113.1132 49.59628
"8234" 1646.6 111.9549 49.5552
"8235" 1646.8 111.8447 49.32336
"8236" 1647 111.9686 49.27838
"8237" 1647.2 111.8672 49.2885
"8238" 1647.4 111.117 49.02479
"8239" 1647.6 110.5131 48.93124
"8240" 1647.8 110.8859 49.04558
"8241" 1648 110.7318 49.5788
"8242" 1648.2 110.5681 50.32443
"8243" 1648.4 110.1723 50.81298
"8244" 1648.6 109.4185 51.30083
"8245" 1648.8 108.7877 51.92573
"8246" 1649 108.5895 52.31951
"8247" 1649.2 108.8146 52.64129
"8248" 1649.4 109.1208 52.72565
"8249" 1649.6 109.4686 52.73968
"8250" 1649.8 109.8604 52.83679
"8251" 1650 109.7131 52.53276
"8252" 1650.2 109.6836 52.63235
"8253" 1650.4 109.9522 53.4595
"8254" 1650.6 111.2046 54.96342
"8255" 1650.8 113.3224 55.46866
"8256" 1651 114.9066 56.12072
"8257" 1651.2 115.766 56.77286
"8258" 1651.4 117.8733 57.18168
"8259" 1651.6 120.8248 58.60114
"8260" 1651.8 123.3522 60.6593
"8261" 1652 125.5749 63.61387
"8262" 1652.2 126.4675 66.16097
"8263" 1652.4 125.3346 66.63056
"8264" 1652.6 123.8463 68.42686
"8265" 1652.8 122.3762 71.9302
"8266" 1653 120.5467 75.34157
"8267" 1653.2 118.3593 78.75499
"8268" 1653.4 116.0024 81.4844
"8269" 1653.6 114.9939 83.83282
"8270" 1653.8 112.9056 85.66646
"8271" 1654 110.02 86.4118
"8272" 1654.2 106.3594 87.14174
"8273" 1654.4 103.2445 86.31383
"8274" 1654.6 99.34406 85.23695
"8275" 1654.8 97.10062 84.77537
"8276" 1655 96.63242 83.91097
"8277" 1655.2 96.59286 83.32833
"8278" 1655.4 97.11344 83.43228
"8279" 1655.6 97.06111 83.23691
"8280" 1655.8 97.06631 83.28647
"8281" 1656 97.24879 83.45854
"8282" 1656.2 97.36154 83.38892
"8283" 1656.4 97.35291 83.50504
"8284" 1656.6 97.08087 83.66097
"8285" 1656.8 96.59998 83.79255
"8286" 1657 95.03831 83.56939
"8287" 1657.2 92.73199 82.8052
"8288" 1657.4 90.27709 81.79418
"8289" 1657.6 87.73083 80.33076
"8290" 1657.8 85.83202 78.28509
"8291" 1658 83.42974 76.35328
"8292" 1658.2 81.60672 74.07242
"8293" 1658.4 80.43053 70.88769
"8294" 1658.6 78.87164 67.46342
"8295" 1658.8 78.00528 64.00086
"8296" 1659 77.28695 60.54908
"8297" 1659.2 75.55038 57.80813
"8298" 1659.4 73.872 54.09249
"8299" 1659.6 70.94575 51.37117
"8300" 1659.8 67.27801 48.54131
"8301" 1660 64.72695 45.84046
"8302" 1660.2 62.02278 43.50891
"8303" 1660.4 60.19986 41.24458
"8304" 1660.6 58.22942 38.40456
"8305" 1660.8 56.12789 35.0921
"8306" 1661 53.96921 30.98538
"8307" 1661.2 51.00462 27.77468
"8308" 1661.4 48.35979 25.12076
"8309" 1661.6 46.69825 21.7037
"8310" 1661.8 46.20154 18.33002
"8311" 1662 45.06317 14.89174
"8312" 1662.2 43.82241 13.10808
"8313" 1662.4 43.74301 13.26817
"8314" 1662.6 43.83044 13.32764
"8315" 1662.8 44.06975 13.50363
"8316" 1663 44.67854 13.73253
"8317" 1663.2 45.33253 13.49997
"8318" 1663.4 46.81138 11.94851
"8319" 1663.6 48.79755 9.543836
"8320" 1663.8 50.89296 8.225071
"8321" 1664 51.18772 8.774605
"8322" 1664.2 51.01149 9.223099
"8323" 1664.4 51.07974 9.628335
"8324" 1664.6 51.31536 9.764208
"8325" 1664.8 52.85579 9.952177
"8326" 1665 56.22196 9.362892
"8327" 1665.2 59.7562 8.598357
"8328" 1665.4 63.21689 7.942345
"8329" 1665.6 64.52149 7.823362
"8330" 1665.8 64.26731 8.039667
"8331" 1666 64.23471 8.026353
"8332" 1666.2 64.31175 8.056573
"8333" 1666.4 64.36103 8.070629
"8334" 1666.6 64.32189 8.04356
"8335" 1666.8 64.39843 7.968661
"8336" 1667 64.71533 8.138991
"8337" 1667.2 66.25199 8.604683
"8338" 1667.4 69.8884 9.466829
"8339" 1667.6 74.37214 9.666886
"8340" 1667.8 78.82631 9.968661
"8341" 1668 83.97592 10.87251
"8342" 1668.2 88.32861 12.34473
"8343" 1668.4 92.06164 15.53038
"8344" 1668.6 95.51032 19.58799
"8345" 1668.8 99.52592 23.25071
"8346" 1669 103.4562 26.07356
"8347" 1669.2 106.4273 29.3215
"8348" 1669.4 108.6589 32.34229
"8349" 1669.6 111.6279 35.41682
"8350" 1669.8 114.8817 37.34104
"8351" 1670 117.882 37.38517
"8352" 1670.2 117.6659 37.41837
"8353" 1670.4 117.6051 37.497
"8354" 1670.6 117.5283 37.50712
"8355" 1670.8 117.3523 38.03485
"8356" 1671 117.9023 40.5316
"8357" 1671.2 120.0674 43.63642
"8358" 1671.4 122.401 46.21706
"8359" 1671.6 124.1645 47.44859
"8360" 1671.8 124.2886 47.33527
"8361" 1672 123.8646 47.16621
"8362" 1672.2 123.1345 46.9302
"8363" 1672.4 122.1057 47.83405
"8364" 1672.6 120.8901 50.45027
"8365" 1672.8 120.5423 53.60114
"8366" 1673 120.7135 57.05413
"8367" 1673.2 121.6209 60.37037
"8368" 1673.4 123.0507 63.3516
"8369" 1673.6 124.0983 64.71642
"8370" 1673.8 123.777 65.40922
"8371" 1674 123.2517 67.0389
"8372" 1674.2 123.3458 69.82376
"8373" 1674.4 122.6906 72.61582
"8374" 1674.6 121.7723 74.50385
"8375" 1674.8 121.0484 75.0681
"8376" 1675 120.7477 74.79693
"8377" 1675.2 120.3992 74.51262
"8378" 1675.4 119.9222 74.2324
"8379" 1675.6 119.9093 73.89853
"8380" 1675.8 119.5631 73.60328
"8381" 1676 119.5504 73.66097
"8382" 1676.2 119.6883 73.56481
"8383" 1676.4 119.8291 73.42428
"8384" 1676.6 119.6123 73.42818
"8385" 1676.8 119.6337 73.45307
"8386" 1677 119.5414 73.18526
"8387" 1677.2 118.1474 72.12251
"8388" 1677.4 115.3169 70.42457
"8389" 1677.6 112.4653 68.32006
"8390" 1677.8 109.7564 65.59223
"8391" 1678 108.1069 62.40873
"8392" 1678.2 107.7923 59.09575
"8393" 1678.4 106.8182 54.10677
"8394" 1678.6 106.6869 49.72251
"8395" 1678.8 105.8243 45.16599
"8396" 1679 104.2187 41.32644
"8397" 1679.2 102.427 37.57868
"8398" 1679.4 99.84033 34.00188
"8399" 1679.6 98.27009 30.06526
"8400" 1679.8 96.97107 26.24594
"8401" 1680 95.27785 22.57868
"8402" 1680.2 95.16541 18.57463
"8403" 1680.4 96.03573 15.79681
"8404" 1680.6 96.65865 15.49403
"8405" 1680.8 96.63406 15.62496
"8406" 1681 96.1601 16.02719
"8407" 1681.2 95.49775 15.8288
"8408" 1681.4 93.78173 13.69593
"8409" 1681.6 91.62948 10.37502
"8410" 1681.8 89.55208 7.907436
"8411" 1682 88.80801 7.353276
"8412" 1682.2 88.88263 7.415149
"8413" 1682.4 88.85751 7.440233
"8414" 1682.6 88.38034 7.654422
"8415" 1682.8 87.6352 8.054131
"8416" 1683 85.10939 7.713502
"8417" 1683.2 81.99538 6.746075
"8418" 1683.4 78.91833 5.071225
"8419" 1683.6 77.60214 3.088137
"8420" 1683.8 77.67381 2.891738
"8421" 1684 77.53793 3.420584
"8422" 1684.2 76.98927 4.386493
"8423" 1684.4 76.23144 5.539323
"8424" 1684.6 74.09839 7.18661
"8425" 1684.8 70.91887 8.535745
"8426" 1685 67.44862 9.86976
"8427" 1685.2 63.15607 10.19943
"8428" 1685.4 59.37425 9.251963
"8429" 1685.6 55.93304 7.262367
"8430" 1685.8 54.01565 6.720409
"8431" 1686 52.25961 7.177452
"8432" 1686.2 50.54219 8.229449
"8433" 1686.4 47.82948 9.97965
"8434" 1686.6 43.91299 11.85694
"8435" 1686.8 40.13643 14.43914
"8436" 1687 36.37306 15.87251
"8437" 1687.2 32.73316 17.2136
"8438" 1687.4 29.53113 18.92654
"8439" 1687.6 25.89484 20.62251
"8440" 1687.8 23.20036 22.17879
"8441" 1688 21.29951 21.92527
"8442" 1688.2 20.27051 20.47828
"8443" 1688.4 19.8491 20.0643
"8444" 1688.6 19.45832 20.01994
"8445" 1688.8 19.49283 20.3677
"8446" 1689 19.9428 20.31378
"8447" 1689.2 20.34403 20.34952
"8448" 1689.4 20.70479 20.63771
"8449" 1689.6 20.85502 21.087
"8450" 1689.8 20.83347 21.84279
"8451" 1690 20.53482 23.52208
"8452" 1690.2 19.10578 26.56307
"8453" 1690.4 17.21757 29.01353
"8454" 1690.6 15.48971 31.60215
"8455" 1690.8 13.05986 33.80383
"8456" 1691 11.13158 36.12995
"8457" 1691.2 8.894774 38.73541
"8458" 1691.4 7.002598 40.8661
"8459" 1691.6 5.067342 41.51457
"8460" 1691.8 4.751151 41.39601
"8461" 1692 4.700968 41.64505
"8462" 1692.2 5.104623 41.63864
"8463" 1692.4 5.167145 41.34126
"8464" 1692.6 5.676252 40.94385
"8465" 1692.8 5.740516 40.94668
"8466" 1693 6.142254 40.96866
"8467" 1693.2 6.776748 41.13834
"8468" 1693.4 7.220894 41.08405
"8469" 1693.6 7.174116 43.12525
"8470" 1693.8 7.222061 46.01528
"8471" 1694 6.764123 49.01262
"8472" 1694.2 6.062942 51.94151
"8473" 1694.4 4.781528 54.15725
"8474" 1694.6 2.961201 55.64232
"8475" 1694.8 1.615819 55.72293
"8476" 1695 1.189316 55.80383
"8477" 1695.2 1.058406 56.0619
"8478" 1695.4 1.314471 56.31606
"8479" 1695.6 1.856587 56.85808
"8480" 1695.8 3.074184 59.47141
"8481" 1696 4.395885 62.66097
"8482" 1696.2 5.063614 66.16097
"8483" 1696.4 5.144162 69.84978
"8484" 1696.6 5.928817 72.92292
"8485" 1696.8 7.068045 75.41035
"8486" 1697 8.818578 77.12251
"8487" 1697.2 10.94747 79.37959
"8488" 1697.4 13.11489 81.28597
"8489" 1697.6 15.49076 82.14934
"8490" 1697.8 16.89013 83.23789
"8491" 1698 17.17905 84.58405
"8492" 1698.2 18.45943 87.65894
"8493" 1698.4 20.11351 90.45882
"8494" 1698.6 21.72522 93.87673
"8495" 1698.8 23.97658 97.07006
"8496" 1699 26.46948 99.21652
"8497" 1699.2 29.85172 101.3891
"8498" 1699.4 33.67713 101.8273
"8499" 1699.6 36.71976 101.1706
"8500" 1699.8 38.00532 100.4675
"8501" 1700 38.17704 99.90591
"8502" 1700.2 37.99648 100.1371
"8503" 1700.4 37.56323 100.3607
"8504" 1700.6 37.45666 100.1062
"8505" 1700.8 37.56039 100.2324
"8506" 1701 37.05409 100.5401
"8507" 1701.2 37.17397 100.9375
"8508" 1701.4 37.98937 101.8317
"8509" 1701.6 39.7672 103.9082
"8510" 1701.8 41.534 106.3086
"8511" 1702 44.18562 108.9147
"8512" 1702.2 46.84378 111.1823
"8513" 1702.4 49.52632 112.6079
"8514" 1702.6 52.0158 114.5018
"8515" 1702.8 54.95562 117.3598
"8516" 1703 57.8211 120.4678
"8517" 1703.2 58.62739 122.8649
"8518" 1703.4 58.31989 123.162
"8519" 1703.6 58.33058 123.2156
"8520" 1703.8 58.25181 123.2764
"8521" 1704 58.25742 123.1204
"8522" 1704.2 58.00924 123.1869
"8523" 1704.4 57.89128 123.4961
"8524" 1704.6 57.84955 123.4302
"8525" 1704.8 57.81455 123.3889
"8526" 1705 57.68879 123.3552
"8527" 1705.2 56.76701 123.8328
"8528" 1705.4 54.6898 125.8113
"8529" 1705.6 52.8848 128.0259
"8530" 1705.8 53.24607 128.3437
"8531" 1706 53.78218 128.1115
"8532" 1706.2 54.19951 127.8043
"8533" 1706.4 55.04876 127.3585
"8534" 1706.6 57.32596 127.479
"8535" 1706.8 60.46417 127.9011
"8536" 1707 64.11914 129.3778
"8537" 1707.2 65.01801 130.1079
"8538" 1707.4 64.11914 129.2379
"8539" 1707.6 63.9703 129.334
"8540" 1707.8 63.61467 129.247
"8541" 1708 63.13772 128.6884
"8542" 1708.2 63.00014 128.258
"8543" 1708.4 62.93527 127.6103
"8544" 1708.6 63.96505 126.6417
"8545" 1708.8 66.48554 125.584
"8546" 1709 70.04573 124.9627
"8547" 1709.2 73.68903 124.4201
"8548" 1709.4 77.29395 124.1225
"8549" 1709.6 81.64704 124.0456
"8550" 1709.8 85.36449 124.0648
"8551" 1710 88.58115 124.9068
"8552" 1710.2 89.0581 125.4467
"8553" 1710.4 89.27752 125.0811
"8554" 1710.6 89.68868 124.1802
"8555" 1710.8 90.75628 122.3289
"8556" 1711 92.80457 119.4677
"8557" 1711.2 94.9195 116.0671
"8558" 1711.4 96.98898 112.5787
"8559" 1711.6 98.88182 109.1041
"8560" 1711.8 100.9042 106.1396
"8561" 1712 102.6683 103.0316
"8562" 1712.2 102.9213 99.92058
"8563" 1712.4 101.7156 97.54375
"8564" 1712.6 100.3691 96.38212
"8565" 1712.8 99.67398 95.06831
"8566" 1713 99.56016 93.08405
"8567" 1713.2 98.58792 90.41921
"8568" 1713.4 96.79508 88.78063
"8569" 1713.6 95.69892 89.01875
"8570" 1713.8 94.81527 88.94239
"8571" 1714 93.34514 89.69516
"8572" 1714.2 90.48126 90.25141
"8573" 1714.4 87.11638 90.43199
"8574" 1714.6 83.40946 89.97828
"8575" 1714.8 79.72089 89.23789
"8576" 1715 76.51066 87.6628
"8577" 1715.2 72.79172 86.68858
"8578" 1715.4 68.98036 87.04925
"8579" 1715.6 64.8896 87.44146
"8580" 1715.8 61.03731 87.50712
"8581" 1716 56.34716 88.53597
"8582" 1716.2 52.38377 89.98367
"8583" 1716.4 49.612 90.27448
"8584" 1716.6 49.8163 89.69647
"8585" 1716.8 51.13908 89.26994
"8586" 1717 52.57104 86.88649
"8587" 1717.2 53.70922 82.72565
"8588" 1717.4 55.53405 78.70676
"8589" 1717.6 58.13135 75.07401
"8590" 1717.8 61.35834 71.58565
"8591" 1718 64.35762 68.40456
"8592" 1718.2 67.20097 65.58405
"8593" 1718.4 70.4579 62.28859
"8594" 1718.6 72.84807 58.36377
"8595" 1718.8 74.96825 55.32465
"8596" 1719 76.84005 52.28137
"8597" 1719.2 77.88401 48.93301
"8598" 1719.4 78.30988 44.8327
"8599" 1719.6 78.68266 40.3589
"8600" 1719.8 79.7851 36.10541
"8601" 1720 80.97503 31.5755
"8602" 1720.2 82.61848 27.37334
"8603" 1720.4 83.90276 23.49003
"8604" 1720.6 84.25757 19.5284
"8605" 1720.8 85.01967 17.1753
"8606" 1721 85.56899 15.314
"8607" 1721.2 85.25295 12.10462
"8608" 1721.4 84.25853 11.12072
"8609" 1721.6 84.13463 11.15688
"8610" 1721.8 84.14227 11.70293
"8611" 1722 83.50897 11.83191
"8612" 1722.2 81.33518 10.18112
"8613" 1722.4 77.88464 8.096866
"8614" 1722.6 76.39027 6.601674
"8615" 1722.8 76.96865 6.908832
"8616" 1723 77.49085 7.652422
"8617" 1723.2 78.0232 8.526801
"8618" 1723.4 79.34036 8.482732
"8619" 1723.6 82.4052 7.212523
"8620" 1723.8 84.84085 7.220897
"8621" 1724 85.93958 7.800163
"8622" 1724.2 87.84358 7.619693
"8623" 1724.4 89.97863 7.621689
"8624" 1724.6 90.35399 7.365835
"8625" 1724.8 89.71849 7.671958
"8626" 1725 88.82513 7.797721
"8627" 1725.2 88.36341 7.799765
"8628" 1725.4 87.31348 8.508911
"8629" 1725.6 86.78021 9.353276
"8630" 1725.8 87.16708 12.38517
"8631" 1726 88.40604 15.84628
"8632" 1726.2 90.96529 19.87464
"8633" 1726.4 93.93582 22.47828
"8634" 1726.6 97.22191 24.24236
"8635" 1726.8 101.1286 25.1628
"8636" 1727 105.8114 25.87251
"8637" 1727.2 108.9694 27.3052
"8638" 1727.4 109.2003 29.76791
"8639" 1727.6 110.8841 34.07242
"8640" 1727.8 113.2183 38.63474
"8641" 1728 116.1578 42.83445
"8642" 1728.2 119.7847 46.9302
"8643" 1728.4 122.3914 50.79772
"8644" 1728.6 124.0222 54.04558
"8645" 1728.8 123.2114 56.59478
"8646" 1729 123.0591 60.99613
"8647" 1729.2 123.6952 66.04022
"8648" 1729.4 123.3893 70.33679
"8649" 1729.6 123.302 75.20779
"8650" 1729.8 122.7886 79.09468
"8651" 1730 121.0816 82.31054
"8652" 1730.2 118.8216 84.41231
"8653" 1730.4 117.835 84.07373
"8654" 1730.6 117.6558 83.82291
"8655" 1730.8 117.4889 83.84808
"8656" 1731 117.6109 83.84778
"8657" 1731.2 117.6109 83.84778
"8658" 1731.4 117.4091 83.97655
"8659" 1731.6 117.1209 84.24258
"8660" 1731.8 114.8152 84.58405
"8661" 1732 111.3446 85.1295
"8662" 1732.2 108.0439 87.03509
"8663" 1732.4 105.8058 89.80663
"8664" 1732.6 104.4069 92.8649
"8665" 1732.8 102.6334 96.90883
"8666" 1733 101.6994 101.1405
"8667" 1733.2 101.2086 105.3962
"8668" 1733.4 101.5427 109.449
"8669" 1733.6 101.4684 113.2048
"8670" 1733.8 99.99914 114.2155
"8671" 1734 99.56016 113.6802
"8672" 1734.2 99.49933 113.0942
"8673" 1734.4 99.47348 112.6706
"8674" 1734.6 99.43496 111.8244
"8675" 1734.8 98.1132 109.8805
"8676" 1735 95.04248 107.8131
"8677" 1735.2 91.19788 106.8692
"8678" 1735.4 87.09802 107.4879
"8679" 1735.6 83.4164 109.7254
"8680" 1735.8 80.70965 112.9003
"8681" 1736 79.15944 116.2796
"8682" 1736.2 78.88623 119.009
"8683" 1736.4 78.62649 121.3445
"8684" 1736.6 78.60023 121.6155
"8685" 1736.8 78.6019 121.4357
"8686" 1737 78.4689 120.9879
"8687" 1737.2 77.3745 121.2396
"8688" 1737.4 74.19287 122.536
"8689" 1737.6 70.20025 124.2287
"8690" 1737.8 66.60903 125.312
"8691" 1738 63.84666 126.0625
"8692" 1738.2 62.45303 125.1802
"8693" 1738.4 60.13531 124.2989
"8694" 1738.6 56.43169 123.4046
"8695" 1738.8 52.66083 122.6681
"8696" 1739 49.19154 120.9206
"8697" 1739.2 46.0134 118.6173
"8698" 1739.4 42.58915 116.5157
"8699" 1739.6 39.6028 114.3908
"8700" 1739.8 36.5977 112.373
"8701" 1740 33.00453 110.9588
"8702" 1740.2 29.8526 108.8392
"8703" 1740.4 26.33856 106.7191
"8704" 1740.6 23.07396 103.8624
"8705" 1740.8 21.2721 99.90135
"8706" 1741 19.60498 95.9889
"8707" 1741.2 17.39093 93.25712
"8708" 1741.4 15.33606 91.92551
"8709" 1741.6 13.40052 92.06622
"8710" 1741.8 13.42515 92.3512
"8711" 1742 14.12611 92.25712
"8712" 1742.2 14.7266 91.60276
"8713" 1742.4 15.20613 90.06756
"8714" 1742.6 15.19512 86.6347
"8715" 1742.8 14.22242 83.16097
"8716" 1743 12.92228 79.85328
"8717" 1743.2 10.45314 77.10419
"8718" 1743.4 8.30799 74.93677
"8719" 1743.6 8.530671 73.9302
"8720" 1743.8 9.163256 72.71967
"8721" 1744 9.416696 69.62251
"8722" 1744.2 8.495906 66.5878
"8723" 1744.4 7.54982 63.30594
"8724" 1744.6 8.438808 61.67872
"8725" 1744.8 10.10048 60.8052
"8726" 1745 12.22605 59.79605
"8727" 1745.2 13.28926 59.49093
"8728" 1745.4 13.30108 59.47293
"8729" 1745.6 13.31063 59.54454
"8730" 1745.8 13.22366 59.56595
"8731" 1746 13.25797 59.48514
"8732" 1746.2 13.11692 59.54154
"8733" 1746.4 13.02204 59.38089
"8734" 1746.6 13.1024 58.74413
"8735" 1746.8 13.13719 56.97069
"8736" 1747 13.09288 54.94668
"8737" 1747.2 12.8356 54.4302
"8738" 1747.4 12.67552 54.25348
"8739" 1747.6 12.62693 53.83496
"8740" 1747.8 12.64886 53.85797
"8741" 1748 12.64886 53.85797
"8742" 1748.2 12.64669 53.74973
"8743" 1748.4 12.64669 53.74973
"8744" 1748.6 12.64669 53.74973
"8745" 1748.8 12.64669 53.74973
"8746" 1749 12.63335 53.79558
"8747" 1749.2 12.63335 53.79558
"8748" 1749.4 12.64886 53.77354
"8749" 1749.6 12.63335 53.79558
"8750" 1749.8 12.64886 53.77354
"8751" 1750 12.63335 53.79558
"8752" 1750.2 12.61706 53.74973
"8753" 1750.4 12.61706 53.74973
"8754" 1750.6 12.63335 53.72828
"8755" 1750.8 12.63335 53.72828
"8756" 1751 12.61706 53.74973
"8757" 1751.2 12.61706 53.74973
"8758" 1751.4 12.63335 53.72828
"8759" 1751.6 12.63335 53.72828
"8760" 1751.8 12.63335 53.72828
"8761" 1752 12.61706 53.74973
"8762" 1752.2 12.63335 53.72828
"8763" 1752.4 12.63335 53.72828
"8764" 1752.6 12.59483 53.70905
"8765" 1752.8 12.45901 53.24677
"8766" 1753 12.55356 52.60602
"8767" 1753.2 12.3388 52.45084
"8768" 1753.4 11.87623 52.24085
"8769" 1753.6 12.05954 52.50712
"8770" 1753.8 11.92985 52.58954
"8771" 1754 11.99773 52.74751
"8772" 1754.2 11.90234 52.78185
"8773" 1754.4 11.39921 52.84483
"8774" 1754.6 11.56297 53.10236
"8775" 1754.8 11.51306 53.01696
"8776" 1755 11.41801 52.89174
"8777" 1755.2 11.39223 52.88188
"8778" 1755.4 11.34284 52.87251
"8779" 1755.6 11.40412 52.7781
"8780" 1755.8 11.52136 52.38517
"8781" 1756 11.63743 51.59083
"8782" 1756.2 11.16036 49.46056
"8783" 1756.4 10.05277 47.12251
"8784" 1756.6 9.719376 47.04009
"8785" 1756.8 10.50818 47.47507
"8786" 1757 11.30885 47.68812
"8787" 1757.2 12.23823 47.82937
"8788" 1757.4 13.77586 47.59822
"8789" 1757.6 15.86146 46.7171
"8790" 1757.8 18.16994 44.99644
"8791" 1758 19.64665 43.55413
"8792" 1758.2 19.98007 43.30672
"8793" 1758.4 20.03651 43.51544
"8794" 1758.6 19.92793 43.94668
"8795" 1758.8 20.16254 44.44032
"8796" 1759 20.68463 44.67058
"8797" 1759.2 20.38089 44.81481
"8798" 1759.4 20.66942 45.23992
"8799" 1759.6 20.65747 45.28819
"8800" 1759.8 20.38501 45.58405
"8801" 1760 20.21379 45.8084
"8802" 1760.2 20.21351 45.83353
"8803" 1760.4 20.12819 45.81909
"8804" 1760.6 20.12407 45.83059
"8805" 1760.8 20.06774 45.81274
"8806" 1761 19.99978 45.76567
"8807" 1761.2 20.03075 45.9383
"8808" 1761.4 20.03075 45.9383
"8809" 1761.6 19.86319 45.84423
"8810" 1761.8 19.95698 45.91524
"8811" 1762 20.02699 46.05657
"8812" 1762.2 20.01048 45.96866
"8813" 1762.4 19.92198 45.72958
"8814" 1762.6 20.05493 45.77142
"8815" 1762.8 20.14062 45.79195
"8816" 1763 20.14062 45.79195
"8817" 1763.2 20.31584 45.71538
"8818" 1763.4 20.48695 45.44235
"8819" 1763.6 20.75624 45.37695
"8820" 1763.8 21.5467 45.28386
"8821" 1764 23.47754 45.19943
"8822" 1764.2 26.16004 45.69662
"8823" 1764.4 28.70631 46.09061
"8824" 1764.6 31.60788 46.55571
"8825" 1764.8 33.54515 47.21632
"8826" 1765 35.26755 47.55773
"8827" 1765.2 36.5701 48.25556
"8828" 1765.4 38.42158 49.52401
"8829" 1765.6 40.06585 51.37204
"8830" 1765.8 41.79515 53.39174
"8831" 1766 43.13763 55.18154
"8832" 1766.2 43.98391 57.23508
"8833" 1766.4 43.86575 58.51674
"8834" 1766.6 43.58038 58.69133
"8835" 1766.8 43.27094 58.90822
"8836" 1767 43.24392 59.2119
"8837" 1767.2 43.19573 59.29833
"8838" 1767.4 43.20674 59.17745
"8839" 1767.6 43.18839 59.23789
"8840" 1767.8 43.03569 59.29506
"8841" 1768 43.06986 59.18365
"8842" 1768.2 43.06986 59.18365
"8843" 1768.4 43.08962 59.21324
"8844" 1768.6 43.17104 59.10795
"8845" 1768.8 43.17852 59.21324
"8846" 1769 43.11349 59.29131
"8847" 1769.2 43.32781 59.29833
"8848" 1769.4 43.38101 59.34473
"8849" 1769.6 43.50391 59.49613
"8850" 1769.8 43.50942 59.9302
"8851" 1770 43.37607 61.85623
"8852" 1770.2 43.0953 63.86289
"8853" 1770.4 42.37843 66.48148
"8854" 1770.6 41.78528 69.00806
"8855" 1770.8 40.80788 71.51107
"8856" 1771 40.15981 74.22382
"8857" 1771.2 39.53968 77.31951
"8858" 1771.4 40.09489 80.34803
"8859" 1771.6 40.94296 83.3907
"8860" 1771.8 41.68193 86.69099
"8861" 1772 43.04164 89.15547
"8862" 1772.2 44.65593 90.56573
"8863" 1772.4 45.51542 90.67785
"8864" 1772.6 45.38388 90.61219
"8865" 1772.8 45.1114 90.59343
"8866" 1773 44.81919 90.54558
"8867" 1773.2 44.3407 90.64477
"8868" 1773.4 44.13312 91.46317
"8869" 1773.6 43.83686 93.39174
"8870" 1773.8 43.04714 95.98789
"8871" 1774 42.58303 98.51445
"8872" 1774.2 41.60254 100.3437
"8873" 1774.4 40.2521 102.1738
"8874" 1774.6 38.68531 104.3865
"8875" 1774.8 37.12496 106.8786
"8876" 1775 36.08202 108.8767
"8877" 1775.2 34.9335 109.1829
"8878" 1775.4 34.67265 109.3927
"8879" 1775.6 34.68948 109.8416
"8880" 1775.8 34.70084 111.3158
"8881" 1776 33.90219 114.6366
"8882" 1776.2 31.85626 116.7991
"8883" 1776.4 31.24978 115.9063
"8884" 1776.6 31.62166 115.2093
"8885" 1776.8 32.40875 114.2885
"8886" 1777 31.79847 112.6321
"8887" 1777.2 29.67576 110.1403
"8888" 1777.4 26.0682 108.1514
"8889" 1777.6 22.29144 106.7278
"8890" 1777.8 18.93734 105.172
"8891" 1778 18.07024 102.7698
"8892" 1778.2 17.33528 99.48362
"8893" 1778.4 16.03654 95.23992
"8894" 1778.6 13.4616 91.40135
"8895" 1778.8 10.43755 88.08405
"8896" 1779 7.158829 86.12892
"8897" 1779.2 6.84473 85.70848
"8898" 1779.4 7.322016 85.43981
"8899" 1779.6 8.41751 85.04318
"8900" 1779.8 9.917493 82.79558
"8901" 1780 11.28037 79.28467
"8902" 1780.2 11.9592 75.25712
"8903" 1780.4 11.2019 71.55027
"8904" 1780.6 9.961654 66.98179
"8905" 1780.8 8.763948 62.7849
"8906" 1781 8.371076 58.35877
"8907" 1781.2 8.689042 54.38746
"8908" 1781.4 9.752536 51.00811
"8909" 1781.6 11.16093 47.95584
"8910" 1781.8 12.56767 43.89766
"8911" 1782 14.24219 40.06785
"8912" 1782.2 15.29848 36.23133
"8913" 1782.4 15.59364 34.66893
"8914" 1782.6 16.20772 34.7269
"8915" 1782.8 16.79269 35.24468
"8916" 1783 18.81424 35.20955
"8917" 1783.2 22.35829 34.47178
"8918" 1783.4 25.98152 32.98283
"8919" 1783.6 28.94778 30.19943
"8920" 1783.8 31.0858 27.10328
"8921" 1784 32.32765 24.25813
"8922" 1784.2 33.02157 21.67058
"8923" 1784.4 32.80557 19.22873
"8924" 1784.6 33.51182 17.70859
"8925" 1784.8 33.79884 18.25759
"8926" 1785 34.26863 19.02682
"8927" 1785.2 36.27568 19.92165
"8928" 1785.4 40.1124 20.36551
"8929" 1785.6 43.05998 20.49529
"8930" 1785.8 46.0134 20.40135
"8931" 1786 49.29232 20.78977
"8932" 1786.2 53.17657 20.8855
"8933" 1786.4 56.73851 20.07705
"8934" 1786.6 59.75948 18.06997
"8935" 1786.8 61.59764 15.03335
"8936" 1787 63.43123 11.60969
"8937" 1787.2 65.99713 8.316417
"8938" 1787.4 67.85418 6.612474
"8939" 1787.6 68.56408 6.944992
"8940" 1787.8 68.27602 7.131452
"8941" 1788 68.25393 7.122507
"8942" 1788.2 68.12552 7.257123
"8943" 1788.4 68.81103 7.980495
"8944" 1788.6 71.27338 9.668295
"8945" 1788.8 74.72774 11.11659
"8946" 1789 78.84037 11.98514
"8947" 1789.2 83.52503 12.53597
"8948" 1789.4 87.27663 13.52985
"8949" 1789.6 91.6207 14.75853
"8950" 1789.8 95.27012 16.97391
"8951" 1790 98.79866 19.11714
"8952" 1790.2 102.3943 20.47416
"8953" 1790.4 105.0015 19.55039
"8954" 1790.6 104.859 19.12408
"8955" 1790.8 104.9282 19.00378
"8956" 1791 104.677 19.14592
"8957" 1791.2 104.7872 19.15116
"8958" 1791.4 104.7272 19.10411
"8959" 1791.6 104.11 19.90837
"8960" 1791.8 103.5064 20.48086
"8961" 1792 103.174 21.95767
"8962" 1792.2 103.9321 24.69854
"8963" 1792.4 105.6688 28.27635
"8964" 1792.6 107.6775 31.52727
"8965" 1792.8 110.1753 34.5755
"8966" 1793 112.9894 36.95256
"8967" 1793.2 116.5365 39.46516
"8968" 1793.4 120.4044 41.2613
"8969" 1793.6 120.6221 42.5991
"8970" 1793.8 120.0013 44.48629
"8971" 1794 118.8301 46.7208
"8972" 1794.2 118.5189 50.51079
"8973" 1794.4 118.6552 54.77111
"8974" 1794.6 118.8644 58.60969
"8975" 1794.8 118.5589 62.7344
"8976" 1795 117.5346 66.56307
"8977" 1795.2 116.5102 70.61982
"8978" 1795.4 114.6176 74.23789
"8979" 1795.6 112.5529 77.16621
"8980" 1795.8 111.0543 77.99013
"8981" 1796 109.8156 77.74621
"8982" 1796.2 109.586 77.16195
"8983" 1796.4 109.7737 76.7872
"8984" 1796.6 110.0897 76.91952
"8985" 1796.8 109.9078 76.84473
"8986" 1797 109.9078 76.84473
"8987" 1797.2 109.9506 76.70584
"8988" 1797.4 109.8265 76.64174
"8989" 1797.6 109.8626 76.63927
"8990" 1797.8 109.2984 76.34433
"8991" 1798 107.4722 76.2941
"8992" 1798.2 105.2861 76.66796
"8993" 1798.4 102.8581 76.94427
"8994" 1798.6 100.7875 76.45167
"8995" 1798.8 98.67819 76.42413
"8996" 1799 96.27696 76.64174
"8997" 1799.2 93.93582 76.03704
"8998" 1799.4 92.15521 74.17379
"8999" 1799.6 89.70395 72.59155
"9000" 1799.8 87.04023 71.31665
"9001" 1800 84.03456 69.96687
