# Supplementary material for: Adaptive switch to sexually dimorphic movements by partner-seeking termites
Source: Sci Adv. 2019 Jun 19;5(6):eaau6108. doi: 10.1126/sciadv.aau6108 (PMC6584256; doi:10.1126/sciadv.aau6108)
Supplement: Data file S1 [file aau6108_Data_file_S1.zip › Dataset/RsExperiments/170526_163_M_2_before-position_set1_5FPS.txt]

"time" "x" "y"
"1" 0 57.793098373156 61.0918831459146
"2" 0.2 58.0427586424242 61.12203592
"3" 0.4 57.7859396557576 61.0029883008333
"4" 0.6 57.717931840473 61.0168362415244
"5" 0.8 57.6895258833545 60.8466717490116
"6" 1 57.3146344824242 59.9717118839102
"7" 1.2 57.6998629624242 56.9835462004487
"8" 1.4 58.7370165624242 55.8987335760897
"9" 1.6 58.9616757475405 55.6767254111046
"10" 1.8 59.0162248966465 55.6574449499444
"11" 2 58.9616757475405 55.6767254111046
"12" 2.2 58.970634549401 55.649891779593
"13" 2.4 59.0333461624242 55.5853165362805
"14" 2.6 61.1796191224242 55.1055523975
"15" 2.8 65.1052807757576 54.913244705
"16" 3 69.2184113409608 54.0749975854268
"17" 3.2 72.845196542912 52.9961983348171
"18" 3.4 74.4862613260606 51.9037541925
"19" 3.6 74.7381258238196 51.3565107377325
"20" 3.8 74.7818533090909 51.3235011116667
"21" 4 74.8183180258389 51.2513578077439
"22" 4.2 74.8183180258389 51.2513578077439
"23" 4.4 75.0010666584243 51.137145800125
"24" 4.6 74.8566059784243 51.252530415625
"25" 4.8 74.9189521666348 51.13360329
"26" 5 74.9363680290909 51.273487023141
"27" 5.2 75.1120491490909 51.12203591
"28" 5.4 75.5296857393131 51.0164193042778
"29" 5.6 78.0692705643755 50.3320332289634
"30" 5.8 80.2817381118979 50.060728795
"31" 6 80.4946275350558 50.12145754
"32" 6.2 80.5453154929506 50.060728795
"33" 6.4 80.5453154929506 50.060728795
"34" 6.6 80.5098339224242 50.14676118375
"35" 6.8 80.6456516557576 50.6324613814744
"36" 7 80.0833309624242 51.45170624
"37" 7.2 80.0191262157576 51.45170624
"38" 7.4 79.7819312712614 51.7053479473837
"39" 7.6 78.2759785292535 52.5834403606707
"40" 7.8 75.2771470690909 53.7502410408333
"41" 8 72.3237287224242 54.6018893933333
"42" 8.2 69.0974402024242 55.137145804125
"43" 8.4 66.9822069936438 55.0787499316463
"44" 8.6 64.9676991757576 54.6110469025
"45" 8.8 62.5943606482779 54.4877555595732
"46" 9 61.7556274210909 54.4865047778333
"47" 9.2 61.6311689890909 54.596958426859
"48" 9.4 61.5890082736437 54.6941345466463
"49" 9.6 61.6198802424242 54.6476769391667
"50" 9.8 61.6143769784243 54.5890688805
"51" 10 62.5989493028894 54.3976556423837
"52" 10.2 63.1424499490909 53.31983811
"53" 10.4 64.3043992668145 50.9230276010366
"54" 10.6 66.6483277438196 47.912861360407
"55" 10.8 69.8985403369697 45.452705235
"56" 11 72.533464228202 42.8198380995
"57" 11.2 74.8368859490909 40.3253326025
"58" 11.4 76.422380573587 36.8484606337791
"59" 11.6 77.3754749260606 33.005152775
"60" 11.8 77.8592944893808 29.7412427686956
"61" 12 79.2662158945981 27.5924133351087
"62" 12.2 82.2521172751515 26.39676116
"63" 12.4 86.3746905890909 25.6127374905769
"64" 12.6 89.4051097333333 25.65375416625
"65" 12.8 89.4663960824242 25.62753039
"66" 13 89.3979110193131 25.6916329541667
"67" 13.2 89.2690839341316 25.8292189455488
"68" 13.4 88.9252417890909 26.341816105
"69" 13.6 88.6574162744242 27.26214577625
"70" 13.8 88.4046688082779 29.5628024389634
"71" 14 87.3429415341316 31.6547348988415
"72" 14.2 86.4127556921804 33.3995754259146
"73" 14.4 85.9468086060606 34.42997795125
"74" 14.6 85.8195664717576 34.5035987749444
"75" 14.8 84.7547554424242 34.9717118589103
"76" 15 81.9747159055821 35.2732793875
"77" 15.2 78.0443716504243 36.0506073235
"78" 15.4 75.0661886157576 37.111046885
"79" 15.6 72.0165870964783 37.5869898614189
"80" 15.8 68.3396552318979 38.13765186
"81" 16 65.1081029624242 37.7725008163461
"82" 16.2 64.2339306424242 37.53137655575
"83" 16.4 64.0808270157576 37.5062286267308
"84" 16.6 63.9546399944243 37.319838094
"85" 16.8 63.6849800584243 37.175607324625
"86" 17 63.6464572104243 36.887145785875
"87" 17.2 63.3809247224242 36.7172739908333
"88" 17.4 63.3146354060606 36.46669124
"89" 17.6 63.2708594424242 36.1861384591667
"90" 17.8 63.2529418387033 35.9092835308721
"91" 18 63.2249989090909 35.5267977991667
"92" 18.2 63.1364774145173 34.4155447100581
"93" 18.4 63.2916826035053 34.0111062819595
"94" 18.6 63.4211925077901 34.0468549762805
"95" 18.8 63.3597583224242 34.1531714241667
"96" 19 63.2614636258389 33.7091439065244
"97" 19.2 63.3084427087657 33.7185247695732
"98" 19.4 63.2708594424242 33.6472809177703
"99" 19.6 63.2708594424242 33.6472809177703
"100" 19.8 63.2809970340032 33.6133603575
"101" 20 63.3286437144243 33.03137655125
"102" 20.2 63.3498806690909 32.7626388783974
"103" 20.4 63.2130751704243 32.68522270475
"104" 20.6 63.3202477090909 32.9204298055769
"105" 20.8 63.3925105413716 32.7226720975
"106" 21 63.4345815464242 31.137145780125
"107" 21.2 63.8198100264242 29.329453470625
"108" 21.4 63.7546347428894 28.8878166186628
"109" 21.6 63.8762184824242 28.759398525
"110" 21.8 63.978604789401 28.8073157241279
"111" 22 64.0798392504243 28.935222701
"112" 22.2 64.5421134264243 28.810222700875
"113" 22.4 65.6104177721803 28.4933840514024
"114" 22.6 66.8754973624242 28.4572007225
"115" 22.8 68.4573501975462 27.9961983098171
"116" 23 70.7625396192663 27.5202429425
"117" 23.2 70.8063043438877 27.6491063770122
"118" 23.4 70.7828148024242 27.550607315
"119" 23.6 71.0666673666348 27.5000000275
"120" 23.8 70.9855666340032 27.44939274
"121" 24 70.9754290424242 27.4310646953378
"122" 24.2 71.0066637840459 27.3167195808784
"123" 24.4 70.9754290424242 27.2596802930128
"124" 24.6 70.8713132370188 27.1503994143919
"125" 24.8 70.9479127224242 26.9828417466667
"126" 25 71.1130106424242 26.341816105
"127" 25.2 70.7127732606061 25.56634157875
"128" 25.4 70.5709391384243 24.540991927375
"129" 25.6 70.4938934424242 24.08906885
"130" 25.8 70.4420357624242 24.0446901517308
"131" 26 70.4420357624242 24.0446901517308
"132" 26.2 70.4420357624242 24.0446901517308
"133" 26.4 70.43813668874 24.0991903075
"134" 26.6 70.4420357624242 24.0446901517308
"135" 26.8 70.43813668874 24.0991903075
"136" 27 70.3630145357576 24.0644140176282
"137" 27.2 70.3868855313131 24.2065902176389
"138" 27.4 70.2895344316925 24.0937592815244
"139" 27.6 70.3662305159126 23.9951511397093
"140" 27.8 70.4526189624242 24.0707538316667
"141" 28 70.4501174787879 23.95794996875
"142" 28.2 70.3572717140521 23.7983711752907
"143" 28.4 70.3365135146194 23.8029525270122
"144" 28.6 70.1298055497413 23.1087686614024
"145" 28.8 69.3478387144243 22.18522269425
"146" 29 68.1320759757576 21.23192599
"147" 29.2 66.7204053769697 20.32158632875
"148" 29.4 66.2399374833999 20.5477930490854
"149" 29.6 66.1702106340032 20.7186235025
"150" 29.8 66.1353789090909 20.5437039549359
"151" 30 66.2242777890909 20.5437039549359
"152" 30.2 66.1889651784243 20.30060730775
"153" 30.4 65.9486671692535 19.2532339483537
"154" 30.6 65.6785374424242 17.6729849275
"155" 30.8 65.3896160824242 15.0506073025
"156" 31 65.0145251940032 12.206477745
"157" 31.2 64.5772864615547 10.594085558913
"158" 31.4 64.2025748359126 10.5425572085465
"159" 31.6 64.1598482424242 10.4253607495513
"160" 31.8 64.1513816824242 10.3161750633333
"161" 32 64.1513816824242 10.24291499
"162" 32.2 64.2050385064242 10.348684220875
"163" 32.4 64.5324827144243 9.9736842205
"164" 32.6 65.4263045090909 9.27221901833333
"165" 32.8 67.0460985464242 7.56342780783333
"166" 33 69.3611382690909 5.50848275083333
"167" 33.2 71.2151267633132 5.09334233527778
"168" 33.4 73.8357505064242 5.810222677875
"169" 33.6 77.6068621624242 6.451706195
"170" 33.8 81.1604942209608 6.16692999530488
"171" 34 82.9875534642424 5.00690099875
"172" 34.2 83.1142243377434 5.09970712888298
"173" 34.4 83.0630426815354 5.11898336094445
"174" 34.6 83.15067652874 5.2327935275
"175" 34.8 83.8255504824242 5.8747831175
"176" 35 85.3487316628687 6.5890688325
"177" 35.2 87.338884249697 7.48941848375
"178" 35.4 89.8253589842424 8.39850939375
"179" 35.6 91.1580515815547 10.1091357256522
"180" 35.8 91.4762838041633 12.6258581361957
"181" 36 92.0804464824242 16.0945633475
"182" 36.2 93.3007632787033 19.0845965730814
"183" 36.4 95.366968898034 21.6359731627439
"184" 36.6 97.6636997847498 24.3708219808721
"185" 36.8 99.4639923490909 27.6696549341667
"186" 37 100.904718642424 29.4588913405769
"187" 37.2 101.220344123354 29.9522173352907
"188" 37.4 101.231915909091 30.1227227021875
"189" 37.6 102.233968562424 31.9004241691667
"190" 37.8 102.445632562424 34.6857158033974
"191" 38 101.741176286061 37.6380199125
"192" 38.2 99.666195609697 40.767390545
"193" 38.4 97.3635799224242 44.0305404418478
"194" 38.6 95.3761511733333 47.65550244
"195" 38.8 93.1260666424242 50.3128451
"196" 39 89.7815830206061 52.235922025
"197" 39.2 86.0335822939798 53.8540261447222
"198" 39.4 82.2387760290909 53.9883362791667
"199" 39.6 78.0280735224242 52.7725008313461
"200" 39.8 74.7934713108687 50.8711201588333
"201" 40 71.7817212098661 47.7965822905233
"202" 40.2 70.8598604984243 44.165991947
"203" 40.4 70.7705202764668 40.5252390792021
"204" 40.6 70.7186100557576 36.2728295459444
"205" 40.8 71.3516987205638 32.3672441713372
"206" 41 73.1779310041634 28.094085576413
"207" 41.2 75.3652419540521 24.8627718919186
"208" 41.4 76.937715289697 21.606551365
"209" 41.6 79.5292523369697 18.38102688625
"210" 41.8 82.8036944169697 15.93347443625
"211" 42 83.6377216893808 16.1626474373913
"212" 42.2 83.2000128077576 16.2300944831667
"213" 42.4 82.7065534690909 15.9480432008333
"214" 42.6 82.8637591112614 14.9701064079651
"215" 42.8 82.472359012202 13.1959064459444
"216" 43 81.8288227398155 13.31983807
"217" 43.2 81.7618264824242 13.4316448679651
"218" 43.4 82.0920223224242 13.75939851
"219" 43.6 82.7248976824242 14.0723464319565
"220" 43.8 83.5983808638196 14.5586573914535
"221" 44 84.7473472024242 15.550607303
"222" 44.2 84.5192513918979 16.538461555
"223" 44.4 84.8051314744242 18.30060730575
"224" 44.6 85.0940528344242 20.99291500075
"225" 44.8 86.2497382744242 22.887145771875
"226" 45 86.435256200319 23.016194355
"227" 45.2 86.2364034424242 22.8513962649359
"228" 45.4 86.2660364024242 22.8218104660897
"229" 45.6 86.4741562610289 22.7965822655233
"230" 45.8 86.6253360424242 22.925607310375
"231" 46 86.5623660024242 22.9500155944231
"232" 46.2 86.3653068184243 22.906376541125
"233" 46.4 86.0388503757576 23.4628361077564
"234" 46.6 85.1255288199852 25.3226523409146
"235" 46.8 84.0907077478788 27.86529263
"236" 47 82.6356374248633 30.3883183872561
"237" 47.2 80.274665373587 33.2080312920349
"238" 47.4 78.3461339597576 36.1104363833889
"239" 47.6 77.5525006521803 38.3901945678659
"240" 47.8 76.3865453661452 41.249176201686
"241" 48 74.8725078517266 44.4871010707558
"242" 48.2 72.7223954052149 47.9396949919186
"243" 48.4 71.7727624080056 51.2402316678488
"244" 48.6 71.4640115048633 54.5252790117683
"245" 48.8 70.7919869090909 57.16599196
"246" 49 68.6640581624242 59.2813765775
"247" 49.2 66.3620830990096 62.0862546290854
"248" 49.4 63.1275186126568 64.8985501072674
"249" 49.6 59.1007611464242 65.925607353375
"250" 49.8 57.5004578357576 64.8342611984375
"251" 50 57.3040983188687 64.7172740188333
"252" 50.2 57.3548506424242 64.7758820775
"253" 50.4 57.4360573429121 64.8629900915244
"254" 50.6 57.4557438157576 64.8491421508333
"255" 50.8 57.5532577918979 64.93927132
"256" 51 57.4825545890909 65.0308834866025
"257" 51.2 57.6024975224242 65.4535377558333
"258" 51.4 57.7033906957576 66.2502410533333
"259" 51.6 57.5957862248633 67.1613015384756
"260" 51.8 57.6991402073023 67.1706824015244
"261" 52 57.7294959224242 67.1807848694231
"262" 52.2 57.7235693304243 67.14676120075
"263" 52.4 57.7887618424242 67.1610610035256
"264" 52.6 58.0094494129505 67.4190284075
"265" 52.8 58.2036232824242 67.5654002544231
"266" 53 58.1689310365706 67.5271551973781
"267" 53.2 58.2159101194974 67.442727429939
"268" 53.4 57.9693817890909 66.7447465483333
"269" 53.6 57.7788841890909 66.3918302335256
"270" 53.8 57.1163758690909 65.8198381225
"271" 54 55.5125370312614 64.7196592305232
"272" 54.2 53.5335948841264 62.9474976940957
"273" 54.4 51.9108995988687 60.6061629036111
"274" 54.6 51.2123121382382 58.1454195101744
"275" 54.8 51.0719575757576 55.7343680269444
"276" 55 51.0077528290909 52.9260652158333
"277" 55.2 51.2302297419591 49.7375483031977
"278" 55.4 51.5085498530909 46.6830859666111
"279" 55.6 51.651293429401 42.7608041101744
"280" 55.8 53.2549189624242 39.1275304035
"281" 56 55.4464409819798 35.8454791181667
"282" 56.2 57.6667022690909 33.6220358925
"283" 56.4 58.9220579348687 31.0677013356111
"284" 56.6 60.9680491953131 27.7087269732778
"285" 56.8 63.5485823000987 24.5139346822674
"286" 57 65.0984550219591 21.5622352159884
"287" 57.2 65.5437074744243 19.10829961425
"288" 57.4 66.6393689419591 15.7930044409884
"289" 57.6 67.9286219733333 11.65025764875
"290" 57.8 69.9206367757576 9.45536920166667
"291" 58 71.1235938424242 9.88295443737179
"292" 58.2 72.5067122504243 11.22368422175
"293" 58.4 73.7753823848633 13.7560482017683
"294" 58.6 75.6078015144243 17.406376535625
"295" 58.8 75.7999571490909 20.6641604216667
"296" 59 76.5836390070754 24.3887110685465
"297" 59.2 78.1459318860606 28.249908015
"298" 59.4 78.5614668024242 32.9105678726282
"299" 59.6 77.6676540321917 37.1346860365698
"300" 59.8 76.6373918182382 41.419122534593
"301" 60 75.6340060098661 44.9253837187791
"302" 60.2 75.0055116024242 49.0742759755769
"303" 60.4 73.8693405507169 53.0618643761585
"304" 60.6 70.7094379490909 55.9663582591667
"305" 60.8 66.6766294133333 57.85655140125
"306" 61 62.8945897642847 59.4871010857558
"307" 61.2 61.0207749115152 59.4037542
"308" 61.4 61.2261852024242 59.5476487671154
"309" 61.6 61.3348393890909 59.981573816859
"310" 61.8 60.9594885624242 60.9663582641667
"311" 62 61.2988565090909 63.1092154091667
"312" 62.2 61.4364381090909 65.682475485
"313" 62.4 60.5100553357576 69.9773472841667
"314" 62.6 59.2534767224242 73.8326586433333
"315" 62.8 57.2420337304243 77.5890689035
"316" 63 54.1381257214486 79.065616747378
"317" 63.2 50.5216311757576 80.5359553533333
"318" 63.4 46.4346238278788 82.52438359375
"319" 63.6 42.3520570982382 84.2992656901744
"320" 63.8 38.1322317090909 85.7113568800641
"321" 64 34.2700692557576 87.1511990905769
"322" 64.2 30.5443562461452 88.7447039772674
"323" 64.4 26.4815396024242 89.2813766075
"324" 64.6 21.8431804716134 90.1961375231757
"325" 64.8 17.7530732529505 90.425101305
"326" 65 14.4095540954475 89.8091046938953
"327" 65.2 13.1615240824242 88.6304890328846
"328" 65.4 12.8829742584243 86.444838143125
"329" 65.6 12.7288828664242 82.26214583125
"330" 65.8 12.1395874078297 77.4934348077703
"331" 66 11.0872168824242 73.7784180121154
"332" 66.2 8.92612744242423 69.8766146833333
"333" 66.4 5.6932954073023 67.0112077296951
"334" 66.6 4.53635719175759 65.8369321396111
"335" 66.8 5.02072974568006 64.8896055634302
"336" 67 6.34509662642423 61.3363216345
"337" 67.2 8.1324988445295 57.3178138225
"338" 67.4 9.95128674909091 52.6837434348077
"339" 67.6 11.3131682024242 48.83906887475
"340" 67.8 12.07602196874 48.603238915
"341" 68 12.0456091940032 48.4716599675
"342" 68.2 12.0562947635053 48.3978006830405
"343" 68.4 13.1708818592663 47.3987854725
"344" 68.6 15.8203414184243 46.002530410375
"345" 68.8 19.677571719181 44.4061166873649
"346" 69 24.1701687224242 44.6659919475
"347" 69.2 29.1633224824242 44.8730925394231
"348" 69.4 32.7644326690909 45.352805135
"349" 69.6 36.5235090337756 45.3208776030405
"350" 69.8 38.4052782690909 43.8509736316667
"351" 70 40.6833163712047 42.9586748726219
"352" 70.2 43.7984769890909 41.2410835191667
"353" 70.4 48.4912399536437 40.0412264644512
"354" 70.6 53.6208860184243 39.91599194275
"355" 70.8 58.1542350157576 40.8297000304487
"356" 71 61.8612734133333 42.4981597775
"357" 71.2 66.1600730424242 44.4067946228261
"358" 71.4 70.8309683624242 44.99291502475
"359" 71.6 75.4248179864242 45.406376563625
"360" 71.8 79.7256188024242 46.7447465283333
"361" 72 83.6054199224242 47.6147098991667
"362" 72.2 87.7125927392663 47.9655870925
"363" 72.4 92.1182014331219 49.0756520592442
"364" 72.6 96.0415458206061 51.86004789875
"365" 72.8 99.7419470598155 55.2345538309783
"366" 73 102.371550162424 58.8967611925
"367" 73.2 103.266136299313 62.4266757259444
"368" 73.4 102.141352656083 65.8104572594512
"369" 73.6 100.750771801449 68.9718081068903
"370" 73.8 100.67857236874 69.777328005
"371" 74 100.703792718522 69.6097067942073
"372" 74.2 100.628626185839 69.8067049182317
"373" 74.4 100.600438736083 69.7879431921342
"374" 74.6 100.628849895758 69.7209370275
"375" 74.8 100.575310389401 69.7464928670349
"376" 75 100.570607018424 69.68522274175
"377" 75.2 100.527956722424 69.7941971008333
"378" 75.4 100.492491243313 69.8454791521667
"379" 75.6 100.494681172657 69.835938305407
"380" 75.8 100.572251286327 69.7785623290854
"381" 76 100.743959834424 69.7429150495
"382" 76.2 101.354726151261 70.3905000233139
"383" 76.4 102.662711222889 71.7142925112209
"384" 76.6 103.632297915152 73.04011785
"385" 76.8 103.049887268511 75.084052178587
"386" 77 101.36567579798 78.1531714681667
"387" 77.2 98.8528168512047 81.4577368248171
"388" 77.4 96.3000143363373 83.4118113842391
"389" 77.6 94.6445835577731 84.9611619341279
"390" 77.8 93.695154169697 85.522635345
"391" 78 93.8139746424242 85.3619626841667
"392" 78.2 93.8114149847498 85.3457773191279
"393" 78.4 93.8598351757576 85.3344901566667
"394" 78.6 93.7827060969697 85.34781017
"395" 78.8 93.8580007544242 85.26214583425
"396" 79 93.3379423064243 85.079453526375
"397" 79.2 91.2542513357576 84.4687533285257
"398" 79.4 87.6530034814487 83.6434779151829
"399" 79.6 83.7414728379798 83.9074449781944
"400" 79.8 79.8965096318979 83.88663976
"401" 80 76.8063873987879 84.22892905
"402" 80.2 72.9978785624242 85.5750828975
"403" 80.4 68.7924676557576 86.6806440041667
"404" 80.6 64.6769433944243 86.502530450875
"405" 80.8 60.0803774157576 85.8297000754487
"406" 81 57.0796874424242 84.9498747716667
"407" 81.2 55.1152906463267 83.4183372020122
"408" 81.4 53.7135242957576 80.0048198216667
"409" 81.6 54.1399033083702 77.1400044539865
"410" 81.8 55.0427742157576 76.727135963782
"411" 82 54.7958328824242 77.16599198
"412" 82.2 54.4193595951515 77.41948848375
"413" 82.4 54.3166462365706 78.1931964838415
"414" 82.6 54.1381257214486 79.0468550212805
"415" 82.8 52.7980200675405 80.3278882264535
"416" 83 50.577111235595 81.6172114966463
"417" 83.2 46.8838325624242 82.5358144705769
"418" 83.4 42.4396293864243 83.079453524375
"419" 83.6 37.9191566157576 83.374783195
"420" 83.8 33.3169961682779 82.6678681581098
"421" 84 29.4155472117266 80.6767254361046
"422" 84.2 25.6124265682779 78.1931964838415
"423" 84.4 23.3905396557576 74.6476769591666
"424" 84.6 21.6854450264242 71.2044535125
"425" 84.8 18.9971005624242 67.9169077216666
"426" 85 15.9817145682779 65.1162733938415
"427" 85.2 13.0423187660606 62.7429150425
"428" 85.4 9.77663187878788 61.1694884675
"429" 85.6 7.02750136242424 58.1526140345652
"430" 85.8 5.34830029575758 54.9914357448077
"431" 86 5.52160821333335 54.9107472025
"432" 86.2 5.56363313842424 54.8967611885
"433" 86.4 5.49759397042424 54.9187392105
"434" 86.6 5.59665272242424 54.8857721775
"435" 86.8 5.96552014728913 54.6763869679054
"436" 87 6.90256239593776 53.8343911250676
"437" 87.2 9.1885391770584 52.0487311668902
"438" 87.4 11.7687749624242 50.0506073375
"439" 87.6 12.6026135313131 48.9715475073611
"440" 87.8 12.2762394024242 49.137145798125
"441" 88 12.3326478584242 49.0176403035
"442" 88.2 12.3876804984242 49.0176403035
"443" 88.4 12.399298500202 49.0356500715278
"444" 88.6 12.4849048290909 48.8860774218055
"445" 88.8 12.4207000824242 48.9626952485
"446" 89 12.4323736727273 48.7918660775
"447" 89.2 12.6240151135354 47.4971885315278
"448" 89.4 12.8059285624242 44.1926191659615
"449" 89.6 13.2591385388948 41.01214579
"450" 89.8 12.8059285624242 39.979757125
"451" 90 13.2114322255821 38.3704453825
"452" 90.2 13.8423766157576 34.8125120841667
"453" 90.4 13.7541832824242 33.6995225085256
"454" 90.6 13.7414834424243 34.0066512775
"455" 90.8 14.0325771434769 34.797570885
"456" 91 14.5654856737756 35.3208775930405
"457" 91.2 16.4655991224242 35.8198380925
"458" 91.4 19.6533647944243 35.8967611695
"459" 91.6 23.3997117624242 35.8198380925
"460" 91.8 26.8927970337756 35.767863040473
"461" 92 30.0370943570188 35.1441624161487
"462" 92.2 32.9898733961085 34.3218623825
"463" 92.4 35.7361952290909 34.0066512775
"464" 92.6 39.8023349371611 34.2004048925
"465" 92.8 43.8993701624242 35.4810102533333
"466" 93 47.1554680290909 37.4773472516667
"467" 93.2 49.9851747907169 40.0975116427439
"468" 93.4 52.1281256584243 43.45445348475
"469" 93.6 52.0204367878788 46.12578215875
"470" 93.8 51.7342802255821 45.8400810175
"471" 94 51.8964816908453 45.7489879
"472" 94.2 51.8831297409608 46.0355979526219
"473" 94.4 51.8882750690909 45.9480432308333
"474" 94.6 51.9268944655821 45.91093122
"475" 94.8 51.8969885704242 45.579453486875
"476" 95 51.6388385097413 45.350794950061
"477" 95.2 50.8472409624242 45.002530409375
"478" 95.4 48.8670726170584 45.2851289087195
"479" 95.6 45.8438567757576 45.7007904833333
"480" 95.8 42.308792640473 46.2138343505488
"481" 96 38.6520719298661 46.4638452587791
"482" 96.2 34.7031263729505 46.9635628
"483" 96.4 30.8749786957576 46.7722190558333
"484" 96.6 27.7748066424242 45.7465780291667
"485" 96.8 23.3950138541316 44.1031401645732
"486" 97 19.6960150904243 43.8198381005
"487" 97.2 17.3694044024242 45.0308834666026
"488" 97.4 15.5603121944243 46.06983810275
"489" 97.6 15.6111821090909 46.0762483591667
"490" 97.8 15.689936372154 46.0901083730405
"491" 98 15.6795247916134 46.1940584770946
"492" 98.2 15.6566193144243 46.33906887225
"493" 98.4 15.3240074073023 46.4014516115244
"494" 98.6 13.0999187182137 46.8319838525
"495" 98.8 9.85588941295055 47.81376523
"496" 99 7.38383770642425 48.021761181625
"497" 99.2 7.46623379797979 48.1595816945833
"498" 99.4 7.47355539189792 48.117408955
"499" 99.6 7.60534408242424 48.03137656625
"500" 99.8 7.70905944242425 48.0289110830128
"501" 100 8.39929058388766 47.6397255339634
"502" 100.2 8.92475162642425 46.76214579575
"503" 100.4 8.89281821295055 44.00809721
"504" 100.6 8.96465029042424 40.3033545805
"505" 100.8 9.58101585842425 37.9077501825
"506" 101 10.3442246170584 37.8367236479878
"507" 101.2 12.1875354761085 37.6821862725
"508" 101.4 15.6013044557576 37.0821655099359
"509" 101.6 18.9904074035053 35.6743079468243
"510" 101.8 22.3144949468145 34.4971364026219
"511" 102 26.1605158690909 33.7258209963889
"512" 102.2 30.0545337544243 33.9736842445
"513" 102.4 33.5724312749824 33.6373693962209
"514" 102.6 37.3546134504243 32.80060732025
"515" 102.8 42.5133155317266 33.2795876427326
"516" 103 46.4675600290909 34.8399846116667
"517" 103.2 49.4893105704243 37.560222709625
"518" 103.4 51.0260970424242 40.9846732625
"519" 103.6 52.2156979466103 45.265276384593
"520" 103.8 53.4788890089359 46.3117880135465
"521" 104 54.1262690957576 46.0854058683333
"522" 104.2 54.1735407224242 46.0565244932692
"523" 104.4 54.2565130104242 45.8967611795
"524" 104.6 54.1574542584242 45.8088490915
"525" 104.8 54.2544306943161 45.7366780192568
"526" 105 54.2045519596335 45.4978345243605
"527" 105.2 54.5261729464242 44.867915024625
"528" 105.4 55.3871138052149 43.1811976705233
"529" 105.6 57.5266747739798 40.4865047638333
"530" 105.8 59.5761681115152 37.8827751575
"531" 106 62.4661599508687 35.0762483481667
"532" 106.2 66.268124933156 33.0149600409146
"533" 106.4 69.4922993944243 31.906376550125
"534" 106.6 72.1311144824242 31.6874588397093
"535" 106.8 75.456244520319 31.1740891
"536" 107 79.2781165455821 30.6578947675
"537" 107.2 83.1284703757576 31.3051860733333
"538" 107.4 84.6693842957576 32.3308271
"539" 107.6 84.6693842957576 32.2484095175
"540" 107.8 84.6644782852149 32.3046323644767
"541" 108 84.3598790219591 32.5819132234302
"542" 108.2 84.6555194833545 34.4066001662209
"543" 108.4 85.4261949507169 37.9023896893293
"544" 108.6 86.1120895614486 41.5140219631098
"545" 108.8 85.9222940664243 45.30060733275
"546" 109 85.8201637252149 49.2992656551744
"547" 109.2 84.4234050715151 52.96144650125
"548" 109.4 83.5623508998155 56.5389016583696
"549" 109.6 82.9175119224242 60.35280515
"550" 109.8 81.7355609042424 63.2324255325
"551" 110 79.9608833384243 66.983299662125
"552" 110.2 77.7169274424242 69.858299665
"553" 110.4 75.0816144315152 72.24466330375
"554" 110.6 72.0056912563777 73.9504284705232
"555" 110.8 68.3727878482779 75.6416017345732
"556" 111 65.0869365624242 76.671486485
"557" 111.2 62.6196398690909 76.1861384991666
"558" 111.4 62.2139505357576 75.7803904007051
"559" 111.6 62.302582452154 75.871813184527
"560" 111.8 62.3280634255821 75.9210527075
"561" 112 62.3226047224242 75.9973529255769
"562" 112.2 62.3848339384243 76.06983813275
"563" 112.4 62.4722150326681 76.1387874761585
"564" 112.6 62.6324808184242 76.2923656055
"565" 112.8 62.6669877710729 76.3187986319595
"566" 113 62.6669877710729 76.3187986319595
"567" 113.2 62.6669877710729 76.3187986319595
"568" 113.4 62.6669877710729 76.3187986319595
"569" 113.6 62.6669877710729 76.3187986319595
"570" 113.8 62.7086340932351 76.3395886527703
"571" 114 62.6159710264242 76.473684287
"572" 114.2 62.8757533090909 76.8158933603205
"573" 114.4 62.8471081144243 77.319838134
"574" 114.6 61.8822451540521 78.7447039672674
"575" 114.8 60.4577956582382 80.8556163128488
"576" 115 58.7306666424242 83.3289956491667
"577" 115.2 56.3709893339798 85.4095817318333
"578" 115.4 53.480418560473 87.7429150675
"579" 115.6 50.5399753890909 88.59456342
"580" 115.8 49.4393225890909 89.4095817358333
"581" 116 46.6120766365706 90.4915079407927
"582" 116.2 43.1781529329505 90.80971669
"583" 116.4 40.5799623887657 90.0318456514024
"584" 116.6 38.3502456290909 88.2832081083333
"585" 116.8 38.1924853944243 87.26214583625
"586" 117 38.474310440319 87.48987863
"587" 117.2 38.3850996344243 87.60829968275
"588" 117.4 38.6058251418837 87.8468651715541
"589" 117.6 38.666924680319 88.0870446225
"590" 117.8 38.0989299064242 88.5231348485
"591" 118 36.8827085624242 89.0249663508333
"592" 118.2 34.5861541624243 89.7448874560897
"593" 118.4 31.4549380557576 90.7803904157051
"594" 118.6 27.7690137329505 91.194332075
"595" 118.8 25.8246756557576 90.8001142816026
"596" 119 23.6281612098661 90.2116091665698
"597" 119.2 23.1428927757576 90.4138552411111
"598" 119.4 21.2719963205638 90.6677809022674
"599" 119.6 17.6309152744243 91.521761225125
"600" 119.8 14.5394567224242 92.858299688
"601" 120 14.4456190157576 93.1078065916026
"602" 120.2 14.4314048316925 93.2213390879878
"603" 120.4 14.2353289750558 93.117409
"604" 120.6 14.0808513890909 92.1751495041667
"605" 120.8 12.8998867282779 90.5008888038415
"606" 121 12.2225825784242 88.2374205625
"607" 121.2 11.067194612154 84.6971770187162
"608" 121.4 8.9903321890909 81.1952960133333
"609" 121.6 6.70926913981555 79.2144869653261
"610" 121.8 6.05479945042425 78.22368428875
"611" 122 6.44965864242424 76.4608637741667
"612" 122.2 6.40012926642424 72.5561018655
"613" 122.4 5.37793325575758 68.1176684995513
"614" 122.6 4.22224781575758 63.8080038009615
"615" 122.8 3.20823614642425 59.1824754785
"616" 123 5.38323345998523 56.2607386757927
"617" 123.2 8.72047915610845 54.1194332525
"618" 123.4 12.2033917090909 52.1610609885256
"619" 123.6 12.5940528984243 52.3582996475
"620" 123.8 12.3436543864242 52.3473106365
"621" 124 12.4849048290909 52.2514620405555
"622" 124.2 12.6031767308453 52.206477785
"623" 124.4 12.7096214424242 52.233299647375
"624" 124.6 12.7631253979798 52.3155646047222
"625" 124.8 14.8361867678297 52.5038297931757
"626" 125 18.3435879624242 53.117915032875
"627" 125.2 22.2136135476874 54.04858305
"628" 125.4 26.5050291438877 55.2007011512805
"629" 125.6 29.6843112675405 56.7500706715698
"630" 125.8 29.981481280473 57.9774366137195
"631" 126 29.5578641784242 57.4132447075
"632" 126.2 29.60391780874 57.2773279925
"633" 126.4 30.1016995490909 57.3681615854487
"634" 126.6 31.4317255704243 57.444838114125
"635" 126.8 33.7816192984243 57.319838114
"636" 127 36.6149277897413 57.9961983398171
"637" 127.2 39.0484442853511 60.1725585671341
"638" 127.4 39.8658803282779 60.8855041588415
"639" 127.6 39.9222552277901 60.8479807066463
"640" 127.8 39.9222552277901 60.8479807066463
"641" 128 39.825674973587 60.7840599421512
"642" 128.2 39.7430300264243 60.64676119425
"643" 128.4 39.8269548024242 60.627530425
"644" 128.6 39.8911595490909 60.35280515
"645" 128.8 39.9200869624242 59.9026783532692
"646" 129 40.0993663704242 59.8967611935
"647" 129.2 40.0444008433999 59.9005135387195
"648" 129.4 40.0444008433999 59.9005135387195
"649" 129.6 39.997421760473 59.8723709495732
"650" 129.8 39.9200869624242 59.9026783532692
"651" 130 39.1482189090909 60.1055524025
"652" 130.2 38.5199296024242 60.22368427075
"653" 130.4 37.9998711544243 60.5890688865
"654" 130.6 36.990760453156 61.373309037378
"655" 130.8 34.9900642911199 62.7512762465217
"656" 131 32.640715881494 64.5228792661046
"657" 131.2 29.6693052744243 65.656376583875
"658" 131.4 27.0979051704243 66.5890688925
"659" 131.6 23.8619859384243 67.887145816875
"660" 131.8 20.9315618498661 68.3869222037791
"661" 132 18.1798658584243 68.175607355625
"662" 132.2 14.8127001791684 68.3779776599418
"663" 132.4 10.8797861624242 68.076923145
"664" 132.6 6.94082495442426 68.675607356125
"665" 132.8 4.46848360242424 68.6037209091667
"666" 133 4.13828776242424 68.35480316
"667" 133.2 4.16455334060606 68.179977985
"668" 133.4 4.12077737696969 68.1974605025
"669" 133.6 3.5962802498661 67.5371905392442
"670" 133.8 1.82691688242424 65.2246000266666
"671" 134 1.55258751030304 63.4422157425
"672" 134.2 2.08035667189792 60.76923083
"673" 134.4 2.56125867242424 56.9616650367188
"674" 134.6 4.39172755189792 54.554655925
"675" 134.8 6.20498649972156 51.6202539087162
"676" 135 6.95951986595365 48.9533222685294
"677" 135.2 7.02750136242424 45.242915025
"678" 135.4 8.01084774558213 41.153846195
"679" 135.6 9.84263256242425 36.3622444046795
"680" 135.8 12.9236372646465 33.60829962875
"681" 136 16.476929371836 32.0076208941177
"682" 136.2 19.8962149105324 29.8634971302027
"683" 136.4 23.5517756361085 26.55870448
"684" 136.6 26.1458404984242 24.6989589605
"685" 136.8 28.0031920984243 22.9736842335
"686" 137 28.3691591544243 22.060222694125
"687" 137.2 29.3395184608026 21.2772185353378
"688" 137.4 32.7871215645295 20.3947368625
"689" 137.6 35.5247781704243 20.771761154375
"690" 137.8 39.2088959224242 21.1847295966026
"691" 138 43.1105689890909 21.7600090186111
"692" 138.2 44.4428174824242 22.6659919255
"693" 138.4 44.4042946344243 22.781376541
"694" 138.6 44.3946639224242 22.7429150025
"695" 138.8 44.4496965624242 22.8985926583333
"696" 139 44.3671476024242 22.88027764
"697" 139.2 44.3671476024242 22.88027764
"698" 139.4 44.3657717864242 22.87753038725
"699" 139.6 44.2694646664242 22.858299618
"700" 139.8 44.5047292024242 22.9535377133333
"701" 140 45.9355778424242 24.4066001562209
"702" 140.2 47.1511877126465 27.1018893658333
"703" 140.4 46.9529761357576 30.0111595857051
"704" 140.6 45.9548392664242 33.502530397875
"705" 140.8 44.2234512646465 36.0164192892778
"706" 141 41.769734977308 38.7447039272674
"707" 141.2 38.4818546945173 41.0881744126163
"708" 141.4 34.2246320504243 42.41599194525
"709" 141.6 29.8745135224242 42.4569189669872
"710" 141.8 26.1788600824242 40.3253326025
"711" 142 22.2878022860606 38.529628305
"712" 142.2 18.1788520992663 37.307692345
"713" 142.4 14.2855561333333 35.53137655375
"714" 142.6 14.2434884999852 34.9755604181098
"715" 142.8 14.3164297076874 35.0101214925
"716" 143 14.2409046504243 34.925607322375
"717" 143.2 14.4501964648633 35.2757480356707
"718" 143.4 14.6839174024242 36.06983809275
"719" 143.6 14.7016581876874 36.9939271625
"720" 143.8 14.2367772024242 38.7539040295
"721" 144 12.4537196664242 41.2154424935
"722" 144.2 10.4742824992663 45.14170045
"723" 144.4 8.11404322909091 48.5121457975
"724" 144.6 5.69846310642425 52.33906887825
"725" 144.8 5.340466294838 54.1487505776724
"726" 145 5.72873105842425 55.0176403095
"727" 145.2 5.81516467536543 55.0619195597059
"728" 145.4 5.9360206690909 55.3283851205555
"729" 145.6 6.08470534558213 55.121457545
"730" 145.8 6.42825706020201 55.53137657375
"731" 146 7.14202874837019 56.9944742883108
"732" 146.2 7.99057256242425 60.56680168
"733" 146.4 8.09194847821371 64.8279352875
"734" 146.6 7.24763192242424 68.9077502135
"735" 146.8 7.15244032891073 70.7470730546622
"736" 147 7.55849196999181 71.2980086061486
"737" 147.2 7.68465582830659 71.2836390329412
"738" 147.4 7.86892146347687 71.1437247675
"739" 147.6 8.83199266347687 72.1356276025
"740" 147.8 10.4560348344243 73.396761207
"741" 148 12.1703015704243 74.83906890075
"742" 148.2 13.0627475490909 76.0655646284722
"743" 148.4 12.5566630753654 75.8650870013235
"744" 148.6 12.4207000824242 75.62753044
"745" 148.8 12.4433605812478 75.6840915260294
"746" 149 12.4207000824242 75.62753044
"747" 149.2 12.6185201126945 75.7990481116892
"748" 149.4 13.0408239770584 75.9230276260366
"749" 149.6 13.9240307360828 77.1988250006707
"750" 149.8 15.0876664824242 80.1985363617308
"751" 150 15.8669332413432 83.5433308637162
"752" 150.2 16.6187027490909 85.9381813378846
"753" 150.4 18.5384952290909 88.4480432733333
"754" 150.6 21.4093646157576 89.2630615891667
"755" 150.8 23.0753088318979 88.4109312625
"756" 151 23.3391758584242 87.9956623205
"757" 151.2 23.2273727055821 87.995951505
"758" 151.4 23.2070975224242 87.9820003068243
"759" 151.6 23.0750191864242 88.1385194635
"760" 151.8 22.9539473784242 88.1385194635
"761" 152 22.7467025097413 88.5496692896951
"762" 152.2 22.5551724024242 89.3405482051923
"763" 152.4 23.1057216066348 91.6902834925
"764" 152.6 23.2499006868687 94.4095817408333
"765" 152.8 23.2268528290909 97.1314752346795
"766" 153 23.6862841682779 100.726029527012
"767" 153.2 23.6657028557576 104.052438893333
"768" 153.4 22.9566990104243 106.99291508675
"769" 153.6 23.0144832824242 106.8724697425
"770" 153.8 22.8531037840459 106.058923401824
"771" 154 22.6475990157576 104.8308271725
"772" 154.2 22.5481540697927 103.44129565
"773" 154.4 21.8848267937756 100.95497329277
"774" 154.6 21.3291086824242 97.242915077
"775" 154.8 20.1354072740032 93.3502025225
"776" 155 19.406870625127 89.6971770237162
"777" 155.2 19.2659138424242 85.6916330141667
"778" 155.4 19.0782384290909 82.0032700913462
"779" 155.6 18.5742181708453 79.251012225
"780" 155.8 19.2539195490909 77.0652593791666
"781" 156 21.4093646157576 74.5194718308333
"782" 156.2 23.7748026508453 73.31983813
"783" 156.4 24.4453319224242 73.8967612075
"784" 156.6 26.3826295872891 74.6555969670946
"785" 156.8 29.5055831704243 75.83906890175
"786" 157 32.1132130957576 77.6788124933333
"787" 157.2 34.0022501551515 80.05934862625
"788" 157.4 36.8056628664242 82.76214583175
"789" 157.6 39.4148811321803 84.3939469590854
"790" 157.8 40.5134869864242 84.233299679375
"791" 158 40.9564997384243 84.233299679375
"792" 158.2 40.9564997384243 84.233299679375
"793" 158.4 40.8469783856801 84.0309293750581
"794" 158.6 41.1569102690909 83.75939858
"795" 158.8 42.541402586208 82.4726447919595
"796" 159 45.1745166990096 80.2569863545732
"797" 159.2 47.9350970957576 78.8601311758333
"798" 159.4 49.5470948424242 78.137145827125
"799" 159.6 49.3063270424242 77.970187785
"800" 159.8 49.2144993233545 77.9844177411046
"801" 160 48.623422009697 78.29361435875
"802" 160.2 48.3914094024242 78.76214582775
"803" 160.4 48.3951135224242 79.5673726530128
"804" 160.6 48.4579071757576 79.9590322758333
"805" 160.8 49.3038576290909 81.6876882369872
"806" 161 50.6020955660606 83.9666912875
"807" 161.2 51.902139881494 85.7303927041279
"808" 161.4 53.3608567944243 87.60829968275
"809" 161.6 54.6820153769697 89.23767031375
"810" 161.8 54.6399070690909 89.5469443733333
"811" 162 54.5515416512047 89.3470426488415
"812" 162.2 54.7091564744243 89.18522276125
"813" 162.4 54.7300621663267 89.1875679770122
"814" 162.6 54.6454998170584 88.9436655377439
"815" 162.8 54.8803952316925 88.8217143181098
"816" 163 55.0893402957576 88.8235011491667
"817" 163.2 54.7755576992663 88.4311741775
"818" 163.4 54.6292475937756 88.5537258791216
"819" 163.6 54.8566584318979 88.603238955
"820" 163.8 55.4988748584243 88.5121458375
"821" 164 56.1922861224242 88.656376606875
"822" 164.2 57.2631295757576 88.8235011491667
"823" 164.4 57.5974945551515 88.88801996375
"824" 164.6 57.5999378647498 88.941483941686
"825" 164.8 57.5658090957576 88.9425487683333
"826" 165 57.5999378647498 88.941483941686
"827" 165.2 57.6500257115152 88.949208775
"828" 165.4 57.5382927757576 88.8235011491667
"829" 165.6 57.5394113253511 88.8404760442073
"830" 165.8 57.7428307544243 88.983299684125
"831" 166 57.7675954424242 89.0158088416667
"832" 166.2 57.6938016751515 88.95795003375
"833" 166.4 57.7743067399852 89.0374741682317
"834" 166.6 57.7524614664243 89.012145838
"835" 166.8 57.7196182690909 88.9263470213462
"836" 167 57.4635401064242 88.656376606875
"837" 167.2 56.8030760150558 88.603238955
"838" 167.4 57.2105577448633 88.5871927418902
"839" 167.6 57.2389924529505 88.4109312625
"840" 167.8 57.2389924529505 88.4109312625
"841" 168 57.2751238690909 88.3938026421154
"842" 168.2 57.2751238690909 88.3938026421154
"843" 168.4 57.2751238690909 88.3938026421154
"844" 168.6 57.3984740765706 88.4089563439634
"845" 168.8 57.5121875490909 88.4135265080128
"846" 169 57.5749812024242 88.3747832
"847" 169.2 57.5675987751072 88.3901946178659
"848" 169.4 57.6239736746194 88.3901946178659
"849" 169.6 57.6239736746194 88.3901946178659
"850" 169.8 57.5694779384243 88.396761222
"851" 170 57.5694779384243 88.396761222
"852" 170.2 57.5206196921803 88.3808137548171
"853" 170.4 57.4035333624242 88.3642168432692
"854" 170.6 57.4924322424242 88.4089563439634
"855" 170.8 57.4442786824242 88.41599199125
"856" 171 57.4442786824242 88.41599199125
"857" 171.2 57.5887393624242 88.4352227605
"858" 171.4 57.6521611243755 88.4464797961585
"859" 171.6 57.5791086504243 88.550607376
"860" 171.8 57.5516981624242 88.5614555022436
"861" 172 57.5516981624242 88.5614555022436
"862" 172.2 57.5516981624242 88.5614555022436
"863" 172.4 57.5516981624242 88.5614555022436
"864" 172.6 57.6702300024242 88.3346310444231
"865" 172.8 57.9932292664242 88.233299683375
"866" 173 58.0754807526945 88.0443703692568
"867" 173.2 58.0963039137756 88.0131853380405
"868" 173.4 58.1087978104242 87.964068913875
"869" 173.6 58.0850914424242 87.9500156594231
"870" 173.8 58.0850914424242 87.9500156594231
"871" 174 57.9097630957576 87.9672740420833
"872" 174.2 57.9097630957576 87.9672740420833
"873" 174.4 57.9326933624242 88.0176403425
"874" 174.6 57.7864223982137 87.9858300475
"875" 174.8 57.4195511786405 88.0339753588514
"876" 175 57.3200931855821 87.9655871325
"877" 175.2 57.1402233464242 87.9846733095
"878" 175.4 57.1402233464242 87.9846733095
"879" 175.6 57.0463782129505 88.01619442
"880" 175.8 56.8396839846465 88.0954791704167
"881" 176 56.5935657890909 88.1669781842949
"882" 176.2 56.4786730845295 88.1275304525
"883" 176.4 56.2083373090909 88.0387730559615
"884" 176.6 55.8194399864242 88.1165414415
"885" 176.8 55.4869780965419 88.1501548869118
"886" 177 55.1260287224242 88.2374205625
"887" 177.2 54.7848263544242 88.2374205625
"888" 177.4 54.5233542014486 88.2776242612805
"889" 177.6 54.4106044024242 88.319838145
"890" 177.8 54.250875520473 88.3714328917683
"891" 178 54.4472928290909 88.5487758741667
"892" 178.2 54.8709994151072 89.1406636617683
"893" 178.4 55.0188598971611 89.83805677
"894" 178.6 54.6079165507169 90.6040782973781
"895" 178.8 53.5631017464242 91.95445353325
"896" 179 52.8400575224242 93.3642168482692
"897" 179.2 52.3905038365706 94.7598006279878
"898" 179.4 52.3193640824242 96.0945634275
"899" 179.6 52.2965456707169 98.1087687364024
"900" 179.8 52.7906692557576 99.9322641921154
"901" 180 53.7135242957576 102.211779550833
"902" 180.2 54.5808216377731 104.451322955407
"903" 180.4 55.8744726264243 106.3582997015
"904" 180.6 57.3132562052149 108.440589506802
"905" 180.8 58.1822599856801 110.793004535988
"906" 181 58.2527516108453 113.4514171175
"907" 181.2 58.4683443917576 116.093342446278
"908" 181.4 58.1954742184243 116.8967612505
"909" 181.6 57.8682649058389 116.5890689425
"910" 181.8 57.8601503369697 116.03836964125
"911" 182 58.0510135384243 115.165992018
"912" 182.2 57.4153865464242 114.64676124825
"913" 182.4 55.6575281666348 114.1396762275
"914" 182.6 53.1363871224242 113.630489057885
"915" 182.8 50.4854385386405 113.221085571149
"916" 183 47.3480822690909 112.831672489038
"917" 183.2 44.1164433535354 112.849752699444
"918" 183.4 42.8255625526682 113.699763123476
"919" 183.6 42.9145755518979 113.5728746075
"920" 183.8 42.7670735944243 113.771761247375
"921" 184 42.6658336707169 114.243853180305
"922" 184.2 41.998730693156 115.632220911524
"923" 184.4 41.1552426133333 117.550607405
"924" 184.6 40.5327484104243 117.867915097625
"925" 184.8 40.4815535729505 117.226720765
"926" 185 40.0682517624242 116.303072886987
"927" 185.2 39.3669383757576 114.379995961987
"928" 185.4 37.6898539490909 111.579911428333
"929" 185.6 35.5252367757576 108.274050619167
"930" 185.8 32.8089173864242 105.367915085125
"931" 186 29.7559816824242 103.088082735705
"932" 186.2 27.4349800904243 102.867915082625
"933" 186.4 25.4576428529505 102.75303654
"934" 186.6 21.5795071944243 101.752530466125
"935" 186.8 17.2014842957576 100.859285889295
"936" 187 15.0891119926682 99.8254666743293
"937" 187.2 15.5025279224242 99.089068925
"938" 187.4 16.9545429624242 98.3839407191667
"939" 187.6 18.5646004557576 95.504256298141
"940" 187.8 19.4634669090909 92.1709229614744
"941" 188 20.5000865818837 88.8032061288514
"942" 188.2 20.4878376636007 87.6411051126471
"943" 188.4 20.4198561671301 87.6411051126471
"944" 188.6 20.4994916344242 87.5780799025
"945" 188.8 20.4994916344242 87.5780799025
"946" 189 20.296482340202 87.550607375
"947" 189.2 20.1252696824242 87.0945634185
"948" 189.4 19.2715200780999 85.6431229656081
"949" 189.6 17.6785482553972 82.7429150625
"950" 189.8 17.480728225127 79.8323121489865
"951" 190 17.4083951392663 77.591093195
"952" 190.2 17.2360560824242 75.5954791579167
"953" 190.4 17.5129390524242 74.7020496698437
"954" 190.6 17.6111469708453 74.69635635
"955" 190.8 17.5076915490909 74.0742760005769
"956" 191 18.2485155490909 71.2833489760897
"957" 191.2 19.8809784512047 68.1181495694512
"958" 191.4 21.8728915673023 64.7598005979878
"959" 191.6 23.8858334157576 61.7905340891667
"960" 191.8 26.7729303757576 59.8632306214744
"961" 192 30.3521686157576 60.8564681541667
"962" 192.2 32.9223718716925 63.2401007840854
"963" 192.4 34.6851551878788 65.4002577025
"964" 192.6 34.044182920319 67.00404865
"965" 192.8 33.3827668843755 67.6491064170122
"966" 193 33.1085106164783 67.7429150475
"967" 193.2 32.8089173864242 67.60829966275
"968" 193.4 31.2475073357576 68.3839406891666
"969" 193.6 29.1689668557576 70.2520725591667
"970" 193.8 26.2620489568429 72.9218059292442
"971" 194 23.2518915317266 76.3296771312209
"972" 194.2 20.020207369697 79.4562017725
"973" 194.4 18.4217037375354 81.2300945481667
"974" 194.6 18.3769250424242 82.0328558901923
"975" 194.8 17.6020231384243 84.348684294875
"976" 195 16.4554615308453 88.441295635
"977" 195.2 14.0900234957576 92.5322923616667
"978" 195.4 11.9039301702291 94.1500445298171
"979" 195.6 12.0905042424242 93.7319260625
"980" 195.8 12.5949701090909 93.64950848
"981" 196 12.6518371704243 93.733299688875
"982" 196.2 12.9696506664242 93.675607381125
"983" 196.4 13.2553617890909 92.8344901641667
"984" 196.6 12.7755157876874 90.48583005
"985" 196.8 11.6705183055821 87.3582996825
"986" 197 10.3308355784243 83.41599198625
"987" 197.2 10.4945576824242 79.47368429
"988" 197.4 11.3227989144243 75.290991978125
"989" 197.6 11.6392365944243 71.4242337325
"990" 197.8 11.3998446104243 66.781376585
"991" 198 11.2650146424242 60.627530425
"992" 198.2 10.92033652874 55.30364378
"993" 198.4 10.7738483304243 50.810222722875
"994" 198.6 11.5418976124242 48.4400304128125
"995" 198.8 11.436227300202 48.8647099004167
"996" 199 11.5432352113131 48.6724022079167
"997" 199.2 11.3530668664242 48.6110468965
"998" 199.4 11.6190083808026 46.8801291638514
"999" 199.6 12.7565402957576 42.9796014132692
"1000" 199.8 15.5725694642424 39.4095816858333
"1001" 200 19.3548127224242 36.39676117
"1002" 200.2 24.1545513516134 34.8115220831757
"1003" 200.4 28.0835263302291 34.5909450331098
"1004" 200.6 31.8418529643755 35.6322208315244
"1005" 200.8 34.4653998504243 37.781376556
"1006" 201 37.7272479224242 41.2932108790385
"1007" 201.2 39.763166969697 44.7708870525
"1008" 201.4 41.8488061415547 47.9853899441304
"1009" 201.6 42.5166750824242 50.944838107625
"1010" 201.8 41.9423557936437 52.4708700040854
"1011" 202 41.6280230206061 52.4631947525
"1012" 202.2 41.5816001382382 52.572968699593
"1013" 202.4 41.6228980297413 52.4052039627439
"1014" 202.6 41.5513108557576 52.4315597208333
"1015" 202.8 41.5195440473023 52.3395379214024
"1016" 203 41.5195440473023 52.3395379214024
"1017" 203.2 41.4572967624242 52.2813765705
"1018" 203.4 40.6739205546194 52.1331589343293
"1019" 203.6 37.5889607757576 52.5292398186111
"1020" 203.8 33.7227938683702 52.3790896683108
"1021" 204 30.2597420024243 51.6876882069872
"1022" 204.2 26.0728215809608 51.2795003968902
"1023" 204.4 21.8129373090909 50.8839406716667
"1024" 204.6 18.2367105487657 49.6097067742073
"1025" 204.8 15.0113616104243 47.53137656575
"1026" 205 14.3844257487657 47.4521082729878
"1027" 205.2 14.5090439476874 47.3178138125
"1028" 205.4 14.365634115595 46.8704947639634
"1029" 205.6 14.4966535579798 46.6531714366667
"1030" 205.8 14.6279551570188 46.5474888308784
"1031" 206 14.7887222094831 46.1705168358824
"1032" 206.2 15.0946389436007 44.85829964
"1033" 206.4 15.3460288524242 42.4424342529688
"1034" 206.6 15.5025279224242 42.06983809875
"1035" 206.8 15.4597247579798 42.4971885265278
"1036" 207 15.4144756984242 42.5121457915
"1037" 207.2 15.5135344504242 42.5451128245
"1038" 207.4 15.4441599709091 42.5098147891667
"1039" 207.6 15.4345464259537 42.4601095923529
"1040" 207.8 15.4254822264242 42.4022556815
"1041" 208 15.4458766753654 42.3809240719118
"1042" 208.2 15.4458766753654 42.3809240719118
"1043" 208.4 15.4458766753654 42.3809240719118
"1044" 208.6 15.440058439181 42.2751395542568
"1045" 208.8 15.513858171836 42.3809240719118
"1046" 209 15.5245409784242 42.4022556815
"1047" 209.2 16.0858739064242 42.0066512855
"1048" 209.4 17.1619736824243 41.0959722200641
"1049" 209.6 18.5114746986405 39.6971769737162
"1050" 209.8 19.8718298929505 37.6821862725
"1051" 210 21.299746755595 36.120025710061
"1052" 210.2 23.0241139944243 33.64676116725
"1053" 210.4 24.0133896898661 31.0255625957558
"1054" 210.6 25.8555433224242 27.964068853875
"1055" 210.8 28.1875514424242 26.3784461416667
"1056" 211 29.2316429179798 26.3860773993056
"1057" 211.2 29.2225884024242 26.5298972548077
"1058" 211.4 29.1416984305324 26.4435387068243
"1059" 211.6 29.2225884024242 26.5298972548077
"1060" 211.8 29.1781389624242 26.5890688525
"1061" 212 29.1984141455821 26.5485830225
"1062" 212.2 28.9855247224242 26.5890688525
"1063" 212.4 29.0479942056675 26.8801291438514
"1064" 212.6 29.7559816824242 27.771761161375
"1065" 212.8 31.0176049544243 29.858299625
"1066" 213 32.3210396102291 32.3301570383537
"1067" 213.2 33.6949428904243 34.887145783875
"1068" 213.4 33.7227938683702 36.2980085711486
"1069" 213.6 33.6082664824242 37.16599194
"1070" 213.8 33.7366759757576 38.70445348
"1071" 214 33.5119593624242 41.01214579
"1072" 214.2 32.8580847055821 44.3421053075
"1073" 214.4 32.9555182246465 47.1339406679167
"1074" 214.6 33.2765419579798 47.8818039165278
"1075" 214.8 33.3047531345455 47.9060851908333
"1076" 215 33.2450510584242 47.6659919505
"1077" 215.2 33.1802348379798 47.5399235743055
"1078" 215.4 33.1736497357576 47.5949860332692
"1079" 215.6 33.2230380024242 47.7429150275
"1080" 215.8 33.297943540202 47.7108637454167
"1081" 216 33.2658411668687 47.6894962240278
"1082" 216.2 33.2450510584242 47.6659919505
"1083" 216.4 33.2450510584242 47.6659919505
"1084" 216.6 33.2450510584242 47.6659919505
"1085" 216.8 33.2450510584242 47.6659919505
"1086" 217 33.3548266929505 47.7631579425
"1087" 217.2 33.3086443313131 47.3903509245833
"1088" 217.4 33.4257898340032 47.4595142175
"1089" 217.6 33.4625043548567 47.3167196008784
"1090" 217.8 33.466340200319 47.3582996425
"1091" 218 33.4049514513131 47.3262483604167
"1092" 218.2 33.3000836984242 47.2264315105
"1093" 218.4 32.9808943864242 46.8308271145
"1094" 218.6 32.525462106208 46.5994638829054
"1095" 218.8 32.0985873040459 46.5163037996622
"1096" 219 31.0261945083702 46.5578838412838
"1097" 219.2 28.8131856655821 46.902834055
"1098" 219.4 26.146999080319 47.69230774
"1099" 219.6 23.4382346104243 48.089068874
"1100" 219.8 23.3141054335354 48.1702654552778
"1101" 220 23.7241146929505 47.995951465
"1102" 220.2 23.6829679977184 47.7994761135294
"1103" 220.4 23.9775544824242 47.7429150275
"1104" 220.6 23.9005087864242 47.8198381045
"1105" 220.8 23.9359081602621 47.8884451731757
"1106" 221 23.7950778340032 47.874493975
"1107" 221.2 23.7404908024242 47.8908440217308
"1108" 221.4 23.7602461090909 47.8612582228846
"1109" 221.6 23.8454761464242 47.7539040385
"1110" 221.8 23.6993339135354 47.6360774205555
"1111" 222 22.9534104746194 46.889256490061
"1112" 222.2 20.8786053766465 44.9138551956111
"1113" 222.4 18.3550530957576 42.8344901141667
"1114" 222.6 15.2713908344243 41.41599194425
"1115" 222.8 11.9138205034769 40.344129595
"1116" 223 10.7642176184243 40.319838097
"1117" 223.2 10.7132008737756 40.487197764527
"1118" 223.4 10.6403198099918 40.3104825876351
"1119" 223.6 10.7324929200713 40.2542272372059
"1120" 223.8 10.8696485708453 40.3137652225
"1121" 224 11.0724004024242 40.1315789875
"1122" 224.2 11.7493018744242 39.6659919425
"1123" 224.4 12.0581321012478 38.70445348
"1124" 224.6 13.2519825918979 37.4190283775
"1125" 224.8 14.7224402504243 34.95445347625
"1126" 225 15.4383231757576 33.9074449281944
"1127" 225.2 15.3938737357576 34.0742759605769
"1128" 225.4 15.3773286664242 34.002530398375
"1129" 225.6 15.4158515144243 34.06983809075
"1130" 225.8 15.4841837090909 34.034123805
"1131" 226 15.7198362957576 33.8868992345513
"1132" 226.2 16.5940086157576 32.8924876622222
"1133" 226.4 18.8636464104243 30.95445347225
"1134" 226.6 21.3091425721803 29.1688061909146
"1135" 226.8 24.3430276557576 27.4076092872436
"1136" 227 27.5106499704242 26.2593985225
"1137" 227.2 29.7743258957576 24.8857721475
"1138" 227.4 31.4084091097927 23.6740890925
"1139" 227.6 34.1310765624242 23.0725853325
"1140" 227.8 37.6390717975462 22.2832527131098
"1141" 228 41.0835334157576 20.8930981508333
"1142" 228.2 44.8473073864242 20.26214576925
"1143" 228.4 48.6418079144243 20.098684230625
"1144" 228.6 52.2512973961085 21.0020243125
"1145" 228.8 54.9884471224242 22.7429150025
"1146" 229 58.3880884584243 24.579453465875
"1147" 229.2 61.3071337760828 26.3545472762805
"1148" 229.4 63.1633538200987 28.3779776199419
"1149" 229.6 63.4679530833545 30.5604463162209
"1150" 229.8 63.1649216104243 32.137145781125
"1151" 230 63.2804901544243 34.7429150145
"1152" 230.2 64.0238060169697 37.23592201
"1153" 230.4 65.8689119819591 38.7715375587791
"1154" 230.6 67.6239412664243 38.925607326375
"1155" 230.8 68.6062738904242 38.76214578775
"1156" 231 70.2338642184243 39.550607327
"1157" 231.2 73.0642234673131 42.0847953637222
"1158" 231.4 74.7783255757576 45.0999169972436
"1159" 231.6 77.1390847224242 48.10130663625
"1160" 231.8 79.1230113944243 51.137145800125
"1161" 232 80.1175585799852 55.2757480556707
"1162" 232.2 81.3390147360828 58.8873803294512
"1163" 232.4 82.6093291384243 60.9053082030556
"1164" 232.6 84.7347854041633 63.160975243587
"1165" 232.8 86.4934371606851 67.1074635418478
"1166" 233 86.4567985824242 70.8759278711458
"1167" 233.2 85.123820489697 73.94046750125
"1168" 233.4 82.9354295261452 76.1328971668023
"1169" 233.6 80.2759452024242 78.04511286
"1170" 233.8 80.1508710206061 78.39850946375
"1171" 234 80.1044481382382 78.3511440384302
"1172" 234.2 79.9879837140521 78.3600885822674
"1173" 234.4 80.1534975784243 78.18522275025
"1174" 234.6 79.9670119733333 78.03137659625
"1175" 234.8 79.6571635673023 77.9305323184756
"1176" 235 79.5972093090909 77.8985927133333
"1177" 235.2 79.49100596874 77.89473692
"1178" 235.4 79.6705861624242 77.9077502225
"1179" 235.6 79.6705861624242 77.9077502225
"1180" 235.8 79.5972093090909 77.8985927133333
"1181" 236 79.7171522424242 77.811948588141
"1182" 236.2 79.6206728377731 77.9307504780814
"1183" 236.4 79.6522419490909 77.93522275
"1184" 236.6 79.6296316396335 78.0470295479651
"1185" 236.8 79.6693354206061 78.4422157575
"1186" 237 79.7490076744242 79.194838135875
"1187" 237.2 79.7686878250329 80.7613097093478
"1188" 237.4 80.1771365987879 81.7988591175
"1189" 237.6 80.2209125624242 81.7813766
"1190" 237.8 80.26146292874 81.70040494
"1191" 238 80.2209125624242 81.7813766
"1192" 238.2 80.2521473040459 81.641043959527
"1193" 238.4 79.9672255146194 81.2232152485976
"1194" 238.6 79.6833844507963 80.9718953827326
"1195" 238.8 79.0131692197215 80.3520626692568
"1196" 239 77.8132345624242 79.65725072375
"1197" 239.2 75.4580877187879 78.43347449875
"1198" 239.4 72.7982174599852 77.6115829748171
"1199" 239.6 70.0894035384243 77.396761211
"1200" 239.8 68.5631649890909 77.5780798925
"1201" 240 67.9853222690909 78.0909004058333
"1202" 240.2 67.7808514033999 78.0243409489634
"1203" 240.4 67.6645464305324 78.0859504008784
"1204" 240.6 67.6664151757576 78.0880827107051
"1205" 240.8 67.5873939490909 78.0387730459615
"1206" 241 67.9742304191684 77.5461350930814
"1207" 241.2 67.4886174157576 77.111751348782
"1208" 241.4 67.2152640963373 76.1793699054348
"1209" 241.6 66.7654320824242 74.5103143216667
"1210" 241.8 65.6761884882779 72.1050163651829
"1211" 242 64.2204924396335 69.7375483231977
"1212" 242.2 63.0359640277901 67.2832527581098
"1213" 242.4 62.9681799224242 66.3143436175
"1214" 242.6 63.1241057357576 66.5890688925
"1215" 242.8 63.0547556609608 66.5609263033537
"1216" 243 63.0547556609608 66.5609263033537
"1217" 243.2 63.0547556609608 66.5609263033537
"1218" 243.4 63.0686144904243 66.540991969375
"1219" 243.6 63.0547556609608 66.5609263033537
"1220" 243.8 63.1482867442424 66.49291504625
"1221" 244 63.4431984992663 66.3461539125
"1222" 244.2 64.1822536512047 65.9980745204268
"1223" 244.4 65.6001479261452 64.9701064579651
"1224" 244.6 67.0103944433999 63.2682433732317
"1225" 244.8 68.0862154424242 62.2184395175
"1226" 245 69.0580418351515 62.200957
"1227" 245.2 71.0946664290909 61.7722190708333
"1228" 245.4 73.6541107987033 61.0702853449419
"1229" 245.6 76.7807326480056 59.5139347172674
"1230" 245.8 79.7192196582382 58.4137558252907
"1231" 246 83.0772408043755 57.7335341744512
"1232" 246.2 86.3570519224242 57.1385194325
"1233" 246.4 89.4401305042424 56.7289290225
"1234" 246.6 92.9334524024242 56.6098589033108
"1235" 246.8 95.7240099282779 57.527155187378
"1236" 247 98.895738649697 58.95795000375
"1237" 247.2 100.699308351515 60.32158636875
"1238" 247.4 101.435355368006 60.3368327502907
"1239" 247.6 103.835418386424 60.68522273275
"1240" 247.8 106.388261752668 60.9886936523781
"1241" 248 106.380613994982 60.8108935736628
"1242" 248.2 106.382206670869 60.6147099121667
"1243" 248.4 106.416449202424 59.90200594875
"1244" 248.6 106.407888569535 58.3497526449445
"1245" 248.8 106.609063442424 56.7730153709783
"1246" 249 106.498412708807 56.7936515340957
"1247" 249.2 106.472628355758 56.7012483697917
"1248" 249.4 106.407694009697 56.851306645
"1249" 249.6 106.330842873535 56.7258210193889
"1250" 249.8 106.210396759634 56.759015215407
"1251" 250 106.210396759634 56.759015215407
"1252" 250.2 106.151069582869 56.6745389680556
"1253" 250.4 105.838606482424 56.39676119
"1254" 250.6 105.463008714424 55.49291503525
"1255" 250.8 104.984404200685 53.8800387794565
"1256" 251 104.827381722424 51.6131073390625
"1257" 251.2 105.337809458424 50.0249663118333
"1258" 251.4 105.882382446061 50.10305489
"1259" 251.6 106.066241493333 50.04186607875
"1260" 251.8 105.877129330424 50.0847953717222
"1261" 252 105.977467911261 50.0416627936628
"1262" 252.2 105.930327549091 50.0506073375
"1263" 252.4 105.977467911261 50.0416627936628
"1264" 252.6 105.977467911261 50.0416627936628
"1265" 252.8 105.930327549091 50.0506073375
"1266" 253 105.930327549091 50.0506073375
"1267" 253.2 105.930327549091 50.0506073375
"1268" 253.4 105.977467911261 50.0416627936628
"1269" 253.6 105.994532295758 50.0506073375
"1270" 253.8 105.977467911261 50.0416627936628
"1271" 254 105.977467911261 50.0416627936628
"1272" 254.2 105.665747549091 50.5535659178846
"1273" 254.4 105.269935869091 51.1952959833333
"1274" 254.6 105.068149522424 52.275882065
"1275" 254.8 104.721443890424 54.5634278548333
"1276" 255 103.982505624242 57.1485094425
"1277" 255.2 103.421297770424 59.91599196275
"1278" 255.4 103.334621362424 62.3582996575
"1279" 255.6 103.069241742869 64.3326586338333
"1280" 255.8 102.170180729697 66.05585210875
"1281" 256 101.082516402424 69.0446901967308
"1282" 256.2 100.539475181959 72.6445250702907
"1283" 256.4 100.52420449697 76.23067729375
"1284" 256.6 101.143099342869 77.2130005270556
"1285" 256.8 101.059085689866 77.1525751642442
"1286" 257 100.938688133156 77.273871905061
"1287" 257.2 100.430591282424 77.5358144655769
"1288" 257.4 99.4052908664243 77.5890689035
"1289" 257.6 97.9211474592663 77.9858300375
"1290" 257.8 96.5881841357576 78.2458736378846
"1291" 258 94.8403333784243 79.271761212875
"1292" 258.2 93.0068292557576 81.4059187241667
"1293" 258.4 90.4294672824242 83.704453525
"1294" 258.6 88.7509717624242 85.0780799
"1295" 258.8 88.3107106424242 85.0506073725
"1296" 259 88.2006453624242 84.9315597533333
"1297" 259.2 88.1914732557576 84.9956623175
"1298" 259.4 87.9062207384243 85.2044535265
"1299" 259.6 86.7239361890909 85.9663582891667
"1300" 259.8 84.1569426841633 87.7178314554348
"1301" 260 81.3497215968429 89.3529329581977
"1302" 260.2 78.4506959757576 91.5341238625
"1303" 260.4 76.1760135224242 94.46494304625
"1304" 260.6 74.8008374368429 97.0810188335465
"1305" 260.8 74.9290897582137 97.48987864
"1306" 261 75.0106973704243 97.329453538625
"1307" 261.2 75.0661886157576 97.2667246008333
"1308" 261.4 74.9780469077901 97.1706824315244
"1309" 261.6 74.8185417357575 97.3399846741667
"1310" 261.8 74.2209789864242 97.194838153875
"1311" 262 72.6800650664242 97.021761230625
"1312" 262.2 70.3834925975462 96.9549225814024
"1313" 262.4 67.4293514957576 97.4766428878846
"1314" 262.6 64.6191591224242 97.7429150775
"1315" 262.8 61.3736091784243 97.406376615625
"1316" 263 57.6405970424242 97.9894634012179
"1317" 263.2 54.2696671536438 99.1219019456707
"1318" 263.4 51.2806230024242 99.80060738725
"1319" 263.6 46.9767358964783 99.6867820233108
"1320" 263.8 43.0510621507169 98.7560482867683
"1321" 264 40.2622129551515 96.91249549625
"1322" 264.2 37.9115504785218 94.3751852429878
"1323" 264.4 34.8579100882779 91.6547349588415
"1324" 264.6 32.0673525624242 89.8949297216667
"1325" 264.8 29.0744236024242 89.1926192109615
"1326" 265 25.8473219829121 89.0937593465244
"1327" 265.2 21.6053580529505 88.62348187
"1328" 265.4 17.6473135137756 88.1899005149324
"1329" 265.6 15.0714389090909 86.8729516966667
"1330" 265.8 13.3039068414486 84.0468550262805
"1331" 266 10.0267802424242 80.35280517
"1332" 266.2 6.7890265890909 77.7978601125
"1333" 266.4 6.49020900874004 76.8319838825
"1334" 266.6 7.12627789575756 75.9283193949359
"1335" 266.8 7.73869240242423 72.2991280698077
"1336" 267 7.45437616458641 66.9424992462838
"1337" 267.2 5.23574099033121 62.0989078862209
"1338" 267.4 4.15172596521494 61.5622352559884
"1339" 267.6 4.46244343461938 61.7016392440854
"1340" 267.8 5.18465160674858 59.8219171185811
"1341" 268 6.16814552242425 55.3464653309615
"1342" 268.2 7.63991586909091 50.3760511248077
"1343" 268.4 9.55618061575757 44.9421260700641
"1344" 268.6 10.3957811490909 38.8770373066026
"1345" 268.8 11.2423541436007 33.9193856019118
"1346" 269 13.0199443846465 33.5014620218056
"1347" 269.2 14.5159671809608 34.2344722372561
"1348" 269.4 18.7566948192663 34.97975712
"1349" 269.6 24.8171550157576 35.4056369086538
"1350" 269.8 29.02607508874 37.2469636
"1351" 270 31.0309045090909 39.9865047633333
"1352" 270.2 32.7626429897413 43.8873803144512
"1353" 270.4 34.0036325540032 48.54251017
"1354" 270.6 33.7564312824242 53.6600747967308
"1355" 270.8 33.0649955490909 57.4963667137821
"1356" 271 30.8668731131219 61.1060635202907
"1357" 271.2 28.5452636024242 65.07807988
"1358" 271.4 27.050627129697 69.79711085375
"1359" 271.6 25.5735010424242 74.41873923
"1360" 271.8 23.0906330982382 79.2455984221512
"1361" 272 21.3483701064242 84.26214583325
"1362" 272.2 21.7624907224242 86.39676122
"1363" 272.4 21.4291199224242 86.7369979067308
"1364" 272.6 20.4371213090909 89.4004242266667
"1365" 272.8 18.2429032460606 92.165991995
"1366" 273 14.7051945568429 94.7375483481977
"1367" 273.2 11.5785727075405 97.0273515705233
"1368" 273.4 12.3671961268687 97.7322313168056
"1369" 273.6 12.8176021527273 97.9060852408333
"1370" 273.8 12.8768917034769 97.8846154825
"1371" 274 12.5018008150558 97.550607385
"1372" 274.2 11.1580067313131 97.3582996925
"1373" 274.4 9.24256512242424 96.925607384375
"1374" 274.6 8.86025504 96.2510735841667
"1375" 274.8 8.90549020242424 96.252530460625
"1376" 275 9.08960675536543 96.1478924514706
"1377" 275.2 8.42833219878788 94.3862717175
"1378" 275.4 6.77762342945127 90.9133932411487
"1379" 275.6 5.37328494830659 87.6071684610294
"1380" 275.8 3.36783080242422 84.6403509618333
"1381" 276 1.10178092007131 82.7202906280882
"1382" 276.2 1.1697624165419 82.8107883657353
"1383" 276.4 0.671231442424245 83.2180281851471
"1384" 276.6 0.175937682424248 83.484673305
"1385" 276.8 0 83.7685560891667
"1386" 277 0.358233302424245 83.7645496789062
"1387" 277.2 0.594185746424228 83.6018894223333
"1388" 277.4 1.11508164764162 83.9636508496739
"1389" 277.6 2.10208008242425 85.25665132875
"1390" 277.8 4.16792072242423 87.7577079669231
"1391" 278 6.24420345309088 90.5121458395
"1392" 278.2 7.98536677215398 93.5537258841216
"1393" 278.4 10.0322835064242 96.9956623295
"1394" 278.6 10.8176525366178 100.497257512016
"1395" 278.8 10.4688757837576 102.268556107667
"1396" 279 9.95238426612793 102.714425053981
"1397" 279.2 10.2480114552242 102.6813766209
"1398" 279.4 10.4089513535354 102.7429150825
"1399" 279.6 10.1235969239057 102.571974911389
"1400" 279.8 9.94634792242423 102.594986088269
"1401" 280 10.2560829090909 102.596394935833
"1402" 280.2 10.6813351272727 102.8478101875
"1403" 280.4 11.3750799224242 103.0176403575
"1404" 280.6 13.2378514036364 103.570420910833
"1405" 280.8 16.2628472908453 104.5445345175
"1406" 281 19.2066479224242 105.149226721987
"1407" 281.2 21.9444041713131 106.5890689325
"1408" 281.4 24.8270326690909 108.472698125705
"1409" 281.6 27.1294238642424 111.1345234825
"1410" 281.8 29.7174588344243 112.540992015375
"1411" 282 32.0485609292535 113.812333480061
"1412" 282.2 34.1475863544243 114.175607401625
"1413" 282.4 36.6703390157576 114.97171193891
"1414" 282.6 39.5052255224242 114.932264207115
"1415" 282.8 40.7955292664242 114.6550030065
"1416" 283 43.1452742575594 114.925867277635
"1417" 283.2 46.3583895887657 116.148168379207
"1418" 283.4 50.2916229624242 116.855341132115
"1419" 283.6 53.8587906337756 116.090108443041
"1420" 283.8 57.8400774560828 114.59094511311
"1421" 284 59.3360256824242 113.2923656425
"1422" 284.2 59.0637589371611 112.773279465
"1423" 284.4 59.1123673890909 112.861258287885
"1424" 284.6 59.1200225704243 112.781376631
"1425" 284.8 58.9874856290909 112.88027773
"1426" 285 59.0237154504242 113.021761246625
"1427" 285.2 59.085404065127 113.314640664797
"1428" 285.4 59.6720144318979 113.80566813
"1429" 285.6 61.6547789897413 114.778562374085
"1430" 285.8 65.3287905329505 115.3340082125
"1431" 286 69.0210991926681 114.403327852134
"1432" 286.2 73.4794141624242 113.5121458625
"1433" 286.4 77.7458195784243 112.165992015
"1434" 286.6 81.1839837624242 111.01214586
"1435" 286.8 84.6196842759126 111.920017059477
"1436" 287 85.4438940470754 113.1275304775
"1437" 287.2 84.1986205884708 113.28853226657
"1438" 287.4 82.9787982715152 112.66424376375
"1439" 287.6 82.3947018424242 111.56159641
"1440" 287.8 79.9608833384243 110.319838167
"1441" 288 75.7806474508453 109.43319849
"1442" 288.2 71.1993990889359 108.279587717733
"1443" 288.4 66.5875826970584 107.161301578476
"1444" 288.6 62.030611653156 106.016836286524
"1445" 288.8 57.6702300024242 105.257707984423
"1446" 289 52.8146578424242 104.785039626667
"1447" 289.2 49.0357498957576 102.559764899167
"1448" 289.4 45.6787588557576 99.804059063782
"1449" 289.6 42.137045853587 97.5640242007558
"1450" 289.8 39.5609637090909 94.803354635
"1451" 290 36.5745257784243 92.33906891825
"1452" 290.2 32.368018693156 90.5477931190854
"1453" 290.4 28.055338880473 88.8779994964024
"1454" 290.6 23.9058840675405 87.3314660509884
"1455" 290.8 19.6836663029121 86.7860670365244
"1456" 291 15.8313815029121 86.2513578427439
"1457" 291.2 13.3703330796335 84.1382639011046
"1458" 291.4 11.2274313760828 80.2663672176219
"1459" 291.6 10.9737443282779 75.9511702151829
"1460" 291.8 12.3395993497927 71.9736842825
"1461" 292 13.6751620557576 67.2399564671154
"1462" 292.2 14.6915205961085 62.26720654
"1463" 292.4 14.7320709624242 58.7044535
"1464" 292.6 15.1815041890909 56.7600090536111
"1465" 292.8 15.360601640319 56.943319895
"1466" 293 15.2306019365419 57.0302453535294
"1467" 293.2 15.1413762224242 57.0938765753125
"1468" 293.4 15.1172994424242 57.0868064395588
"1469" 293.6 14.7802245224242 57.233299652375
"1470" 293.8 13.8924704290909 56.0861103021154
"1471" 294 12.3173460999852 53.1275304175
"1472" 294.2 10.1657041019365 50.0881307896951
"1473" 294.4 8.51902701575757 47.4766428378846
"1474" 294.6 8.08687968242424 44.1745389555555
"1475" 294.8 9.54710385323507 41.4331437114189
"1476" 295 13.0453949148567 38.8759711516892
"1477" 295.2 17.4182587418837 35.102582374527
"1478" 295.4 21.4735693624242 32.098684242625
"1479" 295.6 24.8899377245295 29.47368424
"1480" 295.8 25.6073672824242 27.9302917335256
"1481" 296 26.8059425329505 25.850202455
"1482" 296.2 29.7255689076874 22.75303646
"1483" 296.4 33.3097144104243 20.290991923125
"1484" 296.6 37.9643116024242 19.3997197328846
"1485" 296.8 42.3557717233999 20.1444159379878
"1486" 297 47.0813856290909 22.2794041539103
"1487" 297.2 51.9066192824242 24.1898014508333
"1488" 297.4 55.4874931078788 26.75515276875
"1489" 297.6 58.6673791064242 30.550607318
"1490" 297.8 61.8491829090909 34.3454791166667
"1491" 298 63.1649216104243 37.91599194075
"1492" 298.2 64.5878033159126 39.9790509768023
"1493" 298.4 66.791668573587 42.0005178840116
"1494" 298.6 68.6358707126682 46.2325960766463
"1495" 298.8 69.8871585864242 50.87753041525
"1496" 299 69.7619593304242 55.964068881875
"1497" 299.2 68.3821836648633 60.4446035955488
"1498" 299.4 66.6180669019798 62.5292398286111
"1499" 299.6 66.2835437090909 62.7429150425
"1500" 299.8 66.3885224898661 62.8234159370349
"1501" 300 67.1941073834769 62.854251075
"1502" 300.2 68.5264765624242 63.9608637616667
"1503" 300.4 70.045243200473 66.3545473162805
"1504" 300.6 71.8533916247498 68.5300349051744
"1505" 300.8 72.3730021326568 68.5479239928488
"1506" 301 72.700202009697 68.90550246125
"1507" 301.2 73.8164890824242 71.079453512375
"1508" 301.4 76.0109156024242 75.3711201833333
"1509" 301.6 78.8521220058285 78.5121458275
"1510" 301.8 81.0647463757576 82.4132447325
"1511" 302 83.4653924273131 86.3497526729444
"1512" 302.2 84.8436543224242 89.97193604875
"1513" 302.4 86.6802087038196 93.2885322465698
"1514" 302.6 86.6988335813716 94.93927135
"1515" 302.8 86.4831150628893 95.0774410140116
"1516" 303 86.3576918368428 94.9164392249419
"1517" 303.2 86.3387077090909 94.913244745
"1518" 303.4 86.3387077090909 94.913244745
"1519" 303.6 86.3387077090909 94.913244745
"1520" 303.8 86.3295356024242 94.8766147083333
"1521" 304 86.3295356024242 94.9498747816667
"1522" 304.2 86.321856629401 94.9253837687791
"1523" 304.4 86.321856629401 94.9253837687791
"1524" 304.6 86.403359875595 94.8536092584756
"1525" 304.8 86.3941989544242 94.85829969
"1526" 305 86.4043235490909 94.8928164553205
"1527" 305.2 86.3020192824242 94.9773473091667
"1528" 305.4 85.9643189915151 95.172985005
"1529" 305.6 84.4136318331219 96.759015255407
"1530" 305.8 81.7703871153131 98.6061629416111
"1531" 306 78.482905001494 100.801949069826
"1532" 306.2 75.2398187280056 103.360088607267
"1533" 306.4 72.3284266307169 104.196948855061
"1534" 306.6 68.6640581624242 106.607383950833
"1535" 306.8 65.9405823968429 109.335043890523
"1536" 307 62.1610345357576 111.442548790833
"1537" 307.2 57.7217349090909 113.374783225
"1538" 307.4 53.4842216290909 115.197127549167
"1539" 307.6 49.3544806024242 116.021761249625
"1540" 307.8 44.8426040154475 116.025562680756
"1541" 308 40.5007328002621 117.295929650068
"1542" 308.2 37.6531655224242 117.7429150975
"1543" 308.4 36.7652608551072 116.66411584689
"1544" 308.6 37.0646220113131 115.980094582917
"1545" 308.8 37.3222641357576 115.721218843013
"1546" 309 37.3716524024242 115.731080775962
"1547" 309.2 37.3222641357576 115.721218843013
"1548" 309.4 37.3772586380999 115.799048151689
"1549" 309.6 37.3716524024242 115.731080775962
"1550" 309.8 37.012853319181 115.383247735473
"1551" 310 36.2357222690909 112.624571897115
"1552" 310.2 35.3706867784243 108.41599201125
"1553" 310.4 34.0815471864242 103.3692887095
"1554" 310.6 33.3852394676874 97.955465685
"1555" 310.8 32.6007458424242 92.2103706932692
"1556" 311 30.648584258034 87.0956355171341
"1557" 311.2 27.4262665890909 81.8821092008333
"1558" 311.4 24.4086434957576 76.7355890491667
"1559" 311.6 21.4970589038877 71.5984497605488
"1560" 311.8 18.2376501304243 66.83906889275
"1561" 312 14.2067593987879 62.24466329375
"1562" 312.2 9.88535915591262 58.941483911686
"1563" 312.4 5.72506221575757 57.5322923266666
"1564" 312.6 6.0397360290909 57.4569189819872
"1565" 312.8 7.1940866510729 57.4726447669595
"1566" 313 9.00570166512696 56.2668235599324
"1567" 313.2 12.2139921175462 53.681001337378
"1568" 313.4 15.8535138708687 50.8454791331667
"1569" 313.6 20.0441689497927 49.35222677
"1570" 313.8 24.0876197624242 47.2300945141667
"1571" 314 27.4079223757576 44.7758820575
"1572" 314.2 31.3739412984243 42.49291502225
"1573" 314.4 35.7944381064242 41.2044534825
"1574" 314.6 40.6538926297927 39.2712551
"1575" 314.8 45.5228330424242 38.0267978016667
"1576" 315 50.6353652984243 37.464068863375
"1577" 315.2 55.8105810736438 38.2213390329878
"1578" 315.4 60.9863649680056 39.6749364863372
"1579" 315.6 66.20062340874 40.7995951825
"1580" 315.8 71.097574658034 42.8179619268902
"1581" 316 75.9256150104243 45.079453486375
"1582" 316.2 80.7431111686465 46.9993252831667
"1583" 316.4 85.6324554957576 49.7941970808333
"1584" 316.6 89.8699687757576 52.8711201608333
"1585" 316.8 94.0353850312615 55.8377272001744
"1586" 317 99.2438617890909 59.638519435
"1587" 317.2 104.052547166061 62.59431364375
"1588" 317.4 108.360935815758 65.1788124808333
"1589" 317.6 109.498277042424 66.781376585
"1590" 317.8 108.021567869091 68.0725853775
"1591" 318 106.504001129697 68.42473323
"1592" 318.2 104.570562735758 68.7925945357292
"1593" 318.4 101.256179330796 71.803737949593
"1594" 318.6 97.7236848059025 75.1760254228261
"1595" 318.8 93.695154169697 78.13627170125
"1596" 319 90.1580563078788 80.66249548
"1597" 319.2 85.9523606794974 82.3020144992073
"1598" 319.4 81.5551185175462 84.0093315740854
"1599" 319.6 77.9453768898661 85.4888900205232
"1600" 319.8 76.4044629698661 85.5336127397093
"1601" 320 76.5516112904242 85.406376603625
"1602" 320.2 76.5760584824242 85.4253608245513
"1603" 320.4 76.5612420024242 85.4352227575
"1604" 320.6 76.5933443757576 85.53137660375
"1605" 320.8 76.5815171855821 85.4757085875
"1606" 321 76.5815171855821 85.4757085875
"1607" 321.2 76.5826435846465 85.3711201933333
"1608" 321.4 76.5933443757576 85.3177013898611
"1609" 321.6 76.7538562424242 84.9790510218023
"1610" 321.8 76.1393250957576 83.6311934516667
"1611" 322 74.7451648824242 81.0762483941667
"1612" 322.2 73.587466053156 78.0806261272561
"1613" 322.4 72.9112021544243 75.271761208875
"1614" 322.6 71.5955529370584 72.2363484478659
"1615" 322.8 69.6694105370584 68.9342846546951
"1616" 323 67.3249305890909 65.8381531408333
"1617" 323.2 66.810796826208 62.3582996575
"1618" 323.4 66.3430565704243 58.156376576375
"1619" 323.6 65.9674588024242 53.704453495
"1620" 323.8 66.1459793175462 50.4258418594512
"1621" 324 66.7466709551515 49.15025768625
"1622" 324.2 67.2171024082779 46.8798756270122
"1623" 324.4 68.8049954112047 42.4614891310366
"1624" 324.6 70.2575032387879 38.040117815
"1625" 324.8 71.4919854133333 33.3023555725
"1626" 325 73.3853467428894 29.1561529337791
"1627" 325.2 75.2654734787879 24.963194725
"1628" 325.4 75.9740034658389 20.0975116227439
"1629" 325.6 75.5500172424242 18.079453459375
"1630" 325.8 75.5148781580999 17.8988401535811
"1631" 326 75.5211251064243 18.0506073055
"1632" 326.2 76.002190915595 17.6678680931098
"1633" 326.4 77.1893319154677 14.8750220180435
"1634" 326.6 79.196368732637 10.6398053340957
"1635" 326.8 80.7063004472242 9.3736842199
"1636" 327 80.6061410424242 9.35662736369565
"1637" 327.2 80.823878878946 9.15595846717392
"1638" 327.4 80.8775520169697 9.12403387
"1639" 327.6 80.8211522870754 9.05776293156977
"1640" 327.8 80.8569874945173 8.84309387947675
"1641" 328 80.8600416315152 8.809348555
"1642" 328.2 80.8629600290909 8.73436797994445
"1643" 328.4 81.1112183828687 8.59761584305556
"1644" 328.6 82.5770774517266 8.65525845889535
"1645" 328.8 85.9574671015547 8.53722936956522
"1646" 329 89.9286702584243 8.617914988375
"1647" 329.2 92.8617819875405 9.2813765275
"1648" 329.4 94.6757357551515 9.37753037375
"1649" 329.6 94.7562408199852 9.1875678970122
"1650" 329.8 95.7438692678788 8.88801988375
"1651" 330 96.7332060460606 8.809348555
"1652" 330.2 97.245871220202 8.66171840722222
"1653" 330.4 97.4416667764783 8.3146405597973
"1654" 330.6 96.8071387846465 7.87112011583333
"1655" 330.8 96.6533149124242 7.94724191078125
"1656" 331 96.4968158424242 7.64676114125
"1657" 331.2 96.1971936913131 7.49718849152777
"1658" 331.4 95.8832019064242 7.3692886135
"1659" 331.6 93.3957265784243 7.694838064375
"1660" 331.8 91.8740740824242 7.43308592736111
"1661" 332 92.8875918690909 7.01031425416666
"1662" 332.2 92.2057986068687 7.02496626883334
"1663" 332.4 90.290605853587 6.80373788459302
"1664" 332.6 88.1795690322115 6.17990352930851
"1665" 332.8 84.2455364192663 5.6578947425
"1666" 333 80.5376559793131 4.32411156527778
"1667" 333.2 77.9336184624242 1.86951754572917
"1668" 333.4 78.3204520610909 1.56342780183334
"1669" 333.6 78.6465005137286 1.53054039934783
"1670" 333.8 78.5933222344242 0.800607288250002
"1671" 334 78.9841263897927 0.506072875000001
"1672" 334.2 79.1146153890909 0.464808471346154
"1673" 334.4 78.8569955116134 0.414432651689193
"1674" 334.6 78.478629209697 0.513894001250001
"1675" 334.8 78.1749213019798 0.366846604055557
"1676" 335 78.232300679181 0.206532443581084
"1677" 335.2 78.177061460202 0.189496176527778
"1678" 335.4 78.1731190634769 0.0506072875000014
"1679" 335.6 78.1021559224242 0.200179937222222
"1680" 335.8 78.5177971771611 0.242914980000001
"1681" 336 78.8817849890909 0.389435126666668
"1682" 336.2 78.8437207464243 0.646761134250003
"1683" 336.4 78.6710398405638 0.819838057500001
"1684" 336.6 78.7682801690909 1.02015857052083
"1685" 336.8 78.9308450945173 1.70534789738372
"1686" 337 81.3415772315152 3.3373205775
"1687" 337.2 83.9559539119894 5.71114241021739
"1688" 337.4 87.2593579157575 8.47208165489583
"1689" 337.6 89.6171376615547 9.64926950445652
"1690" 337.8 92.1127482493807 10.0924133176087
"1691" 338 95.8593544290909 11.726431475
"1692" 338.2 100.702226749091 13.3038124289583
"1693" 338.4 102.761058958869 14.6147098661667
"1694" 338.6 102.756778642424 14.5103142616667
"1695" 338.8 102.780855422424 14.5778508917708
"1696" 339 102.765533835152 16.07333457625
"1697" 339.2 103.203079930229 20.735410310061
"1698" 339.4 102.843455050424 26.137145775125
"1699" 339.6 102.789664000473 30.3601757981098
"1700" 339.8 103.283933404529 32.611336065
"1701" 340 103.156100847302 34.8067048832317
"1702" 340.2 103.304988402424 34.7843351328846
"1703" 340.4 102.969668065582 35.9412955825
"1704" 340.6 103.001450785127 38.4081956834459
"1705" 340.8 104.114037124285 41.4459561661047
"1706" 341 106.162548613333 45.12927866125
"1707" 341.2 108.324247389091 47.5322923166667
"1708" 341.4 109.678050333091 51.0249663128333
"1709" 341.6 110.531389784242 55.0855723775
"1710" 341.8 111.149256242424 59.7209370175
"1711" 342 110.594696562424 64.2222049848077
"1712" 342.2 109.838711513122 68.556868536686
"1713" 342.4 107.74723849697 71.5541038625
"1714" 342.6 104.431685077207 73.7629819431522
"1715" 342.8 101.314312000646 76.0591543720555
"1716" 343 99.1267410424242 76.4411399082692
"1717" 343.2 97.0488200668145 77.1894441376219
"1718" 343.4 93.8472501921917 78.9057057563372
"1719" 343.6 89.6239895515151 80.767390585
"1720" 343.8 85.2557592080056 81.9379061171512
"1721" 344 80.8128490073023 83.3901946128659
"1722" 344.2 77.1390847224242 85.5909004133333
"1723" 344.4 73.2011935935354 87.7771031017222
"1724" 344.6 68.2499375464242 89.242915069
"1725" 344.8 63.5344368234769 91.05263167
"1726" 345 59.4655537253511 92.3770614135976
"1727" 345.2 56.177017920473 93.8967612275
"1728" 345.4 53.0164441890909 94.5011568325
"1729" 345.6 49.1137128024242 93.656376611875
"1730" 345.8 44.5300144694513 92.9404202702027
"1731" 346 40.0415820984243 93.31983815
"1732" 346.2 34.9713826424242 92.7626389383974
"1733" 346.4 29.9908770970584 91.6828775479878
"1734" 346.6 25.5184684024242 90.8198381475
"1735" 346.8 22.3758150129505 91.194332075
"1736" 347 18.809855360473 90.2757480906707
"1737" 347.2 16.0996320664242 87.040991989875
"1738" 347.4 13.9616140024242 82.8846154675
"1739" 347.6 12.108352666208 77.7429150575
"1740" 347.8 10.8797861624242 73.0235803334459
"1741" 348 10.1093292024242 67.8221005679412
"1742" 348.2 9.29071868242425 61.848684272375
"1743" 348.4 7.86962873730797 56.419122549593
"1744" 348.6 6.84009291269453 51.7242040127703
"1745" 348.8 8.60051765575757 49.3454791316667
"1746" 349 12.3713118157576 47.2695422459615
"1747" 349.2 16.8143870705324 45.6639129464189
"1748" 349.4 21.8327688910729 42.9716052514189
"1749" 349.6 26.2494147490909 39.6561300095513
"1750" 349.8 30.7190528824242 36.637145785625
"1751" 350 35.1294250957576 33.3740787212179
"1752" 350.2 39.5985693464242 30.117915009875
"1753" 350.4 43.9910912290909 26.4059186691667
"1754" 350.6 48.1484019019591 23.7089257369186
"1755" 350.8 52.8022754984243 20.694838077375
"1756" 351 57.5502165144243 19.021761152625
"1757" 351.2 61.9270391633545 19.5854910279651
"1758" 351.4 66.6223472184243 19.99291499975
"1759" 351.6 71.7993899579798 20.8091543168056
"1760" 351.8 77.4127996950558 21.275303665
"1761" 352 82.3204077784243 22.319838079
"1762" 352.2 85.3177816824242 22.2399564221154
"1763" 352.4 85.2998459434769 22.0546558925
"1764" 352.6 85.2962977864243 22.214068848125
"1765" 352.8 85.1213771800986 23.3600885272674
"1766" 353 86.3295356024242 26.50665127
"1767" 353.2 88.2281616824242 30.5542703216667
"1768" 353.4 88.8838554541316 34.6472302114024
"1769" 353.6 87.8448529456801 38.4853121559884
"1770" 353.8 86.6533322982382 42.957584074593
"1771" 354 84.8017816615547 47.1492695419565
"1772" 354.2 82.1032789987879 50.8198381075
"1773" 354.4 79.8356840824242 54.8283851200556
"1774" 354.6 77.3775594957576 59.0432813391667
"1775" 354.8 75.9475640749824 62.9218059192442
"1776" 355 73.6720284024242 66.56284511625
"1777" 355.2 71.5165833357576 70.6916329991667
"1778" 355.4 69.2419008824242 75.5401178525
"1779" 355.6 67.7223885446465 79.8454791621667
"1780" 355.8 67.1323163490909 83.484673305
"1781" 356 68.4622718157576 85.7465780691667
"1782" 356.2 69.1996197077901 86.5984497755488
"1783" 356.4 69.1455937624242 86.39676122
"1784" 356.6 69.0594242340032 86.2651822725
"1785" 356.8 68.8668099940032 85.78947377
"1786" 357 68.173767369697 85.9247332475
"1787" 357.2 66.1119194824242 86.83906891275
"1788" 357.4 63.1516220557576 88.3930982183333
"1789" 357.6 60.8279471302291 90.0787499666463
"1790" 357.8 58.1147244024242 91.0565245382692
"1791" 358 55.1810613624242 90.8198381475
"1792" 358.2 50.6610471970909 91.0506073785
"1793" 358.4 46.0244767224242 91.5496211857051
"1794" 358.6 41.1202218424242 91.5890689175
"1795" 358.8 36.5963900975594 90.8302331579054
"1796" 359 32.8903406787879 88.53836961375
"1797" 359.2 29.6859401406061 85.23417380625
"1798" 359.4 25.5092962957576 82.0469443658333
"1799" 359.6 21.0241361357576 79.7392520558333
"1800" 359.8 17.4662535887657 77.8648662771341
"1801" 360 13.5763855224242 77.4990126182317
"1802" 360.2 13.0141601732351 78.2626655777703
"1803" 360.4 13.2296798904243 78.521761212125
"1804" 360.6 13.2475319419365 78.5309075535976
"1805" 360.8 13.2851152082779 78.9624272538415
"1806" 361 13.1911570424242 80.4352227525
"1807" 361.2 13.202487291836 82.7202906280882
"1808" 361.4 14.0386596984242 84.9187392405
"1809" 361.6 14.034495066208 87.2023745264189
"1810" 361.8 12.5886201890909 90.1886744387821
"1811" 362 10.8797861624242 91.01214584
"1812" 362.2 11.3659078157576 90.5725854
"1813" 362.4 12.6628436984242 90.8088491365
"1814" 362.6 13.5763855224242 89.8946822214189
"1815" 362.8 15.8877564024242 87.3582996825
"1816" 363 17.1042673918979 84.4433199225
"1817" 363.2 17.3216624113131 81.8882142069444
"1818" 363.4 17.9719412557576 79.9026783732692
"1819" 363.6 19.8748711704243 76.80060736425
"1820" 363.8 22.1106780024242 72.9204298455769
"1821" 364 25.1242811205638 70.9629508288953
"1822" 364.2 26.8815845624242 70.5141182060897
"1823" 364.4 26.8667680824242 70.627530435
"1824" 364.6 26.9032086143162 70.9029982107432
"1825" 364.8 28.0365472473023 71.804828747622
"1826" 365 31.485030441494 73.6194803485465
"1827" 365.2 34.7896338210909 76.0420603549445
"1828" 365.4 36.9965260678788 78.8617961775
"1829" 365.6 39.1298746957576 81.9919993108333
"1830" 365.8 40.3942143224242 85.504256288141
"1831" 366 40.2229213585218 89.3376617857927
"1832" 366.2 40.9276076024242 91.9736843025
"1833" 366.4 42.0635377357576 95.6423233594231
"1834" 366.6 43.8215191107169 99.8442284004268
"1835" 366.8 44.637966120319 102.2773280375
"1836" 367 44.2443308570584 103.36205204372
"1837" 367.2 44.2283152606061 103.17123676125
"1838" 367.4 44.2168661624242 103.137392400449
"1839" 367.6 44.1378449357576 103.038773070962
"1840" 367.8 44.2334054889359 102.921805959244
"1841" 368 43.9624563594974 102.611582999817
"1842" 368.2 43.3799157312047 102.029969490793
"1843" 368.4 41.6306495784243 102.425607389875
"1844" 368.6 38.3850996344243 103.30060739075
"1845" 368.8 34.7540742690909 104.074276030577
"1846" 369 32.7587882957576 104.833644867628
"1847" 369.2 32.6995223757576 104.735025538141
"1848" 369.4 32.7060208318979 104.5647774325
"1849" 369.6 32.8598225784242 104.5890689305
"1850" 369.8 32.4031927757576 104.695577806346
"1851" 370 31.9200593200713 104.733865310735
"1852" 370.2 28.3471460984243 104.6769810185
"1853" 370.4 24.588282560473 103.671620524329
"1854" 370.6 19.9529306255821 103.2287450425
"1855" 370.8 16.1602350833999 102.105016395183
"1856" 371 16.5109201200713 100.797213723088
"1857" 371.2 17.1144049834769 99.2408907875
"1858" 371.4 17.9172527848633 96.0731214548171
"1859" 371.6 18.9399512824242 91.4707257221154
"1860" 371.8 18.9695842424242 86.39676122
"1861" 372 17.9423082957576 81.396761215
"1862" 372.2 17.4479317464242 76.8967612105
"1863" 372.4 16.4655991224242 72.165991975
"1864" 372.6 15.9091579846465 66.9523167561111
"1865" 372.8 15.3099136824242 61.78137658
"1866" 373 14.8604804557576 56.6574449509444
"1867" 373.2 13.5966607055821 51.49797576
"1868" 373.4 12.4009447757576 46.1255580239103
"1869" 373.6 11.7272888184243 43.4352227155
"1870" 373.8 11.7603084024242 43.7319260125
"1871" 374 12.2335891064242 44.0176402985
"1872" 374.2 13.8366750359378 43.4289857092568
"1873" 374.4 16.3371896290909 41.6638551923611
"1874" 374.6 20.6092746957576 39.9914357298077
"1875" 374.8 25.5955140984243 38.627530403
"1876" 375 29.8880600184242 38.1385194135
"1877" 375.2 34.3339294331219 37.3940778078488
"1878" 375.4 38.1732239704243 35.781376554
"1879" 375.6 41.9580937864243 33.781376552
"1880" 375.8 45.6818907946194 31.1763108833537
"1881" 376 48.9188588619591 28.941483881686
"1882" 376.2 52.3193640824242 26.6806439441667
"1883" 376.4 56.5752215757576 23.9425487033333
"1884" 376.6 60.9876760121803 21.4764984909146
"1885" 376.8 64.7443583784243 20.627530385
"1886" 377 68.332582493587 20.5872799377326
"1887" 377.2 73.2571669624242 20.3464652959615
"1888" 377.4 77.9565207653511 19.2344722222561
"1889" 377.6 82.8995943187033 19.0756520292442
"1890" 377.8 86.6443734963777 19.8180491677326
"1891" 378 87.4417068619591 21.4280670584302
"1892" 378.2 86.4785264082779 22.911770537378
"1893" 378.4 85.0887997187879 24.90200591375
"1894" 378.6 83.197678089697 27.72543249
"1895" 378.8 79.5350179516926 30.6697442787195
"1896" 379 75.3444837546194 33.0337217670122
"1897" 379.2 71.5007406060606 35.26913879125
"1898" 379.4 69.6405675652149 36.374399810407
"1899" 379.6 68.4949334638877 35.9136467229878
"1900" 379.8 68.4255833890909 35.3436476158333
"1901" 380 68.4197669312047 35.3226523509146
"1902" 380.2 68.5554039757576 35.4253607745513
"1903" 380.4 68.4573501975462 35.4258418444512
"1904" 380.6 68.4368721357576 35.3859130427564
"1905" 380.8 68.4917191055821 35.5364372825
"1906" 381 68.4917191055821 35.5364372825
"1907" 381.2 68.4961380557576 35.5535659028846
"1908" 381.4 68.5525446550558 35.54655874
"1909" 381.6 68.4714439224242 35.444838092125
"1910" 381.8 68.5099667704243 35.425607322875
"1911" 382 68.2350537187879 34.9457122175
"1912" 382.2 66.8006273754475 33.6910366592442
"1913" 382.4 64.2797911757576 31.4608637291667
"1914" 382.6 62.4722150326681 28.4370988731098
"1915" 382.8 59.7231739056801 25.6320026619186
"1916" 383 57.3401326107963 22.7160813709884
"1917" 383.2 54.1287299048633 19.8067048682317
"1918" 383.4 51.629442693156 16.3357855401829
"1919" 383.6 50.7180484843755 12.442727374939
"1920" 383.8 50.1993567006061 10.49641149375
"1921" 384 50.2019832584243 10.733299605875
"1922" 384.2 50.1153068504243 10.983299606125
"1923" 384.4 50.2035038971611 10.991902845
"1924" 384.6 50.3203843647772 11.1252679320588
"1925" 384.8 50.9545546104242 11.2703875185
"1926" 385 52.1440275317266 9.63021373715116
"1927" 385.2 54.0253759224242 6.9736842175
"1928" 385.4 55.7072270912047 7.13315888932927
"1929" 385.6 57.3849266200987 8.02019584645349
"1930" 385.8 61.7907710718979 8.886639685
"1931" 386 66.8149614584243 8.9736842195
"1932" 386.2 71.8644178424242 8.95593274019231
"1933" 386.4 76.6479184104243 9.233299604375
"1934" 386.6 81.6242448824242 10.4810102283333
"1935" 386.8 82.3443671107169 12.527155142378
"1936" 387 81.6517612024242 12.7429149925
"1937" 387.2 81.7080736712614 13.297476710407
"1938" 387.4 82.6606929357576 16.9539603616026
"1939" 387.6 82.6863748344243 21.1959064539444
"1940" 387.8 82.1571925540032 26.6497975975
"1941" 388 82.4917330761084 31.356275335
"1942" 388.2 81.7880920606061 35.75864928125
"1943" 388.4 82.1470549624242 37.1237780562805
"1944" 388.6 82.0877890424242 37.4470570290385
"1945" 388.8 81.8810638690909 37.6238673983333
"1946" 389 80.5602805090909 39.7392520158333
"1947" 389.2 78.3681470157576 43.3198381
"1948" 389.4 76.5471482775462 46.889256490061
"1949" 389.6 74.4326077090909 51.5298972798077
"1950" 389.8 71.6174765090909 55.5732897887821
"1951" 390 69.7032791782382 59.3171547528488
"1952" 390.2 69.7619593304242 60.14676119375
"1953" 390.4 69.7285052782137 60.182186295
"1954" 390.6 69.5848481877901 60.2288437454268
"1955" 390.8 69.2463802833545 60.3368327502907
"1956" 391 67.7323427689359 61.1955089586628
"1957" 391.2 65.1701254368429 63.4048112864535
"1958" 391.4 61.8155518513131 65.8283851310556
"1959" 391.6 60.9313011126682 66.7391627012805
"1960" 391.8 60.9069574060606 66.5541038575
"1961" 392 60.9298556024242 66.5693450266025
"1962" 392.2 60.799759680473 66.5890688925
"1963" 392.4 60.8769396024242 66.3509736541667
"1964" 392.6 60.7567367308453 66.052631645
"1965" 392.8 60.4733669090909 65.4260652283333
"1966" 393 59.506126569697 64.8058521075
"1967" 393.2 57.3672329864242 63.694838120375
"1968" 393.4 54.250875520473 62.5459169184756
"1969" 393.6 51.801556969697 60.9946632925
"1970" 393.8 50.4508139800987 59.326099296686
"1971" 394 50.344303780202 58.2557355508333
"1972" 394.2 49.4209783757576 57.1843069783333
"1973" 394.4 47.3699392041264 56.1717202732447
"1974" 394.6 43.9926863780764 53.9803732277174
"1975" 394.8 40.5073583515152 51.29186608
"1976" 395 37.1780503970909 47.7258210103889
"1977" 395.2 34.8098124557576 43.7410835216667
"1978" 395.4 33.0854564024242 39.528629305
"1979" 395.6 32.2503360904243 35.387145784375
"1980" 395.8 32.0572149708453 30.8805668325
"1981" 396 31.4284370346194 26.8704947439634
"1982" 396.2 30.1937413187879 24.193963955
"1983" 396.4 29.7841691321803 22.3489187544512
"1984" 396.6 31.0217324024242 20.7099479675
"1985" 396.8 32.4525810424242 20.9133931711487
"1986" 397 34.1283249304243 21.117915000875
"1987" 397.2 35.3782351743162 22.0568443157432
"1988" 397.4 35.6283670482779 22.2269675348171
"1989" 397.6 35.4381017624242 22.4330859423611
"1990" 397.8 35.3012442761085 22.7631579175
"1991" 398 35.3641916470754 23.1275303875
"1992" 398.2 35.4766246104243 23.117915002875
"1993" 398.4 35.4356323490909 23.1571161863462
"1994" 398.6 35.3995789144243 23.233299618375
"1995" 398.8 35.2743796584243 23.271761156875
"1996" 399 35.2282016290909 23.3938025771154
"1997" 399.2 36.145136960473 24.6847536535976
"1998" 399.4 38.0383940024242 27.49291500725
"1999" 399.6 40.7208996375462 30.8292189505488
"2000" 399.8 43.9718521760828 33.7841908109146
"2001" 400 46.2351999935354 36.7172739908333
"2002" 400.2 47.5798457448633 40.2007011362805
"2003" 400.4 48.4299322504243 41.656376559875
"2004" 400.6 48.3294976824242 41.3601311383333
"2005" 400.8 48.1752783075405 41.3207325523837
"2006" 401 47.7806195097927 40.85020247
"2007" 401.2 47.6113217304243 40.935222713
"2008" 401.4 47.6113217304243 40.935222713
"2009" 401.6 47.598637378034 40.9417893171341
"2010" 401.8 47.6113217304243 40.935222713
"2011" 402 47.5653906424242 40.9579051587821
"2012" 402.2 47.6222538899918 40.8198380975
"2013" 402.4 47.5950236024242 40.9085954940385
"2014" 402.6 47.5704499282779 40.988693632378
"2015" 402.8 47.5865570424242 40.957200735
"2016" 403 47.5704499282779 40.9417893171341
"2017" 403.2 47.528549665127 40.9133931911486
"2018" 403.4 47.6430770510729 40.9133931911486
"2019" 403.6 47.6584052113131 40.9587269865278
"2020" 403.8 47.6584052113131 40.9587269865278
"2021" 404 47.6542895224242 40.8297000304487
"2022" 404.2 47.6542895224242 40.8297000304487
"2023" 404.4 47.6691060024242 40.714068866625
"2024" 404.6 47.5123269698661 40.4083890809884
"2025" 404.8 47.2357239624242 40.464068866375
"2026" 405 47.1953790878297 40.3104825876351
"2027" 405.2 47.1779396904243 40.45445348175
"2028" 405.4 47.1683089784243 40.406376558625
"2029" 405.6 46.3208063224242 40.789473725
"2030" 405.8 44.2887260904243 41.8967611755
"2031" 406 41.4024241010289 43.7447039322674
"2032" 406.2 38.5445663075405 45.0774409640116
"2033" 406.4 36.3496598517266 46.8216270122674
"2034" 406.6 34.3603792290909 49.0158088016667
"2035" 406.8 32.678080640473 50.4727461746951
"2036" 407 31.5925360638196 51.8395161049419
"2037" 407.2 31.1868303224242 52.1934644825
"2038" 407.4 31.0914404130909 52.3326586218333
"2039" 407.6 31.2102191944243 52.310222724375
"2040" 407.8 31.1289754957576 52.4470570440385
"2041" 408 31.1524349224242 52.3582996475
"2042" 408.2 31.0738685876874 52.42914985
"2043" 408.4 31.0598319224242 52.4174712451923
"2044" 408.6 31.1538107384242 52.2813765705
"2045" 408.8 31.0657585144243 52.37753041675
"2046" 409 31.0499542690909 52.3681615804487
"2047" 409.2 31.0368663784243 52.3582996475
"2048" 409.4 31.0368663784243 52.3582996475
"2049" 409.6 31.0368663784243 52.3582996475
"2050" 409.8 31.1042813624242 52.34817819
"2051" 410 31.3364062157576 52.3188519157051
"2052" 410.2 31.3561615224242 52.3484377145513
"2053" 410.4 31.4124641464242 52.214068878125
"2054" 410.6 31.3058544042847 52.2956878406395
"2055" 410.8 31.3062914190096 52.2082058387195
"2056" 411 31.2766204192663 52.206477785
"2057" 411.2 31.1783637624242 52.1314751896795
"2058" 411.4 30.577126600319 52.0546559225
"2059" 411.6 28.8869779019591 52.0989078762209
"2060" 411.8 26.5423651518979 52.0141700925
"2061" 412 23.8787779490909 52.427333178141
"2062" 412.2 21.7196875579798 52.7535987931944
"2063" 412.4 21.2809551224242 53.0649186106395
"2064" 412.6 21.3620558550558 52.9858300125
"2065" 412.8 21.4883858424242 52.9500156244231
"2066" 413 21.6019788557576 52.8711201608333
"2067" 413.2 21.4891867332351 52.6077798972297
"2068" 413.4 21.7528600104243 52.165991955
"2069" 413.6 21.6319410708687 51.1873594753889
"2070" 413.8 20.7641852102291 49.4689938284756
"2071" 414 18.9134050890909 47.5666329760417
"2072" 414.2 17.1047281915152 45.49641152875
"2073" 414.4 15.5294043280056 43.8073157391279
"2074" 414.6 14.8072374951072 43.6622396012805
"2075" 414.8 14.4783839146194 43.7841908209146
"2076" 415 14.9439466264242 44.2044534855
"2077" 415.2 14.9493793357576 44.1630333671154
"2078" 415.4 15.0182406904242 44.2044534855
"2079" 415.6 15.0530946957576 44.18522271625
"2080" 415.8 14.7320709624242 44.2813765625
"2081" 416 14.5999926264242 44.2923655735
"2082" 416.2 14.710669380202 44.2600090411111
"2083" 416.4 14.7424825429648 44.4165116977703
"2084" 416.6 14.8818820379798 44.9010346827778
"2085" 416.8 14.4950072824242 45.6817710412179
"2086" 417 14.3572540629648 45.9757632585811
"2087" 417.2 13.3993886532351 47.1296094135811
"2088" 417.4 11.1713104175594 49.2086114946622
"2089" 417.6 8.28730260782965 51.100503388446
"2090" 417.8 6.86777248047304 51.7860670015244
"2091" 418 7.7186465765419 51.1818290580882
"2092" 418.2 8.31159629575757 50.7409426439103
"2093" 418.4 9.04536482909091 49.8949296816667
"2094" 418.6 9.33887224242424 47.550607335
"2095" 418.8 9.10981747053236 44.1670314480405
"2096" 419 8.56841528242424 40.8198380975
"2097" 419.2 9.14105221215399 40.7886530662838
"2098" 419.4 9.75620309575757 41.5570175854167
"2099" 419.6 11.821455780202 42.165991945
"2100" 419.8 15.3099136824242 42.3582996375
"2101" 420 18.9695842424242 42.6209638028659
"2102" 420.2 22.6897907064242 42.7319260115
"2103" 420.4 25.5777343224242 43.3839406641667
"2104" 420.6 28.3975444108453 44.433198425
"2105" 420.8 29.5398779009608 45.604078252378
"2106" 421 29.9871187704243 47.089068873
"2107" 421.2 31.0675929357576 49.6659919525
"2108" 421.4 32.636440089697 52.655502445
"2109" 421.6 33.5820009042424 55.18172622375
"2110" 421.8 34.0644581034769 58.0263158475
"2111" 422 34.2305586424242 58.2064258860897
"2112" 422.2 34.3113084584243 58.310222730375
"2113" 422.4 34.3483106676874 58.21862354
"2114" 422.6 34.3392128290909 58.2458736178846
"2115" 422.8 34.4281117090909 58.1867020201923
"2116" 423 34.5135534104243 57.9736842685
"2117" 423.2 34.4632857916925 57.7335341744512
"2118" 423.4 34.450393857308 57.8234159320349
"2119" 423.6 34.450393857308 57.8234159320349
"2120" 423.8 34.4612724024242 57.8711201658333
"2121" 424 34.1957399144243 57.714068883625
"2122" 424.2 33.8848407757576 57.4569189819872
"2123" 424.4 33.4982012024242 57.6110469055
"2124" 424.6 32.9753911224242 58.1916329866667
"2125" 424.8 32.0763113642847 59.5765465241279
"2126" 425 30.3888570424242 61.8637941625
"2127" 425.2 29.1578637792663 64.777328
"2128" 425.4 27.8756998157576 67.9077502125
"2129" 425.6 27.0318660024242 70.4718527791667
"2130" 425.8 26.1104048473023 71.9830651455488
"2131" 426 25.4888354424242 73.4233884259615
"2132" 426.2 25.0443410424242 76.0072148585256
"2133" 426.4 25.5085907490909 78.1669781742949
"2134" 426.6 26.1733568184243 80.37753044475
"2135" 426.8 26.8802062852149 83.0559740968023
"2136" 427 26.7775078248633 85.6885060598171
"2137" 427.2 26.2976805551515 87.4631947875
"2138" 427.4 25.7811241842424 89.928229755
"2139" 427.6 26.2118796664242 90.99291507075
"2140" 427.8 26.4815396024242 91.33603248
"2141" 428 26.4867453926945 91.7242040527703
"2142" 428.2 26.1407605624242 92.8020866701923
"2143" 428.4 25.3117604375462 95.0975116977439
"2144" 428.6 23.9775544824242 98.5926467420349
"2145" 428.8 23.4044096707169 102.339537971402
"2146" 429 23.3574305877901 105.941789382134
"2147" 429.2 24.4013058104243 108.83906893475
"2148" 429.4 25.8499440712614 108.977262137035
"2149" 429.6 26.6220959397216 109.011106356959
"2150" 429.8 26.6206498868687 108.843342439028
"2151" 430 26.6206498868687 108.757872353472
"2152" 430.2 26.9760896780999 108.636885982365
"2153" 430.4 28.3618214690909 107.880277725
"2154" 430.6 31.3932027224242 106.76214585575
"2155" 430.8 34.2773475266348 105.54655881
"2156" 431 37.4293165408026 105.227322569392
"2157" 431.2 40.8698233304243 106.233299701375
"2158" 431.4 45.3231633357576 107.555538361474
"2159" 431.6 49.4118062690909 109.437054283333
"2160" 431.8 53.3355481791684 110.65883637843
"2161" 432 56.7569960533333 112.38452348375
"2162" 432.2 58.3591963224242 114.8967612485
"2163" 432.4 59.472327453587 117.027351590523
"2164" 432.6 59.7171267144243 116.290992019125
"2165" 432.8 59.5643367699918 115.653518006014
"2166" 433 59.5706385161085 115.2125507225
"2167" 433.2 60.2266148687657 114.375185262988
"2168" 433.4 62.8856309624242 112.761230110833
"2169" 433.6 66.4489944024242 110.37403397125
"2170" 433.8 69.9940136290909 108.136687981667
"2171" 434 73.7087168290909 106.387603730833
"2172" 434.2 77.9377291321803 105.28512896872
"2173" 434.4 82.06642574568 104.245598447151
"2174" 434.6 86.0275272121804 103.27762427628
"2175" 434.8 89.9250014157576 103.768556109167
"2176" 435 92.8108797042425 104.42997802125
"2177" 435.2 93.7552731597576 105.033513375389
"2178" 435.4 93.6030161890909 105.691633034167
"2179" 435.6 92.7758589333333 106.32683117
"2180" 435.8 92.6707966206061 106.082075925
"2181" 436 92.6032565624242 105.9572008
"2182" 436.2 92.6532862351515 106.04711089
"2183" 436.4 92.6891611712047 105.58531658628
"2184" 436.6 93.0274105682779 105.144416022988
"2185" 436.8 93.9669922268145 104.51589819872
"2186" 437 96.4689937855354 103.768556109167
"2187" 437.2 100.410386991515 103.8268311675
"2188" 437.4 103.591440349091 104.212343091859
"2189" 437.6 103.771213639758 104.298470639611
"2190" 437.8 103.45108578661 104.335043885523
"2191" 438 102.151419602424 103.7319260725
"2192" 438.2 101.435995282424 103.612878453333
"2193" 438.4 100.299772605351 103.774810017866
"2194" 438.6 98.2575075490909 104.58709654391
"2195" 438.8 96.0940769769697 105.9946633375
"2196" 439 94.0634559437576 107.5121458565
"2197" 439.2 93.826054978034 108.014960115915
"2198" 439.4 93.9106173273023 107.864866307134
"2199" 439.6 93.9388047770584 107.771057676646
"2200" 439.8 93.7467125268687 107.828385173056
"2201" 440 93.8690072824242 107.330827175
"2202" 440.2 93.4470903757576 106.786307591474
"2203" 440.4 92.8958691360828 106.476498575915
"2204" 440.6 90.4019509624243 105.453537795833
"2205" 440.8 87.7773173624243 104.439167549679
"2206" 441 84.3043344504242 103.83906892975
"2207" 441.2 80.6639253144243 103.089068929
"2208" 441.4 77.364584320473 101.776686188476
"2209" 441.6 74.1887983146194 100.8198381575
"2210" 441.8 71.4248622690909 99.8125121491667
"2211" 442 68.1037258278788 98.48592207125
"2212" 442.2 64.2882577357576 98.0880827307051
"2213" 442.4 60.6306349819365 98.2494816821341
"2214" 442.6 58.0937645038877 99.065616767378
"2215" 442.8 56.9886719224242 100.376051174808
"2216" 443 56.6957097042424 100.56634165375
"2217" 443.2 56.7403194957576 100.508482845833
"2218" 443.4 56.7797595544243 100.425607387875
"2219" 443.6 56.5843936824242 100.453537790833
"2220" 443.8 56.6843920160828 100.322652415915
"2221" 444 56.4223531313131 99.9865048233333
"2222" 444.2 55.1904571790096 99.3564235218902
"2223" 444.4 53.1563721419591 97.8413050597093
"2224" 444.6 50.6108507587879 95.63627171875
"2225" 444.8 48.1410108904243 92.694838149375
"2226" 445 45.3263793159126 90.3278882364535
"2227" 445.2 43.0604579673023 88.6716205093293
"2228" 445.4 40.0496450200987 87.6624141729651
"2229" 445.6 37.3196140336438 87.0018268866463
"2230" 445.8 35.7361952290909 86.2502410733333
"2231" 446 35.6132056169697 85.48767031
"2232" 446.2 34.8232178424242 83.2162878440385
"2233" 446.4 33.8297728584243 80.310222752375
"2234" 446.6 33.5312207864242 78.03137659625
"2235" 446.8 33.0608365371611 74.838056755
"2236" 447 33.9934949624242 71.5283401525
"2237" 447.2 34.3888610340032 68.0668016875
"2238" 447.4 34.2165219771611 65.22267213
"2239" 447.6 33.7398079146194 65.2007011612805
"2240" 447.8 32.7827768824242 65.3802776825
"2241" 448 30.8111727363373 64.0472628698913
"2242" 448.2 28.0224535224242 61.3143436125
"2243" 448.4 25.5551568290909 57.16599196
"2244" 448.6 22.4629061406061 53.2324255225
"2245" 448.8 19.7125248824242 49.8766146633333
"2246" 449 17.097194653587 47.1525751342442
"2247" 449.2 15.7198362957576 44.4884771544231
"2248" 449.4 12.9801985890909 41.01214579
"2249" 449.6 10.0305324678788 38.62578215125
"2250" 449.8 10.0392876606061 38.669488445
"2251" 450 10.5439459490909 38.8474515077564
"2252" 450.2 11.038409654189 38.9872589101471
"2253" 450.4 12.046801851836 38.6592046111765
"2254" 450.6 13.3533585076874 37.6619433575
"2255" 450.8 15.0498844584243 36.464068862375
"2256" 451 17.0928301090909 33.2557355258333
"2257" 451.2 19.4863541546194 29.3470425888415
"2258" 451.4 22.1431331490909 26.4150761783333
"2259" 451.6 24.2953679784243 23.30060731075
"2260" 451.8 27.0112287624242 21.45445346275
"2261" 452 29.7052937245295 21.477732815
"2262" 452.2 32.1383157034769 21.8927125725
"2263" 452.4 33.7501927645295 22.692307715
"2264" 452.6 35.8811145144243 23.790991926625
"2265" 452.8 39.5215236504242 24.68522269675
"2266" 453 42.8447912005638 26.4101779757558
"2267" 453.2 44.8569380984242 28.5121457775
"2268" 453.4 47.6550122775462 30.4446035655488
"2269" 453.6 51.1408602307169 32.1519206404268
"2270" 453.8 54.1537854157576 32.9302917385256
"2271" 454 56.2541978424242 33.4755157458333
"2272" 454.2 60.3046001464242 34.64676116825
"2273" 454.4 64.4265448824242 35.242915015
"2274" 454.6 66.8663252557576 35.2577079144231
"2275" 454.8 67.4698498744243 34.656376552875
"2276" 455 69.2052124557576 34.1348564058333
"2277" 455.2 72.0210492024242 32.4224021916667
"2278" 455.4 74.5212820969697 30.53137654875
"2279" 455.6 76.7820436921803 27.5928211987195
"2280" 455.8 78.1155941252149 24.7375482781977
"2281" 456 79.4321113890909 21.7539040125
"2282" 456.2 81.3123932557576 18.1355432030208
"2283" 456.4 84.4668003745981 14.6827143255435
"2284" 456.6 84.7257272367099 13.1275303775
"2285" 456.8 84.5300962573079 13.4853121309884
"2286" 457 84.4584258424242 14.473684225
"2287" 457.2 84.7778836063267 15.4164609614024
"2288" 457.4 85.9626513357576 17.0194717733333
"2289" 457.6 88.364463453587 19.8001600800581
"2290" 457.8 89.8603797551515 23.2324254925
"2291" 458 90.8821107464243 26.290991929125
"2292" 458.2 91.5400727939136 28.8722112443085
"2293" 458.4 92.2155265987879 31.4841737525
"2294" 458.6 94.0712202387033 35.2116091115698
"2295" 458.8 95.0298120377731 38.3958667176163
"2296" 459 96.3217119878788 41.4492087275
"2297" 459.2 97.9977975419364 45.3976992653049
"2298" 459.4 99.7327350744242 49.829453491125
"2299" 459.6 101.946007074052 54.3082102040116
"2300" 459.8 104.849853383758 58.0933423882778
"2301" 460 107.787145887075 62.3046323944767
"2302" 460.2 109.352746283313 65.1959064979444
"2303" 460.4 109.548524235468 64.891744476087
"2304" 460.6 109.590396896337 64.891744476087
"2305" 460.8 109.446913245091 64.8198381215
"2306" 461 109.421231346424 64.8369321386111
"2307" 461.2 108.802986615107 64.4314703912805
"2308" 461.4 108.011115933587 64.2366538633139
"2309" 461.6 107.443725149091 63.6232569237222
"2310" 461.8 105.985360189091 63.8235011241667
"2311" 462 102.698546430331 64.9253837387791
"2312" 462.2 99.6077597884708 66.1686753321512
"2313" 462.4 97.3191304824242 66.2636251051923
"2314" 462.6 96.4180191078788 66.74641155
"2315" 462.8 96.4830576824242 66.7722190758333
"2316" 463 96.5472624290909 66.7539040575
"2317" 463.2 96.5472624290909 66.7539040575
"2318" 463.4 96.4273851280056 66.6159025240116
"2319" 463.6 96.4738855757576 66.50665131
"2320" 463.8 96.4267743006061 66.3967612
"2321" 464 95.2448232824242 65.7212187930128
"2322" 464.2 92.3818752606061 64.15899896
"2323" 464.4 88.8710429769697 62.76913881875
"2324" 464.6 85.4214970424242 61.5890688875
"2325" 464.8 82.7826819544242 61.117915040875
"2326" 465 81.3263508093808 61.5138180513043
"2327" 465.2 81.2940490424242 61.4791787775
"2328" 465.4 81.3014314697413 61.4952602570122
"2329" 465.6 81.2610294584243 61.45445350275
"2330" 465.8 81.2780511819591 61.3565107477325
"2331" 466 81.3390147360828 60.9886936523781
"2332" 466.2 80.9363368824242 59.8949296916667
"2333" 466.4 79.751121733156 58.0149600659146
"2334" 466.6 77.7592086170584 55.219462877378
"2335" 466.8 75.5798265890909 51.89126668
"2336" 467 73.0143212414486 49.0468549912805
"2337" 467.2 70.2723870664242 46.367915026125
"2338" 467.4 67.4398876593131 43.6318039122778
"2339" 467.6 64.4090344969697 41.7289290075
"2340" 467.8 61.5180698584243 41.002530405375
"2341" 468 59.0333461624242 39.72718075375
"2342" 468.2 58.873617280473 39.6753728055488
"2343" 468.4 58.8642214638877 39.7035153946951
"2344" 468.6 58.8541701252149 39.7375482931977
"2345" 468.8 58.873617280473 39.8067048882317
"2346" 469 58.9177776184243 39.867915019625
"2347" 469.2 58.8830130970584 39.8254666143293
"2348" 469.4 58.8830130970584 39.7691814360366
"2349" 469.6 58.8315598157576 39.7392520158333
"2350" 469.8 58.8266381975462 39.7222771207927
"2351" 470 58.8499040290909 39.7575670341667
"2352" 470.2 59.0037132024242 39.8237828696795
"2353" 470.4 58.8810465307963 39.6749364863372
"2354" 470.6 58.9141087757576 39.6843069608333
"2355" 470.8 58.9623830213716 39.6862348575
"2356" 471 58.8774203490909 39.6568344333333
"2357" 471.2 58.8452113233545 39.6481028548256
"2358" 471.4 58.9148143224242 39.8040590037821
"2359" 471.6 58.9148143224242 39.8040590037821
"2360" 471.8 58.9345696290909 39.7744732049359
"2361" 472 58.9345696290909 39.7744732049359
"2362" 472.2 58.9218326550558 39.7469636025
"2363" 472.4 58.8642214638877 39.7035153946951
"2364" 472.6 59.0991168785218 39.6753728055488
"2365" 472.8 58.9437581438196 39.0130402423837
"2366" 473 59.2066989784243 38.935222711
"2367" 473.2 59.0427419790096 38.6434778701829
"2368" 473.4 58.9581796297413 38.6622395962805
"2369" 473.6 58.9507972024242 38.6769809525
"2370" 473.8 59.052137795595 38.9249037616463
"2371" 474 58.8696240584243 38.7429150185
"2372" 474.2 58.9370390424242 38.983299634125
"2373" 474.4 58.7214945357576 39.0249663008333
"2374" 474.6 58.5229184264242 38.906376557125
"2375" 474.8 57.7125628024242 38.5762483516667
"2376" 475 56.139653161494 36.7232370200581
"2377" 475.2 55.4319078145173 34.7822710073837
"2378" 475.4 54.305542089697 32.69920871875
"2379" 475.6 52.1848398513131 31.1531714211667
"2380" 475.8 50.9435480824242 30.977180745
"2381" 476 51.0917128824242 31.0861102771154
"2382" 476.2 51.1032769643755 31.0543596637195
"2383" 476.4 51.0687473384243 31.060222703125
"2384" 476.6 51.0225693090909 30.9874909476282
"2385" 476.8 51.0753367729505 30.991902865
"2386" 477 50.9811313487657 30.8761232657927
"2387" 477.2 51.1312234957576 30.8099761545513
"2388" 477.4 51.0591166264242 30.367915010125
"2389" 477.6 50.3473611490909 28.9883362541667
"2390" 477.8 48.6415730190096 26.5140219481098
"2391" 478 46.5947465748687 23.2728295329444
"2392" 478.2 44.9339837944243 20.2471885042778
"2393" 478.4 43.8039802530909 17.8369320916111
"2394" 478.6 43.7387343483702 16.3707736239865
"2395" 478.8 44.9083018957576 16.0945633475
"2396" 479 45.4402840824242 15.5451127975
"2397" 479.2 45.3154539477901 15.5759356332317
"2398" 479.4 45.0880751864242 15.550607303
"2399" 479.6 44.4638074957576 15.2872936932692
"2400" 479.8 43.4808661326568 14.835938250407
"2401" 480 42.7222085702291 14.966179535061
"2402" 480.2 42.9546431757576 15.7007904533333
"2403" 480.4 42.9664998014486 16.035597922622
"2404" 480.6 42.9546431757576 16.0854058383333
"2405" 480.8 42.9101249019365 16.0825022378659
"2406" 481 42.4685215224242 16.2636250551923
"2407" 481.2 42.0544009064242 16.771761150375
"2408" 481.4 40.6312780024242 17.7527769304487
"2409" 481.6 37.7302112184243 18.76214576775
"2410" 481.8 34.4699617666348 19.9089069025
"2411" 482 31.2056572782137 21.2449392925
"2412" 482.2 28.4558355624242 22.348684232875
"2413" 482.4 27.4225977464242 23.6110468715
"2414" 482.6 27.6586266246465 23.6510346615278
"2415" 482.8 27.6944887353972 23.7408360014189
"2416" 483 27.6693274157576 23.6937697043056
"2417" 483.2 27.7391972871301 23.5347702069118
"2418" 483.4 27.6207152504242 23.8967611575
"2419" 483.6 27.8491007064242 24.14676115775
"2420" 483.8 27.7409404024242 25.2379840385256
"2421" 484 27.3092602553972 27.8988401635811
"2422" 484.2 26.4511268276874 31.599190315
"2423" 484.4 24.9502563944243 35.714068861625
"2424" 484.6 22.8928321834769 38.62348182
"2425" 484.8 21.0975129890909 40.7282630058333
"2426" 485 18.4716059633999 42.2551101439634
"2427" 485.2 17.2607502157576 42.5851240953205
"2428" 485.4 16.9641300965419 42.5958561988235
"2429" 485.6 16.6478017818837 42.5973848768243
"2430" 485.8 16.4705379490909 42.1018893808333
"2431" 486 16.2927401890909 41.8158933253205
"2432" 486.2 16.1978183497413 40.8385998235976
"2433" 486.4 15.8588642664242 39.33906886525
"2434" 486.6 14.9044100192663 36.2449393075
"2435" 486.8 14.9567875757576 35.3497526219444
"2436" 487 14.9567875757576 35.3497526219444
"2437" 487.2 14.9090678316134 35.2481125202027
"2438" 487.4 14.9246852024242 35.242915015
"2439" 487.6 14.9246852024242 35.242915015
"2440" 487.8 14.919479412154 35.3000875722297
"2441" 488 14.919479412154 35.3000875722297
"2442" 488.2 14.9246852024242 35.242915015
"2443" 488.4 14.919479412154 35.3000875722297
"2444" 488.6 14.9133549530125 35.333412752647
"2445" 488.8 14.8955012266667 35.3419826141667
"2446" 489 14.8604804557576 35.242915015
"2447" 489.2 14.8604804557576 35.242915015
"2448" 489.4 14.8604804557576 35.242915015
"2449" 489.6 14.8604804557576 35.242915015
"2450" 489.8 14.9133549530125 35.333412752647
"2451" 490 14.8955012266667 35.3419826141667
"2452" 490.2 14.9133549530125 35.333412752647
"2453" 490.4 14.9246852024242 35.242915015
"2454" 490.6 14.9246852024242 35.242915015
"2455" 490.8 14.8955012266667 35.3419826141667
"2456" 491 14.9184718398436 35.4848504991129
"2457" 491.2 14.8340432071301 35.3447249698529
"2458" 491.4 14.7715815757576 35.5831517017308
"2459" 491.6 14.4405467072891 35.9653682381757
"2460" 491.8 14.4110472290909 36.7172739908333
"2461" 492 14.3572540629648 37.3790896533108
"2462" 492.2 14.9133549530125 37.7089783658824
"2463" 492.4 14.98060546565 38.1647512462097
"2464" 492.6 15.6951421624242 39.4397475983823
"2465" 492.8 16.6903157357576 41.3647098929167
"2466" 493 18.1521481994974 43.4933840664024
"2467" 493.2 19.0658913624242 45.858299641
"2468" 493.4 19.7499188557576 47.7626388933974
"2469" 493.6 20.4917065292535 48.8592377303049
"2470" 493.8 21.2272023112614 49.1024856907558
"2471" 494 21.1031573624242 48.8375895848077
"2472" 494.2 21.0742471575462 48.6716204693293
"2473" 494.4 21.3721934466348 48.846153895
"2474" 494.6 21.4277088290909 48.9883362741667
"2475" 494.8 21.4389975757576 49.0841379085256
"2476" 495 21.4332547540521 49.1561529537791
"2477" 495.2 21.4735693624242 49.19396398
"2478" 495.4 21.4735693624242 49.19396398
"2479" 495.6 21.4870075652149 49.2277093044767
"2480" 495.8 21.4870075652149 49.2277093044767
"2481" 496 21.4277088290909 49.2355890216667
"2482" 496.2 21.4277088290909 49.2355890216667
"2483" 496.4 21.4153371503312 49.2455983921512
"2484" 496.6 21.4332547540521 49.2634874798256
"2485" 496.8 21.334707933587 49.2277093044767
"2486" 497 21.334707933587 49.2277093044767
"2487" 497.2 21.334707933587 49.2277093044767
"2488" 497.4 21.334707933587 49.2277093044767
"2489" 497.6 21.3084714424242 49.2264315125
"2490" 497.8 21.334707933587 49.2277093044767
"2491" 498 21.334707933587 49.2277093044767
"2492" 498.2 21.3084714424242 49.2264315125
"2493" 498.4 21.2715593058389 49.2063296631098
"2494" 498.6 21.2809551224242 49.2447465308333
"2495" 498.8 21.1426679757576 49.1334475732692
"2496" 499 21.1491664318979 49.170040535
"2497" 499.2 21.1351929948567 49.1878214738514
"2498" 499.4 21.2057885897413 49.365804334939
"2499" 499.6 21.2201295729505 49.5242915475
"2500" 499.8 21.1031573624242 49.5476487571154
"2501" 500 20.8730661436007 50.24291503
"2502" 500.2 20.583379226208 51.4331437214189
"2503" 500.4 19.6511423224242 52.289266116859
"2504" 500.6 18.3532186744243 53.098684263625
"2505" 500.8 17.2219623575462 54.5440407378659
"2506" 501 17.0017955202621 54.9882372800676
"2507" 501.2 17.0039312290909 55.0407454095513
"2508" 501.4 16.9522035182137 54.9696356825
"2509" 501.6 17.0434418424242 54.9696356825
"2510" 501.8 16.9471347224242 55.0399235818055
"2511" 502 17.0200946618182 54.9224022141667
"2512" 502.2 17.2412618726945 54.9258672176351
"2513" 502.4 17.1932529179798 54.8155646072222
"2514" 502.6 17.2100271310729 54.8115221031757
"2515" 502.8 17.2085397624243 54.6879699795
"2516" 503 17.2085397624243 54.6879699795
"2517" 503.2 17.2574576646465 54.7300945216667
"2518" 503.4 17.3216624113131 54.6018893933333
"2519" 503.6 17.4703166445864 54.6659919575
"2520" 503.8 17.6747885179798 54.6446244361111
"2521" 504 17.7005963083066 54.7338652607353
"2522" 504.2 17.7052446157576 54.7744732199359
"2523" 504.4 17.7826640608026 54.8219171135811
"2524" 504.6 17.9606525090909 54.7392520308333
"2525" 504.8 18.1102284024242 54.7251635551923
"2526" 505 18.1991272824242 54.7251635551923
"2527" 505.2 18.1585769161085 54.69635633
"2528" 505.4 18.2087579944243 54.656376572875
"2529" 505.6 18.1894965704243 54.68522272675
"2530" 505.8 17.9958122513131 54.5912056326389
"2531" 506 17.9916965624242 54.6068203598077
"2532" 506.2 17.751429319181 54.4788817702027
"2533" 506.4 17.599882980202 54.473684265
"2534" 506.6 17.3606888259537 54.473684265
"2535" 506.8 17.3493585765419 54.4849964822059
"2536" 507 17.2968816318979 54.4028340625
"2537" 507.2 16.8711027855821 54.6558705
"2538" 507.4 16.1168111743162 55.0506073425
"2539" 507.6 14.5298260104243 55.502530419875
"2540" 507.8 12.2922905890909 56.671486465
"2541" 508 11.0531389784243 57.983299653125
"2542" 508.2 10.6299082294513 58.8032060988514
"2543" 508.4 10.3931817666348 60.24291504
"2544" 508.6 10.8515987126682 60.5946974043293
"2545" 508.8 11.0616996113131 61.6959064944444
"2546" 509 11.4107767699918 63.3146406147973
"2547" 509.2 11.9391644824242 65.60829966075
"2548" 509.4 12.2132693624242 67.1807848694231
"2549" 509.6 12.4105624908453 69.2611336725
"2550" 509.8 11.9603050697413 71.7673052954268
"2551" 510 11.3200472824242 73.2374205475
"2552" 510.2 11.1687075224242 73.49291505325
"2553" 510.4 11.1522648433999 73.5402884116463
"2554" 510.6 11.2650146424242 73.421052705
"2555" 510.8 11.339920180202 73.3412056513889
"2556" 511 11.3866657413716 73.4919029075
"2557" 511.2 11.4851452024242 73.7648930755
"2558" 511.4 11.9521789580999 74.1358464468243
"2559" 511.6 12.9145827490909 74.8829545023718
"2560" 511.8 14.0832651013716 76.80161951
"2561" 512 15.0897831224242 78.7410835566667
"2562" 512.2 16.5642551965706 80.2382246284756
"2563" 512.4 17.0764614264242 81.3473106655
"2564" 512.6 17.1865267064242 81.5011568195
"2565" 512.8 17.2968816318979 81.5688259925
"2566" 513 17.2724966143162 81.6514389699324
"2567" 513.2 17.4388079140032 81.720647855
"2568" 513.4 18.6534993357576 82.2498184150641
"2569" 513.6 20.0847193161085 82.570850285
"2570" 513.8 21.8404536290909 83.53961836
"2571" 514 23.6982638344243 84.675607372125
"2572" 514.2 25.537260035595 86.2795004318902
"2573" 514.4 27.2886849890909 88.3930982183333
"2574" 514.6 28.7694209409608 91.373309067378
"2575" 514.8 30.3063080824242 94.0066513375
"2576" 515 31.3067732557576 95.9874910126282
"2577" 515.2 32.1266184824242 96.4805876600641
"2578" 515.4 33.2322101090909 96.8729517066667
"2579" 515.6 35.2677122424242 98.1275304625
"2580" 515.8 36.812239938034 99.6472302764024
"2581" 516 37.9585295614486 100.332033278963
"2582" 516.2 38.4337600740032 100.0101215575
"2583" 516.4 38.5222785565706 100.059988250549
"2584" 516.6 38.4236224824242 99.9407172775
"2585" 516.8 38.3562074984243 99.848684310375
"2586" 517 38.3001518157576 99.8533687285257
"2587" 517.2 38.4033472992663 99.9898786425
"2588" 517.4 38.4581942690909 99.9519880580128
"2589" 517.6 38.4337600740032 99.898785525
"2590" 517.8 38.3767703699918 99.9050772418243
"2591" 518 38.3767703699918 99.9050772418243
"2592" 518.2 38.4384389624243 99.981573856859
"2593" 518.4 38.4337600740032 100.020243015
"2594" 518.6 38.4337600740032 100.020243015
"2595" 518.8 38.4483166157576 100.040745454551
"2596" 519 38.4483166157576 100.040745454551
"2597" 519.2 38.3932097076874 100.04048593
"2598" 519.4 38.4717760424242 100.098684310625
"2599" 519.6 38.4752994736438 100.116273428841
"2600" 519.8 38.456507840473 100.144416017988
"2601" 520 38.3425217497927 100.0910932175
"2602" 520.2 38.2406389544243 100.060222772125
"2603" 520.4 38.2791618024242 100.310222772375
"2604" 520.6 37.9978436361085 100.910931275
"2605" 520.8 37.4189049602621 101.33958867777
"2606" 521 36.6453003131219 101.732181628895
"2607" 521.2 35.6210852904243 102.60829969775
"2608" 521.4 34.0898020824242 104.175607391625
"2609" 521.6 32.6227982777731 105.75722635564
"2610" 521.8 31.9264153136438 106.73916274128
"2611" 522 31.5119068470754 106.741126177733
"2612" 522.2 31.4895098424242 106.781376625
"2613" 522.4 32.0095682904243 106.521761240125
"2614" 522.6 32.6160113066667 105.9247332675
"2615" 522.8 33.0445174873023 105.801076436402
"2616" 523 34.4350983419365 106.711020152134
"2617" 523.2 36.5679487068145 107.996198389817
"2618" 523.4 37.0271692424242 107.810222779875
"2619" 523.6 37.0367999544243 107.87753047225
"2620" 523.8 37.1786767848633 107.827342854939
"2621" 524 37.7907471224242 107.752072596667
"2622" 524.2 38.5767261090909 107.871120215833
"2623" 524.4 40.2341963384243 108.37753047275
"2624" 524.6 43.2859575653511 109.225091449207
"2625" 524.8 46.7060348024242 110.590900438333
"2626" 525 48.6872098424242 112.459032308333
"2627" 525.2 50.2308753944243 113.887145862875
"2628" 525.4 50.6371163369697 114.193964045
"2629" 525.6 50.4941148557576 114.162329013333
"2630" 525.8 50.4941148557576 114.162329013333
"2631" 526 50.2323570424242 114.034828308782
"2632" 526.2 49.862768180202 113.99291509375
"2633" 526.4 49.284925460202 114.057017657917
"2634" 526.6 48.8825757144243 114.252530478625
"2635" 526.8 48.0061809224242 114.319838171
"2636" 527 46.4460055784243 115.156376633375
"2637" 527.2 44.4228513721803 116.120025790061
"2638" 527.4 42.6794799757576 117.6330249875
"2639" 527.6 42.0175223263267 118.174434797744
"2640" 527.8 42.0062473464242 117.7429150975
"2641" 528 41.7622693090909 116.854636708333
"2642" 528.2 40.9468690264242 115.848684326375
"2643" 528.4 38.8088509624242 113.76214586275
"2644" 528.6 36.3626501144243 110.733299705875
"2645" 528.8 33.3126260210289 108.664203102733
"2646" 529 30.3530858264242 107.26214585625
"2647" 529.2 27.5023950744243 106.137145855125
"2648" 529.4 23.4189731864242 105.33906893125
"2649" 529.6 19.5474269624242 105.4352227775
"2650" 529.8 18.8004595438877 105.726029532012
"2651" 530 19.5424881357576 105.297155716218
"2652" 530.2 20.4664720504243 104.4791788205
"2653" 530.4 21.4350465144243 102.55060739
"2654" 530.6 22.8218690424242 99.8946822314189
"2655" 530.8 24.5553972024242 97.226720745
"2656" 531 25.94424724874 95.526315885
"2657" 531.2 26.2311410904243 95.2044535365
"2658" 531.4 27.6555692557576 93.924233755
"2659" 531.6 29.2569356969697 91.71144654
"2660" 531.8 30.7286835944243 88.76214583775
"2661" 532 31.3864836210289 85.5783354588953
"2662" 532.2 31.8794362307169 82.2082058687195
"2663" 532.4 32.4077870331219 79.2098202468023
"2664" 532.6 32.7060208318979 75.66801627
"2665" 532.8 32.5118469624242 71.4707257021154
"2666" 533 31.9457014634769 68.1882591775
"2667" 533.2 30.7143549741316 65.7541720811585
"2668" 533.4 29.9642132932351 63.6992559997973
"2669" 533.6 29.3808907940032 60.1113360925
"2670" 533.8 28.3801656824242 56.4242337175
"2671" 534 27.3458342690909 53.7784179921154
"2672" 534.2 27.3504438406465 53.1275304175
"2673" 534.4 27.6840771548567 52.5661998556081
"2674" 534.6 27.7014297890909 52.4971885365278
"2675" 534.8 27.7409404024242 52.3188519157051
"2676" 535 27.7409404024242 52.3188519157051
"2677" 535.2 27.7508180557576 52.3681615804487
"2678" 535.4 27.7606957090909 52.2794041839103
"2679" 535.6 27.8397169357576 52.2794041839103
"2680" 535.8 27.880527240319 52.38866402
"2681" 536 28.0866582690909 52.5259525076282
"2682" 536.2 28.0471476557576 52.9500156244231
"2683" 536.4 28.5394706929505 53.178137705
"2684" 536.6 28.7506293077901 53.3057668154268
"2685" 536.8 28.6966033624242 53.290991956125
"2686" 537 28.6694398157576 53.2754594117308
"2687" 537.2 28.6307090171611 53.2287449925
"2688" 537.4 28.6307090171611 53.2287449925
"2689" 537.6 28.4224984824242 53.1472542833974
"2690" 537.8 28.5136198344243 53.1275304175
"2691" 538 28.4593589936438 53.1462921435976
"2692" 538.2 28.5136198344243 53.1275304175
"2693" 538.4 28.4961804370188 53.1483204383108
"2694" 538.6 28.5274151786405 53.1067403966892
"2695" 538.8 28.3533549090909 53.1571162163461
"2696" 539 28.4365741384243 53.021761186625
"2697" 539.2 28.4365741384243 53.021761186625
"2698" 539.4 28.4365741384243 53.021761186625
"2699" 539.6 28.4365741384243 53.021761186625
"2700" 539.8 28.4365741384243 53.021761186625
"2701" 540 28.440567360473 53.0055791978659
"2702" 540.2 28.4076820024242 53.089068879
"2703" 540.4 28.4076820024242 53.089068879
"2704" 540.6 28.4178195940032 53.0870445875
"2705" 540.8 28.4076820024242 53.089068879
"2706" 541 28.5170035980999 53.075555365473
"2707" 541.2 28.5394706929505 53.0870445875
"2708" 541.4 28.5394706929505 53.0870445875
"2709" 541.6 28.5394706929505 53.0870445875
"2710" 541.8 28.6712593834769 53.07692313
"2711" 542 30.2086251464242 52.906376571125
"2712" 542.2 32.68574564874 52.611336085
"2713" 542.4 34.9318720290909 51.9638223295513
"2714" 542.6 37.6087160824242 51.9145126648077
"2715" 542.8 39.1142150014486 51.5890688775
"2716" 543 39.1330066346194 51.4295942056707
"2717" 543.2 38.9918344904243 51.521761185125
"2718" 543.4 38.8899516950558 51.5283401325
"2719" 543.6 38.456507840473 51.4671176578659
"2720" 543.8 38.3061747751072 51.3170238490854
"2721" 544 37.7448865890909 51.34181613
"2722" 544.2 37.5064118157576 51.067090855
"2723" 544.4 37.0753228024242 50.8987335710897
"2724" 544.6 37.0464306664242 50.72368426125
"2725" 544.8 37.0358121890909 50.5634278508333
"2726" 545 37.1619992104243 49.983299645125
"2727" 545.2 36.9249897370584 48.3526711256707
"2728" 545.4 37.1786767848633 45.650982567622
"2729" 545.6 37.6108843477901 42.5083934462805
"2730" 545.8 38.1276542599852 39.6659919425
"2731" 546 38.9566711931219 36.7679597392442
"2732" 546.2 39.2457564336438 34.2813765525
"2733" 546.4 39.0014652024242 31.5890688575
"2734" 546.6 39.0116027940032 28.9574899075
"2735" 546.8 38.6726116219365 26.8517330178659
"2736" 547 38.2310082424242 26.1403509033333
"2737" 547.2 38.2585245624242 26.2410835041667
"2738" 547.4 38.2591956921803 26.4483559067683
"2739" 547.6 38.3594177357576 26.5298972548077
"2740" 547.8 38.3658382104243 26.473684237
"2741" 548 38.4370606852149 26.5085679579651
"2742" 548.2 38.6632158053511 26.673496619939
"2743" 548.4 39.2702292582382 26.544346133314
"2744" 548.6 39.9442612192663 26.6902834275
"2745" 548.8 40.4707087075405 27.0094624128488
"2746" 549 40.9839825019365 27.273871855061
"2747" 549.2 41.1587446904242 27.30060731475
"2748" 549.4 41.2000862833999 27.3958230746951
"2749" 549.6 41.1477381624242 27.4224021866667
"2750" 549.8 40.9884331518979 27.429149825
"2751" 550 41.0362617890909 27.5358144155769
"2752" 550.2 41.1152830157576 27.5752621473718
"2753" 550.4 41.0913297064242 27.579453468875
"2754" 550.6 40.979665505127 27.4726447369595
"2755" 550.8 41.0658947490909 27.5456763485256
"2756" 551 41.1152830157576 27.5752621473718
"2757" 551.2 40.9868735224242 27.6640195439103
"2758" 551.4 41.2535701624242 28.3346309844231
"2759" 551.6 42.0551055926681 30.0693690435976
"2760" 551.8 42.9675675078788 32.1310269
"2761" 552 43.7087693116925 34.3376617307927
"2762" 552.2 45.0147878170584 36.504641095061
"2763" 552.4 46.4731059540521 37.7697486490116
"2764" 552.6 46.6184828751515 37.93522271
"2765" 552.8 46.5650975536438 37.7522958805488
"2766" 553 46.7235451878788 37.83906886375
"2767" 553.2 46.6120766365706 37.7992001957927
"2768" 553.4 46.6120766365706 37.7616767435976
"2769" 553.6 46.6120766365706 37.7992001957927
"2770" 553.8 46.4556362904243 37.733299632875
"2771" 554 46.2290852557576 37.6238673983333
"2772" 554.2 46.3306839757576 37.6936053527564
"2773" 554.4 46.1832247224242 37.5963948708333
"2774" 554.6 46.2670535112614 37.5640241407558
"2775" 554.8 46.2849711149824 37.5371905092442
"2776" 555 46.3116342157576 37.4681897425
"2777" 555.2 46.3116342157576 37.4865047608333
"2778" 555.4 46.2148684904243 37.425607324875
"2779" 555.6 46.2841178957576 37.5139772883333
"2780" 555.8 46.3028887187033 37.5103568777326
"2781" 556 46.2474294690909 37.4132446875
"2782" 556.2 46.2148684904243 37.425607324875
"2783" 556.4 46.3476827280056 37.4388005270349
"2784" 556.6 46.2726527624242 37.33906886325
"2785" 556.8 46.4393381624242 37.5358144255769
"2786" 557 46.3656003317266 37.4119668955233
"2787" 557.2 46.2822834744243 37.396761171
"2788" 557.4 46.2822834744243 37.396761171
"2789" 557.6 46.3309439140032 37.510121495
"2790" 557.8 46.2550356063267 37.442727399939
"2791" 558 46.3208063224242 37.5259524926282
"2792" 558.2 46.3111756104243 37.49291501725
"2793" 558.4 46.3208063224242 37.5259524926282
"2794" 558.6 46.4147644882779 37.5834403456707
"2795" 558.8 46.3785905944243 37.627530402
"2796" 559 46.3771812219365 37.6491063870122
"2797" 559.2 46.3111756104243 37.656376555875
"2798" 559.4 46.2595199733333 37.57683110125
"2799" 559.6 46.2148684904243 37.80060732525
"2800" 559.8 46.2319074424242 37.9697394753205
"2801" 560 46.1740526157576 38.209947985
"2802" 560.2 46.3677854053511 38.9436654877439
"2803" 560.4 47.0178864290909 40.24291502
"2804" 560.6 47.3847706957576 41.01214579
"2805" 560.8 47.3572543757576 41.2227685008333
"2806" 561 47.4679311295354 41.3326586108333
"2807" 561.2 47.4048213475405 41.3207325523837
"2808" 561.4 47.3224003704243 41.22368425175
"2809" 561.6 46.9898873666348 40.85020247
"2810" 561.8 46.4805352043755 40.5759356582317
"2811" 562 46.0541096824242 40.6127375055769
"2812" 562.2 45.1369334326682 40.7541720561585
"2813" 562.4 42.9433380210289 41.1865643948256
"2814" 562.6 39.9820467878788 42.2883695675
"2815" 562.8 37.0160568824242 42.9302917485256
"2816" 563 34.0416485224242 43.694838100375
"2817" 563.2 31.1465625370584 44.6097067692073
"2818" 563.4 28.2447007224242 45.1393647290385
"2819" 563.6 25.6962661624242 45.7409426389103
"2820" 563.8 23.9133497357576 46.83632162
"2821" 564 23.2648817944243 47.310222719375
"2822" 564.2 23.0379728238877 47.3864422316463
"2823" 564.4 23.1601184394974 47.4333465468902
"2824" 564.6 23.0943477233999 47.4708699990854
"2825" 564.8 23.0589327224242 47.4963667037821
"2826" 565 23.0144832824242 47.5121457965
"2827" 565.2 23.0391774157576 47.4766428378846
"2828" 565.4 23.1037435399852 47.4239656838415
"2829" 565.6 23.05503364874 47.4595142175
"2830" 565.8 22.9996668024242 47.4667809049359
"2831" 566 22.8928321834769 47.5202429625
"2832" 566.2 22.9155732672891 47.5246198089865
"2833" 566.4 22.872557000319 47.48987859
"2834" 566.6 21.9303402744242 47.4791787635
"2835" 566.8 19.9066264910729 47.2439545280405
"2836" 567 17.3678447729505 47.105263205
"2837" 567.2 14.0482904104243 47.598684258125
"2838" 567.4 11.4961517304243 47.790991950625
"2839" 567.6 10.1301523635053 47.8884451731757
"2840" 567.8 8.71874834779009 48.9155229085976
"2841" 568 7.65967117575758 50.5634278508333
"2842" 568.2 7.06805172874004 51.680161995
"2843" 568.4 7.73191915442424 51.7648930535
"2844" 568.6 8.44378253889484 51.5777566602941
"2845" 568.8 8.43172130565004 51.4277785547581
"2846" 569 8.37029777842424 51.5561018445
"2847" 569.2 8.37029777842424 51.5561018445
"2848" 569.4 8.37029777842424 51.5561018445
"2849" 569.6 8.46935653042424 51.8747831635
"2850" 569.8 8.84357848242425 52.6879699775
"2851" 570 9.27960632242423 55.2281221355769
"2852" 570.2 10.1093292024242 58.2557355508333
"2853" 570.4 11.1012925384243 61.7429150415
"2854" 570.6 11.3827233446465 64.9224022241667
"2855" 570.8 11.1687075224242 67.579453508875
"2856" 571 9.81826768420203 70.4010347082778
"2857" 571.2 8.12815416242424 73.2832080933333
"2858" 571.4 6.66153430642425 76.252530440625
"2859" 571.6 7.39297453575758 78.196563973141
"2860" 571.8 7.86593981889484 78.7270779544118
"2861" 572 7.50162872242424 79.5673726530128
"2862" 572.2 6.50744291442426 80.72368429125
"2863" 572.4 6.52553697939394 81.9037542225
"2864" 572.6 7.38149510080264 82.0152643341216
"2865" 572.8 8.36098456242424 82.1709229514744
"2866" 573 9.94712773716108 82.91497984
"2867" 573.2 12.7349654213716 83.785425185
"2868" 573.4 16.0225863704243 84.30060737175
"2869" 573.6 19.6052112344243 85.925607373375
"2870" 573.8 21.7239678744243 87.540991990375
"2871" 574 22.5467058424242 89.9590322858333
"2872" 574.2 24.3902992824242 93.3289956591667
"2873" 574.4 26.0504505890909 97.49566233
"2874" 574.6 27.5234075369697 102.26214585125
"2875" 574.8 29.2392117702291 107.28325279811
"2876" 575 31.7976926264242 109.68522278175
"2877" 575.2 32.6714608606061 109.7359220825
"2878" 575.4 34.0020555953131 111.503598851944
"2879" 575.6 37.8200978637576 115.401034753278
"2880" 575.8 41.4906338424242 118.985518649038
"2881" 576 41.5894103757576 120.790252378654
"2882" 576.2 41.1298525544243 119.781376638
"2883" 576.4 41.1018776290909 118.860131215833
"2884" 576.6 40.2164165624242 118.186702080192
"2885" 576.8 38.3222465666348 117.145749105
"2886" 577 36.3874148024242 115.554270406667
"2887" 577.2 33.6853121784243 113.60829970875
"2888" 577.4 31.2277520290909 110.8198381675
"2889" 577.6 27.5631426424242 108.186702070192
"2890" 577.8 24.1567305196335 105.488890040523
"2891" 578 20.2504689384243 103.060222775125
"2892" 578.2 16.3520061090909 101.470725732115
"2893" 578.4 15.1815041890909 100.029239866111
"2894" 578.6 15.7593469090909 98.8112911469444
"2895" 578.8 16.0225863704243 97.627530462
"2896" 579 16.2839914104242 93.7648930955
"2897" 579.2 16.2729848824242 90.627530455
"2898" 579.4 15.5506814824242 86.858299682
"2899" 579.6 14.8696525624242 83.045112865
"2900" 579.8 13.8430821624242 79.8237829096795
"2901" 580 11.7846251503312 76.3296771312209
"2902" 580.2 8.96260256428471 73.941483926686
"2903" 580.4 5.42530109333335 71.256901065
"2904" 580.6 3.80374724031897 67.8643725375
"2905" 580.8 4.67210437042425 65.1824754845
"2906" 581 5.15204692031897 60.7591093725
"2907" 581.2 4.36131477716108 56.11336038
"2908" 581.4 3.17521656242424 54.5469443383333
"2909" 581.6 3.79433376242424 55.80610184875
"2910" 581.8 4.98282712242424 56.1255580339103
"2911" 582 7.15270061842426 56.156376574375
"2912" 582.2 11.2551369890909 54.981573811859
"2913" 582.4 15.2958199575462 52.7710576216463
"2914" 582.6 18.7720311757576 50.2675698623718
"2915" 582.8 21.2715593058389 47.6491063970122
"2916" 583 22.6344605926945 45.5911478735811
"2917" 583.2 24.6887455224242 42.9894633462179
"2918" 583.4 27.3483036824242 39.49291501925
"2919" 583.6 30.6016051751072 36.5703071364024
"2920" 583.8 34.1572170664242 34.10829962925
"2921" 584 38.3961061624242 32.0744168433333
"2922" 584.2 43.1931179490909 30.2062849733333
"2923" 584.4 47.5750385828894 28.5210903213372
"2924" 584.6 52.2777540375462 27.6960106922561
"2925" 584.8 56.4234232104243 27.887145776875
"2926" 585 60.5559158690909 28.6678234333333
"2927" 585.2 64.266816000473 28.2401007490854
"2928" 585.4 66.8846694690909 27.1843069483333
"2929" 585.6 71.1631044557576 25.8691477472436
"2930" 585.8 76.6505022599852 24.7973240101829
"2931" 586 81.7005401333333 23.97543248625
"2932" 586.2 86.5816618833545 23.6373693862209
"2933" 586.4 88.6381548504242 24.319838081
"2934" 586.6 88.5831893233999 24.3845660360366
"2935" 586.8 88.4840634584243 24.242915004
"2936" 587 88.4668843505324 23.7304409910135
"2937" 587.2 88.329502275595 22.911770537378
"2938" 587.4 88.2390402275405 22.912861335407
"2939" 587.6 88.1268515951515 23.06634157625
"2940" 587.8 87.9083608966465 23.4779577382778
"2941" 588 87.6999825643754 24.3470425838415
"2942" 588.2 88.5737935068145 25.9605510282317
"2943" 588.4 91.3567032749824 29.0309293200581
"2944" 588.6 94.8683499951515 31.59781011625
"2945" 588.8 98.8600444024242 32.9993252691667
"2946" 589 102.949392882424 32.3491421183333
"2947" 589.2 105.984049888139 30.6864000967857
"2948" 589.4 105.94163270382 30.9450617012209
"2949" 589.6 105.341392979168 31.6606252081977
"2950" 589.8 105.403130809381 33.6292026388043
"2951" 590 106.399700138076 37.5004401008696
"2952" 590.2 108.521767639634 41.9826287963372
"2953" 590.4 111.209408197773 45.2026645777326
"2954" 590.6 114.366164198788 46.92997796375
"2955" 590.8 117.596271473063 48.4794125732447
"2956" 591 118.333408485902 49.5823799122826
"2957" 591.2 118.288490540606 49.40375419
"2958" 591.4 118.224539567642 49.314821383587
"2959" 591.6 118.249663164163 49.3817110157609
"2960" 591.8 117.462651896378 49.2813765675
"2961" 592 116.239775442424 49.2813765675
"2962" 592.2 114.420640953535 50.9224022101667
"2963" 592.4 112.227661804977 53.9049444935638
"2964" 592.6 110.431386027313 57.0933423872778
"2965" 592.8 108.342591602424 59.451322910407
"2966" 593 106.14768514661 62.0720742547093
"2967" 593.2 104.054831129381 64.507129091087
"2968" 593.4 101.417234155152 66.38801994125
"2969" 593.6 98.8370788584243 68.8198381255
"2970" 593.8 96.9416630157576 71.4700212783333
"2971" 594 94.9023979668687 73.3839406941667
"2972" 594.2 93.544180480473 74.1312827837195
"2973" 594.4 93.5479835490909 74.2264315375
"2974" 594.6 93.7039093624242 74.0890689
"2975" 594.8 93.5663277624242 73.9974938083333
"2976" 595 93.3828856290909 73.9333912441667
"2977" 595.2 92.1905117624242 73.6769809875
"2978" 595.4 88.7601438690909 73.6769809875
"2979" 595.6 85.1807292424242 74.5121458235
"2980" 595.8 81.8507253624242 76.066386456218
"2981" 596 78.5943923135354 78.3412056563889
"2982" 596.2 74.6664554089359 80.4352227525
"2983" 596.4 71.544516569697 83.284873105
"2984" 596.6 68.5356486690909 86.7355890591667
"2985" 596.8 65.8665656290909 89.4919993183333
"2986" 597 64.0596606157576 92.1476769766667
"2987" 597.2 61.9742367536438 95.5008888088415
"2988" 597.4 58.8631289270754 98.4316449529651
"2989" 597.6 55.4139902107963 101.741126172733
"2990" 597.8 52.7532260582382 105.479945496686
"2991" 598 51.5617054107963 108.565813120523
"2992" 598.2 51.5460849357576 108.936208974295
"2993" 598.4 51.4979012609608 109.018712462134
"2994" 598.6 51.5057734316134 108.803206148851
"2995" 598.8 51.3757556453511 108.718524844573
"2996" 599 51.1126727809608 108.268243418232
"2997" 599.2 49.2804885468145 108.380813774817
"2998" 599.4 46.1034979490909 108.788279980064
"2999" 599.6 42.5998494133333 109.13277522875
"3000" 599.8 40.7115038209608 110.163177754085
"3001" 600 40.6336174466348 110.1315790575
"3002" 600.2 40.3942143224242 110.247846056474
"3003" 600.4 40.4929908557576 110.208398324679
"3004" 600.6 40.3979184424242 110.22368432075
"3005" 600.8 39.4953478690909 110.839562033397
"3006" 601 38.2310082424242 112.5506074
"3007" 601.2 37.2495928290909 113.704453555
"3008" 601.4 37.2495928290909 113.328995679167
"3009" 601.6 37.2871984664243 112.22368432275
"3010" 601.8 37.3665931165706 111.307643046037
"3011" 602 37.0753228024242 109.4230770325
"3012" 602.2 35.2882906868687 106.642487735972
"3013" 602.4 31.732812040319 104.25101225
"3014" 602.6 26.8914622157576 102.092027507885
"3015" 602.8 21.9321746957576 100.1055524425
"3016" 603 17.5076915490909 99.4391675446795
"3017" 603.2 16.325042785127 98.075555410473
"3018" 603.4 16.5298038690909 97.4865048208333
"3019" 603.6 14.9395016824242 95.3464653709615
"3020" 603.8 11.8873068024242 91.273487063141
"3021" 604 8.29593660144864 86.3451664732317
"3022" 604.2 6.56522718642425 82.9736842935
"3023" 604.4 4.7803352290909 80.6641604816667
"3024" 604.6 4.28274844242424 80.8967612145
"3025" 604.8 4.40606853510717 80.9511702201829
"3026" 605 4.33090200242424 80.9136467679878
"3027" 605.2 4.82206831442426 81.06983813775
"3028" 605.4 5.21287246979266 81.2044535225
"3029" 605.6 5.42411795918101 80.8614181791216
"3030" 605.8 5.96812304242424 80.8518894195833
"3031" 606 6.63126635442425 79.4132447295
"3032" 606.2 7.23025319400318 75.99190291
"3033" 606.4 8.23983804948306 72.7429150525
"3034" 606.6 9.7599359298661 69.1203747984302
"3035" 606.8 10.6611429710729 64.5100668114189
"3036" 607 10.9507493034769 60.2935223275
"3037" 607.2 10.845795414189 55.9555847189706
"3038" 607.4 10.2441591704243 51.858299647
"3039" 607.6 8.8371793382382 47.528245975407
"3040" 607.8 7.76832536242424 43.8080037809615
"3041" 608 8.83690785939394 41.7405840191667
"3042" 608.2 11.001931778034 40.7729337822561
"3043" 608.4 14.5048849357576 37.9401536764744
"3044" 608.6 18.2541599224242 36.4572007305
"3045" 608.8 22.607853220202 34.7087269802778
"3046" 609 27.2722717455821 33.016194365
"3047" 609.2 31.484304052154 31.2252434933108
"3048" 609.4 36.1727875064242 30.3143435815
"3049" 609.6 40.8794540424242 30.87753039525
"3050" 609.8 44.7065155490909 33.1092153791667
"3051" 610 49.2187751151515 35.26913879125
"3052" 610.2 51.6894159905093 38.0947971782447
"3053" 610.4 53.2831064121803 40.350794945061
"3054" 610.6 55.8171362945173 41.8663497264535
"3055" 610.8 56.4651562957576 41.3030728119872
"3056" 611 56.1035821961085 41.072874535
"3057" 611.2 56.1035821961085 41.072874535
"3058" 611.4 56.1035821961085 41.072874535
"3059" 611.6 56.0996831224242 41.0565244882692
"3060" 611.8 56.0996831224242 41.0565244882692
"3061" 612 56.1248711384243 40.95445348225
"3062" 612.2 56.122730980202 40.7557355333333
"3063" 612.4 56.6186212999852 40.2757480406707
"3064" 612.6 59.5219286248633 38.9999506660366
"3065" 612.8 62.7741174550558 38.198380605
"3066" 613 66.1967614690909 38.8784461541667
"3067" 613.2 70.120409733156 39.7785622990854
"3068" 613.4 73.8893367757576 41.0959722200641
"3069" 613.6 77.9095416824242 43.06983809975
"3070" 613.8 81.5306893944243 44.7343680159444
"3071" 614 85.2639035733334 45.90725069
"3072" 614.2 89.1545444557576 46.8454791291667
"3073" 614.4 91.4010991153131 46.2728295559444
"3074" 614.6 91.5110703224242 45.8592858342949
"3075" 614.8 91.5407032824242 45.8790097001923
"3076" 615 91.5334757312047 45.8479806916463
"3077" 615.2 91.4503227544242 45.752530410125
"3078" 615.4 91.4616820557576 45.7310807059615
"3079" 615.6 91.5710589975462 45.7072677459146
"3080" 615.8 91.3549552160828 45.8292189655488
"3081" 616 91.5369991624242 45.887145794875
"3082" 616.2 91.5110703224242 45.9381812978846
"3083" 616.4 91.5851527224242 46.1586659416667
"3084" 616.6 92.3242538759126 46.9379060821512
"3085" 616.8 94.2358915490909 47.660497445
"3086" 617 97.4845237475405 48.7625930249419
"3087" 617.2 100.271137735758 50.5634278508333
"3088" 617.4 103.522537694132 51.8329713167683
"3089" 617.6 106.002328586424 51.867915031625
"3090" 617.8 106.273108372657 51.8216270172674
"3091" 618 106.153366338034 51.8235904537195
"3092" 618.2 106.168802322424 51.8088490975
"3093" 618.4 106.192479155913 51.7142924912209
"3094" 618.6 106.192479155913 51.7142924912209
"3095" 618.8 106.205490749091 51.6073838958333
"3096" 619 105.863300615758 51.3227966878846
"3097" 619.2 105.702367141936 51.1575491772561
"3098" 619.4 105.710196989091 51.1403509283333
"3099" 619.6 105.713407226424 51.137145800125
"3100" 619.8 105.713407226424 51.137145800125
"3101" 620 105.730554591693 51.1106448620122
"3102" 620.2 105.713407226424 51.137145800125
"3103" 620.4 105.713407226424 51.137145800125
"3104" 620.6 105.448680094132 51.5984497405488
"3105" 620.8 104.995384142869 52.0249663138333
"3106" 621 104.355476834424 52.10829964725
"3107" 621.2 103.861776124529 51.8724696875
"3108" 621.4 103.777634114424 51.9736842625
"3109" 621.6 103.700588418424 52.0506073395
"3110" 621.8 103.540673805215 52.1525751392442
"3111" 622 103.556127738424 51.99291503175
"3112" 622.2 103.437975344863 51.9830651255488
"3113" 622.4 103.378397326061 52.1485094375
"3114" 622.6 103.440559194424 53.271761186875
"3115" 622.8 103.691662392668 55.1913202882317
"3116" 623 104.203625142889 56.7142924962209
"3117" 623.2 104.311786287302 56.6828775129878
"3118" 623.4 104.346965972657 56.7858488469186
"3119" 623.6 104.346965972657 56.7858488469186
"3120" 623.8 104.326584698424 56.6659919595
"3121" 624 104.293213161494 56.7232370400581
"3122" 624.2 104.236406213333 56.77263531625
"3123" 624.4 104.029911789741 56.7297818282317
"3124" 624.6 103.648886701372 58.01619439
"3125" 624.8 103.692973436843 60.5425572585465
"3126" 625 104.980597595152 63.17123672125
"3127" 625.2 106.510616164202 65.6403509428333
"3128" 625.4 107.91455995798 67.7941970988333
"3129" 625.6 110.014833413333 69.25515281125
"3130" 625.8 112.246240199758 70.7429150505
"3131" 626 112.825995401573 72.0064175067553
"3132" 626.2 112.553839304242 71.77263533125
"3133" 626.4 112.185480585839 71.0731214298171
"3134" 626.6 111.465401195616 70.5743389455851
"3135" 626.8 110.594038052202 70.1788124858333
"3136" 627 109.286401378424 70.550607358
"3137" 627.2 106.966775602424 70.9663582741667
"3138" 627.4 104.148854286061 71.65025770875
"3139" 627.6 100.869159090424 72.5121458215
"3140" 627.8 98.0529361497927 72.287449465
"3141" 628 94.8858603806061 72.62927868875
"3142" 628.2 91.4017105890909 73.5487758591667
"3143" 628.4 89.6186957140522 74.0756520842442
"3144" 628.6 88.5181413624242 74.1038617994231
"3145" 628.8 86.8543590716925 73.6716204943293
"3146" 629 84.0529221792663 74.04858307
"3147" 629.2 80.3768383757576 75.572585385
"3148" 629.4 77.1741054933333 76.44046750375
"3149" 629.6 73.8738147490909 78.0542703691667
"3150" 629.8 71.2441930982382 80.6588363484302
"3151" 630 70.2945601010289 83.0201959214535
"3152" 630.2 70.4210758638877 84.8067049332317
"3153" 630.4 69.9545735704242 86.6659919895
"3154" 630.6 68.7411038584243 90.089068916
"3155" 630.8 68.6848813235053 93.5121458425
"3156" 631 68.8443778764668 95.0260574643085
"3157" 631.2 68.0128385890909 96.50665134
"3158" 631.4 66.4168920290909 99.1806440166667
"3159" 631.6 64.7767525915152 102.865292705
"3160" 631.8 63.9379624199852 106.720401015183
"3161" 632 64.4956884557576 109.804059073782
"3162" 632.2 65.3003558248633 110.604078317378
"3163" 632.4 64.9131492782137 109.83805679
"3164" 632.6 64.5090938424242 109.299691645833
"3165" 632.8 64.266816000473 108.36205204872
"3166" 633 63.5597808024242 107.887145856875
"3167" 633.2 61.8239036882779 107.461489196037
"3168" 633.4 59.9740203577731 106.088174477616
"3169" 633.6 57.0686809144243 105.33906893125
"3170" 633.8 53.7593848290909 104.52862937
"3171" 634 49.9656604024242 104.103861829423
"3172" 634.2 47.0431097224242 104.233299699375
"3173" 634.4 44.8914059097927 104.9696357325
"3174" 634.6 43.9034976104243 105.62753047
"3175" 634.8 43.9600471757576 105.839562028397
"3176" 635 43.9360585890909 105.8747832175
"3177" 635.2 44.0094354424242 105.728745045
"3178" 635.4 43.9612818824242 105.675607393125
"3179" 635.6 43.8684981936438 105.660363490671
"3180" 635.8 43.8746054744243 105.675607393125
"3181" 636 43.9501695224242 105.553565972885
"3182" 636.2 43.9304142157576 105.504256308141
"3183" 636.4 43.5788859647772 105.378661691471
"3184" 636.6 41.9334819668687 105.157444999444
"3185" 636.8 38.8570045224242 104.675607392125
"3186" 637 36.1357411438877 104.572183377012
"3187" 637.2 34.4268770024242 105.550607393
"3188" 637.4 33.8926017890909 105.920570763333
"3189" 637.6 34.0741241791684 106.016618126919
"3190" 637.8 34.2438934744243 106.012145855
"3191" 638 34.3077603013716 106.0627531425
"3192" 638.2 34.3966410461452 106.240231722849
"3193" 638.4 34.4268770024242 106.80060739425
"3194" 638.6 35.0270347868145 108.681001392378
"3195" 638.8 34.9518682541316 111.917399144207
"3196" 639 34.9107056290909 113.7868711375
"3197" 639.2 34.7456077090909 112.981010330833
"3198" 639.4 34.4774999757576 112.042717853141
"3199" 639.6 34.0830829810289 110.587280027733
"3200" 639.8 33.0353625890909 107.969739545321
"3201" 640 30.6640202424242 104.427896769167
"3202" 640.2 28.1692072290909 101.872951711667
"3203" 640.4 26.3439580024242 99.8674572041667
"3204" 640.6 23.5006049357576 96.1586659916667
"3205" 640.8 21.0718310904242 92.5231348525
"3206" 641 20.6874950316134 91.537093865473
"3207" 641.2 20.2874711476874 91.113360415
"3208" 641.4 17.9078569682779 88.7560482767683
"3209" 641.6 14.6005295302291 85.3414141270122
"3210" 641.8 11.9036829118979 81.4878543325
"3211" 642 9.54111719442426 78.637145827625
"3212" 642.2 7.71540936242424 77.16599198
"3213" 642.4 6.04961368242424 74.5377868491667
"3214" 642.6 5.77240212113392 71.2913021478226
"3215" 642.8 6.55898023809993 68.3250356302027
"3216" 643 6.77710285042425 66.14676119975
"3217" 643.2 6.71323602347687 63.340081035
"3218" 643.4 7.18970282768739 58.684210585
"3219" 643.6 8.17304921084529 53.76518224
"3220" 643.8 10.1521323668687 50.8732569109722
"3221" 644 10.952667226208 49.946657233446
"3222" 644.2 11.1531741159726 48.7230639118548
"3223" 644.4 10.5041883944243 45.656376563875
"3224" 644.6 9.4013417256675 41.4955137738514
"3225" 644.8 8.2727748210289 37.957584069593
"3226" 645 8.22269741575757 38.0387730059615
"3227" 645.2 8.21359957716108 38.13765186
"3228" 645.4 8.56841528242424 38.6659919415
"3229" 645.6 9.81805888827791 38.8498568572561
"3230" 645.8 11.8023069961085 38.0465587425
"3231" 646 15.0361987097927 36.19433202
"3232" 646.2 18.9797218340032 34.5445344475
"3233" 646.4 23.1612369890909 32.1202043891667
"3234" 646.6 27.2231044264242 30.252530394625
"3235" 646.8 31.2968956024242 28.5121457775
"3236" 647 35.9760122619365 27.2926335811585
"3237" 647.2 40.4617499056801 27.1257414827326
"3238" 647.4 45.0610050770188 26.2980085611487
"3239" 647.6 49.0782312318979 26.214574925
"3240" 647.8 53.0898210424242 27.0469443108333
"3241" 648 57.3768636984243 28.012145777
"3242" 648.2 61.6761927112614 28.4495339706395
"3243" 648.4 65.2909600082779 29.4596129454268
"3244" 648.6 69.453306755595 31.6641157618902
"3245" 648.8 73.6527669784243 33.521761167125
"3246" 649 78.0746396024242 35.0048197766667
"3247" 649.2 81.4854669206851 37.7512762215217
"3248" 649.4 84.3235958744242 41.49291502125
"3249" 649.6 87.6925533140522 44.8180491927326
"3250" 649.8 91.9211077921917 46.6516806793605
"3251" 650 95.9870927926682 46.8798756270122
"3252" 650.2 100.518784615758 47.3766146608333
"3253" 650.4 104.078812744242 47.9527052375
"3254" 650.6 104.306864669091 47.6330249175
"3255" 650.8 104.418636387541 47.7071368521512
"3256" 651 103.417170322424 48.0359553208333
"3257" 651.2 102.635834817308 49.1203747784302
"3258" 651.4 101.17358354779 51.5609262883537
"3259" 651.6 99.8299817760828 55.5759356732317
"3260" 651.8 98.992045769697 59.928229725
"3261" 652 98.4133275304243 64.53137658275
"3262" 652.2 97.2137688468687 69.2471885532778
"3263" 652.4 95.8988158182382 73.726814874593
"3264" 652.6 94.1160142480056 77.912861390407
"3265" 652.8 93.0618618957576 81.9565902753889
"3266" 653 93.1119729175462 83.2963859823781
"3267" 653.2 93.1119729175462 83.2963859823781
"3268" 653.4 93.181710756202 83.2300945501667
"3269" 653.6 93.0678344303312 82.7518596063372
"3270" 653.8 92.7041497357576 82.4224022416667
"3271" 654 92.4381586424242 82.4224022416667
"3272" 654.2 92.0054019733333 82.2184395375
"3273" 654.4 91.7871627790096 81.9830651555488
"3274" 654.6 91.1188235097927 81.518218705
"3275" 654.8 89.9412125810289 80.8466717690116
"3276" 655 86.2660364024242 80.1689505628846
"3277" 655.2 82.1060732092328 79.8705746340957
"3278" 655.4 78.8084081357576 79.350410128141
"3279" 655.6 75.8706494833999 78.6153353210366
"3280" 655.8 71.9161032377731 78.3958667576163
"3281" 656 68.8658445090909 77.6513399658333
"3282" 656.2 65.8265215536438 76.9361608353049
"3283" 656.4 63.6271957864242 77.464068903375
"3284" 656.6 63.4775674073023 77.6866298792073
"3285" 656.8 63.4818178957576 77.8619626766667
"3286" 657 63.4818178957576 77.8619626766667
"3287" 657.2 63.5212579544243 77.858299673
"3288" 657.4 63.5433381233999 77.8836280032317
"3289" 657.6 63.5308886664242 77.906376596125
"3290" 657.8 63.5433381233999 77.8836280032317
"3291" 658 63.5433381233999 77.8836280032317
"3292" 658.2 63.5093342157576 77.880277695
"3293" 658.4 63.5433381233999 77.8836280032317
"3294" 658.6 63.6560879224242 77.8415343869872
"3295" 658.8 63.6368264984243 77.867915057625
"3296" 659 63.7746197624242 77.9796014482692
"3297" 659.2 64.060108035595 78.3339094295732
"3298" 659.4 64.0504885090909 78.3656256808333
"3299" 659.6 64.0504885090909 78.3656256808333
"3300" 659.8 64.0681928080056 78.3690331261046
"3301" 660 64.0681928080056 78.3690331261046
"3302" 660.2 64.1070871185218 78.3339094295732
"3303" 660.4 64.0681928080056 78.3690331261046
"3304" 660.6 64.0963490424242 78.3656256808333
"3305" 660.8 64.0963490424242 78.3656256808333
"3306" 661 64.0963490424242 78.3656256808333
"3307" 661.2 64.1352745682779 78.343290292622
"3308" 661.4 64.1330374690909 78.3656256808333
"3309" 661.6 64.1330374690909 78.3656256808333
"3310" 661.8 64.0963490424242 78.3656256808333
"3311" 662 64.0963490424242 78.3656256808333
"3312" 662.2 64.0963490424242 78.3656256808333
"3313" 662.4 64.0780048290909 78.3381531533333
"3314" 662.6 64.0882954853511 78.3057668404268
"3315" 662.8 64.060108035595 78.2776242512805
"3316" 663 64.0413164024242 78.14676121175
"3317" 663.2 63.5573113890909 77.8809821187821
"3318" 663.4 62.7639798634769 77.3785425875
"3319" 663.6 61.0669941847498 76.7321816038953
"3320" 663.8 59.0333461624242 76.6098589233108
"3321" 664 58.4940262904243 76.8967612105
"3322" 664.2 58.6481176824242 76.9080182461585
"3323" 664.4 58.7636862264242 77.0506073645
"3324" 664.6 59.3360256824242 77.49566231
"3325" 664.8 60.0188143670754 78.1811977055232
"3326" 665 60.0734630584243 79.396761213
"3327" 665.2 59.8038031224242 82.077634396554
"3328" 665.4 59.3780242761085 85.526315875
"3329" 665.6 58.2262007757576 88.5670908925
"3330" 665.8 57.1247141478788 91.85130668
"3331" 666 56.2211782584243 95.310222767375
"3332" 666.2 55.1989789661452 98.0917522871512
"3333" 666.4 54.6830830833999 101.232596131646
"3334" 666.6 55.0584886642424 104.15025774125
"3335" 666.8 55.0977687180999 106.048528391419
"3336" 667 54.1721296290909 108.3473106925
"3337" 667.2 52.324733120473 111.270119593841
"3338" 667.4 49.7968214442847 114.487101140756
"3339" 667.6 47.082508089697 117.41948852375
"3340" 667.8 44.5356011712047 118.024340988963
"3341" 668 44.6028955332351 117.60777996223
"3342" 668.2 44.4772128824242 117.504819859167
"3343" 668.4 44.6909935224242 117.486504840833
"3344" 668.6 44.3353980024242 117.338575846603
"3345" 668.8 42.6519636557576 116.909581763333
"3346" 669 39.7360869549824 115.11321920936
"3347" 669.2 36.1122516024242 112.445712295
"3348" 669.4 33.1872027949824 109.227709364477
"3349" 669.6 29.8942688290909 105.307017649167
"3350" 669.8 26.9126286157576 100.828995666667
"3351" 670 23.6235607440459 97.0464493803378
"3352" 670.2 20.5713237118979 93.4919029275
"3353" 670.4 17.8702737019365 89.8536092534756
"3354" 670.6 17.6361010424242 87.5259525426282
"3355" 670.8 18.6109232438035 83.6049840288793
"3356" 671 19.01013460874 77.97570858
"3357" 671.2 19.3548127224242 72.7429150525
"3358" 671.4 18.2472808424242 67.242915047
"3359" 671.6 17.3535037897413 62.0768737660366
"3360" 671.8 16.2055698984243 56.53137657475
"3361" 672 14.2398345713131 51.2471885352778
"3362" 672.2 13.0037485926945 47.1088193927703
"3363" 672.4 13.4479760290909 46.2510735341667
"3364" 672.6 13.2261778133333 46.4608637441667
"3365" 672.8 13.086094729697 46.7755490591667
"3366" 673 12.9377172529505 46.8319838525
"3367" 673.2 12.8939807864242 47.0066512905
"3368" 673.4 12.7269073357576 46.9440984586538
"3369" 673.6 11.7658116664242 46.156376564375
"3370" 673.8 9.58927075442426 42.521761176125
"3371" 674 8.90549020242424 38.8967611725
"3372" 674.2 9.45560814545455 38.4072506825
"3373" 674.4 9.67204281972156 39.2086114846622
"3374" 674.6 10.1546502000713 39.8469874177941
"3375" 674.8 12.4602106957576 39.8040590037821
"3376" 675 16.0748673784242 39.0725853485
"3377" 675.2 19.9326554424242 39.2813765575
"3378" 675.4 23.1507226229121 40.0599881905488
"3379" 675.6 26.9184450736438 41.2982621129878
"3380" 675.8 30.7540736533333 43.29361432375
"3381" 676 32.8570709464243 45.8198381025
"3382" 676.2 33.5580192893808 47.3666608465217
"3383" 676.4 33.8201421464242 47.714068873625
"3384" 676.6 33.7961828141316 47.7616767535976
"3385" 676.8 33.8008807224242 47.7978600825
"3386" 677 33.8552078157576 47.8612582228846
"3387" 677.2 34.1278769903312 48.0917522371512
"3388" 677.4 35.5527530957576 49.7850395716667
"3389" 677.6 36.878229161494 52.6981923133139
"3390" 677.8 37.3229696824242 55.7648930575
"3391" 678 36.5867403399852 57.5083934612805
"3392" 678.2 36.3246211490909 58.3050452155769
"3393" 678.4 36.3881584867486 58.0547653496622
"3394" 678.6 36.3988240082779 58.0993878333537
"3395" 678.8 36.3881584867486 58.1275304225
"3396" 679 36.5024189090909 58.0387730259615
"3397" 679.2 36.7286171704243 57.944838114625
"3398" 679.4 36.6172132586405 57.7429150375
"3399" 679.6 36.6484480002621 57.8364701311486
"3400" 679.8 36.5130974532351 57.8052850999324
"3401" 680 36.0615636445295 57.550607345
"3402" 680.2 35.3142783224242 57.660497455
"3403" 680.4 33.8467412557576 58.5121458075
"3404" 680.6 31.5184019784243 60.10829965525
"3405" 680.8 28.9763526157576 62.1293619283333
"3406" 681 25.9422197304243 64.444838121125
"3407" 681.2 22.2911098033131 66.7514620550556
"3408" 681.4 18.7419492315152 67.8478101525
"3409" 681.6 15.3099136824242 68.60829966375
"3410" 681.8 12.3147622504243 69.858299665
"3411" 682 10.737859880319 71.842105335
"3412" 682.2 8.58720691559498 74.1594253728659
"3413" 682.4 5.80267234909091 75.3859130827564
"3414" 682.6 4.47536268242424 76.214068902125
"3415" 682.8 4.96957027189792 76.214574975
"3416" 683 5.61152640891073 75.8614181741216
"3417" 683.2 5.97593172782965 75.2689025810135
"3418" 683.4 6.22815226642425 74.3582996695
"3419" 683.6 6.02985837575758 72.5259525276282
"3420" 683.8 5.87181592242425 70.331272638446
"3421" 684 6.3195138856675 66.641043944527
"3422" 684.2 6.52374104242424 63.0091872321154
"3423" 684.4 7.34669067442424 59.5231348195
"3424" 684.6 8.40469317842426 56.502530420875
"3425" 684.8 10.5801640113131 52.5933423827778
"3426" 685 12.784526980202 48.5976158830555
"3427" 685.2 14.4752519757576 45.7130004955555
"3428" 685.4 15.8981679829648 44.3645366457432
"3429" 685.6 16.89137796874 42.99595146
"3430" 685.8 19.5474269624242 39.089068865
"3431" 686 21.8728915673023 34.9286561028659
"3432" 686.2 23.7708465175462 30.6228399634756
"3433" 686.4 25.4221612824242 26.867915006625
"3434" 686.6 26.1545433345173 22.1167969338953
"3435" 686.8 26.90731844874 19.939271275
"3436" 687 27.1911710129505 20.1518218825
"3437" 687.2 27.3300834164783 20.5495678069595
"3438" 687.4 28.5672766584242 21.3473106055
"3439" 687.6 31.9358111302291 21.8986373281098
"3440" 687.8 36.1468233890909 22.7034672707051
"3441" 688 40.5047958560828 24.2719956794512
"3442" 688.2 44.5568653876874 24.473684235
"3443" 688.4 46.5776253090909 24.7251635251923
"3444" 688.6 46.3899498957576 24.7547493240385
"3445" 688.8 46.4986040824242 24.6462680616026
"3446" 689 46.5235581540032 24.53441298
"3447" 689.2 46.6482505304242 24.53137654275
"3448" 689.4 46.6482505304242 24.53137654275
"3449" 689.6 47.1683089784242 24.2044534655
"3450" 689.8 49.4668389090909 23.0817428416667
"3451" 690 53.1660200824242 20.750804546859
"3452" 690.2 57.1565920290909 18.6009031640385
"3453" 690.4 60.7715722307169 15.8761232507927
"3454" 690.6 63.9965223931219 13.7536484461047
"3455" 690.8 65.7473282424242 13.1824754325
"3456" 691 68.6273697357576 13.42972818
"3457" 691.2 73.6226401357576 13.4726980307051
"3458" 691.4 78.1695709064242 14.781376533
"3459" 691.6 83.1968025704243 16.675607304125
"3460" 691.8 88.2659166331219 19.0845965730814
"3461" 692 90.4753278157576 20.957200715
"3462" 692.2 89.9575623944242 20.704453462
"3463" 692.4 90.0218417977731 20.0595518513372
"3464" 692.6 91.2191856664243 18.925607306375
"3465" 692.8 91.1596096340522 17.9396949619186
"3466" 693 91.0329919010909 17.8711201258333
"3467" 693.2 90.7534094133333 18.15375415875
"3468" 693.4 90.0218417977731 18.9593729593605
"3469" 693.6 89.5306008290909 20.3436476008333
"3470" 693.8 90.1053116102291 23.2494816071342
"3471" 694 90.0019576277901 25.3976992453049
"3472" 694.2 89.7923586424242 27.4766428178846
"3473" 694.4 89.4663960824242 31.01214578
"3474" 694.6 90.3353998628893 34.4066001662209
"3475" 694.8 91.5295086086465 38.0591543340556
"3476" 695 92.4166824902291 41.7110200871341
"3477" 695.2 94.7457772969697 45.44396397625
"3478" 695.4 97.6148158876416 49.2312093433696
"3479" 695.6 101.163333566061 51.78137657
"3480" 695.8 104.228023581999 54.9769575879255
"3481" 696 105.736152099446 57.0800672463298
"3482" 696.2 106.337652467879 58.7569010525
"3483" 696.4 106.324329348511 58.7295371120652
"3484" 696.6 106.219355561494 58.6463139650581
"3485" 696.8 106.197569384242 58.73067727625
"3486" 697 106.14768514661 58.7089257719186
"3487" 697.2 106.159630215758 58.7685560641667
"3488" 697.4 106.14250894998 58.8112911069444
"3489" 697.6 106.200345420961 58.8779994664024
"3490" 697.8 106.093932335447 58.9951511747093
"3491" 698 105.710196989091 59.7392520358333
"3492" 698.2 104.920329291727 62.188353324593
"3493" 698.4 104.203625142889 65.3547218429651
"3494" 698.6 102.915150350869 68.6830859886111
"3495" 698.8 101.837483406061 70.5750828825
"3496" 699 100.971886685091 71.0506073585
"3497" 699.2 99.0031499165706 72.4239657088415
"3498" 699.4 96.5093776406851 75.468667563587
"3499" 699.6 94.6956677896583 78.6839952548404
"3500" 699.8 94.0278514933333 81.86004792875
"3501" 700 93.027619364202 84.9138552356111
"3502" 700.2 91.3925384824242 88.0524835481098
"3503" 700.4 90.3744346424242 91.6440139725
"3504" 700.6 89.1410920326465 95.2044535365
"3505" 700.8 87.4462955165706 97.0393503488415
"3506" 701 83.7405000387879 99.68347452
"3507" 701.2 79.6571635673023 103.474622400305
"3508" 701.4 76.2746695965706 106.654734973841
"3509" 701.6 73.3831070424242 110.4352227825
"3510" 701.8 70.292524009697 114.473684325
"3511" 702 66.9887622145173 118.091752307151
"3512" 702.2 66.3237951464242 118.9736843295
"3513" 702.4 66.3073662847772 117.946535007206
"3514" 702.6 65.6556071757576 116.524966378333
"3515" 702.8 64.2292327341316 114.337661810793
"3516" 703 61.0269035464242 111.41599201425
"3517" 703.2 57.8501444024242 107.953537798333
"3518" 703.4 55.8951434229121 103.934284689695
"3519" 703.6 54.2920725624242 99.8237829296795
"3520" 703.8 53.7226964024242 96.2777136108333
"3521" 704 53.4161773959126 93.2438095273837
"3522" 704.2 53.0763984473023 90.4258418994512
"3523" 704.4 52.1931916882779 86.2513578427439
"3524" 704.6 52.1837958716925 81.9643034294512
"3525" 704.8 51.6251061624242 78.5121458275
"3526" 705 50.8665023864242 78.242915058
"3527" 705.2 50.8793433357576 78.2923656075
"3528" 705.4 50.9068596557576 78.2832080983333
"3529" 705.6 51.0028140024242 78.3642168332692
"3530" 705.8 51.0917128824242 78.3642168332692
"3531" 706 51.450922178034 78.6528587732317
"3532" 706.2 52.0334628063267 78.8686186233537
"3533" 706.4 52.3927409357576 79.198959015
"3534" 706.6 52.1274209721803 79.7128962977439
"3535" 706.8 52.1837958716925 79.7128962977439
"3536" 707 52.1817824824242 79.69346451
"3537" 707.2 52.0992335224242 79.7026220191667
"3538" 707.4 52.2572759757576 79.6758539154487
"3539" 707.6 52.3093581478788 80.00690107375
"3540" 707.8 53.5180018268145 80.6978869178659
"3541" 708 56.2650763875405 82.3225215021512
"3542" 708.2 58.6309964166465 84.0591543800556
"3543" 708.4 60.9209657144243 85.18522275725
"3544" 708.6 63.1675054599852 86.5703071864024
"3545" 708.8 65.6005745357576 87.8711201958333
"3546" 709 67.9119454157576 89.0249663508333
"3547" 709.2 70.0851232219798 90.0591543860556
"3548" 709.4 73.1230778184243 90.829453532125
"3549" 709.6 77.1916158787879 91.65025772875
"3550" 709.8 80.9730253090909 92.1018894308333
"3551" 710 83.5561801918979 91.4878543425
"3552" 710.2 83.9156038933333 90.96843954625
"3553" 710.4 83.9331142787879 90.89850947625
"3554" 710.6 83.8313097121917 90.9450617612209
"3555" 710.8 83.8940213252149 90.9003390420349
"3556" 711 83.8671449196335 90.8824499543605
"3557" 711.2 83.8438946957576 90.9297282575
"3558" 711.4 83.8850625233545 90.9271726735465
"3559" 711.6 83.8476977643755 91.0074554084756
"3560" 711.8 83.8476977643755 91.0074554084756
"3561" 712 83.8227988504242 91.117915070875
"3562" 712.2 83.8383019477901 91.1294066281098
"3563" 712.4 83.8383019477901 91.1294066281098
"3564" 712.6 83.7867454157576 91.1650058007051
"3565" 712.8 83.7183816571611 91.3056681075
"3566" 713 83.7768677624242 91.2932109290385
"3567" 713.2 83.7768677624242 91.2932109290385
"3568" 713.4 83.7768677624242 91.2932109290385
"3569" 713.6 83.7768677624242 91.2932109290385
"3570" 713.8 83.8558889890909 91.3819683255769
"3571" 714 84.4951142690909 92.0103143391667
"3572" 714.2 85.2930875490909 93.1916330216666
"3573" 714.4 86.8523456824242 94.693464525
"3574" 714.6 88.8702091490909 96.231926065
"3575" 714.8 91.7594227490909 97.7520725866667
"3576" 715 94.6284577144242 99.9907783276111
"3577" 715.2 97.162210489697 102.33207592125
"3578" 715.4 98.4968683577731 102.304632434477
"3579" 715.6 99.6749508024242 101.6989590375
"3580" 715.8 99.8418831437576 101.383940722167
"3581" 716 99.4320893693807 101.34659401087
"3582" 716.2 99.4465013549824 101.302843524709
"3583" 716.4 99.5593822584243 101.2813766195
"3584" 716.6 99.2713781090909 100.90225574
"3585" 716.8 99.2284359733333 100.40899899625
"3586" 717 99.4473157915151 99.9806773175
"3587" 717.2 99.2547015515151 100.068089905
"3588" 717.4 99.1956549028893 100.0506073875
"3589" 717.6 99.2371911660606 100.04186612875
"3590" 717.8 99.2984775151515 100.04186612875
"3591" 718 99.1827144113132 100.084795421722
"3592" 718.2 99.1827144113132 100.084795421722
"3593" 718.4 99.1827144113132 100.084795421722
"3594" 718.6 99.1233736606061 100.207950045
"3595" 718.8 99.1239844880056 100.184775545058
"3596" 719 99.1583944315151 100.1205374575
"3597" 719.2 99.1827144113132 100.084795421722
"3598" 719.4 99.1827144113132 100.084795421722
"3599" 719.6 99.1827144113132 100.084795421722
"3600" 719.8 99.2511994744242 100.101889438833
"3601" 720 99.2511994744242 100.101889438833
"3602" 720.2 99.2511994744242 100.101889438833
"3603" 720.4 99.2511994744242 100.101889438833
"3604" 720.6 99.1956549028893 100.202664632733
"3605" 720.8 99.1796570424242 100.233757570833
"3606" 721 99.2135725066103 100.229498264244
"3607" 721.2 99.2135725066103 100.229498264244
"3608" 721.4 99.2135725066103 100.229498264244
"3609" 721.6 99.2135725066103 100.229498264244
"3610" 721.8 99.2135725066103 100.229498264244
"3611" 722 99.2135725066103 100.229498264244
"3612" 722.2 99.0787638690909 100.361962699167
"3613" 722.4 99.1440871653511 100.74479125311
"3614" 722.6 98.9002135259798 101.298470636611
"3615" 722.8 98.9268908470754 102.170464276919
"3616" 723 99.5450481754475 103.485312220988
"3617" 723.2 99.4473157915151 103.8967612375
"3618" 723.4 98.8462616303312 103.413755870291
"3619" 723.6 98.2838479579798 103.0506073905
"3620" 723.8 97.8228908024242 102.447057094038
"3621" 724 95.679229866254 102.513782512713
"3622" 724.2 92.8546556678788 102.55060739
"3623" 724.4 90.094926760319 102.4291499
"3624" 724.6 86.9011246133334 102.57683116625
"3625" 724.8 84.1695044824242 103.367915083125
"3626" 725 82.5125281357576 104.251790823654
"3627" 725.2 82.3396692024242 104.08906893
"3628" 725.4 82.3396692024242 104.08906893
"3629" 725.6 82.2626235064242 104.165992007
"3630" 725.8 82.2585684697927 104.2004049625
"3631" 726 82.2359538424242 104.261652756603
"3632" 726.2 82.3161796609608 104.20632971811
"3633" 726.4 82.3589306264242 104.2044535455
"3634" 726.6 82.3443671107169 104.2813766225
"3635" 726.8 82.5611755784243 104.175607391625
"3636" 727 82.5228876258389 104.178187128963
"3637" 727.2 82.3979014145172 104.182986640291
"3638" 727.4 82.3685613384243 103.983299699125
"3639" 727.6 81.4678363266348 103.68421063
"3640" 727.8 80.6735560264243 103.233299698375
"3641" 728 78.5812221090909 102.604848021218
"3642" 728.2 75.5981708024242 102.3582996975
"3643" 728.4 72.3237287224242 102.45445354375
"3644" 728.6 69.3285772904242 103.31983816
"3645" 728.8 66.1950938133333 104.64850949
"3646" 729 63.7661532024242 106.561596405
"3647" 729.2 61.6171957233999 109.187567997012
"3648" 729.4 59.8844323391684 111.723237095058
"3649" 729.6 58.357056164202 113.751462102056
"3650" 729.8 57.4924322424242 115.195906547944
"3651" 730 57.6024975224242 115.18797004
"3652" 730.2 57.6176314984243 115.233299710375
"3653" 730.4 57.5566369890909 115.252072604167
"3654" 730.6 57.3731948557576 115.261230113333
"3655" 730.8 57.0414330463267 115.003703087256
"3656" 731 55.6240741144243 114.83906894075
"3657" 731.2 53.0898210424242 114.6550030065
"3658" 731.4 49.7126961097413 114.928656182866
"3659" 731.6 45.9837314024242 115.617915095375
"3660" 731.8 43.2389784824242 115.8198381725
"3661" 732 41.6595417144243 116.483299711625
"3662" 732.2 42.0832930424242 116.635973257744
"3663" 732.4 42.0457097760828 116.598449805549
"3664" 732.6 42.0832930424242 116.480587680064
"3665" 732.8 42.1218158904243 115.983299711125
"3666" 733 41.3786067985218 115.0506074025
"3667" 733.2 39.1940794424242 113.20994806
"3668" 733.4 36.9404928344243 111.396761245
"3669" 733.6 35.6261299490909 109.482841829167
"3670" 733.8 33.9342290424242 107.013132049295
"3671" 734 32.2407053784243 103.906376622125
"3672" 734.2 30.1115772024242 100.523980169038
"3673" 734.4 27.5584283078788 96.58032766375
"3674" 734.6 24.9497977890909 93.9883363191667
"3675" 734.8 21.9386622833999 92.3020145092073
"3676" 735 19.7993071224242 88.6009032340385
"3677" 735.2 18.7060068613716 84.0182187075
"3678" 735.4 17.2167946584243 78.906376597125
"3679" 735.6 16.710271265127 74.8842871960135
"3680" 735.8 14.6586941090909 71.1495084575
"3681" 736 10.6199809084707 68.9951511847093
"3682" 736.2 6.90535574681449 66.5421645772561
"3683" 736.4 3.47154616242425 65.1590886149359
"3684" 736.6 3.10183970909091 64.5927318941667
"3685" 736.8 3.96542882909091 64.3701339790385
"3686" 737 6.58876892686868 62.1125731615278
"3687" 737.2 9.06515726979266 59.1599190875
"3688" 737.4 11.0677024941316 55.4821270427439
"3689" 737.6 12.7018127570188 51.4643287526351
"3690" 737.8 15.1847144264242 47.26214579625
"3691" 738 17.5807341961085 42.8643725125
"3692" 738.2 20.5915988950558 38.4716599575
"3693" 738.4 23.2167282344243 34.137145783125
"3694" 738.6 25.2814047224242 29.8435067255769
"3695" 738.8 27.2231044264242 25.310222697375
"3696" 739 27.8477568861452 20.9450616912209
"3697" 739.2 28.5597458761085 19.63562755
"3698" 739.4 29.7052937245295 20.48582998
"3699" 739.6 31.4146043046465 22.1553081643056
"3700" 739.8 35.0740138697413 23.6434778551829
"3701" 740 39.5504157864242 25.233299620375
"3702" 740.2 43.3031832290909 27.440717205
"3703" 740.4 46.2682751660606 29.298859065
"3704" 740.6 47.1987689047498 30.989784420407
"3705" 740.8 46.9811980024242 31.0396183075
"3706" 741 47.006700933156 31.0449788006707
"3707" 741.2 47.1016748629648 31.0589233268243
"3708" 741.4 47.1194507321803 31.1856917464024
"3709" 741.6 46.8276859013716 30.9817814075
"3710" 741.8 46.7060348024242 30.9511701701829
"3711" 742 46.6778473526682 30.9699318962805
"3712" 742.2 46.6343643875405 30.9450617012209
"3713" 742.4 46.6566465357576 31.0368006123718
"3714" 742.6 46.6701995949824 30.9361171573837
"3715" 742.8 46.6675119544243 30.781376549
"3716" 743 46.8093887848633 30.650982552622
"3717" 743.2 47.3127696584243 30.521761164125
"3718" 743.4 49.1019680316925 30.5946973743293
"3719" 743.6 52.3207398984243 30.0506073175
"3720" 743.8 55.9613959757576 29.1235856203205
"3721" 744 59.6497117304243 28.18522270025
"3722" 744.2 64.1258787516925 27.1988249506707
"3723" 744.4 69.0492866424242 26.9736842375
"3724" 744.6 73.8906715937756 27.0880293519595
"3725" 744.8 77.9829185357576 26.781376545
"3726" 745 82.8566863729505 26.578947395
"3727" 745.2 88.329502275595 25.7635529042073
"3728" 745.4 90.9247610424242 24.3729516341667
"3729" 745.6 90.7321468024242 24.2905340516667
"3730" 745.8 90.8248333540032 24.433198405
"3731" 746 90.5324935038196 25.2294981892442
"3732" 746.2 90.1886994824242 26.30060731375
"3733" 746.4 89.8057640290909 27.8711201358333
"3734" 746.6 89.5739017047498 30.3278881764535
"3735" 746.8 89.7530777419591 33.8162602729651
"3736" 747 89.2603436396335 37.9039168065698
"3737" 747.2 88.4262791864243 40.464068866375
"3738" 747.4 88.4024317090909 40.6550029325
"3739" 747.6 88.3286282461452 40.6230581330814
"3740" 747.8 88.2569578312615 40.5872799577326
"3741" 748 88.2465058957576 40.7557355333333
"3742" 748.2 88.3005730508453 40.789473725
"3743" 748.4 88.3840874957576 40.6000578775
"3744" 748.6 88.5129555944242 40.560222712625
"3745" 748.8 88.6867670157576 40.6641604416667
"3746" 749 88.8581405876874 40.68825915
"3747" 749.2 89.1014427855821 41.7307692725
"3748" 749.4 89.7012914970584 45.1725585521341
"3749" 749.6 89.4488856969697 48.56459335
"3750" 749.8 89.5552949624242 51.9440984636538
"3751" 750 89.0435843360828 55.735410345061
"3752" 750.2 87.6258600113132 59.5463338427222
"3753" 750.4 85.5554895572068 62.2496040052174
"3754" 750.6 83.0917819490909 65.7282630308333
"3755" 750.8 80.1940361568429 68.8699275709884
"3756" 751 77.1828606860606 72.165991975
"3757" 751.2 73.7847782014486 75.7823146803049
"3758" 751.4 69.8291394190096 78.2213390729878
"3759" 751.6 65.4037098073023 80.2194629023781
"3760" 751.8 60.42219620874 81.5485830775
"3761" 752 55.2418869118979 82.0748988675
"3762" 752.2 50.9435480824242 83.0917522721512
"3763" 752.4 46.1331309090909 82.4076093422436
"3764" 752.6 42.1490637585218 80.1537968610366
"3765" 752.8 38.5504660063267 77.6491064270122
"3766" 753 36.5433406157576 75.5084828208333
"3767" 753.2 35.5719921487657 75.7635529542073
"3768" 753.4 33.4926979384243 75.704453517
"3769" 753.6 29.3890974157576 75.2795450916667
"3770" 753.8 24.7021509090909 73.6220359325
"3771" 754 20.5514799156157 70.7543716789894
"3772" 754.2 17.5696075712047 67.0956354971342
"3773" 754.4 15.3291751064242 63.2813765815
"3774" 754.6 15.0284005624242 60.0012976827564
"3775" 754.8 14.7219333708453 55.8805668575
"3776" 755 15.0102915313131 52.9779577677778
"3777" 755.2 15.3002829704243 52.137145801125
"3778" 755.4 15.1723320824242 52.4132447025
"3779" 755.6 15.0952863864242 52.4901677795
"3780" 755.8 15.0340067980999 52.5558048452027
"3781" 756 14.9246852024242 52.8497526394444
"3782" 756.2 14.7617039224242 52.8908440267308
"3783" 756.4 14.6036614690909 52.9598775573718
"3784" 756.6 14.6036614690909 52.989463356218
"3785" 756.8 14.6332944290909 53.1078065516026
"3786" 757 14.5937838157576 53.2162878140385
"3787" 757.2 14.2947845797216 53.4185907088514
"3788" 757.4 13.7208462024242 53.0506073405
"3789" 757.6 11.898501476202 51.5035987919444
"3790" 757.8 9.77785353358702 49.9343282676163
"3791" 758 8.59660273218034 48.1838155907927
"3792" 758.2 8.76102952242424 47.7429150275
"3793" 758.4 9.05870607515153 48.5121457975
"3794" 758.6 9.45038574979266 49.4635628025
"3795" 758.8 9.92685255400318 50.4352227225
"3796" 759 12.0921228494831 50.0506073375
"3797" 759.2 15.4926502690909 49.8632306114744
"3798" 759.4 19.2447474424242 49.4278967141667
"3799" 759.6 22.6897907064242 48.7758820615
"3800" 759.8 25.1332399224242 48.5121457975
"3801" 760 26.0963111224242 48.5121457975
"3802" 760.2 25.9788634151072 48.2776242212805
"3803" 760.4 25.9229583064242 48.290991951125
"3804" 760.6 26.0288961384243 48.406376566625
"3805" 760.8 26.0770496984243 48.41599195125
"3806" 761 26.1155725464243 48.483299643625
"3807" 761.2 26.0253479813716 48.4919028825
"3808" 761.4 26.0253479813716 48.4919028825
"3809" 761.6 25.9807425784243 48.771761182375
"3810" 761.8 25.8327337413716 49.1396761625
"3811" 762 26.0963111224242 50.1055523925
"3812" 762.2 26.9902387490909 52.0525797260897
"3813" 762.4 27.9215603490909 54.5103143016667
"3814" 762.6 28.5904185890909 56.8060314073718
"3815" 762.8 29.3707532024242 58.5871927118902
"3816" 763 29.5774611673023 58.8217142881098
"3817" 763.2 28.9944835242847 58.4674230883139
"3818" 763.4 28.2644560290909 58.3050452155769
"3819" 763.6 27.724776969697 58.8967611925
"3820" 763.8 27.0495046690909 59.981573816859
"3821" 764 25.7784976264242 62.55060735
"3822" 764.2 24.8443185624242 65.8967611995
"3823" 764.4 24.484928578034 69.3564234918902
"3824" 764.6 24.3439913292535 71.9080182411585
"3825" 764.8 23.9582930584243 74.03137659225
"3826" 765 24.0546001784243 76.473684287
"3827" 765.2 24.4943243946194 77.1519206854268
"3828" 765.4 24.4319265357576 77.1216132817308
"3829" 765.6 24.4494593704243 77.14676121075
"3830" 765.8 24.4879822184243 77.194838133875
"3831" 766 24.4879822184243 77.194838133875
"3832" 766.2 24.4813148024243 77.2300945441667
"3833" 766.4 24.4773103483702 77.2751395892568
"3834" 766.6 24.4162869179798 77.2194107834722
"3835" 766.8 24.4337461034769 77.2773280125
"3836" 767 24.4044292845864 77.3686946829054
"3837" 767.2 24.328792214189 77.2791141520588
"3838" 767.4 24.300313479181 77.410274724527
"3839" 767.6 24.3315482208026 77.410274724527
"3840" 767.8 24.3737894904242 77.4901678045
"3841" 768 24.3199797979798 77.4651372794444
"3842" 768.2 24.3315482208026 77.410274724527
"3843" 768.4 24.3315482208026 77.410274724527
"3844" 768.6 24.3107250597216 77.5246198389865
"3845" 768.8 24.2022710957576 77.4117184759722
"3846" 769 24.2794903180999 77.4726447869595
"3847" 769.2 24.2816822297927 77.388664045
"3848" 769.4 24.2899018986405 77.3375096516892
"3849" 769.6 24.2953679784243 77.502530441875
"3850" 769.8 24.2512694550558 77.4190284175
"3851" 770 24.2512694550558 77.4190284175
"3852" 770.2 24.2170208348567 77.3894847037162
"3853" 770.4 24.0383800318979 77.36842113
"3854" 770.6 23.714471618034 77.6960107422561
"3855" 770.8 23.1280762957576 78.7488322182692
"3856" 771 22.0514120824242 80.714068906625
"3857" 771.2 20.6627977940521 82.6534696241279
"3858" 771.4 19.0770898647498 83.8520384983139
"3859" 771.6 18.3240662489107 84.6867820083108
"3860" 771.8 18.4302643704243 84.502530448875
"3861" 772 18.3339572504243 84.5121458335
"3862" 772.2 18.3066329047498 84.5586574614535
"3863" 772.4 18.3733973090909 84.52862935
"3864" 772.6 18.4954568824242 84.4293055967308
"3865" 772.8 18.6139887224242 84.5575107250641
"3866" 773 18.6971055614486 84.3282809177439
"3867" 773.2 18.8109607506595 84.0098833895588
"3868" 773.4 18.7301178899918 84.1566364776351
"3869" 773.6 18.8446452759378 84.1982165192568
"3870" 773.8 19.0396257842424 84.3862717075
"3871" 774 19.1897148024242 84.7209370425
"3872" 774.2 19.5474269624242 86.012145835
"3873" 774.4 20.2272419271301 88.3537747966176
"3874" 774.6 21.0735244024242 90.8297000804487
"3875" 774.8 20.8957266424242 92.0920274978846
"3876" 775 20.7335251771611 94.04858309
"3877" 775.2 20.6874950316134 96.6514389849324
"3878" 775.4 21.6167953357576 98.5910413110897
"3879" 775.6 22.4259397713131 98.80060738625
"3880" 775.8 22.679942760319 98.82591103
"3881" 776 22.9374375864242 98.8198381555
"3882" 776.2 24.3352666424242 98.979178815
"3883" 776.4 27.4070275360828 99.8911327156708
"3884" 776.6 30.8131203019591 101.42806713843
"3885" 776.8 32.6933488424242 103.2044535445
"3886" 777 33.6189672735354 105.029239871111
"3887" 777.2 33.7704679476874 106.80161954
"3888" 777.4 34.7254290744243 108.867915088625
"3889" 777.6 35.6261299490909 108.988336334167
"3890" 777.8 35.8003999757576 109.217274063333
"3891" 778 35.6763351645295 109.1396762225
"3892" 778.2 35.7655459704242 109.214068935125
"3893" 778.4 35.6692388504243 109.26214585825
"3894" 778.6 35.6430630690909 109.251790828654
"3895" 778.8 35.3417946424242 109.2813766275
"3896" 779 35.38234500874 110.2530365475
"3897" 779.2 35.5234023544242 112.9956623455
"3898" 779.4 35.0740138697413 115.472746239695
"3899" 779.6 34.2123747806061 114.67473327625
"3900" 779.8 34.5565212024242 113.472698130705
"3901" 780 34.5105121329505 112.449392825
"3902" 780.2 34.0725161890909 110.731080770962
"3903" 780.4 32.3947967704243 107.502530471875
"3904" 780.6 30.3154801890909 103.988336329167
"3905" 780.8 28.9348367645295 100.6983806675
"3906" 781 26.8667680824242 96.6440139775
"3907" 781.2 24.2985782157576 93.7502410808333
"3908" 781.4 22.3632637090909 90.2246000516667
"3909" 781.6 20.5552921717266 86.5622352809884
"3910" 781.8 18.5235302129505 82.489878625
"3911" 782 15.9152727224242 79.1256989416667
"3912" 782.2 13.4542399068145 75.0787499516463
"3913" 782.4 10.9235621260606 70.80235561
"3914" 782.6 10.1405639440459 67.0152643191216
"3915" 782.8 9.83966926642425 62.72368427325
"3916" 783 9.42142120242425 58.5854058808333
"3917" 783.2 10.7964935180999 55.6950979876351
"3918" 783.4 11.9543708697927 55.728744995
"3919" 783.6 13.6356514424242 56.2439012292949
"3920" 783.8 17.0810251087657 55.8948850168902
"3921" 784 21.2151844063267 55.4164610014024
"3922" 784.2 25.0392817565706 55.2569863295732
"3923" 784.4 28.0031920984243 55.781376574
"3924" 784.6 29.211024320473 56.5140219781098
"3925" 784.8 29.1322784290909 56.9278967216667
"3926" 785 29.0325038053511 57.0956354871341
"3927" 785.2 29.0144168584243 57.0506073445
"3928" 785.4 29.0349129890909 57.0920274628846
"3929" 785.6 28.8942863982137 57.0141700975
"3930" 785.8 28.7219473413716 58.238866455
"3931" 786 29.2455539464242 61.425607348875
"3932" 786.2 29.6078168824242 64.7843351628846
"3933" 786.4 29.2840767944243 68.26214581725
"3934" 786.6 28.8938036557576 71.0762483841667
"3935" 786.8 29.0497294690909 72.1446244536111
"3936" 787 29.0818318424242 72.165991975
"3937" 787.2 29.0818318424242 72.165991975
"3938" 787.4 29.0625704184242 72.1275304365
"3939" 787.6 29.0818318424242 72.165991975
"3940" 787.8 29.0818318424242 72.165991975
"3941" 788 29.0283278868687 72.0805218894444
"3942" 788.2 29.0063478835053 72.0568443657432
"3943" 788.4 29.0271710445864 72.1400044489865
"3944" 788.6 28.9855247224242 72.0776343865541
"3945" 788.8 28.9855247224242 72.165991975
"3946" 789 28.9745181944242 72.2264315355
"3947" 789.2 28.9745181944242 72.2264315355
"3948" 789.4 28.9745181944242 72.2264315355
"3949" 789.6 28.9855247224242 72.165991975
"3950" 789.8 28.9745181944242 72.2264315355
"3951" 790 28.9745181944242 72.2264315355
"3952" 790.2 28.9745181944242 72.2264315355
"3953" 790.4 28.9373711624242 72.06983812875
"3954" 790.6 28.9373711624242 72.06983812875
"3955" 790.8 28.9628642236007 72.1886164094118
"3956" 791 28.9745181944242 72.2264315355
"3957" 791.2 28.9745181944242 72.2264315355
"3958" 791.4 28.9745181944242 72.2264315355
"3959" 791.6 28.9745181944242 72.2264315355
"3960" 791.8 28.9855247224242 72.165991975
"3961" 792 28.9965312504242 72.1055524145
"3962" 792.2 29.060430260202 72.26214582125
"3963" 792.4 29.0735769464242 72.2264315355
"3964" 792.6 29.0955900024242 72.1934645025
"3965" 792.8 29.1554784636007 72.0189331513235
"3966" 793 29.1176030584242 72.1055524145
"3967" 793.2 29.0283278868687 72.0805218894444
"3968" 793.4 28.9965312504242 72.1055524145
"3969" 793.6 28.9745181944242 72.1055524145
"3970" 793.8 28.8534463864242 72.1055524145
"3971" 794 28.5191955097927 72.34817821
"3972" 794.2 27.9949372024242 72.66049747
"3973" 794.4 26.7897223864242 73.406376591625
"3974" 794.6 24.4567411282779 75.3695567061585
"3975" 794.8 22.4814345717266 77.572968724593
"3976" 795 20.8015596806465 78.5206928360556
"3977" 795.2 19.6148419464242 78.675607366125
"3978" 795.4 18.5279808629121 78.6903822254268
"3979" 795.6 16.595743879181 79.0422913581757
"3980" 795.8 13.2851152082779 80.2569863545732
"3981" 796 9.47041367461938 82.2644910470122
"3982" 796.2 7.30937585998523 84.6566111244512
"3983" 796.4 7.56479371610845 85.54655879
"3984" 796.6 7.51684564782965 85.4456177679054
"3985" 796.8 7.48369298347687 85.4757085875
"3986" 797 7.46623379797979 85.3818039540278
"3987" 797.2 7.48369298347687 84.5647774125
"3988" 797.4 6.7212941090909 83.6699367596795
"3989" 797.6 5.65680467777309 82.018407011686
"3990" 797.8 5.79477022642425 80.4242337415
"3991" 798 6.64227288242424 78.3424625694118
"3992" 798.2 7.77768313926634 76.4878543275
"3993" 798.4 8.92612744242423 75.6092154216666
"3994" 798.6 10.0130220824242 74.49291505425
"3995" 798.8 11.8253469769697 72.2534045625
"3996" 799 13.4183430690909 69.9026783632692
"3997" 799.2 14.1634003490909 67.6147099191667
"3998" 799.4 14.8824040277901 65.2288437504268
"3999" 799.6 15.8976340557576 62.4174712551923
"4000" 799.8 17.2710768533333 60.25165629875
"4001" 800 18.057201000319 59.9190284
"4002" 800.2 18.5843557624242 59.68522273175
"4003" 800.4 18.9601884258389 59.3282808927439
"4004" 800.6 19.0165633253511 59.1594253578659
"4005" 800.8 18.9879284557576 59.1623289583333
"4006" 801 19.0770898647498 59.111430244593
"4007" 801.2 18.9893395490909 59.2715146445513
"4008" 801.4 19.0945232089107 59.2190065150676
"4009" 801.6 19.1572596557576 59.1137237173718
"4010" 801.8 19.1572596557576 59.1137237173718
"4011" 802 19.0979937357576 59.0742759855769
"4012" 802.2 19.0008189840459 59.1358464318243
"4013" 802.4 18.9588834513131 59.1531714491667
"4014" 802.6 18.9255581304242 59.1604974565
"4015" 802.8 18.9255581304242 59.1604974565
"4016" 803 19.0008189840459 59.1358464318243
"4017" 803.2 19.0008189840459 59.1358464318243
"4018" 803.4 19.1621984824242 59.089068885
"4019" 803.6 19.1572596557576 59.1433095162179
"4020" 803.8 19.0945232089107 59.2190065150676
"4021" 804 19.2659138424242 59.3405481751923
"4022" 804.2 19.4675625214486 59.2250913992073
"4023" 804.4 19.4098453624242 59.2264315225
"4024" 804.6 19.4098453624242 59.2264315225
"4025" 804.8 19.408565533587 59.2455984021512
"4026" 805 19.408565533587 59.2455984021512
"4027" 805.2 19.3449350690909 59.2616527116026
"4028" 805.4 19.3172294560828 59.2626148514024
"4029" 805.6 19.3642085390096 59.1219019056707
"4030" 805.8 20.0771161224242 58.483299653625
"4031" 806 21.51411972874 56.84210532
"4032" 806.2 22.4648280121803 54.6753728205488
"4033" 806.4 22.4563958690909 52.7725008313461
"4034" 806.6 22.6581469384243 50.6659919535
"4035" 806.8 22.9181761624242 47.704453489
"4036" 807 23.5824483490909 44.5772345509615
"4037" 807.2 24.870157058034 41.6359731827439
"4038" 807.4 26.477060201494 38.556868506686
"4039" 807.6 28.1702737531219 34.8448828142442
"4040" 807.8 28.3063060866348 33.3097166325
"4041" 808 28.4126208290909 32.9598775373718
"4042" 808.2 28.4380947771611 33.016194365
"4043" 808.4 28.5232505464242 32.95445347425
"4044" 808.6 29.1640452375462 32.7616767385976
"4045" 808.8 31.0598319224242 32.1314751696795
"4046" 809 34.0823938424242 30.9677670817308
"4047" 809.2 37.7048425136438 30.5571739221341
"4048" 809.4 41.0461394424242 31.2044534725
"4049" 809.6 44.43521428874 31.518218655
"4050" 809.8 46.5959695224242 31.1586659266667
"4051" 810 47.880511875595 30.2569863045732
"4052" 810.2 49.1714970744243 29.6659919325
"4053" 810.4 50.9435480824242 29.6867819533108
"4054" 810.6 52.8280441602621 30.5911478585811
"4055" 810.8 55.737502500202 31.9822312510556
"4056" 811 59.1367001448633 32.8742470951829
"4057" 811.2 63.0397223544243 33.56983809025
"4058" 811.4 66.9213578957576 34.9498747216667
"4059" 811.6 70.7828148024242 35.4352227075
"4060" 811.8 72.3237287224242 35.4352227075
"4061" 812 72.4373217357576 35.7310806959615
"4062" 812.2 72.3497576737756 35.7366780092568
"4063" 812.4 72.2122152150558 35.8603239225
"4064" 812.6 72.2664650294513 35.8614181341216
"4065" 812.8 72.1706250957576 36.2044534775
"4066" 813 72.149906115595 36.8798756170122
"4067" 813.2 72.1007017076874 37.5809716975
"4068" 813.4 72.0500137497927 37.6012146125
"4069" 813.6 72.0718485624242 37.6541576209615
"4070" 813.8 72.0718485624242 37.6541576209615
"4071" 814 72.0718485624242 37.6541576209615
"4072" 814.2 72.0059152264242 37.72368424825
"4073" 814.4 71.9533167224242 37.6541576209615
"4074" 814.6 71.9020597105324 37.6389649134459
"4075" 814.8 71.9587754255821 37.69230773
"4076" 815 72.0500137497927 37.6518219
"4077" 815.2 72.1311144824242 37.675607325125
"4078" 815.4 72.0998797408026 37.5246197989865
"4079" 815.6 72.1311144824242 37.5142247885811
"4080" 815.8 72.1607474424242 37.6245718221154
"4081" 816 72.1311144824242 37.6344337550641
"4082" 816.2 72.1311144824242 37.6344337550641
"4083" 816.4 72.3978111224242 37.8316724140385
"4084" 816.6 72.4888266424242 37.9535377283333
"4085" 816.8 72.4625901512614 37.9486395257558
"4086" 817 73.1834459399852 38.3901945678659
"4087" 817.2 75.8485693144243 40.156376558375
"4088" 817.4 78.8901232678788 41.17822970625
"4089" 817.6 81.8066204917266 42.4835232512209
"4090" 817.8 84.8051314744242 43.858299639
"4091" 818 87.6870073890909 44.4919992733333
"4092" 818.2 90.3965819243755 45.4539844435976
"4093" 818.4 94.2143370984243 46.473684257
"4094" 818.6 97.5114001531219 46.5532906971512
"4095" 818.8 100.454162955152 47.68172621625
"4096" 819 103.421297770424 48.733299643875
"4097" 819.2 105.695170346254 49.9360410526064
"4098" 819.4 106.113769682424 51.4974937858333
"4099" 819.6 105.500461483313 52.8369321266111
"4100" 819.8 105.125933794424 54.781376573
"4101" 820 105.298347028766 58.5402883966463
"4102" 820.2 104.445512793122 61.8842388341279
"4103" 820.4 103.621303021959 64.9343282826163
"4104" 820.6 102.649770731313 67.9224022271667
"4105" 820.8 101.961198085902 71.2044535125
"4106" 821 101.656125842424 75.6641604766667
"4107" 821.2 101.069111015758 79.4278967441667
"4108" 821.4 100.322835064242 83.15375422375
"4109" 821.6 100.497938918788 85.79361436625
"4110" 821.8 100.944453747879 86.09081716375
"4111" 822 100.803119922424 86.0579333808333
"4112" 822.2 100.843477191758 86.2215475446111
"4113" 822.4 100.782482682424 86.175607373625
"4114" 822.6 99.9661118628893 85.8824499493605
"4115" 822.8 98.8432074933333 85.91599198875
"4116" 823 98.4054478569697 85.802355625
"4117" 823.2 97.0524338424242 85.7014949471154
"4118" 823.4 94.2244883894513 86.0069483297973
"4119" 823.6 92.7224939490909 85.1147099366667
"4120" 823.8 90.5938940726682 84.9849413311585
"4121" 824 87.4932745994974 85.6603634706707
"4122" 824.2 83.9250325624242 86.6285166442949
"4123" 824.4 80.4593873357576 88.0542703791667
"4124" 824.6 76.9648146957576 89.36379419
"4125" 824.8 73.5498827868145 90.6322208865244
"4126" 825 69.4953406718979 90.80971669
"4127" 825.2 65.2703786957576 90.90225573
"4128" 825.4 61.4180938957576 89.9315597583333
"4129" 825.6 57.4454531594974 88.812333455061
"4130" 825.8 53.8372410833545 87.3493551386628
"4131" 826 49.9323233224242 87.002530451375
"4132" 826.2 47.7362970163777 87.2688542441279
"4133" 826.4 45.6818907946194 87.0487312018902
"4134" 826.6 43.1289132024242 85.1238674458333
"4135" 826.8 39.843592577308 82.6981923433139
"4136" 827 36.050778972637 79.6087088400532
"4137" 827.2 32.7827768824242 75.7191055316666
"4138" 827.4 29.9197037864242 72.49291505225
"4139" 827.6 28.4994030690909 69.0615963675
"4140" 827.8 27.3987502690909 65.0506073525
"4141" 828 26.0596226957576 62.8619626616667
"4142" 828.2 25.8073897624242 62.76214581175
"4143" 828.4 25.6051448104243 62.87753042725
"4144" 828.6 25.7721554502291 63.1087687014024
"4145" 828.8 25.6322859078788 63.1974604975
"4146" 829 25.6297566299798 63.1531714531667
"4147" 829.2 25.702327449697 63.1624954625
"4148" 829.4 25.7399747784243 63.10829965825
"4149" 829.6 25.8748047464242 63.0506073505
"4150" 829.8 25.9530851490909 63.058496896859
"4151" 830 26.1639863959378 62.4414597407432
"4152" 830.2 26.0540299477901 60.3132715128659
"4153" 830.4 25.3547462984243 56.87753042125
"4154" 830.6 23.4609981115152 53.48592202625
"4155" 830.8 20.8688502368429 50.2921100211046
"4156" 831 18.1521481994974 47.2926336011585
"4157" 831.2 16.1978183497413 44.0468549862805
"4158" 831.4 14.9460867846465 41.2792398073611
"4159" 831.6 15.2192716871301 39.4397475983823
"4160" 831.8 16.1168111743162 38.3874056626351
"4161" 832 16.8664449732351 36.6930189665541
"4162" 832.2 18.057201000319 33.56275307
"4163" 832.4 20.1527860024242 30.6366879041667
"4164" 832.6 23.1704090957576 27.49566226
"4165" 832.8 26.9803610957576 24.981573781859
"4166" 833 29.9485959224242 25.0506073125
"4167" 833.2 32.2599668024242 25.4352226975
"4168" 833.4 35.5633010184243 25.483299620625
"4169" 833.6 39.9848115855821 25.2732793775
"4170" 833.8 43.6850325118979 25.06072877
"4171" 834 47.9225457918979 25.040485855
"4172" 834.2 51.8424145357576 24.2813765425
"4173" 834.4 55.8781414690909 22.6788124383333
"4174" 834.6 59.2644832504242 21.5121457705
"4175" 834.8 61.1083268387879 20.17298493
"4176" 835 61.2346517624242 20.1513399083333
"4177" 835.2 61.282247559181 20.3416675988514
"4178" 835.4 61.955445120473 19.9286560878659
"4179" 835.6 65.6480010385218 19.1219018656707
"4180" 835.8 70.3083260648633 18.1275303825
"4181" 836 75.3751437876874 16.821862365
"4182" 836.2 80.5235920824242 17.05610181
"4183" 836.4 85.8371382971611 18.522267225
"4184" 836.6 90.3194020024242 20.9114131691667
"4185" 836.8 92.8080291763777 24.1829865602907
"4186" 837 93.6513782060606 26.711446475
"4187" 837.2 94.3092684024242 26.94621171
"4188" 837.4 94.1942001551515 26.781376545
"4189" 837.6 94.2310641245295 26.8724696625
"4190" 837.8 94.2143370984243 26.8198380835
"4191" 838 94.2076696824242 26.8356171762179
"4192" 838.2 94.2913827944242 26.7429150065
"4193" 838.4 94.2913827944242 26.7429150065
"4194" 838.6 94.1803761666348 26.700404885
"4195" 838.8 94.2570579490909 26.7863075114744
"4196" 839 94.2862314833545 26.928961518314
"4197" 839.2 94.2593550777731 26.9557951498256
"4198" 839.4 94.1737001916925 26.9080181961585
"4199" 839.6 94.1737001916925 26.9080181961585
"4200" 839.8 94.1455127419364 26.9267799222561
"4201" 840 93.8598351757576 27.1751494391667
"4202" 840.2 93.8506630690909 27.2392520033333
"4203" 840.4 93.8231467490909 27.2575670216667
"4204" 840.6 93.826054978034 27.2363484028659
"4205" 840.8 93.8873514957576 27.2575670216667
"4206" 841 93.8965236024242 27.10829962225
"4207" 841.2 94.51491668874 27.267206505
"4208" 841.4 96.1239344290909 28.3642167832692
"4209" 841.6 98.7835500173079 30.1221636681977
"4210" 841.8 101.586276722424 30.4154988366026
"4211" 842 103.433397895758 30.119640848141
"4212" 842.2 104.446530838788 29.0715863375
"4213" 842.4 104.311786287302 29.1688061909146
"4214" 842.6 104.161453221936 29.4783746715244
"4215" 842.8 103.945349440473 29.6472302064024
"4216" 843 103.813808008278 30.8385998135976
"4217" 843.2 102.97758033218 32.1800632295732
"4218" 843.4 102.729262322424 34.144013915
"4219" 843.6 102.718255794424 37.5292398036111
"4220" 843.8 103.261244509091 41.3051860833333
"4221" 844 103.613912010424 44.3582996395
"4222" 844.2 104.203854855758 47.4470570390385
"4223" 844.4 104.311786287302 49.065616717378
"4224" 844.6 103.987369620202 49.4416329779167
"4225" 844.8 103.625891676571 49.6753728155488
"4226" 845 102.607940366061 50.24291503
"4227" 845.2 101.023250482424 52.1275304165
"4228" 845.4 100.121252090229 54.7691814510366
"4229" 845.6 99.4823365624242 57.4766428478846
"4230" 845.8 98.2924085908687 60.2044535015
"4231" 846 97.6700116678788 62.10480315375
"4232" 846.2 97.7488084024242 62.5780798775
"4233" 846.4 97.7910895770584 62.4990126032317
"4234" 846.6 97.8474644765706 62.5271551923781
"4235" 846.8 97.9230784290909 62.5597648591667
"4236" 847 98.0239716024242 62.5231348225
"4237" 847.2 98.1192204024242 62.427333188141
"4238" 847.4 98.0401991757576 62.5259525176282
"4239" 847.6 97.9703147784243 62.560222734625
"4240" 847.8 97.9008722761084 62.51012152
"4241" 848 97.8525237624242 62.5358144505769
"4242" 848.2 97.8354848104242 62.5890688885
"4243" 848.4 97.8643769464243 62.5890688885
"4244" 848.6 97.9008722761084 62.51012152
"4245" 848.8 97.9809332557576 62.5160905846795
"4246" 849 98.0247152867486 62.4518547511486
"4247" 849.2 97.9703147784243 62.560222734625
"4248" 849.4 97.9008722761084 62.51012152
"4249" 849.6 97.8525237624242 62.5358144505769
"4250" 849.8 97.8354848104242 62.5890688885
"4251" 850 97.9414226424242 62.55060735
"4252" 850.2 97.9414226424242 62.55060735
"4253" 850.4 97.9414226424242 62.55060735
"4254" 850.6 97.9414226424242 62.55060735
"4255" 850.8 97.9008722761084 62.63157901
"4256" 851 97.9414226424242 62.55060735
"4257" 851.2 97.9414226424242 62.55060735
"4258" 851.4 97.9008722761084 62.63157901
"4259" 851.6 97.9414226424242 62.55060735
"4260" 851.8 97.9414226424242 62.55060735
"4261" 852 97.9414226424242 62.55060735
"4262" 852.2 97.9008722761084 62.63157901
"4263" 852.4 97.9414226424242 62.55060735
"4264" 852.6 97.9414226424242 62.55060735
"4265" 852.8 97.9008722761084 62.63157901
"4266" 853 97.8893647397216 62.5765948760135
"4267" 853.2 97.9008722761084 62.63157901
"4268" 853.4 97.9414226424242 62.55060735
"4269" 853.6 97.9008722761084 62.63157901
"4270" 853.8 97.6846036557575 62.673881511859
"4271" 854 96.8305312117266 62.9039168315698
"4272" 854.2 95.9052149624242 63.0542703541667
"4273" 854.4 95.085094400473 63.3245285515244
"4274" 854.6 93.2758777179798 64.5035988049444
"4275" 854.8 91.5238663733333 66.19571224875
"4276" 855 90.2026105108687 68.5976159030556
"4277" 855.2 88.976105289697 70.86354442125
"4278" 855.4 87.5402536824242 72.6403509498333
"4279" 855.6 86.857348649697 74.054103865
"4280" 855.8 86.7966731280056 74.7017701528488
"4281" 856 86.8248293624242 74.7667245783333
"4282" 856.2 86.8248293624242 74.6659919775
"4283" 856.4 86.8798620024242 74.693464505
"4284" 856.6 86.9400139577731 74.7196592405232
"4285" 856.8 86.9758491652149 74.6659919775
"4286" 857 86.9937667689359 74.7375483281977
"4287" 857.2 86.9624109624242 74.8308271425
"4288" 857.4 86.9483172375462 74.8067049232317
"4289" 857.6 86.9046266904243 74.781376593
"4290" 857.8 86.9624109624242 74.8125121241667
"4291" 858 86.9758491652149 74.8627719419186
"4292" 858.2 86.9624109624242 74.8125121241667
"4293" 858.4 86.9489727596335 74.8627719419186
"4294" 858.6 86.9201297877901 74.7879431971341
"4295" 858.8 86.8504259391684 74.8627719419186
"4296" 859 86.8310830715151 74.88452344625
"4297" 859.2 86.7697967224242 74.86704092875
"4298" 859.4 86.8325083354475 74.7196592405232
"4299" 859.6 86.568427289697 74.893264705
"4300" 859.8 85.894277449697 75.86354442625
"4301" 860 84.3883843006061 77.0436143575
"4302" 860.2 82.6898769115152 78.84431366
"4303" 860.4 81.5884736664242 81.06983813775
"4304" 860.6 81.2738704077576 83.2386415587222
"4305" 860.8 81.9051673121917 84.0040957435465
"4306" 861 82.0272061019798 84.1959065169444
"4307" 861.2 82.0485081419591 84.1561529887791
"4308" 861.4 82.0753845475405 84.1382639011046
"4309" 861.6 82.2170965042424 84.23767030875
"4310" 861.8 82.2529927944243 84.06983814075
"4311" 862 82.3121528824242 84.1714864925
"4312" 862.2 82.335189801494 84.1829866202907
"4313" 862.4 82.5054070368429 84.0845966380814
"4314" 862.6 83.3119125090909 84.2630615841667
"4315" 862.8 85.4214970424242 85.39151646375
"4316" 863 87.724112729697 87.06983814375
"4317" 863.2 90.3944465115151 88.56459339
"4318" 863.4 91.4771008316925 88.7466674137195
"4319" 863.6 91.7961111757576 88.9883363141667
"4320" 863.8 92.2155265987879 88.9666912925
"4321" 864 92.0465310182382 88.9504284855232
"4322" 864.2 92.1361190368429 88.9772621170349
"4323" 864.4 92.1450778387033 89.0219848362209
"4324" 864.6 92.1629954424242 89.089068915
"4325" 864.8 92.0254138424242 89.36379419
"4326" 865 91.8698868163373 90.5606408228261
"4327" 865.2 91.7777669624242 93.31983815
"4328" 865.4 91.4017105890909 96.341816175
"4329" 865.6 90.6714697890909 99.8533687285257
"4330" 865.8 90.4153735575462 102.911770617378
"4331" 866 90.0763411757575 105.074645854062
"4332" 866.2 89.2475162642424 105.67123676375
"4333" 866.4 89.1707556210289 105.649891829593
"4334" 866.6 89.2641511304243 105.521761239125
"4335" 866.8 89.2221048512047 105.538412271037
"4336" 867 89.2221048512047 105.538412271037
"4337" 867.2 89.2589653624242 105.553565972885
"4338" 867.4 89.203313218034 105.641601764573
"4339" 867.6 89.3083536290909 105.612737570577
"4340" 867.8 89.3281089357576 105.642323369423
"4341" 868 89.3026739784243 105.64676123925
"4342" 868.2 89.203313218034 105.641601764573
"4343" 868.4 89.2545204184243 105.53137662375
"4344" 868.6 89.2433690676874 105.5971660975
"4345" 868.8 89.2159975704242 105.56983816225
"4346" 869 89.2293324024242 105.533842106987
"4347" 869.2 89.1845215848633 104.947417898963
"4348" 869.4 88.0637693090909 104.735025538141
"4349" 869.6 86.2689996984243 104.53137662275
"4350" 869.8 83.4142539097927 104.595141805
"4351" 870 79.8882152387879 104.613544455
"4352" 870.2 76.9464704824242 105.242915085
"4353" 870.4 74.241115929697 105.77613186875
"4354" 870.6 70.7919869090909 107.230094574167
"4355" 870.8 67.4904551187033 109.004095768547
"4356" 871 63.1723126219591 111.177619920988
"4357" 871.2 60.5836558990096 112.911770627378
"4358" 871.4 56.9820045064242 114.233299709375
"4359" 871.6 53.1393504184243 114.53137663275
"4360" 871.8 49.0643847653511 115.660363500671
"4361" 872 46.4074827304242 116.444838173125
"4362" 872.2 46.0953067243755 115.735410405061
"4363" 872.4 43.7108833704242 115.137145864125
"4364" 872.6 39.4064489890909 114.991435804808
"4365" 872.8 35.336588852154 113.564120914527
"4366" 873 33.0400544744243 111.03137662925
"4367" 873.2 32.3562739224242 107.401034745278
"4368" 873.4 31.9051510971611 103.11740901
"4369" 873.6 30.0128006690909 98.5318697133974
"4370" 873.8 27.8792275490909 94.3011004783974
"4371" 874 24.7855947087657 90.6416017495732
"4372" 874.2 21.9230025890909 87.2202326212179
"4373" 874.4 17.9423082957576 84.0348282787821
"4374" 874.6 14.365634115595 80.6791251917683
"4375" 874.8 12.0354716024242 77.002530441375
"4376" 875 10.2502664512047 74.7973240601829
"4377" 875.2 9.12276846096083 74.0093315640854
"4378" 875.4 6.90535574681449 71.9267799672561
"4379" 875.6 3.38126900521494 70.0416628136628
"4380" 875.8 3.5505673890909 69.596958441859
"4381" 876 5.25117003797979 69.1531714591667
"4382" 876.2 6.92844261042424 66.1714864745
"4383" 876.4 8.57804599442426 61.906376580125
"4384" 876.6 10.931844065127 58.3146406097973
"4385" 876.8 14.1196564557576 55.7606665148077
"4386" 877 17.8427909384243 52.95445349425
"4387" 877.2 21.0836429741316 50.8479806966463
"4388" 877.4 25.3399478873023 48.1838155907927
"4389" 877.6 30.1107973876874 45.4352227175
"4390" 877.8 35.2901176512047 43.6716204643293
"4391" 878 40.3979184424242 41.310222713375
"4392" 878.2 44.8665688104243 39.444838096125
"4393" 878.4 50.3079210904243 37.887145786875
"4394" 878.6 54.9517586957576 36.0579333308333
"4395" 878.8 59.2351325090909 34.253904025
"4396" 879 63.1974825890909 31.3692886375
"4397" 879.2 67.9781635516925 28.3995754209146
"4398" 879.4 72.7364735224242 24.8125120741667
"4399" 879.6 77.4892924315152 21.1345233925
"4400" 879.8 82.0785698993131 17.7172739718333
"4401" 880 85.8281271046465 15.1275303795
"4402" 880.2 87.9992493181689 15.7625549300532
"4403" 880.4 91.6523437363777 15.9808398615698
"4404" 880.6 91.4771008316925 15.650982537622
"4405" 880.8 91.5358793121917 15.7214480902907
"4406" 881 91.5759806157576 15.6733179258333
"4407" 881.2 91.5179617084708 15.7840598971512
"4408" 881.4 91.5179617084708 15.7840598971512
"4409" 881.6 91.5179617084708 15.7840598971512
"4410" 881.8 91.5668085090909 15.7648930175
"4411" 882 91.2491976526568 16.0523962122674
"4412" 882.2 90.8934924969697 16.6589989125
"4413" 882.4 90.5187275399852 17.4990125582317
"4414" 882.6 90.3235294504242 18.964068844875
"4415" 882.8 90.5364751935354 21.5890688475
"4416" 883 90.8724800344242 24.781376543
"4417" 883.2 90.6404257357576 27.8436476083333
"4418" 883.4 90.3138987384243 30.810222702875
"4419" 883.6 89.4939124024242 32.3399846091667
"4420" 883.8 88.5884335000986 33.5300348701744
"4421" 884 87.172146468202 36.7771030507222
"4422" 884.2 84.9628917090909 40.7557355333333
"4423" 884.4 83.2018472290909 45.023134805
"4424" 884.6 80.8354437090909 49.2081164941667
"4425" 884.8 79.1202597624242 53.9974937883333
"4426" 885 77.4257663819591 58.5032012636628
"4427" 885.2 76.2952509090909 63.4938307941667
"4428" 885.4 74.6867765936438 68.6997630784756
"4429" 885.6 72.6249971490909 73.5121458225
"4430" 885.8 70.6177168824242 78.26489308
"4431" 886 67.8219307875405 82.7518596063372
"4432" 886.2 65.6718183410289 87.2330760687791
"4433" 886.4 62.9983807614486 90.3414141320122
"4434" 886.6 59.4094025357576 93.7410835716667
"4435" 886.8 55.4408666163777 96.7858488869186
"4436" 887 51.6064994200987 100.65883636843
"4437" 887.2 48.9298537551515 105.06808991
"4438" 887.4 47.6883674264243 108.3582997035
"4439" 887.6 45.6340946841634 109.256293015435
"4440" 887.8 41.5667366715152 110.82857942625
"4441" 888 36.3881584867486 112.690940040473
"4442" 888.2 32.8273979418837 113.408195758446
"4443" 888.4 32.1251368344243 113.45445355475
"4444" 888.6 33.1637720824242 112.733053159551
"4445" 888.8 33.3076003516925 111.692258431037
"4446" 889 33.6082664824242 109.794197140833
"4447" 889.2 32.9464637090909 106.579206999551
"4448" 889.4 31.2680034664242 102.41599200525
"4449" 889.6 29.2698600290909 98.9150762508333
"4450" 889.8 27.0311948726681 97.7241533514024
"4451" 890 23.7499194715152 95.21669129875
"4452" 890.2 21.4883858424242 91.6778263140385
"4453" 890.4 19.9937282502291 87.1988250106707
"4454" 890.6 19.1177490424242 82.5949860682692
"4455" 890.8 18.4559462690909 77.550607365
"4456" 891 17.936044418034 72.6678681481098
"4457" 891.2 18.2183887064242 67.242915047
"4458" 891.4 19.7682286521803 62.9961983448171
"4459" 891.6 22.0795995321803 59.9005135387195
"4460" 891.8 22.3859526045295 58.967611395
"4461" 892 22.4670533371611 59.008097225
"4462" 892.2 22.3971299490909 59.0644140526282
"4463" 892.4 22.3595948664242 59.089068885
"4464" 892.6 22.3981177144243 59.089068885
"4465" 892.8 22.5493903614486 59.1312827687195
"4466" 893 23.6393050853511 59.2157105361585
"4467" 893.2 26.6478882642424 58.76564231125
"4468" 893.4 30.0403169890909 57.5231348175
"4469" 893.6 33.7860642424242 56.2241773633974
"4470" 893.8 36.4493265224242 56.579453497875
"4471" 894 36.9285690957576 57.0469443408333
"4472" 894.2 36.7818153890909 56.9370542308333
"4473" 894.4 36.4772048992663 56.8117409475
"4474" 894.6 36.5585528902291 56.7673052804268
"4475" 894.8 36.2484909429121 56.6547349238415
"4476" 895 35.8993621792663 56.47773285
"4477" 895.2 35.7517172557576 55.6916329841667
"4478" 895.4 35.3968272824242 54.9956622875
"4479" 895.6 35.2936410824242 54.56983811125
"4480" 895.8 35.0899144824242 54.5673726280128
"4481" 896 35.0376668950558 54.6052632125
"4482" 896.2 35.0376668950558 54.6052632125
"4483" 896.4 35.0306485624242 54.5476487621154
"4484" 896.6 35.0173917118979 54.6052632125
"4485" 896.8 35.0173917118979 54.6052632125
"4486" 897 35.0306485624242 54.5476487621154
"4487" 897.2 35.0173917118979 54.6052632125
"4488" 897.4 35.0173917118979 54.6052632125
"4489" 897.6 34.9565661624242 54.6052632125
"4490" 897.8 34.9565661624242 54.6052632125
"4491" 898 34.9417496824242 54.5772345609615
"4492" 898.2 34.9565661624242 54.6052632125
"4493" 898.4 35.0173917118979 54.6052632125
"4494" 898.6 35.0306485624242 54.5476487621154
"4495" 898.8 35.0306485624242 54.5476487621154
"4496" 899 35.0173917118979 54.6052632125
"4497" 899.2 35.0173917118979 54.6052632125
"4498" 899.4 35.0173917118979 54.6052632125
"4499" 899.6 35.0306485624242 54.5476487621154
"4500" 899.8 35.0376668950558 54.6052632125
"4501" 900 35.0242414359378 54.5724368638514
"4502" 900.2 35.1106575544243 54.1275304185
"4503" 900.4 35.2183239757576 52.6245718371154
"4504" 900.6 35.8801267490909 49.9322641421154
"4505" 900.8 37.4430408969697 47.05235558625
"4506" 901 39.1268884284707 43.9146502651744
"4507" 901.2 41.4830533177731 41.4012334469186
"4508" 901.4 44.0752061585218 38.4183371570122
"4509" 901.6 45.6194929357576 37.3977473642949
"4510" 901.8 45.39828548874 37.61133607
"4511" 902 45.2766343897927 37.6214575275
"4512" 902.2 45.3288429864242 37.56983809425
"4513" 902.4 45.3718288473023 37.5646786195732
"4514" 902.6 45.2120999653511 37.7522958805488
"4515" 902.8 45.1651208824242 37.7631579325
"4516" 903 45.1947538424242 37.7626388833974
"4517" 903.2 45.3962579704243 37.56983809425
"4518" 903.4 45.3527962957576 37.5752621573718
"4519" 903.6 45.3725516024242 37.6048479562179
"4520" 903.8 45.3881478971611 37.6619433575
"4521" 904 45.4925650904243 37.704453479
"4522" 904.2 45.4829343784243 37.8967611715
"4523" 904.4 45.7100782443755 37.9961983198171
"4524" 904.6 45.6544651678297 38.3562206314189
"4525" 904.8 45.7380247757576 38.3642167932692
"4526" 905 45.6659179064242 38.33906886425
"4527" 905.2 45.7182694690909 38.3543548603205
"4528" 905.4 45.7874130424242 38.4628361227564
"4529" 905.6 45.8296400104242 38.45445347975
"4530" 905.8 45.7531011940032 38.38056684
"4531" 906 45.6755486184243 38.406376556625
"4532" 906.2 45.7867395660606 38.22368424875
"4533" 906.4 46.2107410424242 37.660497435
"4534" 906.6 46.5084817357576 37.2399564371154
"4535" 906.8 47.1875704024242 36.3792786525
"4536" 907 48.5911954492328 35.0424240164362
"4537" 907.2 50.3881023670754 32.8323604508721
"4538" 907.4 52.2119833214486 30.4446035655488
"4539" 907.6 54.5233542014486 28.5215266405488
"4540" 907.8 56.3630123806061 25.6100478725
"4541" 908 58.2891547806061 22.12228563125
"4542" 908.2 59.9263758206061 19.27263527875
"4543" 908.4 61.5776458907963 17.5103568577326
"4544" 908.6 61.9001627577731 17.2062423672674
"4545" 908.8 61.852091138034 17.3113952972561
"4546" 909 61.852091138034 17.3113952972561
"4547" 909.2 61.8990702209608 17.3582996125
"4548" 909.4 62.519194115595 17.4802508321341
"4549" 909.6 64.5090938424242 17.49566225
"4550" 909.8 67.7587712344243 18.040991920875
"4551" 910 70.8063043438877 18.3714328217683
"4552" 910.2 71.6331362033999 18.9624271938415
"4553" 910.4 71.6989069194974 18.9530463307927
"4554" 910.6 71.6801152863267 19.0562358243293
"4555" 910.8 71.5297822209608 18.9249037416463
"4556" 911 71.8395902272891 18.9591312149324
"4557" 911.2 72.3780558157576 19.0841378785256
"4558" 911.4 75.4826022584243 20.1275303845
"4559" 911.6 79.3846848863267 21.9736842325
"4560" 911.8 83.3640267515152 26.082075845
"4561" 912 86.1120895614486 30.0787499066463
"4562" 912.2 87.2375741624242 34.0066512775
"4563" 912.4 88.4666364557576 37.0469443208333
"4564" 912.6 90.9547788460606 38.97543250125
"4565" 912.8 94.5460367373079 41.8484606387791
"4566" 913 98.129557481494 44.4334338077326
"4567" 913.2 102.178935922424 45.8198381025
"4568" 913.4 106.950515958788 47.02613181
"4569" 913.6 110.38519842661 49.3350438305232
"4570" 913.8 113.650183993535 51.6403509288333
"4571" 914 115.213992629401 52.2777987529651
"4572" 914.2 115.285078774598 52.3164936273913
"4573" 914.4 114.946508402424 52.5139773033333
"4574" 914.6 113.902138984242 53.6520059425
"4575" 914.8 112.387490642424 55.925607343375
"4576" 915 110.320097799758 58.5463338417222
"4577" 915.2 107.724434274052 60.6677808722674
"4578" 915.4 104.989352787879 63.8268311275
"4579" 915.6 102.520388438788 66.6240339275
"4580" 915.8 100.500440402424 68.5945634
"4581" 916 99.9615232082779 68.8310951611585
"4582" 916.2 100.005146642424 69.0432813491667
"4583" 916.4 99.9709190248633 69.0093315590854
"4584" 916.6 99.1910662482779 69.2157105461585
"4585" 916.8 98.5321063117576 69.5890688955
"4586" 917 97.6700116678788 70.73242554
"4587" 917.2 97.4080293624242 71.1452819148077
"4588" 917.4 97.0517282957576 71.2685560766667
"4589" 917.6 97.1271897187879 71.2044535125
"4590" 917.8 97.0834137551515 71.35305491125
"4591" 918 97.0792446157575 71.2960286041667
"4592" 918.2 97.0046170206061 71.22193603
"4593" 918.4 96.3304671806061 71.6589989675
"4594" 918.6 94.6251079015547 73.1860588656522
"4595" 918.8 92.4081408387879 75.42648148875
"4596" 919 90.6991272184243 77.5377868521667
"4597" 919.2 89.2475162642424 80.417740235
"4598" 919.4 86.7614221902503 83.3950889761957
"4599" 919.6 83.7842760024242 87.31459338875
"4600" 919.8 80.546216612202 90.5890689165
"4601" 920 76.8543506285112 93.9552896556522
"4602" 920.2 72.5452350984243 96.80060738425
"4603" 920.4 67.733872320473 99.2626148914024
"4604" 920.6 63.3167199757576 101.790534129167
"4605" 920.8 58.2353728824242 104.4462117875
"4606" 921 53.2182305357576 107.074416918333
"4607" 921.2 48.3047329944243 109.935222782
"4608" 921.4 43.5945740024242 111.559483138654
"4609" 921.6 38.8638836024242 112.11104696
"4610" 921.8 36.7767707304243 112.0506073995
"4611" 922 34.7951866640459 110.840628188311
"4612" 922.2 33.2794129019365 107.921151485427
"4613" 922.4 31.1487308024242 103.640350980833
"4614" 922.6 27.854962878946 98.5205070515217
"4615" 922.8 24.8250571384243 93.473684304
"4616" 923 22.6339527107169 88.1838156307927
"4617" 923.2 20.2023153784243 83.26214583225
"4618" 923.4 17.3612553384243 78.175607365625
"4619" 923.6 15.2852195490909 72.989463376218
"4620" 923.8 14.034495066208 68.4289857342568
"4621" 924 11.6791352584243 63.598684274125
"4622" 924.2 9.71447001042425 58.290991961125
"4623" 924.4 7.65120461575757 54.3821091733333
"4624" 924.6 6.34459632969698 53.31983811
"4625" 924.8 7.21490981215398 51.7553890439865
"4626" 925 9.99079736242424 49.1334475732692
"4627" 925.2 13.3369191699918 46.3707736539865
"4628" 925.4 16.5619062424242 43.5890688695
"4629" 925.6 18.9893395490909 41.8257552582692
"4630" 925.8 20.4430831784243 40.76214578975
"4631" 926 23.7849402424242 38.319838095
"4632" 926.2 28.1211095965706 34.7316579788415
"4633" 926.4 32.6311015575462 31.2795003768902
"4634" 926.6 37.6126151561085 28.724696385
"4635" 926.8 42.6152752290909 26.7355889991667
"4636" 927 47.6287913940521 24.7912155412209
"4637" 927.2 53.1200889944243 23.214068849125
"4638" 927.4 58.5264665834769 22.18623484
"4639" 927.6 64.4623800898661 20.7482817268023
"4640" 927.8 70.3177218814486 19.6003258811585
"4641" 928 75.5719052242424 18.4771807325
"4642" 928.2 81.705451582912 17.1613014884756
"4643" 928.4 87.6319747490909 17.4040871583333
"4644" 928.6 91.8341418619364 19.7973240051829
"4645" 928.8 96.203415081494 22.8591940723837
"4646" 929 99.9959745357575 25.84731061
"4647" 929.2 102.162186858076 29.4486006279348
"4648" 929.4 104.178455175758 33.4663582366667
"4649" 929.6 107.623498439758 37.9993252741667
"4650" 929.8 110.591250869401 43.0023067937791
"4651" 930 112.754374909091 49.0432813291667
"4652" 930.2 113.583490690796 55.3815554644767
"4653" 930.4 112.580104882424 60.9230276110366
"4654" 930.6 110.373796315152 65.68871924125
"4655" 930.8 107.580889835152 69.30760036375
"4656" 931 104.334576140297 73.6839952498404
"4657" 931.2 101.425600228202 77.7856501002778
"4658" 931.4 99.4309727650909 81.3155646337222
"4659" 931.6 96.7771765695353 84.6232569447222
"4660" 931.8 94.3184405090909 88.7136110391667
"4661" 932 90.7027107391684 92.5819132834302
"4662" 932.2 86.8414671373079 95.6767254511046
"4663" 932.4 82.2626235064242 98.540992001375
"4664" 932.6 77.6586952303312 101.624847102849
"4665" 932.8 73.0483251490909 104.913244755
"4666" 933 68.3366139544243 107.425607394875
"4667" 933.2 63.3442362957576 109.821669668333
"4668" 933.4 58.6756340024242 112.532292381667
"4669" 933.6 54.1381257214486 115.688506089817
"4670" 933.8 49.2804885468145 117.50839352128
"4671" 934 44.6932159944243 118.550607406
"4672" 934.2 39.5187720184243 119.2703876265
"4673" 934.4 35.3113818676874 117.73279364
"4674" 934.6 32.2740605273023 116.832971381768
"4675" 934.8 33.1918032608026 116.734599088176
"4676" 935 33.2134072904243 116.887145865875
"4677" 935.2 33.3867601064242 116.925607404375
"4678" 935.4 33.5145622575594 117.036054389932
"4679" 935.6 33.4897346424242 117.210370718269
"4680" 935.8 33.6082664824242 117.2570851375
"4681" 936 33.8008807224242 117.2813766355
"4682" 936.2 33.8008807224242 117.2813766355
"4683" 936.4 33.8718438634769 117.307692425
"4684" 936.6 33.7860642424242 117.397747444295
"4685" 936.8 33.8008807224242 117.45445355875
"4686" 937 33.7644401905324 117.441459795743
"4687" 937.2 33.8614166264242 117.3692887235
"4688" 937.4 33.8614166264242 117.3692887235
"4689" 937.6 33.8008807224242 117.3582997125
"4690" 937.8 34.3787234424242 117.046449400338
"4691" 938 34.6157871224242 116.303072886987
"4692" 938.2 35.0528732824242 115.061291163194
"4693" 938.4 35.3738970157576 112.988641588472
"4694" 938.6 35.5344088824242 109.47368432
"4695" 938.8 35.2677122424242 105.316879582115
"4696" 939 34.6750530424242 101.095972280064
"4697" 939.2 33.3896232910729 96.2876136207433
"4698" 939.4 31.4895098424242 92.0591543880556
"4699" 939.6 30.6785025161085 87.5404859175
"4700" 939.8 30.3049322664242 82.5890689085
"4701" 940 29.9329785516134 77.9404202552027
"4702" 940.2 28.5360914957576 73.704453515
"4703" 940.4 26.9654241565706 69.0187124221341
"4704" 940.6 25.9333298424242 63.7784180021154
"4705" 940.8 25.2835729877901 58.3901945878659
"4706" 941 25.5876119757576 53.4135264730128
"4707" 941.2 27.2038430024242 48.7429150285
"4708" 941.4 28.7976083907169 43.7372865056707
"4709" 941.6 30.8740838560828 39.065616707378
"4710" 941.8 33.3289758344243 34.627530399
"4711" 942 36.2063190219591 30.5693908600581
"4712" 942.2 39.574828521494 27.8144713581977
"4713" 942.4 42.1658420024242 25.0139772758333
"4714" 942.6 45.6912866112047 23.2870050593293
"4715" 942.8 48.8055300184243 22.2044534635
"4716" 943 49.0455931321803 21.6078305735976
"4717" 943.2 49.0751899544243 21.60829961675
"4718" 943.4 48.9768553161085 21.801619455
"4719" 943.6 49.1458151757576 21.8750649030128
"4720" 943.8 49.2592933326568 22.3314659859884
"4721" 944 50.6389488191684 23.5837021231977
"4722" 944.2 53.7998763243755 25.2476054365244
"4723" 944.4 57.5116936664243 26.858299622
"4724" 944.6 60.3046001464242 27.444838084125
"4725" 944.8 61.3863633645864 27.6805449450676
"4726" 945 61.6154181364783 27.5142247785811
"4727" 945.2 61.612236820202 27.4971885115278
"4728" 945.4 61.6015360290909 27.5719748363889
"4729" 945.6 61.5529486532351 27.5350147993919
"4730" 945.8 61.6154181364783 27.5142247785811
"4731" 946 61.6082944234769 27.5303644
"4732" 946.2 61.5529486532351 27.5350147993919
"4733" 946.4 61.5529486532351 27.5350147993919
"4734" 946.6 61.7017580726681 27.6303446509146
"4735" 946.8 61.5271936908453 27.7429150075
"4736" 947 62.0509692557576 28.3930981583333
"4737" 947.2 63.8635186424242 29.8040589937821
"4738" 947.4 65.8133674104242 30.60829962575
"4739" 947.6 67.2416760824242 31.0170767464744
"4740" 947.8 68.2017839864242 30.60829962575
"4741" 948 71.1487818584243 29.704453471
"4742" 948.2 75.7954829507169 28.9436654777439
"4743" 948.4 80.3712456277901 27.5459168834756
"4744" 948.6 83.6628452859025 26.4887344042391
"4745" 948.8 85.0747914104243 26.367915006125
"4746" 949 84.8986869624242 26.3143435775
"4747" 949.2 84.8740670971611 26.214574925
"4748" 949.4 84.8634096290909 26.1058341380128
"4749" 949.6 84.8918078824242 26.2044534675
"4750" 949.8 84.8161380024243 26.5524388158333
"4751" 950 85.4503891784243 27.021761160625
"4752" 950.2 87.6248160316925 28.0149600359146
"4753" 950.4 90.0313978530909 28.9736842395
"4754" 950.6 91.5446023561084 29.2408907175
"4755" 950.8 93.0753786845295 28.17813768
"4756" 951 96.5353386904243 26.887145775875
"4757" 951.2 101.084076031898 26.59919031
"4758" 951.4 104.939740029091 28.0267977916667
"4759" 951.6 108.392838795468 31.8064601620652
"4760" 951.8 112.417452857535 36.2471885202778
"4761" 952 115.854546962424 41.52788005625
"4762" 952.2 118.615351069091 47.0938765653125
"4763" 952.4 120.276648889091 52.7349022119792
"4764" 952.6 120.446875947687 58.724696415
"4765" 952.8 120.735473767531 65.4761392678191
"4766" 953 120.033438517207 71.5890688975
"4767" 953.2 118.098726828471 75.7125036064535
"4768" 953.4 117.193450825839 75.5946974193293
"4769" 953.6 117.417857887075 75.2921100461046
"4770" 953.8 117.334174533333 75.312845125
"4771" 954 116.575730512192 74.7733265035465
"4772" 954.2 112.580104882424 75.1042746255232
"4773" 954.4 107.496968109741 76.5140219981098
"4774" 954.6 102.820983389091 78.2740505891667
"4775" 954.8 98.55981572874 78.1680162725
"4776" 955 93.7589420024242 77.2941971083333
"4777" 955.2 88.5236000655821 76.174089145
"4778" 955.4 83.3316325384243 75.867915055625
"4779" 955.6 78.3648117042424 76.56284512625
"4780" 955.8 73.3476254718979 76.8724697125
"4781" 956 67.3602079224242 76.1650057857051
"4782" 956.2 61.667233909401 74.9701064679651
"4783" 956.4 56.8320405624242 72.4590322683333
"4784" 956.6 52.6994732470754 69.5139347272674
"4785" 956.8 51.6098892370188 66.9113142150676
"4786" 957 52.3659301624242 67.1807848694231
"4787" 957.2 52.7663364999852 68.043102665061
"4788" 957.4 53.0178552824242 68.7192464094231
"4789" 957.6 52.8415030326682 69.112521052622
"4790" 957.8 52.7663364999852 69.3845660810366
"4791" 958 52.6457204359126 69.7912155862209
"4792" 958.2 50.6568664228894 69.5228792711046
"4793" 958.4 47.1570339985218 68.3339094195732
"4794" 958.6 43.326530409697 66.1345234375
"4795" 958.8 40.8334406406465 63.4437697440556
"4796" 959 40.1123566331219 60.1221636981977
"4797" 959.2 40.1089970824242 56.214068882125
"4798" 959.4 40.5322415308453 51.5283401325
"4799" 959.6 40.4139696290909 47.0420603259444
"4800" 959.8 41.3576300917266 42.3135769183139
"4801" 960 42.8366287366465 38.0164192912778
"4802" 960.2 45.2568419490909 33.3381531083333
"4803" 960.4 48.2732143006061 29.718439485
"4804" 960.6 52.2148020664242 28.012145777
"4805" 960.8 57.0205273544243 28.425607315875
"4806" 961 61.7581329721803 30.2476054415244
"4807" 961.2 65.0857136148687 33.5463338167222
"4808" 961.4 68.5117585307963 37.2062423872674
"4809" 961.6 72.8673289108687 40.7941970718333
"4810" 961.8 77.6343784824242 43.1183728983333
"4811" 962 80.8121934852149 45.7661708394767
"4812" 962.2 82.9175119224242 48.4072506925
"4813" 962.4 83.6205538984243 50.502530414875
"4814" 962.6 85.8880515348687 53.6232569137222
"4815" 962.8 87.7821413326568 58.0828077033139
"4816" 963 87.7879005624242 62.6696549691667
"4817" 963.2 85.6416276024242 67.111046915
"4818" 963.4 82.6935418759126 71.4280671084302
"4819" 963.6 78.8412570759126 74.9701064679651
"4820" 963.8 74.0113963490909 77.4590322733333
"4821" 964 68.5099667704243 80.0847954017222
"4822" 964.2 63.1694835266348 81.70040494
"4823" 964.4 57.9713649472891 82.4414597607433
"4824" 964.6 52.1600590718979 82.732793605
"4825" 964.8 47.2196727757576 81.3784461966667
"4826" 965 42.5670683428894 78.6731476165698
"4827" 965.2 38.9340502184243 74.983299670125
"4828" 965.4 38.1088626268145 73.0524835331098
"4829" 965.6 38.4878272290909 73.5441971045833
"4830" 965.8 38.5584524504243 74.425607361875
"4831" 966 38.6952579490909 74.9421261000641
"4832" 966.2 37.6087160824242 75.7606665348077
"4833" 966.4 33.6690920318979 76.19433206
"4834" 966.6 28.6694398157576 75.888871663141
"4835" 966.8 23.3079906957576 75.0506073625
"4836" 967 18.1709398326682 74.450232127378
"4837" 967.2 13.6039018424242 73.5029883133333
"4838" 967.4 9.28536828686868 73.1595817195833
"4839" 967.6 5.56538417696969 73.78312484375
"4840" 967.8 5.46518586020201 73.0847953947222
"4841" 968 5.91346224458641 71.7761790847973
"4842" 968.2 6.0323277890909 69.18522274125
"4843" 968.4 5.11123661575757 64.2320669177564
"4844" 968.6 5.88169357575757 59.4884771694231
"4845" 968.8 6.96329661575757 54.3454791366667
"4846" 969 8.84663585131314 51.4715475098611
"4847" 969.2 11.2072303704243 50.790991953625
"4848" 969.4 15.6605703757576 49.6265442207051
"4849" 969.6 20.4413545890909 49.350410098141
"4850" 969.8 24.1129050294513 49.8634971502027
"4851" 970 28.537584629401 50.2563318457558
"4852" 970.2 33.5820009042424 50.6799779675
"4853" 970.4 38.2512834255821 51.720647825
"4854" 970.6 41.7249409680056 53.2795876627325
"4855" 970.8 41.8095780697927 53.7550607825
"4856" 971 41.6564182402621 53.564120854527
"4857" 971.2 41.7183397455821 53.623481835
"4858" 971.4 41.8577934443755 53.6997630634756
"4859" 971.6 41.8659846690909 53.7093844614744
"4860" 971.8 41.8859808941316 53.8029525570122
"4861" 972 41.748752520319 53.7753036975
"4862" 972.2 41.7079422157576 53.7488321932692
"4863" 972.4 41.6552613979798 53.6724022129167
"4864" 972.6 41.750122465127 53.6264909169595
"4865" 972.8 41.6783092557576 53.5417316013461
"4866" 973 41.7920227282779 53.5590501177439
"4867" 973.2 41.7847409704243 53.53137657175
"4868" 973.4 41.7847409704243 53.53137657175
"4869" 973.6 41.7188877235053 53.3042455943919
"4870" 973.8 41.8478756379798 52.9993252891667
"4871" 974 41.8501284361085 52.79352232
"4872" 974.2 41.7869634424242 52.6837434348077
"4873" 974.4 41.6783092557576 52.6837434348077
"4874" 974.6 41.6684316024242 52.6541576359615
"4875" 974.8 41.5662758718979 52.6417004575
"4876" 975 41.5662758718979 52.6417004575
"4877" 975.2 41.5418908543162 52.6597549492568
"4878" 975.4 41.5054503224242 52.7429150325
"4879" 975.6 41.3953850424242 52.9810102708333
"4880" 975.8 41.1394832664243 53.30060734075
"4881" 976 41.0999466592663 54.068825965
"4882" 976.2 41.5247117464242 55.87753042025
"4883" 976.4 42.947916964202 59.0420603379445
"4884" 976.6 44.5689339490909 62.1202044191667
"4885" 976.8 46.2474294690909 64.85829966
"4886" 977 47.5498686157576 67.4132447175
"4887" 977.2 49.6155235855821 71.275303715
"4888" 977.4 51.0423246157576 75.5535659428846
"4889" 977.6 51.6482343263267 79.6378493933537
"4890" 977.8 51.6423346275405 83.8073157791279
"4891" 978 51.3945472785218 87.6866298892073
"4892" 978.2 50.9242866584243 91.319838148
"4893" 978.4 49.8471285624242 95.5831517617308
"4894" 978.6 49.1329742264242 100.175607387625
"4895" 978.8 48.2854715704242 104.83906893075
"4896" 979 46.8023419224242 109.09781019375
"4897" 979.2 44.8899576824242 113.557933408333
"4898" 979.4 42.2801875988687 116.563427916833
"4899" 979.6 41.2935746584243 117.473684328
"4900" 979.8 41.3128360824242 117.438800607035
"4901" 980 41.1812946502291 117.330157123354
"4902" 980.2 40.4633578957576 117.111751388782
"4903" 980.4 38.4080051116134 116.412353765608
"4904" 980.6 35.5250130658389 115.294509841768
"4905" 980.8 32.8557271261452 113.941483966686
"4906" 981 30.7383143064242 112.06983816875
"4907" 981.2 28.3468564529505 108.846153955
"4908" 981.4 25.7820457834769 105.1113361375
"4909" 981.6 24.0890679897927 100.8603239875
"4910" 981.8 21.7371467434769 95.850202525
"4911" 982 19.6690780613716 91.396761225
"4912" 982.2 16.4790373252149 87.4745787523837
"4913" 982.4 13.7455102209608 84.7128963027439
"4914" 982.6 10.8896638157576 80.5141182160897
"4915" 982.8 8.64546097842426 75.7429150555
"4916" 983 7.60534408242424 70.0506073575
"4917" 983.2 7.13343919442426 66.1275304305
"4918" 983.4 6.99248059151516 61.9387192375
"4919" 983.6 5.91033877042425 56.781376575
"4920" 983.8 4.25385630642425 53.771761187375
"4921" 984 3.82025029637774 53.6552585038953
"4922" 984.2 4.28151373575757 53.8967611875
"4923" 984.4 4.94518525431615 53.564120854527
"4924" 984.6 6.5138633890909 52.5048197941667
"4925" 984.8 8.57855287400318 48.9878543
"4926" 985 10.7074471055821 44.21052636
"4927" 985.2 11.9625905386405 39.6659919425
"4928" 985.4 12.7552406045295 35.3744939625
"4929" 985.6 15.4088236975594 32.690939960473
"4930" 985.8 19.1520608908453 31.072874525
"4931" 986 23.8648046833999 29.9286560978659
"4932" 986.2 29.3514917784243 29.242915009
"4933" 986.4 34.1861092024242 29.7941970608333
"4934" 986.6 39.1885761784242 31.0286292965
"4935" 986.8 42.5155006053511 32.5459168884756
"4936" 987 46.2015689357576 35.2795450516667
"4937" 987.2 50.6133522424242 37.4315597058333
"4938" 987.4 53.6059049108687 40.1189833959444
"4939" 987.6 54.1698366024242 42.83906886875
"4940" 987.8 53.7460852744243 42.944838099625
"4941" 988 53.5568547980999 42.9716052514189
"4942" 988.2 53.5053174744243 42.964068868875
"4943" 988.4 53.5691843013716 42.8846154275
"4944" 988.6 53.5216156024242 42.9105678826282
"4945" 988.8 53.326589377308 42.8234159170349
"4946" 989 53.0258641905324 42.8468651265541
"4947" 989.2 52.8176325797216 42.8156800953378
"4948" 989.4 52.1726103757576 43.0267978066667
"4949" 989.6 50.880836469401 43.5210903363372
"4950" 989.8 48.7635050933333 44.88452341625
"4951" 990 45.8885987594974 47.4802508621341
"4952" 990.2 43.3285665010289 49.5139347072674
"4953" 990.4 41.9377622833131 51.0335133213889
"4954" 990.6 39.9316510443755 54.5158981487195
"4955" 990.8 36.6209507490909 58.1275304225
"4956" 991 32.9273975410289 61.0076735380814
"4957" 991.2 28.7219473413716 62.6619433825
"4958" 991.4 24.5939200504243 64.14676119775
"4959" 991.6 21.3543319757576 65.462695265
"4960" 991.8 19.1473820024242 65.9973529155769
"4961" 992 15.4235066957576 66.7172740208333
"4962" 992.2 10.5041883944243 66.483299661625
"4963" 992.4 6.40038523219168 65.9718953677325
"4964" 992.6 4.96042171364375 65.6697443137195
"4965" 992.8 5.16407057544751 65.265276404593
"4966" 993 5.1371941698661 65.2473873169186
"4967" 993.2 5.1371941698661 65.2473873169186
"4968" 993.4 5.1371941698661 65.2473873169186
"4969" 993.6 4.82024628782965 65.3936426958784
"4970" 993.8 2.93815288242423 65.3760511398077
"4971" 994 1.98989816242424 65.5831517317308
"4972" 994.2 2.00939353084529 65.5971660575
"4973" 994.4 2.22696184242425 65.2675698773718
"4974" 994.6 2.64990499878788 64.49990805125
"4975" 994.8 2.80974338909091 62.6837434448077
"4976" 995 1.88470115442426 59.06983811575
"4977" 995.2 2.00852459442425 54.8857721775
"4978" 995.4 3.58126820350533 52.2855345746622
"4979" 995.6 4.71613048242425 48.5121457975
"4980" 995.8 5.19025784242424 44.9224022041667
"4981" 996 6.84970360242425 41.5003114709615
"4982" 996.2 8.70752556686868 37.4117184359722
"4983" 996.4 10.7294530970584 33.2025773018902
"4984" 996.6 13.6052776584243 31.18522270325
"4985" 996.8 16.6047094068687 28.3625731277778
"4986" 997 19.2608545565706 24.1312827337195
"4987" 997.2 20.8299559263267 20.5853165012805
"4988" 997.4 20.9269613840459 20.5911478485811
"4989" 997.6 21.0102540283702 20.5807528381757
"4990" 997.8 21.4368809357576 20.6092153666667
"4991" 998 23.6351291668687 20.4779577352778
"4992" 998.2 27.7913164344243 19.242914999
"4993" 998.4 31.6821240824242 17.37753038175
"4994" 998.6 35.1209929526681 14.4314703412805
"4995" 998.8 38.1772554312614 10.3815554194767
"4996" 999 42.0042718157576 8.44311222685897
"4997" 999.2 46.4400437090909 6.2044534475
"4998" 999.4 51.1169008984243 4.83906883075
"4999" 999.6 55.3960726070754 4.46026739924418
"5000" 999.8 59.5864947490909 4.24192879070513
"5001" 1000 63.4681715907169 3.14629209359756
"5002" 1000.2 68.3063460024242 2.9626952025
"5003" 1000.4 73.3853467428894 3.77153752377907
"5004" 1000.6 78.7992360290909 3.49383073416667
"5005" 1000.8 83.6521336749824 3.7983711552907
"5006" 1001 85.3011131424242 4.040991906875
"5007" 1001.2 85.3389480824242 3.71361095416667
"5008" 1001.4 85.4652730060606 3.27613176625
"5009" 1001.6 85.4731740336437 2.93991310652439
"5010" 1001.8 85.4618116507963 2.85919405238372
"5011" 1002 85.2814139587879 3.04011778
"5012" 1002.2 85.1930475949824 3.27958761273256
"5013" 1002.4 85.1930475949824 3.27958761273256
"5014" 1002.6 85.4086560930909 3.30701754716667
"5015" 1002.8 85.5403441266796 3.57761220101064
"5016" 1003 86.0606261115151 4.6310268725
"5017" 1003.2 88.9936156751515 6.46669121
"5018" 1003.4 92.3221115537286 8.46197853336956
"5019" 1003.6 96.3748268237576 10.6659919135
"5020" 1003.8 99.9239399419364 11.420213302622
"5021" 1004 101.023250482424 11.2044534525
"5022" 1004.2 100.962424932951 11.5890688375
"5023" 1004.4 100.781362832192 11.4549006799419
"5024" 1004.6 100.408967230532 11.100503348446
"5025" 1004.8 100.358731354424 11.098684221625
"5026" 1005 100.322835064242 10.9596982075
"5027" 1005.2 100.060179282424 11.396761145
"5028" 1005.4 100.100307249091 11.2925944782292
"5029" 1005.6 100.216958314982 11.1418416456395
"5030" 1005.8 100.242915869091 11.1156960559615
"5031" 1006 100.577196452951 11.1032388775
"5032" 1006.2 100.782482682424 11.41599191425
"5033" 1006.4 100.975096922424 11.550607299
"5034" 1006.6 100.71681873697 11.65025764875
"5035" 1006.8 100.778105086061 11.8513066
"5036" 1007 100.812292029091 12.5048197541667
"5037" 1007.2 102.120314197207 14.4569618169565
"5038" 1007.4 105.746486628511 18.4118113192391
"5039" 1007.6 108.908139796467 21.4090361140957
"5040" 1007.8 108.599410589091 22.4865047458333
"5041" 1008 107.807030057058 25.6134590954268
"5042" 1008.2 106.923823298034 29.3564234518902
"5043" 1008.4 107.049324562424 34.0158087866667
"5044" 1008.6 107.728060455758 36.6989589725
"5045" 1008.8 107.814022292657 38.0291404202907
"5046" 1009 108.039912082424 38.4022556775
"5047" 1009.2 108.530726441494 40.5515017823837
"5048" 1009.4 108.690236816083 44.9849412911585
"5049" 1009.6 109.596823862889 48.2527540262209
"5050" 1009.8 110.904808934517 51.7053479473837
"5051" 1010 112.284464421029 56.0613407961046
"5052" 1010.2 113.466130386424 60.935222733
"5053" 1010.4 113.637243501959 66.1239526129651
"5054" 1010.6 112.561313249254 71.4014516365244
"5055" 1010.8 109.652368434424 74.8711201828333
"5056" 1011 105.710196989091 77.4498747641667
"5057" 1011.2 101.793707442424 78.5213033366667
"5058" 1011.4 97.1613349704242 78.9736842895
"5059" 1011.6 93.3795064318979 78.886639755
"5060" 1011.8 89.2782612433545 79.4244892988953
"5061" 1012 85.6422987321804 81.3264047421341
"5062" 1012.2 83.0313294278788 84.4212367425
"5063" 1012.4 81.271535689697 87.93522276
"5064" 1012.6 80.9432159624242 90.8358637885417
"5065" 1012.8 81.1395343224242 92.8908440667308
"5066" 1013 81.8795351846465 93.2877868679167
"5067" 1013.2 81.9403469975462 93.2494816771341
"5068" 1013.4 81.9141261140521 93.2527540712209
"5069" 1013.6 82.0357667348687 93.3839407141667
"5070" 1013.8 82.1022609531219 93.2169758958721
"5071" 1014 82.7114594796335 93.5479240178488
"5072" 1014.2 84.0823694690909 95.6458454783333
"5073" 1014.4 85.2463931878788 99.27263535875
"5074" 1014.6 84.7244169357576 103.283208123333
"5075" 1014.8 83.5087928452149 107.662414192965
"5076" 1015 81.4421688075306 111.433586122287
"5077" 1015.2 79.5817834933333 112.69920879875
"5078" 1015.4 79.2232695757576 112.259680378013
"5079" 1015.6 79.7315682770188 111.744994093581
"5080" 1015.8 80.3461118184243 111.33906893725
"5081" 1016 79.572601218034 110.097511712744
"5082" 1016.2 77.3739801370584 107.714772498354
"5083" 1016.4 75.2679749624242 104.876614718333
"5084" 1016.6 73.2517791515152 101.08207592
"5085" 1016.8 73.0075092744243 97.6659920005
"5086" 1017 73.0818911564668 94.2813766125
"5087" 1017.2 72.2720517312047 90.6978869278659
"5088" 1017.4 69.8472599224242 87.9169077416667
"5089" 1017.6 67.4801852726682 85.2851289487195
"5090" 1017.8 65.8849098424242 81.9736842925
"5091" 1018 65.2063976590096 77.8179619618902
"5092" 1018.2 65.0594202424242 73.1641604741667
"5093" 1018.4 65.1144528824242 68.2007905058333
"5094" 1018.6 65.7223134060606 64.0016563025
"5095" 1018.8 65.5822303224242 60.3936426908784
"5096" 1019 65.3254113357576 56.6574449509444
"5097" 1019.2 65.0869365624242 52.3949296841667
"5098" 1019.4 65.6464350690909 47.7612300458333
"5099" 1019.6 66.5369269902503 43.6793698729348
"5100" 1019.8 67.1231442424242 38.8967611725
"5101" 1020 66.00800916874 35.74898789
"5102" 1020.2 63.5501500904243 32.810222704875
"5103" 1020.4 60.9166853979798 30.1446244116111
"5104" 1020.6 59.4688218354677 28.5037845734783
"5105" 1020.8 57.8328667131219 27.4924677800581
"5106" 1021 55.7589040824242 25.62753039
"5107" 1021.2 53.8468554073023 21.7766861084756
"5108" 1021.4 52.7475448668145 17.0487311318902
"5109" 1021.6 53.5236830182382 13.1901421843605
"5110" 1021.8 55.0777073799852 10.9980744654268
"5111" 1022 57.2035108824242 8.669488415
"5112" 1022.2 60.4349221215732 6.17990352930851
"5113" 1022.4 63.8028416290909 5.26123000333333
"5114" 1022.6 64.4361755944243 4.829453446125
"5115" 1022.8 64.2339306424242 5.01716247641305
"5116" 1023 63.1897587097927 5.74898786
"5117" 1023.2 63.8890167707963 6.47278976261628
"5118" 1023.4 67.4426020063267 7.06749284798781
"5119" 1023.6 71.1588711757576 6.76306150666667
"5120" 1023.8 74.9652954424242 5.80152304416667
"5121" 1024 79.0088522229121 5.62283993847561
"5122" 1024.2 82.4516542256801 5.1489972747093
"5123" 1024.4 83.6879688824242 5.4352226775
"5124" 1024.6 83.6409897994974 5.39769922530488
"5125" 1024.8 83.6409897994974 5.39769922530488
"5126" 1025 83.582906569697 5.2254324675
"5127" 1025.2 83.5000525507169 5.25698627957318
"5128" 1025.4 82.9981411391684 5.74828171180233
"5129" 1025.6 82.0037141326568 6.82162697226744
"5130" 1025.8 81.6517612024242 9.528629275
"5131" 1026 82.6949354673131 14.4352226865
"5132" 1026.2 83.5136988557576 18.2923655475
"5133" 1026.4 84.7988603131219 22.5371904942442
"5134" 1026.6 85.4503891784243 26.156376544375
"5135" 1026.8 85.7200491144242 30.310222702375
"5136" 1027 86.8093073357576 34.8139209317308
"5137" 1027.2 88.6775949090909 39.2813765575
"5138" 1027.4 90.0534109090909 44.1073838883333
"5139" 1027.6 90.7895721659025 48.9469284066304
"5140" 1027.8 92.5311026566465 53.2044534945
"5141" 1028 94.6340952043754 56.8986373631098
"5142" 1028.2 96.7682268169697 60.66249546
"5143" 1028.4 99.2980968545981 65.2847210651087
"5144" 1028.6 101.744529338594 68.4957792053723
"5145" 1028.8 103.531515918869 71.4010347092778
"5146" 1029 105.736152099446 73.4875959043085
"5147" 1029.2 107.724434274052 77.3851333040116
"5148" 1029.4 108.120015147313 81.4950518133889
"5149" 1029.6 106.332703880685 85.5940856339131
"5150" 1029.8 103.418366684163 90.0673297855435
"5151" 1030 99.7736068765706 93.1931964988415
"5152" 1030.2 96.006525049697 96.09081717375
"5153" 1030.4 91.9612090957576 98.15500299
"5154" 1030.6 87.3130676557575 100.011159655705
"5155" 1030.8 82.5226527304243 99.9736843105
"5156" 1031 77.7372026255821 99.4433199375
"5157" 1031.2 73.4183413546194 98.9999507260366
"5158" 1031.4 68.3973615224242 97.2300945641666
"5159" 1031.6 63.9196653034769 96.1437247925
"5160" 1031.8 61.1521028024242 96.68522276875
"5161" 1032 57.0803273568429 96.7679597992442
"5162" 1032.2 51.9066192824242 97.3582996925
"5163" 1032.4 47.2838775224242 97.3582996925
"5164" 1032.6 42.308792640473 96.0074554134756
"5165" 1032.8 37.8457797624242 93.7410835716667
"5166" 1033 35.2592456824242 90.6000579275
"5167" 1033.2 34.1120268024242 88.8375896248077
"5168" 1033.4 34.2319697357576 88.979178805
"5169" 1033.6 34.3194575224242 89.0052424849359
"5170" 1033.8 34.3886010957576 89.0644140826282
"5171" 1034 34.5606368913131 89.1104364363889
"5172" 1034.2 34.8472445667486 89.229401555473
"5173" 1034.4 34.8472445667486 89.229401555473
"5174" 1034.6 34.8528508024242 89.1926192109615
"5175" 1034.8 34.8528508024242 89.1926192109615
"5176" 1035 34.8987818904243 89.165991992
"5177" 1035.2 35.3089092843755 88.596573604939
"5178" 1035.4 37.0175385304243 85.8198381425
"5179" 1035.6 39.226964800473 82.5083934862805
"5180" 1035.8 42.102084675595 79.8254666543293
"5181" 1036 44.7991538264242 77.444838134125
"5182" 1036.2 45.3669072290909 76.2593985725
"5183" 1036.4 45.2325358664243 76.45445351775
"5184" 1036.6 45.2806894264242 76.310222748375
"5185" 1036.8 45.3393909090909 76.2410835541667
"5186" 1037 45.3060581312047 76.5234028611585
"5187" 1037.2 45.0495523384243 77.30060736475
"5188" 1037.4 45.0206602024242 77.83906890375
"5189" 1037.6 44.9826442340032 78.279352305
"5190" 1037.8 45.4540422424242 78.60829967375
"5191" 1038 45.7429636024242 78.6740891475
"5192" 1038.2 45.672494978034 78.7185248145732
"5193" 1038.4 45.6695867490909 78.7319260475
"5194" 1038.6 45.6328983224242 78.759398575
"5195" 1038.8 45.6537033448633 78.7466674037195
"5196" 1039 45.6173456198155 78.8465939883696
"5197" 1039.2 45.390620480473 78.9718081168902
"5198" 1039.4 45.6145541090909 79.14401396
"5199" 1039.6 45.9355778424242 79.60480317125
"5200" 1039.8 45.954369475595 79.8160857912805
"5201" 1040 45.8885987594974 79.8911326956707
"5202" 1040.2 45.9731611087657 80.2007011762805
"5203" 1040.4 46.5042484557576 80.737420555
"5204" 1040.6 47.2591833890909 81.7764456335257
"5205" 1040.8 47.8706790442847 83.2259204297093
"5206" 1041 49.4814308969697 85.942215765
"5207" 1041.2 51.5258702033545 87.4924678400581
"5208" 1041.4 53.3176305754475 89.3171547828488
"5209" 1041.6 54.5609374677901 90.8573615996951
"5210" 1041.8 54.6513722024242 91.242915071
"5211" 1042 54.6180351224242 91.2932109290385
"5212" 1042.2 54.6180351224242 91.2932109290385
"5213" 1042.4 54.6377904290909 91.2636251301923
"5214" 1042.6 54.7868740805638 91.3475662338953
"5215" 1042.8 54.8150943064242 91.290991994125
"5216" 1043 54.8150943064242 91.290991994125
"5217" 1043.2 54.7669407464242 91.33906891725
"5218" 1043.4 54.7488537994974 91.373309067378
"5219" 1043.6 54.7774886690909 91.4242337525
"5220" 1043.8 54.7774886690909 91.4242337525
"5221" 1044 54.9143647224242 91.3523825267308
"5222" 1044.2 55.3002987490909 91.2777136058333
"5223" 1044.4 56.7501627321803 91.5609263283537
"5224" 1044.6 59.2035633977731 92.143630635407
"5225" 1044.8 62.5004024824242 92.3582996875
"5226" 1045 65.601021955595 92.5365360854268
"5227" 1045.2 68.579495813156 92.9680557856707
"5228" 1045.4 69.86029396874 93.056680255
"5229" 1045.6 70.3827698424242 92.9500156644231
"5230" 1045.8 71.7202041037576 93.2984706286111
"5231" 1046 74.6397975107169 94.0093315840854
"5232" 1046.2 78.4323517624242 95.3894352216667
"5233" 1046.4 82.2846365624242 96.4791788125
"5234" 1046.6 85.8538090033131 97.7001800347222
"5235" 1046.8 89.7048708557576 98.6861385216667
"5236" 1047 92.8582858697413 100.575935718232
"5237" 1047.2 95.1104412545173 103.44953404564
"5238" 1047.4 96.9616023780764 105.610808061957
"5239" 1047.6 98.3966926642425 105.40899900125
"5240" 1047.8 99.8125324024242 104.913244755
"5241" 1048 99.6199181624242 104.876614718333
"5242" 1048.2 98.5893069042424 104.72718081875
"5243" 1048.4 97.5390728966464 104.939496281278
"5244" 1048.6 97.1116997624242 105.967767156731
"5245" 1048.8 96.9520858642424 105.942215785
"5246" 1049 96.9086824619987 105.860754692819
"5247" 1049.2 96.9290780321917 105.166886462384
"5248" 1049.4 96.5414459712047 104.769181501037
"5249" 1049.6 96.2078944824242 104.26214585325
"5250" 1049.8 95.7309449357575 103.7868711275
"5251" 1050 94.4936277464243 102.714068928625
"5252" 1050.2 91.0764535757576 101.293210939038
"5253" 1050.4 87.565377278946 100.602446852935
"5254" 1050.6 83.4036335757576 100.627530465
"5255" 1050.8 79.2119808290909 101.085405923333
"5256" 1051 74.9469512290909 102.44071728
"5257" 1051.2 71.1257621077901 104.215710581159
"5258" 1051.4 67.5817495757576 106.8088491525
"5259" 1051.6 64.0225247692535 109.084378503476
"5260" 1051.8 60.2564465864242 111.56983816825
"5261" 1052 56.6186212999852 112.986817531768
"5262" 1052.2 52.6253992512047 113.493384136402
"5263" 1052.4 48.7789309090909 115.059764911667
"5264" 1052.6 44.4322471887657 116.560926353354
"5265" 1052.8 41.0335454344243 116.444838173125
"5266" 1053 39.1231163013716 114.635627645
"5267" 1053.2 35.5606744606061 111.91249551125
"5268" 1053.4 32.6402564557576 110.671909173269
"5269" 1053.6 32.0453395064242 110.8198381675
"5270" 1053.8 32.0774901540032 110.668016305
"5271" 1054 31.72267444874 109.6862349275
"5272" 1054.2 29.6338360668145 106.917399139207
"5273" 1054.4 28.2620468453511 103.390194632866
"5274" 1054.6 26.611684359181 98.5329358683108
"5275" 1054.8 25.3258541624242 94.444838151125
"5276" 1055 23.9101394984243 90.367915070125
"5277" 1055.2 22.4366405624242 86.8271641508333
"5278" 1055.4 21.1076023064242 83.348684293875
"5279" 1055.6 18.8870352824242 79.5927319091667
"5280" 1055.8 16.595501749401 76.8842388491279
"5281" 1056 13.5030086690909 75.3344901466667
"5282" 1056.2 9.45533666661029 72.7965823155233
"5283" 1056.4 5.53244797575757 70.2337575408333
"5284" 1056.6 2.76311167684286 68.9951511847093
"5285" 1056.8 3.28115439442426 68.99291504875
"5286" 1057 4.11077144242425 68.8747831805
"5287" 1057.2 4.70542969131314 67.3903509445833
"5288" 1057.4 5.32148952242424 64.6550029565
"5289" 1057.6 6.12525571189792 61.437247025
"5290" 1057.8 7.24900773842426 56.887145805875
"5291" 1058 9.13612041084529 52.38866402
"5292" 1058.2 10.2673716557576 48.7586941212179
"5293" 1058.4 10.4438697245295 44.635627575
"5294" 1058.6 10.5046952740032 40.1113360725
"5295" 1058.8 10.4945576824242 36.39676117
"5296" 1059 11.7718942213716 34.0789474025
"5297" 1059.2 14.1136778761085 33.7753036775
"5298" 1059.4 17.1144049834769 34.5850202775
"5299" 1059.6 20.8017684765706 35.8948849968902
"5300" 1059.8 24.3435215384243 37.367915017125
"5301" 1060 27.4344732108453 38.66396765
"5302" 1060.2 29.1492468264242 39.2044534805
"5303" 1060.4 29.5189180024242 39.1334475632692
"5304" 1060.6 29.5228170761085 38.9777328325
"5305" 1060.8 29.6239033464242 38.9077501835
"5306" 1061 29.6239033464242 38.9077501835
"5307" 1061.2 29.6239033464242 38.9077501835
"5308" 1061.4 29.6239033464242 38.9077501835
"5309" 1061.6 29.7559816824242 38.8967611725
"5310" 1061.8 29.7786421812478 38.7723267832353
"5311" 1062 29.8094856379798 38.5228295481944
"5312" 1062.2 29.943390132154 38.5329358083108
"5313" 1062.4 30.0770054157576 38.5121457875
"5314" 1062.6 30.0995638402621 38.5225407979054
"5315" 1062.8 30.0995638402621 38.5225407979054
"5316" 1063 30.0995638402621 38.5225407979054
"5317" 1063.2 30.0995638402621 38.5225407979054
"5318" 1063.4 30.4960258676874 38.3299595525
"5319" 1063.6 33.3415698424242 37.8612582128846
"5320" 1063.8 36.8876473890909 38.4628361227564
"5321" 1064 39.9991081890909 39.2419288257051
"5322" 1064.2 42.4877829464242 40.175607327625
"5323" 1064.4 42.8537500024242 40.329453481625
"5324" 1064.6 42.9348507350558 40.20242919
"5325" 1064.8 42.8641615829648 40.2273225043919
"5326" 1065 42.4786591140032 40.20242919
"5327" 1065.2 42.2331041179798 40.4565902338889
"5328" 1065.4 42.1566698957576 41.2502410283333
"5329" 1065.6 42.3109280533333 42.76039754
"5330" 1065.8 42.7372855782382 45.3547218229651
"5331" 1066 42.8537500024242 48.1275304125
"5332" 1066.2 42.7478121704243 49.714068875625
"5333" 1066.4 43.1074370502291 51.3357855751829
"5334" 1066.6 43.5772278794974 53.9624272288415
"5335" 1066.8 44.0277796557576 56.0854058783333
"5336" 1067 44.3946639224242 57.0927318866667
"5337" 1067.2 44.4125815261452 56.9557951798256
"5338" 1067.4 44.4842519410289 57.018406986686
"5339" 1067.6 44.6881713357576 56.9553692491667
"5340" 1067.8 44.9266461090909 57.0652593591667
"5341" 1068 44.9199754860606 57.08732063125
"5342" 1068.2 44.8624413624242 57.001156795
"5343" 1068.4 44.9772045507169 56.9455416783537
"5344" 1068.6 45.156365689697 57.08732063125
"5345" 1068.8 45.0934504675405 57.0989078812209
"5346" 1069 45.0128212507963 57.1615196880814
"5347" 1069.2 44.8944197883702 57.2023744964189
"5348" 1069.4 44.3255203490909 57.5259525126282
"5349" 1069.6 44.1745333624242 58.7227685183333
"5350" 1069.8 44.4125815261452 61.1597307833139
"5351" 1070 45.1467766690909 63.75939856
"5352" 1070.2 46.508941161494 66.4370116472674
"5353" 1070.4 47.4585741587033 68.9504284655232
"5354" 1070.6 48.5336303819591 71.9021279318023
"5355" 1070.8 51.1361623224242 74.85829967
"5356" 1071 53.2286533842424 77.73417379875
"5357" 1071.2 55.3351527544243 81.0420603599444
"5358" 1071.4 57.7855408685112 83.8047879732609
"5359" 1071.6 60.0577037115152 86.6764815
"5360" 1071.8 62.3077882424242 89.2144869753261
"5361" 1072 64.3459156656801 91.4280671284302
"5362" 1072.2 67.0460985464242 93.3668466970555
"5363" 1072.4 70.4801352824242 94.9865048183333
"5364" 1072.6 74.0948401487657 96.5327837442073
"5365" 1072.8 77.5339439144243 98.387145847375
"5366" 1073 80.7066354285112 100.719503709239
"5367" 1073.2 83.2669051949824 103.843093974477
"5368" 1073.4 85.4257773588687 106.751462095056
"5369" 1073.6 86.9624109624242 108.83557243125
"5370" 1073.8 86.8156572557576 109.327164173333
"5371" 1074 86.5099914684708 109.05776303157
"5372" 1074.2 86.4701745713132 109.144624490611
"5373" 1074.4 86.42511860874 109.10931185
"5374" 1074.6 86.3746905890909 109.084137968526
"5375" 1074.8 86.5349013077901 108.924903831646
"5376" 1075 86.6476511068145 108.502764994451
"5377" 1075.2 86.8784509090909 108.236011734936
"5378" 1075.4 87.249192164202 107.836932181611
"5379" 1075.6 87.7810214824242 107.72368431825
"5380" 1075.8 87.77341828874 107.5607288525
"5381" 1076 87.6943450744242 107.5121458565
"5382" 1076.2 87.6847143624242 107.473684318
"5383" 1076.4 87.6847143624242 107.473684318
"5384" 1076.6 87.7232372104242 107.483299702625
"5385" 1076.8 87.6999825643754 107.461489196037
"5386" 1077 87.6999825643754 107.461489196037
"5387" 1077.2 87.6999825643754 107.461489196037
"5388" 1077.4 87.6999825643754 107.461489196037
"5389" 1077.6 87.7731825307963 107.411966965523
"5390" 1077.8 87.7476844024242 107.318851970705
"5391" 1078 87.6291525624242 107.269542305962
"5392" 1078.2 87.6172993784243 107.252530471625
"5393" 1078.4 87.6587855224242 107.239956507115
"5394" 1078.6 87.6587855224242 107.239956507115
"5395" 1078.8 87.6587855224242 107.239956507115
"5396" 1079 87.6587855224242 107.239956507115
"5397" 1079.2 87.6847143624242 107.290992010125
"5398" 1079.4 87.7375658307169 107.311395387256
"5399" 1079.6 87.7375658307169 107.311395387256
"5400" 1079.8 87.7187741975462 107.339537976402
"5401" 1080 87.7328679224242 107.3582997025
"5402" 1080.2 87.7187741975462 107.339537976402
"5403" 1080.4 87.6847143624242 107.348684317875
"5404" 1080.6 87.7187741975462 107.339537976402
"5405" 1080.8 87.6847143624242 107.348684317875
"5406" 1081 87.7187741975462 107.339537976402
"5407" 1081.2 87.6847143624242 107.348684317875
"5408" 1081.4 87.6847143624242 107.348684317875
"5409" 1081.6 87.6847143624242 107.348684317875
"5410" 1081.8 87.6847143624242 107.348684317875
"5411" 1082 87.6847143624242 107.348684317875
"5412" 1082.2 87.6847143624242 107.348684317875
"5413" 1082.4 87.8526010986405 107.379089723311
"5414" 1082.6 87.7521293464243 107.387145856375
"5415" 1082.8 87.8760938957575 107.516090629679
"5416" 1083 87.6060243985218 107.611583004817
"5417" 1083.2 87.5308578658389 107.66786818311
"5418" 1083.4 87.2804484284708 107.671358736802
"5419" 1083.6 86.9859005038877 107.733534224451
"5420" 1083.8 86.6216319224243 107.920429880577
"5421" 1084 86.4656689750558 108.17813776
"5422" 1084.2 86.2053922052149 108.181197735523
"5423" 1084.4 86.0799689791684 108.06491866564
"5424" 1084.6 86.1277492557575 108.0725854175
"5425" 1084.8 86.0268560824242 108.04511289
"5426" 1085 86.0172573661452 108.029140490291
"5427" 1085.2 85.9292982206061 108.01389410875
"5428" 1085.4 85.538740492859 108.252948532826
"5429" 1085.6 84.3095875660606 109.19396404
"5430" 1085.8 83.1101261624242 110.56983816725
"5431" 1086 82.603953857308 112.098907936221
"5432" 1086.2 82.6826165077901 113.230719971037
"5433" 1086.4 82.7120567330909 113.443769794056
"5434" 1086.6 82.6698650424242 113.20994806
"5435" 1086.8 82.7920886963777 113.225920459709
"5436" 1087 82.7774288387879 113.17997803
"5437" 1087.2 82.8279239038196 113.234865003547
"5438" 1087.4 82.8212048024242 113.079453554375
"5439" 1087.6 82.8611370229121 112.949294079573
"5440" 1087.8 83.0367493090909 112.7429150925
"5441" 1088 83.4678383224242 112.6330249825
"5442" 1088.2 84.4070620450909 112.785650135278
"5443" 1088.4 86.0351749698661 113.494256774826
"5444" 1088.6 88.6207725897413 114.35642353689
"5445" 1088.8 91.0623426424242 115.123867475833
"5446" 1089 90.9791225526682 115.172558622134
"5447" 1089.2 90.3059966157576 114.192619235962
"5448" 1089.4 90.0886882424243 112.959877617372
"5449" 1089.6 89.539277146208 111.557883906284
"5450" 1089.8 88.9463376344242 108.99291508875
"5451" 1090 88.5033248824242 105.8198381625
"5452" 1090.2 88.1789219518979 103.3097167025
"5453" 1090.4 87.9254821624242 101.01214585
"5454" 1090.6 87.8717293512615 98.7715376187791
"5455" 1090.8 88.0867405959126 96.6874589047093
"5456" 1091 87.9867685115151 95.51389409625
"5457" 1091.2 87.477542069401 94.4066002262209
"5458" 1091.4 87.2020042853511 92.9211514704268
"5459" 1091.6 87.4375260877576 92.0335133623889
"5460" 1091.8 88.3107106424242 90.6697443387195
"5461" 1092 89.7640726351515 89.089068915
"5462" 1092.2 92.1361190368429 87.2241315249419
"5463" 1092.4 94.3367847224242 86.4059187291667
"5464" 1092.6 96.7857372024242 85.9205707433333
"5465" 1092.8 99.8579343304242 85.483299680625
"5466" 1093 102.993168846061 85.82857940125
"5467" 1093.2 106.050012355595 85.9793128143293
"5468" 1093.4 107.703276252637 85.1160738210106
"5469" 1093.6 108.263794867879 84.85829968
"5470" 1093.8 108.217168376378 84.9879955656395
"5471" 1094 108.118621555913 85.3099991437791
"5472" 1094.2 108.037992339168 86.2760098781977
"5473" 1094.4 108.828314468511 87.9435839640217
"5474" 1094.6 110.198692460606 90.32158639875
"5475" 1094.8 111.634544067879 92.7079500375
"5476" 1095 112.418846448936 93.2348649835465
"5477" 1095.2 112.615940089866 92.7786932478488
"5478" 1095.4 111.901368989091 91.7722191008333
"5479" 1095.6 111.63752455902 90.7461883929255
"5480" 1095.8 112.790229507879 88.73067730625
"5481" 1096 115.368425309091 86.5707538941667
"5482" 1096.2 117.435588849091 84.6900304490625
"5483" 1096.4 117.638322315468 84.3399050306522
"5484" 1096.6 117.220357027879 83.844313665
"5485" 1096.8 117.334174533333 82.05235562125
"5486" 1097 117.981864235313 79.4950518113889
"5487" 1097.2 118.573543327075 76.8663497614535
"5488" 1097.4 118.803684992646 74.2044535155
"5489" 1097.6 119.623086440685 72.1910755870652
"5490" 1097.8 119.581213779816 71.78137659
"5491" 1098 119.575503871515 71.84256540125
"5492" 1098.2 119.592835579567 71.6283153653571
"5493" 1098.4 119.479196751515 71.71144652
"5494" 1098.6 119.24027726998 71.2557355638333
"5495" 1098.8 119.321603282424 68.8967612025
"5496" 1099 119.82567884668 65.4761392678191
"5497" 1099.2 120.923989832211 61.5645189693085
"5498" 1099.4 122.497689154765 58.1029805043085
"5499" 1099.6 123.489775436024 56.9506073444
"5500" 1099.8 123.004859259567 56.9422870932143
"5501" 1100 122.201421065839 56.6922583760366
"5502" 1100.2 121.234904733091 55.6488979413889
"5503" 1100.4 119.768118111515 52.5331248225
"5504" 1100.6 118.477769469091 49.03412382
"5505" 1100.8 117.640133025127 45.9861582689865
"5506" 1101 117.956910901148 44.4695926019681
"5507" 1101.2 119.466063962424 42.598684253125
"5508" 1101.4 120.233310685091 42.9993252791667
"5509" 1101.6 120.156264989091 43.3839406641667
"5510" 1101.8 119.947599562424 43.1916329716667
"5511" 1102 119.629786066424 43.1506073306
"5512" 1102.2 118.971752928139 43.3473106275
"5513" 1102.4 118.53363593697 43.4422157225
"5514" 1102.6 117.705318572859 42.776359838587
"5515" 1102.8 116.530745890084 41.5645189493085
"5516" 1103 115.249827836843 39.8448828192442
"5517" 1103.2 114.221911975758 37.8253326
"5518" 1103.4 113.802786579816 37.16599194
"5519" 1103.6 113.832097442424 37.17473319875
"5520" 1103.8 113.744545515152 37.16599194
"5521" 1104 112.816495086061 36.921236695
"5522" 1104.2 111.126742889697 35.6275304
"5523" 1104.4 109.569947457308 33.3869221687791
"5524" 1104.6 108.027404664242 30.2603975275
"5525" 1104.8 105.224075335758 27.660497425
"5526" 1105 102.650840810424 27.271761160875
"5527" 1105.2 100.023738750532 27.5246197889865
"5528" 1105.4 97.7488084024242 28.1275303925
"5529" 1105.6 97.4213641944242 28.367915008125
"5530" 1105.8 97.4475399757576 28.6009031740385
"5531" 1106 97.0300284336437 29.1219018756707
"5532" 1106.2 95.5658470157575 30.187969955
"5533" 1106.4 94.2676583575462 31.3451664182317
"5534" 1106.6 93.9409730424242 32.2596802980128
"5535" 1106.8 94.0453618787879 32.71669123625
"5536" 1107 94.0058451980999 32.6493599188514
"5537" 1107.2 93.9607283490909 32.7527769454487
"5538" 1107.4 94.1203725840459 32.7844950541216
"5539" 1107.6 93.8580007544242 33.03137655125
"5540" 1107.8 93.7487033717266 33.1096413098256
"5541" 1108 93.9106173273023 33.1462921235976
"5542" 1108.2 94.2864499907169 33.3714328367683
"5543" 1108.4 94.2029553478788 34.53487305625
"5544" 1108.6 94.0992754340032 37.4190283775
"5545" 1108.8 95.3365443490909 41.1128783908333
"5546" 1109 97.1799244842847 44.5228792461047
"5547" 1109.2 98.6822466424242 47.7626388933974
"5548" 1109.4 101.225495434424 50.781376569
"5549" 1109.6 103.644683309741 52.5552977715244
"5550" 1109.8 104.696359245215 53.4584785394767
"5551" 1110 106.882306899168 55.9271726385465
"5552" 1110.2 110.107475568936 58.726814859593
"5553" 1110.4 110.998209209233 58.945861028883
"5554" 1110.6 110.189937267879 58.63452343
"5555" 1110.8 109.059295751261 58.7804821226163
"5556" 1111 106.875054535758 59.4828417791667
"5557" 1111.2 104.155325515468 59.47368427
"5558" 1111.4 100.756553842424 58.4726980757051
"5559" 1111.6 96.5038627048633 57.7241533114024
"5560" 1111.8 92.1021698929506 57.753036495
"5561" 1112 88.3473990690909 57.4681897625
"5562" 1112.2 85.2852577019364 57.9399131615244
"5563" 1112.4 81.8013370957576 57.6837434398077
"5564" 1112.6 78.8340900344242 56.1104364033889
"5565" 1112.8 76.1301529890909 53.1733179633333
"5566" 1113 74.5676846184243 49.18522272125
"5567" 1113.2 74.3140758690909 45.2215475036111
"5568" 1113.4 75.0344218073023 40.7541720561585
"5569" 1113.6 76.0534408242424 35.98592200875
"5570" 1113.8 77.8521672279562 31.6218020817553
"5571" 1114 80.9300831733333 29.858299625
"5572" 1114.2 84.2658116024242 27.061096825
"5573" 1114.4 87.3845230202966 23.3975794876064
"5574" 1114.6 89.45853427671 20.8747831325
"5575" 1114.8 89.3788441551515 20.207949965
"5576" 1115 89.1713274594455 20.5006891410106
"5577" 1115.2 89.2825370351515 20.54885905625
"5578" 1115.4 89.3379865890909 21.2984705566111
"5579" 1115.6 89.1678440104242 22.060222694125
"5580" 1115.8 88.3411234171611 22.34817816
"5581" 1116 87.7970726690909 22.3287138186538
"5582" 1116.2 87.4118441890909 22.1413370926282
"5583" 1116.4 87.1966715245864 22.1815844406081
"5584" 1116.6 86.7191087645295 23.23886642
"5585" 1116.8 85.7874640984243 24.387145773375
"5586" 1117 85.5153347490909 24.0742759505769
"5587" 1117.2 84.9998280305324 24.5412518026351
"5588" 1117.4 84.3644676765706 25.3320332039634
"5589" 1117.6 83.5146160664243 26.425607313875
"5590" 1117.8 83.2353254184243 26.935222699
"5591" 1118 82.8624792824242 27.1934644575
"5592" 1118.2 82.8987202892535 27.6678681031098
"5593" 1118.4 82.8141579399852 28.6716204493293
"5594" 1118.6 82.4955950157576 31.4150761833333
"5595" 1118.8 81.1931558690909 35.0322923041667
"5596" 1119 79.4154348315152 38.63452341
"5597" 1119.2 77.1048421908687 40.4437697210556
"5598" 1119.4 75.5265003875405 41.8484606387791
"5599" 1119.6 74.517390900202 44.5912056226389
"5600" 1119.8 74.1535640024242 47.53137656575
"5601" 1120 73.2225951757576 50.7465780341667
"5602" 1120.2 72.0760818424242 54.41873921
"5603" 1120.4 72.1519376435053 57.7429150375
"5604" 1120.6 71.9853523548567 58.1379254329054
"5605" 1120.8 72.1727608045864 58.023580318446
"5606" 1121 72.1888987544243 57.694838114375
"5607" 1121.2 72.0990121090909 58.0634278583333
"5608" 1121.4 71.8051519224242 59.3997197728846
"5609" 1121.6 72.4267549438196 62.528245990407
"5610" 1121.8 73.4480583559126 65.2116091415698
"5611" 1122 73.4697834504242 65.021761198625
"5612" 1122.2 73.5371984344243 64.6659919675
"5613" 1122.4 73.3983134297927 64.7469636275
"5614" 1122.6 73.5404869702291 64.7785623240854
"5615" 1122.8 73.5503773034769 64.7064777975
"5616" 1123 73.5991473386405 64.8427071443919
"5617" 1123.2 73.7105512504242 65.906376584125
"5618" 1123.4 74.8362744753131 68.6830859886111
"5619" 1123.6 76.8137806726465 70.8198381275
"5620" 1123.8 78.7134967711199 72.7094702364131
"5621" 1124 80.5165530238196 75.6141136242442
"5622" 1124.2 82.4359763224242 79.368789185
"5623" 1124.4 82.4222181624242 81.9370542558333
"5624" 1124.6 83.1504407707963 85.9540063000581
"5625" 1124.8 83.0180063085112 89.2897378115217
"5626" 1125 82.3396692024242 90.4535377808333
"5627" 1125.2 80.9419812557576 90.7606665498077
"5628" 1125.4 77.9589299490909 92.3287138886538
"5629" 1125.6 74.0091033224242 95.156376613375
"5630" 1125.8 70.6260357698661 97.5461351130814
"5631" 1126 67.4144145565706 100.500888813841
"5632" 1126.2 64.1422095757576 104.894929736667
"5633" 1126.4 62.8146678213716 108.9777329025
"5634" 1126.6 61.7568219280056 112.939695056919
"5635" 1126.8 59.5928446690909 115.62753048
"5636" 1127 55.9172757908687 118.460863816167
"5637" 1127.2 53.711817857308 119.50499023343
"5638" 1127.4 53.4750495224242 118.466358321667
"5639" 1127.6 52.4416588379798 116.2044535575
"5640" 1127.8 49.2283641357576 112.935222785
"5641" 1128 45.9176602387033 109.755437450872
"5642" 1128.2 42.7726492697927 107.4595142775
"5643" 1128.4 39.3687760787033 105.0506073925
"5644" 1128.6 35.5971204954475 102.564024205756
"5645" 1128.8 31.2277520290909 100.869147822244
"5646" 1129 26.3623022157576 99.4278967641667
"5647" 1129.2 21.9032472824242 98.4726981157051
"5648" 1129.4 17.9789967224242 96.6806440141667
"5649" 1129.6 15.6817039596336 95.1042746455232
"5650" 1129.8 12.2146476396336 92.4119669505233
"5651" 1130 8.97339906909091 89.1926192109615
"5652" 1130.2 8.01197414464646 85.1040261759722
"5653" 1130.4 7.37217947610845 80.36437255
"5654" 1130.6 6.38912273842425 75.3473106595
"5655" 1130.8 6.67350762404587 71.4955138038514
"5656" 1131 6.80599498642425 66.0506073535
"5657" 1131.2 5.70961445716108 61.194332045
"5658" 1131.4 6.0323277890909 56.8668466605555
"5659" 1131.6 7.60534408242424 52.2941970833333
"5660" 1131.8 9.08847373042425 49.752530414125
"5661" 1132 9.91150917215398 49.1254514114189
"5662" 1132.2 10.14987956874 49.3927126
"5663" 1132.4 12.2377165544243 49.0506073365
"5664" 1132.6 16.6774747864242 46.637145795625
"5665" 1132.8 20.3381591055821 45.688259155
"5666" 1133 24.9003110740521 43.7625930199419
"5667" 1133.2 28.6611217918979 41.2651822275
"5668" 1133.4 32.9859743224242 39.6265442107051
"5669" 1133.6 36.9399722553972 38.1275304025
"5670" 1133.8 41.4284046264242 38.18522271025
"5671" 1134 44.5543928043755 39.5252789967683
"5672" 1134.2 47.5392033754475 41.3028434647093
"5673" 1134.4 51.1854357326568 43.1364749513372
"5674" 1134.6 54.1977149792663 43.3502024725
"5675" 1134.8 54.3624508424242 43.271761176875
"5676" 1135 54.1024216184242 43.4242337045
"5677" 1135.2 54.25854052874 43.40080976
"5678" 1135.4 54.1774397961085 43.19838061
"5679" 1135.6 54.1368894297927 43.2287449825
"5680" 1135.8 54.2382653455821 43.1680162375
"5681" 1136 54.1574542584242 43.1165413965
"5682" 1136.2 54.2179901624242 43.1275304075
"5683" 1136.4 54.1774397961085 43.19838061
"5684" 1136.6 54.4216109304242 43.3033545835
"5685" 1136.8 54.7958328824242 43.56275308
"5686" 1137 57.8872914344243 44.617915024375
"5687" 1137.2 60.8482003348687 47.0078722917222
"5688" 1137.4 63.0200129903312 49.4781565319186
"5689" 1137.6 66.7468745642847 52.6713586818023
"5690" 1137.8 69.3146662619798 55.4266757189444
"5691" 1138 71.7458860024242 59.0562358643293
"5692" 1138.2 73.2867999224242 62.165991965
"5693" 1138.4 75.3138354957576 66.231926035
"5694" 1138.6 77.2441470351515 68.81808987375
"5695" 1138.8 77.6293755151515 69.13277518875
"5696" 1139 77.6343784824242 69.3271641333333
"5697" 1139.2 77.515558009697 69.49990805625
"5698" 1139.4 77.5806881019364 69.5440407528659
"5699" 1139.6 77.8020360600987 70.3368327602907
"5700" 1139.8 78.2750148557576 73.6896606155769
"5701" 1140 78.6698610508453 77.4190284175
"5702" 1140.2 79.3037018957576 81.4883363066667
"5703" 1140.4 80.3766432245519 85.0915239028191
"5704" 1140.6 80.5351779013716 88.01619442
"5705" 1140.8 80.4839954268145 88.4370989331098
"5706" 1141 80.658198945127 88.3458256710135
"5707" 1141.2 80.6061410424242 88.1275304525
"5708" 1141.4 80.5540831397216 88.075555400473
"5709" 1141.6 80.7206684283702 87.9612102860135
"5710" 1141.8 80.8333270690909 88.0683588548077
"5711" 1142 80.9179926690909 87.8161751408333
"5712" 1142.2 80.9300831733333 87.8827752075
"5713" 1142.4 80.9644931168428 87.9218059442442
"5714" 1142.6 81.1656395490909 87.71544254
"5715" 1142.8 81.8816753428687 87.9651372899445
"5716" 1143 84.2187281215354 89.4950518213889
"5717" 1143.2 86.0606261115151 91.56284514125
"5718" 1143.4 88.042725612859 93.8800388194565
"5719" 1143.6 89.9041557187879 94.97193605375
"5720" 1143.8 92.2449589488072 97.3337497743085
"5721" 1144 93.8665613873131 100.546333883722
"5722" 1144.2 94.9935873172068 103.110808059457
"5723" 1144.4 94.3092684024242 103.2923656325
"5724" 1144.6 93.8661108276874 103.40080982
"5725" 1144.8 92.9334524024242 102.827342849939
"5726" 1145 90.7630187712047 103.193196508841
"5727" 1145.2 87.3568115490909 104.3363216775
"5728" 1145.4 83.3290059806061 105.14676123875
"5729" 1145.6 78.9900605897413 105.697886942866
"5730" 1145.8 74.5858261921917 106.454900774942
"5731" 1146 69.8107848005638 106.383344424244
"5732" 1146.2 65.8686822690909 105.376051179808
"5733" 1146.4 61.7010533864242 103.9736843145
"5734" 1146.6 59.1446343899798 101.939496278278
"5735" 1146.8 56.0381947304243 99.41599200225
"5736" 1147 52.6587320290909 97.001156835
"5737" 1147.2 50.295236738034 95.135035149939
"5738" 1147.4 49.7681073357576 95.1097789801923
"5739" 1147.6 49.725151029401 95.0058846633139
"5740" 1147.8 50.0743145890909 94.9421261200641
"5741" 1148 50.3859805455821 94.41295556
"5742" 1148.2 50.7124109944242 93.7978601285
"5743" 1148.4 51.3608789357576 93.7365048170833
"5744" 1148.6 52.2495665877901 93.0993878683537
"5745" 1148.8 54.2137098459798 91.0847954127222
"5746" 1149 56.0142299354475 87.8949723127326
"5747" 1149.2 57.5523566726465 84.1788124998333
"5748" 1149.4 58.3880884584243 81.01214583
"5749" 1149.6 59.3415289464242 79.089068905
"5750" 1149.8 59.3780242761085 78.9372470425
"5751" 1150 59.2605321890909 79.4391675246795
"5752" 1150.2 59.3126368104243 79.4352227515
"5753" 1150.4 59.4378360664242 79.521761213125
"5754" 1150.6 59.7286365897413 79.5628024889634
"5755" 1150.8 59.9138684024242 79.858299675
"5756" 1151 59.7829799613432 79.9570522738514
"5757" 1151.2 59.9386330904243 79.95445352125
"5758" 1151.4 59.8240783055821 79.9696357075
"5759" 1151.6 59.9223349624242 79.9224022391667
"5760" 1151.8 60.0514500024242 79.8766146933333
"5761" 1152 60.0734630584243 80.1275304445
"5762" 1152.2 60.3999900557576 80.7282630458333
"5763" 1152.4 61.8308386957576 82.7795450991667
"5764" 1152.6 63.3393445055354 84.5463338677222
"5765" 1152.8 64.060108035595 84.8911327006708
"5766" 1153 64.2480243673023 84.9943221942073
"5767" 1153.2 65.4037098073023 85.7635529642073
"5768" 1153.4 68.6824023757576 86.6440139675
"5769" 1153.6 72.1985294664242 87.14676122075
"5770" 1153.8 75.3230076024242 87.660497485
"5771" 1154 79.0652271224242 87.3924877167222
"5772" 1154.2 82.9085531205638 86.6159025440116
"5773" 1154.4 86.2593689864243 86.252530450625
"5774" 1154.6 90.6784564219364 85.7541721011585
"5775" 1154.8 95.2815117090909 85.29786012
"5776" 1155 99.4727058504242 84.714068910625
"5777" 1155.2 104.105078322424 83.5579333783333
"5778" 1155.4 108.414262017308 82.018407011686
"5779" 1155.6 112.640930431898 81.21457498
"5780" 1155.8 116.156030120685 81.9820454965217
"5781" 1156 119.874322405902 81.7562929879348
"5782" 1156.2 121.594451314424 81.5377868561667
"5783" 1156.4 121.286268530424 81.9053082240556
"5784" 1156.6 120.866615377743 82.6119821654787
"5785" 1156.8 121.967955449381 84.473684295
"5786" 1157 122.366742695758 85.0689223908333
"5787" 1157.2 122.441953970424 85.098684295625
"5788" 1157.4 122.51541614568 85.1758309862209
"5789" 1157.6 122.053223413333 84.98941856125
"5790" 1157.8 121.722860807758 84.8625731842778
"5791" 1158 120.996509717207 84.7161592116304
"5792" 1158.2 119.532561735758 85.6550029775
"5793" 1158.4 116.747576620606 87.65550248
"5794" 1158.6 113.950801567075 89.6212692733139
"5795" 1158.8 111.218964253091 91.8198381485
"5796" 1159 109.472011464242 94.3513066825
"5797" 1159.2 108.029033537308 96.9736843075
"5798" 1159.4 105.777133852637 100.009690857181
"5799" 1159.6 103.746115420606 102.655502495
"5800" 1159.8 102.290449429793 105.74898796
"5801" 1160 99.8478097357576 108.729108382372
"5802" 1160.2 96.3736323168429 111.642736200523
"5803" 1160.4 92.4198144290909 113.8967612475
"5804" 1160.6 89.0426447544242 115.7429150955
"5805" 1160.8 85.8677983302291 116.720401025183
"5806" 1161 81.9768377270754 118.136475026337
"5807" 1161.2 77.5724667624242 118.290992021125
"5808" 1161.4 72.9290877624242 117.706285060833
"5809" 1161.6 69.1593519224242 117.184307038333
"5810" 1161.8 65.4933314424242 117.456919041987
"5811" 1162 62.7251190957576 117.83906894375
"5812" 1162.2 58.6481176824242 117.7429150975
"5813" 1162.4 54.2788157118979 117.7834009275
"5814" 1162.6 51.1608564557576 118.551593599295
"5815" 1162.8 48.5221119224242 119.858299715
"5816" 1163 44.2072554726945 120.383247740473
"5817" 1163.2 41.1906904668145 119.553421665915
"5818" 1163.4 40.0379132557576 117.761230115833
"5819" 1163.6 38.0750824290909 114.6659920175
"5820" 1163.8 36.6638287442424 111.1694885175
"5821" 1164 36.0862226510729 107.898840243581
"5822" 1164.2 36.0818388276874 104.81781387
"5823" 1164.4 34.8373287757576 101.131193469167
"5824" 1164.6 33.3921627009608 98.0055792428658
"5825" 1164.8 32.9563413624242 94.1630334171154
"5826" 1165 32.310654760319 90.4554656775
"5827" 1165.2 32.6816358143162 88.408195733446
"5828" 1165.4 32.9627484889107 88.7616260872297
"5829" 1165.6 32.9448174335354 88.5762484016667
"5830" 1165.8 32.7277442424242 88.5670908925
"5831" 1166 32.4221682676874 88.3097166875
"5832" 1166.2 31.8950135055821 85.4352227575
"5833" 1166.4 32.4911038904243 81.26214583025
"5834" 1166.6 34.5135534104243 76.627530441
"5835" 1166.8 37.2312486157576 73.1183729283333
"5836" 1167 39.2833396999852 72.0956355021341
"5837" 1167.2 39.3610117837576 71.3155646237222
"5838" 1167.4 38.7841568290909 71.0565245182692
"5839" 1167.6 38.2310082424242 68.5121458175
"5840" 1167.8 38.9356944863267 64.2813765825
"5841" 1168 40.8175423224242 59.5103143066667
"5842" 1168.2 43.1952025187879 55.0855723775
"5843" 1168.4 46.2069888169697 50.86354440125
"5844" 1168.6 48.9489206193131 46.5805218639444
"5845" 1168.8 50.9166716768429 42.572968689593
"5846" 1169 53.5815257172068 38.1776976266304
"5847" 1169.2 57.4068259135354 34.5719748433889
"5848" 1169.4 61.7747395317266 31.5980134013372
"5849" 1169.6 65.3070671224242 28.8784461441667
"5850" 1169.8 66.3620830990096 27.9868174467683
"5851" 1170 67.2640814912047 27.9305322684756
"5852" 1170.2 69.5431693090909 27.1413370976282
"5853" 1170.4 70.9980895412478 27.4827340117647
"5854" 1170.6 71.2421256824242 28.5713173751923
"5855" 1170.8 71.6668647757576 29.8730925244231
"5856" 1171 72.3665318868687 31.1403509083333
"5857" 1171.2 72.8078672175594 32.0984243673649
"5858" 1171.4 74.0854443321803 32.7616767385976
"5859" 1171.6 76.5248014705324 33.0443703142568
"5860" 1171.8 79.4986091624242 33.079453474375
"5861" 1172 83.9119389289359 33.9862066058721
"5862" 1172.2 88.1942462182382 36.2223425651744
"5863" 1172.4 91.411330115595 37.5740594826219
"5864" 1172.6 92.7793610104243 38.26214578725
"5865" 1172.8 93.2416351864243 39.396761173
"5866" 1173 95.0714704664243 42.271761175875
"5867" 1173.2 97.7084937940522 45.605169050407
"5868" 1173.4 100.329839218424 49.9993252861667
"5869" 1173.6 102.770216845215 54.2098202218023
"5870" 1173.8 104.90903341112 59.0138180488043
"5871" 1174 107.805063490796 63.8699275659884
"5872" 1174.2 110.284143141624 68.5967612022
"5873" 1174.4 112.338217232192 73.4763676471512
"5874" 1174.6 111.943640437207 78.1275304425
"5875" 1174.8 110.700941565351 82.9399131865244
"5876" 1175 108.443484775758 86.4883363116667
"5877" 1175.2 104.770472969697 89.8408171675
"5878" 1175.4 101.219962897743 93.847661391117
"5879" 1175.6 98.4470350224242 97.7429150775
"5880" 1175.8 97.0792446157575 99.1256989616667
"5881" 1176 97.0668498770189 98.9279462637162
"5882" 1176.2 97.1929787384242 98.9297282655
"5883" 1176.4 97.1813772629648 98.9383412741216
"5884" 1176.6 97.1923672646465 98.9074449931944
"5885" 1176.8 97.0668498770189 98.9903163261487
"5886" 1177 97.0668498770189 98.9903163261487
"5887" 1177.2 96.9210877494513 99.0526863885811
"5888" 1177.4 96.7857372024242 99.06983815575
"5889" 1177.6 96.7649140413432 98.948736284527
"5890" 1177.8 96.7958747940032 98.9574899775
"5891" 1178 96.7958747940032 98.9574899775
"5892" 1178.2 96.8153701624242 99.0939998914744
"5893" 1178.4 95.6388069551515 100.347810185
"5894" 1178.6 92.8958691360828 102.517774369329
"5895" 1178.8 89.4932724880056 104.576546569128
"5896" 1179 86.0268560824242 107.6330249775
"5897" 1179.2 82.8799286560828 110.210082069329
"5898" 1179.4 79.6045469944243 112.49291509225
"5899" 1179.6 75.7766913175462 114.600325976159
"5900" 1179.8 71.9877736526568 116.678514380872
"5901" 1180 68.1871086157576 119.867457224167
"5902" 1180.2 64.0871769357576 121.900424259167
"5903" 1180.4 59.65173924874 122.42914992
"5904" 1180.6 56.1808209890909 121.057933415833
"5905" 1180.8 52.4945995940032 119.129554775
"5906" 1181 48.2469487224242 116.6440139975
"5907" 1181.2 44.4322471887657 113.66223967128
"5908" 1181.4 41.1018776290909 112.019471868333
"5909" 1181.6 37.2294141944243 110.26214585925
"5910" 1181.8 34.065165377308 108.995151224709
"5911" 1182 31.1235427864242 107.22368431775
"5912" 1182.2 28.5425119704243 104.117915083875
"5913" 1182.4 26.9523744113131 99.6873595238889
"5914" 1182.6 24.5788867438877 95.1256542868902
"5915" 1182.8 23.1685746744243 92.310222764375
"5916" 1183 22.47719092874 90.2834009
"5917" 1183.2 22.5684292529505 85.7995952275
"5918" 1183.4 22.8811349624242 81.3819683155769
"5919" 1183.6 22.7312270471301 76.487258947647
"5920" 1183.8 23.9471417076874 71.882591165
"5921" 1184 26.5732606690909 67.4590322633333
"5922" 1184.2 27.8298392824242 63.7784180021154
"5923" 1184.4 27.0777265357576 62.88027768
"5924" 1184.6 25.5579790157576 59.0545521196795
"5925" 1184.8 24.8305604024242 53.9700212608333
"5926" 1185 25.4996767692535 49.0374741282317
"5927" 1185.2 26.4862375107169 44.5065172756707
"5928" 1185.4 29.5189180024242 40.0308834616026
"5929" 1185.6 32.3933151224242 35.6916329641667
"5930" 1185.8 35.5971204954475 32.143630575407
"5931" 1186 37.8951680290909 30.8790096851923
"5932" 1186.2 38.8693868664242 30.8308270985
"5933" 1186.4 38.9556046690909 31.1128783808333
"5934" 1186.6 40.0223206744243 31.33906885725
"5935" 1186.8 42.5840900664242 31.18522270325
"5936" 1187 46.7427232290909 31.0945633625
"5937" 1187.2 50.0905421624242 31.616541385
"5938" 1187.4 53.7810846912047 32.1706823665244
"5939" 1187.6 57.4311458933333 34.193963965
"5940" 1187.8 60.8508343757576 37.2399564371154
"5941" 1188 61.2640878256801 39.1740420314535
"5942" 1188.2 61.1076533624242 39.3208242892949
"5943" 1188.4 61.1767969357576 39.2024810939103
"5944" 1188.6 61.1318276192663 39.2206478125
"5945" 1188.8 61.0608644782137 39.1801619825
"5946" 1189 61.1014148445295 39.210526355
"5947" 1189.2 61.1767969357576 39.2024810939103
"5948" 1189.4 61.2387792104242 39.22368424975
"5949" 1189.6 61.1713642264242 39.233299634375
"5950" 1189.8 61.0286321357576 39.0151043678846
"5951" 1190 61.081634178034 39.0937592965244
"5952" 1190.2 61.1767969357576 39.2024810939103
"5953" 1190.4 61.2387792104242 39.22368424975
"5954" 1190.6 61.1723779855821 39.14979761
"5955" 1190.8 61.1767969357576 39.2024810939103
"5956" 1191 61.1781317537756 39.1670314430405
"5957" 1191.2 61.1521028024242 39.1424876684722
"5958" 1191.4 61.0878980557576 39.1424876684722
"5959" 1191.6 61.0844275289107 39.1982164742568
"5960" 1191.8 61.0844275289107 39.1982164742568
"5961" 1192 60.9907233040459 39.1982164742568
"5962" 1192.2 60.9907233040459 39.1982164742568
"5963" 1192.4 60.9907233040459 39.1982164742568
"5964" 1192.6 60.9500927458389 39.0843784334756
"5965" 1192.8 60.9305964264242 39.060222711125
"5966" 1193 61.0461649704243 39.060222711125
"5967" 1193.2 61.1372863224242 39.0939998314743
"5968" 1193.4 61.1842051757576 39.1745389505555
"5969" 1193.6 61.1989549148567 39.1670314430405
"5970" 1193.8 61.1328413784243 39.040991941875
"5971" 1194 61.1521028024242 39.008097205
"5972" 1194.2 61.5507694852149 39.1382638561047
"5973" 1194.4 62.3366803784243 39.3582996345
"5974" 1194.6 62.6437433121917 39.2545429259884
"5975" 1194.8 62.9138184121803 39.2532339683537
"5976" 1195 63.0110541884707 39.2813765575
"5977" 1195.2 63.0169588533333 39.25515278125
"5978" 1195.4 62.9626766584243 39.14676117275
"5979" 1195.6 63.0878759144243 39.117915018875
"5980" 1195.8 63.1332778424242 39.2630615391667
"5981" 1196 63.0782452024242 39.242915019
"5982" 1196.2 63.0337957624242 39.1531714291667
"5983" 1196.4 63.1017347438877 39.2344722422561
"5984" 1196.6 63.8158168043755 39.4783746815244
"5985" 1196.8 65.3318318104242 39.906376558125
"5986" 1197 67.3157584824242 40.977180755
"5987" 1197.2 69.838535235595 42.0862546090854
"5988" 1197.4 71.2739811144243 43.03137656125
"5989" 1197.6 72.5915094951072 44.2813765625
"5990" 1197.8 74.7243598599852 46.9080182161585
"5991" 1198 76.9464704824242 49.47368426
"5992" 1198.2 78.6362226787879 51.0121458
"5993" 1198.4 78.9735060557576 51.0304608183333
"5994" 1198.6 78.9276455224242 51.12203591
"5995" 1198.8 78.9430815068145 51.1575491772561
"5996" 1199 78.9712689565706 51.1387874511585
"5997" 1199.2 78.8961024238877 51.2232152185976
"5998" 1199.4 78.7474136264242 52.14676118575
"5999" 1199.6 78.9689200024242 54.45445349575
"6000" 1199.8 79.79089 57.17046
"6001" 1200 80.96449 59.42449
"6002" 1200.2 81.11679 59.71071
"6003" 1200.4 81.32157 59.51031
"6004" 1200.6 81.19808 59.26261
"6005" 1200.8 81.3766 59.08907
"6006" 1201 81.48935 58.56843
"6007" 1201.2 82.28188 58.47368
"6008" 1201.4 84.13591 58.37798
"6009" 1201.6 87.07046 58.35267
"6010" 1201.8 90.23685 58.12753
"6011" 1202 92.94308 57.69484
"6012" 1202.2 95.95257 57.90392
"6013" 1202.4 98.79856 57.77176
"6014" 1202.6 101.7131 58.02914
"6015" 1202.8 105.3892 58.03877
"6016" 1203 108.305 57.62096
"6017" 1203.2 108.0216 57.59868
"6018" 1203.4 107.204 57.93095
"6019" 1203.6 106.7535 58.22368
"6020" 1203.8 106.1468 58.50253
"6021" 1204 105.4583 59.15317
"6022" 1204.2 104.2714 60.61879
"6023" 1204.4 103.0927 63.02914
"6024" 1204.6 101.4264 65.24739
"6025" 1204.8 99.13724 68.2317
"6026" 1205 97.16221 71.65026
"6027" 1205.2 94.1831 74.21571
"6028" 1205.4 91.41941 76.43701
"6029" 1205.6 88.3555 77.93075
"6030" 1205.8 85.47973 79.46921
"6031" 1206 83.28482 80.92717
"6032" 1206.2 81.85813 82.85655
"6033" 1206.4 79.44128 84.97735
"6034" 1206.6 76.43134 86.87529
"6035" 1206.8 72.93915 89.04686
"6036" 1207 69.40027 90.75146
"6037" 1207.2 66.71104 90.52467
"6038" 1207.4 63.19381 89.41599
"6039" 1207.6 58.75406 88.54099
"6040" 1207.8 55.24189 88.6336
"6041" 1208 52.61654 89.01764
"6042" 1208.2 49.05409 89.73009
"6043" 1208.4 45.01837 91.18614
"6044" 1208.6 40.76389 92.6083
"6045" 1208.8 36.11225 93.51215
"6046" 1209 30.26045 93.51215
"6047" 1209.2 25.15352 93.17814
"6048" 1209.4 21.60536 92.85425
"6049" 1209.6 18.63251 93.31022
"6050" 1209.8 14.34684 93.87597
"6051" 1210 9.911776 92.22023
"6052" 1210.2 8.908323 89.63206
"6053" 1210.4 9.685578 88.99933
"6054" 1210.6 9.801146 89.43522
"6055" 1210.8 9.885648 89.76525
"6056" 1211 10.03002 90.08454
"6057" 1211.2 9.763611 90.04075
"6058" 1211.4 9.137086 89.63852
"6059" 1211.6 7.635757 87.2166
"6060" 1211.8 6.966676 84.10931
"6061" 1212 6.760805 79.93226
"6062" 1212.2 7.383097 75.70149
"6063" 1212.4 8.00619 71.83855
"6064" 1212.6 9.204042 68.83907
"6065" 1212.8 10.62635 65.60729
"6066" 1213 11.95843 61.45445
"6067" 1213.2 14.6165 57.56022
"6068" 1213.4 17.5635 54.33907
"6069" 1213.6 20.75127 51.26215
"6070" 1213.8 24.08621 47.75278
"6071" 1214 27.07864 44.16599
"6072" 1214.2 30.1779 40.67332
"6073" 1214.4 33.41565 37.58724
"6074" 1214.6 35.78481 34.04099
"6075" 1214.8 38.43772 30.4446
"6076" 1215 41.60411 26.29826
"6077" 1215.2 44.5828 23.53898
"6078" 1215.4 46.63862 21.74292
"6079" 1215.6 48.50377 20.57329
"6080" 1215.8 52.52298 18.97368
"6081" 1216 56.30091 19.10249
"6082" 1216.2 59.89048 19.81022
"6083" 1216.4 61.8239 20.92303
"6084" 1216.6 63.35341 23.26489
"6085" 1216.8 64.18578 25.70445
"6086" 1217 64.43572 28.20995
"6087" 1217.2 64.70842 31.44836
"6088" 1217.4 65.35504 34.29124
"6089" 1217.6 65.09563 35.30364
"6090" 1217.8 64.9372 35.91823
"6091" 1218 65.63038 37.21407
"6092" 1218.2 67.14106 40.19372
"6093" 1218.4 69.0117 44.49714
"6094" 1218.6 70.34591 49.05624
"6095" 1218.8 71.90393 53.36422
"6096" 1219 74.16232 57.01739
"6097" 1219.2 77.10325 60.00588
"6098" 1219.4 80.16099 63.4865
"6099" 1219.6 82.92627 66.9562
"6100" 1219.8 85.22888 69.63977
"6101" 1220 86.87486 70.24292
"6102" 1220.2 88.75097 70.50848
"6103" 1220.4 92.06027 72.40958
"6104" 1220.6 95.43744 75.62753
"6105" 1220.8 98.74007 79.04686
"6106" 1221 101.241 82.9185
"6107" 1221.2 104.8113 86.45285
"6108" 1221.4 104.9695 86.27012
"6109" 1221.6 104.8755 86.07904
"6110" 1221.8 104.4817 85.76001
"6111" 1222 104.4133 85.61471
"6112" 1222.2 104.5245 85.66599
"6113" 1222.4 104.5322 85.69442
"6114" 1222.6 104.4455 85.64989
"6115" 1222.8 103.8299 85.51764
"6116" 1223 103.3959 85.33033
"6117" 1223.2 103.2313 85.43522
"6118" 1223.4 103.1017 85.13111
"6119" 1223.6 102.9673 85.01483
"6120" 1223.8 102.9673 85.01483
"6121" 1224 103.0031 84.87172
"6122" 1224.2 102.821 84.7771
"6123" 1224.4 101.6589 84.75253
"6124" 1224.6 98.91859 85.32265
"6125" 1224.8 95.54177 85.62753
"6126" 1225 92.79153 84.87854
"6127" 1225.2 92.17263 84.36792
"6128" 1225.4 90.84758 84.17819
"6129" 1225.6 87.11834 83.21911
"6130" 1225.8 83.49983 81.99157
"6131" 1226 80.12721 81.32919
"6132" 1226.2 76.83449 81.30284
"6133" 1226.4 73.18086 81.09868
"6134" 1226.6 69.42488 81.28138
"6135" 1226.8 66.51242 82.44273
"6136" 1227 62.67376 83.7333
"6137" 1227.2 58.77653 84.87661
"6138" 1227.4 55.24033 85.61274
"6139" 1227.6 51.34669 85.64095
"6140" 1227.8 47.18522 86.48588
"6141" 1228 42.44226 86.75515
"6142" 1228.2 38.19249 85.8583
"6143" 1228.4 35.30327 84.87753
"6144" 1228.6 34.76395 85.19132
"6145" 1228.8 33.77485 85.54957
"6146" 1229 30.33382 85.81984
"6147" 1229.2 25.59185 85.40775
"6148" 1229.4 20.71793 84.84351
"6149" 1229.6 16.85083 85.05061
"6150" 1229.8 16.11326 84.85361
"6151" 1230 16.19044 84.58357
"6152" 1230.2 15.96113 83.62204
"6153" 1230.4 15.13609 81.01684
"6154" 1230.6 13.6438 78.46407
"6155" 1230.8 12.71838 78.00515
"6156" 1231 12.1703 78.05061
"6157" 1231.2 12.09326 78.26215
"6158" 1231.4 12.03547 78.26824
"6159" 1231.6 12.05426 78.38081
"6160" 1231.8 11.79601 78.67847
"6161" 1232 10.02604 80.0714
"6162" 1232.2 6.585898 82.02997
"6163" 1232.4 5.596653 82.13852
"6164" 1232.6 6.2768 81.69755
"6165" 1232.8 7.084153 80.57097
"6166" 1233 7.189703 77.95547
"6167" 1233.2 6.940825 74.53138
"6168" 1233.4 6.770682 72.4224
"6169" 1233.6 7.027501 70.30702
"6170" 1233.8 7.004841 65.71803
"6171" 1234 7.487635 61.52497
"6172" 1234.2 9.575936 57.76264
"6173" 1234.4 10.87979 56.12753
"6174" 1234.6 10.64662 56.04251
"6175" 1234.8 10.29644 55.30335
"6176" 1235 9.704839 53.76215
"6177" 1235.2 9.653138 49.90891
"6178" 1235.4 11.01157 45.20243
"6179" 1235.6 12.17856 41.28138
"6180" 1235.8 13.7048 37.95002
"6181" 1236 16.48486 35.89676
"6182" 1236.2 20.68284 33.81579
"6183" 1236.4 24.69595 32.33751
"6184" 1236.6 28.40768 31.97368
"6185" 1236.8 31.51703 32.55061
"6186" 1237 33.7268 32.62457
"6187" 1237.2 37.20373 33.19656
"6188" 1237.4 40.98889 35.12928
"6189" 1237.6 45.10241 37.57297
"6190" 1237.8 46.52259 38.8235
"6191" 1238 46.69664 38.681
"6192" 1238.2 46.61233 38.57452
"6193" 1238.4 46.56775 38.59104
"6194" 1238.6 46.70603 38.66782
"6195" 1238.8 46.53811 38.66007
"6196" 1239 46.64183 38.70445
"6197" 1239.2 46.60749 38.69998
"6198" 1239.4 46.64183 38.62204
"6199" 1239.6 46.64825 38.64676
"6200" 1239.8 46.68724 38.54029
"6201" 1240 46.73355 38.46636
"6202" 1240.2 46.7519 38.43889
"6203" 1240.4 46.90335 38.12753
"6204" 1240.6 46.83782 38.02632
"6205" 1240.8 46.90782 37.9627
"6206" 1241 46.85637 37.92115
"6207" 1241.2 46.87395 37.89084
"6208" 1241.4 46.85279 37.88028
"6209" 1241.6 47.01063 37.86814
"6210" 1241.8 47.01063 37.86814
"6211" 1242 47.01063 37.86814
"6212" 1242.2 47.01063 37.86814
"6213" 1242.4 47.0454 37.85281
"6214" 1242.6 47.10877 37.909
"6215" 1242.8 47.07335 37.92181
"6216" 1243 47.12628 37.88278
"6217" 1243.2 47.29305 37.45903
"6218" 1243.4 47.29351 37.42561
"6219" 1243.6 47.50612 37.2794
"6220" 1243.8 48.21026 36.50665
"6221" 1244 50.22812 35.38028
"6222" 1244.2 52.69051 34.3261
"6223" 1244.4 54.67369 33.34329
"6224" 1244.6 56.04548 32.49901
"6225" 1244.8 56.48121 31.57945
"6226" 1245 57.31326 30.33683
"6227" 1245.2 59.98358 27.81984
"6228" 1245.4 62.18855 24.97735
"6229" 1245.6 63.39927 22.94804
"6230" 1245.8 63.57153 22.51777
"6231" 1246 63.6194 22.47735
"6232" 1246.2 63.61231 22.48942
"6233" 1246.4 63.67284 22.45863
"6234" 1246.6 63.6736 22.43697
"6235" 1246.8 63.64713 22.51036
"6236" 1247 63.79943 22.54614
"6237" 1247.2 63.84376 22.57526
"6238" 1247.4 64.79298 21.83297
"6239" 1247.6 66.65124 20.77176
"6240" 1247.8 69.26025 19.46453
"6241" 1248 71.85864 18.8311
"6242" 1248.2 73.34763 18.90688
"6243" 1248.4 74.48101 18.78138
"6244" 1248.6 76.59413 18.58719
"6245" 1248.8 79.64307 18.51215
"6246" 1249 82.04851 18.99515
"6247" 1249.2 85.13034 19.50499
"6248" 1249.4 87.86911 20.28513
"6249" 1249.6 89.08954 19.91683
"6250" 1249.8 88.7049 19.73755
"6251" 1250 88.57947 19.79122
"6252" 1250.2 88.555 19.89113
"6253" 1250.4 88.53222 20.00253
"6254" 1250.6 88.4425 20.64777
"6255" 1250.8 88.09461 21.40145
"6256" 1251 88.02821 22.64035
"6257" 1251.2 88.65008 24.68431
"6258" 1251.4 90.01797 27.67298
"6259" 1251.6 91.45674 30.37112
"6260" 1251.8 92.49319 32.36746
"6261" 1252 93.04902 32.76215
"6262" 1252.2 93.10856 32.72543
"6263" 1252.4 93.0556 32.7523
"6264" 1252.6 93.09105 32.81285
"6265" 1252.8 92.92382 32.77176
"6266" 1253 92.99766 32.85281
"6267" 1253.2 93.07174 32.88098
"6268" 1253.4 92.99766 32.85281
"6269" 1253.6 92.89587 32.76168
"6270" 1253.8 93.01801 33.05248
"6271" 1254 92.79587 33.33815
"6272" 1254.2 92.78139 34.09919
"6273" 1254.4 92.89676 36.36013
"6274" 1254.6 93.70391 38.73068
"6275" 1254.8 94.3898 40.8855
"6276" 1255 95.20899 43.00231
"6277" 1255.2 96.06114 45.36196
"6278" 1255.4 96.85741 46.82163
"6279" 1255.6 97.73537 47.32252
"6280" 1255.8 98.50092 47.7246
"6281" 1256 99.7575 47.47735
"6282" 1256.2 100.7389 47.62387
"6283" 1256.4 103.2704 48.57625
"6284" 1256.6 106.8181 50.75437
"6285" 1256.8 110.2185 53.01047
"6286" 1257 111.3169 54.53182
"6287" 1257.2 111.4961 54.62127
"6288" 1257.4 110.8116 54.0541
"6289" 1257.6 109.845 53.59868
"6290" 1257.8 108.6024 53.61054
"6291" 1258 106.2605 54.72094
"6292" 1258.2 103.8065 55.59868
"6293" 1258.4 100.9857 56.9174
"6294" 1258.6 97.98958 58.54099
"6295" 1258.8 95.01932 60.36018
"6296" 1259 92.66097 62.18944
"6297" 1259.2 90.34192 63.45096
"6298" 1259.4 88.85186 64.26306
"6299" 1259.6 89.13895 64.27176
"6300" 1259.8 89.17241 64.17004
"6301" 1260 89.14858 64.27176
"6302" 1260.2 89.08117 64.29076
"6303" 1260.4 89.08117 64.29076
"6304" 1260.6 89.08117 64.29076
"6305" 1260.8 89.10043 64.25253
"6306" 1261 89.02034 64.33198
"6307" 1261.2 89.10092 64.42931
"6308" 1261.4 89.12281 64.40612
"6309" 1261.6 89.06089 64.39271
"6310" 1261.8 88.91204 64.3658
"6311" 1262 88.86506 64.38457
"6312" 1262.2 88.82435 64.39127
"6313" 1262.4 88.75097 64.30885
"6314" 1262.6 88.37985 64.26165
"6315" 1262.8 87.04351 64.42308
"6316" 1263 84.86992 65.23417
"6317" 1263.2 82.51349 66.56093
"6318" 1263.4 79.86256 68.36009
"6319" 1263.6 77.71265 70.60616
"6320" 1263.8 75.40556 72.93522
"6321" 1264 72.61265 75.05061
"6322" 1264.2 69.60086 76.08208
"6323" 1264.4 65.96746 76.58907
"6324" 1264.6 62.35947 77.48963
"6325" 1264.8 59.21679 78.92423
"6326" 1265 57.02465 81.34182
"6327" 1265.2 56.58759 83.12753
"6328" 1265.4 56.95687 83.39019
"6329" 1265.6 57.1166 83.27762
"6330" 1265.8 57.13844 83.17951
"6331" 1266 57.07757 83.19656
"6332" 1266.2 57.2613 83.06984
"6333" 1266.4 57.37078 82.91498
"6334" 1266.6 57.53096 82.51215
"6335" 1266.8 57.62084 82.60555
"6336" 1267 57.54182 82.47664
"6337" 1267.2 57.53096 82.51215
"6338" 1267.4 57.53298 82.53036
"6339" 1267.6 57.63436 82.57085
"6340" 1267.8 57.78135 82.56129
"6341" 1268 57.72149 82.65975
"6342" 1268.2 57.72149 82.65975
"6343" 1268.4 57.63552 82.56709
"6344" 1268.6 57.5944 82.58454
"6345" 1268.8 57.48143 82.61105
"6346" 1269 57.07902 82.86487
"6347" 1269.2 56.93385 83.64676
"6348" 1269.4 56.64493 85.53138
"6349" 1269.6 56.37344 87.3583
"6350" 1269.8 55.67904 87.96806
"6351" 1270 54.67041 89.19193
"6352" 1270.2 53.19221 91.28495
"6353" 1270.4 52.23362 93.28853
"6354" 1270.6 51.24815 96.31179
"6355" 1270.8 50.02975 98.44953
"6356" 1271 48.83889 102.03
"6357" 1271.2 48.11541 104.8255
"6358" 1271.4 47.35725 106.1495
"6359" 1271.6 46.60097 106.895
"6360" 1271.8 44.46633 107.9486
"6361" 1272 40.77352 109.1756
"6362" 1272.2 37.79992 110.536
"6363" 1272.4 35.12891 112.2773
"6364" 1272.6 32.41307 113.3839
"6365" 1272.8 31.23086 113.2045
"6366" 1273 30.99834 112.3871
"6367" 1273.2 31.54616 111.6456
"6368" 1273.4 32.46462 110.3751
"6369" 1273.6 32.89708 107.595
"6370" 1273.8 32.09487 103.5488
"6371" 1274 30.86351 99.40638
"6372" 1274.2 28.87401 96.06275
"6373" 1274.4 26.57785 93.64326
"6374" 1274.6 24.03131 91.04345
"6375" 1274.8 21.42672 87.69094
"6376" 1275 19.18054 84.1257
"6377" 1275.2 16.51487 80.09533
"6378" 1275.4 14.40611 75.86915
"6379" 1275.6 14.15423 74.15317
"6380" 1275.8 14.19275 74.34731
"6381" 1276 14.17074 74.39127
"6382" 1276.2 14.14353 74.35616
"6383" 1276.4 14.07614 74.31256
"6384" 1276.6 14.07932 74.35616
"6385" 1276.8 14.14872 74.41324
"6386" 1277 14.1282 74.36454
"6387" 1277.2 14.13157 74.32663
"6388" 1277.4 14.13772 74.29237
"6389" 1277.6 14.2562 74.28138
"6390" 1277.8 14.76248 74.22065
"6391" 1278 15.74199 74.13585
"6392" 1278.2 16.34213 73.93621
"6393" 1278.4 16.6278 73.89676
"6394" 1278.6 16.65821 73.917
"6395" 1278.8 16.67849 73.96761
"6396" 1279 16.67849 73.96761
"6397" 1279.2 16.67849 73.96761
"6398" 1279.4 16.67849 73.96761
"6399" 1279.6 16.60471 74.03565
"6400" 1279.8 16.65821 74.0319
"6401" 1280 16.67849 73.96761
"6402" 1280.2 16.72736 73.93621
"6403" 1280.4 16.72736 73.93621
"6404" 1280.6 16.65821 73.917
"6405" 1280.8 16.51513 73.97368
"6406" 1281 16.51513 73.97368
"6407" 1281.2 16.54264 73.78138
"6408" 1281.4 16.71325 73.35647
"6409" 1281.6 17.25015 72.42397
"6410" 1281.8 18.61123 70.76617
"6411" 1282 21.08834 68.51215
"6412" 1282.2 22.51727 66.5354
"6413" 1282.4 23.13005 65.0616
"6414" 1282.6 23.44416 64.86323
"6415" 1282.8 24.0181 64.37247
"6416" 1283 25.23918 63.44484
"6417" 1283.2 27.31941 62.25253
"6418" 1283.4 30.11433 61.35651
"6419" 1283.6 32.72328 60.49759
"6420" 1283.8 32.84769 60.22812
"6421" 1284 32.68964 60.27743
"6422" 1284.2 32.68964 60.27743
"6423" 1284.4 32.78431 60.36044
"6424" 1284.6 32.688 60.37112
"6425" 1284.8 32.42369 60.44484
"6426" 1285 32.31662 60.52572
"6427" 1285.2 32.37554 60.51215
"6428" 1285.4 32.38838 60.36044
"6429" 1285.6 32.38838 60.36044
"6430" 1285.8 32.39908 60.39249
"6431" 1286 32.37554 60.51215
"6432" 1286.2 32.37554 60.51215
"6433" 1286.4 32.37554 60.51215
"6434" 1286.6 32.34557 60.49933
"6435" 1286.8 32.22786 60.68095
"6436" 1287 31.98175 60.85189
"6437" 1287.2 32.03433 60.85281
"6438" 1287.4 32.06735 60.98009
"6439" 1287.6 32.02571 61.05892
"6440" 1287.8 31.95584 61.083
"6441" 1288 31.92907 61.08611
"6442" 1288.2 31.92907 61.08611
"6443" 1288.4 31.92907 61.08611
"6444" 1288.6 31.97105 61.08907
"6445" 1288.8 31.96598 61.00202
"6446" 1289 32.0268 60.97166
"6447" 1289.2 32.0268 61.03239
"6448" 1289.4 31.97365 61.02774
"6449" 1289.6 31.95584 61.083
"6450" 1289.8 31.7024 61.16397
"6451" 1290 31.56047 61.19433
"6452" 1290.2 31.59883 61.5163
"6453" 1290.4 31.3906 61.5267
"6454" 1290.6 31.42531 61.69755
"6455" 1290.8 31.3397 61.8348
"6456" 1291 30.84425 62.41599
"6457" 1291.2 30.21826 63.92561
"6458" 1291.4 29.56857 66.5267
"6459" 1291.6 29.41356 68.69377
"6460" 1291.8 29.37075 70.24292
"6461" 1292 29.40577 70.10888
"6462" 1292.2 29.60392 70.2834
"6463" 1292.4 29.6831 70.05061
"6464" 1292.6 29.59547 70.01856
"6465" 1292.8 29.59547 70.02924
"6466" 1293 29.80949 70.08266
"6467" 1293.2 30.03709 70.31048
"6468" 1293.4 30.40124 70.19484
"6469" 1293.6 30.76133 70.78231
"6470" 1293.8 31.46602 71.87988
"6471" 1294 32.6117 73.65429
"6472" 1294.2 34.59274 75.58052
"6473" 1294.4 35.4381 76.2333
"6474" 1294.6 35.83296 76.37753
"6475" 1294.8 36.15811 76.53412
"6476" 1295 36.17646 76.63838
"6477" 1295.2 36.23149 76.50665
"6478" 1295.4 36.22584 76.35238
"6479" 1295.6 36.52637 76.25253
"6480" 1295.8 36.22996 76.2365
"6481" 1296 36.35425 76.3228
"6482" 1296.2 36.29524 76.29099
"6483" 1296.4 35.83634 76.40196
"6484" 1296.6 35.95816 76.83907
"6485" 1296.8 36.31474 77.91057
"6486" 1297 37.38717 80.23376
"6487" 1297.2 38.64375 82.55976
"6488" 1297.4 40.11017 84.47837
"6489" 1297.6 41.86828 86.00767
"6490" 1297.8 42.5552 87.19484
"6491" 1298 43.28484 87.69713
"6492" 1298.2 44.88079 88.56709
"6493" 1298.4 47.07335 90.24739
"6494" 1298.6 49.23998 93.36685
"6495" 1298.8 50.1637 96.12003
"6496" 1299 50.79679 98.78687
"6497" 1299.2 50.92272 101.4747
"6498" 1299.4 50.7702 104.7333
"6499" 1299.6 50.32342 107.6866
"6500" 1299.8 50.18323 110.3745
"6501" 1300 50.8308 111.2795
"6502" 1300.2 50.91603 111.4425
"6503" 1300.4 50.78551 111.2636
"6504" 1300.6 50.88852 111.3327
"6505" 1300.8 50.91466 111.3679
"6506" 1301 50.94355 111.3921
"6507" 1301.2 50.92476 111.4202
"6508" 1301.4 50.83489 111.3327
"6509" 1301.6 50.84477 111.3524
"6510" 1301.8 50.9019 111.4331
"6511" 1302 50.76163 111.3754
"6512" 1302.2 50.16392 111.9462
"6513" 1302.4 49.07519 113.1371
"6514" 1302.6 47.56317 115.8295
"6515" 1302.8 46.34768 118.6821
"6516" 1303 45.76437 120.1788
"6517" 1303.2 45.26367 119.5497
"6518" 1303.4 44.46754 118.7824
"6519" 1303.6 43.07925 117.9024
"6520" 1303.8 39.74624 116.854
"6521" 1304 36.16393 115.5947
"6522" 1304.2 31.84847 113.6345
"6523" 1304.4 28.58103 111.0795
"6524" 1304.6 25.08385 108.9461
"6525" 1304.8 21.51802 107.1611
"6526" 1305 19.72078 104.9352
"6527" 1305.2 17.50404 102.7429
"6528" 1305.4 14.92469 99.53138
"6529" 1305.6 13.22157 95.98178
"6530" 1305.8 11.60085 92.86126
"6531" 1306 10.10933 89.89113
"6532" 1306.2 8.203462 86.65992
"6533" 1306.4 7.550311 82.88944
"6534" 1306.6 7.15929 78.74494
"6535" 1306.8 8.477177 75.43522
"6536" 1307 10.13015 72.47264
"6537" 1307.2 11.14648 68.82773
"6538" 1307.4 12.58121 65.14676
"6539" 1307.6 12.61331 61.44484
"6540" 1307.8 12.07399 58.25253
"6541" 1308 11.65024 54.66599
"6542" 1308.2 11.0831 50.68095
"6543" 1308.4 9.907084 47.59868
"6544" 1308.6 9.653138 47.05466
"6545" 1308.8 9.735774 47.19513
"6546" 1309 9.944231 47.30335
"6547" 1309.2 9.928045 47.32436
"6548" 1309.4 9.922928 47.42033
"6549" 1309.6 9.762624 47.51215
"6550" 1309.8 9.639832 47.39436
"6551" 1310 9.603717 47.38234
"6552" 1310.2 9.670966 47.54398
"6553" 1310.4 9.68908 47.55643
"6554" 1310.6 9.848733 47.60717
"6555" 1310.8 10.5637 47.8514
"6556" 1311 11.53572 47.7741
"6557" 1311.2 13.91881 46.8348
"6558" 1311.4 16.9743 45.63246
"6559" 1311.6 19.33602 45.13504
"6560" 1311.8 21.45217 44.80488
"6561" 1312 24.17511 43.75869
"6562" 1312.2 27.28868 41.74475
"6563" 1312.4 29.31725 40.74505
"6564" 1312.6 29.6239 40.83083
"6565" 1312.8 29.69021 41.10126
"6566" 1313 30.9213 41.92561
"6567" 1313.2 33.45418 43.30061
"6568" 1313.4 36.71899 44.93522
"6569" 1313.6 40.15715 46.97368
"6570" 1313.8 41.62892 47.65416
"6571" 1314 41.50545 47.52024
"6572" 1314.2 41.588 47.51398
"6573" 1314.4 41.91671 47.24395
"6574" 1314.6 42.07454 46.92998
"6575" 1314.8 42.07433 46.98263
"6576" 1315 41.97579 46.99157
"6577" 1315.2 42.0385 47.00946
"6578" 1315.4 42.05511 47.06749
"6579" 1315.6 42.0466 47.08357
"6580" 1315.8 42.0466 47.08357
"6581" 1316 42.01909 47.00116
"6582" 1316.2 41.89068 46.9833
"6583" 1316.4 42.01415 46.95396
"6584" 1316.6 42.13268 46.92437
"6585" 1316.8 42.04165 46.98408
"6586" 1317 42.04165 46.98408
"6587" 1317.2 42.14412 47.08502
"6588" 1317.4 42.11219 47.30061
"6589" 1317.6 42.177 47.87805
"6590" 1317.8 41.87506 48.14832
"6591" 1318 41.84383 48.16911
"6592" 1318.2 41.9063 48.11714
"6593" 1318.4 41.84383 48.16911
"6594" 1318.6 41.81577 48.15958
"6595" 1318.8 41.81577 48.15958
"6596" 1319 41.70848 48.09635
"6597" 1319.2 41.77709 48.0585
"6598" 1319.4 41.77709 48.0585
"6599" 1319.6 41.78263 48.18382
"6600" 1319.8 41.71782 48.10781
"6601" 1320 41.79177 48.15872
"6602" 1320.2 41.66504 48.1605
"6603" 1320.4 41.56966 48.44804
"6604" 1320.6 41.41161 48.94607
"6605" 1320.8 41.14288 48.55739
"6606" 1321 41.07742 48.66172
"6607" 1321.2 41.1046 48.69926
"6608" 1321.4 41.18443 48.70445
"6609" 1321.6 41.30183 48.76489
"6610" 1321.8 41.31284 48.70445
"6611" 1322 41.40348 48.70445
"6612" 1322.2 41.39455 48.60539
"6613" 1322.4 41.51559 48.57287
"6614" 1322.6 41.51559 48.57287
"6615" 1322.8 41.48983 48.55373
"6616" 1323 41.50545 48.53351
"6617" 1323.2 41.50545 48.53351
"6618" 1323.4 41.47335 48.5442
"6619" 1323.6 41.47335 48.5442
"6620" 1323.8 41.49531 48.66397
"6621" 1324 41.44125 48.57625
"6622" 1324.2 41.44125 48.57625
"6623" 1324.4 41.43778 48.62649
"6624" 1324.6 41.43778 48.62649
"6625" 1324.8 41.48894 48.70995
"6626" 1325 41.45195 48.75787
"6627" 1325.2 41.39455 48.60539
"6628" 1325.4 41.32451 48.67532
"6629" 1325.6 41.30183 48.76489
"6630" 1325.8 41.30183 48.76489
"6631" 1326 41.30183 48.76489
"6632" 1326.2 41.30183 48.76489
"6633" 1326.4 41.29018 48.70445
"6634" 1326.6 41.26468 48.6083
"6635" 1326.8 41.27431 48.74292
"6636" 1327 41.3008 48.83667
"6637" 1327.2 41.3008 48.83667
"6638" 1327.4 41.31284 48.89676
"6639" 1327.6 41.30183 48.76489
"6640" 1327.8 41.41984 48.78992
"6641" 1328 41.40089 48.76489
"6642" 1328.2 41.31284 48.70445
"6643" 1328.4 41.30183 48.76489
"6644" 1328.6 41.30183 48.76489
"6645" 1328.8 41.29018 48.70445
"6646" 1329 41.27431 48.74292
"6647" 1329.2 41.05969 48.94072
"6648" 1329.4 40.86678 49.26113
"6649" 1329.6 40.60815 49.62847
"6650" 1329.8 40.09937 50.36792
"6651" 1330 39.49263 51.65638
"6652" 1330.2 38.5612 52.89859
"6653" 1330.4 37.2545 54.22771
"6654" 1330.6 35.50622 56.35455
"6655" 1330.8 33.67404 58.41834
"6656" 1331 31.31569 60.17256
"6657" 1331.2 29.33726 61.86499
"6658" 1331.4 26.79339 63.74108
"6659" 1331.6 24.46133 65.27422
"6660" 1331.8 22.74285 67.08217
"6661" 1332 22.06155 68.28947
"6662" 1332.2 21.65701 69.13486
"6663" 1332.4 20.99203 70.6083
"6664" 1332.6 19.7593 72.96407
"6665" 1332.8 18.93995 75.34647
"6666" 1333 18.63786 77.80702
"6667" 1333.2 18.10282 80.25253
"6668" 1333.4 17.17782 82.23308
"6669" 1333.6 16.22483 82.77176
"6670" 1333.8 15.54011 83.74667
"6671" 1334 14.17349 84.76215
"6672" 1334.2 11.99695 86.68522
"6673" 1334.4 9.868561 89.6083
"6674" 1334.6 8.414324 91.86792
"6675" 1334.8 8.519027 92.23009
"6676" 1335 8.557409 92.01764
"6677" 1335.2 8.615394 91.71102
"6678" 1335.4 8.472108 91.15638
"6679" 1335.6 8.074533 90.02102
"6680" 1335.8 8.308126 88.87597
"6681" 1336 8.477773 88.07097
"6682" 1336.2 7.165083 85.4627
"6683" 1336.4 5.580546 82.20821
"6684" 1336.6 4.310627 79.42308
"6685" 1336.8 3.646051 76.09762
"6686" 1337 3.398898 72.64366
"6687" 1337.2 2.597374 68.70445
"6688" 1337.4 3.175217 65.71589
"6689" 1337.6 3.95668 62.57808
"6690" 1337.8 4.567966 59.31096
"6691" 1338 4.18514 54.45809
"6692" 1338.2 3.039866 50.903
"6693" 1338.4 2.44531 50.09109
"6694" 1338.6 2.519287 50.12337
"6695" 1338.8 2.776704 50.5148
"6696" 1339 3.622915 50.35206
"6697" 1339.2 5.299179 49.51007
"6698" 1339.4 8.067618 47.81022
"6699" 1339.6 10.72006 45.38832
"6700" 1339.8 12.68486 42.655
"6701" 1340 14.52384 39.91547
"6702" 1340.2 16.58117 38.15638
"6703" 1340.4 17.82378 35.87901
"6704" 1340.6 18.67325 33.04863
"6705" 1340.8 19.71185 30.31327
"6706" 1341 21.30071 26.89479
"6707" 1341.2 22.35959 23.46407
"6708" 1341.4 23.8163 21.02556
"6709" 1341.6 24.4545 20.08724
"6710" 1341.8 24.27154 20.25304
"6711" 1342 24.305 20.12753
"6712" 1342.2 24.31339 20.15909
"6713" 1342.4 24.45402 20.21255
"6714" 1342.6 24.89834 20.57594
"6715" 1342.8 25.66828 21.35403
"6716" 1343 28.00218 21.87247
"6717" 1343.2 31.55005 22.34731
"6718" 1343.4 34.55208 21.62753
"6719" 1343.6 37.81615 20.37605
"6720" 1343.8 41.35235 18.6009
"6721" 1344 44.43225 16.9643
"6722" 1344.2 46.278 14.67454
"6723" 1344.4 46.53691 13.25886
"6724" 1344.6 46.21215 13.15712
"6725" 1344.8 46.21215 13.15712
"6726" 1345 46.23191 13.12753
"6727" 1345.2 46.28026 13.13765
"6728" 1345.4 46.28026 13.13765
"6729" 1345.6 46.21487 13.09868
"6730" 1345.8 46.12819 13.12753
"6731" 1346 46.15422 13.1899
"6732" 1346.2 46.15422 13.1899
"6733" 1346.4 46.18546 13.15872
"6734" 1346.6 46.18902 13.10729
"6735" 1346.8 46.2245 13.31984
"6736" 1347 46.2459 13.15958
"6737" 1347.2 46.33181 13.2594
"6738" 1347.4 46.32081 13.12753
"6739" 1347.6 46.32081 13.12753
"6740" 1347.8 46.51836 13.29518
"6741" 1348 47.62682 11.36393
"6742" 1348.2 48.73968 7.778693
"6743" 1348.4 49.2145 5.48889
"6744" 1348.6 49.93603 5.149227
"6745" 1348.8 51.06897 5.336833
"6746" 1349 53.8065 5.094314
"6747" 1349.2 57.68953 4.138264
"6748" 1349.4 62.84894 4.583574
"6749" 1349.6 68.05732 4.290992
"6750" 1349.8 72.89282 3.966691
"6751" 1350 78.03169 3.66224
"6752" 1350.2 82.38154 3.746259
"6753" 1350.4 85.14692 5.214273
"6754" 1350.6 88.42078 5.352805
"6755" 1350.8 88.19514 5.3583
"6756" 1351 88.38776 4.990778
"6757" 1351.2 89.23876 4.700957
"6758" 1351.4 89.59481 4.35041
"6759" 1351.6 89.53381 4.2333
"6760" 1351.8 89.59818 4.321862
"6761" 1352 89.37009 4.464069
"6762" 1352.2 89.15031 4.370134
"6763" 1352.4 89.01202 4.340548
"6764" 1352.6 89.19004 4.615825
"6765" 1352.8 89.11395 5.058791
"6766" 1353 88.98281 5.312473
"6767" 1353.2 89.08973 5.725821
"6768" 1353.4 89.95913 6.490679
"6769" 1353.6 92.49798 7.717831
"6770" 1353.8 95.35864 9.132775
"6771" 1354 97.69713 9.769181
"6772" 1354.2 98.38168 9.675149
"6773" 1354.4 98.72202 9.37247
"6774" 1354.6 98.79517 9.260587
"6775" 1354.8 99.1478 9.564777
"6776" 1355 99.09711 9.365511
"6777" 1355.2 98.82959 9.217274
"6778" 1355.4 98.93848 9.190879
"6779" 1355.6 99.28351 9.765247
"6780" 1355.8 99.79052 10.02863
"6781" 1356 99.74903 10.55357
"6782" 1356.2 99.56259 11.37272
"6783" 1356.4 101.5198 13.25574
"6784" 1356.6 103.8771 15.59221
"6785" 1356.8 105.7335 17.02613
"6786" 1357 107.9741 19.27302
"6787" 1357.2 106.178 19.82167
"6788" 1357.4 99.94461 24.46086
"6789" 1357.6 95.98776 30.74658
"6790" 1357.8 93.67502 36.78138
"6791" 1358 93.72183 42.42986
"6792" 1358.2 93.92542 47.51215
"6793" 1358.4 94.36843 52.43522
"6794" 1358.6 92.85282 56.90213
"6795" 1358.8 92.62527 62.38715
"6796" 1359 92.71457 67.12229
"6797" 1359.2 91.2516 72.14254
"6798" 1359.4 91.00731 77.93522
"6799" 1359.6 90.03015 83.29639
"6800" 1359.8 89.12703 87.88944
"6801" 1360 87.25838 89.99432
"6802" 1360.2 87.0744 90.10427
"6803" 1360.4 86.87573 89.97368
"6804" 1360.6 86.95793 90.02377
"6805" 1360.8 86.93892 90.3977
"6806" 1361 85.32284 93.54967
"6807" 1361.2 82.1813 96.87112
"6808" 1361.4 77.95434 99.92538
"6809" 1361.6 73.34763 101.4474
"6810" 1361.8 68.14054 103.1966
"6811" 1362 63.52401 104.0067
"6812" 1362.2 58.49995 104.9027
"6813" 1362.4 53.94635 106.4411
"6814" 1362.6 49.80762 108.8475
"6815" 1362.8 44.79003 110.253
"6816" 1363 39.9544 109.2206
"6817" 1363.2 34.65244 108.583
"6818" 1363.4 29.04479 108.7192
"6819" 1363.6 24.86076 107.2926
"6820" 1363.8 23.36514 104.1828
"6821" 1364 22.59884 99.53441
"6822" 1364.2 20.5105 94.99405
"6823" 1364.4 17.19161 90.38591
"6824" 1364.6 13.31957 86.72714
"6825" 1364.8 9.997816 82.48988
"6826" 1365 6.820793 78.39019
"6827" 1365.2 5.965774 74.79732
"6828" 1365.4 7.500782 70.7539
"6829" 1365.6 8.433585 65.70445
"6830" 1365.8 9.307638 60.6847
"6831" 1366 10.01562 54.59323
"6832" 1366.2 11.04199 49.65587
"6833" 1366.4 12.01407 44.9865
"6834" 1366.6 12.00045 40.78487
"6835" 1366.8 12.35823 37.62857
"6836" 1367 13.91093 34.36235
"6837" 1367.2 15.86441 30.48184
"6838" 1367.4 19.68798 26.21485
"6839" 1367.6 24.13373 22.94042
"6840" 1367.8 28.91975 19.84423
"6841" 1368 33.95294 17.91498
"6842" 1368.2 38.25076 15.28729
"6843" 1368.4 40.88908 12.25253
"6844" 1368.6 44.86445 9.178187
"6845" 1368.8 48.66887 6.598226
"6846" 1369 51.07563 6.600058
"6847" 1369.2 52.35605 8.295183
"6848" 1369.4 54.98845 10.81984
"6849" 1369.6 58.73067 14.41874
"6850" 1369.8 61.47955 17.91599
"6851" 1370 62.65449 21.20445
"6852" 1370.2 62.80002 21.25787
"6853" 1370.4 62.64486 21.20445
"6854" 1370.6 62.67551 21.21611
"6855" 1370.8 62.70863 21.19406
"6856" 1371 62.62534 21.28761
"6857" 1371.2 62.67036 21.35151
"6858" 1371.4 62.71442 21.35403
"6859" 1371.6 62.66091 21.27924
"6860" 1371.8 62.47839 21.31434
"6861" 1372 62.38187 21.70741
"6862" 1372.2 62.54979 22.67388
"6863" 1372.4 62.88563 26.39676
"6864" 1372.6 62.66675 30.409
"6865" 1372.8 62.08554 34.37013
"6866" 1373 60.25818 37.30899
"6867" 1373.2 57.98101 41.41083
"6868" 1373.4 57.87766 44.47368
"6869" 1373.6 58.05466 44.30217
"6870" 1373.8 58.02075 44.31434
"6871" 1374 58.13795 44.36454
"6872" 1374.2 58.1796 44.11506
"6873" 1374.4 58.14836 44.0215
"6874" 1374.6 58.13448 44.15317
"6875" 1374.8 58.19193 44.09919
"6876" 1375 58.19193 44.09919
"6877" 1375.2 58.19193 44.09919
"6878" 1375.4 58.22009 44.21727
"6879" 1375.6 58.2122 44.30162
"6880" 1375.8 58.19001 44.28138
"6881" 1376 58.19685 43.94072
"6882" 1376.2 58.38454 43.917
"6883" 1376.4 58.41105 43.6798
"6884" 1376.6 58.50478 43.76259
"6885" 1376.8 58.4696 43.75605
"6886" 1377 58.68867 43.42105
"6887" 1377.2 60.10236 43.67561
"6888" 1377.4 62.98441 44.48848
"6889" 1377.6 65.66478 45.49017
"6890" 1377.8 68.86137 47.92115
"6891" 1378 72.48883 50.2246
"6892" 1378.2 75.05029 53.02497
"6893" 1378.4 77.41302 55.51215
"6894" 1378.6 79.24867 58.79603
"6895" 1378.8 80.82115 62.36724
"6896" 1379 82.87272 66.41018
"6897" 1379.2 84.29208 70.32159
"6898" 1379.4 84.49898 74.08907
"6899" 1379.6 85.00338 77.82734
"6900" 1379.8 85.28815 81.38197
"6901" 1380 84.19862 84.14721
"6902" 1380.2 81.81558 87.17941
"6903" 1380.4 78.14593 90.12054
"6904" 1380.6 73.85547 93.12753
"6905" 1380.8 69.64057 94.70177
"6906" 1381 65.26867 96.50857
"6907" 1381.2 60.84392 96.83907
"6908" 1381.4 56.14413 96.78138
"6909" 1381.6 51.12653 95.9833
"6910" 1381.8 46.89865 93.89676
"6911" 1382 43.24794 91.15079
"6912" 1382.2 39.11153 89.30885
"6913" 1382.4 35.12099 86.86111
"6914" 1382.6 31.44024 85.04166
"6915" 1382.8 27.27126 84.00253
"6916" 1383 22.72791 82.4052
"6917" 1383.2 18.39668 81.02694
"6918" 1383.4 15.04816 80.38591
"6919" 1383.6 11.23683 79.272
"6920" 1383.8 8.265736 79.00665
"6921" 1384 5.150747 77.42733
"6922" 1384.2 4.68111 75.80818
"6923" 1384.4 5.180671 75.31079
"6924" 1384.6 5.526439 75.727
"6925" 1384.8 5.61122 75.84246
"6926" 1385 5.761751 75.83083
"6927" 1385.2 6.140308 75.84315
"6928" 1385.4 6.941895 74.26001
"6929" 1385.6 7.252218 70.87326
"6930" 1385.8 7.588834 66.87478
"6931" 1386 7.723053 62.39035
"6932" 1386.2 8.121053 58.38808
"6933" 1386.4 8.528905 55.11964
"6934" 1386.6 8.044077 53.62967
"6935" 1386.8 8.267456 52.77897
"6936" 1387 8.467039 48.79555
"6937" 1387.2 8.608966 43.78543
"6938" 1387.4 8.568415 39.47368
"6939" 1387.6 10.04329 36.33632
"6940" 1387.8 13.17237 35.40708
"6941" 1388 17.97194 34.68572
"6942" 1388.2 22.19052 34.09975
"6943" 1388.4 26.9273 33.90775
"6944" 1388.6 31.81053 33.29847
"6945" 1388.8 36.09198 33.19838
"6946" 1389 40.50051 32.96031
"6947" 1389.2 45.28069 33.37753
"6948" 1389.4 50.26433 33.67409
"6949" 1389.6 54.66429 35.14442
"6950" 1389.8 58.78905 36.42959
"6951" 1390 60.71619 37.99595
"6952" 1390.2 60.49097 38.824
"6953" 1390.4 60.26608 38.62204
"6954" 1390.6 60.35413 38.68797
"6955" 1390.8 60.40305 38.85403
"6956" 1391 60.40305 38.85403
"6957" 1391.2 60.40305 38.85403
"6958" 1391.4 60.36414 38.71028
"6959" 1391.6 60.67057 38.81022
"6960" 1391.8 60.6802 38.28138
"6961" 1392 60.86071 38.02891
"6962" 1392.2 61.83084 38.20995
"6963" 1392.4 64.77508 40.26123
"6964" 1392.6 67.03559 43.28487
"6965" 1392.8 68.99425 46.70812
"6966" 1393 69.99892 50.24739
"6967" 1393.2 70.84105 53.75365
"6968" 1393.4 71.10722 58.0668
"6969" 1393.6 70.46763 62.67298
"6970" 1393.8 68.53565 66.992
"6971" 1394 66.40644 71.07923
"6972" 1394.2 64.66731 75.67561
"6973" 1394.4 63.50016 78.83266
"6974" 1394.6 60.94023 80.97368
"6975" 1394.8 57.37319 83.16416
"6976" 1395 52.95637 84.04099
"6977" 1395.2 47.87089 84.5561
"6978" 1395.4 43.2291 84.10386
"6979" 1395.6 39.07314 82.85919
"6980" 1395.8 34.74561 82.28504
"6981" 1396 29.37075 81.78138
"6982" 1396.2 24.5601 79.68475
"6983" 1396.4 20.75876 77.52924
"6984" 1396.6 16.74993 74.76672
"6985" 1396.8 12.24218 72.53654
"6986" 1397 8.819262 71.17762
"6987" 1397.2 8.973399 71.08611
"6988" 1397.4 8.901586 70.99655
"6989" 1397.6 8.862405 71.00202
"6990" 1397.8 8.862405 71.00202
"6991" 1398 8.874623 70.98749
"6992" 1398.2 8.724341 70.92057
"6993" 1398.4 8.736335 71.06639
"6994" 1398.6 8.71658 71.30307
"6995" 1398.8 6.235031 71.12753
"6996" 1399 3.521922 69.56984
"6997" 1399.2 4.330902 67.62979
"6998" 1399.4 5.893218 64.53779
"6999" 1399.6 7.258638 59.56984
"7000" 1399.8 8.591762 55.10888
"7001" 1400 8.871095 50.8931
"7002" 1400.2 8.776647 46.00695
"7003" 1400.4 7.41273 41.25787
"7004" 1400.6 7.749805 38.24772
"7005" 1400.8 9.855889 37.41903
"7006" 1401 13.1714 36.88493
"7007" 1401.2 17.73488 35.36619
"7008" 1401.4 22.8315 32.90638
"7009" 1401.6 27.80956 30.46559
"7010" 1401.8 32.87836 29.0081
"7011" 1402 37.94913 27.62096
"7012" 1402.2 43.11733 26.28543
"7013" 1402.4 47.50337 26.20445
"7014" 1402.6 48.34573 26.8652
"7015" 1402.8 47.9195 26.82945
"7016" 1403 47.27374 26.96356
"7017" 1403.2 47.70942 28.4227
"7018" 1403.4 49.98048 30.77613
"7019" 1403.6 52.165 32.70539
"7020" 1403.8 53.64015 35.74479
"7021" 1404 55.83228 40.64585
"7022" 1404.2 56.36638 42.20051
"7023" 1404.4 55.7589 42.71255
"7024" 1404.6 54.73455 43.69571
"7025" 1404.8 52.6278 46.74113
"7026" 1405 50.01183 52.05419
"7027" 1405.2 48.13944 55.45311
"7028" 1405.4 44.84993 58.78312
"7029" 1405.6 40.75334 62.06526
"7030" 1405.8 36.89146 65.9597
"7031" 1406 32.9274 69.65705
"7032" 1406.2 28.36737 72.42986
"7033" 1406.4 23.67487 75.31618
"7034" 1406.6 19.02596 76.82359
"7035" 1406.8 13.99745 77.64453
"7036" 1407 9.575936 78.83759
"7037" 1407.2 4.562039 79.68522
"7038" 1407.4 3.531553 79.71407
"7039" 1407.6 4.101847 79.06308
"7040" 1407.8 3.945674 76.92124
"7041" 1408 3.068209 72.12326
"7042" 1408.2 1.735679 67.65182
"7043" 1408.4 2.226239 63.45586
"7044" 1408.6 3.112747 58.42899
"7045" 1408.8 4.184148 52.99017
"7046" 1409 5.565609 48.10781
"7047" 1409.2 6.06443 46.39676
"7048" 1409.4 6.06443 46.29495
"7049" 1409.6 6.06443 46.29495
"7050" 1409.8 6.132105 46.25643
"7051" 1410 6.356103 46.44621
"7052" 1410.2 6.561172 46.46761
"7053" 1410.4 6.65241 46.26518
"7054" 1410.6 6.642273 46.23482
"7055" 1410.8 6.642273 46.23482
"7056" 1411 6.499188 46.29237
"7057" 1411.2 7.069148 45.4768
"7058" 1411.4 10.37349 42.49017
"7059" 1411.6 14.49665 39.58052
"7060" 1411.8 18.69587 36.72065
"7061" 1412 22.59281 34.05269
"7062" 1412.2 27.40406 31.58907
"7063" 1412.4 33.02029 29.12955
"7064" 1412.6 37.99784 27.75304
"7065" 1412.8 43.12746 28.19838
"7066" 1413 47.99351 29.30162
"7067" 1413.2 52.83117 31.58907
"7068" 1413.4 57.31391 35.04123
"7069" 1413.6 61.483 38.25574
"7070" 1413.8 64.53405 41.2939
"7071" 1414 65.9216 45.19713
"7072" 1414.2 66.23054 49.66599
"7073" 1414.4 65.29578 53.77842
"7074" 1414.6 63.04783 57.06478
"7075" 1414.8 61.35435 61.75253
"7076" 1415 59.22126 67.51777
"7077" 1415.2 57.51035 71.39229
"7078" 1415.4 57.35805 71.9558
"7079" 1415.6 57.31908 72.1083
"7080" 1415.8 57.29982 72.06022
"7081" 1416 57.28056 72.12753
"7082" 1416.2 57.22277 72.1083
"7083" 1416.4 57.22277 72.00253
"7084" 1416.6 57.22574 71.96382
"7085" 1416.8 57.30476 72.03286
"7086" 1417 57.32451 72.03286
"7087" 1417.2 57.39106 72.04453
"7088" 1417.4 57.40353 72.05258
"7089" 1417.6 57.39106 72.04453
"7090" 1417.8 57.62422 72.03441
"7091" 1418 57.85014 72.11105
"7092" 1418.2 58.42093 72.42733
"7093" 1418.4 59.0421 73.64326
"7094" 1418.6 59.86957 76.31702
"7095" 1418.8 60.12977 80.03088
"7096" 1419 59.48599 83.51215
"7097" 1419.2 58.94667 87.1083
"7098" 1419.4 58.58235 91.11064
"7099" 1419.6 57.84097 95.27955
"7100" 1419.8 57.25754 99.22509
"7101" 1420 56.19917 104.1257
"7102" 1420.2 53.89697 108.8418
"7103" 1420.4 51.39455 112.6491
"7104" 1420.6 50.21687 114.2989
"7105" 1420.8 49.94195 115.5506
"7106" 1421 48.53363 117.3672
"7107" 1421.2 44.87844 119.9254
"7108" 1421.4 41.07207 120.1179
"7109" 1421.6 38.66692 119.4433
"7110" 1421.8 38.93543 119.3583
"7111" 1422 39.13354 119.2704
"7112" 1422.2 39.44752 119.3219
"7113" 1422.4 39.5365 119.3241
"7114" 1422.6 40.15715 119.4004
"7115" 1422.8 40.67417 119.504
"7116" 1423 40.92761 119.5698
"7117" 1423.2 41.24369 118.7686
"7118" 1423.4 41.59717 117.9078
"7119" 1423.6 41.35136 116.5891
"7120" 1423.8 39.69488 114.2525
"7121" 1424 36.90022 111.6066
"7122" 1424.2 34.24718 108.8874
"7123" 1424.4 32.38681 106.8799
"7124" 1424.6 31.23607 104.3219
"7125" 1424.8 29.02405 99.77176
"7126" 1425 27.24706 96.58907
"7127" 1425.2 26.85195 94.62654
"7128" 1425.4 26.12672 90.9919
"7129" 1425.6 25.01767 86.08907
"7130" 1425.8 24.20661 80.93418
"7131" 1426 23.49602 75.89676
"7132" 1426.2 22.90855 70.43522
"7133" 1426.4 23.72074 65.84731
"7134" 1426.6 25.65605 61.08541
"7135" 1426.8 27.24237 56.04099
"7136" 1427 30.10269 51.39676
"7137" 1427.2 32.95427 46.84846
"7138" 1427.4 36.36265 42.63715
"7139" 1427.6 39.88079 38.11081
"7140" 1427.8 43.53666 34.08907
"7141" 1428 46.66935 29.84914
"7142" 1428.2 49.95535 25.76967
"7143" 1428.4 53.90614 22.89859
"7144" 1428.6 58.99384 20.80011
"7145" 1428.8 63.82944 19.25253
"7146" 1429 68.31938 17.68219
"7147" 1429.2 71.51475 15.6083
"7148" 1429.4 75.72971 13.64348
"7149" 1429.6 80.77249 11.5104
"7150" 1429.8 85.67988 11.29826
"7151" 1430 87.81798 13.77154
"7152" 1430.2 87.76956 16.01215
"7153" 1430.4 89.1362 20.31618
"7154" 1430.6 90.28938 25.17298
"7155" 1430.8 91.60755 29.88066
"7156" 1431 91.81535 32.1144
"7157" 1431.2 91.10127 33.32453
"7158" 1431.4 90.911 33.55061
"7159" 1431.6 90.72544 33.26824
"7160" 1431.8 90.69546 33.20079
"7161" 1432 90.69546 33.20079
"7162" 1432.2 90.58257 33.53187
"7163" 1432.4 90.31202 33.62472
"7164" 1432.6 88.47336 35.85403
"7165" 1432.8 86.68021 39.54077
"7166" 1433 85.05461 43.74108
"7167" 1433.2 84.70357 48.06634
"7168" 1433.4 84.19305 52.72582
"7169" 1433.6 83.13764 56.79969
"7170" 1433.8 82.93834 60.43522
"7171" 1434 83.82494 63.82839
"7172" 1434.2 84.97498 67.56809
"7173" 1434.4 85.04147 71.03813
"7174" 1434.6 84.27925 73.33325
"7175" 1434.8 83.69653 74.99078
"7176" 1435 82.27546 75.72582
"7177" 1435.2 79.48629 77.81447
"7178" 1435.4 75.32423 82.00787
"7179" 1435.6 71.41844 85.28138
"7180" 1435.8 67.79311 88.41181
"7181" 1436 65.08835 92.06244
"7182" 1436.2 62.55416 95.90034
"7183" 1436.4 59.86957 98.80295
"7184" 1436.6 56.66069 102.5943
"7185" 1436.8 52.75963 106.2228
"7186" 1437 48.1342 108.5591
"7187" 1437.2 43.01747 110.4833
"7188" 1437.4 37.61262 111.4676
"7189" 1437.6 32.39332 112.2104
"7190" 1437.8 28.39287 110.7114
"7191" 1438 28.49329 110.6062
"7192" 1438.2 28.6645 110.9587
"7193" 1438.4 28.6538 111.6211
"7194" 1438.6 28.36713 112.2672
"7195" 1438.8 28.48176 112.3189
"7196" 1439 28.50659 112.3271
"7197" 1439.2 28.34715 112.3473
"7198" 1439.4 28.57828 112.1165
"7199" 1439.6 28.35418 111.3327
"7200" 1439.8 27.57996 109.7699
"7201" 1440 25.47792 106.9534
"7202" 1440.2 23.60196 104.1564
"7203" 1440.4 21.05793 100.9514
"7204" 1440.6 18.58436 96.9441
"7205" 1440.8 15.85565 93.02069
"7206" 1441 14.30629 89.18016
"7207" 1441.2 12.99334 86.58907
"7208" 1441.4 11.12309 82.56073
"7209" 1441.6 9.855889 78.08704
"7210" 1441.8 8.578553 72.97571
"7211" 1442 6.940825 67.59868
"7212" 1442.2 5.26356 62.87449
"7213" 1442.4 3.519895 57.53036
"7214" 1442.6 4.601603 53.92795
"7215" 1442.8 7.402029 51.92027
"7216" 1443 11.54018 49.72094
"7217" 1443.2 16.2001 47.42067
"7218" 1443.4 21.13279 44.39972
"7219" 1443.6 25.9037 41.31702
"7220" 1443.8 30.86789 37.92648
"7221" 1444 35.65365 35.49017
"7222" 1444.2 40.61755 33.31515
"7223" 1444.4 46.05772 31.33579
"7224" 1444.6 51.72388 29.48848
"7225" 1444.8 57.1072 27.81022
"7226" 1445 62.85744 26.95492
"7227" 1445.2 68.47144 26.20445
"7228" 1445.4 72.66668 26.69226
"7229" 1445.6 77.64285 27.71333
"7230" 1445.8 82.33519 30.03272
"7231" 1446 87.66568 32.34936
"7232" 1446.2 91.77777 34.82167
"7233" 1446.4 96.06467 37.30899
"7234" 1446.6 99.89508 40.99383
"7235" 1446.8 101.74 45.58728
"7236" 1447 102.8901 50.96777
"7237" 1447.2 103.6123 56.01662
"7238" 1447.4 104.1051 61.39676
"7239" 1447.6 105.4111 65.57594
"7240" 1447.8 106.9155 70.49641
"7241" 1448 108.2784 75.8931
"7242" 1448.2 108.2078 80.58907
"7243" 1448.4 105.611 82.86529
"7244" 1448.6 103.1253 84.97536
"7245" 1448.8 99.55771 88.03556
"7246" 1449 95.82715 91.43701
"7247" 1449.2 92.14587 94.96514
"7248" 1449.4 88.26592 97.94864
"7249" 1449.6 84.29577 101.3925
"7250" 1449.8 80.75498 104.7621
"7251" 1450 77.1666 108.2466
"7252" 1450.2 73.47941 111.5891
"7253" 1450.4 69.66382 113.622
"7254" 1450.6 65.73632 114.9929
"7255" 1450.8 61.58111 115.1642
"7256" 1451 59.25885 113.7373
"7257" 1451.2 59.38968 113.1756
"7258" 1451.4 60.09272 113.3839
"7259" 1451.6 60.38685 113.7304
"7260" 1451.8 60.63204 113.8679
"7261" 1452 60.43332 114.0187
"7262" 1452.2 60.52728 114.0375
"7263" 1452.4 60.555 114.0602
"7264" 1452.6 60.555 114.1564
"7265" 1452.8 60.49909 114.1594
"7266" 1453 60.57426 114.1407
"7267" 1453.2 60.47337 114.1074
"7268" 1453.4 60.46419 114.0799
"7269" 1453.6 60.49909 114.075
"7270" 1453.8 59.18541 113.6943
"7271" 1454 55.42535 112.9024
"7272" 1454.2 51.38515 111.1951
"7273" 1454.4 47.02549 109.4409
"7274" 1454.6 42.94547 107.111
"7275" 1454.8 38.96478 104.5653
"7276" 1455 35.08004 103.1768
"7277" 1455.2 30.87498 101.9187
"7278" 1455.4 26.93724 100.3602
"7279" 1455.6 23.27451 97.18522
"7280" 1455.8 19.69724 93.71727
"7281" 1456 15.87836 89.96618
"7282" 1456.2 14.09316 87.48963
"7283" 1456.4 14.31474 87.43309
"7284" 1456.6 14.20376 87.44621
"7285" 1456.8 14.20376 87.44621
"7286" 1457 14.23678 87.41324
"7287" 1457.2 14.23983 87.43309
"7288" 1457.4 14.21476 87.44621
"7289" 1457.6 14.21843 87.31885
"7290" 1457.8 14.21843 87.31885
"7291" 1458 14.23354 87.43749
"7292" 1458.2 14.69042 86.95289
"7293" 1458.4 15.98146 84.57244
"7294" 1458.6 18.12998 80.80011
"7295" 1458.8 20.65144 76.6735
"7296" 1459 23.18875 72.81618
"7297" 1459.2 25.92296 68.7333
"7298" 1459.4 30.14121 65.66416
"7299" 1459.6 34.50392 64.2333
"7300" 1459.8 37.98336 63.17332
"7301" 1460 37.9375 63.21911
"7302" 1460.2 37.97098 63.21407
"7303" 1460.4 37.94209 63.25253
"7304" 1460.6 37.88529 63.25574
"7305" 1460.8 37.99154 63.15872
"7306" 1461 38.07297 63.16698
"7307" 1461.2 38.01913 63.22368
"7308" 1461.4 37.99394 63.27546
"7309" 1461.6 37.96135 63.26215
"7310" 1461.8 38.04309 63.20258
"7311" 1462 37.93702 63.26923
"7312" 1462.2 37.99394 63.27546
"7313" 1462.4 37.87619 63.6336
"7314" 1462.6 37.71095 63.90638
"7315" 1462.8 37.59813 64.17149
"7316" 1463 37.64869 64.18299
"7317" 1463.2 37.62565 64.21727
"7318" 1463.4 37.62565 64.21727
"7319" 1463.6 37.66234 64.20812
"7320" 1463.8 37.68068 64.28138
"7321" 1464 37.59884 64.14331
"7322" 1464.2 37.7444 64.17004
"7323" 1464.4 37.85541 64.01215
"7324" 1464.6 37.65317 63.89676
"7325" 1464.8 37.65317 63.89676
"7326" 1465 37.65317 63.89676
"7327" 1465.2 37.65317 63.89676
"7328" 1465.4 37.84578 63.89676
"7329" 1465.6 37.90998 63.91508
"7330" 1465.8 37.61464 63.91599
"7331" 1466 37.76323 64.11654
"7332" 1466.2 37.70667 64.15317
"7333" 1466.4 37.59234 64.10931
"7334" 1466.6 37.62427 64.11792
"7335" 1466.8 37.60872 64.094
"7336" 1467 37.52969 64.05455
"7337" 1467.2 37.55686 64.05061
"7338" 1467.4 37.63077 64.03093
"7339" 1467.6 37.61088 63.96243
"7340" 1467.8 37.7137 63.88577
"7341" 1468 37.65317 63.89676
"7342" 1468.2 37.65317 63.89676
"7343" 1468.4 37.65317 63.89676
"7344" 1468.6 37.747 63.8869
"7345" 1468.8 37.747 63.91649
"7346" 1469 37.64847 63.90614
"7347" 1469.2 37.64847 63.90614
"7348" 1469.4 37.61464 63.91599
"7349" 1469.6 37.64847 63.90614
"7350" 1469.8 37.51834 63.96407
"7351" 1470 37.60872 64.11372
"7352" 1470.2 37.89393 64.17561
"7353" 1470.4 37.83564 64.04858
"7354" 1470.6 37.8843 63.99292
"7355" 1470.8 37.72932 63.96832
"7356" 1471 37.71424 63.82171
"7357" 1471.2 37.7591 63.83907
"7358" 1471.4 37.80627 63.64035
"7359" 1471.6 37.93246 63.32945
"7360" 1471.8 37.72413 63.13765
"7361" 1472 37.68961 63.21069
"7362" 1472.2 37.77411 63.25275
"7363" 1472.4 37.82496 63.27306
"7364" 1472.6 37.78495 63.26923
"7365" 1472.8 37.78495 63.26923
"7366" 1473 37.86457 63.15567
"7367" 1473.2 37.77664 63.12753
"7368" 1473.4 37.86457 63.15567
"7369" 1473.6 37.86457 63.15567
"7370" 1473.8 37.78495 63.26923
"7371" 1474 37.58575 63.67561
"7372" 1474.2 37.72363 63.97181
"7373" 1474.4 37.89164 64.36379
"7374" 1474.6 39.00147 65.22055
"7375" 1474.8 41.27782 66.79886
"7376" 1475 44.00944 67.71477
"7377" 1475.2 46.76107 68.14585
"7378" 1475.4 49.61874 68.08063
"7379" 1475.6 52.13348 68.12753
"7380" 1475.8 54.32998 68.02914
"7381" 1476 56.69379 68.06186
"7382" 1476.2 59.96506 67.51036
"7383" 1476.4 62.18855 66.55244
"7384" 1476.6 63.8487 65.98467
"7385" 1476.8 66.09266 65.2333
"7386" 1477 67.83278 65.06073
"7387" 1477.2 68.72043 65.73541
"7388" 1477.4 69.74807 66.79479
"7389" 1477.6 71.36066 67.89859
"7390" 1477.8 73.34672 69.75146
"7391" 1478 76.06595 71.28687
"7392" 1478.2 78.33329 71.68522
"7393" 1478.4 81.44997 71.76306
"7394" 1478.6 85.64835 72.53779
"7395" 1478.8 90.41196 74.23767
"7396" 1479 94.91463 75.8931
"7397" 1479.2 98.66163 78.11081
"7398" 1479.4 102.7165 81.14184
"7399" 1479.6 105.4709 85.40026
"7400" 1479.8 106.0225 89.12403
"7401" 1480 105.252 89.98942
"7402" 1480.2 105.169 89.95903
"7403" 1480.4 105.1782 89.94072
"7404" 1480.6 105.3641 89.90989
"7405" 1480.8 105.5359 89.8583
"7406" 1481 105.4675 90.01308
"7407" 1481.2 105.9327 89.68388
"7408" 1481.4 106.2589 88.77438
"7409" 1481.6 106.1925 87.98442
"7410" 1481.8 106.2055 87.77039
"7411" 1482 105.3158 87.11105
"7412" 1482.2 104.6296 86.31084
"7413" 1482.4 103.8162 86.11704
"7414" 1482.6 101.722 86.68746
"7415" 1482.8 98.85741 87.96514
"7416" 1483 95.95399 89.53487
"7417" 1483.2 92.77219 91.11501
"7418" 1483.4 90.32142 93.24948
"7419" 1483.6 89.81211 94.66599
"7420" 1483.8 89.7599 94.74841
"7421" 1484 89.81211 94.75475
"7422" 1484.2 89.68141 94.89855
"7423" 1484.4 89.68653 94.82167
"7424" 1484.6 89.67652 94.93697
"7425" 1484.8 89.65901 94.80061
"7426" 1485 89.49327 94.92538
"7427" 1485.2 89.02864 95.09431
"7428" 1485.4 87.73757 95.6416
"7429" 1485.6 85.19999 96.89676
"7430" 1485.8 82.09202 98.51215
"7431" 1486 78.52967 99.86299
"7432" 1486.2 74.97105 100.6857
"7433" 1486.4 71.47989 101.8272
"7434" 1486.6 68.52577 102.9007
"7435" 1486.8 66.57666 102.8681
"7436" 1487 63.02098 102.0776
"7437" 1487.2 59.29338 100.9064
"7438" 1487.4 54.79583 100.2429
"7439" 1487.6 50.58584 99.27222
"7440" 1487.8 46.80693 97.91691
"7441" 1488 43.1046 96.56224
"7442" 1488.2 39.24576 95.5947
"7443" 1488.4 35.58139 93.77481
"7444" 1488.6 31.88818 90.74828
"7445" 1488.8 27.97318 86.83057
"7446" 1489 25.30751 82.83449
"7447" 1489.2 23.58219 78.02632
"7448" 1489.4 22.62925 72.93522
"7449" 1489.6 21.33164 67.62146
"7450" 1489.8 21.39102 62.57808
"7451" 1490 22.67154 58.20258
"7452" 1490.2 24.94063 54.73009
"7453" 1490.4 27.0869 51.85464
"7454" 1490.6 27.54092 49.62753
"7455" 1490.8 27.42321 47.33693
"7456" 1491 28.30174 42.97368
"7457" 1491.2 29.62444 38.27762
"7458" 1491.4 31.1191 33.4727
"7459" 1491.6 32.61062 29.13345
"7460" 1491.8 35.46864 25.07875
"7461" 1492 38.23101 21.90465
"7462" 1492.2 41.09133 18.58907
"7463" 1492.4 45.11009 15.64585
"7464" 1492.6 48.76372 12.76168
"7465" 1492.8 49.77798 10.53384
"7466" 1493 49.64693 10.05061
"7467" 1493.2 49.57774 10.1555
"7468" 1493.4 49.58181 10.21161
"7469" 1493.6 49.59525 10.33907
"7470" 1493.8 49.78786 10.47368
"7471" 1494 50.08641 10.56984
"7472" 1494.2 51.43015 10.72874
"7473" 1494.4 54.93341 11.42423
"7474" 1494.6 59.22596 11.62955
"7475" 1494.8 62.85937 12.21844
"7476" 1495 67.23961 12.92181
"7477" 1495.2 70.61909 14.97368
"7478" 1495.4 72.95795 17.48963
"7479" 1495.6 76.24022 20.74658
"7480" 1495.8 79.25336 23.91465
"7481" 1496 83.33943 26.6898
"7482" 1496.2 85.66548 30.18736
"7483" 1496.4 88.13561 34.24641
"7484" 1496.6 91.24024 37.59086
"7485" 1496.8 93.86656 41.81984
"7486" 1497 95.33654 46.49749
"7487" 1497.2 96.76782 51.25812
"7488" 1497.4 98.32665 56.78138
"7489" 1497.6 98.94481 61.3744
"7490" 1497.8 98.94894 64.07428
"7491" 1498 98.58347 63.73193
"7492" 1498.2 98.59264 63.78687
"7493" 1498.4 98.46999 63.99515
"7494" 1498.6 98.46673 63.95795
"7495" 1498.8 98.56304 64.01914
"7496" 1499 98.61099 63.94255
"7497" 1499.2 98.56304 64.01914
"7498" 1499.4 98.5743 63.95171
"7499" 1499.6 98.62732 63.95305
"7500" 1499.8 98.81782 63.97368
"7501" 1500 99.30454 65.03088
"7502" 1500.2 100.4783 68.65286
"7503" 1500.4 102.0591 72.52924
"7504" 1500.6 103.9438 77.1168
"7505" 1500.8 105.8294 81.67149
"7506" 1501 106.6879 86.45795
"7507" 1501.2 105.8302 91.03723
"7508" 1501.4 103.0457 94.5611
"7509" 1501.6 99.02174 96.76465
"7510" 1501.8 94.37101 98.75605
"7511" 1502 88.98993 99.90891
"7512" 1502.2 83.68797 100.8198
"7513" 1502.4 77.90954 101.2045
"7514" 1502.6 72.45856 101.4256
"7515" 1502.8 67.31106 100.3508
"7516" 1503 62.04776 99.52176
"7517" 1503.2 56.58439 98.4572
"7518" 1503.4 50.80597 96.91874
"7519" 1503.6 45.37525 95.12054
"7520" 1503.8 40.19473 92.42397
"7521" 1504 35.25669 89.2456
"7522" 1504.2 31.69108 85.11322
"7523" 1504.4 28.52325 80.37753
"7524" 1504.6 25.80974 75.82922
"7525" 1504.8 23.94866 71.41599
"7526" 1505 24.06085 66.36038
"7527" 1505.2 25.31622 61.40638
"7528" 1505.4 27.91239 57.2942
"7529" 1505.6 31.60696 54.1219
"7530" 1505.8 34.97138 52.72319
"7531" 1506 34.89574 53.22874
"7532" 1506.2 34.66764 53.22368
"7533" 1506.4 34.78478 53.1899
"7534" 1506.6 34.56613 53.21069
"7535" 1506.8 34.399 53.46154
"7536" 1507 34.30958 53.86718
"7537" 1507.2 34.52853 53.92881
"7538" 1507.4 34.45982 53.93725
"7539" 1507.6 34.40996 53.90716
"7540" 1507.8 34.21214 53.8136
"7541" 1508 34.21821 53.80061
"7542" 1508.2 34.2997 53.808
"7543" 1508.4 34.28982 53.87704
"7544" 1508.6 34.40996 53.90716
"7545" 1508.8 34.42153 53.89676
"7546" 1509 34.34473 53.82889
"7547" 1509.2 34.27735 53.78543
"7548" 1509.4 34.25031 53.68309
"7549" 1509.6 34.24337 53.69926
"7550" 1509.8 34.18611 53.51215
"7551" 1510 34.20262 53.34731
"7552" 1510.2 34.34749 53.17951
"7553" 1510.4 34.28242 53.20445
"7554" 1510.6 34.26019 53.22615
"7555" 1510.8 34.37872 53.21196
"7556" 1511 34.37872 53.21196
"7557" 1511.2 34.45935 53.22592
"7558" 1511.4 34.22666 53.30972
"7559" 1511.6 34.22666 53.30972
"7560" 1511.8 34.19625 53.27935
"7561" 1512 34.17129 53.30505
"7562" 1512.2 34.14166 53.27546
"7563" 1512.4 34.14166 53.27546
"7564" 1512.6 34.26721 53.583
"7565" 1512.8 34.52689 53.86718
"7566" 1513 35.99866 54.55751
"7567" 1513.2 38.48783 56.12204
"7568" 1513.4 41.10347 57.19108
"7569" 1513.6 43.26585 57.33147
"7570" 1513.8 44.95011 57.97547
"7571" 1514 47.2346 58.88782
"7572" 1514.2 50.65921 59.89493
"7573" 1514.4 53.73139 60.78947
"7574" 1514.6 56.39312 60.8855
"7575" 1514.8 59.1273 60.95117
"7576" 1515 63.29975 61.25253
"7577" 1515.2 67.48019 61.37331
"7578" 1515.4 70.93064 61.6964
"7579" 1515.6 75.26797 61.67149
"7580" 1515.8 79.84556 61.96382
"7581" 1516 84.5451 63.34868
"7582" 1516.2 88.58587 65.33449
"7583" 1516.4 92.75759 68.08572
"7584" 1516.6 96.48612 71.82839
"7585" 1516.8 99.20717 76.31434
"7586" 1517 101.2488 80.66036
"7587" 1517.2 101.8365 85.11044
"7588" 1517.4 101.2596 89.78837
"7589" 1517.6 102.0366 92.70111
"7590" 1517.8 103.2405 93.44377
"7591" 1518 103.4576 93.0948
"7592" 1518.2 103.408 93.11837
"7593" 1518.4 103.3167 93.09175
"7594" 1518.6 103.2501 93.06186
"7595" 1518.8 103.2501 93.06186
"7596" 1519 103.0595 92.82533
"7597" 1519.2 102.6167 93.02264
"7598" 1519.4 101.8654 94.28138
"7599" 1519.6 100.8165 96.68288
"7600" 1519.8 100.2803 99.77588
"7601" 1520 100.0602 103.3198
"7602" 1520.2 99.5575 106.8424
"7603" 1520.4 98.88698 109.4212
"7604" 1520.6 98.8373 109.4245
"7605" 1520.8 99.21925 108.9718
"7606" 1521 99.783 109.1219
"7607" 1521.2 100.4454 108.4597
"7608" 1521.4 100.8082 108.0918
"7609" 1521.6 101.183 107.5928
"7610" 1521.8 101.6159 107.1906
"7611" 1522 101.8241 106.8725
"7612" 1522.2 102.1789 106.1943
"7613" 1522.4 104.4991 104.9195
"7614" 1522.6 107.5465 104.1788
"7615" 1522.8 107.5432 103.6564
"7616" 1523 106.7754 103.381
"7617" 1523.2 106.444 102.4132
"7618" 1523.4 106.877 99.56566
"7619" 1523.6 106.3572 97.80209
"7620" 1523.8 105.7927 97.61471
"7621" 1524 105.4769 97.17068
"7622" 1524.2 104.9059 97.14575
"7623" 1524.4 104.9237 97.16599
"7624" 1524.6 105.2114 97.20051
"7625" 1524.8 105.1386 97.12378
"7626" 1525 105.1067 97.16599
"7627" 1525.2 105.0393 97.25253
"7628" 1525.4 104.8755 97.42397
"7629" 1525.6 104.4115 97.45445
"7630" 1525.8 102.9494 97.3583
"7631" 1526 100.3537 96.57075
"7632" 1526.2 97.52868 95.55427
"7633" 1526.4 94.90015 94.45344
"7634" 1526.6 92.93345 94.28138
"7635" 1526.8 92.1951 94.24933
"7636" 1527 92.48218 94.2594
"7637" 1527.2 92.42359 94.22482
"7638" 1527.4 92.46493 94.2294
"7639" 1527.6 92.45427 94.3189
"7640" 1527.8 92.4565 94.29969
"7641" 1528 92.57641 94.17819
"7642" 1528.2 92.43547 93.66224
"7643" 1528.4 92.08237 92.51036
"7644" 1528.6 92.39592 91.88424
"7645" 1528.8 92.91466 91.48588
"7646" 1529 92.97014 90.92973
"7647" 1529.2 93.34556 89.19193
"7648" 1529.4 94.00659 88.46636
"7649" 1529.6 94.1793 88.65126
"7650" 1529.8 94.29051 88.69571
"7651" 1530 94.3643 88.62204
"7652" 1530.2 94.20296 88.71319
"7653" 1530.4 93.93505 88.59762
"7654" 1530.6 93.5113 87.55061
"7655" 1530.8 92.70795 86.2795
"7656" 1531 91.65792 84.59762
"7657" 1531.2 89.43138 83.04012
"7658" 1531.4 86.62534 80.81984
"7659" 1531.6 84.11697 77.93522
"7660" 1531.8 81.26385 75.34141
"7661" 1532 79.45963 72.50482
"7662" 1532.2 78.1205 69.4279
"7663" 1532.4 76.76303 65.80152
"7664" 1532.6 76.64499 62.04057
"7665" 1532.8 78.02083 58.17027
"7666" 1533 78.93961 53.69609
"7667" 1533.2 80.08333 49.60189
"7668" 1533.4 82.31455 45.73623
"7669" 1533.6 85.20137 43.33815
"7670" 1533.8 87.34764 41.33823
"7671" 1534 88.3396 39.58907
"7672" 1534.2 89.14537 38.36563
"7673" 1534.4 88.89283 38.01642
"7674" 1534.6 88.77474 37.85655
"7675" 1534.8 88.67082 37.89342
"7676" 1535 88.75456 37.94358
"7677" 1535.2 88.74619 37.95195
"7678" 1535.4 88.77298 37.93095
"7679" 1535.6 88.76932 37.93522
"7680" 1535.8 88.77474 37.85655
"7681" 1536 88.75865 36.87529
"7682" 1536.2 88.88407 33.84309
"7683" 1536.4 88.79867 30.12753
"7684" 1536.6 89.60078 26.80374
"7685" 1536.8 91.77777 23.19442
"7686" 1537 95.01719 21.5541
"7687" 1537.2 95.16966 22.82734
"7688" 1537.4 94.82291 23.94255
"7689" 1537.6 95.68643 26.93616
"7690" 1537.8 97.65474 30.05061
"7691" 1538 100.9774 32.94438
"7692" 1538.2 103.9668 34.02497
"7693" 1538.4 106.0312 36.04345
"7694" 1538.6 107.9909 39.24793
"7695" 1538.8 110.0027 43.41141
"7696" 1539 110.6998 48.22826
"7697" 1539.2 110.3543 51.82839
"7698" 1539.4 109.7734 53.20995
"7699" 1539.6 109.6634 53.28321
"7700" 1539.8 109.3148 53.31068
"7701" 1540 107.7852 54.66599
"7702" 1540.2 105.9612 57.86529
"7703" 1540.4 103.6942 61.6489
"7704" 1540.6 101.2947 66.05585
"7705" 1540.8 99.31112 69.46086
"7706" 1541 97.34949 73.11815
"7707" 1541.2 95.86975 77.55488
"7708" 1541.4 94.38225 81.48873
"7709" 1541.6 91.9661 85.40958
"7710" 1541.8 89.70279 88.8618
"7711" 1542 86.65973 91.60738
"7712" 1542.2 83.39233 93.61948
"7713" 1542.4 80.60614 95.99169
"7714" 1542.6 77.75545 98.8583
"7715" 1542.8 74.36186 101.7322
"7716" 1543 70.28953 103.9249
"7717" 1543.2 65.40989 105.334
"7718" 1543.4 60.16876 106.336
"7719" 1543.6 55.81394 108.0726
"7720" 1543.8 51.18784 109.7035
"7721" 1544 46.37431 109.6339
"7722" 1544.2 41.23381 108.4924
"7723" 1544.4 36.65251 106.6454
"7724" 1544.6 32.24587 103.953
"7725" 1544.8 27.77057 102.1315
"7726" 1545 23.40888 100.536
"7727" 1545.2 20.07829 97.23635
"7728" 1545.4 19.60408 93.79495
"7729" 1545.6 20.22468 93.28882
"7730" 1545.8 20.16379 93.56343
"7731" 1546 20.15012 93.51215
"7732" 1546.2 20.15012 93.51215
"7733" 1546.4 20.13731 93.57224
"7734" 1546.6 20.02021 93.73359
"7735" 1546.8 20.00064 93.70445
"7736" 1547 20.04355 93.73359
"7737" 1547.2 19.94336 93.75787
"7738" 1547.4 19.95406 93.64035
"7739" 1547.6 20.0097 93.61471
"7740" 1547.8 20.33439 92.97368
"7741" 1548 20.87545 90.31377
"7742" 1548.2 21.39949 86.5299
"7743" 1548.4 22.30823 82.21037
"7744" 1548.6 22.99967 77.34844
"7745" 1548.8 24.25003 72.91177
"7746" 1549 25.09269 67.97571
"7747" 1549.2 25.13324 64.08907
"7748" 1549.4 24.0546 59.89676
"7749" 1549.6 23.27451 54.8583
"7750" 1549.8 23.67562 49.4373
"7751" 1550 25.61478 44.46407
"7752" 1550.2 28.32782 39.58156
"7753" 1550.4 32.57473 35.38832
"7754" 1550.6 37.39635 31.82716
"7755" 1550.8 41.46876 29.5561
"7756" 1551 45.05361 28.79555
"7757" 1551.2 48.64181 29.03138
"7758" 1551.4 53.65894 30.02246
"7759" 1551.6 58.2347 30.66974
"7760" 1551.8 63.2511 31.26363
"7761" 1552 68.03806 30.82945
"7762" 1552.2 73.38769 29.43705
"7763" 1552.4 78.76255 28.65867
"7764" 1552.6 83.43757 27.33907
"7765" 1552.8 88.67843 26.54536
"7766" 1553 94.13291 26.9562
"7767" 1553.2 98.89106 28.77154
"7768" 1553.4 102.9932 31.30935
"7769" 1553.6 103.9569 33.34449
"7770" 1553.8 104.1326 33.63119
"7771" 1554 104.242 33.59762
"7772" 1554.2 104.6371 33.17332
"7773" 1554.4 105.5786 32.38715
"7774" 1554.6 105.3341 32.14768
"7775" 1554.8 104.5245 32.30702
"7776" 1555 103.6606 32.65416
"7777" 1555.2 103.3346 35.43522
"7778" 1555.4 102.5917 39.74841
"7779" 1555.6 101.0739 44.1498
"7780" 1555.8 99.16559 48.3583
"7781" 1556 97.61123 52.45903
"7782" 1556.2 96.44216 55.40404
"7783" 1556.4 95.97676 56.00253
"7784" 1556.6 95.2098 55.90725
"7785" 1556.8 92.89843 56.46669
"7786" 1557 89.54895 58.34731
"7787" 1557.2 85.246 61.11898
"7788" 1557.4 81.16258 64.12753
"7789" 1557.6 78.04651 67.87967
"7790" 1557.8 74.1794 71.06374
"7791" 1558 69.43452 73.39587
"7792" 1558.2 64.89432 76.27771
"7793" 1558.4 60.88782 79.17404
"7794" 1558.6 56.54687 81.47543
"7795" 1558.8 52.42318 84.53487
"7796" 1559 47.73957 86.13879
"7797" 1559.2 42.52227 86.82163
"7798" 1559.4 37.05653 86.14817
"7799" 1559.6 31.55371 84.86323
"7800" 1559.8 26.9218 83.62204
"7801" 1560 21.14002 82.32078
"7802" 1560.2 15.50253 80.72603
"7803" 1560.4 10.86991 80.27743
"7804" 1560.6 8.394145 79.48284
"7805" 1560.8 6.757841 76.90638
"7806" 1561 4.387277 72.92115
"7807" 1561.2 3.518799 69.20861
"7808" 1561.4 3.957712 69.25734
"7809" 1561.6 3.980694 69.11821
"7810" 1561.8 3.980694 69.11821
"7811" 1562 3.968334 69.08907
"7812" 1562.2 3.980694 69.11821
"7813" 1562.4 4.183609 69.2135
"7814" 1562.6 5.226298 68.65768
"7815" 1562.8 6.972469 66.66233
"7816" 1563 8.35654 62.90638
"7817" 1563.2 9.762624 58.74292
"7818" 1563.4 11.88872 53.95171
"7819" 1563.6 14.56415 50.06047
"7820" 1563.8 17.8139 46.58907
"7821" 1564 21.44221 42.56402
"7822" 1564.2 24.9498 38.67698
"7823" 1564.4 28.7255 35.44484
"7824" 1564.6 33.04524 31.9441
"7825" 1564.8 37.6339 29.26215
"7826" 1565 42.14412 28.14777
"7827" 1565.2 46.86196 27.39493
"7828" 1565.4 50.76575 26.38197
"7829" 1565.6 51.40941 25.50678
"7830" 1565.8 51.4925 25.56022
"7831" 1566 51.3896 25.67814
"7832" 1566.2 51.31808 25.84121
"7833" 1566.4 50.96437 26.12129
"7834" 1566.6 51.23706 26.16782
"7835" 1566.8 51.748 26.29495
"7836" 1567 52.97107 27.33806
"7837" 1567.2 54.8583 28.63689
"7838" 1567.4 58.42509 30.32389
"7839" 1567.6 61.84146 30.87045
"7840" 1567.8 66.35269 31.34998
"7841" 1568 70.8335 32.72267
"7842" 1568.2 74.28631 32.65975
"7843" 1568.4 76.04422 33.15789
"7844" 1568.6 78.05048 33.73729
"7845" 1568.8 80.01079 34.83208
"7846" 1569 82.87374 36.99991
"7847" 1569.2 86.99743 39.09781
"7848" 1569.4 91.08611 41.9562
"7849" 1569.6 95.38576 45.7917
"7850" 1569.8 99.49909 49.19776
"7851" 1570 101.9075 52.42823
"7852" 1570.2 105.2958 56.5104
"7853" 1570.4 108.0411 61.43021
"7854" 1570.6 110.9496 65.78406
"7855" 1570.8 113.6844 69.57197
"7856" 1571 113.8514 73.62753
"7857" 1571.2 114.4206 78.25574
"7858" 1571.4 116.6083 80.27636
"7859" 1571.6 118.4651 80.24701
"7860" 1571.8 118.5725 80.20445
"7861" 1572 118.5161 80.21669
"7862" 1572.2 118.5469 80.22155
"7863" 1572.4 118.5511 80.05935
"7864" 1572.6 118.3867 79.63785
"7865" 1572.8 118.3991 79.21053
"7866" 1573 117.8908 79.17149
"7867" 1573.2 117.8363 79.29847
"7868" 1573.4 117.0584 79.33907
"7869" 1573.6 116.3536 79.49991
"7870" 1573.8 115.1734 79.9568
"7871" 1574 113.4994 81.53662
"7872" 1574.2 111.6842 84.71071
"7873" 1574.4 109.8835 87.33208
"7874" 1574.6 108.3609 89.45537
"7875" 1574.8 106.1652 91.22954
"7876" 1575 103.8599 93.78312
"7877" 1575.2 102.5194 96.3744
"7878" 1575.4 101.1405 98.52887
"7879" 1575.6 98.15155 101.423
"7880" 1575.8 95.31649 105.3547
"7881" 1576 93.8048 109.3363
"7882" 1576.2 93.31868 113.3198
"7883" 1576.4 91.897 116.6898
"7884" 1576.6 89.85162 116.7271
"7885" 1576.8 87.89507 115.8401
"7886" 1577 87.34764 115.0506
"7887" 1577.2 87.64298 114.9096
"7888" 1577.4 87.91448 114.8198
"7889" 1577.6 88.34281 114.5805
"7890" 1577.8 88.43286 113.0525
"7891" 1578 88.0892 109.3102
"7892" 1578.2 87.33847 104.6294
"7893" 1578.4 86.46913 101.0168
"7894" 1578.6 85.2468 97.44775
"7895" 1578.8 84.37175 93.76215
"7896" 1579 82.98022 90.16689
"7897" 1579.2 82.32623 87.17941
"7898" 1579.4 80.98174 83.16599
"7899" 1579.6 79.36087 80.26528
"7900" 1579.8 77.90058 79.3261
"7901" 1580 75.40556 77.74292
"7902" 1580.2 71.76301 75.40958
"7903" 1580.4 67.7413 72.20624
"7904" 1580.6 64.89933 68.78312
"7905" 1580.8 61.87329 65.31894
"7906" 1581 59.90887 61.31809
"7907" 1581.2 58.70315 56.49749
"7908" 1581.4 56.87427 51.67851
"7909" 1581.6 55.98821 46.85464
"7910" 1581.8 56.91887 43.25574
"7911" 1582 57.74612 38.2401
"7912" 1582.2 58.20362 33.06836
"7913" 1582.4 58.59033 27.8583
"7914" 1582.6 58.33456 22.48352
"7915" 1582.8 57.53941 17.52716
"7916" 1583 56.99339 12.43697
"7917" 1583.2 56.39312 7.949294
"7918" 1583.4 55.59381 7.220937
"7919" 1583.6 55.40119 5.929728
"7920" 1583.8 56.18791 4.814593
"7921" 1584 56.80077 5.199209
"7922" 1584.2 58.14074 5.463365
"7923" 1584.4 61.91339 4.611047
"7924" 1584.6 66.13658 3.502765
"7925" 1584.8 69.64464 4.569838
"7926" 1585 74.0756 6.277714
"7927" 1585.2 79.45046 7.308132
"7928" 1585.4 84.72108 9.263894
"7929" 1585.6 89.76204 11.90213
"7930" 1585.8 93.84837 13.44484
"7931" 1586 94.7808 12.62054
"7932" 1586.2 94.78255 12.59762
"7933" 1586.4 94.69834 12.66241
"7934" 1586.6 94.84247 12.64035
"7935" 1586.8 94.5102 12.86814
"7936" 1587 94.33998 14.14721
"7937" 1587.2 95.17145 16.46086
"7938" 1587.4 97.95977 19.69346
"7939" 1587.6 100.7081 22.90026
"7940" 1587.8 103.2595 25.34141
"7941" 1588 104.6872 28.10189
"7942" 1588.2 105.2608 30.62753
"7943" 1588.4 105.7625 33.72681
"7944" 1588.6 107.6475 37.88506
"7945" 1588.8 109.4808 42.48068
"7946" 1589 111.241 47.18431
"7947" 1589.2 113.3506 51.55244
"7948" 1589.4 115.8983 55.76739
"7949" 1589.6 118.9364 59.47368
"7950" 1589.8 121.8256 62.9966
"7951" 1590 120.8132 64.74649
"7952" 1590.2 118.2026 65.49017
"7953" 1590.4 114.5747 67.70873
"7954" 1590.6 110.6164 69.22509
"7955" 1590.8 108.7385 69.64462
"7956" 1591 108.4582 70.16599
"7957" 1591.2 108.4251 70.38028
"7958" 1591.4 108.3083 70.45232
"7959" 1591.6 108.3157 70.52467
"7960" 1591.8 108.4512 70.53384
"7961" 1592 108.3144 70.58532
"7962" 1592.2 108.1867 70.44438
"7963" 1592.4 107.7871 70.18478
"7964" 1592.6 105.3595 70.37605
"7965" 1592.8 102.1973 71.3876
"7966" 1593 99.05013 72.09564
"7967" 1593.2 95.3674 73.27613
"7968" 1593.4 91.22989 75.57197
"7969" 1593.6 88.07302 77.57925
"7970" 1593.8 85.43984 79.9865
"7971" 1594 83.5938 82.04206
"7972" 1594.2 81.94527 84.6202
"7973" 1594.4 80.69786 88.21911
"7974" 1594.6 80.45205 91.17027
"7975" 1594.8 80.67191 91.64535
"7976" 1595 80.65312 91.42021
"7977" 1595.2 80.71621 91.5616
"7978" 1595.4 80.80345 91.54216
"7979" 1595.6 80.75431 91.72714
"7980" 1595.8 80.71208 91.70445
"7981" 1596 80.66541 91.67783
"7982" 1596.2 80.66541 91.67783
"7983" 1596.4 80.59675 91.75792
"7984" 1596.6 80.60614 91.66412
"7985" 1596.8 80.60614 91.66412
"7986" 1597 80.57795 91.65473
"7987" 1597.2 80.37851 91.58907
"7988" 1597.4 79.93199 91.8076
"7989" 1597.6 79.06523 92.3583
"7990" 1597.8 77.5068 94.29886
"7991" 1598 75.86416 96.65317
"7992" 1598.2 74.02907 98.66224
"7993" 1598.4 72.01465 101.1508
"7994" 1598.6 70.03162 104.5121
"7995" 1598.8 68.32261 107.9877
"7996" 1599 66.32305 111.2735
"7997" 1599.2 64.11136 114.7184
"7998" 1599.4 61.10502 117.3412
"7999" 1599.6 56.94595 119.2277
"8000" 1599.8 53.37706 120.4352
"8001" 1600 51.20954 121.992
"8002" 1600.2 51.73192 122.1794
"8003" 1600.4 52.20196 121.2472
"8004" 1600.6 52.18813 120.4352
"8005" 1600.8 51.49387 119.5341
"8006" 1601 49.81675 118.1179
"8007" 1601.2 46.28228 116.8775
"8008" 1601.4 41.80958 116.5486
"8009" 1601.6 37.48682 116.3705
"8010" 1601.8 33.28082 115.9352
"8011" 1602 30.01956 116.4474
"8012" 1602.2 30.00363 116.9828
"8013" 1602.4 30.24533 116.4955
"8014" 1602.6 30.88125 115.7287
"8015" 1602.8 30.6785 114.0992
"8016" 1603 29.92108 111.2704
"8017" 1603.2 29.91007 108.7539
"8018" 1603.4 29.47487 105.5704
"8019" 1603.6 29.14925 102.9737
"8020" 1603.8 28.20544 99.69484
"8021" 1604 26.58525 96.77645
"8022" 1604.2 25.42957 94.20248
"8023" 1604.4 24.54577 92.22368
"8024" 1604.6 23.03374 89.88715
"8025" 1604.8 19.91431 87.00116
"8026" 1605 16.72988 85.2295
"8027" 1605.2 12.9802 83.19163
"8028" 1605.4 10.08306 79.68347
"8029" 1605.6 8.859686 75.72603
"8030" 1605.8 9.426924 72.49017
"8031" 1606 9.735774 70.98301
"8032" 1606.2 9.977251 71.31434
"8033" 1606.4 10.05268 71.2497
"8034" 1606.6 10.01594 71.27438
"8035" 1606.8 10.03228 71.33632
"8036" 1607 10.14884 71.451
"8037" 1607.2 10.1718 71.47472
"8038" 1607.4 10.14884 71.451
"8039" 1607.6 10.17847 71.38197
"8040" 1607.8 10.15748 71.37753
"8041" 1608 10.15098 71.39156
"8042" 1608.2 10.14143 71.42881
"8043" 1608.4 10.14143 71.42881
"8044" 1608.6 10.15098 71.39156
"8045" 1608.8 10.15098 71.39156
"8046" 1609 10.14235 71.40226
"8047" 1609.2 10.26737 71.38197
"8048" 1609.4 10.22084 71.48785
"8049" 1609.6 10.68717 71.03239
"8050" 1609.8 11.33598 70.16194
"8051" 1610 11.56914 70.06073
"8052" 1610.2 11.45763 69.34925
"8053" 1610.4 11.6269 67.46319
"8054" 1610.6 11.72515 64.69804
"8055" 1610.8 11.98732 61.21407
"8056" 1611 11.76031 57.84365
"8057" 1611.2 11.09166 53.82945
"8058" 1611.4 10.24416 51.6083
"8059" 1611.6 8.98116 50.2246
"8060" 1611.8 7.385214 49.26306
"8061" 1612 6.90897 48.11767
"8062" 1612.2 7.756312 46.23564
"8063" 1612.4 9.911509 43.74084
"8064" 1612.6 12.40042 41.1336
"8065" 1612.8 15.48225 37.74292
"8066" 1613 19.03873 35.05061
"8067" 1613.2 22.22375 31.47773
"8068" 1613.4 24.42361 27.48988
"8069" 1613.6 26.94381 24.01215
"8070" 1613.8 28.62993 20.52398
"8071" 1614 30.9475 17.45669
"8072" 1614.2 32.77039 16.7333
"8073" 1614.4 33.74034 17.36929
"8074" 1614.6 36.49748 17.74291
"8075" 1614.8 39.37599 18.87539
"8076" 1615 42.87403 20.59717
"8077" 1615.2 46.98989 21.86235
"8078" 1615.4 50.2694 23.06343
"8079" 1615.6 50.96556 22.9627
"8080" 1615.8 51.04261 22.57808
"8081" 1616 51.75159 21.92678
"8082" 1616.2 53.51174 20.33449
"8083" 1616.4 55.92464 17.71608
"8084" 1616.6 58.40526 14.5991
"8085" 1616.8 62.04001 12.74291
"8086" 1617 66.54102 10.87112
"8087" 1617.2 71.36066 9.7333
"8088" 1617.4 76.13015 8.338153
"8089" 1617.6 80.58822 7.295688
"8090" 1617.8 82.71614 8.346062
"8091" 1618 82.73407 8.823501
"8092" 1618.2 82.7249 8.814344
"8093" 1618.4 82.7249 8.853055
"8094" 1618.6 82.6461 9.552356
"8095" 1618.8 83.59166 12.63802
"8096" 1619 84.43963 17.1613
"8097" 1619.2 84.80697 22.12936
"8098" 1619.4 85.26012 26.49551
"8099" 1619.6 84.7403 31.26074
"8100" 1619.8 85.16147 34.84868
"8101" 1620 85.56932 38.3422
"8102" 1620.2 86.72041 40.58315
"8103" 1620.4 86.66386 40.63715
"8104" 1620.6 86.68419 40.48864
"8105" 1620.8 86.69489 40.5848
"8106" 1621 86.72041 40.65219
"8107" 1621.2 86.77919 40.81046
"8108" 1621.4 86.75101 40.75417
"8109" 1621.6 86.79869 40.69484
"8110" 1621.8 86.83894 40.72122
"8111" 1622 86.8661 40.7333
"8112" 1622.2 86.83894 40.72122
"8113" 1622.4 86.83894 40.72122
"8114" 1622.6 86.8661 40.7333
"8115" 1622.8 86.90808 40.64232
"8116" 1623 86.92784 40.61274
"8117" 1623.2 86.92784 40.61274
"8118" 1623.4 86.97723 40.61274
"8119" 1623.6 87.2114 40.66974
"8120" 1623.8 88.90781 41.81984
"8121" 1624 91.98268 44.79692
"8122" 1624.2 95.00513 47.67454
"8123" 1624.4 98.31748 50.40775
"8124" 1624.6 101.1608 53.20995
"8125" 1624.8 102.3716 54.47368
"8126" 1625 102.234 54.38211
"8127" 1625.2 101.9998 54.27243
"8128" 1625.4 101.9998 54.20982
"8129" 1625.6 102.0322 54.2539
"8130" 1625.8 102.0389 54.33382
"8131" 1626 101.9193 54.43188
"8132" 1626.2 101.4085 54.60033
"8133" 1626.4 101.1128 55.22055
"8134" 1626.6 100.3872 57.5998
"8135" 1626.8 100.1702 61.13119
"8136" 1627 100.0076 64.71844
"8137" 1627.2 100.1542 68.79837
"8138" 1627.4 99.60157 73.00848
"8139" 1627.6 98.06685 77.60875
"8140" 1627.8 96.19872 81.90042
"8141" 1628 94.34596 86.46086
"8142" 1628.2 92.36009 90.00588
"8143" 1628.4 90.37443 94.13486
"8144" 1628.6 87.70151 98.02914
"8145" 1628.8 84.99595 102.3315
"8146" 1629 82.62187 106.8485
"8147" 1629.2 81.29405 111.699
"8148" 1629.4 80.40925 115.4352
"8149" 1629.6 79.2444 115.6499
"8150" 1629.8 78.1722 114.8059
"8151" 1630 75.21294 113.5403
"8152" 1630.2 71.18148 111.9379
"8153" 1630.4 67.15066 109.5927
"8154" 1630.6 63.55273 106.6547
"8155" 1630.8 59.99642 102.9352
"8156" 1631 56.48905 99.81805
"8157" 1631.2 54.0853 96.09334
"8158" 1631.4 51.85494 92.1613
"8159" 1631.6 48.83355 88.14501
"8160" 1631.8 47.03489 83.54967
"8161" 1632 45.83222 79.5159
"8162" 1632.2 44.22717 76.43857
"8163" 1632.4 43.40024 75.72145
"8164" 1632.6 42.9308 75.76001
"8165" 1632.8 42.43428 75.85403
"8166" 1633 40.15715 74.91644
"8167" 1633.2 36.78182 71.78138
"8168" 1633.4 33.153 68.69571
"8169" 1633.6 29.79182 65.50678
"8170" 1633.8 27.36398 62.14363
"8171" 1634 24.46133 58.69998
"8172" 1634.2 21.59704 54.36027
"8173" 1634.4 20.5105 49.74518
"8174" 1634.6 20.98029 44.68475
"8175" 1634.8 21.7703 39.90508
"8176" 1635 21.98564 35.49151
"8177" 1635.2 22.14772 34.31343
"8178" 1635.4 22.3675 34.29124
"8179" 1635.6 22.42676 34.38
"8180" 1635.8 22.89283 34.39271
"8181" 1636 23.63288 33.98785
"8182" 1636.2 25.05422 32.57526
"8183" 1636.4 26.16052 29.9224
"8184" 1636.6 26.84751 26.52176
"8185" 1636.8 28.08024 23.15638
"8186" 1637 29.92933 19.52176
"8187" 1637.2 31.0526 18.32453
"8188" 1637.4 31.95178 18.56022
"8189" 1637.6 35.69661 17.75304
"8190" 1637.8 40.12752 16.737
"8191" 1638 45.16512 17.3583
"8192" 1638.2 49.2303 17.80364
"8193" 1638.4 50.20198 18.43522
"8194" 1638.6 50.0413 18.42105
"8195" 1638.8 49.99699 18.34731
"8196" 1639 49.98048 18.31984
"8197" 1639.2 50.05856 18.44978
"8198" 1639.4 50.01692 18.42899
"8199" 1639.6 50.09407 18.51215
"8200" 1639.8 50.11227 18.54251
"8201" 1640 50.29829 18.54099
"8202" 1640.2 50.19391 18.54333
"8203" 1640.4 50.06715 18.65638
"8204" 1640.6 50.46708 19.32186
"8205" 1640.8 51.5073 20.91365
"8206" 1641 54.23281 23.2656
"8207" 1641.2 58.03359 25.19713
"8208" 1641.4 62.16103 26.11288
"8209" 1641.6 65.99869 25.72628
"8210" 1641.8 69.64195 25.25771
"8211" 1642 73.3757 24.99144
"8212" 1642.2 77.67465 25.76355
"8213" 1642.4 80.00995 26.6257
"8214" 1642.6 82.4947 27.89301
"8215" 1642.8 86.32954 29.90409
"8216" 1643 90.79329 32.61471
"8217" 1643.2 95.45983 34.39766
"8218" 1643.4 100.4499 36.09712
"8219" 1643.6 103.7198 38.37798
"8220" 1643.8 106.8393 40.5947
"8221" 1644 111.1584 42.68797
"8222" 1644.2 114.3962 43.59456
"8223" 1644.4 114.1837 44.11143
"8224" 1644.6 113.9459 46.04711
"8225" 1644.8 114.4362 49.97194
"8226" 1645 115.0964 54.66599
"8227" 1645.2 115.9096 59.19896
"8228" 1645.4 117.7004 63.2958
"8229" 1645.6 119.4179 67.2534
"8230" 1645.8 121.0049 70.05897
"8231" 1646 121.1305 70.1175
"8232" 1646.2 121.1371 70.14881
"8233" 1646.4 121.0551 70.07625
"8234" 1646.6 121.0551 70.07625
"8235" 1646.8 121.0814 70.08557
"8236" 1647 121.03 70.1175
"8237" 1647.2 120.6609 70.149
"8238" 1647.4 119.9413 70.41014
"8239" 1647.6 119.4967 70.05935
"8240" 1647.8 119.4704 70.03312
"8241" 1648 119.266 69.85403
"8242" 1648.2 119.0862 69.67454
"8243" 1648.4 118.0075 69.93095
"8244" 1648.6 115.8786 70.99612
"8245" 1648.8 113.2194 72.38285
"8246" 1649 110.443 73.83266
"8247" 1649.2 108.6476 75.25894
"8248" 1649.4 107.0218 76.37845
"8249" 1649.6 106.3078 77.22023
"8250" 1649.8 105.9487 77.26672
"8251" 1650 105.8203 77.24841
"8252" 1650.2 105.9028 77.37661
"8253" 1650.4 106.0609 77.37802
"8254" 1650.6 105.7836 77.45903
"8255" 1650.8 105.7469 77.4865
"8256" 1651 105.74 77.42397
"8257" 1651.2 105.7266 77.42986
"8258" 1651.4 105.8997 77.38644
"8259" 1651.6 105.9373 77.53654
"8260" 1651.8 105.8789 77.63558
"8261" 1652 105.8386 77.6555
"8262" 1652.2 105.8386 77.6555
"8263" 1652.4 105.7948 77.60305
"8264" 1652.6 105.7948 77.60305
"8265" 1652.8 105.7145 77.70873
"8266" 1653 105.8478 77.65134
"8267" 1653.2 105.8386 77.6555
"8268" 1653.4 105.7297 77.67603
"8269" 1653.6 105.4167 77.63302
"8270" 1653.8 103.6529 78.55395
"8271" 1654 100.7939 80.76489
"8272" 1654.2 98.09715 83.20118
"8273" 1654.4 96.18277 86.32151
"8274" 1654.6 94.40588 89.82839
"8275" 1654.8 92.86497 93.28138
"8276" 1655 92.13548 95.09639
"8277" 1655.2 92.25189 94.93226
"8278" 1655.4 92.66469 94.78227
"8279" 1655.6 92.78271 94.90011
"8280" 1655.8 92.80504 94.98223
"8281" 1656 92.79587 94.81251
"8282" 1656.2 92.89587 94.76918
"8283" 1656.4 92.87074 94.78227
"8284" 1656.6 92.81131 94.76918
"8285" 1656.8 92.78115 94.74649
"8286" 1657 92.48081 94.72368
"8287" 1657.2 92.11922 94.73592
"8288" 1657.4 91.62184 94.72094
"8289" 1657.6 91.43631 94.83208
"8290" 1657.8 90.3244 95.64501
"8291" 1658 88.50802 97.33016
"8292" 1658.2 86.19195 99.23767
"8293" 1658.4 83.90407 102.4052
"8294" 1658.6 81.5927 106.3921
"8295" 1658.8 79.56692 109.8986
"8296" 1659 77.95434 113.4943
"8297" 1659.2 76.25976 117.1158
"8298" 1659.4 74.35874 120.2095
"8299" 1659.6 73.244 123.5634
"8300" 1659.8 72.77003 124.2814
"8301" 1660 73.19284 124.1688
"8302" 1660.2 73.17123 124.1756
"8303" 1660.4 73.10828 124.1969
"8304" 1660.6 73.08009 124.2063
"8305" 1660.8 73.20012 124.1179
"8306" 1661 73.19284 124.1688
"8307" 1661.2 73.15526 124.1594
"8308" 1661.4 73.40895 123.3996
"8309" 1661.6 72.80526 122.5602
"8310" 1661.8 71.72797 121.1329
"8311" 1662 69.17143 119.4971
"8312" 1662.2 65.68078 118.9325
"8313" 1662.4 61.82118 117.9858
"8314" 1662.6 57.76209 117.9929
"8315" 1662.8 53.64015 118.1067
"8316" 1663 49.28707 117.3391
"8317" 1663.2 44.97251 116.9737
"8318" 1663.4 40.00899 116.165
"8319" 1663.6 35.48502 114.3307
"8320" 1663.8 32.13156 111.9462
"8321" 1664 27.88911 109.6561
"8322" 1664.2 23.31575 107.1118
"8323" 1664.4 19.30666 104.1756
"8324" 1664.6 15.9863 99.78227
"8325" 1664.8 14.15943 95.11298
"8326" 1665 13.94958 91.22849
"8327" 1665.2 15.64445 89.03846
"8328" 1665.4 17.75463 86.27349
"8329" 1665.6 19.10493 82.21277
"8330" 1665.8 19.05917 78.00231
"8331" 1666 17.77721 74.13486
"8332" 1666.2 16.04749 69.14066
"8333" 1666.4 13.67516 64.18276
"8334" 1666.6 10.98985 60.2246
"8335" 1666.8 8.339113 55.94804
"8336" 1667 6.652151 51.37211
"8337" 1667.2 6.65241 47.41903
"8338" 1667.4 6.36711 46.21544
"8339" 1667.6 6.210065 46.01684
"8340" 1667.8 6.340337 46.01734
"8341" 1668 7.038832 46.11396
"8342" 1668.2 9.65122 44.59323
"8343" 1668.4 12.96002 42.34868
"8344" 1668.6 16.55684 39.41296
"8345" 1668.8 19.29353 36.2569
"8346" 1669 22.72556 32.77497
"8347" 1669.2 25.72943 29.41874
"8348" 1669.4 28.00836 25.49151
"8349" 1669.6 30.60899 21.04878
"8350" 1669.8 32.71566 17.18944
"8351" 1670 36.85382 12.81984
"8352" 1670.2 39.51877 12.7539
"8353" 1670.4 41.43498 14.45961
"8354" 1670.6 44.9083 16.0213
"8355" 1670.8 49.35677 17.19346
"8356" 1671 53.88444 18.02434
"8357" 1671.2 58.08041 18.8664
"8358" 1671.4 61.49048 19.2294
"8359" 1671.6 65.61042 19.10314
"8360" 1671.8 69.94815 18.98552
"8361" 1672 75.64403 18.53046
"8362" 1672.2 80.14754 18.20995
"8363" 1672.4 85.70079 19.04099
"8364" 1672.6 91.27483 19.80488
"8365" 1672.8 94.7073 22.24202
"8366" 1673 96.94333 25.96844
"8367" 1673.2 100.3839 29.87057
"8368" 1673.4 103.6661 32.8413
"8369" 1673.6 106.3985 37.17046
"8370" 1673.8 108.3683 41.80274
"8371" 1674 109.4679 46.7915
"8372" 1674.2 110.4063 49.51947
"8373" 1674.4 110.1798 50.73108
"8374" 1674.6 109.8314 52.96121
"8375" 1674.8 109.6327 57.21519
"8376" 1675 108.959 61.89676
"8377" 1675.2 109.1723 63.83759
"8378" 1675.4 109.0818 63.48096
"8379" 1675.6 108.8443 63.48531
"8380" 1675.8 108.6361 63.34731
"8381" 1676 108.2888 63.44953
"8382" 1676.2 107.0218 64.03412
"8383" 1676.4 104.472 66.69896
"8384" 1676.6 101.5144 68.55061
"8385" 1676.8 98.64339 70.39249
"8386" 1677 95.15524 72.53719
"8387" 1677.2 92.29454 75.5947
"8388" 1677.4 90.80126 79.07565
"8389" 1677.6 90.75646 80.30105
"8390" 1677.8 90.97912 80.21946
"8391" 1678 90.95094 80.19132
"8392" 1678.2 91.18431 79.98824
"8393" 1678.4 91.27979 79.90051
"8394" 1678.6 91.27697 80.06022
"8395" 1678.8 91.4015 80.03272
"8396" 1679 91.56764 80.08557
"8397" 1679.2 91.6836 79.94804
"8398" 1679.4 91.68146 80.03312
"8399" 1679.6 91.65519 79.91949
"8400" 1679.8 91.61804 79.98494
"8401" 1680 91.58963 79.97011
"8402" 1680.2 91.51178 80.06892
"8403" 1680.4 91.25771 79.94484
"8404" 1680.6 91.07308 79.78794
"8405" 1680.8 90.1887 81.04099
"8406" 1681 89.01268 83.7771
"8407" 1681.2 88.64569 86.97368
"8408" 1681.4 88.44225 90.37894
"8409" 1681.6 87.84844 94.22155
"8410" 1681.8 87.04909 98.78138
"8411" 1682 86.52215 102.8253
"8412" 1682.2 85.56713 106.5046
"8413" 1682.4 83.80782 109.7942
"8414" 1682.6 81.13583 113.0121
"8415" 1682.8 78.33855 116.7814
"8416" 1683 75.04659 120.0244
"8417" 1683.2 72.74184 120.8292
"8418" 1683.4 72.73647 120.9664
"8419" 1683.6 72.97253 120.9413
"8420" 1683.8 72.70896 120.9545
"8421" 1684 72.76978 120.8502
"8422" 1684.2 72.96578 120.6916
"8423" 1684.4 72.81267 120.0703
"8424" 1684.6 72.15863 119.1074
"8425" 1684.8 69.55305 117.309
"8426" 1685 66.77644 114.6756
"8427" 1685.2 63.81018 111.5698
"8428" 1685.4 60.73185 107.9265
"8429" 1685.6 57.96222 104.4502
"8430" 1685.8 55.13408 101.5234
"8431" 1686 52.833 97.93522
"8432" 1686.2 51.07838 94.59868
"8433" 1686.4 48.69346 91.87753
"8434" 1686.6 45.81911 89.15615
"8435" 1686.8 42.8 85.21161
"8436" 1687 40.73005 81.0368
"8437" 1687.2 39.80861 76.81801
"8438" 1687.4 38.36859 72.82533
"8439" 1687.6 36.59614 70.32265
"8440" 1687.8 36.4234 70.11964
"8441" 1688 36.38191 69.97368
"8442" 1688.2 36.76106 69.93927
"8443" 1688.4 37.84578 69.62936
"8444" 1688.6 39.20283 67.51564
"8445" 1688.8 40.18403 64.30821
"8446" 1689 40.03862 60.81984
"8447" 1689.2 39.26746 58.33815
"8448" 1689.4 38.39759 55.53917
"8449" 1689.6 38.27916 50.94484
"8450" 1689.8 38.16524 46.37331
"8451" 1690 37.27669 41.98243
"8452" 1690.2 36.525 37.77955
"8453" 1690.4 36.36413 33.53187
"8454" 1690.6 37.23797 28.94804
"8455" 1690.8 37.97732 24.35642
"8456" 1691 38.73838 19.94742
"8457" 1691.2 39.54795 17.40302
"8458" 1691.4 40.43903 16.71102
"8459" 1691.6 40.56265 17.11538
"8460" 1691.8 40.53168 17.16599
"8461" 1692 40.55279 17.14
"8462" 1692.2 40.53168 17.16599
"8463" 1692.4 40.6032 17.17611
"8464" 1692.6 40.6032 17.20648
"8465" 1692.8 40.48888 17.28351
"8466" 1693 40.48888 17.28351
"8467" 1693.2 40.48888 17.28351
"8468" 1693.4 40.50073 17.29593
"8469" 1693.6 40.57201 17.31885
"8470" 1693.8 40.48888 17.57197
"8471" 1694 40.66403 17.99595
"8472" 1694.2 40.68067 18.28532
"8473" 1694.4 41.69806 18.84182
"8474" 1694.6 43.98968 20.17881
"8475" 1694.8 47.21967 22.40409
"8476" 1695 51.13616 24.28138
"8477" 1695.2 54.55507 26.45445
"8478" 1695.4 56.15823 27.53654
"8479" 1695.6 56.19846 27.47664
"8480" 1695.8 56.19846 27.47664
"8481" 1696 56.31535 27.53992
"8482" 1696.2 56.31535 27.53992
"8483" 1696.4 56.34745 27.51856
"8484" 1696.6 56.34745 27.51856
"8485" 1696.8 56.36798 27.54541
"8486" 1697 56.34745 27.51856
"8487" 1697.2 56.48881 27.41903
"8488" 1697.4 56.55825 27.40638
"8489" 1697.6 56.56788 27.47368
"8490" 1697.8 56.50467 27.40761
"8491" 1698 56.92473 27.20648
"8492" 1698.2 59.57064 27.22672
"8493" 1698.4 62.65247 27.61134
"8494" 1698.6 65.77932 27.53719
"8495" 1698.8 69.84793 27.42397
"8496" 1699 74.83759 26.41155
"8497" 1699.2 79.14227 25.92561
"8498" 1699.4 83.23533 26.27176
"8499" 1699.6 87.38408 26.67223
"8500" 1699.8 92.24554 28.13669
"8501" 1700 96.91116 30.91823
"8502" 1700.2 100.3298 33.43522
"8503" 1700.4 102.6605 34.12753
"8504" 1700.6 104.4325 33.76215
"8505" 1700.8 106.554 33.73193
"8506" 1701 108.9761 35.52924
"8507" 1701.2 109.7133 39.09354
"8508" 1701.4 111.0894 43.66265
"8509" 1701.6 112.7085 48.52069
"8510" 1701.8 113.5721 52.51215
"8511" 1702 113.1983 52.61769
"8512" 1702.2 113.2086 52.65182
"8513" 1702.4 112.9841 52.5553
"8514" 1702.6 112.3201 52.38715
"8515" 1702.8 110.6356 52.87112
"8516" 1703 107.2138 54.89855
"8517" 1703.2 103.1253 56.59743
"8518" 1703.4 99.63643 58.30061
"8519" 1703.6 96.24078 59.47837
"8520" 1703.8 95.57079 60.11964
"8521" 1704 95.50511 59.96745
"8522" 1704.2 95.60923 59.96745
"8523" 1704.4 95.58603 59.98467
"8524" 1704.6 95.56923 60.11134
"8525" 1704.8 95.53128 60.10978
"8526" 1705 95.37323 60.1605
"8527" 1705.2 95.40608 60.20266
"8528" 1705.4 95.56264 60.28138
"8529" 1705.6 95.58307 60.28513
"8530" 1705.8 95.58307 60.28513
"8531" 1706 95.54338 60.25253
"8532" 1706.2 95.53609 60.33203
"8533" 1706.4 95.60116 60.32945
"8534" 1706.6 95.424 60.58728
"8535" 1706.8 95.02332 61.76215
"8536" 1707 94.80181 63.28138
"8537" 1707.2 94.9407 63.52227
"8538" 1707.4 94.988 63.44804
"8539" 1707.6 94.82996 63.48256
"8540" 1707.8 94.87001 63.6057
"8541" 1708 94.8408 63.70914
"8542" 1708.2 94.89812 63.68522
"8543" 1708.4 94.89812 63.68522
"8544" 1708.6 94.88923 63.66007
"8545" 1708.8 94.81262 63.69976
"8546" 1709 94.79218 63.57945
"8547" 1709.2 94.5294 63.4572
"8548" 1709.4 94.46497 63.51215
"8549" 1709.6 94.02785 63.58208
"8550" 1709.8 92.67663 64.23559
"8551" 1710 90.93727 66.09082
"8552" 1710.2 90.02589 68.65867
"8553" 1710.4 89.20374 72.0611
"8554" 1710.6 88.90139 76.17027
"8555" 1710.8 89.23526 80.85403
"8556" 1711 89.14537 85.25207
"8557" 1711.2 88.94108 89.64851
"8558" 1711.4 89.08117 93.89676
"8559" 1711.6 89.6713 98.42213
"8560" 1711.8 89.64492 102.9118
"8561" 1712 89.07241 106.9212
"8562" 1712.2 89.39103 110.4854
"8563" 1712.4 89.9174 112.8555
"8564" 1712.6 89.3655 115.2612
"8565" 1712.8 88.31988 117.8986
"8566" 1713 87.91711 118.6459
"8567" 1713.2 88.03823 118.2026
"8568" 1713.4 87.7854 117.5244
"8569" 1713.6 87.202 116.8705
"8570" 1713.8 87.13475 115.9514
"8571" 1714 86.8768 115.3711
"8572" 1714.2 85.62287 114.1328
"8573" 1714.4 82.5627 112.5607
"8574" 1714.6 78.52591 111.916
"8575" 1714.8 74.32974 111.1388
"8576" 1715 70.36115 110.6015
"8577" 1715.2 66.23011 110.2429
"8578" 1715.4 62.20913 110.1538
"8579" 1715.6 58.64812 110.0714
"8580" 1715.8 54.70187 110.6604
"8581" 1716 51.01871 111.3358
"8582" 1716.2 47.28388 111.5891
"8583" 1716.4 43.04636 111.5891
"8584" 1716.6 40.04158 112.3102
"8585" 1716.8 38.42362 112.3583
"8586" 1717 37.97419 112.0427
"8587" 1717.2 37.11201 110.6092
"8588" 1717.4 34.8861 107.3302
"8589" 1717.6 31.50979 104.5648
"8590" 1717.8 28.69153 102.4899
"8591" 1718 26.97828 99.76721
"8592" 1718.2 25.04763 96.05488
"8593" 1718.4 22.97991 92.83167
"8594" 1718.6 21.50493 91.25812
"8595" 1718.8 18.67831 88.96243
"8596" 1719 16.20878 84.94072
"8597" 1719.2 14.9921 81.52176
"8598" 1719.4 13.22005 76.87753
"8599" 1719.6 11.25584 72.50482
"8600" 1719.8 10.34639 67.91057
"8601" 1720 9.713963 62.80364
"8602" 1720.2 10.01055 58.49242
"8603" 1720.4 11.84286 54.17561
"8604" 1720.6 13.39939 50.53917
"8605" 1720.8 14.00326 47.11921
"8606" 1721 13.91881 44.36685
"8607" 1721.2 13.17088 42.32794
"8608" 1721.4 12.56886 38.15712
"8609" 1721.6 13.10555 33.65103
"8610" 1721.8 14.88024 31.76658
"8611" 1722 17.53202 31.63597
"8612" 1722.2 21.84398 30.26757
"8613" 1722.4 26.73992 28.50276
"8614" 1722.6 30.64568 27.21178
"8615" 1722.8 33.99349 27.16599
"8616" 1723 38.42362 27.3583
"8617" 1723.2 43.04636 27.64676
"8618" 1723.4 47.05457 29.492
"8619" 1723.6 50.65687 31.49068
"8620" 1723.8 53.21114 34.08907
"8621" 1724 53.9784 34.90051
"8622" 1724.2 53.97162 34.87172
"8623" 1724.4 53.97034 34.89493
"8624" 1724.6 53.80807 34.85337
"8625" 1724.8 53.75572 34.87753
"8626" 1725 53.73645 34.91599
"8627" 1725.2 53.72682 34.96407
"8628" 1725.4 53.72682 34.96407
"8629" 1725.6 53.72682 34.88715
"8630" 1725.8 53.88204 34.97905
"8631" 1726 53.87985 35.03351
"8632" 1726.2 53.81932 34.97011
"8633" 1726.4 53.73411 34.93804
"8634" 1726.6 53.73411 34.93804
"8635" 1726.8 53.73411 34.93804
"8636" 1727 53.59076 34.88295
"8637" 1727.2 53.60891 35.52878
"8638" 1727.4 53.87721 37.50623
"8639" 1727.6 53.64015 40.24292
"8640" 1727.8 52.87932 42.88715
"8641" 1728 52.61929 45.93522
"8642" 1728.2 53.21541 47.86126
"8643" 1728.4 54.12627 48.93339
"8644" 1728.6 54.87646 48.99515
"8645" 1728.8 55.53205 49.98223
"8646" 1729 57.50918 52.25797
"8647" 1729.2 59.98232 55.38832
"8648" 1729.4 61.51899 58.65867
"8649" 1729.6 62.44114 62.12161
"8650" 1729.8 62.56617 65.37894
"8651" 1730 62.25611 68.51215
"8652" 1730.2 62.00242 69.78794
"8653" 1730.4 61.90422 69.81251
"8654" 1730.6 62.20888 69.76994
"8655" 1730.8 62.23683 69.83806
"8656" 1731 62.26334 69.88295
"8657" 1731.2 62.23683 70.08097
"8658" 1731.4 62.29765 70.04049
"8659" 1731.6 62.32806 70.02024
"8660" 1731.8 62.24725 70.18248
"8661" 1732 62.24725 70.18248
"8662" 1732.2 62.32341 70.23772
"8663" 1732.4 62.40916 70.06073
"8664" 1732.6 62.35848 69.96964
"8665" 1732.8 62.35848 69.96964
"8666" 1733 62.27569 69.87967
"8667" 1733.2 62.27738 69.87854
"8668" 1733.4 62.19847 69.88429
"8669" 1733.6 62.22524 69.83083
"8670" 1733.8 62.24358 69.8583
"8671" 1734 62.35594 69.95445
"8672" 1734.2 62.35848 69.8583
"8673" 1734.4 62.40163 69.84351
"8674" 1734.6 62.5004 69.7942
"8675" 1734.8 62.62881 69.77588
"8676" 1735 62.89503 69.82547
"8677" 1735.2 62.96626 69.76438
"8678" 1735.4 62.93149 69.74841
"8679" 1735.6 62.93938 69.78227
"8680" 1735.8 62.83624 69.7153
"8681" 1736 62.77698 69.67585
"8682" 1736.2 62.7259 69.73166
"8683" 1736.4 62.70711 69.76918
"8684" 1736.6 62.7353 69.74104
"8685" 1736.8 62.73154 69.68522
"8686" 1737 62.73154 69.68522
"8687" 1737.2 62.71771 69.69558
"8688" 1737.4 62.69796 69.72516
"8689" 1737.6 62.5098 69.81609
"8690" 1737.8 62.30779 70.10555
"8691" 1738 61.81249 70.45354
"8692" 1738.2 61.29096 71.64274
"8693" 1738.4 60.39508 74.09354
"8694" 1738.6 59.28374 76.81984
"8695" 1738.8 57.3576 79.69484
"8696" 1739 55.39119 82.71669
"8697" 1739.2 53.85416 85.91386
"8698" 1739.4 52.37171 88.21196
"8699" 1739.6 52.19047 89.7166
"8700" 1739.8 52.8415 90.97931
"8701" 1740 52.97563 92.81022
"8702" 1740.2 53.17237 95.67332
"8703" 1740.4 53.89383 98.99995
"8704" 1740.6 54.83252 102.3491
"8705" 1740.8 56.08306 105.5947
"8706" 1741 57.39154 108.3015
"8707" 1741.2 58.42262 111.3076
"8708" 1741.4 59.33955 114.4983
"8709" 1741.6 60.25174 116.8485
"8710" 1741.8 59.96506 117.6445
"8711" 1742 59.4992 117.573
"8712" 1742.2 58.68481 117.3034
"8713" 1742.4 57.72173 117.5689
"8714" 1742.6 55.47874 118.18
"8715" 1742.8 52.54225 119.6179
"8716" 1743 49.5547 120.253
"8717" 1743.2 47.66911 119.4737
"8718" 1743.4 47.19264 119.0081
"8719" 1743.6 47.19264 119.0081
"8720" 1743.8 47.2098 118.9954
"8721" 1744 47.29949 118.9903
"8722" 1744.2 47.2098 118.9954
"8723" 1744.4 47.24333 118.9879
"8724" 1744.6 47.21967 118.9658
"8725" 1744.8 47.21967 118.9658
"8726" 1745 47.24333 118.9879
"8727" 1745.2 47.21967 118.9658
"8728" 1745.4 47.21967 118.9658
"8729" 1745.6 47.38759 118.9757
"8730" 1745.8 47.31429 118.8664
"8731" 1746 47.34114 118.8968
"8732" 1746.2 46.70603 118.7814
"8733" 1746.4 44.8194 117.9697
"8734" 1746.6 41.85779 116.8517
"8735" 1746.8 38.74465 115.0013
"8736" 1747 36.22232 112.6056
"8737" 1747.2 33.70916 109.2539
"8738" 1747.4 31.31665 106.3918
"8739" 1747.6 28.87802 103.2885
"8740" 1747.8 26.99197 99.59868
"8741" 1748 26.10152 95.18574
"8742" 1748.2 25.73735 91.24816
"8743" 1748.4 25.12361 87.66599
"8744" 1748.6 24.02453 84.06562
"8745" 1748.8 23.31304 80.3583
"8746" 1749 24.11291 76.22524
"8747" 1749.2 25.29696 71.40638
"8748" 1749.4 25.84099 67.41197
"8749" 1749.6 25.80739 64.07839
"8750" 1749.8 24.95897 61.07625
"8751" 1750 23.78988 56.59893
"8752" 1750.2 23.54417 51.97368
"8753" 1750.4 23.27806 46.6498
"8754" 1750.6 24.84432 42.15638
"8755" 1750.8 26.90905 38.21196
"8756" 1751 28.91215 34.67515
"8757" 1751.2 30.67677 30.61346
"8758" 1751.4 31.5224 27.3114
"8759" 1751.6 33.08821 25.4833
"8760" 1751.8 35.84797 23.65526
"8761" 1752 39.37682 21.5299
"8762" 1752.2 43.38714 20.58315
"8763" 1752.4 46.41204 20.65789
"8764" 1752.6 47.60857 20.80885
"8765" 1752.8 47.45723 21.04099
"8766" 1753 47.43698 21.05652
"8767" 1753.2 47.27374 21.20445
"8768" 1753.4 47.01838 21.22524
"8769" 1753.6 47.1225 21.21485
"8770" 1753.8 47.15053 21.25376
"8771" 1754 47.08056 21.18309
"8772" 1754.2 47.05916 21.0442
"8773" 1754.4 47.05916 21.0442
"8774" 1754.6 47.1825 21.06275
"8775" 1754.8 47.13181 21.12348
"8776" 1755 47.09126 21.13169
"8777" 1755.2 47.08085 21.16287
"8778" 1755.4 47.15053 21.25376
"8779" 1755.6 47.01838 21.22524
"8780" 1755.8 47.04188 21.64824
"8781" 1756 47.92592 22.80702
"8782" 1756.2 49.92615 24.49834
"8783" 1756.4 51.8663 26.75902
"8784" 1756.6 52.98893 28.79603
"8785" 1756.8 52.71319 28.9809
"8786" 1757 52.73727 28.9809
"8787" 1757.2 52.67157 28.95171
"8788" 1757.4 52.65442 28.89676
"8789" 1757.6 52.86969 29.03662
"8790" 1757.8 52.83467 29.03662
"8791" 1758 52.72661 29.24841
"8792" 1758.2 52.72661 29.24841
"8793" 1758.4 52.72661 29.24841
"8794" 1758.6 52.73373 29.19088
"8795" 1758.8 52.82566 29.24841
"8796" 1759 52.94674 29.29237
"8797" 1759.2 52.91024 29.27126
"8798" 1759.4 52.91024 29.27126
"8799" 1759.6 52.81466 29.13852
"8800" 1759.8 52.91024 29.27126
"8801" 1760 53.02586 29.33335
"8802" 1760.2 53.38975 29.51215
"8803" 1760.4 54.06593 29.95951
"8804" 1760.6 55.22804 30.94179
"8805" 1760.8 56.23339 32.93053
"8806" 1761 57.7164 35.72145
"8807" 1761.2 59.27523 38.43164
"8808" 1761.4 59.59775 41.01662
"8809" 1761.6 59.30405 41.80736
"8810" 1761.8 59.3172 41.91296
"8811" 1762 59.37455 41.77588
"8812" 1762.2 59.33528 41.88013
"8813" 1762.4 59.2865 41.72094
"8814" 1762.6 59.18541 41.83198
"8815" 1762.8 58.97556 41.61792
"8816" 1763 58.22338 42.11175
"8817" 1763.2 56.37527 42.74292
"8818" 1763.4 53.46993 43.95937
"8819" 1763.6 50.46201 44.92561
"8820" 1763.8 47.47649 45.33449
"8821" 1764 44.24791 46.06709
"8822" 1764.2 41.74622 46.75253
"8823" 1764.4 38.64442 47.20821
"8824" 1764.6 35.08835 47.36842
"8825" 1764.8 31.68212 47.03935
"8826" 1765 27.90322 46.28687
"8827" 1765.2 23.97755 46.22524
"8828" 1765.4 20.53939 45.9833
"8829" 1765.6 17.13099 45.20795
"8830" 1765.8 15.08689 45.15182
"8831" 1766 14.1745 45.68826
"8832" 1766.2 10.99431 46.74499
"8833" 1766.4 6.830189 47.23635
"8834" 1766.6 4.484993 46.27283
"8835" 1766.8 5.266457 46.2594
"8836" 1767 6.025907 46.38715
"8837" 1767.2 6.074061 46.45445
"8838" 1767.4 6.045169 46.3583
"8839" 1767.6 6.805995 46.49292
"8840" 1767.8 6.899092 45.16813
"8841" 1768 6.888391 42.86044
"8842" 1768.2 6.731172 39.53779
"8843" 1768.4 8.08688 37.89249
"8844" 1768.6 10.09863 36.84548
"8845" 1768.8 12.82568 34.57723
"8846" 1769 14.62373 32.33426
"8847" 1769.2 14.90818 31.13852
"8848" 1769.4 14.85245 30.84388
"8849" 1769.6 15.05309 30.6489
"8850" 1769.8 16.27298 29.56984
"8851" 1770 18.68066 27.43309
"8852" 1770.2 21.76014 24.60033
"8853" 1770.4 24.94063 22.24292
"8854" 1770.6 27.85672 19.95222
"8855" 1770.8 30.84425 17.72368
"8856" 1771 34.47962 16.74475
"8857" 1771.2 38.58322 15.47918
"8858" 1771.4 43.19418 14.06671
"8859" 1771.6 46.65665 12.42733
"8860" 1771.8 49.17333 11.5616
"8861" 1772 52.55734 10.76786
"8862" 1772.2 55.99529 8.95795
"8863" 1772.4 58.28215 6.8583
"8864" 1772.6 59.5745 5.471853
"8865" 1772.8 60.8019 5.103055
"8866" 1773 63.52455 5.144416
"8867" 1773.2 67.49941 5.032718
"8868" 1773.4 71.83761 4.272219
"8869" 1773.6 73.94451 4.497136
"8870" 1773.8 75.59817 5.911413
"8871" 1774 79.25784 8.319838
"8872" 1774.2 83.43407 10.99466
"8873" 1774.4 86.51298 14.34121
"8874" 1774.6 89.42262 18.31984
"8875" 1774.8 91.94286 22.04694
"8876" 1775 94.3001 24.73009
"8877" 1775.2 95.7126 26.34182
"8878" 1775.4 97.69316 28.33266
"8879" 1775.6 99.62909 30.05061
"8880" 1775.8 99.84069 30.05955
"8881" 1776 99.859 30.0677
"8882" 1776.2 100.372 29.94072
"8883" 1776.4 102.6299 30.73541
"8884" 1776.6 106.9472 32.52069
"8885" 1776.8 111.0484 34.82167
"8886" 1777 112.2036 38.77438
"8887" 1777.2 112.0157 43.57476
"8888" 1777.4 111.1229 48.87168
"8889" 1777.6 110.513 52.45211
"8890" 1777.8 110.1532 52.71407
"8891" 1778 110.0514 52.57526
"8892" 1778.2 110.1438 52.54541
"8893" 1778.4 110.1206 52.59499
"8894" 1778.6 110.2206 52.70445
"8895" 1778.8 110.1842 53.18382
"8896" 1779 109.2048 54.0616
"8897" 1779.2 107.3979 54.11654
"8898" 1779.4 103.9702 54.36792
"8899" 1779.6 99.76163 55.62753
"8900" 1779.8 95.22603 56.20445
"8901" 1780 91.44629 56.15973
"8902" 1780.2 88.54185 55.50253
"8903" 1780.4 85.97668 55.94427
"8904" 1780.6 85.97733 56.03962
"8905" 1780.8 86.20846 56.2594
"8906" 1781 86.25994 56.27233
"8907" 1781.2 86.16593 56.26682
"8908" 1781.4 85.85358 56.05892
"8909" 1781.6 85.36646 56.50665
"8910" 1781.8 84.01191 57.62928
"8911" 1782 82.33519 59.26349
"8912" 1782.2 80.55916 60.03185
"8913" 1782.4 80.11756 59.99432
"8914" 1782.6 79.48997 59.52792
"8915" 1782.8 77.6139 58.6642
"8916" 1783 74.32325 57.02863
"8917" 1783.2 70.73114 54.77856
"8918" 1783.4 66.8275 52.36724
"8919" 1783.6 62.68892 49.77237
"8920" 1783.8 58.56557 48.10922
"8921" 1784 54.33181 46.92124
"8922" 1784.2 50.35653 44.5561
"8923" 1784.4 46.35749 41.22277
"8924" 1784.6 43.45399 37.17046
"8925" 1784.8 40.92761 33.07508
"8926" 1785 38.93875 28.25275
"8927" 1785.2 37.76698 23.6083
"8928" 1785.4 36.69009 18.96669
"8929" 1785.6 36.525 14.14401
"8930" 1785.8 38.12765 10.26637
"8931" 1786 40.49652 8.246578
"8932" 1786.2 42.98554 7.925101
"8933" 1786.4 45.7531 7.773279
"8934" 1786.6 49.47178 6.39183
"8935" 1786.8 52.6726 3.923595
"8936" 1787 56.80953 2.340817
"8937" 1787.2 60.36137 2.074899
"8938" 1787.4 61.43868 2.986817
"8939" 1787.6 61.58178 3.591041
"8940" 1787.8 61.83501 4.770887
"8941" 1788 64.03276 8.426676
"8942" 1788.2 66.20593 12.33083
"8943" 1788.4 69.19812 16.96494
"8944" 1788.6 71.77157 20.80274
"8945" 1788.8 74.889 25.02438
"8946" 1789 77.73037 29.3261
"8947" 1789.2 79.00596 32.26954
"8948" 1789.4 78.91542 32.08052
"8949" 1789.6 79.19364 32.05258
"8950" 1789.8 79.32205 32.02299
"8951" 1790 79.21729 31.98381
"8952" 1790.2 79.30229 31.88493
"8953" 1790.4 79.61838 32.09203
"8954" 1790.6 79.80679 32.3583
"8955" 1790.8 79.78982 33.42973
"8956" 1791 80.46421 35.75911
"8957" 1791.2 80.82627 39.09823
"8958" 1791.4 80.86296 42.67454
"8959" 1791.6 80.78041 46.49749
"8960" 1791.8 79.54004 49.44238
"8961" 1792 78.31269 50.632
"8962" 1792.2 78.13884 50.21544
"8963" 1792.4 78.1205 50.18797
"8964" 1792.6 78.12455 50.24739
"8965" 1792.8 78.16957 50.33907
"8966" 1793 78.28537 50.33203
"8967" 1793.2 78.5277 50.81089
"8968" 1793.4 77.8404 53.24587
"8969" 1793.6 75.40108 56.3744
"8970" 1793.8 71.8743 59.19896
"8971" 1794 67.63678 61.55244
"8972" 1794.2 62.83865 63.73729
"8973" 1794.4 58.44675 64.01914
"8974" 1794.6 55.34741 62.29711
"8975" 1794.8 53.57166 59.7771
"8976" 1795 51.21603 56.12003
"8977" 1795.2 48.24695 51.61529
"8978" 1795.4 45.3877 47.43522
"8979" 1795.6 43.643 43.08063
"8980" 1795.8 42.97917 37.93075
"8981" 1796 41.87317 33.15375
"8982" 1796.2 40.17427 28.68309
"8983" 1796.4 37.97711 24.08033
"8984" 1796.6 37.19456 19.4279
"8985" 1796.8 37.03581 14.37013
"8986" 1797 39.24911 11.6898
"8987" 1797.2 42.76707 10.34868
"8988" 1797.4 46.84432 9.508201
"8989" 1797.6 52.11803 7.771058
"8990" 1797.8 57.41906 6.140351
"8991" 1798 62.07038 4.943273
"8992" 1798.2 66.31318 5.671909
"8993" 1798.4 70.94654 7.194838
"8994" 1798.6 76.46259 9.525279
"8995" 1798.8 81.87458 12.61158
"8996" 1799 87.30912 14.72368
"8997" 1799.2 92.40814 17.14851
"8998" 1799.4 95.85769 21.23068
"8999" 1799.6 98.83403 25.67913
"9000" 1799.8 101.3458 30.17583
"9001" 1800 103.402 32.16599
