# Supplementary material for: Adaptive switch to sexually dimorphic movements by partner-seeking termites
Source: Sci Adv. 2019 Jun 19;5(6):eaau6108. doi: 10.1126/sciadv.aau6108 (PMC6584256; doi:10.1126/sciadv.aau6108)
Supplement: Data file S1 [file aau6108_Data_file_S1.zip › Dataset/RsExperiments/170526_163_M_2_tandem-position_set1_5FPS.txt]

"time" "x" "y"
"1" 0 29.564337575024 118.146540458831
"2" 0.2 31.6587472063793 119.913926640481
"3" 0.4 35.2470901267565 121.71503612315
"4" 0.6 38.8757290145006 123.269177298685
"5" 0.8 42.1834663618876 124.810106176952
"6" 1 46.2450444320754 126.166917886192
"7" 1.2 50.3956582759677 127.193719533483
"8" 1.4 54.6539181826469 127.806777063629
"9" 1.6 59.3163248151152 128.414100769552
"10" 1.8 63.9494812444825 128.888465979409
"11" 2 67.506925424272 128.741463069899
"12" 2.2 71.7025821541923 128.047301986508
"13" 2.4 75.5621664705216 127.02988811803
"14" 2.6 79.3705631821459 126.17651884661
"15" 2.8 83.5017488936528 125.008379810729
"16" 3 87.761728741042 123.847178216582
"17" 3.2 91.4686425199575 122.257993643373
"18" 3.4 94.0832792345558 120.16686134837
"19" 3.6 97.1646792973182 117.716934295013
"20" 3.8 100.343044357508 115.200592334523
"21" 4 103.407585856346 113.000088354884
"22" 4.2 106.756445786076 111.104546543012
"23" 4.4 111.009263888504 108.235612569179
"24" 4.6 113.533144535459 104.646629650581
"25" 4.8 115.186305422121 101.835498953522
"26" 5 118.134619068828 98.3227487157672
"27" 5.2 120.546388155815 94.7733806363918
"28" 5.4 122.277637579339 91.0167452164474
"29" 5.6 123.258550754627 88.735721810613
"30" 5.8 124.545162277451 86.1222130308924
"31" 6 124.831731721243 82.4377608614851
"32" 6.2 125.34979108904 78.4656329035984
"33" 6.4 126.359652306131 73.9325153746517
"34" 6.6 127.032669228529 69.9459698895288
"35" 6.8 127.623180774233 65.6820978410541
"36" 7 127.587617935749 61.548399490202
"37" 7.2 127.457701616717 58.6489023218386
"38" 7.4 127.031095804564 56.1845263058987
"39" 7.6 125.726241633291 51.9051203837878
"40" 7.8 123.979397544971 47.3236752217116
"41" 8 122.66263218871 43.0962871519629
"42" 8.2 121.846981291876 39.9753442978907
"43" 8.4 121.675359510906 39.724146853225
"44" 8.6 120.960794211171 37.6459160992181
"45" 8.8 118.994213348415 35.3465352311156
"46" 9 115.924221150291 33.2233377796436
"47" 9.2 112.926766045622 31.5658015240539
"48" 9.4 109.955212436093 30.0216424741684
"49" 9.6 107.468229707851 28.7050223143821
"50" 9.8 103.583515954373 26.6227045327546
"51" 10 101.488185695926 25.1653303770377
"52" 10.2 98.937234845039 22.1450540979833
"53" 10.4 97.2835119476727 18.7755976469433
"54" 10.6 96.4788636111178 15.2974438567561
"55" 10.8 95.7261479396087 12.0278503463573
"56" 11 93.8486745471382 9.34848197586369
"57" 11.2 91.1413393884081 7.49850684147247
"58" 11.4 87.6881515854553 5.54101860097713
"59" 11.6 83.9252506953675 4.41192744782612
"60" 11.8 78.8565341547908 4.25687825837582
"61" 12 74.5921175745434 4.54839746443694
"62" 12.2 70.1106851623497 6.21035771289145
"63" 12.4 65.88810745536 8.71532585124453
"64" 12.6 61.2534429911231 11.3696512213015
"65" 12.8 56.7584178817891 14.1561863012944
"66" 13 52.8221217429263 16.6343277461111
"67" 13.2 48.600488706753 19.4205770234743
"68" 13.4 44.2849869648264 21.6582861086159
"69" 13.6 39.4515066653103 23.8769221983152
"70" 13.8 35.6946592859453 26.4812203870881
"71" 14 32.9396841066712 30.7050212680774
"72" 14.2 32.1069742639386 35.137039727222
"73" 14.4 31.6180182764505 39.9567927915984
"74" 14.6 32.3438986411001 44.6720409810612
"75" 14.8 34.0701727433649 49.219797510876
"76" 15 36.4717500594428 52.5785921052787
"77" 15.2 40.1717650872359 55.5947624945079
"78" 15.4 43.6390744970366 57.6677169106715
"79" 15.6 48.2739967448209 58.6094540639436
"80" 15.8 52.7765167219857 59.0690056173593
"81" 16 57.6325967185517 59.0862767403739
"82" 16.2 62.0944550776076 58.8553035724418
"83" 16.4 64.97468987568 58.2722719992068
"84" 16.6 68.3814619782576 56.8503199785428
"85" 16.8 71.4229593232193 55.1366237357309
"86" 17 74.743404032242 52.8086395741312
"87" 17.2 76.9023889671141 49.9402316323092
"88" 17.4 78.6050337265604 46.2774684552519
"89" 17.6 79.6087294078836 42.0305569208723
"90" 17.8 79.3340920980158 37.6562180257677
"91" 18 78.4358801843251 33.8851876480651
"92" 18.2 76.5104373704738 29.929019252358
"93" 18.4 74.8455810911126 26.1588127937921
"94" 18.6 72.9356982996082 22.9833762936978
"95" 18.8 70.6647825431138 20.4228874960617
"96" 19 67.1866567699529 18.5327444954228
"97" 19.2 63.2483759212898 17.1103278695955
"98" 19.4 58.648535373125 15.9942116119611
"99" 19.6 54.329693842403 15.751370457885
"100" 19.8 49.2872436072799 16.0818235905094
"101" 20 44.6739316047408 17.6303110412845
"102" 20.2 40.1986183832113 19.1422174563759
"103" 20.4 35.5914625448948 20.48121403538
"104" 20.6 31.6316246770518 20.8198200556649
"105" 20.8 30.2933858786516 20.8590872319078
"106" 21 29.0137861232827 21.3120588021559
"107" 21.2 28.7031398303639 22.2502622764502
"108" 21.4 29.9749302533141 24.1865660185162
"109" 21.6 31.4573358749584 24.6521552502186
"110" 21.8 33.7823093637567 25.4018606687284
"111" 22 37.6414268415553 25.6803306194622
"112" 22.2 41.2620350557 24.6019123641068
"113" 22.4 45.7174258637286 23.1702554884111
"114" 22.6 50.8336504435956 22.3171705988159
"115" 22.8 55.4858680802616 21.8940570865925
"116" 23 60.3902366066813 21.3035110563775
"117" 23.2 65.5457435577386 21.0301262944626
"118" 23.4 70.5726069526214 21.1010833859782
"119" 23.6 75.0816636755653 21.6598283492025
"120" 23.8 79.6697510891411 22.674034352579
"121" 24 84.2202351797509 24.9846173411024
"122" 24.2 88.5429933050171 27.0818345059563
"123" 24.4 93.0615686097552 28.946546510989
"124" 24.6 97.254361257629 31.0621585625174
"125" 24.8 101.57319880137 33.1212937573019
"126" 25 105.904120285397 33.2764350620959
"127" 25.2 109.841843412823 33.6780957479292
"128" 25.4 112.020884564507 33.8192160364169
"129" 25.6 112.848525411607 33.8181742344539
"130" 25.8 113.18546061753 33.8514244856389
"131" 26 113.179295051324 33.8450824913188
"132" 26.2 113.713497807843 33.8338065872181
"133" 26.4 116.07142431432 34.2651286734632
"134" 26.6 117.668203680422 34.9380808150809
"135" 26.8 119.7702277963 36.4341476783449
"136" 27 122.270578039018 39.1205516563171
"137" 27.2 124.097685402776 42.1845056947685
"138" 27.4 125.510643536284 45.6627731654992
"139" 27.6 126.387922867581 49.5084916400497
"140" 27.8 126.862548549196 53.473198857914
"141" 28 125.89395430424 57.6187149196883
"142" 28.2 123.238001655852 60.9763971931153
"143" 28.4 120.624177678319 64.6539110556994
"144" 28.6 117.37756136591 68.0694548716796
"145" 28.8 114.093260392899 71.5527750762833
"146" 29 111.173624313052 75.4673118720539
"147" 29.2 108.495713497064 79.791433217818
"148" 29.4 105.350871908349 84.1541842256503
"149" 29.6 101.937752201448 88.3429892064773
"150" 29.8 98.3184311087679 91.8842526843904
"151" 30 94.9836703676734 95.516232143287
"152" 30.2 92.4354768318647 99.5962529286961
"153" 30.4 90.8023294056528 104.249561330606
"154" 30.6 89.6307977506078 108.529304904097
"155" 30.8 89.713056325935 112.866625865914
"156" 31 90.3302484645765 115.632038771298
"157" 31.2 90.0505075911273 115.847972376558
"158" 31.4 90.2860611322442 116.455449763957
"159" 31.6 89.953147485178 117.351780016739
"160" 31.8 88.0260213316357 118.324287758439
"161" 32 84.1978276550962 117.809966115021
"162" 32.2 79.7410015623675 116.604240024387
"163" 32.4 75.5175999096681 114.98353872114
"164" 32.6 71.4033558735267 112.879778418488
"165" 32.8 67.6381538098462 109.17865854377
"166" 33 64.5854847620392 105.383105934601
"167" 33.2 61.3969655400957 101.111771103627
"168" 33.4 58.5624921346733 96.3849856037089
"169" 33.6 55.616893585856 92.1162975858922
"170" 33.8 52.5091915554096 87.9407799173633
"171" 34 48.5638255564493 84.5178843301286
"172" 34.2 44.0721615960621 81.5278178287103
"173" 34.4 39.8485885263194 79.5475714838275
"174" 34.6 34.4186261256041 78.9388403105199
"175" 34.8 28.7399999051334 80.2796506523048
"176" 35 24.7197297156772 82.125161919464
"177" 35.2 21.2211238293845 85.3312289760576
"178" 35.4 18.2823856400767 89.0286805170115
"179" 35.6 16.8213000462755 93.3070646461493
"180" 35.8 16.6724640028102 97.339975576879
"181" 36 17.7742111958471 100.581174005801
"182" 36.2 21.1833449439764 103.412721817622
"183" 36.4 25.2312269149425 106.815647079686
"184" 36.6 29.0603543564259 110.298983699348
"185" 36.8 32.6845564180492 113.158350659572
"186" 37 35.3107231978134 116.772938911759
"187" 37.2 36.9506962990038 119.131907954072
"188" 37.4 37.4066299757757 119.869659414047
"189" 37.6 37.6429830337088 120.529069530168
"190" 37.8 37.4802861189933 120.643513132865
"191" 38 37.2075922201297 120.733208530659
"192" 38.2 36.6204299467533 120.995033084799
"193" 38.4 34.1958670643244 120.570481130519
"194" 38.6 31.0632300066109 119.021520448339
"195" 38.8 28.1301720406159 117.321638786851
"196" 39 25.0204715517726 114.984543324737
"197" 39.2 22.6103098090691 113.27438772971
"198" 39.4 20.0245199041473 110.116825231199
"199" 39.6 17.1637153863662 106.617517845468
"200" 39.8 15.2071248480143 102.841131616823
"201" 40 13.3574424385274 98.5890122039056
"202" 40.2 11.7217941313788 94.286164639204
"203" 40.4 10.4889683757734 90.0826815529446
"204" 40.6 10.8037533270824 85.8882430276794
"205" 40.8 13.0416620257252 81.957475758963
"206" 41 16.8279711852424 78.6727024928798
"207" 41.2 20.8496909570589 75.8786975764228
"208" 41.4 25.6481739029686 73.8092903208349
"209" 41.6 30.143939943994 71.8528562666072
"210" 41.8 35.0379180042858 70.6542876035491
"211" 42 39.7340408692453 69.5796073488507
"212" 42.2 44.1233270419263 67.4167578136344
"213" 42.4 48.2680448213861 64.5729103855374
"214" 42.6 52.5693716322312 62.0519824512324
"215" 42.8 56.6201693978836 58.9544355332657
"216" 43 60.5829939047497 55.8648576988991
"217" 43.2 64.8793633183214 53.5459746672373
"218" 43.4 69.3398666828198 52.2666245234179
"219" 43.6 74.3199959090786 51.1431781375791
"220" 43.8 79.3735353841535 51.3815073827976
"221" 44 84.8374333522844 52.3660426726805
"222" 44.2 89.7232135524773 52.7475378473779
"223" 44.4 94.6637841760903 53.2795188883166
"224" 44.6 99.4997697967277 53.3668456631078
"225" 44.8 103.935875455463 53.5620367266965
"226" 45 108.491404910788 52.481023762059
"227" 45.2 112.941080027724 50.9180183057831
"228" 45.4 116.365600681411 50.2134077208487
"229" 45.6 117.8337346594 49.6031481575307
"230" 45.8 118.551328935107 49.6057680283336
"231" 46 119.2503565013 49.1939540487979
"232" 46.2 119.250610069574 49.3131737774974
"233" 46.4 119.393438956623 49.4656581166796
"234" 46.6 120.104176886206 50.6363537032211
"235" 46.8 119.231120813964 52.4122751848957
"236" 47 116.473191889723 54.6645769086607
"237" 47.2 111.858570874151 55.6082173725313
"238" 47.4 107.074679067954 55.1007866933748
"239" 47.6 102.290480955428 54.1870160380988
"240" 47.8 97.9254213297582 52.3747428483252
"241" 48 93.993984523789 49.5183586157967
"242" 48.2 91.15389370663 46.1499453995897
"243" 48.4 89.2623561232645 41.9082487007188
"244" 48.6 88.6996923488197 37.325850076178
"245" 48.8 88.5088307643438 32.3889279295286
"246" 49 87.9412868973664 28.1193814447008
"247" 49.2 85.9595711329231 23.8537673651798
"248" 49.4 84.130433605259 19.6413503215175
"249" 49.6 82.0633711140383 15.8828775003823
"250" 49.8 78.6004869379922 12.3970827664911
"251" 50 74.9714321031079 10.3395107933188
"252" 50.2 71.069913077042 8.47080388557963
"253" 50.4 68.2583492470336 7.20127026566937
"254" 50.6 67.065910921647 7.01040172577147
"255" 50.8 64.254217087762 7.48554048774645
"256" 51 60.9120148273777 10.4577969277342
"257" 51.2 57.6325268921065 13.786697426338
"258" 51.4 54.703896424945 17.256424284948
"259" 51.6 51.6066200654675 20.6918439266355
"260" 51.8 48.3998937536236 23.5849242334214
"261" 52 44.9136361990829 26.6241483747003
"262" 52.2 42.0305839527898 30.3333703678561
"263" 52.4 38.6654353090305 34.3708270504496
"264" 52.6 35.6971368182104 37.7323754984623
"265" 52.8 33.6002466879762 41.4886960282652
"266" 53 32.1375029972091 45.7587843431008
"267" 53.2 31.5525283009016 50.3352121328567
"268" 53.4 31.8595011017769 54.8086493125625
"269" 53.6 31.93815009319 59.7360867336256
"270" 53.8 30.6902172191979 64.1619443644694
"271" 54 28.9090038752033 68.3983919949581
"272" 54.2 27.1287175028458 72.5518022962223
"273" 54.4 26.73552306354 76.8812562630295
"274" 54.6 25.7291343874314 81.4582025538559
"275" 54.8 23.7840868894971 85.7776279014756
"276" 55 21.3684663424864 89.4823842590486
"277" 55.2 19.0723070337691 92.046902667636
"278" 55.4 17.0703086725264 92.8578043946966
"279" 55.6 15.948760377727 93.2764817299085
"280" 55.8 14.6882731271423 94.7347767315506
"281" 56 14.5344823108627 98.3003808611831
"282" 56.2 16.085791906464 101.3238183042
"283" 56.4 19.3029914015028 104.072806726611
"284" 56.6 23.2137594342984 106.581156350896
"285" 56.8 27.2726254426176 108.977609960073
"286" 57 32.0397632352018 111.106559219909
"287" 57.2 36.2950436296415 113.883573922286
"288" 57.4 40.9144451463541 115.787526405015
"289" 57.6 45.2701673308892 117.206070329629
"290" 57.8 50.2972259284867 118.682293198542
"291" 58 54.921662599305 120.137458852816
"292" 58.2 59.4909672580528 121.564257197369
"293" 58.4 63.64499573799 122.463730964123
"294" 58.6 68.0849133306364 123.345272250302
"295" 58.8 72.9833060477426 123.591909975346
"296" 59 76.2116162709385 123.627117785449
"297" 59.2 76.5253423599075 123.750079942741
"298" 59.4 75.7312205740845 123.522850622655
"299" 59.6 75.4460991835363 123.673096913553
"300" 59.8 75.1262605379468 123.820566527702
"301" 60 74.0995565979478 124.852989845339
"302" 60.2 71.550151855933 126.682095670291
"303" 60.4 68.1864297319066 127.179786855874
"304" 60.6 64.0632508556621 127.143017094956
"305" 60.8 59.2919547973569 126.51275248799
"306" 61 54.9103347808683 125.519676584964
"307" 61.2 50.8284561906439 123.612059664373
"308" 61.4 46.6215216500099 120.52057490587
"309" 61.6 42.5906977179433 116.937908622891
"310" 61.8 38.7844322250857 113.800758806754
"311" 62 35.8076265210184 111.314049764392
"312" 62.2 32.5399792695965 107.37776643888
"313" 62.4 29.0703273135963 104.184111396679
"314" 62.6 25.1117940605306 101.683367589662
"315" 62.8 20.8535716587064 99.490130596871
"316" 63 17.7051765742698 98.4803919449284
"317" 63.2 16.5136945422601 98.5418588327635
"318" 63.4 15.893132737839 98.6143975753117
"319" 63.6 15.185357087409 98.0515284229846
"320" 63.8 14.8711167146123 95.7049789985716
"321" 64 16.9514319209969 92.8744984393928
"322" 64.2 20.5171299959192 90.1454238631429
"323" 64.4 24.6234588567678 88.1948030528938
"324" 64.6 29.1456840662953 86.9115300105163
"325" 64.8 33.9171165414945 86.772907743843
"326" 65 38.7380884429473 86.8140723331058
"327" 65.2 43.4964347462738 87.0178152868037
"328" 65.4 47.7574252780831 88.2036322092838
"329" 65.6 52.5486699384261 89.7852359189365
"330" 65.8 57.1933616480315 91.3270553413212
"331" 66 61.9112566656304 93.3215654309055
"332" 66.2 65.4865730538029 95.9248354459118
"333" 66.4 68.7314696359518 99.3931326489932
"334" 66.6 72.060961712942 102.817561219184
"335" 66.8 75.6220710544354 105.370151686656
"336" 67 79.4559385575827 106.935908043451
"337" 67.2 84.1302087752177 108.617294404364
"338" 67.4 88.0954942174637 110.334792918739
"339" 67.6 92.3347526005432 111.619235846138
"340" 67.8 96.0622535977898 111.756327187616
"341" 68 100.182016343394 111.320397531441
"342" 68.2 102.614218528 111.401243972689
"343" 68.4 105.077560297873 110.813223512175
"344" 68.6 107.339842355655 109.27522857048
"345" 68.8 109.771976544731 106.434455221048
"346" 69 113.106651188002 102.769148683799
"347" 69.2 115.942753478556 99.0011618753671
"348" 69.4 117.381577374194 97.576908764751
"349" 69.6 119.546606679111 94.2989581555674
"350" 69.8 121.377342628544 90.2404481275307
"351" 70 123.778389270686 86.6519326593249
"352" 70.2 124.830067446515 83.9692352550727
"353" 70.4 125.057726135538 80.5540937142078
"354" 70.6 124.573642037134 76.1146446913583
"355" 70.8 123.478817638925 71.5759578921813
"356" 71 122.447698016562 67.6659444065533
"357" 71.2 122.108414597088 63.6326784343508
"358" 71.4 121.306158536957 59.4350640917956
"359" 71.6 120.516260502025 55.0307503275018
"360" 71.8 119.106710588718 50.7989613660434
"361" 72 117.60938597835 46.5223494114784
"362" 72.2 116.232056903769 42.0316729362773
"363" 72.4 113.95873249184 37.741817845602
"364" 72.6 110.744910330637 34.1580090661132
"365" 72.8 107.821228077195 30.4886245872421
"366" 73 104.541161268248 26.9217520179668
"367" 73.2 101.257197876523 23.2962664067385
"368" 73.4 98.4547933738576 19.3021997329131
"369" 73.6 94.7088104014769 16.3077027698041
"370" 73.8 90.4322345315235 13.9579581412053
"371" 74 86.3461787582659 12.2400597452739
"372" 74.2 81.3175648408441 11.1594718426401
"373" 74.4 76.8572398644061 9.93272287620415
"374" 74.6 72.5036157632606 9.60022484001101
"375" 74.8 67.9839423470644 10.1661405813659
"376" 75 63.3871590183338 11.091866812011
"377" 75.2 59.1775424612222 11.4772409394985
"378" 75.4 54.9168342553262 11.1172094699061
"379" 75.6 52.4649490303708 9.74129010596712
"380" 75.8 51.0302796776105 9.3797556946549
"381" 76 46.8915361349224 10.1522753322314
"382" 76.2 42.9438000807177 10.6168703299968
"383" 76.4 40.6690126765868 10.2355114582344
"384" 76.6 40.4598942494562 9.91030701818993
"385" 76.8 40.4648527333893 9.98718514231657
"386" 77 39.8315869059523 9.65874361543171
"387" 77.2 38.910652998733 9.08328485307634
"388" 77.4 36.8051271443998 8.25473495312962
"389" 77.6 34.3421626112096 8.26229812966008
"390" 77.8 31.6784527154844 9.68424446507173
"391" 78 29.3363549024878 11.574106034556
"392" 78.2 26.7262812446622 13.4155906907759
"393" 78.4 24.2539045176472 15.5402468724899
"394" 78.6 22.0287857214975 17.4345960982617
"395" 78.8 20.6992155691782 18.5602073579312
"396" 79 19.6492388691152 20.2108741773858
"397" 79.2 19.6509522002147 22.3263490660126
"398" 79.4 20.5482495025703 25.6101620210407
"399" 79.6 21.7131134591326 28.9485870982374
"400" 79.8 22.4835681613439 32.1022864234106
"401" 80 22.8553087848323 35.4806012502069
"402" 80.2 23.9397635671429 39.1822377991992
"403" 80.4 25.6897314770053 43.3105300660591
"404" 80.6 27.2830381511951 47.2463136627213
"405" 80.8 28.5732876913238 51.5162773779005
"406" 81 29.2507639980987 56.2486600869426
"407" 81.2 29.1011743830185 60.3654068396859
"408" 81.4 28.0280069113254 64.493640137102
"409" 81.6 26.821699162393 68.2610554204377
"410" 81.8 26.4257279787578 72.2641288882065
"411" 82 27.1145429132587 77.0232499652298
"412" 82.2 28.2575305716099 82.2852323379163
"413" 82.4 30.0700153729826 86.5305532809187
"414" 82.6 32.1362728808744 90.1945125762349
"415" 82.8 33.5686120236386 94.9748480666402
"416" 83 35.2402436142879 99.9145522760031
"417" 83.2 37.0988384890012 104.20730307886
"418" 83.4 38.8379953481867 107.915073328201
"419" 83.6 42.1630954565815 111.04637462883
"420" 83.8 46.0243996953864 113.70439980361
"421" 84 49.8218074901998 116.134078983115
"422" 84.2 52.3895078509457 118.864265241981
"423" 84.4 53.1230144418638 120.973340500886
"424" 84.6 52.796402936706 121.213342196071
"425" 84.8 52.6900471145479 121.459590675652
"426" 85 52.8586055924798 122.173438643356
"427" 85.2 54.8000197444621 123.626172195676
"428" 85.4 58.9461353483555 123.232457806123
"429" 85.6 63.6184837476393 122.375421216092
"430" 85.8 68.4345344121186 122.01260672658
"431" 86 73.4291910070613 122.979879991763
"432" 86.2 78.3113034497529 123.594797494214
"433" 86.4 82.3534962323124 123.40977520141
"434" 86.6 86.483537129776 122.132204520825
"435" 86.8 90.2874470649329 119.79689056654
"436" 87 94.7718313284473 118.167465177641
"437" 87.2 98.0358196360426 116.980115571086
"438" 87.4 101.389578039012 114.81415871088
"439" 87.6 104.465226121307 112.35949620895
"440" 87.8 107.401814117059 109.354753143833
"441" 88 110.700474561932 105.560612265938
"442" 88.2 113.243046409995 101.035443983706
"443" 88.4 115.745034198471 97.1126211544489
"444" 88.6 117.286102670671 93.0171810523255
"445" 88.8 117.840571070615 88.1161576549845
"446" 89 117.918419214511 83.9152645966324
"447" 89.2 118.275207899082 80.1826418120038
"448" 89.4 117.503754774584 75.9519888902233
"449" 89.6 114.924766222339 72.3203395360269
"450" 89.8 111.693802850693 69.372467015857
"451" 90 107.840861479625 67.5552942276778
"452" 90.2 103.923192661661 66.3487640459818
"453" 90.4 99.4462725579314 65.0287686411308
"454" 90.6 95.0332578026726 64.1764925367509
"455" 90.8 90.4049084909125 64.0726239532542
"456" 91 85.513242825263 64.638711703492
"457" 91.2 81.7555396617665 65.7872168568422
"458" 91.4 77.7032215125889 65.745170156712
"459" 91.6 73.7262053677794 65.8744393174615
"460" 91.8 69.8761295188112 66.281280723852
"461" 92 67.3410735646699 67.2824833808444
"462" 92.2 66.3491381643474 67.9868424126958
"463" 92.4 65.5564049514904 68.715285674987
"464" 92.6 65.1856664325927 69.1626641274184
"465" 92.8 64.9553472926626 69.3535241797737
"466" 93 64.8203634901914 69.367592879702
"467" 93.2 64.7559912137107 69.5212225447099
"468" 93.4 64.4442752627937 70.1779324512447
"469" 93.6 63.0896074622731 70.6954444614177
"470" 93.8 61.6569170781905 70.0515200313494
"471" 94 59.9642287207296 67.7378186995206
"472" 94.2 59.5893284405796 64.2995925373019
"473" 94.4 60.2688412383705 60.6970037664531
"474" 94.6 61.4699422761741 56.4927385070986
"475" 94.8 63.444709642694 53.0324895949918
"476" 95 66.5468307939209 50.018966089713
"477" 95.2 70.3967007813989 48.4538722689434
"478" 95.4 74.3792306208741 47.2244036719333
"479" 95.6 78.1847598027464 46.2050871734911
"480" 95.8 82.597351354327 45.0512014376517
"481" 96 86.4536478478679 43.7921261150689
"482" 96.2 89.8637154732897 41.5691634045104
"483" 96.4 92.8965994855389 39.0146239498514
"484" 96.6 95.2733478398802 35.6542417849859
"485" 96.8 97.6077148692641 32.1057686999037
"486" 97 100.818507378863 29.3815975266866
"487" 97.2 103.936214018147 27.1964410449109
"488" 97.4 104.731254950665 26.2749562230748
"489" 97.6 104.759989881257 26.2215130427275
"490" 97.8 105.1312379347 25.3122130406537
"491" 98 105.12518412411 24.3349456175819
"492" 98.2 103.314017408171 22.3462110350749
"493" 98.4 99.4325642844212 20.6252809974234
"494" 98.6 95.2470214950803 19.7519841992116
"495" 98.8 91.1785939155928 19.5769285534821
"496" 99 86.9338215973321 19.8431941490609
"497" 99.2 82.3521601019839 20.1542740453474
"498" 99.4 78.0611021996365 20.2490058072388
"499" 99.6 73.9170751801134 19.9759877489141
"500" 99.8 69.3941870717238 20.2864586814902
"501" 100 64.9996482626644 21.5537624244998
"502" 100.2 60.8996550459372 22.8650329637893
"503" 100.4 56.6368898487513 24.2473814953769
"504" 100.6 52.8485258251593 26.7477147723824
"505" 100.8 49.230176243807 29.3957462407646
"506" 101 46.0457487117107 32.5095734045478
"507" 101.2 42.950193396686 35.9481085902986
"508" 101.4 39.3853494524514 38.0348527424227
"509" 101.6 35.9874368952829 40.1485965635737
"510" 101.8 33.9229844375947 42.6893596166278
"511" 102 32.6796280105482 46.6349968092226
"512" 102.2 31.5739176068531 50.4491213857391
"513" 102.4 30.1049512947151 54.2578251219055
"514" 102.6 27.3113938584647 57.2415428396171
"515" 102.8 24.4297126786089 59.5658541847417
"516" 103 22.263108023194 61.9757369365901
"517" 103.2 19.8766691745074 65.435906539832
"518" 103.4 18.1830115616667 69.4211361807265
"519" 103.6 16.8535042090574 73.0642280866714
"520" 103.8 15.611175211168 77.1014347253747
"521" 104 14.0109498925625 81.3900012537793
"522" 104.2 12.4095600076433 85.1083410176572
"523" 104.4 12.2903488608688 88.7482818163353
"524" 104.6 12.5073017245614 91.2635009548674
"525" 104.8 14.1009819716417 94.1117303672321
"526" 105 17.0391644732063 96.4269265046719
"527" 105.2 21.4798327842241 98.4354815272935
"528" 105.4 26.0778665056277 99.5258887060966
"529" 105.6 30.7334267145711 100.967505535367
"530" 105.8 35.2577163398302 102.73116999005
"531" 106 39.2991085005991 104.806255316943
"532" 106.2 42.6929937793887 108.322149835156
"533" 106.4 45.4084769694815 111.400670459537
"534" 106.6 49.0942636050355 113.479749466764
"535" 106.8 53.6116787178888 114.991448734069
"536" 107 57.7680460829019 116.235590559088
"537" 107.2 61.5256471037813 118.053550342251
"538" 107.4 64.4465278628486 120.547605550898
"539" 107.6 65.6858551356099 123.075681720463
"540" 107.8 66.1017969054517 124.62789195064
"541" 108 67.1062826266867 126.108569374529
"542" 108.2 69.8855326756342 127.105275460542
"543" 108.4 72.9833134746716 126.990630046611
"544" 108.6 76.5718483826285 126.169591749501
"545" 108.8 79.9899861947262 124.296337277675
"546" 109 83.6033517955361 122.441853760305
"547" 109.2 87.4504232492019 121.291034868512
"548" 109.4 91.2327052588792 119.780040577026
"549" 109.6 95.193420776562 118.448863221874
"550" 109.8 98.0862435858193 117.611587107171
"551" 110 99.9613166954173 116.690313910522
"552" 110.2 102.344245110743 114.255256614917
"553" 110.4 104.124168370328 110.49166618827
"554" 110.6 106.242361120448 107.475586557818
"555" 110.8 108.938808740875 104.20678817574
"556" 111 111.507658983461 101.328686601657
"557" 111.2 114.404033877975 97.9307755680632
"558" 111.4 116.671454267299 94.5671820506197
"559" 111.6 117.674910810484 90.0485783117899
"560" 111.8 118.505581408914 86.6294258051367
"561" 112 120.397754625765 83.5660395190083
"562" 112.2 122.396364999501 80.8614172796962
"563" 112.4 122.810482825419 76.9650987601962
"564" 112.6 121.634302053975 72.6127508711332
"565" 112.8 120.474864748368 68.6622622751109
"566" 113 120.046694955788 64.11831469678
"567" 113.2 120.850163219911 60.1593585468309
"568" 113.4 120.662482224326 56.0854780051109
"569" 113.6 119.573274506284 51.9154501871108
"570" 113.8 117.701819342124 47.8908899418179
"571" 114 115.156206667555 44.9101102302084
"572" 114.2 112.25295575779 42.0263460196118
"573" 114.4 108.643731385429 39.2817311074151
"574" 114.6 105.413803491717 36.7110570505036
"575" 114.8 100.905782749582 34.9570587610196
"576" 115 96.6040085695429 33.8786137882683
"577" 115.2 92.3347312221859 32.5998080283086
"578" 115.4 88.4464573710205 32.3827736318712
"579" 115.6 83.8601151295927 32.3272252383901
"580" 115.8 79.5141342385175 31.9968987383794
"581" 116 75.0835380466408 30.9606237958629
"582" 116.2 71.3112674558755 30.4292543952769
"583" 116.4 66.7488872391916 30.6139572061543
"584" 116.6 62.6492576898385 30.6317601476975
"585" 116.8 59.3944835401488 31.3220056534797
"586" 117 55.9228864654973 33.6935150252121
"587" 117.2 53.0434935329826 36.3020396648793
"588" 117.4 49.993196751203 39.6895413386075
"589" 117.6 47.9857954845923 43.0677804049865
"590" 117.8 46.4911078540225 46.7302651488462
"591" 118 44.747343602661 50.7427021941292
"592" 118.2 42.8330236880147 53.8785415385958
"593" 118.4 40.0334687984222 57.1881314992732
"594" 118.6 37.1554303535823 59.6043515724264
"595" 118.8 34.4056420673277 60.2877192802154
"596" 119 32.2542391622335 59.4782986597363
"597" 119.2 30.1103018287473 58.0663582721753
"598" 119.4 27.3082435469949 55.8874403396331
"599" 119.6 24.7500474836144 52.7770205068797
"600" 119.8 22.9990460196967 49.0040596448758
"601" 120 21.3943648059878 45.2909299163656
"602" 120.2 20.8163399140379 42.0708567985924
"603" 120.4 20.4614718977332 38.1229437898122
"604" 120.6 19.8813675017395 34.729025632295
"605" 120.8 19.3238588509706 33.5567484304119
"606" 121 19.0927584412097 33.2324562098533
"607" 121.2 18.9418743060957 33.0297577953175
"608" 121.4 18.762255013997 32.7777713294672
"609" 121.6 18.6685710116999 32.4288959303276
"610" 121.8 18.6673347567265 30.9469980114906
"611" 122 19.8232514662371 28.6133470958184
"612" 122.2 23.0786205666126 26.1405796659758
"613" 122.4 26.289480057709 23.5004054316511
"614" 122.6 28.7958962246482 20.7639572229584
"615" 122.8 31.2327803927073 17.6222421525375
"616" 123 33.3597141052318 14.3727207524849
"617" 123.2 34.8157605221943 12.6448593045338
"618" 123.4 35.0373187433433 12.3827299562859
"619" 123.6 35.1842493955242 12.2352394666895
"620" 123.8 36.3169580535741 10.4999019142173
"621" 124 37.8280860781896 8.67569632505557
"622" 124.2 41.133622741237 6.81570268681074
"623" 124.4 44.931377624834 6.03605865609391
"624" 124.6 48.5167366651544 6.34826488744791
"625" 124.8 51.9336331810588 8.42092430100227
"626" 125 55.6487681378192 10.9733761389367
"627" 125.2 59.0422950875968 13.3920218937514
"628" 125.4 62.1700640926831 16.7818132700315
"629" 125.6 64.634170551076 20.8976305546993
"630" 125.8 66.0479476575952 25.1632704855058
"631" 126 68.3616559954295 29.4579310488355
"632" 126.2 71.010329969123 33.3512066408864
"633" 126.4 73.584733602789 37.0069790915435
"634" 126.6 75.9702031005681 41.0712714024008
"635" 126.8 78.088660348372 44.7943302251208
"636" 127 81.1513975242776 47.7281980442549
"637" 127.2 84.8578197101007 50.1038899558098
"638" 127.4 88.7004546535952 53.3227585222991
"639" 127.6 92.1274419229218 56.7823246749978
"640" 127.8 95.0796622352638 60.2919996328528
"641" 128 97.0888503766048 64.5512572619911
"642" 128.2 98.6064232202504 69.2014744067577
"643" 128.4 100.435589561974 73.4595727992432
"644" 128.6 102.92821796662 77.5585134062532
"645" 128.8 106.196478221721 80.6770900112448
"646" 129 110.09646580713 82.3252647911601
"647" 129.2 113.716249695434 83.2984737941768
"648" 129.4 117.903513288846 82.6615195960014
"649" 129.6 120.990867001733 81.2562313219583
"650" 129.8 122.997393996611 79.1031121049613
"651" 130 123.750941289256 75.2631509418445
"652" 130.2 123.152356155254 70.4082377003369
"653" 130.4 122.362667879748 66.2378217667187
"654" 130.6 120.653119465987 61.8090163981828
"655" 130.8 118.104514216086 57.9199661182746
"656" 131 115.710008893059 54.6851431630639
"657" 131.2 112.225377213545 52.0978370874779
"658" 131.4 107.949935646434 49.9386243254112
"659" 131.6 103.711538210624 48.4276738202344
"660" 131.8 98.8415413729681 48.3061762126586
"661" 132 94.2875487629985 48.3196768839158
"662" 132.2 89.6704660592411 47.1636894091181
"663" 132.4 85.676676892734 44.639544348923
"664" 132.6 81.7521981083063 42.3444076284919
"665" 132.8 79.0204908290405 39.10817344181
"666" 133 77.0808201918986 35.4623243023617
"667" 133.2 75.4059795836269 32.4413839530026
"668" 133.4 72.4150526304429 29.8698753438414
"669" 133.6 68.550964262551 29.1207333777086
"670" 133.8 64.2162436133577 30.3469229619901
"671" 134 60.0240206989284 32.1577988454865
"672" 134.2 55.8532751772181 33.6265117222243
"673" 134.4 52.3056103583046 36.5370364059104
"674" 134.6 49.5414327643186 40.3335088713516
"675" 134.8 47.2353546374123 43.6404244148501
"676" 135 45.5958251432539 47.7317599850007
"677" 135.2 44.5982387741091 51.5646418022311
"678" 135.4 44.9254076223656 55.7669860004018
"679" 135.6 43.6409126626572 59.9157333270051
"680" 135.8 41.0474166579929 63.4316603685164
"681" 136 38.6193971111449 67.0801015706863
"682" 136.2 36.001610104607 70.6109326526122
"683" 136.4 34.3263287282924 74.144982593001
"684" 136.6 33.7033371118432 78.4651413922644
"685" 136.8 34.1221105775651 83.0363597086637
"686" 137 34.1032532176549 86.8403941230795
"687" 137.2 33.8406986142722 91.1075094272788
"688" 137.4 34.6445938817751 95.3062338241981
"689" 137.6 36.4265054863485 99.1158635152075
"690" 137.8 38.8421899816106 102.508611360804
"691" 138 41.2194842656707 105.699007236946
"692" 138.2 43.0934520064029 108.995800922513
"693" 138.4 44.5029075072445 112.561345215192
"694" 138.6 45.3997461259688 116.135839379138
"695" 138.8 45.6655856004531 118.582606024266
"696" 139 45.6087803246065 119.384350673982
"697" 139.2 45.3709709783841 120.310096318083
"698" 139.4 45.6361344146261 121.822109461001
"699" 139.6 48.5431530844758 123.921085805135
"700" 139.8 52.6580042551562 125.147702987601
"701" 140 57.4146354002808 125.551517509254
"702" 140.2 61.9796882846673 126.51965755773
"703" 140.4 65.9726410925426 127.631707354059
"704" 140.6 70.385707833549 126.640179372042
"705" 140.8 74.5825413781238 124.644726402969
"706" 141 78.9819170960316 123.187388157193
"707" 141.2 83.2124625319387 120.748856488902
"708" 141.4 86.9836050206615 118.313318774191
"709" 141.6 91.1126260515927 116.544237206623
"710" 141.8 95.0185441916397 115.154014423224
"711" 142 98.2741414987367 113.091671758837
"712" 142.2 101.025673904865 110.262980720998
"713" 142.4 103.896726970722 107.251821720574
"714" 142.6 106.218869619041 103.693274782046
"715" 142.8 107.505065702232 99.8275707842905
"716" 143 108.258315295112 95.5117915704532
"717" 143.2 109.150201025713 90.9254503086081
"718" 143.4 111.460814380332 87.315889040798
"719" 143.6 114.183588054701 85.1552144928672
"720" 143.8 115.829639670364 84.0559036296455
"721" 144 115.921527404344 84.2190874781762
"722" 144.2 116.521832932693 83.7916811807903
"723" 144.4 117.499724255128 82.5110719648832
"724" 144.6 117.401234855298 79.6953992785024
"725" 144.8 115.762082717199 75.96046607864
"726" 145 113.300409635195 72.8895832071678
"727" 145.2 110.339187983718 69.8537965383909
"728" 145.4 107.396008336627 67.5494479809752
"729" 145.6 103.805674675237 64.9699446909258
"730" 145.8 100.088326391819 62.5567707577063
"731" 146 96.6791348850402 59.8121575835788
"732" 146.2 93.7692803178094 57.0954930542495
"733" 146.4 90.2215893997323 55.6210300463024
"734" 146.6 86.213590993951 55.4099142292905
"735" 146.8 82.1551362217885 55.8702334163283
"736" 147 77.9812892253834 56.2070012501416
"737" 147.2 74.1896038571183 56.7782930824321
"738" 147.4 70.8132938698795 57.1187130433878
"739" 147.6 67.4665225290983 58.4796852535646
"740" 147.8 65.3111112921907 59.709851228701
"741" 148 64.2885473276733 60.5858882802548
"742" 148.2 63.7561814174069 60.9395061828457
"743" 148.4 63.670739294714 61.0030533104154
"744" 148.6 63.2867992152532 60.6242257101795
"745" 148.8 62.7880241169304 59.0684853705673
"746" 149 64.1386270070385 55.8739093907586
"747" 149.2 66.3462794537473 52.7501719549145
"748" 149.4 69.5901404880675 50.7653859205219
"749" 149.6 73.5271214681499 49.2715455617987
"750" 149.8 77.7889233892133 48.2171001414734
"751" 150 81.9675606612083 46.495108708497
"752" 150.2 85.2891431814772 44.7730827835837
"753" 150.4 87.96227867903 41.9042619537761
"754" 150.6 90.4416324599475 38.3539290668019
"755" 150.8 92.4564116644779 34.2607132977972
"756" 151 93.9011237531789 30.3024750491344
"757" 151.2 94.7155553204148 26.4899348579069
"758" 151.4 94.1997298539737 22.8680131716467
"759" 151.6 93.8464173969449 21.1112312536001
"760" 151.8 92.8413016869383 19.1247752161078
"761" 152 89.905099840113 17.2517529468252
"762" 152.2 85.9136963207397 16.2530566964521
"763" 152.4 81.5085719422743 16.5040031716805
"764" 152.6 77.4041411867911 18.0992242235438
"765" 152.8 73.5263028498805 19.7212516229064
"766" 153 69.5630257029781 21.5393860845882
"767" 153.2 65.97286235343 23.6935692617948
"768" 153.4 62.2770947347169 27.1738037024528
"769" 153.6 59.1849546239282 30.446715436773
"770" 153.8 56.6797635165619 34.0177909939828
"771" 154 54.4005127465281 37.4867640694143
"772" 154.2 51.9449472822946 41.0065995212444
"773" 154.4 50.5205299523125 45.4022429769812
"774" 154.6 50.2915765834666 49.4466374594067
"775" 154.8 51.5130071727601 53.2763451507072
"776" 155 53.5464459188926 57.2854245527366
"777" 155.2 55.0037612884008 60.8058544053552
"778" 155.4 56.4217448743367 64.2508133406314
"779" 155.6 57.2751680168587 67.8065318352981
"780" 155.8 57.5034831324462 71.7583121917877
"781" 156 57.5998542734521 75.8461165577197
"782" 156.2 58.2040882672257 79.8478942709081
"783" 156.4 60.0415845780924 83.6450274534281
"784" 156.6 62.0920617505341 87.5500309209973
"785" 156.8 63.9408555661097 91.0944255537614
"786" 157 66.5599828802938 94.8844202851349
"787" 157.2 69.9890145254431 97.5982533845482
"788" 157.4 73.251685460929 100.218767917551
"789" 157.6 76.561360544215 102.504931320259
"790" 157.8 80.6593207892021 103.745168541955
"791" 158 84.8262928073525 104.390265148872
"792" 158.2 89.3524722949677 103.876795888631
"793" 158.4 93.9758285334506 102.740449581976
"794" 158.6 97.8467176154584 102.306947601335
"795" 158.8 102.067070372034 101.451227812514
"796" 159 106.047432630405 100.047234732196
"797" 159.2 109.604984589339 97.4481486483249
"798" 159.4 112.687953924064 94.619868518366
"799" 159.6 115.552073091761 92.470882473439
"800" 159.8 118.174412814568 90.4648056901997
"801" 160 120.134124294539 88.1917339148005
"802" 160.2 121.579700613842 84.2639542984328
"803" 160.4 122.009188991605 80.3501691709465
"804" 160.6 121.982329864737 76.3241159294539
"805" 160.8 120.748324800024 71.9446330978541
"806" 161 119.422946028848 67.7415539772278
"807" 161.2 117.834297540806 63.5265180719411
"808" 161.4 115.614528648172 59.8747459233264
"809" 161.6 113.492014082113 56.4407173126039
"810" 161.8 111.011594020665 52.7061079536186
"811" 162 107.985351346693 49.3165669117872
"812" 162.2 104.59007570641 46.5142380709109
"813" 162.4 100.554216266107 44.8928023860497
"814" 162.6 96.0712702352908 44.5087718815389
"815" 162.8 91.9764715569801 45.573639993151
"816" 163 87.6992486655121 47.0664226914404
"817" 163.2 83.7726093300127 48.2419652815538
"818" 163.4 79.6891873122055 49.5253953886406
"819" 163.6 76.011678066106 51.851911801122
"820" 163.8 72.0051695771517 53.1735685151619
"821" 164 68.0064761313483 53.3240028608624
"822" 164.2 64.3466349441448 54.0652616112295
"823" 164.4 60.2078149721844 56.3668638795097
"824" 164.6 57.2857936959309 57.9212782317224
"825" 164.8 53.6510784095522 58.6832649562998
"826" 165 50.2950670629261 58.1463452604844
"827" 165.2 46.4359970820262 56.4666882838143
"828" 165.4 42.6110671304431 54.3337330006956
"829" 165.6 39.0868354709082 51.4143073070501
"830" 165.8 35.1980774896756 49.1657052256708
"831" 166 31.1092832781285 46.7150123856803
"832" 166.2 27.7335316930292 43.9100177522808
"833" 166.4 25.1727957426648 41.6842771401081
"834" 166.6 22.2041967952368 39.5004043744543
"835" 166.8 18.9313697978604 37.1994856650571
"836" 167 17.215742326973 35.7750584980165
"837" 167.2 15.7063190537101 35.2906914358735
"838" 167.4 12.6368292945934 36.0744069952952
"839" 167.6 9.98972774448667 37.5469843251125
"840" 167.8 8.08386260128647 38.678017742886
"841" 168 6.54509566817363 40.2297773569221
"842" 168.2 5.46542187368699 42.2510606017603
"843" 168.4 4.97337462875509 45.01276538109
"844" 168.6 5.15147458736409 48.561033899778
"845" 168.8 5.5187166589959 52.6979951153615
"846" 169 6.25116513283939 55.6459543999823
"847" 169.2 8.15785611491298 59.2699834030865
"848" 169.4 10.048953919899 62.6278116545631
"849" 169.6 12.5199480469169 65.8780872361109
"850" 169.8 14.5791218428474 69.2495609746836
"851" 170 15.9608482401065 72.9410538176889
"852" 170.2 18.268193388667 75.8930009549915
"853" 170.4 21.491871917522 78.661660536145
"854" 170.6 25.2164697667469 80.8761978056813
"855" 170.8 28.7796956012555 82.8811482990964
"856" 171 32.617390260555 84.282772328418
"857" 171.2 37.0514943720605 84.7195471144508
"858" 171.4 41.337857373282 84.4572962100759
"859" 171.6 45.9406305745604 84.2523911649184
"860" 171.8 49.9799155883486 83.3765301433018
"861" 172 53.9237399514027 82.0773372860089
"862" 172.2 58.1817492887243 80.4135154391444
"863" 172.4 62.8399056774716 79.1061724953338
"864" 172.6 67.0790352243439 78.0384995484803
"865" 172.8 71.3672134654049 76.7323464772326
"866" 173 74.2936309427177 74.5011789012823
"867" 173.2 77.0833021476869 70.9999823070254
"868" 173.4 80.3421198475651 67.4822642117346
"869" 173.6 83.1930992238468 64.4022810701781
"870" 173.8 85.5378817146426 60.6633311657482
"871" 174 86.9551352609598 57.6420634726819
"872" 174.2 87.3822016548054 53.4369181622092
"873" 174.4 87.9461254940369 49.0993711827657
"874" 174.6 87.3977119033143 44.8724315044896
"875" 174.8 86.0673722089498 41.2317183033076
"876" 175 83.4828595252007 38.6987734824829
"877" 175.2 79.4504039588765 37.1008768816409
"878" 175.4 75.5359247196661 37.684801467324
"879" 175.6 71.5680239723797 38.6785766411837
"880" 175.8 68.368899746217 40.7177894079529
"881" 176 65.9413569145344 43.4168716668673
"882" 176.2 65.0284761386188 46.7578242489414
"883" 176.4 65.7448088268152 50.357951933058
"884" 176.6 68.4606803572527 53.5240881095821
"885" 176.8 71.783564960015 55.7142597279824
"886" 177 75.571605226282 57.3731818270983
"887" 177.2 79.1081658695933 58.9998054941997
"888" 177.4 83.8280433163889 60.2639758494524
"889" 177.6 87.5276180945594 58.9342533338902
"890" 177.8 91.1547321755888 56.6473463904178
"891" 178 94.3509475221671 54.5809855366625
"892" 178.2 97.3005995184817 52.5691604819377
"893" 178.4 100.927211274603 50.3353719876429
"894" 178.6 104.019440136853 47.9878599619658
"895" 178.8 106.382737957798 45.2733333084144
"896" 179 108.111088988553 43.2687635082634
"897" 179.2 109.113199099389 42.1562473459883
"898" 179.4 109.363309892548 41.8107862476593
"899" 179.6 109.686211069851 41.4694406999741
"900" 179.8 110.845897673127 39.9519555397217
"901" 180 111.514503292767 37.315734869901
"902" 180.2 110.418472567961 34.0554030966887
"903" 180.4 108.02487039499 30.8803908762028
"904" 180.6 104.765664626053 28.6334465944416
"905" 180.8 100.971814473237 26.908016972504
"906" 181 96.7124925820483 26.9794324278258
"907" 181.2 92.7540216185391 28.3883065482304
"908" 181.4 88.923093947329 30.6884384049402
"909" 181.6 85.5208837437638 33.9541221623177
"910" 181.8 83.1333641919828 37.5617285189615
"911" 182 81.6428377595331 41.9887814417427
"912" 182.2 80.1910384467013 46.3545844575237
"913" 182.4 78.3450556411646 50.4480449335611
"914" 182.6 77.3299506524166 54.8017898478308
"915" 182.8 76.3489562271624 58.9453882925993
"916" 183 75.975995549809 63.8456892240948
"917" 183.2 75.4207503575549 68.1335870244425
"918" 183.4 73.3801732177621 72.2043769884471
"919" 183.6 70.9342698522302 75.9660676506619
"920" 183.8 68.6981655017726 79.6636424175121
"921" 184 66.7854869573646 83.3228058566372
"922" 184.2 65.2906999709341 87.0633321818013
"923" 184.4 65.8063990698578 91.1973873294738
"924" 184.6 67.4020034214839 94.8598439813613
"925" 184.8 70.3830264610116 98.3314261343991
"926" 185 73.7539446774088 100.934346838259
"927" 185.2 78.0267124065991 102.707193165415
"928" 185.4 82.2336298124229 104.160951109154
"929" 185.6 85.7711719529413 106.115549606193
"930" 185.8 90.1372945633476 106.547488783888
"931" 186 94.0798139028731 106.787100015227
"932" 186.2 98.0487605982177 107.878610466631
"933" 186.4 101.541630364558 108.91137993042
"934" 186.6 105.39361307575 108.011169053535
"935" 186.8 108.629860138381 106.007836514678
"936" 187 110.486696905272 104.931338395786
"937" 187.2 113.141188772935 103.411571047947
"938" 187.4 116.191385624478 101.044157770481
"939" 187.6 118.388146996615 97.3896340126569
"940" 187.8 119.905758921017 93.8208323907029
"941" 188 121.096314912363 89.6905775832149
"942" 188.2 122.388232497141 85.6249937927909
"943" 188.4 122.981057734238 81.7330502223355
"944" 188.6 123.190855341956 78.1256645762122
"945" 188.8 121.955961348234 74.3535791491869
"946" 189 119.741036941611 71.1255359085656
"947" 189.2 116.427011723942 68.4710851161647
"948" 189.4 114.023703251641 65.5825925882975
"949" 189.6 110.35976564728 63.3150478744604
"950" 189.8 106.845096139387 62.0426317695663
"951" 190 102.796578240389 61.5210145583021
"952" 190.2 98.3466463523943 62.0818779983603
"953" 190.4 94.305942371303 63.3479855692129
"954" 190.6 90.488491847408 64.8754179779299
"955" 190.8 86.9452659324244 67.2394489136302
"956" 191 83.7859393240606 69.7949161764773
"957" 191.2 81.0791468893136 73.1698564243381
"958" 191.4 79.7548218240789 77.250683120892
"959" 191.6 79.8378743399395 81.6537316028259
"960" 191.8 80.4367115418363 85.8268502572346
"961" 192 81.1582062546216 90.0148270833835
"962" 192.2 81.6593978250701 94.2318131530129
"963" 192.4 82.2521388712865 97.4413008589716
"964" 192.6 83.819819686599 100.667825601322
"965" 192.8 86.5268329529234 103.425281850883
"966" 193 88.9429975970128 105.537967064107
"967" 193.2 91.4854952741554 106.425184272823
"968" 193.4 94.770723607156 106.439172894692
"969" 193.6 96.9063208331825 106.27144310585
"970" 193.8 100.108581859967 105.492982381808
"971" 194 103.605714238839 104.009164298479
"972" 194.2 106.823032876394 102.259098203761
"973" 194.4 110.256470593113 101.062948804294
"974" 194.6 113.105252982636 99.7492238191234
"975" 194.8 115.654863272558 97.9450806267429
"976" 195 117.341941640428 96.5311623000996
"977" 195.2 119.159601805335 94.6050172476598
"978" 195.4 119.868506386696 90.9765898224667
"979" 195.6 119.248529361961 86.7530707297682
"980" 195.8 117.78876825688 82.9298833442715
"981" 196 116.699291226018 79.3292531828622
"982" 196.2 114.336537910489 75.7893586366099
"983" 196.4 111.272877020641 73.3248221836559
"984" 196.6 107.541658858567 71.6338369636796
"985" 196.8 103.742811653225 70.1286469237795
"986" 197 99.473542558092 68.9328829217976
"987" 197.2 95.373281220293 67.1127332479351
"988" 197.4 91.9288114987645 66.3618923060322
"989" 197.6 88.4299997558742 66.9781863064012
"990" 197.8 84.9403668888867 69.4612890982672
"991" 198 82.0146865827621 72.5464200398385
"992" 198.2 80.3690982762076 75.7219537577924
"993" 198.4 79.1299093896845 79.8589916448481
"994" 198.6 78.4001448880781 84.2803535003519
"995" 198.8 76.9575387033301 88.4153976440171
"996" 199 75.7030457295923 91.9994138756631
"997" 199.2 74.1783724916524 96.1321149636893
"998" 199.4 72.8963619560238 99.7088988821157
"999" 199.6 72.8429978702095 103.63347383435
"1000" 199.8 74.2769540075316 107.11672331338
"1001" 200 76.6215324792408 109.141465644755
"1002" 200.2 79.4407428259048 110.368816712168
"1003" 200.4 82.2925769865789 110.927115426733
"1004" 200.6 83.5520513504001 110.754155227138
"1005" 200.8 84.8857433735123 110.853246820757
"1006" 201 87.9148455530158 111.580590342595
"1007" 201.2 89.6157926063216 112.851327058395
"1008" 201.4 89.5656078150937 112.959061929445
"1009" 201.6 89.356979021383 113.008966146963
"1010" 201.8 88.4810479792154 113.936734488938
"1011" 202 84.8595300255413 114.851537251318
"1012" 202.2 80.7907716539005 115.110827509887
"1013" 202.4 77.1794188620996 115.1114655031
"1014" 202.6 73.0782545440644 115.49677000009
"1015" 202.8 68.8340832378711 116.501193376565
"1016" 203 64.3810514863057 118.201707923273
"1017" 203.2 61.4555717103413 119.623006673063
"1018" 203.4 57.6115999973139 121.149521822641
"1019" 203.6 54.028401219356 121.849338737762
"1020" 203.8 50.374947028937 120.735543926222
"1021" 204 46.1958106086905 118.414389825134
"1022" 204.2 42.3755729174283 115.183708001681
"1023" 204.4 38.3923343626075 112.267306516122
"1024" 204.6 34.446588877975 109.616284645278
"1025" 204.8 30.7164186541483 107.508368600768
"1026" 205 26.4679604027562 104.911655036279
"1027" 205.2 23.165708006339 101.328789053224
"1028" 205.4 20.2961908650579 97.5926802333062
"1029" 205.6 17.275476673614 94.3910598301632
"1030" 205.8 13.7281027036891 91.2441058139083
"1031" 206 10.5620753288172 87.9322735480842
"1032" 206.2 8.70180484997708 84.3168636515314
"1033" 206.4 8.24731235775355 80.5177827117936
"1034" 206.6 10.0299280485711 76.4353275558243
"1035" 206.8 12.5214547833501 73.0155373721274
"1036" 207 15.5988530386509 69.7226072263423
"1037" 207.2 18.3320669565345 66.4428575588311
"1038" 207.4 20.6903922370664 63.489426104264
"1039" 207.6 23.7482594539235 60.5335663008984
"1040" 207.8 27.4946857376158 58.7559214799245
"1041" 208 31.6809109273693 57.9341025342957
"1042" 208.2 35.4010101724641 57.5427684877892
"1043" 208.4 38.5083546621573 57.6798751984429
"1044" 208.6 42.317013261042 57.6702890397748
"1045" 208.8 46.1576009750083 57.5539943459129
"1046" 209 49.9513040710631 55.9044296802521
"1047" 209.2 53.4272732663041 53.4294401837591
"1048" 209.4 55.4218571058483 50.1586121036666
"1049" 209.6 57.513633847219 46.8088174547024
"1050" 209.8 60.3570082313341 43.9816491308056
"1051" 210 63.4611112433936 41.2235037843148
"1052" 210.2 65.8105671749024 37.6774371161424
"1053" 210.4 67.4821299110185 34.0457761972232
"1054" 210.6 68.7048017684696 29.7423127840936
"1055" 210.8 70.9359777185904 26.0585069963989
"1056" 211 72.309876432372 22.1941793779368
"1057" 211.2 74.7894690993818 18.8609664746199
"1058" 211.4 77.8839510164014 16.095354236679
"1059" 211.6 81.0191617005792 13.7215464333181
"1060" 211.8 83.5128251323679 11.7732112687977
"1061" 212 84.3380601050816 10.3888558969561
"1062" 212.2 84.6913523912065 8.07098047924403
"1063" 212.4 83.7619350343027 6.05932794859329
"1064" 212.6 81.7540172499644 4.74357162633446
"1065" 212.8 78.1677500919225 3.66078742586555
"1066" 213 74.8263782666514 3.21251825036885
"1067" 213.2 71.2691840094527 3.35077009767324
"1068" 213.4 67.7088244423356 4.84016726034904
"1069" 213.6 64.3605241649323 6.45910684787419
"1070" 213.8 60.9942209283218 8.53087016801519
"1071" 214 58.2429908915818 11.5223961659701
"1072" 214.2 55.7284588544285 14.7619957047004
"1073" 214.4 53.7052121994355 18.2339398886887
"1074" 214.6 51.505090479195 22.1468612982315
"1075" 214.8 50.1122159494416 25.6727269980706
"1076" 215 48.7578780317951 29.4868696881575
"1077" 215.2 48.2885105256776 33.5221765651867
"1078" 215.4 47.9198670295063 37.531295913385
"1079" 215.6 48.1387756302953 41.218008507756
"1080" 215.8 49.3827232696073 44.990361041635
"1081" 216 51.4404753828821 48.3716223988764
"1082" 216.2 52.5655155285365 52.3569025761292
"1083" 216.4 53.6583293119356 55.8923505805251
"1084" 216.6 54.9144155312849 59.4801454637819
"1085" 216.8 55.9226886101285 63.1296715708399
"1086" 217 57.1640264197827 66.8998960732472
"1087" 217.2 59.0798931966989 70.3658117242281
"1088" 217.4 61.7840811356076 73.5013727327641
"1089" 217.6 65.1363277734845 76.1457337186431
"1090" 217.8 68.3889622656575 79.0246850343267
"1091" 218 71.8194503095899 81.9161800711472
"1092" 218.2 75.2929971230164 84.2794754450115
"1093" 218.4 78.9605233625275 85.8887353992383
"1094" 218.6 83.0887836729137 87.1471529807691
"1095" 218.8 87.1295207083399 88.5280782303856
"1096" 219 90.6658774042115 90.7727590909975
"1097" 219.2 94.1817578602536 92.6047533962276
"1098" 219.4 97.6066307043322 94.1737071541082
"1099" 219.6 101.464488953163 95.000240847036
"1100" 219.8 105.269079070054 95.2458941676159
"1101" 220 107.909016714392 95.8412048261387
"1102" 220.2 109.918019291218 96.431031024477
"1103" 220.4 112.216922405203 95.8307687343966
"1104" 220.6 113.441096289078 95.339462140756
"1105" 220.8 114.482070827977 95.0654908164334
"1106" 221 115.150102486373 95.3204382187643
"1107" 221.2 115.856836744861 96.1380626341816
"1108" 221.4 115.270106064103 97.9309353169644
"1109" 221.6 112.948020978164 100.304096085059
"1110" 221.8 109.440325608354 102.609282179426
"1111" 222 106.131256186881 104.842073060585
"1112" 222.2 102.800883189231 107.29277881812
"1113" 222.4 100.475977365491 110.531232699387
"1114" 222.6 98.0997232368991 113.381691508102
"1115" 222.8 94.993247121193 114.910587245713
"1116" 223 90.7729233642635 115.966844131874
"1117" 223.2 86.6442700401719 117.161266852166
"1118" 223.4 84.1979568785053 119.015642724482
"1119" 223.6 81.9609375244143 120.811136133933
"1120" 223.8 79.7433880333494 124.183809143094
"1121" 224 77.0948180936436 125.274678851519
"1122" 224.2 75.0363039924741 123.860877604247
"1123" 224.4 71.3042922057854 122.163139691717
"1124" 224.6 67.7671327910045 120.107870835678
"1125" 224.8 64.7770387790086 116.965285351985
"1126" 225 61.4328904129289 112.703798456124
"1127" 225.2 58.9045914658959 109.703888350374
"1128" 225.4 56.6141784584037 106.358251219
"1129" 225.6 53.654621510326 102.632650129546
"1130" 225.8 51.0146204743833 99.2212824782741
"1131" 226 47.6402618696648 96.4263630145157
"1132" 226.2 43.9452490908681 94.560241254798
"1133" 226.4 39.5968308328079 93.288050536214
"1134" 226.6 35.6039482812305 92.1109911924114
"1135" 226.8 31.6470103883111 91.518482467855
"1136" 227 27.8049817779329 90.4607435349978
"1137" 227.2 23.9774424623142 89.0599382558676
"1138" 227.4 20.3242619695784 88.4787785019097
"1139" 227.6 15.9835855463664 89.3255958376733
"1140" 227.8 13.3956183352662 90.1505168815593
"1141" 228 13.0134501904229 90.1334166853034
"1142" 228.2 12.6799305363238 89.9511775595366
"1143" 228.4 12.548114765591 89.1758826546656
"1144" 228.6 12.9401806679947 87.2244877642103
"1145" 228.8 14.5309434033697 83.9484362032524
"1146" 229 16.4896638760781 80.5199273575268
"1147" 229.2 19.4909729183593 77.2100839260648
"1148" 229.4 22.3082124296886 74.6411291933635
"1149" 229.6 24.6418994442014 71.1017914892854
"1150" 229.8 26.8494123524688 67.5138304737787
"1151" 230 29.0520308458176 63.6900921808024
"1152" 230.2 30.3110572331913 59.7902439840216
"1153" 230.4 31.2844675110485 55.8476798333668
"1154" 230.6 32.2314458940201 51.9071450697283
"1155" 230.8 35.141961132135 48.1050496648597
"1156" 231 37.7123882891242 44.5688632564753
"1157" 231.2 40.7657437549048 40.8022146345139
"1158" 231.4 44.9103856465695 38.7068015286939
"1159" 231.6 48.9467684095379 36.7427197474136
"1160" 231.8 53.8108100829281 35.7523391543056
"1161" 232 57.998205974555 35.980471064889
"1162" 232.2 62.0334076348344 35.5873434036671
"1163" 232.4 65.9117210871422 34.7074893652253
"1164" 232.6 69.5511101114754 32.597406134156
"1165" 232.8 73.7432829513384 31.1748987108458
"1166" 233 77.733561930181 30.1323662435022
"1167" 233.2 81.5488524259935 28.6561505272366
"1168" 233.4 85.2556814261985 26.7306029442506
"1169" 233.6 88.5311440471235 24.1360402392002
"1170" 233.8 91.1962524974954 21.3238079361644
"1171" 234 93.4465927195942 19.028376188852
"1172" 234.2 96.551503261483 17.7593483479938
"1173" 234.4 99.6992951335071 17.3681915180113
"1174" 234.6 102.492241119935 18.6938452497313
"1175" 234.8 103.987946375647 21.6581125377108
"1176" 235 104.522857339615 25.9719819669671
"1177" 235.2 105.399831590912 30.3741027358776
"1178" 235.4 106.018266420663 34.6287545066285
"1179" 235.6 105.811694186001 38.8919003121285
"1180" 235.8 104.22314460871 43.0874364386565
"1181" 236 102.268105386426 46.8024478336556
"1182" 236.2 100.705332551257 50.5813333577952
"1183" 236.4 98.1335995124444 54.6121906465985
"1184" 236.6 95.3029044777592 58.1996860602378
"1185" 236.8 92.216472213941 60.8481351163353
"1186" 237 88.4840265652826 62.8536017153603
"1187" 237.2 85.50156022526 65.57132909664
"1188" 237.4 82.9905806181103 68.5907788334655
"1189" 237.6 80.4842674208079 71.949196622724
"1190" 237.8 77.3584834056278 74.5631906268702
"1191" 238 74.4584480588652 77.5792905818332
"1192" 238.2 72.2830187552327 80.8921129067968
"1193" 238.4 71.713205631735 84.9317045460607
"1194" 238.6 71.9331536749873 88.9830578366624
"1195" 238.8 72.6146475184146 93.0824716709179
"1196" 239 73.2614013903322 97.0984452835532
"1197" 239.2 73.6803881209489 101.004632409305
"1198" 239.4 74.1633821393056 104.895683990545
"1199" 239.6 76.425214601016 108.314612404731
"1200" 239.8 78.9606512473598 111.294979876403
"1201" 240 81.0595857725329 113.295848539167
"1202" 240.2 84.3264187029619 114.885606530934
"1203" 240.4 87.9120464387493 116.138997286176
"1204" 240.6 89.7994724227979 117.249423883167
"1205" 240.8 90.9680612794892 117.544284483039
"1206" 241 93.4058506388314 117.327963863244
"1207" 241.2 96.652084672174 115.172809322522
"1208" 241.4 99.7278262235678 112.350991626625
"1209" 241.6 102.100143430452 109.267377421183
"1210" 241.8 103.716391988933 105.954720611264
"1211" 242 104.208274655652 102.007871430933
"1212" 242.2 104.492326345323 97.9564752704544
"1213" 242.4 104.310921655157 93.7797956781812
"1214" 242.6 104.377433363972 89.7749147950663
"1215" 242.8 104.287657128671 85.8368763382044
"1216" 243 102.776311801412 82.0168116080884
"1217" 243.2 100.949985358646 78.6939204437616
"1218" 243.4 98.9086845045748 75.171067058756
"1219" 243.6 97.6783740463871 71.821726903143
"1220" 243.8 94.7749147937334 68.9274833709921
"1221" 244 91.5414388828912 66.7729822011717
"1222" 244.2 87.9778023735809 65.4308961732248
"1223" 244.4 84.1286415997081 64.7848934482652
"1224" 244.6 79.5125009211309 65.1878931963262
"1225" 244.8 75.1229482834416 64.7213428834828
"1226" 245 71.0302591043302 64.3651484564061
"1227" 245.2 67.0359353453076 64.344891781533
"1228" 245.4 63.5386794847088 65.8533777637883
"1229" 245.6 60.9512625323361 67.9934180784931
"1230" 245.8 59.3639832821351 71.3942456238431
"1231" 246 57.6469853873008 75.3976721752464
"1232" 246.2 55.4585602871665 79.1853064280919
"1233" 246.4 54.2620020331183 82.6198591666454
"1234" 246.6 54.1638815745323 86.9560295469132
"1235" 246.8 54.661531258318 91.117376740117
"1236" 247 54.1162289619566 95.102463045216
"1237" 247.2 52.1537294479909 98.7182822875397
"1238" 247.4 50.0093309791911 101.425276686187
"1239" 247.6 46.5980302428642 103.717951520336
"1240" 247.8 42.9597333835979 104.700574380081
"1241" 248 38.7029644356977 104.842043101264
"1242" 248.2 34.6844116532054 104.883798500836
"1243" 248.4 31.6810343525697 103.109400380371
"1244" 248.6 28.2695170761334 99.5651549810911
"1245" 248.8 25.4321884169475 96.3292318070268
"1246" 249 21.3710570423812 93.5985255404427
"1247" 249.2 18.0378262997523 91.3219744958977
"1248" 249.4 15.0878063057507 90.3649948616399
"1249" 249.6 13.0537209920237 90.6632492803232
"1250" 249.8 11.386893656832 91.069658546401
"1251" 250 8.8251469286952 90.8649571922136
"1252" 250.2 7.48848994604111 89.782240020394
"1253" 250.4 6.45000325833938 87.4896151839725
"1254" 250.6 5.78319764585393 84.0941612915802
"1255" 250.8 5.4242261783316 80.6468397055959
"1256" 251 4.72047382133736 77.9227753984328
"1257" 251.2 3.34883383548146 75.2021984676543
"1258" 251.4 1.71012052990424 72.7060789070183
"1259" 251.6 0.854306508947022 70.4751551643576
"1260" 251.8 0.319025641850903 67.3210854046292
"1261" 252 0.262402541529715 63.6477578539759
"1262" 252.2 1.10116223665113 60.8464240776864
"1263" 252.4 1.54631521492187 58.5348768863666
"1264" 252.6 1.91426184505613 56.1988002743143
"1265" 252.8 3.0729924822548 53.6118804170139
"1266" 253 5.26487511327475 50.2765330439361
"1267" 253.2 7.88320478284251 48.0050273542146
"1268" 253.4 11.3956847948978 46.0415710554073
"1269" 253.6 14.1516353428791 44.9302684946465
"1270" 253.8 17.326469413489 43.2597621915818
"1271" 254 20.8041743221378 41.2169639585628
"1272" 254.2 24.8570618233984 40.3012603821988
"1273" 254.4 28.7701649747862 39.5893481870891
"1274" 254.6 32.9954148415665 38.6499467943707
"1275" 254.8 36.7998693913121 37.3482798981657
"1276" 255 40.240169334943 35.9122636679092
"1277" 255.2 44.0351023473669 33.9364925769917
"1278" 255.4 48.1994150113364 31.7369834178593
"1279" 255.6 51.910180266824 30.5436338658314
"1280" 255.8 55.9175812078982 28.9133346261763
"1281" 256 59.0559611560789 26.7353190101462
"1282" 256.2 63.1891497559674 25.6480115072112
"1283" 256.4 67.4314003497892 25.4544165172882
"1284" 256.6 71.3010127221122 24.6735880834299
"1285" 256.8 75.3964862112516 23.4879881318844
"1286" 257 79.6986351290126 24.4344843125344
"1287" 257.2 83.8943415013448 25.0758886238871
"1288" 257.4 87.783888669275 24.8967169611341
"1289" 257.6 91.0542230407918 23.2254446365024
"1290" 257.8 92.5708715726979 22.1301001886309
"1291" 258 93.4487746235316 21.3077526114023
"1292" 258.2 94.7070264781929 20.5676580163772
"1293" 258.4 97.6835195521482 20.4902311822598
"1294" 258.6 101.118950134197 22.1710972834182
"1295" 258.8 104.232012555331 25.0238868349522
"1296" 259 107.772426122392 27.8457728961549
"1297" 259.2 111.136652019169 30.0152701267025
"1298" 259.4 114.240754188476 31.6795888469271
"1299" 259.6 115.421278075548 32.1786891352935
"1300" 259.8 117.670432085198 33.2544393867543
"1301" 260 119.936349643249 35.1719498282006
"1302" 260.2 121.842294511072 37.2950118859963
"1303" 260.4 123.218392094976 39.8124255234833
"1304" 260.6 124.350162339612 43.5215741783797
"1305" 260.8 125.302033184382 46.871829944222
"1306" 261 126.231201026114 50.5612752854954
"1307" 261.2 127.018418793407 53.8650975795456
"1308" 261.4 127.929717572082 57.127908309772
"1309" 261.6 127.797810707185 60.6618862941622
"1310" 261.8 127.097302990564 64.7866466427656
"1311" 262 125.619903427106 68.4465194136951
"1312" 262.2 122.948583357421 71.5799438258102
"1313" 262.4 120.163565728198 74.1406342529778
"1314" 262.6 118.280758161404 78.0249397909881
"1315" 262.8 117.252927803242 81.6107183913347
"1316" 263 116.030238804836 85.7287236691232
"1317" 263.2 113.534239514487 89.5099806832951
"1318" 263.4 110.715254414185 92.4899298518809
"1319" 263.6 108.52537371026 96.2015998304857
"1320" 263.8 107.052043059415 100.226634763961
"1321" 264 106.623866087222 104.393009091255
"1322" 264.2 106.278926473387 107.973114179356
"1323" 264.4 105.339600864945 110.604653563473
"1324" 264.6 101.789711481289 112.154025902628
"1325" 264.8 97.7097663335959 112.265748564391
"1326" 265 93.7750027660459 111.064780046537
"1327" 265.2 90.0644986427867 108.789125719052
"1328" 265.4 86.9130612839432 105.358659546812
"1329" 265.6 83.6364844378945 101.95273784398
"1330" 265.8 80.1065677572999 99.3328306794573
"1331" 266 76.7313207100643 96.3684795015209
"1332" 266.2 72.9356449606342 94.4678755082403
"1333" 266.4 68.76660835325 92.8092548584272
"1334" 266.6 64.5354996309984 91.7495304301131
"1335" 266.8 60.4839909894276 90.536588913097
"1336" 267 57.3157362141331 88.7038770407231
"1337" 267.2 55.5559512737101 85.7264701908105
"1338" 267.4 55.2654713745249 82.3079264351972
"1339" 267.6 56.6267876010884 79.1154370746609
"1340" 267.8 59.4610362623703 76.3688740550785
"1341" 268 62.9391996282113 75.1924519917577
"1342" 268.2 67.040897487784 75.7228492987676
"1343" 268.4 70.6951433891456 77.6621554924875
"1344" 268.6 74.7127606471139 80.1941461973673
"1345" 268.8 78.4357518372087 82.3428598258329
"1346" 269 82.2972565861064 84.4740239570892
"1347" 269.2 86.0643154440886 86.0021849024033
"1348" 269.4 89.6114476578072 88.7165069490627
"1349" 269.6 92.4629587688183 92.0770397995852
"1350" 269.8 94.7148227626686 95.4077624810474
"1351" 270 96.5996509791728 99.1710746419155
"1352" 270.2 98.5162887201643 102.514492580807
"1353" 270.4 101.011357604831 104.997126998875
"1354" 270.6 104.416404770888 106.035582612788
"1355" 270.8 106.059062602932 106.446613456348
"1356" 271 106.781804945847 106.523694423189
"1357" 271.2 108.539720194523 106.603009848741
"1358" 271.4 111.419387487973 105.201104038192
"1359" 271.6 113.974336164893 102.349791190558
"1360" 271.8 116.032777495453 99.8370884340413
"1361" 272 118.282957668697 96.5192769608773
"1362" 272.2 120.176442176152 93.3004397176621
"1363" 272.4 122.034255051207 90.0867485037433
"1364" 272.6 123.654712787341 86.2279658410229
"1365" 272.8 125.295898939477 81.7048298331792
"1366" 273 125.653077800269 78.1362659242641
"1367" 273.2 125.215104253434 73.871353014968
"1368" 273.4 123.724640976499 69.9444256201463
"1369" 273.6 122.405914386946 65.7785596166737
"1370" 273.8 121.271762786265 61.6710832497453
"1371" 274 119.160295432823 57.8825792753104
"1372" 274.2 116.444158170455 54.284210285377
"1373" 274.4 113.378483826849 51.351695709262
"1374" 274.6 109.41627263945 49.5471221884921
"1375" 274.8 105.289460849688 47.8936617150671
"1376" 275 100.996672635239 46.0326721678316
"1377" 275.2 98.011302880907 43.4035844643427
"1378" 275.4 94.0477585213343 41.2114621006316
"1379" 275.6 90.0035021970751 40.0797894753064
"1380" 275.8 85.2438249259383 39.6528817802834
"1381" 276 80.9010584193965 38.8592769060862
"1382" 276.2 76.6138691722963 37.0655653825016
"1383" 276.4 72.5705489910399 35.3548612823619
"1384" 276.6 68.3369670701978 33.2018253855051
"1385" 276.8 64.2023746305397 31.9907859118411
"1386" 277 60.2283574739536 31.4682724119454
"1387" 277.2 55.5957761914012 31.782623464654
"1388" 277.4 51.1510992120313 31.77714960845
"1389" 277.6 47.2982295676639 31.7801449404923
"1390" 277.8 42.6489738017163 31.0126340211961
"1391" 278 38.4828521628866 29.7225205596274
"1392" 278.2 34.9439033324637 27.6046007433216
"1393" 278.4 31.4044584999276 25.3851176494992
"1394" 278.6 27.6755098351026 24.2382486182401
"1395" 278.8 24.5902290776833 23.6565715796697
"1396" 279 21.7437343197951 24.5341683350579
"1397" 279.2 18.5527012179258 27.3388181579747
"1398" 279.4 15.3115192333553 30.174122059258
"1399" 279.6 12.7825743963514 32.605765932288
"1400" 279.8 12.3921070276531 32.8340821143544
"1401" 280 10.6819933741887 33.8500651803041
"1402" 280.2 8.24855921613649 35.4527260458741
"1403" 280.4 6.51206196145551 38.4112293510908
"1404" 280.6 5.09617946952152 41.4199824080643
"1405" 280.8 3.58983918753884 44.7827710960995
"1406" 281 2.66926614581867 48.3274676393809
"1407" 281.2 1.67706220515251 51.8797347377066
"1408" 281.4 1.20887311117736 55.7253622654327
"1409" 281.6 0.79341759326074 59.7015025579887
"1410" 281.8 0.789545057096783 63.6552383955447
"1411" 282 0.861248130650804 67.4467265486884
"1412" 282.2 1.73131162765806 71.2525737783667
"1413" 282.4 3.08282037038798 81.4419369165074
"1414" 282.6 3.22235299285007 85.5708442270814
"1415" 282.8 4.59265296934513 88.3393198257619
"1416" 283 6.17694615450129 92.3519812430069
"1417" 283.2 8.13127457994964 96.1721694414001
"1418" 283.4 10.6881564937528 100.308225357121
"1419" 283.6 13.1663822249031 103.880393232916
"1420" 283.8 15.8395046508979 106.792583506053
"1421" 284 18.6733984301102 109.742365443347
"1422" 284.2 22.1509122007039 111.818570341791
"1423" 284.4 25.7464337017511 112.913911053563
"1424" 284.6 30.0877006142641 113.479327639427
"1425" 284.8 34.002258639382 114.783175265479
"1426" 285 37.8279514381684 117.029702753525
"1427" 285.2 41.0648674302179 119.911629266578
"1428" 285.4 43.3467179394748 122.864315847022
"1429" 285.6 45.5283226307843 125.442965388663
"1430" 285.8 48.7202011035927 126.588365994104
"1431" 286 52.8631816122087 127.837704964213
"1432" 286.2 56.4910376061851 128.138619514548
"1433" 286.4 60.4462711855264 128.16351045282
"1434" 286.6 64.7524775720022 128.316742434317
"1435" 286.8 68.8472498252901 128.57517231767
"1436" 287 72.8048258932396 128.09813284241
"1437" 287.2 77.0029864105402 126.876958250156
"1438" 287.4 81.074263928109 125.913039967247
"1439" 287.6 84.4403035376379 124.41196482574
"1440" 287.8 88.2167295558518 122.62603547261
"1441" 288 92.1970895795896 120.779660172388
"1442" 288.2 96.1553297419732 119.162403123798
"1443" 288.4 99.7397707650042 116.895738281566
"1444" 288.6 102.502415314314 113.90650393941
"1445" 288.8 104.634295271145 110.110155828869
"1446" 289 106.815394081869 106.546177701352
"1447" 289.2 109.448202712302 103.514603104115
"1448" 289.4 112.355028963921 101.444674603374
"1449" 289.6 115.810138187936 100.971300447386
"1450" 289.8 116.718302801332 100.738115475022
"1451" 290 117.583338345547 98.7819950483009
"1452" 290.2 119.318355173155 96.1313461496648
"1453" 290.4 121.228107064493 93.6967856932273
"1454" 290.6 122.229054568759 90.3074210564938
"1455" 290.8 123.216952795244 86.0808634490018
"1456" 291 124.104479778113 82.1288157449896
"1457" 291.2 125.06238389537 78.0379352995637
"1458" 291.4 125.978164305019 73.8888804455503
"1459" 291.6 126.555344424341 69.4421574614328
"1460" 291.8 126.680986906552 64.8247639613053
"1461" 292 125.890579654423 60.5218277814307
"1462" 292.2 123.698090915979 56.352000575665
"1463" 292.4 121.171420194803 52.6018001437234
"1464" 292.6 119.337840286081 48.8267744927223
"1465" 292.8 117.588308302096 43.8878975978861
"1466" 293 115.44763084904 40.3915210029345
"1467" 293.2 112.778102061221 37.2035912874508
"1468" 293.4 109.110247306956 34.4249775262886
"1469" 293.6 105.169797800553 32.4333266743721
"1470" 293.8 101.189324886154 31.6618296657412
"1471" 294 97.0385700500317 31.9921453158659
"1472" 294.2 93.0010388446023 33.1853422705006
"1473" 294.4 89.0616308045546 35.0319976776873
"1474" 294.6 86.0173534422674 38.1616786028667
"1475" 294.8 83.7883659433343 41.5792221386118
"1476" 295 81.5387585411833 45.3695790836722
"1477" 295.2 79.7817220063489 48.6035530568965
"1478" 295.4 78.9886968457747 52.7605571164786
"1479" 295.6 78.3784955293594 57.0233320995686
"1480" 295.8 77.5331324633824 61.2288839518052
"1481" 296 76.851248972061 65.4197064335586
"1482" 296.2 76.7231762229769 70.4525417562157
"1483" 296.4 77.7650241690181 74.3500017321098
"1484" 296.6 79.5052045897845 78.2395435617277
"1485" 296.8 81.7311101656572 81.8922984273544
"1486" 297 84.3334614161244 84.7902847775898
"1487" 297.2 88.0670342794179 86.0350711894361
"1488" 297.4 92.6569552285083 86.6738305799212
"1489" 297.6 96.8548226760955 86.9070023764926
"1490" 297.8 100.629342836873 85.9114280401963
"1491" 298 104.785525867405 83.9187811346048
"1492" 298.2 108.603164455521 81.98464789639
"1493" 298.4 112.024114887795 80.2180323386743
"1494" 298.6 114.434908165104 77.3188524642972
"1495" 298.8 116.368701114428 73.3676142349354
"1496" 299 117.624261221882 69.5328207176071
"1497" 299.2 117.994647667713 65.6471206461982
"1498" 299.4 117.035434759042 62.1102561752796
"1499" 299.6 114.01274760686 59.6414403117568
"1500" 299.8 110.587468254836 57.6044125732357
"1501" 300 107.093253168368 55.7371012733609
"1502" 300.2 103.341498372671 53.9120612203496
"1503" 300.4 99.0671138433689 52.8762104413682
"1504" 300.6 95.2827965270142 53.2763871703266
"1505" 300.8 90.9239370665092 54.2112075650126
"1506" 301 87.1294154768318 55.4814248257934
"1507" 301.2 82.7826325153396 56.7398688970662
"1508" 301.4 78.8697681791189 56.9983871096954
"1509" 301.6 74.8545211765985 57.6230643197971
"1510" 301.8 71.6418427101579 59.7252690176935
"1511" 302 68.9736890863731 62.8518597759255
"1512" 302.2 67.2389340477472 66.3422543205127
"1513" 302.4 66.895039469914 69.9802877151356
"1514" 302.6 67.3771289781212 73.3871128423842
"1515" 302.8 67.9228046174835 77.2676109836529
"1516" 303 69.3682112534548 80.9325613985324
"1517" 303.2 71.3640348981503 84.24491592343
"1518" 303.4 73.6010644614398 87.9260450538705
"1519" 303.6 74.5112164584477 91.6035079847342
"1520" 303.8 75.7495474150171 95.4039490847823
"1521" 304 78.1551996361148 98.1378819149372
"1522" 304.2 81.2896868531728 100.364040269241
"1523" 304.4 84.8729321344822 102.240692434427
"1524" 304.6 88.6608814962732 103.404300727212
"1525" 304.8 92.6590750667791 103.539779813814
"1526" 305 96.2591011199195 103.158906598695
"1527" 305.2 99.934310850596 104.0552889475
"1528" 305.4 103.316419363584 105.130233975324
"1529" 305.6 106.965348024063 105.232765715277
"1530" 305.8 110.072368447688 105.647472514304
"1531" 306 111.656363010257 106.930362295671
"1532" 306.2 110.649869168086 108.346633777906
"1533" 306.4 109.349367272791 109.165719243593
"1534" 306.6 107.608441360858 109.319413682153
"1535" 306.8 105.02787082011 109.314744731448
"1536" 307 101.243322894118 109.984744107614
"1537" 307.2 98.0647049251666 111.560538686927
"1538" 307.4 95.6823857027172 112.743610042564
"1539" 307.6 93.4994243056907 113.705148512998
"1540" 307.8 91.687933239024 114.897914081956
"1541" 308 90.6755340019508 115.16878650249
"1542" 308.2 88.9373079336581 115.309499448221
"1543" 308.4 87.402266399024 114.772914081831
"1544" 308.6 86.7675149262967 114.683753242581
"1545" 308.8 86.3828452883857 114.530688222342
"1546" 309 85.591692543024 114.359452542956
"1547" 309.2 84.464899239024 114.465221773831
"1548" 309.4 83.887056519024 114.561375620081
"1549" 309.6 83.6662548292679 114.615315582612
"1550" 309.8 83.607765871024 114.609452543206
"1551" 310 83.4815528558661 114.627165093831
"1552" 310.2 83.4313594146337 114.559030404319
"1553" 310.4 83.810010823024 114.542144850831
"1554" 310.6 83.925579367024 114.465221773831
"1555" 310.8 83.8958117117514 114.211725270081
"1556" 311 84.1395951893809 114.080606388874
"1557" 311.2 84.1584674979822 114.001935062406
"1558" 311.4 84.2722849990106 113.906613714654
"1559" 311.6 84.2410151787363 113.776483984658
"1560" 311.8 83.8270418506097 113.159684999456
"1561" 312 82.1650353295906 112.602042306206
"1562" 312.2 80.8814552221764 112.829941670429
"1563" 312.4 78.7758595003006 113.431471881254
"1564" 312.6 76.0088641958915 113.551398720766
"1565" 312.8 73.6634619860932 113.050485360342
"1566" 313 70.3381173989785 111.915098862026
"1567" 313.2 66.4053542776742 111.387417950776
"1568" 313.4 62.1682334378875 111.240944318369
"1569" 313.6 57.6742778775558 111.543129865813
"1570" 313.8 53.4980797553301 112.393992563033
"1571" 314 49.0322031800913 113.853587669672
"1572" 314.2 45.2903417506614 116.559056623325
"1573" 314.4 42.1591110543235 119.699928867209
"1574" 314.6 38.6009092032614 122.224608863951
"1575" 314.8 35.5674730153036 121.227707850589
"1576" 315 31.5655577328449 119.374128677904
"1577" 315.2 27.8168942390479 117.197793770472
"1578" 315.4 24.5239915143242 114.209047314982
"1579" 315.6 21.1329021635402 110.854218992794
"1580" 315.8 17.4331537388837 107.65561104327
"1581" 316 14.2733963924686 104.242883443029
"1582" 316.2 11.3527362871815 100.207310412759
"1583" 316.4 8.45936705136759 96.5851151652081
"1584" 316.6 7.1980630105325 92.4509063859609
"1585" 316.8 6.37496828971703 87.5454792067199
"1586" 317 4.82370944059973 83.3604930463789
"1587" 317.2 4.42974297910791 82.5642300621446
"1588" 317.4 3.37430425837549 79.0806048335254
"1589" 317.6 3.17142341465987 74.06753380576
"1590" 317.8 5.47795911072156 68.8773454111685
"1591" 318 9.04888501363716 65.5867446123011
"1592" 318.2 13.155874220672 62.6654292636473
"1593" 318.4 17.327271916279 60.9729167683567
"1594" 318.6 21.7538545833441 59.2196524760105
"1595" 318.8 26.1196376007557 56.8010497310978
"1596" 319 29.8086041238212 54.7150953502697
"1597" 319.2 34.4111931811291 52.4089674036947
"1598" 319.4 38.2107215981135 49.5184236377587
"1599" 319.6 41.5242266831776 45.9121638538715
"1600" 319.8 44.2969642216243 41.8141958754033
"1601" 320 46.430842420685 37.4829991335983
"1602" 320.2 48.5948323859255 32.4537153027727
"1603" 320.4 51.7892044990581 28.8665278964725
"1604" 320.6 55.7853779799445 26.1143330785913
"1605" 320.8 59.793648231216 23.9651888154904
"1606" 321 63.4973212712969 21.2977026002924
"1607" 321.2 67.4902361818612 18.8834809952606
"1608" 321.4 71.6510707955303 17.7423776625504
"1609" 321.6 76.555858883221 17.5994646270636
"1610" 321.8 80.6273521492698 18.666758963532
"1611" 322 85.5174601525825 18.9752329023371
"1612" 322.2 90.5648517265109 18.7248433147689
"1613" 322.4 94.7231967671321 19.3014065823793
"1614" 322.6 99.1913228212935 20.9044209917263
"1615" 322.8 103.166263427731 22.9443966342223
"1616" 323 107.272330714271 25.1496039610411
"1617" 323.2 110.147331973791 28.52467396194
"1618" 323.4 112.157358045424 33.1958042674674
"1619" 323.6 113.698920378486 37.8504144729547
"1620" 323.8 115.329049433666 42.2804282439007
"1621" 324 116.360607752567 47.2448166642221
"1622" 324.2 117.131528937593 51.7633353665505
"1623" 324.4 117.980020036038 55.9273865617696
"1624" 324.6 118.797930686359 60.83834287259
"1625" 324.8 119.403979063449 64.9860687816626
"1626" 325 118.447190496637 69.6428647028325
"1627" 325.2 116.462105805536 74.051020229603
"1628" 325.4 114.701970497239 77.9210868063035
"1629" 325.6 112.312266970553 82.1703689243018
"1630" 325.8 109.288623164709 85.1970101503295
"1631" 326 106.315226673183 88.4090529430565
"1632" 326.2 102.961141817358 91.7170627379308
"1633" 326.4 99.134541454565 93.8901393280729
"1634" 326.6 94.9759576716848 95.0875840895502
"1635" 326.8 90.7513492301946 96.1751070871409
"1636" 327 86.7956141810484 97.7877873241701
"1637" 327.2 82.314295526617 98.3192703182577
"1638" 327.4 77.9081179907652 98.3863897199335
"1639" 327.6 73.7901526276625 99.3138793276722
"1640" 327.8 70.0974706512242 100.806359788996
"1641" 328 66.2355916211774 102.457427428058
"1642" 328.2 62.1188984173358 104.100023317706
"1643" 328.4 58.3437217771645 106.513499829739
"1644" 328.6 54.9517006458813 109.075151913676
"1645" 328.8 51.7033380901578 111.774855807255
"1646" 329 48.8631585746057 114.216590606321
"1647" 329.2 46.1102292916183 116.359111712378
"1648" 329.4 42.687987677115 117.017623336251
"1649" 329.6 38.8893963257959 115.409306764887
"1650" 329.8 35.4629204386602 112.795210178182
"1651" 330 32.797503317651 108.771555195313
"1652" 330.2 30.8014011019244 104.961437884339
"1653" 330.4 29.1987707609292 100.833562338964
"1654" 330.6 27.9987803040916 96.6550766291145
"1655" 330.8 28.142720286591 92.392372463523
"1656" 331 28.9813747106034 88.5650025535897
"1657" 331.2 31.4514224719012 85.1531148813193
"1658" 331.4 34.2506335537283 82.5882816855258
"1659" 331.6 38.0597167427474 81.2120885981276
"1660" 331.8 42.2492014264408 79.892285648194
"1661" 332 46.1207661302834 79.1146078825561
"1662" 332.2 50.0463420378343 77.1451431427977
"1663" 332.4 53.4973577041181 74.6632837244482
"1664" 332.6 57.4240712669044 72.7515760223378
"1665" 332.8 61.4894523634749 71.3828728068619
"1666" 333 65.6392582374156 69.4261641133134
"1667" 333.2 69.6931289847023 67.9408624760298
"1668" 333.4 74.1564527665663 67.3584236959787
"1669" 333.6 78.2682396381808 66.6592560877641
"1670" 333.8 82.3729762137868 65.3194597176332
"1671" 334 85.6933331822998 63.2157301315991
"1672" 334.2 89.8015918877989 61.7693050231383
"1673" 334.4 93.572028572092 59.8692832250141
"1674" 334.6 97.0667164748946 57.4847692392173
"1675" 334.8 100.285458099548 55.4227841257544
"1676" 335 104.493433692805 53.1527682172666
"1677" 335.2 107.626178539586 50.479049431486
"1678" 335.4 110.442734517815 47.799678426122
"1679" 335.6 112.54308380381 45.233906159402
"1680" 335.8 114.959868669256 42.824591147222
"1681" 336 116.311697417963 39.6189010113001
"1682" 336.2 116.595758066778 37.3856296316129
"1683" 336.4 116.480217268618 36.5645699280725
"1684" 336.6 116.528585894539 33.7615598639773
"1685" 336.8 115.702966815836 30.8346517370406
"1686" 337 113.387487812041 26.6978965478384
"1687" 337.2 111.173883816694 24.4554072725811
"1688" 337.4 107.953072748795 21.8345308525331
"1689" 337.6 104.682999564518 18.958095017083
"1690" 337.8 101.95131307972 15.7520946063278
"1691" 338 99.0655626213537 13.0226297823217
"1692" 338.2 95.3660942448941 10.7539204067505
"1693" 338.4 91.1963148830853 9.57125873671433
"1694" 338.6 87.2315248768879 8.84435458924344
"1695" 338.8 82.764959590959 9.33973219932424
"1696" 339 78.6572276991343 10.0645170815753
"1697" 339.2 74.596933983544 11.8450919830537
"1698" 339.4 70.4671734722432 13.8625815441434
"1699" 339.6 66.3938763478801 15.8313329366832
"1700" 339.8 62.4557474364442 17.8192707790392
"1701" 340 58.5984172891247 19.7462420672835
"1702" 340.2 55.0159125747263 22.3242020992937
"1703" 340.4 51.1151408853367 24.4158619911975
"1704" 340.6 46.521641802859 26.1060791397286
"1705" 340.8 42.55007954833 27.2976249473242
"1706" 341 39.0699365135904 29.2315466695914
"1707" 341.2 35.6031605302954 31.7435585265585
"1708" 341.4 31.9223846623441 34.0767551434309
"1709" 341.6 28.5858423810919 36.9187916654695
"1710" 341.8 25.1440032450238 40.0355680862795
"1711" 342 22.1186879096486 42.5772415641714
"1712" 342.2 19.1213402693042 45.6341459030967
"1713" 342.4 16.5633370290593 48.7229515478468
"1714" 342.6 13.1819802337759 50.9808634743459
"1715" 342.8 10.4570666574195 51.3575785307108
"1716" 343 7.79369478392616 50.3023860321836
"1717" 343.2 6.98736246941734 49.7880518498876
"1718" 343.4 6.68524677460356 49.4978106631796
"1719" 343.6 5.51940320223751 48.1431040802817
"1720" 343.8 4.60131440899925 45.9690858117323
"1721" 344 4.78607738906384 42.6845183365106
"1722" 344.2 5.17834007886549 39.4953427152657
"1723" 344.4 7.04692978785929 36.0358333757688
"1724" 344.6 8.92536202140568 33.0599784405091
"1725" 344.8 10.8626465229088 29.5801502996967
"1726" 345 12.5366101027149 26.5012240948897
"1727" 345.2 15.1999773876377 23.2015248675883
"1728" 345.4 17.6525947838329 20.7952088052898
"1729" 345.6 20.3683037274906 18.7087234426394
"1730" 345.8 23.4954212109622 16.0081834992106
"1731" 346 27.045251881554 13.4500471214608
"1732" 346.2 30.9889995593268 11.3378536460863
"1733" 346.4 35.0426315266234 9.44594334217755
"1734" 346.6 37.8525803354448 7.7278742481547
"1735" 346.8 40.5857964823155 5.74731457970264
"1736" 347 43.9257931777702 3.83411808898717
"1737" 347.2 48.1155621241025 2.51402896649505
"1738" 347.4 52.1158874470113 1.65154517350662
"1739" 347.6 56.3373775445646 0.6108850822616
"1740" 347.8 60.4495382412537 0.140805138644326
"1741" 348 64.501837113641 0.218981423442699
"1742" 348.2 68.6544890677414 0.423593755348302
"1743" 348.4 73.1344958686636 1.29617340888008
"1744" 348.6 77.448797930552 2.82313974135087
"1745" 348.8 81.1790476033754 3.54036416374713
"1746" 349 85.1777388080719 4.12319990391524
"1747" 349.2 88.8096171062562 5.14680881504406
"1748" 349.4 92.3339682125942 8.06431056400321
"1749" 349.6 95.2915821266206 11.4037475477569
"1750" 349.8 97.3738312012617 14.9938787469864
"1751" 350 98.7763678830205 18.4945315777956
"1752" 350.2 98.7604674514918 22.4515439609172
"1753" 350.4 97.5303591398073 26.3756627984001
"1754" 350.6 95.1096729789152 30.0358477685734
"1755" 350.8 91.9627469544888 33.0702171693149
"1756" 351 88.2587118467378 35.2205634718654
"1757" 351.2 83.9164994503192 36.4734353222777
"1758" 351.4 79.2965328728747 37.7904176896959
"1759" 351.6 75.3639882187386 39.6806834427666
"1760" 351.8 71.7570035274372 41.9696203959488
"1761" 352 68.8119992979779 44.4457300810314
"1762" 352.2 66.5876201560833 48.2983588671861
"1763" 352.4 65.1736932834641 52.3260190036685
"1764" 352.6 64.6779356277964 56.7818409701
"1765" 352.8 63.6391241516314 61.2116104415132
"1766" 353 61.8759309370565 65.1455458115539
"1767" 353.2 59.2108553771252 68.3844335971638
"1768" 353.4 56.02827098449 70.9514882088479
"1769" 353.6 53.2478656672088 74.6558713677642
"1770" 353.8 51.5937626910185 78.8349556132774
"1771" 354 50.0987373299035 83.0324183571893
"1772" 354.2 48.5739032691751 87.3216631596221
"1773" 354.4 46.735467323166 91.459658586556
"1774" 354.6 44.3388203139746 95.1206633907288
"1775" 354.8 41.5051084888567 98.7249510740187
"1776" 355 38.4973712708123 101.882900838509
"1777" 355.2 36.0951698313008 104.875213885924
"1778" 355.4 33.6174578154285 107.879425064901
"1779" 355.6 31.9781233937351 110.22211717823
"1780" 355.8 31.3371351593569 111.381033915791
"1781" 356 29.7586242595003 112.621418644495
"1782" 356.2 27.7358732108173 112.271725400727
"1783" 356.4 25.959267252892 109.821221380135
"1784" 356.6 25.4553636040115 106.141825189531
"1785" 356.8 26.2568535218407 102.457458562393
"1786" 357 28.9613824604909 99.3935355218901
"1787" 357.2 32.3039375189923 96.6807969278138
"1788" 357.4 35.2611919757798 94.0332774942371
"1789" 357.6 38.9732995088548 91.6335401505
"1790" 357.8 42.8661944301474 90.1307011980936
"1791" 358 47.4625725158945 90.2601385077041
"1792" 358.2 52.1970581768685 90.84697070056
"1793" 358.4 56.4838713322867 90.9132822552328
"1794" 358.6 60.555864694375 90.2329001618055
"1795" 358.8 65.0771397087364 89.3773523553654
"1796" 359 69.2175438966631 90.3070731873359
"1797" 359.2 73.7192740622076 91.8431749770117
"1798" 359.4 77.7938604659899 93.9411642797196
"1799" 359.6 81.831198621631 96.0514658550135
"1800" 359.8 85.7024842209555 97.9197364252598
"1801" 360 88.4159558608001 101.055985031539
"1802" 360.2 90.294830890618 105.031123236558
"1803" 360.4 91.0076302846695 108.553639790071
"1804" 360.6 91.9738178651876 111.823032208144
"1805" 360.8 93.2059391349687 114.592194686249
"1806" 361 94.2641607454438 116.689332722423
"1807" 361.2 94.1951260818361 118.444674753547
"1808" 361.4 92.5670762777722 120.658493209325
"1809" 361.6 89.6223392668314 122.251530117036
"1810" 361.8 85.3766518327918 122.78033960376
"1811" 362 81.3118311186338 123.502565210955
"1812" 362.2 76.9261425962777 124.574084549616
"1813" 362.4 72.4458416639003 125.274890817999
"1814" 362.6 68.0653127577055 126.37349375338
"1815" 362.8 64.1986341441823 127.575930299136
"1816" 363 59.8187388126368 128.037631759562
"1817" 363.2 55.5328415726359 127.530322649025
"1818" 363.4 51.8697742872271 125.536174681864
"1819" 363.6 49.44908336849 122.200034985076
"1820" 363.8 48.4803006505047 118.3764090859
"1821" 364 49.2127202084541 114.709569345131
"1822" 364.2 50.5701494165518 111.117652102312
"1823" 364.4 53.212719563865 107.867366792774
"1824" 364.6 56.7745660301873 105.670374205693
"1825" 364.8 61.0827752024769 104.645726790677
"1826" 365 65.2825103061099 104.734225633726
"1827" 365.2 69.7424747470642 106.091880546843
"1828" 365.4 73.6477016845824 108.19371241853
"1829" 365.6 77.4229844354037 108.916090800131
"1830" 365.8 81.7502405832747 108.43366212149
"1831" 366 85.9152335924696 109.02849824533
"1832" 366.2 89.7136337070257 110.666540174638
"1833" 366.4 93.0614306405014 111.477456713933
"1834" 366.6 97.4945367660252 111.81112098096
"1835" 366.8 99.7143573816641 112.354484771111
"1836" 367 100.024420528999 112.418174117703
"1837" 367.2 101.625840426201 112.687708732763
"1838" 367.4 104.321532301011 112.121899933648
"1839" 367.6 107.938910504574 109.794746355328
"1840" 367.8 110.616367138364 106.478354685092
"1841" 368 113.207495700291 103.415015296982
"1842" 368.2 115.90133494615 100.652372305722
"1843" 368.4 118.447747436579 97.2619965445793
"1844" 368.6 120.369879830165 93.6675328472212
"1845" 368.8 121.833239677915 90.1215921862431
"1846" 369 123.586188243393 86.1492372923456
"1847" 369.2 124.932195483075 82.312303688035
"1848" 369.4 125.747092976184 78.4512428087423
"1849" 369.6 126.703981256872 74.3337216387276
"1850" 369.8 126.909772866768 70.4959505014303
"1851" 370 127.398611476046 66.2049333869778
"1852" 370.2 127.287841561966 62.2240996672217
"1853" 370.4 126.159495333942 58.1371721074936
"1854" 370.6 124.03026227361 54.5272733017832
"1855" 370.8 122.090730352658 51.8505418627567
"1856" 371 119.426685287132 49.0744982696634
"1857" 371.2 116.121444317172 47.270953186984
"1858" 371.4 112.646688436248 45.5628972846624
"1859" 371.6 109.204574137873 45.0761954713748
"1860" 371.8 105.477333030058 44.9358809679449
"1861" 372 101.400472481838 45.2339434309689
"1862" 372.2 97.0685661278374 46.4095214555713
"1863" 372.4 93.2552398004264 48.847660177867
"1864" 372.6 89.5069430014846 51.2504102063375
"1865" 372.8 86.1071161830956 53.1757688778172
"1866" 373 82.3241486211228 53.4273705496002
"1867" 373.2 77.8848050718091 53.108676292342
"1868" 373.4 73.5814560920984 53.2206092319312
"1869" 373.6 69.1771542184441 54.1246296164385
"1870" 373.8 65.3022390809118 54.9860513321149
"1871" 374 61.577747030503 54.9421162630584
"1872" 374.2 57.9463547088468 54.9251640529616
"1873" 374.4 54.1028423558098 56.39068319343
"1874" 374.6 50.2869268486528 58.0649894361365
"1875" 374.8 46.0579557389081 60.0797263868305
"1876" 375 41.5971845201943 61.16062815033
"1877" 375.2 37.4927577762294 61.0094374651743
"1878" 375.4 33.7374058794728 61.9935346341247
"1879" 375.6 30.043281189502 64.2622942953221
"1880" 375.8 27.4636211983183 67.5994846639087
"1881" 376 25.3337180706784 71.1975061067084
"1882" 376.2 24.2691287083095 75.0572419825442
"1883" 376.4 23.7059877891855 78.8543143567115
"1884" 376.6 24.1542651444157 82.6930279354083
"1885" 376.8 24.9432239056209 86.7865496628161
"1886" 377 25.0652450753973 90.7881208428854
"1887" 377.2 25.7971512829211 94.3454222945233
"1888" 377.4 27.7698724341174 97.5551990429482
"1889" 377.6 30.6061044581444 100.254041663105
"1890" 377.8 34.4649776036689 101.673678630224
"1891" 378 38.431119801804 102.675438474194
"1892" 378.2 42.3596531641732 104.132622441914
"1893" 378.4 45.8767061749484 106.353966235804
"1894" 378.6 49.6401508293217 108.405041738093
"1895" 378.8 52.2765746422945 110.665777522769
"1896" 379 55.6430362523188 112.589430886218
"1897" 379.2 59.4859257500341 114.049470891738
"1898" 379.4 63.0298754137432 115.106354210318
"1899" 379.6 67.0466349425676 115.219935268755
"1900" 379.8 70.599432800423 114.254729102605
"1901" 380 74.0839513567503 112.742538941624
"1902" 380.2 77.7227415680698 112.158023833479
"1903" 380.4 81.1600866660322 113.042049799879
"1904" 380.6 85.4154939552691 113.281109629838
"1905" 380.8 88.5233648823003 114.183805004503
"1906" 381 90.6053997470462 115.68484603088
"1907" 381.2 93.4665972116906 117.552253972471
"1908" 381.4 96.8825300575313 117.374091747774
"1909" 381.6 99.2408042124542 116.562995854973
"1910" 381.8 101.48446543182 115.358907998808
"1911" 382 103.10623300149 112.52674727674
"1912" 382.2 105.055850427324 108.641583605238
"1913" 382.4 107.340751973086 105.399297191095
"1914" 382.6 110.33430978844 103.367272312334
"1915" 382.8 111.210169930403 103.124026900121
"1916" 383 113.582164376124 101.940723973638
"1917" 383.2 116.254315318091 98.8971197360845
"1918" 383.4 118.431427428062 95.2783124924131
"1919" 383.6 120.516285875475 92.3209348284739
"1920" 383.8 122.309984724629 88.7965000815457
"1921" 384 123.056388300213 84.724327668875
"1922" 384.2 124.179032570423 80.8468972556543
"1923" 384.4 125.946754485868 77.8290257685977
"1924" 384.6 126.881159464929 73.1576690625749
"1925" 384.8 125.707502999042 69.2724267827317
"1926" 385 124.081729903497 65.8755436264137
"1927" 385.2 122.340337306375 62.2668050000164
"1928" 385.4 120.794714248878 58.9920884946187
"1929" 385.6 120.103881872432 55.5953269178104
"1930" 385.8 120.155544367527 51.8451987597482
"1931" 386 119.445072394224 48.4761096690066
"1932" 386.2 117.289827737335 45.252845040764
"1933" 386.4 113.573831664744 42.8840238747315
"1934" 386.6 109.694433949766 40.6059133532957
"1935" 386.8 105.73499825964 38.9981570276521
"1936" 387 101.33896565292 37.8619566196681
"1937" 387.2 97.1109299809883 36.1960958620325
"1938" 387.4 93.5773662092965 34.5488993729507
"1939" 387.6 89.5090901256907 34.227447400963
"1940" 387.8 85.2583718761599 35.431070559866
"1941" 388 81.2395094520325 36.742747056006
"1942" 388.2 76.8467427633412 37.5073611108124
"1943" 388.4 72.6727347815025 37.8374218453633
"1944" 388.6 68.5240254802441 39.3744208681699
"1945" 388.8 64.9972368397459 40.0721741339879
"1946" 389 60.852995728598 39.5930071055584
"1947" 389.2 56.7187257081382 37.3865018310885
"1948" 389.4 54.5233048536847 34.0294094974103
"1949" 389.6 51.1095545596903 31.346941266967
"1950" 389.8 47.919955183875 29.5998750746476
"1951" 390 43.8640638150733 28.6078454605419
"1952" 390.2 40.1285719151164 28.1434036027774
"1953" 390.4 36.4236577380278 28.039251627969
"1954" 390.6 32.7332411053208 28.4974716592241
"1955" 390.8 29.9472149886927 30.7199430779063
"1956" 391 27.9691309182935 34.2499363769507
"1957" 391.2 26.9619995585506 38.4365947524058
"1958" 391.4 26.068104015611 42.9484898289202
"1959" 391.6 25.3329584936134 47.6391500111201
"1960" 391.8 23.316593942906 51.5887350852897
"1961" 392 20.3129368673987 54.7428210845269
"1962" 392.2 17.1086491282666 57.3304058450383
"1963" 392.4 13.9020815008235 59.4356123420248
"1964" 392.6 10.3562544342449 61.0242174421709
"1965" 392.8 7.54040626323493 61.8462199104352
"1966" 393 4.89426607925935 62.8436295921341
"1967" 393.2 4.55662180246268 62.9334788446714
"1968" 393.4 3.24820167304372 63.7657172290174
"1969" 393.6 1.93921650529829 65.9720302297346
"1970" 393.8 1.3941794835787 69.2595693813161
"1971" 394 1.54302481722871 72.4741588943202
"1972" 394.2 1.83990279095472 76.4632953195471
"1973" 394.4 2.56212466519231 80.7084758772168
"1974" 394.6 3.53731139826066 83.9988103713694
"1975" 394.8 5.55192961263779 87.7718856044933
"1976" 395 6.98616913232462 91.2610168953068
"1977" 395.2 9.18099961703206 95.1041525397817
"1978" 395.4 11.6041516689641 98.4532185407156
"1979" 395.6 14.0499749577566 101.936382096784
"1980" 395.8 15.6936043457682 104.941433436474
"1981" 396 18.5682648251568 107.683510402987
"1982" 396.2 22.0243926836492 109.892972052756
"1983" 396.4 26.0504284631684 110.949500210973
"1984" 396.6 29.9798483381456 111.277283828448
"1985" 396.8 34.1497746396431 111.400096591427
"1986" 397 37.697979562411 112.723936653038
"1987" 397.2 40.8646877400816 114.983377144035
"1988" 397.4 44.644627518688 116.109367201744
"1989" 397.6 49.0172925091923 115.532341687388
"1990" 397.8 53.162055469632 114.648960563877
"1991" 398 57.6700521171014 114.076691032523
"1992" 398.2 61.4702763151642 114.732997260112
"1993" 398.4 65.0028922552052 114.903602538814
"1994" 398.6 67.9499558667183 115.017798159702
"1995" 398.8 70.2500625904767 115.648909864337
"1996" 399 72.8716637734953 118.197635914692
"1997" 399.2 74.9740446828411 121.864119838534
"1998" 399.4 76.2745183436268 123.594455180692
"1999" 399.6 78.2442542814264 124.373047756813
"2000" 399.8 82.1500711469212 123.519347102656
"2001" 400 86.1615200092567 122.250808760841
"2002" 400.2 90.5289426566364 121.218930388726
"2003" 400.4 94.2963173111783 119.985112219473
"2004" 400.6 97.9005078288744 117.725367981989
"2005" 400.8 100.936059301012 114.89240978973
"2006" 401 104.50295149418 112.300287883692
"2007" 401.2 108.274740614017 110.171707744823
"2008" 401.4 111.140739706365 106.960976415445
"2009" 401.6 113.782430617847 103.484181995673
"2010" 401.8 116.577489483333 100.163092915361
"2011" 402 119.050575079046 96.8490704495169
"2012" 402.2 121.276897188626 93.2032530740648
"2013" 402.4 122.817897975046 89.6425727503598
"2014" 402.6 123.944884511771 85.387923194062
"2015" 402.8 125.34055628278 81.3343018719384
"2016" 403 126.256605110597 77.3859261559737
"2017" 403.2 126.931787528938 73.5443221654004
"2018" 403.4 126.576757016023 69.3086497618361
"2019" 403.6 125.294144022437 65.8853153393617
"2020" 403.8 122.723928609658 63.2962350319396
"2021" 404 119.560950284921 61.9544815048704
"2022" 404.2 115.430273944006 61.2020324416728
"2023" 404.4 111.171547327193 60.5696607214224
"2024" 404.6 106.738577982366 59.8659653727742
"2025" 404.8 102.706507197354 58.4848856622841
"2026" 405 98.439874860357 57.7159963308061
"2027" 405.2 94.2699091999791 58.2652170454463
"2028" 405.4 90.0896129191247 59.0584304107825
"2029" 405.6 85.921530359059 59.8779403892948
"2030" 405.8 81.8839229093553 61.1771233299112
"2031" 406 78.4455313687025 63.3356242852381
"2032" 406.2 75.4747879277756 66.1594445267669
"2033" 406.4 72.8454095755109 68.8497771208133
"2034" 406.6 71.0465054690085 72.3970822021854
"2035" 406.8 70.8594289448824 76.6401337533689
"2036" 407 71.2959012860546 80.3543339300914
"2037" 407.2 71.8825381128001 84.3411343596957
"2038" 407.4 73.386260965117 88.1714755457805
"2039" 407.6 74.2113917666963 90.9803465457721
"2040" 407.8 73.7657609455175 94.0595730390466
"2041" 408 71.3741332509971 96.9363658365559
"2042" 408.2 68.2672969473793 99.4951002752835
"2043" 408.4 65.6158904404456 102.348819834616
"2044" 408.6 63.1442193618032 105.583563317991
"2045" 408.8 60.9288691733633 108.212086334448
"2046" 409 58.4368760705694 111.563511534581
"2047" 409.2 56.7137419366245 115.001614800964
"2048" 409.4 55.280742569937 118.424119796895
"2049" 409.6 54.3175583266849 121.493466633388
"2050" 409.8 53.3728399788724 123.650514191803
"2051" 410 51.4296072212076 124.871713662656
"2052" 410.2 47.7115307515077 125.301377790448
"2053" 410.4 43.8498758972244 124.273764065304
"2054" 410.6 40.5752707540843 122.69997098897
"2055" 410.8 37.6094652894559 120.494463278847
"2056" 411 34.9034137619552 117.049542723028
"2057" 411.2 33.220401098002 113.691681770447
"2058" 411.4 30.8569482258559 110.131782963093
"2059" 411.6 28.0495281850933 107.211967344211
"2060" 411.8 24.7865940069177 104.807132994756
"2061" 412 21.21630202548 103.30585838697
"2062" 412.2 18.7881632198884 102.936921259113
"2063" 412.4 17.675008022672 102.919475900989
"2064" 412.6 15.0975197703865 102.524713937922
"2065" 412.8 12.5505032999636 101.170519991557
"2066" 413 10.7929085247189 98.1901862054318
"2067" 413.2 9.33207983154755 93.8069773293753
"2068" 413.4 9.08994599684451 89.7014915067606
"2069" 413.6 8.06551315826873 86.5058711952007
"2070" 413.8 6.72363860144296 84.5416681508589
"2071" 414 5.85298547691352 83.6083611068474
"2072" 414.2 4.4279110681685 81.6057085303291
"2073" 414.4 3.759532694902 78.6959911367715
"2074" 414.6 3.3743038497987 77.3498595549747
"2075" 414.8 1.3778558183822 69.2616696711514
"2076" 415 1.38343621479443 65.124337337888
"2077" 415.2 3.50558413847692 61.1705809316225
"2078" 415.4 6.78062346091688 58.3860896281693
"2079" 415.6 11.2527609767344 56.5426723702298
"2080" 415.8 15.7405798537114 56.0661781429766
"2081" 416 19.8125809650801 54.9527229891407
"2082" 416.2 23.7692862521103 53.4499995065391
"2083" 416.4 27.7596445310593 50.8096784516037
"2084" 416.6 30.7581254487521 47.6426145198102
"2085" 416.8 33.7356607746465 44.6989174101176
"2086" 417 35.924290492609 41.0251021175676
"2087" 417.2 36.6834553453362 37.0143980384549
"2088" 417.4 37.3067063747045 32.5952777103884
"2089" 417.6 37.5167540092576 28.2637507888886
"2090" 417.8 38.893088647845 24.3312644358624
"2091" 418 42.2544648264413 21.4484574536809
"2092" 418.2 45.83458532904 19.4253194849055
"2093" 418.4 49.9160292562805 18.455535589246
"2094" 418.6 54.2420071251468 18.7751868869507
"2095" 418.8 58.0335787464143 20.692826218176
"2096" 419 61.7011308898815 23.5157972627763
"2097" 419.2 65.730383033476 25.925539291891
"2098" 419.4 69.635955701691 27.6955623707374
"2099" 419.6 73.8209351588237 29.2486824927257
"2100" 419.8 77.7144380149359 31.2759491793418
"2101" 420 81.4034171694768 33.1414649282863
"2102" 420.2 84.9050100193592 35.3546190776868
"2103" 420.4 87.5592783326511 37.4484129531586
"2104" 420.6 88.4584759511969 41.0390787620214
"2105" 420.8 88.1399716756958 45.5395533024148
"2106" 421 86.9568927143483 49.5836615231377
"2107" 421.2 85.5378625307504 53.6295036604041
"2108" 421.4 84.5588476708083 58.1303458317972
"2109" 421.6 84.0312800504643 62.4917901562478
"2110" 421.8 83.5991852853016 66.5925524108202
"2111" 422 83.554932061972 70.3326209831421
"2112" 422.2 82.622791414126 74.3209192920207
"2113" 422.4 80.4269782875212 77.9755229174051
"2114" 422.6 78.4839392972265 81.7507684930234
"2115" 422.8 77.1680742407454 85.8331265241339
"2116" 423 76.1616342091928 89.6955306612942
"2117" 423.2 73.8842427621225 93.3866821783177
"2118" 423.4 72.2272421237548 97.3589866726035
"2119" 423.6 71.3776413944258 101.519653008945
"2120" 423.8 70.9261784130556 105.86367505399
"2121" 424 69.2543680569904 110.009422583607
"2122" 424.2 66.5460079567817 113.340324220086
"2123" 424.4 63.9407078219103 116.484572390822
"2124" 424.6 60.7773439860975 118.610485078955
"2125" 424.8 56.9644376066281 120.413437642301
"2126" 425 53.7105507751347 122.032444597512
"2127" 425.2 52.1141521027381 123.36176662978
"2128" 425.4 50.4585158036873 124.321634115934
"2129" 425.6 47.7483852438295 125.138692161306
"2130" 425.8 45.062698629636 124.841822641898
"2131" 426 40.9001445925128 123.493769515397
"2132" 426.2 37.6298129855436 121.690532045632
"2133" 426.4 35.1919498640666 119.580865837593
"2134" 426.6 33.2184093463789 116.118930754285
"2135" 426.8 31.7444756650101 112.480044198878
"2136" 427 31.0360824418569 109.040407379984
"2137" 427.2 31.5598251396509 104.558729981963
"2138" 427.4 32.8969702378473 100.448800701917
"2139" 427.6 34.2983642778379 96.706773474618
"2140" 427.8 36.2186766207506 93.1026662864736
"2141" 428 39.0076575630422 90.515417090745
"2142" 428.2 43.183904362041 89.1294401313534
"2143" 428.4 47.4694250052024 88.6994590120462
"2144" 428.6 51.6301853728752 88.6932792928097
"2145" 428.8 55.8135312186801 88.7238039333627
"2146" 429 59.7896415065615 89.0837174930408
"2147" 429.2 64.0153116417936 89.3942992761131
"2148" 429.4 67.9989094027434 91.1404542354773
"2149" 429.6 71.4210419509683 93.4485083263411
"2150" 429.8 74.9548273998065 95.0359216208172
"2151" 430 79.3234922763687 94.6969355217669
"2152" 430.2 83.3843123979236 93.623032604069
"2153" 430.4 87.5261401535768 93.5890739114991
"2154" 430.6 91.6160894823413 92.9821943109435
"2155" 430.8 94.6523199080093 92.1551406262261
"2156" 431 98.0045762061833 92.1050668880971
"2157" 431.2 101.692069038751 93.5058828919083
"2158" 431.4 104.962246256315 94.6694483249468
"2159" 431.6 108.763664542522 95.4339790671255
"2160" 431.8 111.545488248561 96.2025259068287
"2161" 432 113.271822585062 98.1827383765742
"2162" 432.2 113.53173739471 101.437473667658
"2163" 432.4 113.652119085799 104.858021804757
"2164" 432.6 113.584670250177 105.042144840912
"2165" 432.8 113.393723665691 105.060459859664
"2166" 433 113.545170078094 104.751447166622
"2167" 433.2 113.103348191219 104.953026642368
"2168" 433.4 113.610722286829 104.887360601026
"2169" 433.6 113.650542652357 105.463390262998
"2170" 433.8 113.665218023024 105.417144841706
"2171" 434 113.680977369933 104.989697288831
"2172" 434.2 113.304977336321 105.068132367345
"2173" 434.4 113.610722286829 104.746647655295
"2174" 434.6 113.821060453569 104.727459526331
"2175" 434.8 113.432201771707 104.47460262688
"2176" 435 112.866744446297 104.893543442581
"2177" 435.2 112.332677689933 104.945990995081
"2178" 435.4 111.219934385691 105.591595391331
"2179" 435.6 109.633159932357 106.864489165498
"2180" 435.8 108.121429988115 108.564872117581
"2181" 436 106.855130161951 110.271975991026
"2182" 436.2 105.527266383024 111.099837155081
"2183" 436.4 101.800180839024 112.484452541081
"2184" 436.6 98.797374225691 114.070744455885
"2185" 436.8 95.8145982850966 113.706511392862
"2186" 437 93.6047651507575 113.450283998665
"2187" 437.2 93.384489562043 113.09212807629
"2188" 437.4 91.780790899151 113.078667539131
"2189" 437.6 90.351300485212 114.339475766937
"2190" 437.8 89.5673336336918 117.273402472028
"2191" 438 89.7270382018943 119.298709460554
"2192" 438.2 89.7883748081469 121.323921870653
"2193" 438.4 88.3660565983494 123.755764854786
"2194" 438.6 85.0800229582278 124.997552643045
"2195" 438.8 80.4386284029266 124.345908365321
"2196" 439 76.7196863841069 123.534092430085
"2197" 439.2 72.5092265684003 122.509219280473
"2198" 439.4 68.8315741215525 120.908324819452
"2199" 439.6 64.9452907683648 118.010849943838
"2200" 439.8 61.6395637924597 115.108453715982
"2201" 440 58.7806076053388 111.80786697735
"2202" 440.2 55.9373542169726 108.040860842535
"2203" 440.4 53.5129812966582 103.458700580325
"2204" 440.6 51.5012562065768 98.6976701916889
"2205" 440.8 49.3772703882083 94.2277057957007
"2206" 441 46.881472124009 89.8752807287565
"2207" 441.2 43.6522211295933 86.1034970770969
"2208" 441.4 40.934123053141 81.883365678149
"2209" 441.6 40.1847860045297 77.4621663397295
"2210" 441.8 41.8718895263294 73.3516980867647
"2211" 442 45.4564497087272 70.3137573517107
"2212" 442.2 50.0869913666453 69.8515271553573
"2213" 442.4 54.9893409170107 70.8409150036915
"2214" 442.6 59.5435773891114 73.2529513286009
"2215" 442.8 64.3088681320563 74.814007032572
"2216" 443 68.8597944619191 76.1624478952677
"2217" 443.2 73.2700101361632 78.6035699678431
"2218" 443.4 77.1476871593679 81.0352673089909
"2219" 443.6 81.3069923389019 83.8025085008188
"2220" 443.8 84.9565886743413 87.3194094938506
"2221" 444 88.2408586979411 91.3875025622927
"2222" 444.2 90.8809740103413 95.2030424655492
"2223" 444.4 93.9558042056074 98.7589327592473
"2224" 444.6 97.1388520696929 101.040093655078
"2225" 444.8 100.709473067061 103.910710076968
"2226" 445 102.984062954208 107.562152364236
"2227" 445.2 103.672347613819 109.13762113015
"2228" 445.4 104.309086645707 110.635886597903
"2229" 445.6 104.213196448769 112.673672848082
"2230" 445.8 102.63972943721 115.206118673774
"2231" 446 99.6356610218849 117.78969399484
"2232" 446.2 95.5709478219478 119.686452290507
"2233" 446.4 91.5113070838981 120.317255328136
"2234" 446.6 86.5619568000279 121.072167184277
"2235" 446.8 82.2964321269884 120.730101776153
"2236" 447 77.6538766058457 119.435335628728
"2237" 447.2 73.1540068264792 118.021817619935
"2238" 447.4 69.0969766427094 116.631786673861
"2239" 447.6 64.5744687990547 116.363664873949
"2240" 447.8 60.0458530214861 116.826242916747
"2241" 448 55.6694141361969 117.387578147377
"2242" 448.2 51.1559506622597 117.540093821643
"2243" 448.4 46.6509144819384 116.408523434365
"2244" 448.6 42.984521759697 113.9704579689
"2245" 448.8 39.7503704761315 111.207066152577
"2246" 449 36.3654719969114 108.426613052388
"2247" 449.2 32.388441036009 106.295313296161
"2248" 449.4 27.9572326931339 104.741562048752
"2249" 449.6 23.3746100548515 102.618706673573
"2250" 449.8 19.5323608787813 101.114062844895
"2251" 450 15.6388240876227 99.8594855675295
"2252" 450.2 13.5083209662904 99.2789513978593
"2253" 450.4 10.3007991586299 97.5239326114716
"2254" 450.6 8.54595103810146 95.3024191349789
"2255" 450.8 7.61729412870686 91.3390407384891
"2256" 451 8.17777140090527 87.3876863616401
"2257" 451.2 9.83996452264866 84.3539310760863
"2258" 451.4 13.536658895255 81.9398900956838
"2259" 451.6 17.1773587422256 79.9608670667039
"2260" 451.8 21.8387158998888 78.8328053450223
"2261" 452 26.1079851943083 76.9981363858771
"2262" 452.2 30.22101406459 74.7040671303133
"2263" 452.4 33.8281881643024 72.1326951055598
"2264" 452.6 37.8094792843925 69.8348152803957
"2265" 452.8 42.2381257511758 68.5712632890163
"2266" 453 46.5984621118099 67.2470668754868
"2267" 453.2 51.4435456034653 66.2085198932211
"2268" 453.4 55.9204917545703 65.9832332040038
"2269" 453.6 60.2678486091716 65.3316114368533
"2270" 453.8 64.5831352832181 64.118041980747
"2271" 454 68.440314047156 62.6592555513775
"2272" 454.2 72.9150275810767 61.7046532373409
"2273" 454.4 77.8289471687515 61.3968139088257
"2274" 454.6 82.1247606681974 62.0842728209099
"2275" 454.8 86.2340609955575 63.5601305955237
"2276" 455 90.343829485264 65.9016381662509
"2277" 455.2 93.361094487444 68.5090659267868
"2278" 455.4 95.9226710396394 72.1116321597734
"2279" 455.6 97.9026073220565 76.1443183353518
"2280" 455.8 98.6180724006252 80.3265303592953
"2281" 456 98.5674751660299 84.5652435287109
"2282" 456.2 98.1691269918082 88.7739371034635
"2283" 456.4 98.1449589836427 93.000657733
"2284" 456.6 98.304064422471 97.3752874368447
"2285" 456.8 98.7986655819419 101.392481726402
"2286" 457 97.8851275659776 105.611572063415
"2287" 457.2 95.6421757437997 108.998770667666
"2288" 457.4 92.3943610867056 112.153957437525
"2289" 457.6 88.7062482566878 114.437641301096
"2290" 457.8 84.9449600053678 116.813188964838
"2291" 458 81.1396165606495 118.854759981153
"2292" 458.2 76.4899329891919 120.441884258644
"2293" 458.4 72.3949334550446 121.863279218535
"2294" 458.6 67.9798878029891 121.744420780421
"2295" 458.8 63.4446371855321 120.779397821524
"2296" 459 59.2962132846046 119.950911987114
"2297" 459.2 55.4166795584126 118.533187805388
"2298" 459.4 51.4495554653829 117.297796305044
"2299" 459.6 46.8823398261831 116.224566976643
"2300" 459.8 42.4258146933597 115.754102555306
"2301" 460 39.1485850830411 116.69944846635
"2302" 460.2 36.5414972199444 117.849984745953
"2303" 460.4 34.5100351664002 118.631910530156
"2304" 460.6 32.7137687414714 118.00205538298
"2305" 460.8 30.5764043830048 115.302713369727
"2306" 461 29.5084323523491 110.841521502141
"2307" 461.2 29.7250864338218 106.691677811275
"2308" 461.4 31.2708135682625 102.958874339099
"2309" 461.6 34.3838555780148 100.247448886326
"2310" 461.8 38.0426334252531 98.470022180989
"2311" 462 42.5349018695195 97.2316406056467
"2312" 462.2 46.6289309495027 96.69181596104
"2313" 462.4 51.2503506435762 97.0345288785666
"2314" 462.6 55.3530544535296 98.6510907618898
"2315" 462.8 60.8446541916289 99.6794639753723
"2316" 463 64.956469030898 100.228334142366
"2317" 463.2 69.1095140610437 101.89305663857
"2318" 463.4 72.924527457516 104.341960041016
"2319" 463.6 76.4702364327743 106.438038395389
"2320" 463.8 80.8784689313544 107.336105377933
"2321" 464 84.7997482966568 107.548894576796
"2322" 464.2 88.9622047109965 106.678389176084
"2323" 464.4 93.0476786398222 104.881847014129
"2324" 464.6 96.8709435978268 103.020709156899
"2325" 464.8 100.314706437919 100.220652159035
"2326" 465 103.741248777611 98.0704045744875
"2327" 465.2 107.320215539316 95.7901910678354
"2328" 465.4 111.35890917698 94.0006264237185
"2329" 465.6 115.118055598264 92.5110897692987
"2330" 465.8 117.972700611926 91.8377711633015
"2331" 466 120.186551516058 90.7443983987777
"2332" 466.2 122.506438347666 88.0304512973466
"2333" 466.4 124.315209396783 84.170135847728
"2334" 466.6 125.414875455865 81.2099500997423
"2335" 466.8 125.932149165023 77.4804170814163
"2336" 467 125.991042100503 73.4580022153703
"2337" 467.2 126.174708990059 69.5022484975896
"2338" 467.4 125.998783803719 65.6470796328248
"2339" 467.6 126.333652411619 61.635640345905
"2340" 467.8 125.891639513873 58.3711228530422
"2341" 468 124.769248910348 53.272562851375
"2342" 468.2 124.057939440662 49.9512467415847
"2343" 468.4 122.285554882684 45.9511087553023
"2344" 468.6 120.219147526997 43.174807651431
"2345" 468.8 117.895741958585 39.6943512427263
"2346" 469 114.506167202059 36.4959430709799
"2347" 469.2 111.01545856855 34.2870982825713
"2348" 469.4 107.935360853385 33.191695108607
"2349" 469.6 103.634258119515 31.7504307289214
"2350" 469.8 100.233981899093 30.1575609226534
"2351" 470 95.8720229038752 28.3420113412489
"2352" 470.2 92.7648975835642 27.3747433894347
"2353" 470.4 89.1728552663283 25.6397995298731
"2354" 470.6 86.1982097040765 23.3901345037297
"2355" 470.8 83.8683575163386 19.9228082249526
"2356" 471 82.1358339656694 16.6072485855404
"2357" 471.2 81.4200388614013 13.1949383334351
"2358" 471.4 81.5478904192464 10.3020823536816
"2359" 471.6 81.8290136842866 8.53972929144664
"2360" 471.8 81.0359830923884 5.56128288676946
"2361" 472 78.4211266325684 4.44393830700191
"2362" 472.2 74.7707619244692 4.85647130891902
"2363" 472.4 70.8760493406407 6.32614195589617
"2364" 472.6 67.3713582446106 8.33283470532533
"2365" 472.8 63.9718908613288 10.8760447182352
"2366" 473 61.0575223223563 13.9628770369059
"2367" 473.2 58.49174681676 17.6521197667184
"2368" 473.4 56.5112279466534 21.0679478621306
"2369" 473.6 53.4939049014747 24.6868870376766
"2370" 473.8 50.1234653082924 27.8430283763664
"2371" 474 47.3223404726847 30.6760369735373
"2372" 474.2 44.5621048079725 34.2985820496347
"2373" 474.4 43.4439813741976 38.1536522069488
"2374" 474.6 41.9787356704714 42.1178959915521
"2375" 474.8 40.0983040608187 46.116305333032
"2376" 475 37.3710589057574 49.5460454943775
"2377" 475.2 33.9498953332515 52.7063480122436
"2378" 475.4 30.6020877379684 55.0805124682303
"2379" 475.6 27.7578849205796 57.9910279096315
"2380" 475.8 25.8853962408672 61.5073401867413
"2381" 476 24.3836089112717 65.2891090153708
"2382" 476.2 23.4068975575986 69.4811320688847
"2383" 476.4 22.3961125212912 73.4086384059308
"2384" 476.6 21.5318910048236 77.2350618045908
"2385" 476.8 20.2198398922905 80.709380362685
"2386" 477 19.1743214868285 84.3830203850933
"2387" 477.2 18.9627536604865 88.0203350308517
"2388" 477.4 20.5709412286964 92.00662349743
"2389" 477.6 23.0187899831057 95.5606495190318
"2390" 477.8 25.516576019154 99.1787768530831
"2391" 478 27.6570207314131 102.167573029359
"2392" 478.2 30.477189237826 105.059596999139
"2393" 478.4 33.2935651285822 108.025348187823
"2394" 478.6 36.5857182429108 110.70089119675
"2395" 478.8 39.8480053196765 113.418115261968
"2396" 479 43.3695507949908 115.53079965787
"2397" 479.2 46.7390886240511 117.719081044135
"2398" 479.4 49.0870210266364 120.443780620373
"2399" 479.6 51.221689272389 122.847746212878
"2400" 479.8 52.771985048679 124.668151294001
"2401" 480 55.3005599492759 126.251311252336
"2402" 480.2 58.5982119956708 126.862854894043
"2403" 480.4 62.4528467479627 127.455462699166
"2404" 480.6 65.3836997409918 127.606882317627
"2405" 480.8 68.4947693794715 127.430220212984
"2406" 481 71.6390831691548 126.899854447744
"2407" 481.2 75.5127947084538 124.957531263435
"2408" 481.4 79.46980249112 123.294294163368
"2409" 481.6 83.3823759601702 122.035314979833
"2410" 481.8 85.8862367596845 122.319988497538
"2411" 482 88.7542904718941 121.920999311837
"2412" 482.2 92.197622462228 120.396872474395
"2413" 482.4 95.3453987708129 117.700711277586
"2414" 482.6 98.7315847506056 115.174474679255
"2415" 482.8 101.686123520924 112.558642227023
"2416" 483 104.374757948787 109.937735308819
"2417" 483.2 107.02093968014 106.924319353863
"2418" 483.4 109.46300006543 103.750366007282
"2419" 483.6 112.449890170677 101.70361509026
"2420" 483.8 115.425449417736 100.493801005302
"2421" 484 118.122921558469 98.4358923198107
"2422" 484.2 119.433814901591 95.1589686630488
"2423" 484.4 121.129488668681 91.1634674116173
"2424" 484.6 122.63447083896 87.4836863773194
"2425" 484.8 123.472359480301 84.0292205135338
"2426" 485 123.579074880027 79.9390147017306
"2427" 485.2 123.512783156951 75.3126834925312
"2428" 485.4 123.618388880532 71.4363777726221
"2429" 485.6 123.510665778915 67.6305113805528
"2430" 485.8 122.248128229419 63.9599834744037
"2431" 486 120.045737494537 60.6381549369084
"2432" 486.2 117.453977791445 58.1954412587156
"2433" 486.4 114.195101268245 56.3123242487765
"2434" 486.6 110.050419195165 55.2131036776653
"2435" 486.8 105.610016136331 55.1879881921821
"2436" 487 101.664072818843 54.9210528710409
"2437" 487.2 97.7720195405238 55.948108355747
"2438" 487.4 94.3610012513215 57.5160717481002
"2439" 487.6 91.0288637193881 59.6607501815082
"2440" 487.8 87.8287669955896 61.969183972129
"2441" 488 83.8877574172895 63.7318568715801
"2442" 488.2 79.9071419706075 63.8835858420285
"2443" 488.4 76.2529610702528 64.0422457073606
"2444" 488.6 72.4491671781814 65.6694629622578
"2445" 488.8 69.012855436627 68.1453081811468
"2446" 489 65.9867766005379 70.3164547048183
"2447" 489.2 62.4375969357059 71.8879874867033
"2448" 489.4 59.3025529546163 73.0438275975074
"2449" 489.6 56.0006755099256 75.264132957255
"2450" 489.8 53.5477914834419 78.9429935870869
"2451" 490 50.9964114450961 82.1041637063054
"2452" 490.2 47.5623315993144 84.1877758963155
"2453" 490.4 44.4865885275345 85.4174748519856
"2454" 490.6 40.0665694993105 86.3848213946184
"2455" 490.8 35.631046752326 86.8604653256353
"2456" 491 32.0474753540716 87.8218931600052
"2457" 491.2 28.8282242144763 89.5795178219503
"2458" 491.4 26.2913051480426 92.153054940694
"2459" 491.6 23.6482800459351 94.6193494975667
"2460" 491.8 20.6995109515699 96.2436995389994
"2461" 492 18.4010239302678 96.9712087492916
"2462" 492.2 16.2517113010595 96.7880015345281
"2463" 492.4 13.599060965576 94.4255004593279
"2464" 492.6 12.1059180772643 91.1290971093422
"2465" 492.8 11.9969120627416 86.9479228940959
"2466" 493 12.3457708169455 83.0027646339468
"2467" 493.2 11.8449398921127 78.576972308978
"2468" 493.4 10.2457841309478 74.8944683334924
"2469" 493.6 7.70405317743067 72.1243500879045
"2470" 493.8 5.35002938900976 71.0138377605736
"2471" 494 5.16032553812115 71.0139774621204
"2472" 494.2 4.53430868186781 70.6353913244405
"2473" 494.4 2.52495653456935 69.1743394832161
"2474" 494.6 0.861036692617768 67.0462143031902
"2475" 494.8 0.14004921930458 65.5008596984419
"2476" 495 0.250921499703376 62.556851887837
"2477" 495.2 0.621784467390903 60.8672071352019
"2478" 495.4 0.766603719024174 60.8113755663307
"2479" 495.6 0.801528279023994 60.7426942475811
"2480" 495.8 0.629551279023978 60.5709909507061
"2481" 496 1.02165883902399 60.8251118300811
"2482" 496.2 0.65906475128206 60.7927651444763
"2483" 496.4 0.923454041782589 61.0965214552104
"2484" 496.6 1.21702471102397 61.0806063358311
"2485" 496.8 0.870319079023978 61.2551625490234
"2486" 497 0.97403443902398 60.4415530807542
"2487" 497.2 0.741909585690652 60.3754781299978
"2488" 497.4 1.09860262272769 60.5193527740163
"2489" 497.6 0.966626199023979 60.2344524888311
"2490" 497.8 1.22472928062398 60.3113755658311
"2491" 498 1.52122237281708 60.8975824629691
"2492" 498.2 1.24127983754251 60.718782973646
"2493" 498.4 0.786050349024 60.2945486427374
"2494" 498.6 0.471332439024004 59.5064305100811
"2495" 498.8 0.92002597966916 57.5173308980247
"2496" 499 1.16566091369064 56.1062473564978
"2497" 499.2 2.20380227894554 53.9178844356545
"2498" 499.4 2.98126287017904 51.0502311067825
"2499" 499.6 4.6441547526642 49.2761105102544
"2500" 499.8 5.43092809006088 49.1306490058958
"2501" 500 5.56741971848092 49.2409255964214
"2502" 500.2 5.91691448946005 49.4653761879576
"2503" 500.4 6.24297451306209 50.1135479089074
"2504" 500.6 7.36975308716325 48.3431874109217
"2505" 500.8 8.54527633356564 45.6060305451495
"2506" 501 9.74527355011758 42.439462017272
"2507" 501.2 10.5404208840753 38.3787023797181
"2508" 501.4 11.2503373510357 34.2409589734799
"2509" 501.6 11.1394983164601 30.662209670396
"2510" 501.8 12.1843706320897 27.136775965745
"2511" 502 14.7205785520278 24.2418161139221
"2512" 502.2 19.003441763098 21.5221642186997
"2513" 502.4 22.9827553436564 18.3868676312216
"2514" 502.6 27.0317781338397 15.6405797941603
"2515" 502.8 32.0352773431496 13.3794872524695
"2516" 503 36.8015899374885 12.6918917334639
"2517" 503.2 41.1943786225836 10.0709487663989
"2518" 503.4 46.3665689937256 7.66143031318888
"2519" 503.6 51.8600768415817 6.34960078552995
"2520" 503.8 57.1877877908275 6.06115146234124
"2521" 504 62.7744684025937 7.5285266811621
"2522" 504.2 68.1211335785696 9.31923727132333
"2523" 504.4 73.4499607060268 10.2710004308235
"2524" 504.6 79.0214550408731 11.5193724208205
"2525" 504.8 84.0411311832124 13.3724142275204
"2526" 505 88.8954399984725 15.7106649155136
"2527" 505.2 93.7197138466182 17.7017665079325
"2528" 505.4 98.7930515678849 19.1108019317067
"2529" 505.6 102.826916966138 19.4957429288848
"2530" 505.8 103.603484541938 19.4452030085091
"2531" 506 106.040868700599 19.3094948925912
"2532" 506.2 108.93626466267 19.9355212011771
"2533" 506.4 110.559938015396 21.461637383165
"2534" 506.6 111.912671027128 25.6070981495288
"2535" 506.8 113.516420785291 29.5110856103376
"2536" 507 116.305787628825 33.1862386561442
"2537" 507.2 119.573200235723 35.9889804938798
"2538" 507.4 122.450590811036 38.7463411086211
"2539" 507.6 124.103743788886 42.8108182140727
"2540" 507.8 125.860644011439 47.324103514049
"2541" 508 126.840354870137 51.4703956117399
"2542" 508.2 127.898331207366 55.8329533357507
"2543" 508.4 128.662732975732 60.2946768298962
"2544" 508.6 128.815328101436 65.6234579007404
"2545" 508.8 128.205064851519 70.594324418136
"2546" 509 127.473950051785 76.0698458903574
"2547" 509.2 126.614158577751 80.7053535709812
"2548" 509.4 124.075178224905 85.6772849982311
"2549" 509.6 121.744132875191 89.9052446913675
"2550" 509.8 119.063381687071 94.4692047274541
"2551" 510 116.30368367644 98.2598242908818
"2552" 510.2 113.140582911854 102.536663324546
"2553" 510.4 108.572665582724 106.232402614621
"2554" 510.6 104.692857776023 109.624767636327
"2555" 510.8 101.045298603006 112.373461612438
"2556" 511 96.5683355985674 113.06883829756
"2557" 511.2 91.6924408244292 111.957423045367
"2558" 511.4 88.0026416522679 109.660093760003
"2559" 511.6 83.529116999242 107.69674362611
"2560" 511.8 78.6305393493453 106.655848567372
"2561" 512 73.8411042709842 106.390086800577
"2562" 512.2 68.8469926735838 104.987948473661
"2563" 512.4 63.9923330151711 103.346587254845
"2564" 512.6 59.5584656306411 101.089433571871
"2565" 512.8 56.0088954984223 97.9648629225479
"2566" 513 53.4049594939907 93.5954734003671
"2567" 513.2 51.0776790744349 88.8579412330436
"2568" 513.4 49.5375853570432 84.5402730120938
"2569" 513.6 49.7423858783695 79.2410116905024
"2570" 513.8 50.63496404984 74.2235685075509
"2571" 514 52.3490938584058 69.7752730939253
"2572" 514.2 55.6836319895061 67.1693266558891
"2573" 514.4 60.1007367621147 65.2254297841338
"2574" 514.6 65.245996556398 64.7061836208293
"2575" 514.8 69.7125757614158 64.1459135251948
"2576" 515 74.7971474106161 65.23936446786
"2577" 515.2 79.3083162973147 67.1648716189292
"2578" 515.4 83.85430642027 69.4086399046551
"2579" 515.6 88.1937594050574 71.1154716261722
"2580" 515.8 92.4509131791599 73.2422122887068
"2581" 516 96.0452337156203 75.9487168063966
"2582" 516.2 98.5443190451394 79.3614904197552
"2583" 516.4 99.962118094718 83.4312092584215
"2584" 516.6 100.584166869472 88.1334771451581
"2585" 516.8 101.97019075115 92.1284178401828
"2586" 517 103.463393669564 96.115638409134
"2587" 517.2 104.291747838788 100.52988446583
"2588" 517.4 104.168528995143 104.741564523722
"2589" 517.6 103.173301022974 108.962196535246
"2590" 517.8 102.128498506038 112.759332910976
"2591" 518 100.39391616947 116.188115603021
"2592" 518.2 97.3795428086562 118.483985105161
"2593" 518.4 92.5887925066891 119.818020517911
"2594" 518.6 87.9287276684344 119.745078566005
"2595" 518.8 83.0660214607084 119.260561992027
"2596" 519 78.8867486066804 118.448971285102
"2597" 519.2 74.1752827231297 118.168928808225
"2598" 519.4 69.6010450797019 117.992023206285
"2599" 519.6 64.5585100184938 117.26894597299
"2600" 519.8 60.2517827462897 116.323260192887
"2601" 520 55.7251955265602 115.264715314377
"2602" 520.2 50.6844136113197 114.512454492184
"2603" 520.4 46.2953046466357 114.080741086943
"2604" 520.6 41.7282696156246 114.453528788279
"2605" 520.8 37.4990681568636 115.082093903903
"2606" 521 32.9564076327257 114.754116151002
"2607" 521.2 29.0668113881814 112.348515075784
"2608" 521.4 25.5653002075954 109.507405512253
"2609" 521.6 21.3648284755087 107.358807980742
"2610" 521.8 18.1780147249537 104.801500562967
"2611" 522 15.8806293634376 101.49623674702
"2612" 522.2 14.8205765709348 97.2242719343796
"2613" 522.4 15.4672426234872 92.5718263815849
"2614" 522.6 17.5969351668891 88.3280118885484
"2615" 522.8 19.9576187915493 84.4418418139494
"2616" 523 22.8796492388439 80.7653746607386
"2617" 523.2 25.8721908449692 77.5035920572582
"2618" 523.4 29.7840308976453 75.1113106961999
"2619" 523.6 33.6117351354868 73.6181132357388
"2620" 523.8 37.6907437487156 73.1944145638639
"2621" 524 42.2810841908548 73.6185600265766
"2622" 524.2 46.9199224019372 73.974101926797
"2623" 524.4 50.0870859231364 74.8339825126413
"2624" 524.6 54.6726238270776 75.0828556213291
"2625" 524.8 58.5419251722925 76.3579330363946
"2626" 525 61.4512153186957 78.8527346330772
"2627" 525.2 63.1434867134254 82.5437266663919
"2628" 525.4 63.4611482368148 86.5529305539701
"2629" 525.6 62.1544147336427 90.7454557293402
"2630" 525.8 60.783098283108 94.3829926490112
"2631" 526 61.1964164255789 98.4395099540072
"2632" 526.2 62.3508724064691 102.166744584838
"2633" 526.4 63.9002572165763 106.062745943756
"2634" 526.6 66.3502387763717 108.957490708072
"2635" 526.8 69.5549725274062 111.549211963293
"2636" 527 72.7554866376553 114.565948188595
"2637" 527.2 76.2692159660374 116.673945997497
"2638" 527.4 79.8169131244279 118.388555412736
"2639" 527.6 83.4255605208615 119.640113980398
"2640" 527.8 86.1453626165889 119.390099534777
"2641" 528 88.072888953284 119.502745342847
"2642" 528.2 88.6382077722127 118.952401265515
"2643" 528.4 88.0895490281149 119.054382617581
"2644" 528.6 88.1752577569187 118.635262263831
"2645" 528.8 87.8531588244785 118.800886113831
"2646" 529 87.5655187121948 118.724133597977
"2647" 529.2 87.656792359024 118.375478187998
"2648" 529.4 87.9227834523573 118.256430568831
"2649" 529.6 89.1664377335695 119.168018981331
"2650" 529.8 88.9133709723573 119.483536797164
"2651" 530 88.8339539512191 119.024321215538
"2652" 530.2 89.1903685936907 118.960948274053
"2653" 530.4 89.3507238634143 119.221319339563
"2654" 530.6 89.2936934418147 118.526044675924
"2655" 530.8 89.6968395255356 118.848048254064
"2656" 531 89.9865074523573 118.901119214164
"2657" 531.2 88.904657471024 118.676760239581
"2658" 531.4 87.9714661723573 119.198949589216
"2659" 531.6 88.288291903024 120.686375626206
"2660" 531.8 88.124569799024 122.069388448102
"2661" 532 88.7869748682923 123.142520093953
"2662" 532.2 89.1788793232345 123.949027451331
"2663" 532.4 89.3610289525724 124.303931461089
"2664" 532.6 89.6428232202004 124.340787394566
"2665" 532.8 89.8997442811862 124.226136544507
"2666" 533 89.848467247024 124.061375629581
"2667" 533.2 89.8956812253655 123.771037918221
"2668" 533.4 90.5533883863411 123.08623491566
"2669" 533.6 92.279534119024 122.624562441331
"2670" 533.8 93.473319079024 122.3942158646
"2671" 534 93.710382759024 122.612074928831
"2672" 534.2 93.2985867976446 123.032861039693
"2673" 534.4 93.049991079024 123.160276727581
"2674" 534.6 93.1014732261208 123.298968680928
"2675" 534.8 93.4278818736906 122.760093576998
"2676" 535 93.8846527856907 122.322364638831
"2677" 535.2 94.0518352753876 121.458228773831
"2678" 535.4 95.6447215096623 120.651801158086
"2679" 535.6 97.6791319832101 119.94822714604
"2680" 535.8 99.0094145172462 119.422486736053
"2681" 536 99.4032036301351 119.48658930022
"2682" 536.2 99.284157329024 119.573394855862
"2683" 536.4 99.0568871178119 119.325361638831
"2684" 536.6 98.593153743024 119.032529470706
"2685" 536.8 97.7202610281149 119.150536463831
"2686" 537 96.324433159024 119.437749251331
"2687" 537.2 94.6311727843898 119.155653298221
"2688" 537.4 91.976854599024 118.119067931331
"2689" 537.6 91.4079706808845 116.406187786506
"2690" 537.8 91.1283107849699 114.797862106804
"2691" 538 91.3002353456907 113.262065954088
"2692" 538.2 90.5348506941591 111.461063766669
"2693" 538.4 89.7296884656906 110.458811513414
"2694" 538.6 88.8273514855105 109.974577278696
"2695" 538.8 88.880210279024 109.110192182677
"2696" 539 89.294348963902 108.85546567066
"2697" 539.2 91.1363560972059 107.612074913831
"2698" 539.4 93.4878071630038 105.815648426858
"2699" 539.6 94.657186144363 103.879368401724
"2700" 539.8 96.0251520215979 101.510298786851
"2701" 540 97.5696901832412 99.5819295185927
"2702" 540.2 97.8152774142938 99.3702684005127
"2703" 540.4 98.8721320056175 99.2860898301575
"2704" 540.6 100.155660041525 100.703984355216
"2705" 540.8 101.774934196348 102.352179789058
"2706" 541 105.084866725299 102.559988746429
"2707" 541.2 108.762222667083 100.339539327672
"2708" 541.4 112.30814928383 98.3441740543683
"2709" 541.6 115.866425359211 96.9428310992542
"2710" 541.8 118.765290119648 95.5812074594116
"2711" 542 121.59862130168 92.8833486428967
"2712" 542.2 123.410575870942 88.9211850526248
"2713" 542.4 124.732090915383 84.2424647905362
"2714" 542.6 126.148397560294 79.1667934328933
"2715" 542.8 127.100871371863 74.3655937218371
"2716" 543 127.682016450679 69.3169454454511
"2717" 543.2 127.843108849062 64.1611546313099
"2718" 543.4 127.75465993956 59.1457360707451
"2719" 543.6 127.18879319626 53.6334656149168
"2720" 543.8 126.55597939854 49.9322234955183
"2721" 544 124.044583950247 45.1584320705948
"2722" 544.2 121.424582002751 40.8180324663399
"2723" 544.4 118.011877357283 36.4722159933209
"2724" 544.6 115.714160407414 32.4214980236396
"2725" 544.8 114.023801488631 28.8087831302881
"2726" 545 113.174942757067 25.7669665398356
"2727" 545.2 111.987386122746 23.2958011290378
"2728" 545.4 109.220788308242 20.4831247616249
"2729" 545.6 104.735239025142 18.0946520480608
"2730" 545.8 100.244062712332 16.0920198580822
"2731" 546 96.2170323908472 14.3647836579031
"2732" 546.2 91.7296283578828 13.7769356496827
"2733" 546.4 87.0471399997164 14.9142982104591
"2734" 546.6 82.2155755630963 16.8537029569863
"2735" 546.8 78.4005836832975 18.7482016472623
"2736" 547 74.2909729322457 21.0160007767177
"2737" 547.2 70.8464961042058 24.4820411839359
"2738" 547.4 69.0069307688125 29.1838958364132
"2739" 547.6 68.0582750604031 33.6255430446543
"2740" 547.8 68.5427990575861 38.4589874825914
"2741" 548 70.3712731977534 43.5888932536714
"2742" 548.2 71.429737109231 48.2488390370369
"2743" 548.4 72.2627480443619 53.3372446517485
"2744" 548.6 73.121150021835 58.6449224954015
"2745" 548.8 74.0640486300686 63.3834103561028
"2746" 549 73.3605200152673 68.8616129795392
"2747" 549.2 71.7344526699491 73.3766210799168
"2748" 549.4 68.9643869891769 76.7984569750079
"2749" 549.6 64.4913397749419 78.4753049419125
"2750" 549.8 60.0531520579746 79.6558602202913
"2751" 550 55.7165356612292 81.9846519776338
"2752" 550.2 51.8698023201587 85.188812963607
"2753" 550.4 49.099627035325 88.1948559796719
"2754" 550.6 47.4386505697353 92.5379350571707
"2755" 550.8 46.5007641159416 97.4214598522778
"2756" 551 45.7832511245133 102.025087515848
"2757" 551.2 44.0177797631966 106.189594340305
"2758" 551.4 40.8678475407571 109.501707133906
"2759" 551.6 36.3275749676018 109.786331735137
"2760" 551.8 31.3076339962852 108.92518142079
"2761" 552 27.0602479115645 109.076787079476
"2762" 552.2 22.9805298858206 107.925627012239
"2763" 552.4 19.3727380939099 104.945102575549
"2764" 552.6 16.6173458306464 100.601078360705
"2765" 552.8 14.2198898314721 96.463739580426
"2766" 553 11.0525362587266 92.2699404539173
"2767" 553.2 8.01009016069588 88.5583323639823
"2768" 553.4 5.55855935906995 84.7378772122765
"2769" 553.6 3.93383993647938 82.3657386604435
"2770" 553.8 2.65861127182227 79.7940693756065
"2771" 554 1.83375920741635 75.616404929278
"2772" 554.2 3.32998331906998 69.4630443543339
"2773" 554.4 4.73159009710499 64.7841357323721
"2774" 554.6 5.42662418622146 60.6487604602706
"2775" 554.8 4.52178329600199 55.9196255406838
"2776" 555 3.60092271715933 52.8036659703593
"2777" 555.2 3.18989828846838 50.7455011479813
"2778" 555.4 3.14464639614459 47.2868645908935
"2779" 555.6 3.83538719913733 43.2907668419732
"2780" 555.8 5.35298057094865 39.4831507969119
"2781" 556 8.94126599636735 36.072481461348
"2782" 556.2 12.3740377231165 33.1808890109519
"2783" 556.4 16.3721263747036 30.9348479175033
"2784" 556.6 20.8618916921436 29.5704898375951
"2785" 556.8 25.1969129565124 28.4026626083352
"2786" 557 29.2655648896124 26.2240585056317
"2787" 557.2 33.705229539333 24.0587834051498
"2788" 557.4 36.4444467141159 22.2232691518117
"2789" 557.6 39.3112053929612 18.8201814197318
"2790" 557.8 42.0899705886533 15.9225987111162
"2791" 558 45.8463654265943 14.8477840429575
"2792" 558.2 50.3002370071033 14.5133964499049
"2793" 558.4 55.6779760146861 16.2195403231432
"2794" 558.6 60.0184065442715 18.1295651902697
"2795" 558.8 64.3340777474001 19.9234590699173
"2796" 559 68.9234377941187 21.9076152359661
"2797" 559.2 73.3195403275739 22.9118111375124
"2798" 559.4 77.7984395799238 21.9301229934454
"2799" 559.6 81.881776073334 20.1533229166489
"2800" 559.8 85.9811739237819 17.7511238573783
"2801" 560 90.0520298430194 15.6424045436548
"2802" 560.2 92.2420009266659 14.7895226115213
"2803" 560.4 93.3632134593295 14.3918490271937
"2804" 560.6 96.3815880814433 13.9869372407712
"2805" 560.8 99.3737177397853 15.4551038936169
"2806" 561 102.375503702044 18.3616848073018
"2807" 561.2 103.289175132731 22.3336776928298
"2808" 561.4 102.525729272328 26.8176037631361
"2809" 561.6 102.473586015874 31.8329370364169
"2810" 561.8 103.275865594592 36.3316367270551
"2811" 562 103.731329698475 41.3847643420065
"2812" 562.2 103.58799724066 45.8825184074254
"2813" 562.4 103.946746739631 50.566914886683
"2814" 562.6 104.366258623869 54.9087079695911
"2815" 562.8 103.537824980678 59.6518383555513
"2816" 563 102.684178421302 64.0771791350806
"2817" 563.2 101.637079720984 68.5861728317018
"2818" 563.4 99.4091612166377 72.5741833381754
"2819" 563.6 95.8893119272749 75.2974524484747
"2820" 563.8 91.2758693164465 76.2800013990985
"2821" 564 86.7793551718535 75.988979028046
"2822" 564.2 82.0156889964467 75.7282724416346
"2823" 564.4 77.3771610257074 75.2544692278226
"2824" 564.6 73.1078797905674 75.5331265239113
"2825" 564.8 68.7357365706968 76.8891644272
"2826" 565 64.9192122787015 79.0409060438277
"2827" 565.2 61.4387507626932 82.5181614745837
"2828" 565.4 58.3826000977635 86.0079668743487
"2829" 565.6 55.8429192145701 89.5638212694932
"2830" 565.8 54.2135748838757 94.3180956700362
"2831" 566 53.0867671685826 98.7939292874808
"2832" 566.2 51.0572239829166 103.139904464577
"2833" 566.4 49.3829870667052 107.123330702814
"2834" 566.6 47.9120479340378 111.634478872885
"2835" 566.8 45.9422485315274 115.860731458655
"2836" 567 44.1597265418457 118.982010952891
"2837" 567.2 42.8927466562675 120.421616074568
"2838" 567.4 41.0878766974152 121.5830449851
"2839" 567.6 37.8417106315255 122.111955387564
"2840" 567.8 34.6477887220781 121.157877320815
"2841" 568 32.0795312268972 118.632285381156
"2842" 568.2 29.6335837478643 114.499095282372
"2843" 568.4 28.3709746114729 110.93775978492
"2844" 568.6 28.2698257579154 106.460227955668
"2845" 568.8 28.3489643742996 102.007274826486
"2846" 569 29.5705712430942 97.7367708561194
"2847" 569.2 31.8379710873278 93.4234042078338
"2848" 569.4 34.0967024134811 89.2074132037148
"2849" 569.6 37.1974206096866 85.9118552101963
"2850" 569.8 40.6900925730089 83.3126160856885
"2851" 570 45.0028058160911 81.6420219680716
"2852" 570.2 49.2731301164201 80.1628910252941
"2853" 570.4 53.4736056943072 78.5665092999125
"2854" 570.6 57.3874005350742 76.722240393846
"2855" 570.8 61.9753570318055 75.4076288357639
"2856" 571 66.5643831016087 74.756950154882
"2857" 571.2 70.7999777703824 73.3775478570081
"2858" 571.4 74.5768464867928 70.3754017809458
"2859" 571.6 78.0890858611431 66.9244128726639
"2860" 571.8 80.5802123305696 62.8011691917766
"2861" 572 82.0083221978666 58.121876378794
"2862" 572.2 82.8891230977853 52.936664945189
"2863" 572.4 83.1936302261319 48.8052348099119
"2864" 572.6 83.5537142867369 43.7066053392017
"2865" 572.8 84.1345392276621 39.030827939769
"2866" 573 83.861950366097 34.8487096521298
"2867" 573.2 83.3953930049892 30.1257777642434
"2868" 573.4 83.3045313270668 26.0197340707293
"2869" 573.6 82.7709447299642 22.2395807794141
"2870" 573.8 80.5492540710976 18.5328172962349
"2871" 574 77.193211723688 15.3974604693189
"2872" 574.2 73.8897628649216 12.5397993388003
"2873" 574.4 69.9689848727671 9.91474997955858
"2874" 574.6 65.8876168293948 8.48139008754772
"2875" 574.8 61.8599538313029 8.36309982483436
"2876" 575 57.4683560191863 9.04131114535137
"2877" 575.2 53.4551641951443 9.92501701719038
"2878" 575.4 49.4186233480756 12.121324524256
"2879" 575.6 45.2773855860631 14.7218400821603
"2880" 575.8 41.8327368060117 17.3804007140667
"2881" 576 38.2931281230831 20.2157830400492
"2882" 576.2 34.2827860393662 22.9308544458137
"2883" 576.4 30.2526259872569 24.5884674142979
"2884" 576.6 26.3644947596183 25.1523155339547
"2885" 576.8 25.0270333810643 24.7730101381868
"2886" 577 24.506219155695 24.6216000953539
"2887" 577.2 23.346568542835 24.620242590012
"2888" 577.4 21.6887298932027 25.7928861264723
"2889" 577.6 20.3681429197973 28.6388115184637
"2890" 577.8 20.6638272327063 32.2475357154619
"2891" 578 21.2798888657522 36.3071948456837
"2892" 578.2 20.9491507130501 39.9278137430307
"2893" 578.4 18.9447406423643 43.9263302133099
"2894" 578.6 15.6264099291321 46.5342182781149
"2895" 578.8 12.5333798412584 48.9869412783631
"2896" 579 10.9258714059397 51.800012480833
"2897" 579.2 11.3169042414003 55.2168260105548
"2898" 579.4 13.8601820323518 58.1663574243979
"2899" 579.6 17.5357849008658 60.1150168083878
"2900" 579.8 21.8795088135886 61.5767482402266
"2901" 580 26.3280471848121 62.1414121323033
"2902" 580.2 30.6420109804932 61.3363137692032
"2903" 580.4 34.5452642046766 59.37413215984
"2904" 580.6 38.5253534681408 57.2578684088015
"2905" 580.8 42.5081170302783 55.0030434335368
"2906" 581 47.1226442984775 53.9055560479566
"2907" 581.2 51.588802340943 53.6798671184741
"2908" 581.4 55.7555569178262 52.3547393375421
"2909" 581.6 60.2668048713597 49.7273171772425
"2910" 581.8 63.6878757401394 47.6572931807604
"2911" 582 66.8645035991484 47.5013003666047
"2912" 582.2 70.1107359874756 49.7516026694727
"2913" 582.4 71.9526401094928 53.8136259006206
"2914" 582.6 72.4600358869699 58.476008045199
"2915" 582.8 72.2392232872745 62.9884544302444
"2916" 583 71.7654120164709 67.6091877248234
"2917" 583.2 72.3952460979565 72.5538770484733
"2918" 583.4 73.1814422154337 77.0309174229895
"2919" 583.6 73.7973307077587 82.013906067128
"2920" 583.8 74.3811092003473 86.2564922026766
"2921" 584 74.4685713477489 90.8720959742676
"2922" 584.2 73.230087392351 95.3841542664316
"2923" 584.4 72.6703811116592 99.798271119488
"2924" 584.6 73.0461132182848 104.494306944218
"2925" 584.8 74.1256348488781 108.600516361197
"2926" 585 75.5274899413304 112.653857751997
"2927" 585.2 76.6151110960754 116.937714811375
"2928" 585.4 76.3496982732321 120.608063674058
"2929" 585.6 76.2189321811146 122.74966706216
"2930" 585.8 76.2554603833773 122.713977674313
"2931" 586 76.9783625215011 123.635861032225
"2932" 586.2 79.2651394615494 124.269857269192
"2933" 586.4 82.9163300556106 123.990119294765
"2934" 586.6 86.2085891392933 123.472519374679
"2935" 586.8 89.6187050790665 122.112459636482
"2936" 587 93.0379184169699 120.738348999203
"2937" 587.2 96.3668832577112 118.815734987651
"2938" 587.4 99.7728186937463 116.677863342318
"2939" 587.6 103.044997173767 114.262763928389
"2940" 587.8 106.116287376913 111.802735012505
"2941" 588 109.016476577817 109.099657417655
"2942" 588.2 112.251207218912 106.201791610424
"2943" 588.4 114.588535781238 103.281503547324
"2944" 588.6 116.719140812407 100.260022601816
"2945" 588.8 118.461476704106 96.3573564088672
"2946" 589 120.875037343543 93.0803774184105
"2947" 589.2 122.844138596178 89.9911199821195
"2948" 589.4 124.064920361124 86.0125822715362
"2949" 589.6 125.067507814649 81.5901430457356
"2950" 589.8 125.990166988064 77.4606305524301
"2951" 590 126.703968429885 73.1040390422085
"2952" 590.2 127.696688007024 68.9754405628074
"2953" 590.4 127.9418733763 65.4834904347397
"2954" 590.6 127.900430697361 62.2501917184972
"2955" 590.8 127.375858208075 58.3541741684992
"2956" 591 127.028371892136 54.1357401054913
"2957" 591.2 126.010697429558 49.5866577813438
"2958" 591.4 124.808951377056 45.6717107044062
"2959" 591.6 123.419811610879 41.3927114193422
"2960" 591.8 122.065981379561 37.8174665382492
"2961" 592 119.45622227034 34.4859619253244
"2962" 592.2 116.955598405278 31.415865239621
"2963" 592.4 113.727281449763 28.0176708045756
"2964" 592.6 111.360703538045 24.3484031292672
"2965" 592.8 110.090274977813 21.9821154883683
"2966" 593 108.284832497968 18.6694638637625
"2967" 593.2 105.009366259205 15.7810330557489
"2968" 593.4 101.945260214462 13.4917291863969
"2969" 593.6 98.1528588003432 11.5159828954396
"2970" 593.8 93.9707620176666 9.88010582287641
"2971" 594 90.1947012898769 9.07486995885889
"2972" 594.2 86.7726301341642 7.13125090052673
"2973" 594.4 85.0427832499538 5.61790410997157
"2974" 594.6 82.8400001332265 4.19327349899308
"2975" 594.8 79.3836883003135 3.83863990798806
"2976" 595 75.2158662346327 5.26691566153609
"2977" 595.2 71.0772177619116 6.03876120669043
"2978" 595.4 67.9200624665681 4.88919522350327
"2979" 595.6 65.8940203796768 3.1824244405545
"2980" 595.8 63.3980471591925 1.58968844167959
"2981" 596 59.1911856998334 1.49365127399903
"2982" 596.2 54.6735793842526 1.88495990255911
"2983" 596.4 50.7273246934386 2.38584753730915
"2984" 596.6 46.4406374806291 3.67530243158153
"2985" 596.8 42.2662694300666 4.81699979493307
"2986" 597 38.0617316623149 6.43861812927718
"2987" 597.2 34.4964029474621 8.35872667182882
"2988" 597.4 31.5692728387872 11.451568261804
"2989" 597.6 28.7417286208751 13.8941157366651
"2990" 597.8 25.4935907494744 15.2393008087105
"2991" 598 22.1699679465431 17.0261081955496
"2992" 598.2 19.1840770046493 20.3875538160537
"2993" 598.4 16.5975342044583 23.5496212368145
"2994" 598.6 15.4876448781094 26.6329086127487
"2995" 598.8 14.9162375226488 30.0823749139752
"2996" 599 15.5457230049109 33.49271195455
"2997" 599.2 16.8064002195848 36.7958319272702
"2998" 599.4 18.6123220368635 39.6346438368075
"2999" 599.6 20.737979658362 42.0993003342684
"3000" 599.8 22.9395181784447 45.1187070214726
"3001" 600 24.0049502891376 48.4719531033069
