# Supplementary material for: Adaptive switch to sexually dimorphic movements by partner-seeking termites
Source: Sci Adv. 2019 Jun 19;5(6):eaau6108. doi: 10.1126/sciadv.aau6108 (PMC6584256; doi:10.1126/sciadv.aau6108)
Supplement: Data file S1 [file aau6108_Data_file_S1.zip › Dataset/RsExperiments/170526_163_M_3_after-position_set1_5FPS.txt]

"time" "x" "y"
"1" 0 52.7294757358649 63.2225914324534
"2" 0.2 53.4022391000426 61.6279070462433
"3" 0.4 53.7157971696382 61.9051878926744
"4" 0.6 53.4540721698693 61.391089584468
"5" 0.8 53.9656255820107 59.5200439672123
"6" 1 54.9576861882019 58.676803889446
"7" 1.2 54.0203964427487 59.3917710824687
"8" 1.4 53.2981463583704 59.1749723899442
"9" 1.6 52.7845083593551 58.121858811968
"10" 1.8 53.1795800819075 59.0695493513772
"11" 2 52.934084257204 60.17384531402
"12" 2.2 52.005337916366 60.3627013142088
"13" 2.4 51.7505618220107 62.7018621627019
"14" 2.6 52.5063589122043 64.3112702027728
"15" 2.8 53.6620443522043 64.892665549508
"16" 3 53.4766966770225 63.676803894446
"17" 3.2 53.2389445611325 62.1074565467228
"18" 3.4 51.3237970827487 60.1699463909392
"19" 3.6 48.143422404366 59.791875813638
"20" 3.8 44.4971900390938 59.2844365438998
"21" 4 42.0514371347703 57.2898032726744
"22" 4.2 39.0591973366679 54.7763864624687
"23" 4.4 35.3758499408758 53.4240566149625
"24" 4.6 32.7517935723102 50.7962677277193
"25" 4.8 29.6166201399024 48.7656529949195
"26" 5 28.69952176 49.479098072556
"27" 5.2 29.6030671085648 50.5880464582803
"28" 5.4 31.7537016364218 51.7490649594414
"29" 5.6 35.3592121539617 52.8354204605277
"30" 5.8 39.2306362220107 54.0305334617228
"31" 6 40.824081284366 57.4442031574442
"32" 6.2 43.4669278269321 60.8407871993023
"33" 6.4 46.4557547703617 61.7116024309424
"34" 6.6 48.9597398903616 60.4203936219589
"35" 6.8 49.3076684686943 59.8562910444717
"36" 7 48.085638132366 59.6415474673339
"37" 7.2 46.987736964366 59.3855950824625
"38" 7.4 45.6901252240131 58.5681668893374
"39" 7.6 42.3374788733595 56.6749723874442
"40" 7.8 37.6872208208758 55.6859613864552
"41" 8 33.331387348366 53.6607782305839
"42" 8.2 30.230298084366 50.6127013044589
"43" 8.4 27.3496451086943 50.0528722269759
"44" 8.6 27.7770009040131 51.7159401901775
"45" 8.8 29.8403717045296 52.2402810368557
"46" 9 34.2489315531883 51.5654984977193
"47" 9.2 38.6724392684652 49.2196431492196
"48" 9.4 40.756666300366 45.2569320683338
"49" 9.6 39.4670264011325 41.3382257567228
"50" 9.8 35.9056990477407 38.6493739078801
"51" 10 31.746517857204 39.0791707160022
"52" 10.2 29.378740397817 42.0297053343374
"53" 10.4 30.1209764824434 45.8257990304412
"54" 10.6 30.8289639831468 50.3268385349422
"55" 10.8 33.119511684366 53.3050089994588
"56" 11 36.779182244366 55.6301838094763
"57" 11.2 39.7669426827487 56.4132379641055
"58" 11.4 43.1533697573364 57.5313059652236
"59" 11.6 46.432291235579 59.3738820055277
"60" 11.8 48.7562858987772 62.7980160089519
"61" 12 52.5153177086895 65.3488372807334
"62" 12.2 56.6270095886943 66.4887697049503
"63" 12.4 60.3131402987772 65.3504635499658
"64" 12.6 61.4293255661234 63.9087657023703
"65" 12.8 60.644086580366 62.6511628549589
"66" 13 60.615194444366 59.1800090053339
"67" 13.2 58.8289266563573 55.7042763864735
"68" 13.4 55.2477522931531 53.5509839612433
"69" 13.6 51.225250244366 54.3242397697089
"70" 13.8 47.7844594955437 57.3434705419589
"71" 14 43.9716798376448 60.7018195068557
"72" 14.2 41.0779818699548 63.5410230096949
"73" 14.4 41.1623306889558 67.6999433600076
"74" 14.6 43.2934946137483 71.32769147902
"75" 14.8 44.5874672162192 75.8345948296807
"76" 15 47.5130485420107 79.1529111406914
"77" 15.2 51.803092964366 82.5357782594589
"78" 15.4 55.7942391869321 82.8085868366547
"79" 15.6 58.8850258234172 80.1162791416547
"80" 15.8 59.021058166549 77.1815272541046
"81" 16 59.1499504153725 73.1127013269588
"82" 16.2 57.6317673641091 69.4254103617331
"83" 16.4 56.2242616878808 64.4901610491055
"84" 16.6 53.0288199531883 61.6616523539693
"85" 16.8 48.9497145888296 61.5205725076744
"86" 17 44.5688604494981 59.570661967263
"87" 17.2 40.1849522187772 57.0025614646949
"88" 17.4 35.7409444928914 54.1258345002797
"89" 17.6 32.0513781611325 52.1336803444414
"90" 17.8 30.6200059626086 48.9177102643023
"91" 18 27.061793836366 46.0742397614588
"92" 18.2 24.8953315800426 45.3935599915474
"93" 18.4 22.930218388366 46.6030859158338
"94" 18.6 21.3020615433633 47.5244659936783
"95" 18.8 22.7282203678217 48.5663502254894
"96" 19 23.4136331328914 52.2121384599044
"97" 19.2 25.7301290155437 55.8924215789693
"98" 19.4 30.1294048963573 58.5156316969772
"99" 19.6 34.8107586687923 59.2008814284316
"100" 19.8 40.130670020366 57.984496196446
"101" 20 43.8163211209913 55.295170001449
"102" 20.2 47.0391007488584 53.1896243839588
"103" 20.4 49.7852295123747 52.9387086144772
"104" 20.6 53.1789089753725 53.5522617304753
"105" 20.8 56.7169958027487 51.5295170361449
"106" 21 59.6740112331883 48.5410229946949
"107" 21.2 60.9610245675995 45.3766872992228
"108" 21.4 64.0717826041733 41.7331026417331
"109" 21.6 66.1237377365277 37.7728086377728
"110" 21.8 65.0234339755437 35.3941698277019
"111" 22 64.5506535787772 36.1808830977193
"112" 22.2 64.4791922703918 37.6865058684557
"113" 22.4 63.456254484366 39.0742397544589
"114" 22.6 61.2663143242376 42.3351093346428
"115" 22.8 59.4893183693769 47.0046426854662
"116" 23 58.7685613920642 52.1645796521646
"117" 23.2 57.080723140366 56.2409064254717
"118" 23.4 53.3996509810225 57.5656927729503
"119" 23.6 49.1152488075995 59.3627013132089
"120" 23.8 45.0432503693769 61.2445694304753
"121" 24 40.7301231335456 60.523583122062
"122" 24.2 39.225383092366 57.3627013112089
"123" 24.4 40.9524907648584 54.8617855394772
"124" 24.6 43.3421601423982 52.7937519604861
"125" 24.8 47.0702859188627 49.7244229189552
"126" 25 49.1957538553499 46.7712378775405
"127" 25.2 48.2240516112555 46.7262969928801
"128" 25.4 48.0150129238736 48.3000780329155
"129" 25.6 48.1997973179719 50.176491188638
"130" 25.8 46.200530924944 52.5106946140492
"131" 26 42.8935645051747 55.2236136552236
"132" 26.2 39.0538646958649 56.226254425457
"133" 26.4 35.2566125193551 57.6090383114552
"134" 26.6 33.9463435579719 61.292813892062
"135" 26.8 31.9729983418606 65.3105035114643
"136" 27 31.8698680935456 69.6605437081221
"137" 27.2 32.686129644366 74.6223167130838
"138" 27.4 33.6423217808758 79.495485217957
"139" 27.6 33.119511684366 83.4011628757088
"140" 27.8 35.4046169931883 86.6878761482263
"141" 28 38.9230624842376 86.657851840504
"142" 28.2 41.5287675310872 85.0545399927469
"143" 28.4 41.1994321209103 85.3414981853415
"144" 28.6 40.342545684366 86.7665474944588
"145" 28.8 39.9435590388627 90.0632508054479
"146" 29 40.7019356574813 94.5573542714804
"147" 29.2 42.7777400153725 98.2134339674442
"148" 29.4 43.9658335717095 97.8904791209674
"149" 29.6 42.6325149650225 95.965265465196
"150" 29.8 42.658985362183 94.2463045788617
"151" 30 42.894684364366 92.7857782697088
"152" 30.2 43.8965133246931 89.6980671896981
"153" 30.4 45.1224200996471 85.2685718006532
"154" 30.6 44.757466810915 80.1471142955317
"155" 30.8 42.4934046848584 76.1896244069588
"156" 31 41.3347329922043 72.0930233259392
"157" 31.2 38.9254552153725 67.9020786294405
"158" 31.4 35.2785829470722 66.1896243969588
"159" 31.6 30.5513218048584 64.5412727414643
"160" 31.8 26.580258236366 64.6127013184588
"161" 32 22.5586138602668 62.7280859319589
"162" 32.2 18.5358620678562 61.7116024309424
"163" 32.4 13.838826260366 61.5934705462089
"164" 32.6 8.64833110687144 62.4350456239735
"165" 32.8 6.81246153091504 63.4770737788617
"166" 33 7.85247445374827 63.9411037024026
"167" 33.2 8.5566100163573 64.4313826259698
"168" 33.4 12.0695269008758 65.6127013194588
"169" 33.6 15.6374763703617 69.0284522459515
"170" 33.8 17.9922469753499 74.1070728279532
"171" 34 20.579310893098 79.0033896020803
"172" 34.2 21.2919561913531 84.2665474919588
"173" 34.4 24.5160756438736 87.2976830334515
"174" 34.6 29.4414969293769 89.1658148814735
"175" 34.8 34.7168005179719 90.7581047292196
"176" 35 40.1586866475995 92.5357782694588
"177" 35.2 45.1153473818 93.5688730781842
"178" 35.4 50.0608096011325 93.3836803856914
"179" 35.6 54.1057086411325 94.8434705794589
"180" 35.8 58.4161818838736 98.215265467446
"181" 36 61.1621694996749 102.718224048872
"182" 36.2 64.6994918411325 105.778785282702
"183" 36.4 68.8424063353499 105.382870205383
"184" 36.6 73.279580724366 104.117946127195
"185" 36.8 77.1406207275995 101.652911163191
"186" 37 79.9889767638736 97.8105035439643
"187" 37.2 83.0023195322019 93.3349235779503
"188" 37.4 84.915993164944 88.6310959963234
"189" 37.6 87.0096262050725 83.6227347990073
"190" 37.8 88.669458500366 78.9246671404631
"191" 38 90.5520533246871 73.6812632121428
"192" 38.2 93.8496485223606 69.0478445921248
"193" 38.4 96.0838772836721 64.160164510314
"194" 38.6 99.884422624366 59.7072525827842
"195" 38.8 103.676247971709 55.7195389249503
"196" 39 106.488788044944 51.3568484590492
"197" 39.2 110.376166119355 48.1584888404662
"198" 39.4 113.2557907276 46.6616523389693
"199" 39.6 115.515603244202 44.676803875446
"200" 39.8 116.948250317857 42.9166228736858
"201" 40 116.758885865315 40.7692307946154
"202" 40.2 116.947020707072 39.4633274086941
"203" 40.4 116.979471468202 38.9930431774546
"204" 40.6 117.197676513174 37.9572184841111
"205" 40.8 117.132818444687 37.6277514453201
"206" 41 116.251817668366 36.5646243673338
"207" 41.2 115.010525908038 34.3862055574631
"208" 41.4 112.54824897477 33.2558139794097
"209" 41.6 109.423642860366 32.5165474402088
"210" 41.8 106.303527084693 30.8988175924373
"211" 42 102.399351738777 29.0130509367054
"212" 42.2 98.1717610198736 25.5571457409418
"213" 42.4 95.9205091275995 21.0847292480078
"214" 42.6 92.4894916253148 18.6225402724687
"215" 42.8 89.9131961533595 17.8837635409607
"216" 43 86.7416412039806 15.8468149812314
"217" 43.2 82.7333563974765 14.2754919642755
"218" 43.4 78.5679117000378 14.8221029763606
"219" 43.6 74.184867652366 16.2473166547089
"220" 43.8 69.5364439808584 18.0870602450101
"221" 44 65.083844812366 20.9300089670839
"222" 44.2 60.4895254022347 23.6286487390133
"223" 44.4 56.7235112875995 26.2945194724484
"224" 44.6 56.7499903909236 26.8462847806924
"225" 44.8 58.3942582999397 27.2871853195949
"226" 45 60.5407753131883 26.7578061652193
"227" 45.2 65.032649989085 26.5641182804103
"228" 45.4 69.3047232331883 27.1074565117228
"229" 45.6 72.7521845983704 30.0540932069772
"230" 45.8 73.8311578731883 34.6861278654554
"231" 46 73.9631263640389 39.7824949090133
"232" 46.2 72.2515581920642 44.6958855677728
"233" 46.4 71.9137706764218 48.4973166869588
"234" 46.6 71.478637580366 52.6800089988338
"235" 46.8 72.2906710174813 58.0845587350076
"236" 47 73.9812468953725 63.149331355457
"237" 47.2 76.8386638522019 67.9417611679417
"238" 47.4 80.8208469637238 72.3852765954622
"239" 47.6 82.8050268078808 77.7996422931842
"240" 47.8 85.8102071240378 82.7708209904631
"241" 48 88.031319163788 87.5023334567331
"242" 48.2 90.3304203626086 92.6386405387925
"243" 48.4 94.6823013138679 97.0816047740047
"244" 48.6 98.7834571564218 101.172141931941
"245" 48.8 103.034001406123 102.334526048488
"246" 49 107.591181015544 103.951862203952
"247" 49.2 110.057702049498 105.330948243792
"248" 49.4 110.558996788694 105.052872281976
"249" 49.6 112.117615655544 104.222841204223
"250" 49.8 112.636307428465 103.778742626856
"251" 50 113.291829545315 103.336314934106
"252" 50.2 114.148634082284 102.588969779512
"253" 50.4 114.710903748366 101.215265470446
"254" 50.6 116.328863364366 99.3250759300943
"255" 50.8 117.059192344858 97.4636628897713
"256" 51 118.486142852366 94.6853509254546
"257" 51.2 118.964176378777 91.8801838457263
"258" 51.4 118.447620004366 89.6511628819589
"259" 51.6 118.412599229955 85.6127013394589
"260" 51.8 118.861740620366 81.1992397965839
"261" 52 119.754047005072 77.1678852925525
"262" 52.2 120.245352923874 73.918562135457
"263" 52.4 118.2637609676 71.0847292864693
"264" 52.6 116.149090060858 67.5315047444546
"265" 52.8 113.127186668202 64.4203936259589
"266" 53 110.90142210853 63.5656927789503
"267" 53.2 107.153421393188 61.1808831227193
"268" 53.4 105.001311632867 57.3434705419589
"269" 53.6 104.045327982011 53.1039600377193
"270" 53.8 102.31030501994 49.4354029955892
"271" 54 103.038480804366 45.3869487992331
"272" 54.2 104.143919044623 44.6762464523685
"273" 54.4 106.815394804751 43.3217314125525
"274" 54.6 110.798083027856 43.6072067974534
"275" 54.8 113.524758369498 45.8676207997138
"276" 55 112.899390320103 45.5142022224373
"277" 55.2 111.4259554476 45.3941698377019
"278" 55.4 109.247216421893 42.5235032579081
"279" 55.6 107.2847492876 37.5707432529554
"280" 55.8 105.047172158863 34.5412727114643
"281" 56 102.162961521132 30.6913726306914
"282" 56.2 98.8566116210225 29.5571457449418
"283" 56.4 97.704245617789 31.6213355162367
"284" 56.6 95.333911204366 34.8434705194589
"285" 56.8 93.8630388331883 39.1616523314693
"286" 57 91.6656800200378 44.2494534519418
"287" 57.2 91.6192080208758 49.1841298799534
"288" 57.4 91.5604231564218 54.9920719242228
"289" 57.6 90.8500308669321 60.0089446215474
"290" 57.8 92.444697604366 63.7964620099503
"291" 58 96.1904298632805 67.2861873980554
"292" 58.2 99.665682535558 71.2550908635628
"293" 58.4 103.633072603788 73.7983200584137
"294" 58.6 106.629666292694 75.907573137446
"295" 58.8 110.293617164858 79.9503081799503
"296" 59 112.558542087142 84.929395300314
"297" 59.2 115.415065583557 89.570661997263
"298" 59.4 117.827904605072 92.9789220775943
"299" 59.6 117.070428188366 95.1992398105838
"300" 59.8 116.697342764944 97.6862799284555
"301" 60 115.352353969638 100.32200366186
"302" 60.2 112.783188999802 103.693549088309
"303" 60.4 110.558810684816 106.875243168414
"304" 60.6 108.66709692453 108.591333823976
"305" 60.8 105.55997629231 110.866197864712
"306" 61 102.02954907837 113.588891828973
"307" 61.2 99.1990369408584 116.394752639472
"308" 61.4 96.3215714611987 118.70189941101
"309" 61.6 94.2974631473638 120.109038373955
"310" 61.8 94.8844779648584 118.543104295466
"311" 62 96.8047835755437 117.124939140202
"312" 62.2 98.9098364443018 114.93544383032
"313" 62.4 102.845866564366 113.112701366959
"314" 62.6 105.071631124038 112.02723128895
"315" 62.8 106.805656999234 110.724508172263
"316" 63 108.212799713188 109.686127940455
"317" 63.2 109.361252604045 108.17959097741
"318" 63.4 111.574980006448 105.944125244406
"319" 63.6 113.82915855653 103.360564587976
"320" 63.8 115.456202938728 100.663721777587
"321" 64 117.21313781231 97.3522118511983
"322" 64.2 119.53054006053 94.0870603094717
"323" 64.4 120.549627564944 91.9588551919588
"324" 64.6 121.495949724045 90.0106946515491
"325" 64.8 122.207784963852 87.9203936494588
"326" 65 122.989035756202 85.0956073389418
"327" 65.2 122.885943876644 83.0881514138574
"328" 65.4 121.86881579837 82.4258881439643
"329" 65.6 120.046766140043 82.5044723748122
"330" 65.8 116.943589669615 81.7706391433091
"331" 66 114.839313228858 80.0015902184631
"332" 66.2 112.283964324366 77.5357782544588
"333" 66.4 111.791727924694 75.9161201374546
"334" 66.6 111.46764683837 74.8068405209607
"335" 66.8 111.283309848629 71.5648589407956
"336" 67 112.360114133013 67.8711986294097
"337" 67.2 113.219519193359 63.5522617404753
"338" 67.4 114.761683873188 59.0567572744414
"339" 67.6 116.328863364366 54.0742397694588
"340" 67.8 116.731213093023 50.6426158429503
"341" 68 117.702286644238 44.7682196832298
"342" 68.2 117.125585895544 41.4518621414519
"343" 68.4 117.474411208732 42.7888146427888
"344" 68.6 117.027649913962 44.5885510292039
"345" 68.8 116.525957002609 46.3864043386941
"346" 69 118.3600680876 50.3154984964693
"347" 69.2 121.012891469955 54.5462677314693
"348" 69.4 123.455590244366 57.1511628494588
"349" 69.6 124.967816931395 58.1454345427608
"350" 69.8 125.507350643724 59.0491561590492
"351" 70 125.613655906648 60.4831879681755
"352" 70.2 124.754711810701 61.5333232384564
"353" 70.4 122.322301795579 64.0697675102236
"354" 70.6 118.179634964751 65.0692230496846
"355" 70.8 114.796145796644 67.0816047440047
"356" 71 111.435642017729 70.1094280162633
"357" 71.2 109.557402740694 74.5485987514717
"358" 71.4 108.694335313188 79.6773866412158
"359" 71.6 106.467014276366 83.5400517604631
"360" 71.8 103.440458363788 87.0842732640073
"361" 72 100.174949115874 90.7451799599759
"362" 72.2 96.1881134844302 94.1327682325943
"363" 72.4 92.4805328288296 97.7370305054293
"364" 72.6 88.0590195184394 100.302050469533
"365" 72.8 83.1258372273638 100.228085969459
"366" 73 78.2539554582851 99.2844365838998
"367" 73.2 74.5926460978084 96.0676731960677
"368" 73.4 70.5762622477407 91.8694097687925
"369" 73.6 67.2624793641091 87.0591896485976
"370" 73.8 65.1722722764219 81.7140999509449
"371" 74 62.4237525538216 76.8067979460376
"372" 74.2 58.2206492299548 74.7298342131914
"373" 74.4 54.0961196493769 72.7555584804479
"374" 74.6 51.7593169867213 68.7945195149484
"375" 74.8 51.244511668366 63.6896243944588
"376" 75 53.344006884366 59.330650043946
"377" 75.2 56.6603216436595 57.7113635038652
"378" 75.4 56.7835468733595 55.4112361169497
"379" 75.6 54.4384059787772 53.7071068844763
"380" 75.8 50.281440468366 53.7761628460838
"381" 76 46.8764487325301 56.4631286564631
"382" 76.2 43.1792281420107 59.6336803519414
"383" 76.4 39.3458789782851 59.1771020437925
"384" 76.6 38.2163807925128 55.7162516172547
"385" 76.8 39.466150892366 54.1030859233338
"386" 77 39.0164707214027 54.3257190774026
"387" 77.2 38.031174804366 55.9361278867054
"388" 77.4 36.0510064599397 57.3434705419589
"389" 77.6 34.0960210790938 60.5813954298122
"390" 77.8 32.079394788366 64.4684705490838
"391" 78 32.8412911240378 65.1639833574717
"392" 78.2 33.332401115634 63.0114867399346
"393" 78.4 34.5715267362192 62.0081648158543
"394" 78.6 36.1709267374641 60.6025798529103
"395" 78.8 38.8791472464974 58.7787425818557
"396" 79 42.7972027597762 56.658667541274
"397" 79.2 45.023071716366 53.3050089994588
"398" 79.4 48.5469950793551 52.2702104599625
"399" 79.6 50.5861211787772 50.9186453432263
"400" 79.8 51.4319582223982 49.8856844191165
"401" 80 53.2768158722043 49.0608229567531
"402" 80.2 57.3513226486287 47.2871853395949
"403" 80.4 61.9566150608758 47.9753386479753
"404" 80.6 66.4631768037095 46.8990260699759
"405" 80.8 68.4321223638736 43.7879149899418
"406" 81 72.2385465993551 40.4112361019497
"407" 81.2 76.9509960532185 37.8781797148013
"408" 81.4 81.658300164366 34.6511628269589
"409" 81.6 86.3975063557191 31.9856887473703
"410" 81.8 90.9319711219075 29.1164536291164
"411" 82 94.987205572366 28.3050089744589
"412" 82.2 96.3865704077407 30.2593917841055
"413" 82.4 97.5468347890225 32.2580004399503
"414" 82.6 99.2892222409913 35.6350626356351
"415" 82.8 101.630256677023 39.0528722159759
"416" 83 103.496474668202 44.1554363364631
"417" 83.2 101.681222327881 48.354203994508
"418" 83.4 100.5432508876 52.7018621527019
"419" 83.6 100.875948186721 58.0864775427019
"420" 83.8 100.628453835186 63.581744471274
"421" 84 102.05828835571 66.360564550976
"422" 84.2 100.622047601132 69.4938202079554
"423" 84.4 98.4470948320642 72.9069768267531
"424" 84.6 97.1717720648584 74.3627013282088
"425" 84.8 97.7645194673638 76.1896244069588
"426" 85 98.3319937243018 81.2397916427782
"427" 85.2 99.7550799278808 86.5384616096154
"428" 85.4 101.61138437231 91.5654985377193
"429" 85.6 102.212991220876 97.1694778894772
"430" 85.8 101.455285708792 102.46542181785
"431" 86 99.9266907406942 107.198171437967
"432" 86.2 98.6725580438736 112.279368019972
"433" 86.4 97.6911426103617 116.290357062444
"434" 86.6 97.8562405193551 116.858122601473
"435" 86.8 98.0775940366943 116.394752639472
"436" 87 98.0156940991825 115.242878869089
"437" 87.2 98.2506411353725 113.652994405961
"438" 87.4 98.8835164788627 112.31599805847
"439" 87.6 101.745213747856 111.37277463445
"440" 87.8 105.17474781231 109.100463593716
"441" 88 108.398794148465 107.531087861377
"442" 88.2 111.329851920851 104.892665589508
"443" 88.4 113.688443144858 102.784175702784
"444" 88.6 115.076870804366 100.941227008634
"445" 88.8 116.688409932858 98.9417611989418
"446" 89 116.910804260505 97.7608191977608
"447" 89.2 117.972504891874 95.1639833874717
"448" 89.4 119.253097738777 92.4134006539519
"449" 89.6 119.333645508366 89.5742398049589
"450" 89.8 119.129795424858 86.1014833784092
"451" 90 118.086468304366 81.6143039123835
"452" 90.2 117.4946864 76.8981264461289
"453" 90.4 117.96189712488 73.4722330965491
"454" 90.6 118.806582913188 71.1983656711984
"455" 90.8 117.117664519355 68.7354119379662
"456" 91 114.085977556038 66.9332141284717
"457" 91.2 110.724706209377 65.7958515119497
"458" 91.4 106.483140133153 65.1073345881843
"459" 91.6 103.003102692017 62.9243182783089
"460" 91.8 102.728623123981 59.7096912750943
"461" 92 104.721761764623 57.0257447724104
"462" 92.2 107.301117684238 53.4471494611395
"463" 92.4 109.87209904488 51.6327681900943
"464" 92.6 108.855430852366 51.0742397664588
"465" 92.8 108.298331222146 49.1777900722547
"466" 93 110.245836891256 46.5205724926744
"467" 93.2 113.334587441132 43.6109530282263
"468" 93.4 115.287926817729 41.9179386034564
"469" 93.6 117.224938323724 40.3451427557297
"470" 93.8 116.136249124366 40.6676463329753
"471" 94 114.51653845231 41.1546593334623
"472" 94.2 111.437357555719 41.2522361797138
"473" 94.4 107.725427323874 39.1200272929662
"474" 94.6 106.247152171087 35.3078232506924
"475" 94.8 105.119654168629 30.908198477062
"476" 95 103.362422938777 28.7857782057089
"477" 95.2 101.145223780267 28.6849339363772
"478" 95.4 96.2701060149104 27.5939177429785
"479" 95.6 91.2981842618606 27.2702104349625
"480" 95.8 88.3647777899548 29.2053586292054
"481" 96 84.730497292366 31.6319320547089
"482" 96.2 80.0806978158649 32.2610529399534
"483" 96.4 77.1731400208758 34.5687452499534
"484" 96.6 74.0907007077095 38.7024448694717
"485" 96.8 70.3175495420711 41.4241459491165
"486" 97 66.3979992267213 43.5672467589519
"487" 97.2 65.3107839115281 47.5111233782803
"488" 97.4 63.3249265899548 52.9903236914519
"489" 97.6 63.7818642728671 53.9918221924534
"490" 97.8 64.766031316366 51.6896243824589
"491" 98 66.9609962041733 49.0993233798685
"492" 98.2 69.0056847717095 44.522957721446
"493" 98.4 71.3288016147703 39.570661947263
"494" 98.6 75.0172961638522 35.5541728663234
"495" 98.8 80.4475821008758 34.4039100959424
"496" 99 84.037086028366 36.2761628285838
"497" 99.2 88.703926317817 38.962903715886
"498" 99.4 93.3007608846943 38.2409064074717
"499" 99.6 94.7857014532559 37.4420898682113
"500" 99.8 95.6292530518736 34.4802226729418
"501" 100 98.1618384587772 30.5777362459623
"502" 100.2 101.745213747856 28.8819320519589
"503" 100.4 104.413656873822 30.7155635537925
"504" 100.6 105.028827963874 34.9417611349418
"505" 100.8 106.187499656528 40.1788909094097
"506" 101 106.89504591653 45.7366329149674
"507" 101.2 105.291619468689 49.5796064957334
"508" 101.4 103.084341330362 49.3581225339735
"509" 101.6 101.745213747856 47.6548258399625
"510" 101.8 102.075409604366 47.7488759554412
"511" 102 102.112992880103 49.4166412648012
"512" 102.2 103.292381389955 52.5270369602193
"513" 102.4 105.443919085983 55.7423971942039
"514" 102.6 105.429716135677 60.2327763525405
"515" 102.8 105.19307266883 60.9928444302236
"516" 103 106.329671963788 60.3953100065492
"517" 103.2 108.169023735544 60.8399740454554
"518" 103.4 110.935664644366 59.9607313138069
"519" 103.6 111.567834441895 59.670886736594
"520" 103.8 109.809612173256 59.0298610821068
"521" 104 109.039155213256 57.165955734089
"522" 104.2 106.329671963788 54.6428016546428
"523" 104.4 103.942930284173 52.1260792290492
"524" 104.6 101.748802844559 48.8568484565492
"525" 104.8 102.795619364623 45.8300926073685
"526" 105 102.99816618166 45.724508107263
"527" 105.2 102.142824588366 46.7953936083338
"528" 105.4 100.776383343557 47.7191413784884
"529" 105.6 101.717697455373 48.5156316869772
"530" 105.8 102.765237357477 50.5277281505277
"531" 106 103.804657452202 54.5827867699674
"532" 106.2 103.653011952867 59.1841298899534
"533" 106.4 101.330634555874 61.4802226999418
"534" 106.6 99.3237776208758 61.1072068149534
"535" 106.8 96.3596940182851 60.9570662378801
"536" 107 96.6463756599024 61.3327370844097
"537" 107.2 98.5999787639164 61.2565140074104
"538" 107.4 101.051052058777 60.1668971217054
"539" 107.6 103.012215233188 57.4396243882088
"540" 107.8 105.577486698777 53.6983656536984
"541" 108 106.909109799355 50.0632507654479
"542" 108.2 110.073969362183 48.3556162637402
"543" 108.4 111.603393996858 49.0357782259589
"544" 108.6 111.59725268443 47.5190558013652
"545" 108.8 111.663318444202 44.7024448754717
"546" 109 110.843943592375 41.0156316794772
"547" 109.2 108.92755872159 35.8377422127608
"548" 109.4 106.088206283874 32.8723166713338
"549" 109.6 103.115526500366 32.6127012864588
"550" 109.8 102.0951649298 33.319801864089
"551" 110 100.562012015373 35.5943862894405
"552" 110.2 95.911753924366 36.5742397519588
"553" 110.4 91.6479750731883 37.4833306759449
"554" 110.6 85.9691903013682 36.7482324444405
"555" 110.8 81.0336053402628 35.6802688664495
"556" 111 75.9268520397762 32.5498495171652
"557" 111.2 70.269365857204 31.4558965545328
"558" 111.4 65.6290370687923 33.0001309406924
"559" 111.6 66.2228953931883 34.7385754039693
"560" 111.8 69.432364722183 36.8272761752888
"561" 112 74.8892854333595 39.2207599084515
"562" 112.2 80.4292378673638 40.4478661404479
"563" 112.4 85.4463802048584 42.737243411968
"564" 112.6 89.1467659866609 46.3866224925405
"565" 112.8 92.6121882444944 49.9856109961395
"566" 113 93.815394275579 54.5885510392039
"567" 113.2 95.3553128037095 59.5656927749503
"568" 113.4 98.1058813639807 64.4755775875525
"569" 113.6 100.74851152371 68.6426158609503
"570" 113.8 105.645819913382 71.0489114402797
"571" 114 110.344383729638 73.4704830965474
"572" 114.2 115.145661593359 74.4863277129479
"573" 114.4 118.877928421893 76.3205572917052
"574" 114.6 119.314384084366 77.6406733699484
"575" 114.8 117.755959796422 79.2140999484449
"576" 115 115.122930724623 81.9003267588234
"577" 115.2 112.266453956422 82.7018621827019
"578" 115.4 108.455169062071 83.0657970292196
"579" 115.6 104.951782267874 81.0785132964631
"580" 115.8 102.021656786932 77.7638641393023
"581" 116 98.6173120808512 75.9838999067531
"582" 116.2 94.7919037088296 76.2701252916547
"583" 116.4 89.902189636366 76.4050090225588
"584" 116.6 85.0689815707601 76.5085737534316
"585" 116.8 80.3937458044302 74.3334370974104
"586" 117 76.4619959965301 70.8990260939759
"587" 117.2 75.8886281675995 66.9850789362158
"588" 117.4 77.208911220366 62.2761628545838
"589" 117.6 77.5608699820107 57.3085055034623
"590" 117.8 78.191243844366 52.7280859219589
"591" 118 76.0052961922043 51.3327370744097
"592" 118.2 74.2288937588627 52.764715960457
"593" 118.4 75.1588042601673 54.4539241929155
"594" 118.6 76.4852320153725 57.7464009269772
"595" 118.8 76.9638879939617 61.833631546449
"596" 119 77.786753940366 65.9973167044589
"597" 119.2 77.1072288147703 70.8855099016547
"598" 119.4 78.7556483696382 75.6350626756351
"599" 119.6 82.3431508040378 78.8050090249588
"600" 119.8 85.1588546046871 83.3551762602782
"601" 120 87.0164781099548 87.5620020337158
"602" 120.2 87.9883045131883 92.6057083464519
"603" 120.4 90.5723080218 96.9320215815474
"604" 120.6 93.504075924366 101.652911163191
"605" 120.8 95.420587612366 106.747316745209
"606" 121 97.9364431627487 110.796064518488
"607" 121.2 99.1678518093769 114.156657406464
"608" 121.4 98.512046164366 115.631932138709
"609" 121.6 97.4098646842019 117.317829563472
"610" 121.8 94.7998444620107 117.929134948698
"611" 122 93.044937315579 118.989266680528
"612" 122.2 92.9555440837238 118.572567603188
"613" 122.4 93.2063993611325 118.270044025962
"614" 122.6 91.9544068011325 118.401162910709
"615" 122.8 89.302044229085 117.71796452541
"616" 123 85.1723355597762 116.69619106285
"617" 123.2 81.7616541533821 116.930712640008
"618" 123.4 77.420786884366 118.824239834209
"619" 123.6 73.3899815823982 121.236528759698
"620" 123.8 69.3951935638736 123.726254492957
"621" 124 65.0835978809103 125.94307614902
"622" 124.2 62.3540730042019 127.993043266455
"623" 124.4 60.278119524366 128.533946805457
"624" 124.6 57.7191017808758 127.920393689459
"625" 124.8 54.5231818620711 125.83315164891
"626" 125 52.178690732366 122.766547530459
"627" 125.2 50.7524698475995 118.803260795726
"628" 125.4 48.499758748366 117.497316755959
"629" 125.6 48.1892829303616 118.698781949468
"630" 125.8 50.2300766838736 119.255863757717
"631" 126 52.1833826226382 121.317829567472
"632" 126.2 53.1722158231468 125.69066395646
"633" 126.4 53.039879130915 127.019583957789
"634" 126.6 53.3487047842024 125.626772687165
"635" 126.8 53.970003164366 124.641547532334
"636" 127 57.9622692461234 125.366726417674
"637" 127.2 61.2668726358736 128.138342420446
"638" 127.4 63.3507752668714 128.414899189953
"639" 127.6 66.5885289183704 128.570576843955
"640" 127.8 68.0297725966943 128.753727036446
"641" 128 68.367917604366 128.112701381959
"642" 128.2 68.2559325712555 127.307692419615
"643" 128.4 69.841416540366 126.305009072459
"644" 128.6 72.8188683031468 124.630372878477
"645" 128.8 74.5718879070722 121.21645806737
"646" 129 77.343741188366 117.446034717446
"647" 129.2 81.7747645957191 115.635062715635
"648" 129.4 86.6304351799024 115.796064523488
"649" 129.6 91.8118222608758 116.409404677948
"650" 129.8 96.5224820202669 117.08080644785
"651" 130 96.5262850728671 117.673140948442
"652" 130.2 96.6105404739617 117.593917832979
"653" 130.4 97.9663058048584 117.069966332455
"654" 130.6 100.490719706721 116.128435639205
"655" 130.8 101.497566884366 115.612701369459
"656" 131 102.323667941023 114.514410752976
"657" 131.2 104.796085744366 112.343470596959
"658" 131.4 107.755480615558 109.323830670862
"659" 131.6 110.927468292088 106.582423129659
"660" 131.8 113.295189084366 103.585457780509
"661" 132 115.41906845417 100.755909200756
"662" 132.2 117.571028668796 97.4141142358756
"663" 132.4 119.360444004623 93.8066812707298
"664" 132.6 120.795874469615 90.2567275364106
"665" 132.8 122.141533100202 86.2494534939418
"666" 133 122.299904804366 83.5497642604728
"667" 133.2 120.683620084751 83.3133702217749
"668" 133.4 118.034875193359 83.1310163369772
"669" 133.6 114.779388820038 80.8477440654631
"670" 133.8 114.167825548792 76.5460972150076
"671" 134 115.812306989955 72.2210929414519
"672" 134.2 118.714001414864 68.8328322457559
"673" 134.4 120.207413735544 65.3766873192228
"674" 134.6 118.018615546721 65.1057083189519
"675" 134.8 114.046384620366 65.9588551659589
"676" 135 110.795581546721 68.6896243994589
"677" 135.2 106.116028332202 69.9674021699674
"678" 135.4 100.830136160991 69.9642219007334
"679" 135.6 96.4773021159497 68.8328322457559
"680" 135.8 91.8368926606943 66.6426158589503
"681" 136 88.5603104438736 62.6399448934092
"682" 136.2 85.0336354323747 60.3013460064552
"683" 136.4 80.502614724366 60.4203936219589
"684" 136.6 75.128677428366 59.2857782362089
"685" 136.8 69.6978730893769 59.5779027749625
"686" 137 65.2995279590938 61.7441861232826
"687" 137.2 64.8537778120377 63.2409064324717
"688" 137.4 65.1651459347703 66.1538462046154
"689" 137.6 65.5612529588627 70.7317489399625
"690" 137.8 66.8178315868714 75.8050090219589
"691" 138 69.4885822699548 76.9238901384623
"692" 138.2 72.3944724493769 75.7958515219497
"693" 138.4 72.1309421533821 73.8068851738069
"694" 138.6 72.6421193128671 69.7244229389552
"695" 138.8 72.7353335104469 64.7048301262433
"696" 139 73.3671326411325 59.6599041211984
"697" 139.2 76.7724755512507 57.4091365804861
"698" 139.4 80.6035079123747 58.3050090044589
"699" 139.6 85.6091318027487 59.7584973905277
"700" 139.8 89.4672024648584 58.0245602734092
"701" 140 93.3027064811325 53.9955684232263
"702" 140.2 96.0915272278736 49.1212483029674
"703" 140.4 99.7054170041733 45.0274170296428
"704" 140.6 104.506017867364 44.8892580679662
"705" 140.8 105.900178073359 48.1310163019772
"706" 141 103.920922797477 51.5026834207334
"707" 141.2 101.90328624506 55.314010655314
"708" 141.4 100.319484453153 59.7584973905277
"709" 141.6 96.8215488345618 63.4073003172534
"710" 141.8 95.988799620366 66.6127013204589
"711" 142 96.9561511325302 67.3520175519674
"712" 142.2 97.7909172489558 66.0676731660677
"713" 142.4 101.746556037972 65.7393429734316
"714" 142.6 106.804089196366 65.5357782424589
"715" 142.8 110.810241416528 65.4740608962433
"716" 143 111.687329966497 64.1445962410677
"717" 143.2 110.099436971087 64.77311408785
"718" 143.4 108.046451044366 64.0539968563617
"719" 143.6 106.312922884366 62.8013460089552
"720" 143.8 105.488713106932 60.0715564293023
"721" 144 104.386780484366 55.8050090019589
"722" 144.2 104.531241164366 51.5742397669588
"723" 144.4 102.928415518863 48.3050089944589
"724" 144.6 101.965344318863 44.7335804139643
"725" 144.8 101.952464358725 44.4056636444057
"726" 145 100.236819121132 44.1878761057263
"727" 145.2 97.5577301675995 44.1441698364519
"728" 145.4 97.3899562304469 44.7763864524687
"729" 145.6 98.300170500366 44.1511628364588
"730" 145.8 100.039201918863 44.3855950674625
"731" 146 102.911637277645 44.4916881829532
"732" 146.2 105.0696855276 46.9938201854554
"733" 146.4 106.363170084109 50.5207280735976
"734" 146.6 105.641012762749 53.9087656923703
"735" 146.8 103.247487748921 56.9834050800603
"736" 147 99.1073992523102 59.7385754289693
"737" 147.2 98.1645030841733 61.9588551619589
"738" 147.4 99.2846432997095 62.907573124446
"739" 147.6 100.741203662398 63.0564161245949
"740" 147.8 102.677946471528 61.6925829693849
"741" 148 103.795499569638 58.8640430050179
"742" 148.2 104.601791715579 54.92844369339
"743" 148.4 106.003065203981 50.8969822278201
"744" 148.6 108.464564900267 50.2984423810677
"745" 148.8 110.307574724623 50.3284203810977
"746" 149 109.385995521132 50.0794845346949
"747" 149.2 107.558196327741 48.6762075717531
"748" 149.4 106.70828896 44.2058187211289
"749" 149.6 108.521566156858 39.5827867549674
"750" 149.8 111.889980641132 36.9238900984623
"751" 150 112.745342613013 36.7084079059392
"752" 150.2 110.953582237336 36.6279070212433
"753" 150.4 108.788015868366 36.7953935983338
"754" 150.6 105.725449452366 35.3723166738339
"755" 150.8 103.392353496668 31.4400715929785
"756" 151 102.173956442749 26.4579606649195
"757" 151.2 100.085062444858 24.7518954324442
"758" 151.4 97.4098646842019 26.5485987034717
"759" 151.6 92.7077804574813 27.5779920891164
"760" 151.8 89.6495514059833 28.2915921667531
"761" 152 88.053092932366 26.7793679344717
"762" 152.2 86.4588396991825 26.8996835115151
"763" 152.4 86.6020656448584 29.0559247444405
"764" 152.6 86.5378609238736 32.6169747864631
"765" 152.8 88.2255285193551 36.7116024059424
"766" 153 88.4120930927824 41.3942070260096
"767" 153.2 86.8955730728671 43.5522617204753
"768" 153.4 88.0100906861234 41.9677996804293
"769" 153.6 90.0923449629782 41.1896243719588
"770" 153.8 93.5318979726943 38.8819320619588
"771" 154 97.2950743787772 37.5882257529728
"772" 154.2 98.9219113539617 35.2415027121646
"773" 154.4 97.7393494859833 36.1270125592039
"774" 154.6 97.8122144128584 38.2665474459589
"775" 154.8 96.5629735013682 41.4551921414552
"776" 155 95.1850729420107 46.3557083002019
"777" 155.2 93.7031106518736 51.0101371894717
"778" 155.4 90.7604428635574 55.6261181171646
"779" 155.6 90.037019604366 58.8032607357263
"780" 155.8 92.3334093725301 61.9674021619674
"781" 156 96.417366304366 65.3322525884092
"782" 156.2 100.910765367881 67.5313059752236
"783" 156.4 105.665038615544 66.6966173974658
"784" 156.6 110.888685568956 64.9794930495949
"785" 156.8 113.555218308366 62.907573124446
"786" 157 113.322406323981 64.1160458179622
"787" 157.2 112.129872932366 64.8242397802088
"788" 157.4 109.532332340876 64.7885255109424
"789" 157.6 106.07999402166 63.4257603557334
"790" 157.8 101.280363587533 62.3352872392584
"791" 158 98.800967524366 59.4588551594588
"792" 158.2 97.8558139173364 57.0840787724687
"793" 158.4 99.6834095174765 53.6314848459392
"794" 158.6 102.873382895373 52.1694778444772
"795" 158.8 105.841017996366 52.4492397678339
"796" 159 109.19743858453 52.5873729602797
"797" 159.2 108.860683982011 51.8452188056914
"798" 159.4 107.872628442235 49.7262097651108
"799" 159.6 107.58242581231 47.0375264931914
"800" 159.8 108.309106833188 42.6319320657089
"801" 160 110.85370112159 40.0194116015579
"802" 160.2 112.712968782011 37.7892747147123
"803" 160.4 111.639125363724 38.5474839077782
"804" 160.6 109.519949980366 38.9877012928339
"805" 160.8 105.068338576219 39.5525434857064
"806" 161 101.791074312375 37.3068404834607
"807" 161.2 99.3087686955437 34.3627012882089
"808" 161.4 96.6730387868715 30.5943862844405
"809" 161.6 94.1641320263338 25.8800558951108
"810" 161.8 90.4726946783704 23.0302836999534
"811" 162 86.2993861193551 21.5467672100083
"812" 162.2 82.6824441778084 22.7468476227468
"813" 162.4 80.5589896379719 24.1070727779532
"814" 162.6 81.9059470278562 24.6145327784607
"815" 162.8 83.414225315579 24.4901610091055
"816" 163 85.619239157947 23.7833127007064
"817" 163.2 89.767359668366 25.5934705102089
"818" 163.4 90.8321132739617 28.8103757057334
"819" 163.6 89.2284877400426 31.5742397469589
"820" 163.8 88.178292188366 33.4396243642088
"821" 164 86.3304301801673 33.586074056663
"822" 164.2 85.2944811866609 33.4128889026437
"823" 164.4 86.392555437817 32.6977215173131
"824" 164.6 88.0787748438736 32.432227901663
"825" 164.8 91.9014266749837 31.6827210162981
"826" 165 94.3544472998109 28.9064819750603
"827" 165.2 96.9778513609913 24.8211091632827
"828" 165.4 99.0689525639807 21.2815975943585
"829" 165.6 99.6264571078562 22.0687452374534
"830" 165.8 98.114470610785 23.5663502004894
"831" 166 96.0620869887923 27.2121384349044
"832" 166.2 92.7313792459833 28.8461538596154
"833" 166.4 89.616309539647 29.1653328599346
"834" 166.6 87.1456658290225 29.4716756294717
"835" 166.8 84.0323826582851 30.7066189768605
"836" 167 82.1719381248584 32.3178294784717
"837" 167.2 81.658300164366 35.2796806352797
"838" 167.4 82.0345698478808 36.1896243669589
"839" 167.6 82.9731017240449 38.8401260234555
"840" 167.8 83.2254796555437 43.0078061814693
"841" 168 83.777056804366 48.0453936095838
"842" 168.2 83.9439891328584 52.0785132674631
"843" 168.4 86.1287423070722 56.5831843104293
"844" 168.6 86.5524529164218 60.6738901222123
"845" 168.8 87.3491754475995 61.7403237002019
"846" 169 87.4805033420107 59.7560579674484
"847" 169.2 86.011381988366 58.3146243890839
"848" 169.4 84.6808620665862 55.824732886594
"849" 169.6 84.460837356366 51.1607782280839
"850" 169.8 85.8444496598736 46.2665474539588
"851" 170 86.8460437078736 40.753726948446
"852" 170.2 89.2227866667213 35.6214425586984
"853" 170.4 90.7937183988627 30.9881591694497
"854" 170.6 89.8881813420107 26.9850788962159
"855" 170.8 90.7199246475995 23.1651488154728
"856" 171 91.8368926606943 19.5998807619076
"857" 171.2 90.9465868445301 19.2152653769076
"858" 171.4 90.518555204366 20.4114490396422
"859" 171.6 90.990460092366 20.7569320438339
"860" 171.8 91.4413117816598 19.409660127102
"861" 172 93.600383044366 17.8533095024687
"862" 172.2 96.2370579570225 18.0956072565571
"863" 172.4 99.764038724366 18.1035437642574
"864" 172.6 99.9122035302926 18.1817348027971
"865" 172.8 98.3607064208758 18.4423716030578
"866" 173 97.1812568523102 18.8731907842578
"867" 173.2 94.3990274419075 19.3603560578219
"868" 173.4 90.1504479730225 18.6853508456084
"869" 173.6 86.6160232046229 16.3568484278953
"870" 173.8 83.4443594667213 12.7543096589082
"871" 174 80.559989190309 9.51204659797359
"872" 174.2 77.6500895528671 10.3288184795596
"873" 174.4 76.746637044366 13.1039600092578
"874" 174.6 77.3222400459833 17.69230771
"875" 174.8 77.2153317078736 22.3178294684717
"876" 175 77.4602974967116 27.6393285122547
"877" 175.2 76.7053625478562 33.0577562484424
"878" 175.4 75.3425806269019 37.7280859069589
"879" 175.6 72.525566433055 41.4335267952797
"880" 175.8 69.485080196366 45.5742397609589
"881" 176 65.2099399557191 47.7280859169589
"882" 176.2 59.7891756725128 48.7833127257064
"883" 176.4 54.4256099214027 47.8957387632803
"884" 176.6 48.9597398903616 47.5815657629662
"885" 176.8 45.6259990896382 51.1180680357334
"886" 177 41.6544626917095 55.3349235399503
"887" 177.2 37.202933572366 57.0165474647089
"888" 177.4 32.146809772366 58.2761628505839
"889" 177.6 29.6799716953725 61.6566573539643
"890" 177.8 31.3334523820107 64.4850789337158
"891" 178 34.0153918722043 66.7978533591055
"892" 178.2 37.4993920046229 67.995644475688
"893" 178.4 41.6801445646943 70.5742397859589
"894" 178.6 46.217280004366 73.1127013269588
"895" 178.8 49.6017873698693 76.0522617529753
"896" 179 52.1620558731883 80.5602537959449
"897" 179.2 55.270149284366 84.5842732615073
"898" 179.4 59.0611477387772 87.5882258029728
"899" 179.6 62.5941883042024 89.9794930745949
"900" 179.8 64.7364344819075 93.562982770486
"901" 180 67.736322066932 97.3255815050179
"902" 180.2 70.0831015693769 101.409404662948
"903" 180.4 68.9099250999024 104.812164704812
"904" 180.6 66.4050867758649 108.570576823955
"905" 180.8 63.4333242213682 111.198781941968
"906" 181 62.8666669955135 114.491688252953
"907" 181.2 64.7782885931883 118.777037026469
"908" 181.4 66.961833652366 121.805009067959
"909" 181.6 69.4593982848584 122.392780260854
"910" 181.8 71.5258952530129 120.57245091288
"911" 182 75.302030244366 118.204276448973
"912" 182.2 79.0505996725128 117.767533717768
"913" 182.4 82.0710449753725 119.779368027472
"914" 182.6 84.6512291362192 121.209348336594
"915" 182.8 86.1588962974813 120.138967797062
"916" 183 87.821955844366 118.341639102957
"917" 183.2 90.9404721128671 115.704276446473
"918" 183.4 94.0231948001033 112.953226712953
"919" 183.6 97.6636262793551 109.980833248442
"920" 183.8 101.902056788366 107.564624438334
"921" 184 106.661462935865 105.850796590466
"922" 184.2 110.096722612694 105.839197090455
"923" 184.4 112.0037981676 104.318995050473
"924" 184.6 113.579732862011 102.876687356723
"925" 184.8 115.189570628921 100.870475508563
"926" 185 116.956953284109 98.3468150829622
"927" 185.2 118.62311299571 95.3947526184717
"928" 185.4 120.156024564494 91.9672163842749
"929" 185.6 121.311151692858 88.0870603034717
"930" 185.8 120.122526444173 85.9304271090073
"931" 186 118.289248300202 82.599880836446
"932" 186.2 115.382541243788 79.9103601799104
"933" 186.4 111.739619724687 77.0257447924104
"934" 186.6 107.966586593055 76.3397182148013
"935" 186.8 103.643199913822 77.3076923696154
"936" 187 100.224638003981 80.0775842954622
"937" 187.2 97.2067773145618 84.2829141073598
"938" 187.4 96.9420161365277 86.5474061865474
"939" 187.6 97.202269332366 85.6127013394589
"940" 187.8 98.1530832555437 83.9868272224484
"941" 188 100.604537233188 80.9099041424484
"942" 188.2 104.745743393188 78.5410230246949
"943" 188.4 109.034111301199 78.3418339091111
"944" 188.6 112.460185859811 80.8622921808623
"945" 188.8 116.441221683874 84.1703936457088
"946" 189 120.397839184366 86.8466756868467
"947" 189.2 120.055530165008 88.1795909574104
"948" 189.4 119.17752658183 86.7766689560074
"949" 189.6 117.948574036422 85.7350789549658
"950" 189.8 117.966084404366 81.9850789512158
"951" 190 117.840885148366 77.1800090233338
"952" 190.2 118.29084098883 72.8354204805277
"953" 190.4 119.795919684366 68.4304270915073
"954" 190.6 117.981065516202 64.830650049446
"955" 190.8 115.036207781023 60.9417611609418
"956" 191 111.903215242609 57.2987478111449
"957" 191.2 109.569854596422 52.3871768446949
"958" 191.4 108.333023435186 47.7937519554861
"959" 191.6 109.604114043788 42.7782531427782
"960" 191.8 111.757485388858 38.3178294844717
"961" 192 113.413384193188 36.1896243669589
"962" 192.2 113.788189815865 35.9973166744589
"963" 192.4 112.311480655373 35.1456683274534
"964" 192.6 110.009281872867 35.3105034814643
"965" 192.8 105.904108983292 32.90077036367
"966" 193 101.636428306932 30.679785361449
"967" 193.2 97.3809974339617 27.3792487043023
"968" 193.4 94.5052220286895 22.1109123528801
"969" 193.6 91.6332588829782 17.9981349872289
"970" 193.8 88.146358789085 18.1228227296613
"971" 194 83.208844796366 18.8627012727089
"972" 194.2 78.5306117983704 21.1163642788087
"973" 194.4 73.122448069085 21.5843611985074
"974" 194.6 67.2263259023982 21.7243335448013
"975" 194.8 62.8077865558736 23.9332140854717
"976" 195 61.8832382038736 27.7097708969405
"977" 195.2 63.6467285490225 29.4973166679588
"978" 195.4 65.3845370597095 29.4545816294546
"979" 195.6 68.1484269749105 30.8228980538998
"980" 195.8 71.2833967755437 33.7857782107088
"981" 196 72.9447988383704 38.6255217924717
"982" 196.2 73.0611279774813 43.8913129131221
"983" 196.4 71.257131204366 49.0339893028801
"984" 196.6 69.1658908953725 53.1401738454479
"985" 196.8 70.1271276758736 56.907573118446
"986" 197 73.4897053323102 61.0147991994763
"987" 197.2 77.2369278475995 65.1494145882263
"988" 197.4 79.606958508366 70.1127013239588
"989" 197.6 78.4388907078562 75.649331367957
"990" 197.8 77.883061060366 80.8434705654588
"991" 198 79.7052813749105 85.5187836470572
"992" 198.2 83.6784007151864 91.255290460486
"993" 198.4 88.5410490198736 92.6853509234546
"994" 198.6 92.829926084366 95.4203936569589
"995" 198.8 94.4533889588627 99.7610530074534
"996" 199 92.3713207473638 103.607206857453
"997" 199.2 88.6107569993551 105.429551166968
"998" 199.4 86.3685938411325 108.261302746723
"999" 199.6 86.309934060366 112.487701366334
"1000" 199.8 84.8501932898693 116.684129947453
"1001" 200 82.399864988366 120.747316759209
"1002" 200.2 80.6101203592339 122.307692414615
"1003" 200.4 81.561993044366 121.014799259476
"1004" 200.6 82.3347989735456 119.791875873638
"1005" 200.8 83.0016610226382 118.45786902615
"1006" 201 85.7588433010225 116.249453523942
"1007" 201.2 90.133326724366 115.420393676959
"1008" 201.4 93.9292366107601 115.354727638432
"1009" 201.6 96.874825124366 116.830650101446
"1010" 201.8 97.2512984011325 117.020044024712
"1011" 202 97.6123967084652 117.15585333254
"1012" 202.2 98.0915833778084 116.86504660148
"1013" 202.4 99.0204581538216 115.983899946753
"1014" 202.6 101.966755410785 114.641300983872
"1015" 202.8 103.471862844366 113.833855213834
"1016" 203 105.116255682978 112.089788096705
"1017" 203.2 106.835732980876 110.914899172453
"1018" 203.4 108.076413268038 109.446034709446
"1019" 203.6 109.771418580038 107.41184666895
"1020" 203.8 112.245441476366 104.616974858463
"1021" 204 114.574844323672 101.435123624512
"1022" 204.2 116.250245319802 97.4455113897532
"1023" 204.4 117.677163044366 93.3969822703201
"1024" 204.6 118.335634971256 90.1520573439982
"1025" 204.8 117.645807256668 85.69767449339
"1026" 205 116.404234163981 81.1979856042749
"1027" 205.2 114.528144192204 76.7084079459392
"1028" 205.4 111.243847428366 73.7622739814546
"1029" 205.6 110.90878825491 71.4221825560376
"1030" 205.8 113.694975618285 70.1162791316547
"1031" 206 116.86639146166 69.4543829002236
"1032" 206.2 120.405864764858 66.8707141284092
"1033" 206.4 119.978903212366 63.6030859328338
"1034" 206.6 117.46742755571 61.0272312379503
"1035" 206.8 114.001441284858 58.753726966446
"1036" 207 111.052908084751 54.5090223852782
"1037" 207.2 109.946327873188 49.6948691496949
"1038" 207.4 110.773012628038 45.7708209534631
"1039" 207.6 113.957568037023 43.5058636819674
"1040" 207.8 117.755959796422 42.4483656424484
"1041" 208 118.246445140038 41.6084277954546
"1042" 208.2 117.033749506145 40.7231759099539
"1043" 208.4 114.846571164559 39.5591896010976
"1044" 208.6 111.818871393055 39.8012566398013
"1045" 208.8 107.581358113055 39.7262097551108
"1046" 209 103.651344298777 38.1214425611984
"1047" 209.2 99.017658544366 35.5966756355967
"1048" 209.4 95.6490981355437 31.8015124779554
"1049" 209.6 93.7789035463338 26.5836205881221
"1050" 209.8 91.4728712011325 22.1161977759623
"1051" 210 89.9658360842376 16.9086878938318
"1052" 210.2 88.4435745420107 13.8294844830603
"1053" 210.4 86.820361796366 14.5742397299589
"1054" 210.6 84.139888293153 16.4669052049284
"1055" 210.8 80.7713787730129 18.7388193418157
"1056" 211 77.613401124366 22.5357781994589
"1057" 211.2 75.9826005718736 26.514410664976
"1058" 211.4 77.8418505888296 29.4096601294097
"1059" 211.6 80.175170516366 34.0357782109589
"1060" 211.8 79.1910034728671 38.6804668694497
"1061" 212 78.3227852709236 43.7693617206924
"1062" 212.2 78.191243844366 49.0742397644589
"1063" 212.4 77.0968447499548 54.0917222694763
"1064" 212.6 77.420786884366 58.8819320819589
"1065" 212.8 76.5402646388627 64.303177510457
"1066" 213 75.1369323353725 70.3654485934424
"1067" 213.2 73.5403146468245 76.1708626761709
"1068" 213.4 74.4002453899548 81.1459181042228
"1069" 213.6 76.3250258917095 86.1212483399674
"1070" 213.8 78.730563716366 91.2409064604717
"1071" 214 81.3576340355135 93.0001310006924
"1072" 214.2 86.0792555868714 94.0376097709607
"1073" 214.4 91.1434813966943 95.5742398109588
"1074" 214.6 94.9224171531883 99.0917223144763
"1075" 214.8 98.4470948320642 102.218246971449
"1076" 215 102.120203625315 105.590340013283
"1077" 215.2 102.768820868366 110.112701363959
"1078" 215.4 101.212832803852 112.24313613532
"1079" 215.6 99.1733550678736 115.779368023472
"1080" 215.8 98.8054469226086 116.708407985939
"1081" 216 97.7328340011325 117.710603486941
"1082" 216.2 95.2269032846943 118.625521872472
"1083" 216.4 93.407768804366 119.458855219459
"1084" 216.6 94.5141808251746 117.862254140939
"1085" 216.8 95.5713194653148 116.520572562674
"1086" 217 97.8635782358736 116.813556062967
"1087" 217.2 100.167611399355 116.116364369963
"1088" 217.4 102.671596519355 113.909404675448
"1089" 217.6 105.802271176528 111.5921289039
"1090" 217.8 107.759669859709 109.805009055959
"1091" 218 109.873937355186 107.277804553432
"1092" 218.2 112.819934365072 104.241463896549
"1093" 218.4 115.165769672513 101.041695431811
"1094" 218.6 117.320621797337 98.0472348903549
"1095" 218.8 118.271754843788 95.8050090419589
"1096" 219 119.959846691395 92.6708028080554
"1097" 219.2 120.918107004045 89.4839388048685
"1098" 219.4 121.148317540505 87.6135196876135
"1099" 219.6 121.278211884173 86.2648752631879
"1100" 219.8 119.533636450007 85.3385605699539
"1101" 220 116.496354004494 82.6026678749104
"1102" 220.2 113.690885724559 79.1327682175943
"1103" 220.4 110.83517024488 75.9805942913652
"1104" 220.6 108.81221010453 73.4222697888069
"1105" 220.8 105.40312797417 73.7919157122534
"1106" 221 102.299379632064 75.8050090219589
"1107" 221.2 100.292608025175 77.7817532162433
"1108" 221.4 98.8622538699548 81.6791349124483
"1109" 221.6 98.762444676366 84.522957761446
"1110" 221.8 99.0278243002019 83.6597098759674
"1111" 222 100.50025314853 82.3434705669588
"1112" 222.2 103.038480804366 80.3154985264693
"1113" 222.4 106.853882019117 77.2943707157559
"1114" 222.6 110.850058324038 75.4118466369503
"1115" 222.8 112.647791205023 72.5485987494717
"1116" 223 113.59802146853 71.5144107099759
"1117" 223.2 114.755164035256 68.6446162071062
"1118" 223.4 117.332249187072 65.5724508578801
"1119" 223.6 120.461314321132 62.5620020087158
"1120" 223.8 122.037249015544 58.6896243894588
"1121" 224 122.226527947364 56.0431042329662
"1122" 224.2 121.389364746721 55.2717922321949
"1123" 224.4 120.5751318476 54.1004635387158
"1124" 224.6 118.899844725008 50.0525006500525
"1125" 224.8 116.517197292202 45.7366329149674
"1126" 225 114.447514985315 40.9928444102236
"1127" 225.2 111.178526084109 37.0675507909137
"1128" 225.4 106.671885793188 34.5724914807263
"1129" 225.6 101.719073260366 32.5165474402088
"1130" 225.8 99.3071398339617 28.3363148591055
"1131" 226 99.0963093718736 22.8990260459759
"1132" 226.2 99.1305519077095 18.6682568263606
"1133" 226.4 98.4457012680378 15.9332140890101
"1134" 226.6 96.4755029063338 16.0395305391165
"1135" 226.8 93.7054453675995 17.2123516210585
"1136" 227 91.3917397718736 20.3605645203606
"1137" 227.2 87.6818727467213 23.7857782007089
"1138" 227.4 83.8663170553499 27.5217068967525
"1139" 227.6 82.3587155755437 32.1599040936984
"1140" 227.8 79.5920746667213 36.4168970979554
"1141" 228 75.7422913478562 38.7720419464643
"1142" 228.2 70.4490909686287 38.4973166769589
"1143" 228.4 65.363135460366 37.2280859064588
"1144" 228.6 61.5995428149105 38.7119857156351
"1145" 228.8 58.7288310839164 42.6946411042331
"1146" 229 57.6515617131883 47.2298341856914
"1147" 229.2 58.6271403188627 52.2427379214735
"1148" 229.4 57.3799471278808 57.5134168882826
"1149" 229.6 54.9576861882019 62.4973167009589
"1150" 229.8 51.146632199802 66.9196087053811
"1151" 230 48.4936301099549 71.4868272099484
"1152" 230.2 45.5110278038736 76.1163643299625
"1153" 230.4 44.483751844366 81.0431042579662
"1154" 230.6 44.0656379884652 86.6868101482253
"1155" 230.8 43.53081824 92.2827418461289
"1156" 231 43.8233601698693 97.2702105049625
"1157" 231.2 45.3330055564218 101.504309739966
"1158" 231.4 48.8680188383704 103.314166549468
"1159" 231.6 52.7749193675995 106.556757321941
"1160" 231.8 56.0956388678562 110.374606133452
"1161" 232 60.2378049016598 112.87119867441
"1162" 232.2 65.4411207286287 114.379117868225
"1163" 232.4 70.515566380366 114.160778291084
"1164" 232.6 75.819047429085 113.892053598507
"1165" 232.8 81.2282776634172 114.230769329615
"1166" 233 85.9049855418606 116.308672062463
"1167" 233.2 89.4474321155135 118.384746410692
"1168" 233.4 91.8809486223982 117.230900255692
"1169" 233.6 95.911753924366 115.997316754459
"1170" 233.8 98.6586004841091 116.356848524049
"1171" 234 99.243980276366 116.420393677959
"1172" 234.2 99.2010124695495 116.46575856262
"1173" 234.4 99.9895383402669 115.917579408225
"1174" 234.6 101.121510501861 114.715265483946
"1175" 234.8 103.540952724751 112.577584327962
"1176" 235 105.747921100858 109.420393670959
"1177" 235.2 107.838113203158 106.071885052226
"1178" 235.4 109.896443635719 101.869409778792
"1179" 235.6 113.067859479094 98.5509840062433
"1180" 235.8 117.107880948694 96.061419311446
"1181" 236 118.689412358031 94.6511628869588
"1182" 236.2 118.523769813013 92.5670841541055
"1183" 236.4 118.006747427709 90.0699663054546
"1184" 236.6 116.080605027709 86.7366329559674
"1185" 236.8 114.045679921908 82.8406562982253
"1186" 237 112.888683433822 77.62075140839
"1187" 237.2 110.638717703874 73.3851372118467
"1188" 237.4 107.312682512867 72.4991482109607
"1189" 237.6 103.50977098328 74.3565638666643
"1190" 237.8 101.321701723788 77.7280859469588
"1191" 238 100.089342757023 82.5656927979503
"1192" 238.2 99.5379263640449 87.5775843029622
"1193" 238.4 100.709599556422 91.5742398069588
"1194" 238.6 102.88773924366 96.0224003498685
"1195" 238.8 106.386299741368 98.1951189289643
"1196" 239 110.832937036858 98.599880852446
"1197" 239.2 114.393762167881 99.9194991999195
"1198" 239.4 113.853565477337 99.4383969302076
"1199" 239.6 114.639111182011 98.6196943524658
"1200" 239.8 113.97163195837 98.3599540829753
"1201" 240 113.7373263276 99.4938202379553
"1202" 240.2 113.657945915874 101.249453508942
"1203" 240.4 111.550390949615 103.603699703604
"1204" 240.6 109.31595397231 106.495568475726
"1205" 240.8 106.569741883874 109.603085978834
"1206" 241 103.992991380038 112.300735558455
"1207" 241.2 100.517374435709 114.625521868472
"1208" 241.4 97.4251515133595 117.132847909441
"1209" 241.6 94.9442033261234 119.55277291186
"1210" 241.8 94.4460065558406 119.341594450111
"1211" 242 94.187856476366 118.151162910459
"1212" 242.2 94.643318695677 116.264671370111
"1213" 242.4 95.516387848732 113.173430097789
"1214" 242.6 95.757662532366 108.890479131967
"1215" 242.8 96.4492820216598 103.855098511547
"1216" 243 97.1900120555437 99.3189950454728
"1217" 243.2 97.982357004366 94.571034694571
"1218" 243.4 100.1580224076 90.0532607669763
"1219" 243.6 104.172764645022 88.8733851119503
"1220" 243.8 107.64892803595 86.6724394559032
"1221" 244 108.110655803874 82.8013460289552
"1222" 244.2 107.652467361132 78.0515125242054
"1223" 244.4 104.995978992064 73.7119857506351
"1224" 244.6 101.45725226166 70.4561718243023
"1225" 244.8 96.9828770132185 69.9888739392196
"1226" 245 92.8885478045587 70.5876177090492
"1227" 245.2 87.821955844366 70.8050090169588
"1228" 245.4 83.1657159640449 72.3936377877782
"1229" 245.6 78.3321811091194 73.7787425968557
"1230" 245.8 73.0399327835574 72.3524150954293
"1231" 246 70.6120974722043 68.5420394377728
"1232" 246.2 68.2590486844302 64.1912966257297
"1233" 246.4 64.5917826130129 60.9212880839982
"1234" 246.6 61.780510596366 61.2280859304588
"1235" 246.8 61.5009959765277 63.9355993562433
"1236" 247 60.470733764366 68.3050090144588
"1237" 247.2 59.9295794728671 71.5376097484607
"1238" 247.4 59.2881719349105 75.1788909444097
"1239" 247.6 56.8202353018606 78.7170969479479
"1240" 247.8 53.7962316050083 82.0591896435976
"1241" 248 50.9564861957191 85.9391771859392
"1242" 248.2 47.950808164366 88.8819321119588
"1243" 248.4 43.838494140366 89.4396244202088
"1244" 248.6 40.4938854278562 90.6584888829662
"1245" 248.8 40.5030575638736 93.6896244244588
"1246" 249 42.8577293192339 96.109123542263
"1247" 249.2 46.5107874323747 96.198781926968
"1248" 249.4 49.7828831627487 95.0089446565474
"1249" 249.6 53.0131054818951 92.599880846446
"1250" 249.8 57.7083636910872 91.5367163453829
"1251" 250 62.7470838699548 92.1424216152193
"1252" 250.2 66.5087714450083 94.5926344638234
"1253" 250.4 69.8446267648584 98.0272312749503
"1254" 250.6 71.8991786838736 102.087060317472
"1255" 250.8 75.0543833808758 104.614532858461
"1256" 251 79.3836177128671 104.733580473964
"1257" 251.2 83.969671044366 104.302325704302
"1258" 251.4 88.4249221642376 102.65283512573
"1259" 251.6 91.770547764366 98.9431209297124
"1260" 251.8 95.7558281128671 96.4002471194772
"1261" 252 100.355975182398 96.5273355042196
"1262" 252.2 102.927830087142 99.4956800841111
"1263" 252.4 104.84367937477 103.193202241655
"1264" 252.6 105.860279420366 103.814624434584
"1265" 252.8 106.842612044366 102.093470586709
"1266" 253 109.990937639355 99.2573900069497
"1267" 253.2 113.540144163852 95.8300926573685
"1268" 253.4 114.184983124494 91.9337715765491
"1269" 253.6 114.824637872867 87.1511628794589
"1270" 253.8 116.094376445072 82.5692230671846
"1271" 254 119.427812453023 79.676803910446
"1272" 254.2 120.676441929869 76.4918222149534
"1273" 254.4 118.99122018853 75.0528722519759
"1274" 254.6 116.871685309955 74.1791349049484
"1275" 254.8 116.625192976219 73.6748315198287
"1276" 255 118.799350364045 73.0792565192331
"1277" 255.2 122.223754995719 71.7084079409392
"1278" 255.4 123.628449158932 72.4026421724026
"1279" 255.6 123.399946147709 72.292188518446
"1280" 255.8 122.223754995719 71.833631556449
"1281" 256 121.026975923981 70.9973167094588
"1282" 256.2 119.393180836422 67.5969670522123
"1283" 256.4 117.96189712488 63.6645407790492
"1284" 256.6 117.089182728732 59.5904341211289
"1285" 256.8 117.361976113188 55.2193446552193
"1286" 257 118.226113628366 50.5261628428339
"1287" 257.2 118.405747325072 46.3401260309555
"1288" 257.4 115.868264084751 42.82005914282
"1289" 257.6 111.688611236422 40.6039600252193
"1290" 257.8 106.923650980267 39.77311406285
"1291" 258 103.056824999355 37.6365108299442
"1292" 258.2 99.7548666268715 33.6713093644405
"1293" 258.4 99.3698514478808 28.5330948593023
"1294" 258.6 99.6606847353499 22.9719883152797
"1295" 258.8 96.9940625073638 19.9625181238087
"1296" 259 92.8666145128671 20.2189283817574
"1297" 259.2 88.081985068366 22.1223166605839
"1298" 259.4 85.6047519090225 25.5058636639674
"1299" 259.6 86.049904836366 30.0069320530839
"1300" 259.8 89.4998399077095 32.4289405939674
"1301" 260 93.7563088558649 33.5156316719772
"1302" 260.2 98.5295565323102 35.8399740204554
"1303" 260.4 101.497566884366 39.0575173313652
"1304" 260.6 100.451946729869 41.8489650264643
"1305" 260.8 98.2402460530225 45.6084277994546
"1306" 261 97.8472921240389 50.5517256890133
"1307" 261.2 98.223124804366 55.8050090019589
"1308" 261.4 99.0294169888296 60.8228980838998
"1309" 261.6 99.9700911590938 65.7871199350179
"1310" 261.8 101.323296839355 70.1181958239643
"1311" 262 104.162810456668 74.0608229817531
"1312" 262.2 106.23412613231 78.4099041399484
"1313" 262.4 104.643599483874 82.8733851059503
"1314" 262.6 101.373437716038 86.676803917446
"1315" 262.8 97.2417094093769 89.8617855744772
"1316" 263 93.6178934123102 94.2053586942053
"1317" 263.2 91.9365238787253 99.2910974300603
"1318" 263.4 89.5062105851746 103.881932126959
"1319" 263.6 86.0130568847514 107.360193015052
"1320" 263.8 84.7217838093769 111.903910173442
"1321" 264 84.729990408732 116.513511101129
"1322" 264.2 84.0522199988627 120.814166566968
"1323" 264.4 82.8233814040389 121.396003452165
"1324" 264.6 83.7510278405207 120.565923835951
"1325" 264.8 84.836435124366 119.430009065584
"1326" 265 87.5173565712555 118.622540372469
"1327" 265.2 91.4957201423982 116.846284870692
"1328" 265.4 95.7283117818606 115.997316754459
"1329" 265.6 97.7063548978084 116.668048447437
"1330" 265.8 99.1908939042024 116.123958408432
"1331" 266 101.671836929377 115.090723330475
"1332" 266.2 104.239246181893 112.949035251411
"1333" 266.4 107.150376085008 110.119390325504
"1334" 266.6 109.99308432506 107.539869938309
"1335" 266.8 112.308041104366 104.963662897271
"1336" 267 113.210347095865 103.707939434477
"1337" 267.2 113.401126916366 102.446034702446
"1338" 267.4 115.418323306721 99.4938202379553
"1339" 267.6 118.11566781417 95.7886424265579
"1340" 267.8 119.943453986839 92.4580368463042
"1341" 268 120.697518242284 89.2092643430554
"1342" 268.2 120.143564888629 85.120206031274
"1343" 268.4 118.160838819709 81.4118466429503
"1344" 268.6 114.998907879355 78.4698441784698
"1345" 268.8 111.616533600991 77.0483006001252
"1346" 269 108.527986644366 75.3329810599484
"1347" 269.2 104.649436273188 75.1931209059623
"1348" 269.4 100.587026826721 76.6791349074484
"1349" 269.6 98.1514543939617 79.92844371839
"1350" 269.8 97.5748134712507 85.2796806852797
"1351" 270 98.2947952147703 88.6225403424687
"1352" 270.2 99.5579862896382 92.7459750388998
"1353" 270.4 99.1599304331883 97.6144496206914
"1354" 270.6 96.296982404366 100.671229777594
"1355" 270.8 92.0505103278808 103.676207626753
"1356" 271 87.1858809086895 106.234347167773
"1357" 271.2 82.6770154610225 108.899026131976
"1358" 271.4 78.746689573153 112.11091244288
"1359" 271.6 78.9512892342371 116.096069369942
"1360" 271.8 81.7210117782851 119.785331065939
"1361" 272 85.0739926998736 121.035778297959
"1362" 272.2 87.8036116493769 119.724422988955
"1363" 272.4 89.6967344598736 117.232359486463
"1364" 272.6 92.9612539787772 113.322491559476
"1365" 272.8 96.759256580366 110.939624441709
"1366" 273 101.332468975373 111.152994403461
"1367" 273.2 103.265337580202 112.292188558446
"1368" 273.4 102.957154796202 112.514410750976
"1369" 273.6 102.41477755837 113.259221520952
"1370" 273.8 101.079453028465 114.576115983807
"1371" 274 99.3087686955437 116.067246831452
"1372" 274.2 96.8497015244944 118.162868602778
"1373" 274.4 94.5313518838736 120.027765489259
"1374" 274.6 95.0037153478562 119.129184872975
"1375" 274.8 95.8016886388627 117.645668409953
"1376" 275 97.9112731813682 117.022957793946
"1377" 275.2 99.4387346917095 116.471675716472
"1378" 275.4 101.874040161132 114.677386676216
"1379" 275.6 104.423468912867 112.902078674441
"1380" 275.8 107.116877964687 110.545811749007
"1381" 276 109.497478331874 108.309282554463
"1382" 276.2 110.599824420167 107.412504130489
"1383" 276.4 110.738571006123 106.60107343737
"1384" 276.6 111.547005484687 104.33343712741
"1385" 276.8 113.824878244366 100.997316739459
"1386" 277 116.41260868443 98.3300926598685
"1387" 277.2 118.832848484366 95.2280859644588
"1388" 277.4 120.277455284366 92.3755218462217
"1389" 277.6 121.196750506721 89.1179461121949
"1390" 277.8 119.345120386145 86.3369239171062
"1391" 278 116.714091844366 83.2580004909503
"1392" 278.2 115.858028564038 79.1554363714631
"1393" 278.4 115.269485044366 75.6214425986984
"1394" 278.6 114.167825548792 71.6023823639101
"1395" 278.8 115.943634884366 67.8264759370572
"1396" 279 118.389387788689 64.0966011256351
"1397" 279.2 118.845689420858 59.3434705439588
"1398" 279.4 116.082972834562 55.9523085021061
"1399" 279.6 111.67924521491 54.3381038081843
"1400" 279.8 107.258483716422 52.1424215752193
"1401" 280 103.544653113962 51.8067979210376
"1402" 280.2 99.876788513055 52.5967538449044
"1403" 280.4 98.1329649293128 51.3860237283091
"1404" 280.6 99.1191997637238 48.3050089944589
"1405" 280.8 102.452077460038 47.0357782239588
"1406" 281 105.625014878863 49.3947525724717
"1407" 281.2 107.880713193822 53.3184258071646
"1408" 281.4 106.67127497491 57.3076923496154
"1409" 281.6 103.374435865175 57.8533095424687
"1410" 281.8 98.7922123211325 57.5270369652193
"1411" 282 96.5966045640377 58.7964620049503
"1412" 282.2 97.8122144128584 60.2238124294546
"1413" 282.4 100.647245473055 60.8050090069588
"1414" 282.6 103.667687308858 58.830650043446
"1415" 282.8 106.533053455373 54.8787923471865
"1416" 283 109.132094935544 52.3085054984623
"1417" 283.2 113.327664731256 51.8425760749195
"1418" 283.4 115.224541708858 51.4118466129503
"1419" 283.6 114.267890996366 49.5357782264588
"1420" 283.8 112.204099873055 48.2627951098013
"1421" 284 109.192964386871 45.0815657604662
"1422" 284.2 109.202136484366 40.7715641792331
"1423" 284.4 110.614640923874 36.6474998289552
"1424" 284.6 112.037597266932 35.2146690967531
"1425" 284.8 112.426331364623 34.5591895960977
"1426" 285 111.003079628366 34.3146243650839
"1427" 285.2 108.505056381368 33.7720419414643
"1428" 285.4 104.521610452366 33.3530859025838
"1429" 285.6 100.865971346932 30.7781753615474
"1430" 285.8 98.9433345646229 26.1143735107298
"1431" 286 98.473523316366 21.5165474292089
"1432" 286.2 97.4964438220107 19.0917222537071
"1433" 286.4 95.4527582738679 19.749362485134
"1434" 286.6 91.8301664558649 20.9423716055578
"1435" 286.8 87.0783752738215 21.2790697905098
"1436" 287 82.156278433055 20.120205966274
"1437" 287.2 77.8956033677407 16.3595706817442
"1438" 287.4 74.6453907723102 11.8277362310585
"1439" 287.6 70.8323921120204 10.923352153231
"1440" 287.8 66.5145405882019 12.4545816086084
"1441" 288 63.5883968288296 15.858676223551
"1442" 288.2 60.5165942903616 20.3837635434607
"1443" 288.4 56.0843822220107 23.6022117774484
"1444" 288.6 53.1163718699548 27.2735404349659
"1445" 288.8 54.4056249227487 30.8676207847138
"1446" 289 57.3302842041733 34.4254103267331
"1447" 289.2 61.2317949246931 36.2834329824373
"1448" 289.4 66.1326965330129 38.2289803689982
"1449" 289.6 71.0341041774641 39.8333490629103
"1450" 289.8 75.956918660366 41.4780859107088
"1451" 290 81.3106549601033 41.9588551419588
"1452" 290.2 86.2467993885301 42.0528722189759
"1453" 290.4 89.6605463275995 40.0182957169414
"1454" 290.6 92.6905881341702 36.8688387522534
"1455" 290.8 93.792997284366 32.3522117861984
"1456" 291 94.8611308075995 27.5008131659623
"1457" 291.2 94.756068484366 23.1127012769589
"1458" 291.4 95.911753924366 18.9168970766092
"1459" 291.6 98.7538840520377 16.3605645163606
"1460" 291.8 98.5162334438522 16.080928693004
"1461" 292 97.1616063090225 17.0614192209076
"1462" 292.2 94.679022788366 15.873385031258
"1463" 292.4 91.0526219467213 14.4151488221075
"1464" 292.6 86.7100463820107 13.3399739941092
"1465" 292.8 82.8891521558406 11.4522885076061
"1466" 293 79.7578396758736 8.42894057765971
"1467" 293.2 75.3423448670722 6.57423972195886
"1468" 293.4 70.3254157920641 4.70483005855098
"1469" 293.6 66.7847225087923 5.18587198980126
"1470" 293.8 62.589490404366 6.82423972220885
"1471" 294 58.159362884366 8.7770369280078
"1472" 294.2 52.9439619391825 10.2132929794441
"1473" 294.4 47.7018190107601 10.5704873798013
"1474" 294.6 42.5904948202668 9.87630351372246
"1475" 294.8 38.9162830793551 8.83614448575922
"1476" 295 35.9386837355437 9.5462676980078
"1477" 295.2 33.7824630094981 12.9516994783363
"1478" 295.4 32.888374596366 17.3723166558339
"1479" 295.6 33.7101953408584 22.2494534299418
"1480" 295.8 34.1566652873293 27.6294665507064
"1481" 296 35.5000261456015 32.2349892476196
"1482" 296.2 37.9061804513945 37.0161382908623
"1483" 296.4 41.3974446061234 40.9660107948122
"1484" 296.6 44.8734597226086 45.2057245682826
"1485" 296.8 48.0120945099548 49.3277362647123
"1486" 297 51.3327558792339 53.3273703456351
"1487" 297.2 54.868171724944 57.1846076571846
"1488" 297.4 58.2694281698693 60.1378190447532
"1489" 297.6 62.3699997749105 60.2415027371646
"1490" 297.8 66.7239774477407 59.0161002359392
"1491" 298 71.257131204366 58.1127013119589
"1492" 298.2 75.7056029193551 58.4698441584698
"1493" 298.4 79.2827245248584 60.7225914299534
"1494" 298.6 82.9573264251746 61.0196780456351
"1495" 298.8 86.358087620366 58.7109919279418
"1496" 299 88.785027044366 55.6127013094588
"1497" 299.2 92.4813860328671 53.7079393844772
"1498" 299.4 96.393289524366 54.0917222694763
"1499" 299.6 100.976099077972 54.7824949240133
"1500" 299.8 103.679035138285 54.4096601544097
"1501" 300 105.345571372202 52.5058636909674
"1502" 300.2 107.057697932858 50.5144106889759
"1503" 300.4 110.145946260366 50.6415474583338
"1504" 300.6 111.607574765983 52.8533095374687
"1505" 300.8 111.879474420366 56.0357782329588
"1506" 301 111.640350891087 58.8256468895949
"1507" 301.2 112.206918628366 58.4203936199589
"1508" 301.4 112.404908153962 56.833631541449
"1509" 301.6 114.257190196694 54.1810773849503
"1510" 301.8 115.640955358863 50.3105034964643
"1511" 302 114.770031851396 46.2343471077728
"1512" 302.2 111.492105765023 42.9674021429674
"1513" 302.4 108.752703244858 39.7335804089644
"1514" 302.6 106.776948116422 35.9448691359449
"1515" 302.8 106.842612044366 31.1030859003339
"1516" 303 106.312922884366 28.206718358976
"1517" 303.2 104.34091995837 28.3050089744589
"1518" 303.4 100.263794591353 28.7260068979568
"1519" 303.6 95.8016886388627 27.737243396968
"1520" 303.8 91.0176011723102 26.0235404337159
"1521" 304 86.078290088732 25.1673571636289
"1522" 304.2 82.8227408075995 26.8889250499659
"1523" 304.4 82.611740652366 28.9973166674589
"1524" 304.6 81.658300164366 32.5044723248122
"1525" 304.8 79.5833195020107 36.4256383671949
"1526" 305 77.7009530411325 40.6389250637158
"1527" 305.2 74.5684568696151 44.6347962215579
"1528" 305.4 72.3470459310872 49.2759283031221
"1529" 305.6 74.0374758844302 52.9120324221428
"1530" 305.8 77.6176814365301 56.6682568489759
"1531" 306 81.1417437899548 59.7647991982263
"1532" 306.2 85.645414932366 61.2761628535838
"1533" 306.4 88.7208222848584 59.5779027749625
"1534" 306.6 90.4110495694981 58.8461538896154
"1535" 306.8 93.3826452044944 57.8200591578201
"1536" 307 97.2466154096382 56.0196780406351
"1537" 307.2 101.27071010853 56.3263765409418
"1538" 307.4 102.81899017491 59.0876565821646
"1539" 307.6 101.34078786883 60.6261181221646
"1540" 307.8 100.044204881132 60.5252887374484
"1541" 308 99.4926277323102 61.6791348924484
"1542" 308.2 99.3608926513956 64.186046587263
"1543" 308.4 97.0236633867213 67.2123516672123
"1544" 308.6 93.889304404366 68.5934705532088
"1545" 308.8 90.0734022770225 68.599880822446
"1546" 309 88.6282480288296 70.5187836320572
"1547" 309.2 90.5723080218 72.2987478261449
"1548" 309.4 94.7910892587772 73.6721419044414
"1549" 309.6 99.2942478932185 73.9288364046981
"1550" 309.8 103.800563243916 74.2331026742331
"1551" 310 108.498675765008 75.8969822528201
"1552" 310.2 111.689372524944 79.2163802561395
"1553" 310.4 113.563778932694 84.1127013379589
"1554" 310.6 115.868264084751 88.5224003423685
"1555" 310.8 117.931063629955 92.4396244232088
"1556" 311 117.099320324366 94.8837210410375
"1557" 311.2 114.088248747587 97.5083057359698
"1558" 311.4 110.117054124366 97.5453936590838
"1559" 311.6 106.068631669119 96.292813927062
"1560" 311.8 102.268023844366 93.8382258092228
"1561" 312 101.296197441132 89.9046593822124
"1562" 312.2 101.057305780876 85.8599540704753
"1563" 312.4 102.644080226871 85.7225914549533
"1564" 312.6 104.030444140366 87.9203936494588
"1565" 312.8 106.603984419709 90.1041543439503
"1566" 313 108.69596417477 94.3917711174687
"1567" 313.2 110.147697316422 99.5287852764519
"1568" 313.4 111.854959866721 103.488575472719
"1569" 313.6 111.11598435595 105.395843743857
"1570" 313.8 109.34889019837 107.096217860942
"1571" 314 106.680640996422 107.754309746216
"1572" 314.2 102.666093260858 109.377658632455
"1573" 314.4 98.7275906673638 111.226254480457
"1574" 314.6 96.1536415835574 114.436493868283
"1575" 314.8 94.438254988366 118.045393679584
"1576" 315 94.2674860153499 118.112701371959
"1577" 315.2 93.326668077817 116.88800502458
"1578" 315.4 90.7937183988627 114.660320406968
"1579" 315.6 86.9439932494981 112.441860597057
"1580" 315.8 83.4835493763573 109.211602478442
"1581" 316 79.8972556733595 106.400247129477
"1582" 316.2 76.534761380366 103.093470587709
"1583" 316.4 73.8161489478562 99.2940200454479
"1584" 316.6 72.961767228366 94.6607782715838
"1585" 316.8 73.3355732216598 89.6422183434884
"1586" 317 72.321578322183 83.9831466839832
"1587" 317.2 70.2235913912507 79.77311410285
"1588" 317.4 67.3449219570225 77.0357782539588
"1589" 317.6 63.4002619870722 76.7262970228801
"1590" 317.8 59.343940460366 76.2569320993339
"1591" 318 55.1300661867213 77.8329810624484
"1592" 318.2 50.8668981538216 80.7423972192039
"1593" 318.4 46.2469129732559 82.6689143365151
"1594" 318.6 41.2618409067213 82.3085055284623
"1595" 318.8 36.201339524366 80.4728411804728
"1596" 319 34.0282558068369 76.6432733304894
"1597" 319.2 34.7825712312507 73.2815568655892
"1598" 319.4 35.9445205248584 70.3119123626196
"1599" 319.6 35.1569423162019 69.1554363614631
"1600" 319.8 32.7617995353725 68.3233240144772
"1601" 320 30.4779449478562 65.9606866659607
"1602" 320.2 27.591482996366 64.8819320879588
"1603" 320.4 25.0766926797762 65.15772947285
"1604" 320.6 22.7747176379719 66.1427200892196
"1605" 320.8 21.2807827933821 67.0151403593228
"1606" 321 22.5621690183402 66.3767345894537
"1607" 321.2 24.345933052366 65.9203936274589
"1608" 321.4 26.9746476422347 65.2327763575405
"1609" 321.6 31.3772283211325 64.3801838182263
"1610" 321.8 36.1919437246931 65.2421572421652
"1611" 322 40.9226281227487 66.109123512263
"1612" 322.2 45.6832132620107 68.1651488604728
"1613" 322.4 48.913879364366 71.2632741712633
"1614" 322.6 51.9272221326943 75.2067184059759
"1615" 322.8 56.0130899133595 78.2500639859424
"1616" 323 58.8133554130129 82.0125224512433
"1617" 323.2 61.5342993638522 86.1394571861395
"1618" 323.4 65.863932484366 87.0462677639693
"1619" 323.6 70.0826541264974 85.176491223638
"1620" 323.8 72.9859614645296 81.4147651429532
"1621" 324 75.4333581387772 77.5882257929728
"1622" 324.2 76.1396782165277 72.8175313651252
"1623" 324.4 75.831719404366 67.6992397830839
"1624" 324.6 74.8342528098693 63.149331355457
"1625" 324.8 75.3154684390938 57.8264759270572
"1626" 325 78.174494764944 54.5341060006879
"1627" 325.2 81.8334040364218 51.4431208822123
"1628" 325.4 85.9376861236595 50.3367815734137
"1629" 325.6 90.1771027020107 52.2298341906914
"1630" 325.8 94.3971055755437 54.6861278854554
"1631" 326 98.7964881261234 56.9051878876744
"1632" 326.2 102.138121218285 59.7495528520572
"1633" 326.4 105.698391735865 60.6676463529753
"1634" 326.6 109.660130348202 62.6511628549589
"1635" 326.8 111.513507364366 65.6127013194588
"1636" 327 114.490272881132 66.2158481662158
"1637" 327.2 116.679071069955 63.7945195099484
"1638" 327.4 116.758885865315 60.5456172374687
"1639" 327.6 116.191281747856 56.5192947334424
"1640" 327.8 114.133956915719 53.2289803839982
"1641" 328 111.277117146721 48.6721418794414
"1642" 328.2 109.7901168 44.3272761827888
"1643" 328.4 110.687406307709 40.6340688329418
"1644" 328.6 112.492629763874 36.926803867696
"1645" 328.8 111.889563746871 35.072408250457
"1646" 329 109.578192866871 34.6786353654479
"1647" 329.2 105.533293826871 33.7720419414643
"1648" 329.4 101.84248074166 31.7262969778801
"1649" 329.6 100.158897916366 27.5838551275839
"1650" 329.8 99.8296095425865 23.4891333542584
"1651" 330 97.741589204366 20.5078061705078
"1652" 330.2 95.093143404366 20.6030858898339
"1653" 330.4 90.6747289103918 19.7239278851085
"1654" 330.6 86.435133316366 18.3242397337089
"1655" 330.8 81.6958834401033 16.9025699399795
"1656" 331 76.650329924366 15.8050089619589
"1657" 331.2 71.873496772366 14.4396243452089
"1658" 331.4 66.605497308366 13.2665474209589
"1659" 331.6 61.565593669085 13.0013652360783
"1660" 331.8 56.2834676841091 12.9705607975859
"1661" 332 51.3720039583704 12.8471335013087
"1662" 332.2 46.005404340366 13.9492397293339
"1663" 332.4 43.0712474048584 17.5632507214094
"1664" 332.6 43.3005500733595 21.4002470637079
"1665" 332.8 43.173975012366 26.6030858958339
"1666" 333 41.450077564366 31.1223166695839
"1667" 333.2 38.4929550789318 35.8740425204894
"1668" 333.4 35.6020952050225 40.4032996019418
"1669" 333.6 31.4226719528671 43.2775364509698
"1670" 333.8 26.9191675758649 46.1255217999717
"1671" 334 22.381267804366 48.6223166870838
"1672" 334.2 18.3524199638736 48.0436677634283
"1673" 334.4 14.3533814498693 46.6749723774442
"1674" 334.6 12.1070491564218 43.1476663354554
"1675" 334.8 12.4060726325128 39.7695060243849
"1676" 335 14.911800872862 36.6081764058389
"1677" 335.2 15.158233804366 34.1030859033338
"1678" 335.4 12.8687509131883 32.7543096712158
"1679" 335.6 11.3034146247189 33.385980633386
"1680" 335.8 11.546716804366 35.3697863276775
"1681" 336 10.574014892366 40.0069320630839
"1682" 336.2 7.47430143335948 43.314166489468
"1683" 336.4 5.56604465236602 45.7665474534589
"1684" 336.6 6.96249789236602 48.4396243792089
"1685" 336.8 9.02929348963822 50.3667263426744
"1686" 337 12.403850172366 53.7377013075838
"1687" 337.2 12.692264648732 57.7280859269588
"1688" 337.4 12.702402244366 62.4134006239519
"1689" 337.6 12.9731033373789 67.5513707444744
"1690" 337.8 12.7733653752811 72.9912438268374
"1691" 338 11.6716557614821 77.8944061009713
"1692" 338.2 12.1752474640131 82.6471142980317
"1693" 338.4 14.3075209238736 87.5907233029753
"1694" 338.6 16.722607137204 91.9884409996807
"1695" 338.8 18.6882601495495 96.4065869656374
"1696" 339 21.777668515579 99.7853310459392
"1697" 339.2 25.5493241086895 100.527728200528
"1698" 339.4 29.6148720886287 100.495440585111
"1699" 339.6 33.1895532331883 103.025288779948
"1700" 339.8 36.2461335453148 107.522361476753
"1701" 340 38.6961525468714 112.31599805847
"1702" 340.2 41.3408511909236 116.245909639323
"1703" 340.4 43.520680644366 118.881932141959
"1704" 340.6 46.3018423555135 118.047035333432
"1705" 340.8 50.779196229085 117.33334914041
"1706" 341 55.5235890596471 116.94873375541
"1707" 341.2 60.8902047802019 118.830650103446
"1708" 341.4 62.6812114563573 122.444203222444
"1709" 341.6 62.6988120062886 126.189624456959
"1710" 341.8 61.4920371800426 127.781753266243
"1711" 342 60.1038494793551 127.828818612444
"1712" 342.2 58.0160220635574 127.75491961237
"1713" 342.4 55.2337087503918 126.875695149953
"1714" 342.6 52.5883663895495 125.282326609898
"1715" 342.8 49.039078620366 123.314624454084
"1716" 343 45.0311817774641 122.060069798983
"1717" 343.2 42.278318796366 122.103085991334
"1718" 343.4 43.405112100366 122.824239838209
"1719" 343.6 45.1808319473638 123.08522883847
"1720" 343.8 47.5163062651746 123.711985800635
"1721" 344 50.3383288530129 127.048300650125
"1722" 344.2 51.8489534903617 127.883763650961
"1723" 344.4 53.238069052366 128.487701382334
"1724" 344.6 53.9860543638736 128.149331420457
"1725" 344.8 56.4871210699548 128.287526574441
"1726" 345 60.0242189387772 128.680883190219
"1727" 345.2 62.974718884366 128.881932151959
"1728" 345.4 66.2021818889558 128.759980921068
"1729" 345.6 69.8416405122043 128.479427690018
"1730" 345.8 71.8114843866609 127.559230458328
"1731" 346 73.7166668902926 125.459841417768
"1732" 346.2 77.064450540366 124.035778300959
"1733" 346.4 80.5376354987772 122.439624453209
"1734" 346.6 84.2448342388627 120.136510912444
"1735" 346.8 87.8832421899548 117.011302755473
"1736" 347 91.3146940758736 113.941761213942
"1737" 347.2 94.8984355246229 110.92206590323
"1738" 347.4 99.3224353307601 109.716828940486
"1739" 347.6 103.539277828366 111.574239826959
"1740" 347.8 103.04276111653 111.941761211942
"1741" 348 102.405605460876 113.158488905466
"1742" 348.2 101.208645524366 114.660778291584
"1743" 348.4 99.6744507209913 115.849731792773
"1744" 348.6 97.2386520050225 117.813556063967
"1745" 348.8 96.4352695668369 118.398697410706
"1746" 349 96.682210884366 116.381932139459
"1747" 349.2 98.9327562290849 115.430515138507
"1748" 349.4 102.41477755837 114.193287444963
"1749" 349.6 105.636632869023 111.386205634463
"1750" 349.8 109.046210672867 107.975338707975
"1751" 350 112.431784543417 104.892665589508
"1752" 350.2 113.824878244366 103.305009049459
"1753" 350.4 114.386328259811 101.59060643236
"1754" 350.6 114.70915269231 99.9134006614519
"1755" 350.8 116.449247264366 96.9187910815342
"1756" 351 118.754983137729 94.5365966176135
"1757" 351.2 118.666499815544 92.4046593847124
"1758" 351.4 117.277840826334 89.6699246127469
"1759" 351.6 116.89441155595 85.4040270315579
"1760" 351.8 117.324819940267 80.6642960652797
"1761" 352 118.230928984366 76.5982782535213
"1762" 352.2 117.572100721132 72.7280859419589
"1763" 352.4 114.536371670943 70.1299697855146
"1764" 352.6 111.036159043852 67.8535040140073
"1765" 352.8 106.85045098166 66.1180680507334
"1766" 353 102.589047564858 63.7024448944717
"1767" 353.2 100.325132364944 60.495644468188
"1768" 353.4 101.476165285023 56.8904790799674
"1769" 353.6 104.946279009377 55.5852287709698
"1770" 353.8 108.523400576357 55.8965840789735
"1771" 354 110.428290537481 57.5123260805892
"1772" 354.2 111.002660885008 56.3150424640073
"1773" 354.4 111.161777004687 53.2632029609555
"1774" 354.6 111.430958409869 49.0101371874717
"1775" 354.8 112.099910708694 45.2323594144631
"1776" 355 115.14630153491 42.4329159501252
"1777" 355.2 116.993382492366 42.8723166813338
"1778" 355.4 115.64215172443 42.619390258004
"1779" 355.6 113.956206138777 41.8539600264693
"1780" 355.8 110.795581546721 40.5165474482089
"1781" 356 106.776948116422 38.4623516384623
"1782" 356.2 104.174904820366 34.8819320579588
"1783" 356.4 104.220431815544 30.0620019762159
"1784" 356.6 103.878606758725 25.3631104330554
"1785" 356.8 101.117036304202 23.985121547062
"1786" 357 97.4427902009103 24.9766065865151
"1787" 357.2 92.4626151973364 24.8747763941055
"1788" 357.4 88.1713490999024 22.8890876998122
"1789" 357.6 83.3572565337483 21.4558965406867
"1790" 357.8 78.903916532366 18.8050089649589
"1791" 358 75.0914984113956 15.2862254191324
"1792" 358.2 71.796451076366 13.1992397285839
"1793" 358.4 69.8738107499548 15.1756383305603
"1794" 358.6 70.457782108366 18.5838551185839
"1795" 358.8 72.7797009293769 21.2170968789094
"1796" 359 76.2559293468714 20.9332140940101
"1797" 359.2 80.8788844078808 19.5974955503667
"1798" 359.4 86.063733537204 17.5998807599076
"1799" 359.6 89.0012267054398 14.1174108448866
"1800" 359.8 91.0065112918736 10.9332140840101
"1801" 360 90.3351130618606 9.69695034815849
"1802" 360.2 88.3472674220107 8.54976420085746
"1803" 360.4 85.9985410518736 8.50586365465971
"1804" 360.6 82.3102252873293 9.91743499068667
"1805" 360.8 77.6046459211325 10.5427711951582
"1806" 361 73.009920788366 10.0069320330839
"1807" 361.2 68.6142846618 9.01610018978533
"1808" 361.4 64.6276178374765 10.0268336446422
"1809" 361.6 61.2870512503616 12.5449356971603
"1810" 361.8 56.4074905293769 15.2280858844589
"1811" 362 52.6673876142407 18.1225632065841
"1812" 362.2 48.4816718089558 20.8050089669589
"1813" 362.4 43.145082876366 22.0550089682089
"1814" 362.6 37.8743317638562 21.8709430449479
"1815" 362.8 32.8663615238562 21.5852287369698
"1816" 363 28.5165252498002 23.4874547388721
"1817" 363.2 26.854480086549 27.1410413579103
"1818" 363.4 28.2300732814027 31.0219715156374
"1819" 363.6 31.6054741538216 34.2397138265474
"1820" 363.8 35.0731704153725 38.4515291384515
"1821" 364 37.1409211866609 43.1127012969589
"1822" 364.2 37.742253444366 48.1127013019589
"1823" 364.4 37.7630766231468 54.1002273079464
"1824" 364.6 38.1887682699548 58.2175964274484
"1825" 364.8 41.0992444788627 60.676803891446
"1826" 365 44.3828586563573 61.1346793534424
"1827" 365.2 48.641400673055 60.7112003914804
"1828" 365.4 52.284628564366 62.4134006239519
"1829" 365.6 52.9722165990938 65.9302326274687
"1830" 365.8 51.1201879211325 69.9308831314693
"1831" 366 48.027853860366 72.9973167114589
"1832" 366.2 43.5452697011987 73.8410155584564
"1833" 366.4 38.984615292366 72.8723167113339
"1834" 366.6 34.0684891463338 73.2252716732253
"1835" 366.8 30.2027817533595 75.9423716759424
"1836" 367 29.9734790848584 79.852628064468
"1837" 367.2 29.307777266902 82.8799077982645
"1838" 367.4 26.2582801123144 85.3372335699526
"1839" 367.6 23.613998940366 85.5357782624588
"1840" 367.8 24.288148780366 86.5934705712089
"1841" 368 24.9902029920204 88.5071786500456
"1842" 368.2 24.3250273576448 91.0489114602797
"1843" 368.4 23.681413924366 94.5838551945838
"1844" 368.6 22.799443450915 98.8212033911289
"1845" 368.8 23.7639628788627 102.196950432966
"1846" 369 24.8692017248584 105.003727012696
"1847" 369.2 23.216320993055 105.289061589904
"1848" 369.4 20.9379624602628 104.121017357967
"1849" 369.6 18.7316759000426 101.72629704788
"1850" 369.8 15.0983354755135 99.0320259298012
"1851" 370 12.9592212438736 97.1758177356374
"1852" 370.2 12.249758780366 97.5934705822088
"1853" 370.4 13.3738004358562 98.1017123519479
"1854" 370.6 15.5135289913531 98.1334913904412
"1855" 370.8 18.2835173045296 98.5536019293228
"1856" 371 22.5624169128671 100.786694046941
"1857" 371.2 27.3500432808512 102.137746086753
"1858" 371.4 32.4655191557191 103.202146780125
"1859" 371.6 36.1921674268714 105.77753651347
"1860" 371.8 39.5228650766943 109.394752632472
"1861" 372 41.7229477248584 113.506474251968
"1862" 372.2 44.5938171298693 116.244569485475
"1863" 372.4 48.0986283834172 117.602862371449
"1864" 372.6 51.1876669686287 115.955102869801
"1865" 372.8 53.5617447242376 112.477249866323
"1866" 373 55.5997336677095 107.608427861455
"1867" 373.2 58.929819844366 103.731430472962
"1868" 373.4 62.6536951638736 100.878269123955
"1869" 373.6 67.1938879693769 99.7976830459515
"1870" 373.8 71.5706892739617 99.5796065457335
"1871" 374 75.324427235579 101.305903508998
"1872" 374.2 78.3471696558649 104.321492550475
"1873" 374.4 81.7721176523102 104.668645396976
"1874" 374.6 84.3286339531883 101.915148894223
"1875" 374.8 87.2127573366679 97.9338104671646
"1876" 375 91.443103556366 95.7473167342089
"1877" 375.2 96.605165188366 95.6511628879589
"1878" 375.4 101.788727962749 97.3345260434884
"1879" 375.6 106.444464310924 98.600506237062
"1880" 375.8 111.247516267364 99.1841299299534
"1881" 376 114.547181644366 99.3242398147088
"1882" 376.2 115.010525908038 98.6340688909417
"1883" 376.4 114.428986535544 98.8557083527019
"1884" 376.6 113.076818275579 98.9713775451252
"1885" 376.8 111.894256446123 97.9964222749195
"1886" 377 111.680998004494 94.7180525024104
"1887" 377.2 113.656853061199 91.1978077296593
"1888" 377.4 116.378041478031 87.9163019956086
"1889" 377.6 118.171260444302 84.3250759150943
"1890" 377.8 117.690003980858 79.6255218334717
"1891" 378 115.173177924366 76.0259582914106
"1892" 378.2 111.898735844366 74.3066115973835
"1893" 378.4 111.347769513822 71.8694097487925
"1894" 378.6 113.766646028689 71.5116279792039
"1895" 378.8 118.075232460858 71.292188517446
"1896" 379 121.760584932366 71.4973167099589
"1897" 379.2 123.404488492286 69.9651345930421
"1898" 379.4 121.910196926123 69.141323861449
"1899" 379.6 119.682102196422 67.8679460909449
"1900" 379.8 116.405909060366 65.3434705499589
"1901" 380 113.448821861861 61.5925547769772
"1902" 380.2 113.076818275579 56.9051878876744
"1903" 380.4 114.710903748366 52.3263765369418
"1904" 380.6 117.398942484038 48.1468893404546
"1905" 380.8 119.23558733231 44.7735404524658
"1906" 381 117.21313781231 42.7980159889519
"1907" 381.2 113.55346725231 41.3469670259623
"1908" 381.4 109.334826277023 38.5742397539588
"1909" 381.6 106.638226917023 35.2067183659759
"1910" 381.8 103.502506036422 30.9885754002193
"1911" 382 99.1908939042024 27.7937519354861
"1912" 382.2 95.1763177387772 25.0445194711984
"1913" 382.4 90.9771605413682 22.4716756224717
"1914" 382.6 87.9228490323747 18.9735071343581
"1915" 382.8 87.610080180366 15.3050089614589
"1916" 383 86.1921430562192 14.3059951527675
"1917" 383.2 83.6381953818 16.064400731449
"1918" 383.4 79.0317423531883 18.6634005725096
"1919" 383.6 74.2314534094981 20.8050089669589
"1920" 383.8 70.332582852366 22.4011628147089
"1921" 384 65.093475524366 22.6097426995328
"1922" 384.2 60.4357129899548 20.1057082662596
"1923" 384.4 56.8569237303617 15.8141664696603
"1924" 384.6 54.3152744366436 11.4433068306741
"1925" 384.8 51.456387332366 9.59347049420885
"1926" 385 50.3831228739617 11.6636851655098
"1927" 385.2 51.8118481675995 13.4273865826582
"1928" 385.4 54.2819544844945 14.8601929071679
"1929" 385.6 57.9575765468714 16.5742397319589
"1930" 385.8 62.6298050270722 18.2110912528265
"1931" 386 67.234629155579 21.3416815982648
"1932" 386.2 70.8360674999024 25.3756708561449
"1933" 386.4 74.3739798187772 29.5724914757263
"1934" 386.6 77.7880977713956 33.6940966336941
"1935" 386.8 80.618183268366 36.5934705212089
"1936" 387 84.5069633818301 38.2341587920803
"1937" 387.2 89.0510181413682 37.5540932144772
"1938" 387.4 94.245640748366 37.2569320603339
"1939" 387.6 98.762444676366 36.2280859054588
"1940" 387.8 103.890038490915 35.8758591743374
"1941" 388 108.507829333013 37.1914132910376
"1942" 388.2 111.466423892038 40.4118466019503
"1943" 388.4 110.891888666721 44.1441698364519
"1944" 388.6 108.086765667072 46.3416816078801
"1945" 388.8 104.544822933748 46.9194074161502
"1946" 389 101.000824890915 47.2017701087402
"1947" 389.2 97.462298556366 47.6511628399589
"1948" 389.4 94.7184852086287 47.2309001856924
"1949" 389.6 94.178225764366 49.1543679568467
"1950" 389.8 93.4480834270722 53.1305903838998
"1951" 390 91.770547764366 57.9203936194588
"1952" 390.2 91.385319284366 62.1511628544588
"1953" 390.4 93.370885219117 65.8295589350603
"1954" 390.6 96.5388700635574 68.4257603607334
"1955" 390.8 100.036517415677 68.7318382841164
"1956" 391 103.972659868366 68.4492397838338
"1957" 391.2 107.694107940267 67.6530390138069
"1958" 391.4 110.550436164366 65.649331357957
"1959" 391.6 112.166720883981 63.580928740504
"1960" 391.8 112.288662224202 64.4447838567525
"1961" 392 112.055514859902 66.6726297820572
"1962" 392.2 111.885894907874 70.3947525934717
"1963" 392.4 110.122404524202 74.5913337899759
"1964" 392.6 107.40571388101 78.1597971012367
"1965" 392.8 103.983634411396 81.3774598352236
"1966" 393 100.604537233188 84.1266873379728
"1967" 393.2 96.7005550793551 86.7573899944497
"1968" 393.4 93.1466694926943 89.446034689446
"1969" 393.6 89.7395376200378 93.0699663084546
"1970" 393.8 88.3953191661234 97.262969697263
"1971" 394 88.159030764366 102.353085971584
"1972" 394.2 87.6622269802668 107.427898361274
"1973" 394.4 87.3333733753499 112.118329865964
"1974" 394.6 85.048310788366 116.069966331455
"1975" 394.8 81.0629470764218 118.471092987702
"1976" 395 77.5919995250225 117.864838140942
"1977" 395.2 73.5501578893769 116.061419331446
"1978" 395.4 69.7775036299549 113.444869213445
"1979" 395.6 66.345468084366 109.869694363716
"1980" 395.8 62.579859692366 106.958855206959
"1981" 396 58.371238548366 106.112701359959
"1982" 396.2 54.0319148898693 108.011968746473
"1983" 396.4 50.1681116427487 110.885509941655
"1984" 396.6 49.0324112014027 114.670886791594
"1985" 396.8 50.7773101504469 117.057245217057
"1986" 397 54.114463844366 118.881932141959
"1987" 397.2 57.1779474893769 121.93138268347
"1988" 397.4 59.097739937204 125.568322687107
"1989" 397.6 59.4465897509236 126.883808303807
"1990" 397.8 60.0227936704469 125.536672763998
"1991" 398 61.8049397063338 124.791875878638
"1992" 398.2 62.7327163885648 124.78922999402
"1993" 398.4 63.6838894987772 126.985078996216
"1994" 398.6 63.8827574608758 127.151162919459
"1995" 398.8 64.1120601293769 125.951529225952
"1996" 399 66.2867442401033 124.979493109595
"1997" 399.2 70.0450708507601 124.801256724801
"1998" 399.4 73.472194964366 123.939624454709
"1999" 399.6 75.773935132366 121.285778298209
"2000" 399.8 78.9179248267213 117.859204871705
"2001" 400 82.3660455104469 114.660107445429
"2002" 400.2 86.5086769387772 112.168645404476
"2003" 400.4 90.932675820366 110.939624441709
"2004" 400.6 95.1502557608512 110.518783672057
"2005" 400.8 99.876788513055 109.519830824904
"2006" 401 104.328158764173 110.303336825688
"2007" 401.2 105.46366917231 110.682631441452
"2008" 401.4 105.638773044366 109.887176902195
"2009" 401.6 104.716976340876 108.845302093461
"2010" 401.8 104.143919044623 105.754841821139
"2011" 402 104.807029738777 101.836477586452
"2012" 402.2 107.417244539874 97.7280859669588
"2013" 402.4 111.724913242235 96.2177670039101
"2014" 402.6 116.042181722749 95.4919500031842
"2015" 402.8 117.099320324366 96.1239583884316
"2016" 403 116.906706084366 96.061419311446
"2017" 403.2 117.463725625585 96.5638448119485
"2018" 403.4 117.599076191353 96.4702896964703
"2019" 403.6 117.154352947856 96.4368771579753
"2020" 403.8 116.53898797231 96.2333307346949
"2021" 404 116.705895492088 94.9048453872125
"2022" 404.2 116.507383866334 92.5029452309645
"2023" 404.4 115.901762205072 88.8317648811394
"2024" 404.6 116.730484548921 85.0685114927608
"2025" 404.8 117.992722530007 81.4187569891111
"2026" 405 120.244042607722 78.5679603708756
"2027" 405.2 121.37870628366 76.3568484840492
"2028" 405.4 119.918492375544 74.9920719442228
"2029" 405.6 116.98803209253 73.6169748274631
"2030" 405.8 113.558496833868 71.451490209913
"2031" 406 109.618720752064 69.0787120536941
"2032" 406.2 105.381207472064 67.3434705519588
"2033" 406.4 101.11661871653 65.5742397809588
"2034" 406.6 97.1301509782851 63.1216458554293
"2035" 406.8 94.3289673250725 59.8100257367331
"2036" 407 92.2028099451746 55.2325581936941
"2037" 407.2 91.674240644366 50.6127013044589
"2038" 407.4 91.982423428366 45.3434705299589
"2039" 407.6 93.5478519020107 40.6564076021949
"2040" 407.8 96.472847564944 36.4488216749104
"2041" 408 101.038961547364 34.3214924804753
"2042" 408.2 105.157237444366 33.3050089794589
"2043" 408.4 110.117054124366 33.1223166715839
"2044" 408.6 112.643163840521 33.8299570184453
"2045" 408.8 111.330770767822 33.2211825562981
"2046" 409 109.411871973022 33.369111556446
"2047" 409.2 106.961234217481 33.3941271718557
"2048" 409.4 102.5143909018 33.5599284797138
"2049" 409.6 97.4329125189318 32.8069813635762
"2050" 409.8 93.5566070667213 31.1808830927193
"2051" 410 90.6586383020107 29.0742397444589
"2052" 410.2 88.4401131870722 27.5581395506351
"2053" 410.4 87.8311279418606 24.2665474319589
"2054" 410.6 87.282635972366 22.4887696609503
"2055" 410.8 86.3706299277407 23.5420393927728
"2056" 411 84.5623302295495 24.9470208172547
"2057" 411.2 82.0893891703616 24.4863276629479
"2058" 411.4 81.7658057992339 22.2450805068605
"2059" 411.6 82.2575444837095 18.5058636646597
"2060" 411.8 83.0964864768584 14.3007354566084
"2061" 412 85.9204025011987 12.7853690243238
"2062" 412.2 87.9744421048584 10.5566115220951
"2063" 412.4 87.1679633157191 9.95527729072451
"2064" 412.6 85.8358889970225 11.2067183573606
"2065" 412.8 82.7864692733595 11.9405400927098
"2066" 413 78.5336691642019 13.6255217790101
"2067" 413.2 73.953730564366 14.6511628069589
"2068" 413.4 69.330988804366 14.3123349681585
"2069" 413.6 64.6365766339617 12.4150268470304
"2070" 413.8 60.2139147648584 11.4826646345596
"2071" 414 55.3068377128671 12.3709430239094
"2072" 414.2 51.937922932366 15.2280858844589
"2073" 414.4 47.758193924366 18.0550089642089
"2074" 414.6 44.0562421887923 21.2271478058425
"2075" 414.8 40.1700887557191 24.6779964323703
"2076" 415 36.2704831056015 27.8957387432804
"2077" 415.2 31.4470563378084 30.4766787843228
"2078" 415.4 27.2493634323747 33.0302837099534
"2079" 415.6 24.0995277802668 37.0151403293228
"2080" 415.8 24.9545470528914 40.7674855253829
"2081" 416 26.724718916366 45.2665474529588
"2082" 416.2 28.0522755065862 49.7990918421068
"2083" 416.4 30.1313880525723 53.5804767689651
"2084" 416.6 32.7624706419075 57.099568118638
"2085" 416.8 34.0309059091194 61.3678607767525
"2086" 417 35.623496804366 65.5078062039693
"2087" 417.2 37.5167538284652 68.8537895150076
"2088" 417.4 36.9090848704469 72.3971378262433
"2089" 417.6 35.556081820366 75.2857782522089
"2090" 417.8 32.9761708635574 76.1001789837925
"2091" 418 29.4464029296382 77.262969677263
"2092" 418.2 26.1066022923102 79.5287852564519
"2093" 418.4 24.8519158295495 83.1718729524026
"2094" 418.6 24.3737840313531 86.3559445709713
"2095" 418.8 25.3260432162192 89.0101372274717
"2096" 419 24.188293513451 88.9325393812402
"2097" 419.2 21.8293539273293 88.083115534237
"2098" 419.4 17.9264762620711 86.4053842633285
"2099" 419.6 14.9062674894981 83.5688730681842
"2100" 419.8 12.2144461568584 80.215265449446
"2101" 420 9.697620100366 76.0838551760838
"2102" 420.2 6.90646467642185 73.8032607507263
"2103" 420.4 2.92976394401309 74.2159402126775
"2104" 420.6 0.873621840355253 74.7642850209181
"2105" 420.8 1.7305244179729 74.6226728284688
"2106" 421 2.77344885913512 76.1275896761276
"2107" 421.2 3.65574631451992 79.6139420257678
"2108" 421.4 5.67433145354565 82.831275452062
"2109" 421.6 9.39127173586491 84.7061079154753
"2110" 421.8 12.577202988366 87.7377013415838
"2111" 422 14.2224929855852 91.9588551919588
"2112" 422.2 14.3112976653687 95.6353257725584
"2113" 422.4 16.8083740978084 99.2196431992196
"2114" 422.6 19.666927671268 102.829300548983
"2115" 422.8 22.4082807958406 106.349099090964
"2116" 423 25.482357068366 106.603085975834
"2117" 423.2 28.9313866601673 104.700472550854
"2118" 423.4 33.148403820366 103.545393665084
"2119" 423.6 37.251087132366 104.353085973584
"2120" 423.8 40.458114228366 107.074239822459
"2121" 424 41.878390806549 110.79488759541
"2122" 424.2 41.1555569469321 115.420393676959
"2123" 424.4 41.209309764366 118.561419333946
"2124" 424.6 43.3797433796126 120.307823335692
"2125" 424.8 46.0611062983402 120.721848989953
"2126" 425 45.9933099766679 118.971377565125
"2127" 425.2 45.9260096751864 115.92696029285
"2128" 425.4 46.3915500493769 111.446034711446
"2129" 425.6 46.1964568255853 106.688584937458
"2130" 425.8 44.6942836773364 102.540250548694
"2131" 426 41.209309764366 99.2848625069772
"2132" 426.2 36.7373095650725 97.3936378127782
"2133" 426.4 31.7168849268369 97.3533325050456
"2134" 426.6 26.9375118093769 96.8855951199625
"2135" 426.8 21.755271524366 97.407573158946
"2136" 427 17.0007410596471 97.7382074285074
"2137" 427.2 12.5802566174813 96.5554780811708
"2138" 427.4 11.1516106809103 92.5604331156374
"2139" 427.6 12.7814234690571 88.5762121885762
"2140" 427.8 15.6374763703617 85.0266207619497
"2141" 428 18.849308844944 82.0257447974104
"2142" 428.2 23.1394064288296 78.9713775251252
"2143" 428.4 27.3312068409103 77.9253246010022
"2144" 428.6 30.557742292366 79.5069321025838
"2145" 428.8 34.6980088801033 79.7637332182253
"2146" 429 37.4466129677407 77.3345260234884
"2147" 429.2 37.6533545762192 74.2665474819589
"2148" 429.4 37.048842180366 70.4300090165839
"2149" 429.6 35.4950873238736 66.3727745894497
"2150" 429.8 33.8805728446931 64.9982547803829
"2151" 430 34.9962658285648 65.5387368193849
"2152" 430.2 36.3847816668714 67.1511628594589
"2153" 430.4 36.4832140153499 69.1352153999044
"2154" 430.6 36.079688415281 72.6673572111289
"2155" 430.8 35.1771955109236 74.9044461749044
"2156" 431 32.8238712077407 75.9660108298122
"2157" 431.2 29.4732793190938 77.5134169082826
"2158" 431.4 25.1730544251746 79.7495528720572
"2159" 431.6 21.745640812366 80.4203936419589
"2160" 431.8 22.467944212366 80.1415474878338
"2161" 432 23.074679068366 81.2857782582089
"2162" 432.2 24.859496355579 83.1395349523703
"2163" 432.4 27.449738677947 86.5150681865151
"2164" 432.6 29.6434965678808 89.9731664592039
"2165" 432.8 33.0669805420107 91.4256384221949
"2166" 433 37.742253444366 92.3153280000076
"2167" 433.2 42.0514371347703 91.6815743455277
"2168" 433.4 44.9361713365277 89.54382834339
"2169" 433.6 46.8655913374813 85.9644836859645
"2170" 433.8 46.862537708366 83.1030859523339
"2171" 434 45.494976604366 79.6703936412088
"2172" 434.2 44.564852570915 75.7442802911289
"2173" 434.4 44.0844296263338 70.92696024785
"2174" 434.6 44.2629501668245 66.1521009353829
"2175" 434.8 44.7497429413682 61.3453020459607
"2176" 435 46.9969090618606 56.2079393869772
"2177" 435.2 49.6586544128584 51.9417611519418
"2178" 435.4 52.1272486309236 48.1220821481221
"2179" 435.6 54.7281417888296 44.4454383367531
"2180" 435.8 53.6393487318736 41.3520175259674
"2181" 436 50.3948688370225 39.6938978704631
"2182" 436.2 46.2781055396471 40.0458996785074
"2183" 436.4 41.1623306889558 39.9419696014804
"2184" 436.6 36.9980620555437 38.0515124842054
"2185" 436.8 33.1781334045587 35.2448083275525
"2186" 437 30.4318711208512 30.7334526307334
"2187" 437.2 28.111541444366 27.2665474349589
"2188" 437.4 27.822620084366 28.2088551282089
"2189" 437.6 29.0381721103918 29.7966929759505
"2190" 437.8 31.4531745365277 31.0554562079785
"2191" 438 33.7156985993551 34.907573096446
"2192" 438.2 34.6698214040389 40.1671102940133
"2193" 438.4 33.6400907301339 44.8694580679464
"2194" 438.6 31.1528189018301 49.3576405724346
"2195" 438.8 27.5188822591825 52.6689143065151
"2196" 439 23.0210222498693 55.0357782319589
"2197" 439.2 18.3096168037095 55.215265424446
"2198" 439.4 13.5518804290571 54.0397230001936
"2199" 439.6 8.060399060366 52.4300089985839
"2200" 439.8 3.48510616190754 51.9400934211709
"2201" 440 2.017380722183 54.8232276163617
"2202" 440.2 3.80712642995485 57.3609530419763
"2203" 440.4 7.41670915923391 59.8211091982826
"2204" 440.6 9.91690401621919 63.9115178946807
"2205" 440.8 9.71688152436601 68.2195389374503
"2206" 441 7.81296384140271 72.9943581345328
"2207" 441.2 5.12624212485839 76.8207880998977
"2208" 441.4 3.33736506878611 80.1020912570252
"2209" 441.6 5.45220470560146 82.0377506435762
"2210" 441.8 9.20032514995485 82.5532607594763
"2211" 442 13.6829838123102 84.2053586842053
"2212" 442.2 16.9661810955437 87.2997642642228
"2213" 442.4 18.3558904872499 91.3039695374578
"2214" 442.6 18.5328873335337 96.0440942729672
"2215" 442.8 19.0079842247189 100.258450354105
"2216" 443 20.378079708366 101.391547509084
"2217" 443.2 22.853172692366 102.670393664209
"2218" 443.4 24.7173661923144 105.649083897957
"2219" 443.6 27.0348772290571 108.901656016594
"2220" 443.8 29.623563228366 110.631932133709
"2221" 444 33.228165877947 111.317829557472
"2222" 444.2 37.0563588355135 111.236528749698
"2223" 444.4 41.209309764366 110.805009056959
"2224" 444.6 45.3528648935456 109.257166670796
"2225" 444.8 49.4489189242019 107.984496246446
"2226" 445 54.307078084366 107.728085976959
"2227" 445.2 58.6009662779719 108.384746400692
"2228" 445.4 62.2624941400426 110.474060941243
"2229" 445.6 63.9290348811325 114.432631445202
"2230" 445.8 63.9753733601033 118.628648834013
"2231" 446 62.8187930728671 122.645668414953
"2232" 446.2 60.0048760774765 125.357781879204
"2233" 446.4 56.888108900366 125.151162917459
"2234" 446.6 53.1983717197762 124.275928378122
"2235" 446.8 49.106493604366 123.593470608209
"2236" 447 45.1166271878562 123.414899184953
"2237" 447.2 40.7351824162192 123.921379877768
"2238" 447.4 37.1904396882113 123.227046492458
"2239" 447.6 35.278818706902 122.475049568629
"2240" 447.8 36.4446417040131 122.677478722677
"2241" 448 37.5408840011325 122.745568491976
"2242" 448.2 38.309958568732 122.879907838265
"2243" 448.4 39.427628044366 122.631932145709
"2244" 448.6 41.6128824393551 123.240906492472
"2245" 448.8 44.5824079335456 124.876303647953
"2246" 449 46.4312958437095 126.249453533942
"2247" 449.2 46.8374038999397 126.874427457644
"2248" 449.4 46.643058866902 126.857640649935
"2249" 449.6 46.612920054495 126.917275188456
"2250" 449.8 46.9143601073638 126.885595149963
"2251" 450 46.843276284366 126.343470610959
"2252" 450.2 47.6124317884692 125.753034033445
"2253" 450.4 49.7732351925128 125.519013033211
"2254" 450.6 52.4247116620107 126.897666419205
"2255" 450.8 54.6485305867213 128.007806266469
"2256" 451 57.2861783168584 128.471675728472
"2257" 451.2 60.056613148366 128.449239843834
"2258" 451.4 63.4840765326943 128.463128728463
"2259" 451.6 66.605497308366 128.141547535834
"2260" 451.8 69.9438522987772 128.217596497448
"2261" 452 71.4544433442024 128.45041245922
"2262" 452.2 71.4744395915281 127.806981458576
"2263" 452.4 71.6331875868714 126.207939456977
"2264" 452.6 72.8450241997762 123.562982800486
"2265" 452.8 75.1376034419075 120.270299874116
"2266" 453 77.1639678848584 117.306840563461
"2267" 453.2 80.5368572602019 114.71953898395
"2268" 453.4 84.4833090048584 114.04676729097
"2269" 453.6 88.2585481088584 114.958855214959
"2270" 453.8 92.194299092366 116.247316754709
"2271" 454 95.5569382312679 116.088409869935
"2272" 454.2 99.764038724366 114.843470599459
"2273" 454.4 103.574450845072 113.004005713004
"2274" 454.6 106.104257444858 110.340265479571
"2275" 454.8 109.183792289377 108.27753651597
"2276" 455 109.934070596366 107.862701361709
"2277" 455.2 109.873683412572 107.873616130951
"2278" 455.4 110.019445548469 108.050331284973
"2279" 455.6 109.534833822011 108.12435636197
"2280" 455.8 109.444138980167 107.994358169533
"2281" 456 109.082899101368 107.50830574597
"2282" 456.2 109.984887972782 105.878658821263
"2283" 456.4 111.380817571709 103.061419318446
"2284" 456.6 113.422900684944 99.9103601999104
"2285" 456.8 114.980563684366 96.3819321194589
"2286" 457 117.266810964494 92.7782531927782
"2287" 457.2 117.585043203852 89.7013301127782
"2288" 457.4 116.477701626721 85.3154985314693
"2289" 457.6 114.656621549955 82.1424216052193
"2290" 457.8 113.327664731256 78.0590340626744
"2291" 458 112.370640732366 73.4684705580839
"2292" 458.2 110.747148580505 69.5038633618116
"2293" 458.4 109.517323415544 64.9571068957263
"2294" 458.6 108.176353670447 60.5456172374687
"2295" 458.8 106.484135525022 55.7879150019418
"2296" 459 103.590641612858 52.7024448834717
"2297" 459.2 100.816996556858 50.1041543039503
"2298" 459.4 100.371843668038 46.3349235309503
"2299" 459.6 101.549243859613 41.1896243719588
"2300" 459.8 99.879607268366 38.8915474465838
"2301" 460 97.0047277504469 39.892665524508
"2302" 460.2 94.4294617245587 42.0173835650943
"2303" 460.4 92.7403380809913 45.3846154146154
"2304" 460.6 89.8093845899548 48.1651488404728
"2305" 460.8 85.5951473155135 48.1033204557956
"2306" 461 82.2764575070722 45.6350626456351
"2307" 461.2 81.0070805873638 41.3361445259515
"2308" 461.4 81.080457444366 35.8050089819588
"2309" 461.6 82.5208769648798 31.2899588235977
"2310" 461.8 85.0739926998736 26.9246670884631
"2311" 462 89.3359933749105 25.277280894508
"2312" 462.2 91.895747020366 27.3242397427089
"2313" 462.4 91.3392593641091 29.6511628219589
"2314" 462.6 90.0675560110872 33.0188926714804
"2315" 462.8 89.1177243820107 37.2473166757089
"2316" 463 90.4683080046229 41.1979855642749
"2317" 463.2 94.1507094333595 43.5797342589643
"2318" 463.4 98.9129525574765 44.2844365288998
"2319" 463.6 101.412458279234 46.4132379541055
"2320" 463.8 101.630256677023 49.3520175339674
"2321" 464 101.923109987072 52.2540251137925
"2322" 464.2 104.116300897729 55.8295589250603
"2323" 464.4 105.810450963981 59.4922999671846
"2324" 464.6 108.321614238863 60.8599540454753
"2325" 464.8 110.769079368211 60.3060485064599
"2326" 465 111.997183139709 59.4716756594717
"2327" 465.2 111.661327583417 60.8497317377728
"2328" 465.4 111.243847428366 63.0870602784717
"2329" 465.6 110.199450220202 66.1639833584717
"2330" 465.8 110.075047809313 68.9064820150603
"2331" 466 112.010720877477 71.5652952484884
"2332" 466.2 115.505875262011 73.5235404812158
"2333" 466.4 119.218076964366 75.3854285984623
"2334" 466.6 119.8046748876 74.6161978284623
"2335" 466.8 118.343904632513 73.5466263658543
"2336" 467 116.420584416357 72.7555584804479
"2337" 467.2 114.026451280851 69.508050169508
"2338" 467.4 112.015979284751 65.4036712038652
"2339" 467.6 110.512852888629 60.7205812376437
"2340" 467.8 110.987028428858 57.0101371954717
"2341" 468 112.51845124366 51.4404604975943
"2342" 468.2 114.863320243981 47.0508283778201
"2343" 468.4 116.320302740038 43.061419258446
"2344" 468.6 114.752114219902 40.9123435255277
"2345" 468.8 111.213387489498 40.3488372557335
"2346" 469 105.836456082183 41.0479239487402
"2347" 469.2 101.080982616668 40.5277281405277
"2348" 469.4 98.4857805931883 37.8504635224658
"2349" 469.6 97.433406420366 32.9203935944589
"2350" 469.8 98.3236192038522 27.6277514353201
"2351" 470 98.9110328098693 22.8013459689552
"2352" 470.2 99.571424484366 20.119390235504
"2353" 470.4 98.5904356913956 19.2218247076834
"2354" 470.6 95.6674627091194 18.6098870147637
"2355" 470.8 91.2442181434172 18.2915921490608
"2356" 471 86.0212366722043 18.6762075340608
"2357" 471.2 80.878212492366 17.7088551177089
"2358" 471.4 76.0541430093769 15.0632507189094
"2359" 471.6 72.1888466166679 11.8515205849284
"2360" 471.8 67.7542396599024 10.3756708526834
"2361" 472 63.7539310475995 11.9501138542578
"2362" 472.2 58.9955905576448 13.7130765021746
"2363" 472.4 54.692306564366 16.3453020009607
"2364" 472.6 51.3865086966679 20.1610018124687
"2365" 472.8 49.222062148366 24.7184705093339
"2366" 473 46.4054148461234 28.6314848209392
"2367" 473.2 42.5271966574641 30.9770737463617
"2368" 473.4 37.3100458889558 32.0526637474373
"2369" 473.6 32.069764076366 32.6800089788339
"2370" 473.8 27.1336537791825 33.4184212103415
"2371" 474 23.2556350618301 36.4325393287402
"2372" 474.2 21.8021236284692 40.6282937944744
"2373" 474.4 22.2980934699548 45.4553586454554
"2374" 474.6 21.524134436366 50.7953936123338
"2375" 474.8 20.771925133098 55.9365879636289
"2376" 475 19.443900644366 60.5216081989831
"2377" 475.2 19.7198075224434 65.6490838579568
"2378" 475.4 22.0042606779719 69.6980671696981
"2379" 475.6 25.1218334448798 73.1127013269588
"2380" 475.8 28.9432847499548 75.2892747522123
"2381" 476 31.8439773882019 77.7195389469503
"2382" 476.2 33.6471072046229 79.5759120257297
"2383" 476.4 33.7396355799397 81.5460972200076
"2384" 476.6 34.698948452366 84.3819321074589
"2385" 476.8 35.6580685949837 88.0436678034283
"2386" 477 34.6703032478217 91.9391313073237
"2387" 477.2 31.5069273539617 94.123434809508
"2388" 477.4 26.8125151835574 96.2164580423703
"2389" 477.6 23.0002172153499 96.8087613891165
"2390" 477.8 19.4483800426086 95.0894455412433
"2391" 478 15.6996677332186 93.0095118468556
"2392" 478.2 12.4272390498693 90.1456683824534
"2393" 478.4 8.72797181748128 86.9119508792196
"2394" 478.6 5.72773922183006 85.2584503391046
"2395" 478.8 4.81186028268108 86.0702610322241
"2396" 479 6.03186697528105 87.039826840886
"2397" 479.2 8.37093081354565 86.9400934561708
"2398" 479.4 11.3891233387772 87.5532607644763
"2399" 479.6 14.0753960715281 89.8681254206374
"2400" 479.8 14.8970372225031 93.159321385467
"2401" 480 14.7470764814027 96.8700978122547
"2402" 480.2 16.7249042931531 100.590340008283
"2403" 480.4 19.944697668366 102.890479125967
"2404" 480.6 23.3011242660938 104.513095819898
"2405" 480.8 27.5947715378084 104.257166665796
"2406" 481 32.0005146728671 103.268379010961
"2407" 481.2 35.8069389468714 103.671309434441
"2408" 481.4 39.1234385002668 106.105196667644
"2409" 481.6 41.0018790591825 109.453924247915
"2410" 481.8 43.0458641609913 113.193202251655
"2411" 482 46.4465826728671 114.275705021968
"2412" 482.2 50.5156188196471 113.001365328386
"2413" 482.4 54.7281417888296 111.449016211449
"2414" 482.6 59.2210901735456 109.022645093638
"2415" 482.8 63.8827574608758 107.865448630942
"2416" 483 68.367917604366 108.462351708462
"2417" 483.2 72.9013991133821 110.889436826274
"2418" 483.4 76.8832587870722 113.729874906038
"2419" 483.6 79.2368639988627 118.066913833452
"2420" 483.8 79.0692064392339 122.24508060686
"2421" 484 78.8677426535456 122.75622856891
"2422" 484.2 79.3751167219075 121.546097260008
"2423" 484.4 81.3089069088296 120.152057373998
"2424" 484.6 85.0815805067213 119.048016065202
"2425" 484.8 89.2783074132186 117.887560640964
"2426" 485 93.3654876287923 115.842532523535
"2427" 485.2 97.645282084366 113.497316751959
"2428" 485.4 101.550098026721 111.093470595709
"2429" 485.6 104.927934775865 108.955192208955
"2430" 485.8 108.739862308366 107.045393668584
"2431" 486 110.1739628876 105.892421628969
"2432" 486.2 112.818031066721 102.763051010455
"2433" 486.4 113.891874485008 101.83343712491
"2434" 486.6 115.330771389955 99.7298342381914
"2435" 486.8 116.628485524038 96.830650081446
"2436" 487 117.995395283724 93.1795909624104
"2437" 487.2 117.291934564366 90.6476663829553
"2438" 487.4 115.791335267072 86.7262970328801
"2439" 487.6 116.186496324109 82.4772498363234
"2440" 487.8 116.617784724366 78.1214426011984
"2441" 488 116.588473845008 73.8317648661395
"2442" 488.2 118.92496832488 72.5357782494588
"2443" 488.4 121.850471564858 71.5502013253963
"2444" 488.6 122.177332113188 69.6686453619763
"2445" 488.8 120.452559156422 67.6668971292054
"2446" 489 117.551545045008 65.5541728963234
"2447" 489.2 113.982471709955 62.4221418931914
"2448" 489.4 111.831320860366 58.7857782357088
"2449" 489.6 110.567185243788 54.2832698850525
"2450" 489.8 110.145946260366 50.2280859194588
"2451" 490 110.865623095544 46.7840299544763
"2452" 490.2 112.8539452245 43.2696871817312
"2453" 490.4 115.692788428689 40.2236136402236
"2454" 490.6 115.441941973013 38.6225402924687
"2455" 490.8 113.723985056357 38.6529943309607
"2456" 491 110.83231065535 39.9044461399044
"2457" 491.2 107.226720665175 41.4758497568605
"2458" 491.4 103.202907606824 41.8087613341164
"2459" 491.6 99.5291433087923 39.9138269860677
"2460" 491.8 96.5171129753725 36.803177482957
"2461" 492 94.1910667008584 33.0870602484717
"2462" 492.2 91.6999225558736 29.2494534369418
"2463" 492.4 89.1338149903918 28.6636368209713
"2464" 492.6 87.003345324366 28.6800089748339
"2465" 492.8 85.452800692366 29.6896243604589
"2466" 493 84.740128004366 30.120205976274
"2467" 493.2 84.248961692366 28.3627012822089
"2468" 493.4 84.258592404366 25.8312327412159
"2469" 493.6 83.7587126093769 22.2885254684424
"2470" 493.8 81.5757512098693 21.1713093327098
"2471" 494 78.1616108754761 21.7221687371068
"2472" 494.2 77.8585465067213 23.5759880081914
"2473" 494.4 78.8541951694981 26.0554562029785
"2474" 494.6 79.972925564366 30.3338551303339
"2475" 494.8 79.4845109008758 34.4405401344405
"2476" 495 76.6055359034172 37.3434705219588
"2477" 495.2 72.095003148366 38.6896243694588
"2478" 495.4 67.8163404555437 37.3871768296949
"2479" 495.6 63.745175844366 35.3562910199717
"2480" 495.8 60.1796722290225 32.5400517094631
"2481" 496 56.2607368153725 31.5559247469405
"2482" 496.2 53.4144754974813 33.8913129031221
"2483" 496.4 53.3299131463338 38.0188926764804
"2484" 496.6 54.790662753174 42.5726031041111
"2485" 496.8 58.1226744558649 45.1090382989552
"2486" 497 62.572741324944 47.0173835700943
"2487" 497.2 66.7169383988627 48.9368771104753
"2488" 497.4 71.3460300725128 49.2073758415151
"2489" 497.6 74.7584300602019 47.0101371854717
"2490" 497.8 77.343741188366 44.0934705287089
"2491" 498 81.725715148366 42.4588551424589
"2492" 498.2 86.341867459647 42.424442180886
"2493" 498.4 90.7987213611325 44.3714425674484
"2494" 498.6 94.8398138044302 47.4939721859555
"2495" 498.8 98.1803216442019 50.4289406119674
"2496" 499 101.584243292366 52.2280859214588
"2497" 499.2 105.157237444366 52.3434705369588
"2498" 499.4 108.319694491256 53.9892666155277
"2499" 499.6 109.04535746883 57.2450805418605
"2500" 499.8 108.076413268038 58.984496197446
"2501" 500 107.175100896357 58.7811994664735
"2502" 500.2 106.409230004366 58.6022118124484
"2503" 500.4 105.785768104013 57.2726203495803
"2504" 500.6 104.62126740366 55.3284203860976
"2505" 500.8 104.772008964366 52.7280859219589
"2506" 501 105.275164511212 48.8740827642587
"2507" 501.2 107.022093498777 46.4518621464519
"2508" 501.4 107.23013355837 44.3489650289643
"2509" 501.6 106.566823469955 43.0864775277019
"2510" 501.8 106.987072724366 43.9300089900838
"2511" 502 106.505537124366 44.8146243755839
"2512" 502.2 104.504023924751 48.0792564942331
"2513" 502.4 103.350332427364 51.2903569974442
"2514" 502.6 104.04342468366 53.6143735382297
"2515" 502.8 105.628072244694 56.2238124254546
"2516" 503 104.579394724366 59.0157113513234
"2517" 503.2 102.003739193962 58.5062612354293
"2518" 503.4 99.0302701928671 57.187792887957
"2519" 503.6 96.0168162475995 57.8504635424658
"2520" 503.8 95.7504954720642 60.6171735836941
"2521" 504 97.9517138123102 62.5270369702193
"2522" 504.2 100.544126396366 62.2184705468339
"2523" 504.4 101.573716693013 60.5187836220572
"2524" 504.6 103.296665862587 57.6871693884564
"2525" 504.8 106.388293683981 54.734774885504
"2526" 505 108.465177644687 51.3902932667749
"2527" 505.2 108.980630108366 48.2184705328339
"2528" 505.4 110.534043459811 44.2910973750603
"2529" 505.6 114.127557769869 42.6456683349534
"2530" 505.8 115.317638604366 43.7473166822089
"2531" 506 113.029727137204 43.1028393738721
"2532" 506.2 110.944225268694 43.0443252199674
"2533" 506.4 107.652467361132 41.7228411417228
"2534" 506.6 104.518108378777 38.8207432542054
"2535" 506.8 103.078795427072 34.6601073654293
"2536" 507 102.236668056668 30.1341682070572
"2537" 507.2 102.64095779595 25.7559091257559
"2538" 507.4 101.878315966123 27.2898032426744
"2539" 507.6 99.7550799278808 29.955277322263
"2540" 507.8 96.3472296041091 33.5558450950943
"2541" 508 92.1511901763573 36.0247892129479
"2542" 508.2 87.4008921399024 38.0858676765474
"2543" 508.4 82.7942302789318 39.2073758315151
"2544" 508.6 78.8760944840378 41.1725303719418
"2545" 508.8 78.8989891904469 44.6869410293023
"2546" 509 81.7500212163573 47.7738734554662
"2547" 509.2 86.220216389085 48.1025798404103
"2548" 509.4 91.0749963250225 47.138342339446
"2549" 509.6 95.9216315678217 46.396724954089
"2550" 509.8 100.368147015544 47.4221418781914
"2551" 510 103.714870362749 50.5635063044097
"2552" 510.2 102.700335796694 53.8562910384717
"2553" 510.4 100.479463060876 55.5211262324442
"2554" 510.6 99.0837416394192 57.4007536958623
"2555" 510.8 99.8392052758406 60.3359658526437
"2556" 511 99.3329497183703 64.5138002029753
"2557" 511.2 96.5346765818926 65.9523085121061
"2558" 511.4 93.1649073646229 67.8702263986395
"2559" 511.6 91.3338061853148 71.2611807481843
"2560" 511.8 91.7998586437238 75.3367815984137
"2561" 512 93.6704245931883 79.7735404874658
"2562" 512.2 96.296982404366 83.9343796454728
"2563" 512.4 99.554675404944 87.4688886490073
"2564" 512.6 102.04853321491 91.7441861532826
"2565" 512.8 103.30276545477 96.3237925809392
"2566" 513 103.337032876366 101.218470585834
"2567" 513.2 105.217161891709 104.010137242472
"2568" 513.4 108.134002961132 103.619694357466
"2569" 513.6 110.704527556366 104.266547511959
"2570" 513.8 110.460848160991 103.756708511449
"2571" 514 109.805661115874 102.403299663942
"2572" 514.2 110.765447395579 99.8032201228801
"2573" 514.4 113.538097059709 96.5315047734546
"2574" 514.6 116.845419738777 94.2228411942228
"2575" 514.8 116.665938284366 93.7857782707088
"2576" 515 114.595335204366 93.5725675781879
"2577" 515.2 112.050368322978 90.7968257292583
"2578" 515.4 110.027626067856 86.7207599559515
"2579" 515.6 109.563288184366 82.071034682071
"2580" 515.8 111.02778448488 77.4688886390073
"2581" 516 114.210106724366 74.0742397894588
"2582" 516.2 115.830885095677 72.427898326274
"2583" 516.4 114.173223139117 72.9490352114106
"2584" 516.6 111.466423892038 74.0956073279417
"2585" 516.8 107.494290235874 76.5742397919588
"2586" 517 102.854427188694 77.4716756774717
"2587" 517.2 98.0221360439164 78.1043401396428
"2588" 517.4 93.0268206365301 78.5144107169759
"2589" 517.6 89.0278884841091 76.4070157148685
"2590" 517.8 86.5597178632805 73.1045180192584
"2591" 518 83.2979906344914 72.432227941663
"2592" 518.2 79.3644396523102 74.2403237127019
"2593" 518.4 74.724187524366 76.5217922534449
"2594" 518.6 72.4813017160377 80.1127013339588
"2595" 518.8 72.7104932075995 84.4938202229553
"2596" 519 72.942505804366 88.4107782653338
"2597" 519.2 71.3792768312507 92.6061347310677
"2598" 519.4 68.1125917504469 94.4007156559392
"2599" 519.6 64.708247044366 94.7074480793228
"2600" 519.8 60.8217197085301 96.522957773446
"2601" 520 56.9486448208758 98.6804669294497
"2602" 520.2 52.573549924366 98.4973167369589
"2603" 520.4 49.183539300366 96.7569321198339
"2604" 520.6 47.5930960153725 98.0394412749625
"2605" 520.8 47.8803395512507 100.37348935422
"2606" 521 49.2073867923747 101.729917470961
"2607" 521.2 50.2856685820711 101.302194778225
"2608" 521.4 50.3263838038736 99.6511628919588
"2609" 521.6 50.8950543878562 98.0485987749717
"2610" 521.8 54.0798920537483 96.278381811663
"2611" 522 58.1951981088296 96.1359571576744
"2612" 522.2 62.0458902202019 98.061419313446
"2613" 522.4 65.2438085887923 100.44853623891
"2614" 522.6 68.3208341320377 102.343470586959
"2615" 522.8 71.0598190645296 105.054540012747
"2616" 523 72.8155554923102 106.915148899223
"2617" 523.2 74.483419724366 106.516547514209
"2618" 523.4 74.6966711933595 105.154825897463
"2619" 523.6 76.3457306512555 102.10196789441
"2620" 523.8 77.8573791488584 98.2067184289759
"2621" 524 79.9547342280377 94.5485987714717
"2622" 524.2 82.3762259820107 90.4116523827193
"2623" 524.4 85.7701954450083 87.0591896485976
"2624" 524.6 89.3252864886287 84.1164536841165
"2625" 524.8 93.022540324366 80.9885754502193
"2626" 525 96.1166626927823 77.3516538696593
"2627" 525.2 99.7212355642019 74.0443252509674
"2628" 525.4 103.783814164494 71.8167147102782
"2629" 525.6 107.642878369377 70.6035438244497
"2630" 525.8 111.706121604366 70.4203936319588
"2631" 526 114.667565544366 69.2104577461335
"2632" 526.2 114.896818364302 67.4856110136395
"2633" 526.4 113.045666081132 66.6441698589519
"2634" 526.6 110.715534073359 65.3379760499534
"2635" 526.8 107.538649873188 62.6931208934623
"2636" 527 105.721641969638 58.5062612354293
"2637" 527.2 104.868316084366 55.5934705402088
"2638" 527.4 104.658191476422 52.7717922296949
"2639" 527.6 105.911301699811 50.0603281500603
"2640" 527.8 107.460582743874 48.8659064180967
"2641" 528 110.39969460366 48.196313340504
"2642" 528.2 113.366272907364 48.0943863019405
"2643" 528.4 112.937177843981 47.5274170321428
"2644" 528.6 111.338810717336 46.6279070312433
"2645" 528.8 108.755621658777 43.9693446439693
"2646" 529 107.275994084366 40.2280859094588
"2647" 529.2 108.059889239094 35.7423971742039
"2648" 529.4 108.653185900366 33.0261628253339
"2649" 529.6 107.267968503874 33.7216756337217
"2650" 529.8 104.049705564366 34.1030859033338
"2651" 530 99.8298094376448 33.6098870182253
"2652" 530.2 95.5534018338216 31.1627907465474
"2653" 530.4 93.8181208842376 27.2933032811395
"2654" 530.6 92.3819859904469 23.6225402774687
"2655" 530.8 89.7022377183704 20.878269040109
"2656" 531 88.2368172932559 21.2981056136058
"2657" 531.2 87.7682030269321 22.647585007263
"2658" 531.4 88.7293829477095 23.7280858929589
"2659" 531.6 89.3036038265862 26.3079675493849
"2660" 531.8 89.7305878764218 30.0620019762159
"2661" 532 90.5644157303616 33.5980492874442
"2662" 532.2 90.0677559061455 36.9997716754613
"2663" 532.4 87.3333733753499 37.7280859069589
"2664" 532.6 84.4157250596471 37.8495434070803
"2665" 532.8 84.2924300265465 36.7613499444537
"2666" 533 84.1535300811325 34.8347292502193
"2667" 533.2 83.2505778688584 32.9161200944546
"2668" 533.4 81.9151191638736 29.4496976294497
"2669" 533.6 81.5267587378084 26.2646712801108
"2670" 533.8 81.2260926089558 26.0770540106924
"2671" 534 82.428757124366 27.8854285509623
"2672" 534.2 84.1178358502926 28.3395257437241
"2673" 534.4 85.6045431151864 30.8706750154861
"2674" 534.6 87.8127837468714 34.7610529424534
"2675" 534.8 88.8950923298693 38.8086719849625
"2676" 535 89.6080151467213 42.3434705269589
"2677" 535.2 92.608419708366 43.7473166822089
"2678" 535.4 96.2179611796749 42.816843296663
"2679" 535.6 100.280808630924 40.9644836409645
"2680" 535.8 104.396411196366 40.6992397560838
"2681" 536 109.036398633822 42.0751342189982
"2682" 536.2 112.074601004944 44.3836042982297
"2683" 536.4 114.5077832876 46.5917222619763
"2684" 536.6 116.167604912064 45.8228980688998
"2685" 536.8 117.007599272375 43.7903569899442
"2686" 537 116.656717378423 44.1928976826544
"2687" 537.2 117.484548804366 45.2280859144589
"2688" 537.4 118.219984989955 47.4221418781914
"2689" 537.6 118.933342883852 50.7548417661395
"2690" 537.8 118.443140606123 54.5974955776744
"2691" 538 118.255005764366 58.7595544664519
"2692" 538.2 118.526416756422 62.8504635474658
"2693" 538.4 119.007952356422 66.1808831277193
"2694" 538.6 119.320531329313 70.0439615546593
"2695" 538.8 119.566421859117 74.896662059512
"2696" 539 118.640234244366 79.5104499102797
"2697" 539.2 115.751020644366 82.3434705669588
"2698" 539.4 113.2557907276 83.8557083377019
"2699" 539.6 112.614160180876 86.5192947634424
"2700" 539.8 113.305657244559 89.7180524974104
"2701" 540 114.839313228858 93.446034693446
"2702" 540.2 114.143110483724 97.4187214281879
"2703" 540.4 112.65689827595 101.557873201558
"2704" 540.6 111.552030212366 104.881932127959
"2705" 540.8 110.382945524238 106.06420635991
"2706" 541 108.841602151528 105.55846074402
"2707" 541.2 109.335484786586 103.911517934681
"2708" 541.4 111.025824519419 101.827922317213
"2709" 541.6 114.778990647881 99.8300537767531
"2710" 541.8 116.558361189615 98.5382332754613
"2711" 542 116.967992429955 97.1686453894763
"2712" 542.2 117.777657443852 94.2498250788652
"2713" 542.4 117.401999849869 90.3105035364643
"2714" 542.6 116.521477604366 85.9973167244588
"2715" 542.8 116.554975724687 81.9254103742331
"2716" 543 118.17304224159 77.9981350626135
"2717" 543.2 117.972504891874 74.6426158669503
"2718" 543.4 116.286060204202 72.1725304029417
"2719" 543.6 114.092863283981 70.1779187086395
"2720" 543.8 111.706121604366 67.427082590504
"2721" 544 108.755621658777 64.1092048179554
"2722" 544.2 107.017609131087 60.3078232756924
"2723" 544.4 106.16218132366 55.70467454032
"2724" 544.6 105.676458444173 51.6829354209137
"2725" 544.8 104.080348756422 48.4798341869414
"2726" 545 102.413659008956 44.8669226833285
"2727" 545.2 104.136381972366 42.1127012959588
"2728" 545.4 107.101724039355 41.9039101034424
"2729" 545.6 109.977291344202 43.600506182062
"2730" 545.8 112.495839988366 47.0742397624589
"2731" 546 114.118385672375 50.841639035457
"2732" 546.2 115.290421364751 52.2096912675943
"2733" 546.4 115.234003459647 50.8050089969588
"2734" 546.6 114.377039052858 49.4374876109759
"2735" 546.8 112.888683433822 45.9928444152236
"2736" 547 110.296535578777 41.8539600264693
"2737" 547.2 109.40488832 37.4041992527888
"2738" 547.4 108.184032660876 32.8288185174442
"2739" 547.6 105.336413489638 30.7423971692039
"2740" 547.8 101.117036304202 29.6699245527469
"2741" 548 98.0439487590938 26.1717352800179
"2742" 548.2 98.1575539861455 21.9752217373598
"2743" 548.4 98.9848265611325 18.5235404339082
"2744" 548.6 97.1987672587772 16.8627012707089
"2745" 548.8 95.247234796366 17.4780858867089
"2746" 549 92.9124750388627 19.532115192609
"2747" 549.2 88.698350636366 21.5646243523339
"2748" 549.4 83.7871944 23.2746445848131
"2749" 549.6 79.1910034728671 22.6456683149534
"2750" 549.8 74.916801764366 20.2630509241092
"2751" 550 70.8271087034172 17.3881932212343
"2752" 550.2 68.1834997166436 13.4482168172944
"2753" 550.4 65.3999072523102 9.45885510945886
"2754" 550.6 61.6814518278562 7.95702360795703
"2755" 550.8 58.8510230923102 10.1231907755078
"2756" 551 58.3660708623982 13.7224573637225
"2757" 551.2 58.8828407689558 18.000130914154
"2758" 551.4 60.3901045574765 21.0107334748569
"2759" 551.6 63.841482964366 22.9203935844589
"2760" 551.8 67.790074884366 26.0759880106914
"2761" 552 69.2652180910872 30.3641083995949
"2762" 552.2 69.3507441298002 35.2626026737241
"2763" 552.4 67.7811160878808 39.9821109476744
"2764" 552.6 66.249160964366 43.4515291434515
"2765" 552.8 64.9590935000426 47.0483005701252
"2766" 553 62.0575082103616 49.6786353804479
"2767" 553.2 57.9056758309236 51.1333391895949
"2768" 553.4 54.0930622450225 53.753726961446
"2769" 553.6 51.3954674931531 56.7262970028801
"2770" 553.8 48.6998635250225 60.7195389299503
"2771" 554 44.4978455823982 62.6624198934316
"2772" 554.2 39.7221486618 62.262969662263
"2773" 554.4 35.5921410166679 60.5277281605277
"2774" 554.6 31.0452044784394 59.739920236663
"2775" 554.8 27.1120297103918 59.7343229289651
"2776" 555 25.241589268366 62.2088551622088
"2777" 555.2 26.821026036366 64.3242397797088
"2778" 555.4 29.6712470022347 65.2233955113772
"2779" 555.6 34.0239611641733 66.9003267438234
"2780" 555.8 36.9075917248584 69.7244229389552
"2781" 556 36.6805261551864 73.2252716732253
"2782" 556.2 35.6010998131531 73.9445439047138
"2783" 556.4 33.2676764902926 74.8779873287241
"2784" 556.6 30.6417921355437 76.4081558687158
"2785" 556.8 28.7476163800426 79.3738820255277
"2786" 557 26.1487106158649 82.352628066968
"2787" 557.2 22.3856453867213 83.9256384146949
"2788" 557.4 18.952734332366 83.0550090292089
"2789" 557.6 18.7251206596126 81.3772416813772
"2790" 557.8 16.7159454966679 79.4364938332826
"2791" 558 14.8614735070722 79.0876566021646
"2792" 558.2 15.3397356665862 80.390807834237
"2793" 558.4 16.7719954315281 81.5249301430634
"2794" 558.6 18.0680846333595 81.0247892579479
"2795" 558.8 20.0311391640389 79.8293992567525
"2796" 559 24.2867729753725 79.0467672559698
"2797" 559.2 27.6254197763573 81.0522617579753
"2798" 559.4 30.1515013323102 83.4011628757088
"2799" 559.6 33.4313633073638 85.2555584929479
"2800" 559.8 36.0697980978084 88.0001309956924
"2801" 560 37.289609980366 91.7569321148339
"2802" 560.2 37.732115848732 96.2503531577888
"2803" 560.4 36.4174433020711 100.017016546171
"2804" 560.6 35.6817290200426 103.26475858788
"2805" 560.8 34.5228439878562 107.618195861464
"2806" 561 34.371504244366 111.381932134459
"2807" 561.2 36.3892558645296 112.240281096856
"2808" 561.4 38.4939187664974 110.748723864595
"2809" 561.6 41.8146688153725 108.552261785475
"2810" 561.8 43.9340965619075 105.654915244116
"2811" 562 46.3456894848584 101.812335047966
"2812" 562.2 49.4665984844945 98.773236468004
"2813" 562.4 53.921849604366 97.1511628894588
"2814" 562.6 58.9392156440389 97.1370915817525
"2815" 562.8 63.2281586596471 97.3333491204103
"2816" 563 67.4415348328671 98.2134339674442
"2817" 563.2 71.0602366522019 100.967402200967
"2818" 563.4 74.2941650234172 103.720930319106
"2819" 563.6 77.9762326131531 104.41860474288
"2820" 563.8 81.1834836809913 102.906976856753
"2821" 564 85.4166268135456 101.31157566285
"2822" 564.2 90.1668248446871 101.08928997032
"2823" 564.4 94.5984750187772 102.483330740945
"2824" 564.6 98.1821430429781 105.043961589659
"2825" 564.8 101.716446695544 106.250813244712
"2826" 565 105.330590260366 105.074239820459
"2827" 565.2 108.884322988366 103.381932126459
"2828" 565.4 112.363828775677 102.024521240486
"2829" 565.6 113.115893926448 100.62497631601
"2830" 565.8 113.774631044623 97.9454772748685
"2831" 566 115.28699541231 94.2752887711983
"2832" 566.2 116.013676433188 90.2980160364519
"2833" 566.4 117.267857784366 85.8130218396592
"2834" 566.6 117.587276411874 81.292188527446
"2835" 566.8 118.320576582587 76.451490214913
"2836" 567 118.79253386166 72.1019678644097
"2837" 567.2 116.764339044109 68.7230692071846
"2838" 567.4 114.295215329498 66.3148480124687
"2839" 567.6 110.774406192064 63.3184258171646
"2840" 567.8 108.083139472867 60.0357782369588
"2841" 568 106.87847107595 57.5398698883091
"2842" 568.2 105.551861724039 56.714952733638
"2843" 568.4 104.628668143557 56.449016156449
"2844" 568.6 103.04276111653 55.1297953089759
"2845" 568.8 102.69512500366 52.62775146032
"2846" 569 103.137136893546 49.7168288804861
"2847" 569.2 102.810845789955 47.2735404549658
"2848" 569.4 103.086634364366 46.8434705314588
"2849" 569.6 102.937587616357 47.3434705319589
"2850" 569.8 101.618510713962 48.1216458404293
"2851" 570 98.5475277490849 48.5074381485074
"2852" 570.2 94.5084216208758 49.1749723799442
"2853" 570.4 90.3870137778084 49.5573542264804
"2854" 570.6 86.456907084944 49.534105995688
"2855" 570.8 82.8856560147703 50.8497317277728
"2856" 571 81.7952703077095 52.3947525754717
"2857" 571.2 82.5513298155437 53.4099041149484
"2858" 571.4 82.4381529240389 56.5273354642196
"2859" 571.6 80.8627196044945 59.8183869290492
"2860" 571.8 77.1456236898693 61.4368771229753
"2861" 572 74.4705004709236 61.1990052381221
"2862" 572.2 70.2298552448584 60.6951188914643
"2863" 572.4 66.6183382448584 58.369111581446
"2864" 572.6 66.5518404898693 56.1529943484607
"2865" 572.8 68.2761965523747 56.4826646949442
"2866" 573 70.599424033055 57.2965662342196
"2867" 573.2 73.7873818955437 59.0217922359449
"2868" 573.4 77.5103748877407 61.109123507263
"2869" 573.6 81.301963820366 61.8530859310838
"2870" 573.8 84.547513764366 60.2630509679554
"2871" 574 87.244113124366 57.5357782344589
"2872" 574.2 90.7425252320642 55.0000000396154
"2873" 574.4 94.3977163938216 54.4096601544097
"2874" 574.6 96.4987687418606 53.561419268946
"2875" 574.8 99.7903042955437 53.3836803456914
"2876" 575 101.950210348366 54.3819320774589
"2877" 575.2 103.365087564173 56.5240725411395
"2878" 575.4 102.197982295544 57.6057083114519
"2879" 575.6 100.442375843852 57.995644465688
"2880" 575.8 98.8323233120642 58.7209302741055
"2881" 576 99.2137123353725 59.3672800824442
"2882" 576.2 100.341881444366 59.4130676209515
"2883" 576.4 101.574612580366 58.2665474659589
"2884" 576.6 103.96730946853 57.292188503446
"2885" 576.8 107.139754757972 56.0020071175405
"2886" 577 110.027626067856 56.8764375799534
"2887" 577.2 109.582885566123 56.3416816178801
"2888" 577.4 109.049650223874 55.0197525780967
"2889" 577.6 109.994990435579 52.23613599839
"2890" 577.8 110.588019440103 47.9719883402797
"2891" 578 112.189896922749 43.0411449507334
"2892" 578.2 113.092944132366 39.2377012930839
"2893" 578.4 111.571739580043 37.6654740992039
"2894" 578.6 112.110141722235 39.2946900239101
"2895" 578.8 111.768833218285 41.1538461796154
"2896" 579 111.210827838863 44.1291847979753
"2897" 579.2 108.812627692202 48.2750944559674
"2898" 579.4 105.22890785477 51.2880143820572
"2899" 579.6 102.371050080991 54.5169946929785
"2900" 579.8 101.634001983874 58.0726371965342
"2901" 580 102.898397706721 61.8714425849484
"2902" 580.2 104.67151456488 62.8953100090492
"2903" 580.4 104.467881210915 62.7179644704103
"2904" 580.6 103.296865757645 60.9644836609645
"2905" 580.8 101.247168372366 59.3723166978339
"2906" 581 98.0830417067213 57.3347292727193
"2907" 581.2 97.2783977993551 54.3947525774717
"2908" 581.4 99.4044921558736 51.7622739594546
"2909" 581.6 102.54438340443 52.2013300752782
"2910" 581.8 104.982967399355 54.7793679624717
"2911" 582 104.550707491395 57.989951734913
"2912" 582.2 102.513169226721 59.2665474669588
"2913" 582.4 101.501665060505 59.5693297749539
"2914" 582.6 100.974756787856 59.3672800824442
"2915" 582.8 101.669905933098 58.0317296580317
"2916" 583 102.927830087142 56.7133559644057
"2917" 583.2 105.903105347533 53.7919156922534
"2918" 583.4 108.883904245008 51.1060123434137
"2919" 583.6 110.550436164366 49.6678852650525
"2920" 583.8 111.643652106547 50.4411836504412
"2921" 584 110.830602321132 51.2508131897123
"2922" 584.2 109.319584172891 50.2984423810677
"2923" 584.4 108.928893037476 48.801431187263
"2924" 584.6 110.718973624366 44.9957141065342
"2925" 584.8 114.533862562284 42.204354334512
"2926" 585 117.099320324366 41.5742397569589
"2927" 585.2 116.52575791653 41.7195389109503
"2928" 585.4 114.898014729869 41.8672800649442
"2929" 585.6 112.001762080991 41.5205724876744
"2930" 585.8 108.317862036422 39.6161977934623
"2931" 586 106.053312403724 35.888621020504
"2932" 586.2 105.494312364366 30.7761628230839
"2933" 586.4 103.9140000876 27.7543096662159
"2934" 586.6 101.806645555719 29.1144902060376
"2935" 586.8 98.1032759482019 32.3947525554717
"2936" 587 93.6720534547703 33.9892665955277
"2937" 587.2 88.9592970893769 33.2042763639735
"2938" 587.4 86.5261873067213 29.9920718992228
"2939" 587.6 86.6573116078808 25.4561717793023
"2940" 587.8 87.6248622061234 21.9856887373703
"2941" 588 87.6427797990938 19.4186046732648
"2942" 588.2 87.118913868366 21.1030858903339
"2943" 588.4 86.881281635579 23.2468694309392
"2944" 588.6 87.3425604197095 27.3349235119503
"2945" 588.8 89.6853866304469 29.0966010906351
"2946" 589 92.4534528075995 31.0759880156914
"2947" 589.2 94.8159929317095 34.2409064034717
"2948" 589.4 94.3249794783703 37.5907232529753
"2949" 589.6 92.5074092182851 38.9087656773703
"2950" 589.8 91.1414778618926 40.6249762560096
"2951" 590 91.0023305227487 43.416815797263
"2952" 590.2 90.7480530296151 46.0914247230145
"2953" 590.4 92.5249535248584 47.7200731092585
"2954" 590.6 96.3723532039807 49.8769153421846
"2955" 590.8 101.059807262011 52.0375264981914
"2956" 591 104.658191476422 53.9693446539693
"2957" 591.2 106.588086078863 57.7830309654753
"2958" 591.4 105.014870404109 60.9638718917331
"2959" 591.6 102.255182907874 63.3434705479588
"2960" 591.8 102.35176916443 65.4287548192749
"2961" 592 104.807029738777 68.4710929377019
"2962" 592.2 108.878194349955 69.1266873229728
"2963" 592.4 113.290811502011 69.1004635537158
"2964" 592.6 116.054923116202 66.6853508974546
"2965" 592.8 117.248694632151 64.8081487417312
"2966" 593 116.507383866334 65.7862472811709
"2967" 593.2 115.723504313359 66.8672800899442
"2968" 593.4 114.081697243874 67.6731408984424
"2969" 593.6 112.275589803916 69.7933033236394
"2970" 593.8 109.657033958725 73.0799680961569
"2971" 594 106.59765696488 76.3150424840073
"2972" 594.2 102.994704826721 78.9780859482088
"2973" 594.4 99.764038724366 81.1468893734546
"2974" 594.6 98.3019215564218 84.1354286072123
"2975" 594.8 98.1493576338679 88.4073003422534
"2976" 595 100.0617152876 92.5707433079553
"2977" 595.2 102.504414062011 96.8539600814693
"2978" 595.4 105.961192524687 99.5759120457298
"2979" 595.6 109.720713266586 100.883904508576
"2980" 595.8 111.098316660694 102.710991971942
"2981" 596 110.06471328488 103.472233126549
"2982" 596.2 108.718460709023 104.728085973959
"2983" 596.4 105.157237444366 105.947149513639
"2984" 596.6 100.893458593188 107.999065015691
"2985" 596.8 97.4701782123102 111.189624441959
"2986" 597 95.2551144523102 114.773540522466
"2987" 597.2 94.2681123968584 117.403299678942
"2988" 597.4 94.4929856312507 117.63427737148
"2989" 597.6 94.573084956366 116.458855216459
"2990" 597.8 94.004872948366 115.180009061334
"2991" 598 93.0986901330129 113.121645905429
"2992" 598.2 91.674240644366 110.062002056216
"2993" 598.4 89.5117080267213 106.102211859948
"2994" 598.6 88.036967075579 102.558139625635
"2995" 598.8 89.1478585331531 99.096601160635
"2996" 599 91.6822662248584 95.292188541446
"2997" 599.2 95.0517089609913 92.5939178079785
"2998" 599.4 99.378810244366 92.7280859619589
"2999" 599.6 103.804657452202 94.599880848446
"3000" 599.8 107.674063500858 97.1981714279674
"3001" 600 112.592147108366 98.0357782749589
"3002" 600.2 115.925290689377 96.006474234468
"3003" 600.4 117.76090836443 94.4003267713234
"3004" 600.6 116.876743860694 93.599880847446
"3005" 600.8 115.576750599355 90.5669138059515
"3006" 601 115.491410163724 86.1561796092331
"3007" 601.2 117.904019820202 83.0785132984631
"3008" 601.4 121.127470284944 81.3568484890492
"3009" 601.6 121.474415220876 79.468012679468
"3010" 601.8 120.123773698423 77.0488715616643
"3011" 602 117.279093627874 73.6426158659503
"3012" 602.2 115.173177924366 70.0357782469589
"3013" 602.4 112.1964124076 66.1546593584623
"3014" 602.6 110.019676916694 63.4118466249503
"3015" 602.8 109.009522244366 58.8819320819589
"3016" 603 108.786945780694 53.2580004609503
"3017" 603.2 108.24920288 48.1734300327888
"3018" 603.4 109.099110247741 44.4186046828801
"3019" 603.6 110.5591913676 39.9046593322123
"3020" 603.8 113.578511186932 37.3345259834884
"3021" 604 113.542676000991 37.2808587142039
"3022" 604.2 112.678364901861 36.4368770979753
"3023" 604.4 110.27902517231 35.6826313664519
"3024" 604.6 105.87131949076 35.523583097062
"3025" 604.8 101.427098271251 34.38849867285
"3026" 605 98.0347908765301 31.7964619779503
"3027" 605.2 94.7285521533595 28.7079393594772
"3028" 605.4 92.3909447869321 26.2343470877728
"3029" 605.6 89.6472050563573 25.4753386254753
"3030" 605.8 87.4183831693769 24.3398075089552
"3031" 606 87.44686496 21.5135109907443
"3032" 606.2 88.0817610965277 18.1395349027549
"3033" 606.4 86.5436977131884 15.6826313387596
"3034" 606.6 83.199214084366 15.7500639080578
"3035" 606.8 79.8261159151864 17.5498494906268
"3036" 607 75.7483315378084 18.9851215343697
"3037" 607.2 70.4767966009103 19.0890326344736
"3038" 607.4 65.324612612366 18.4396243492089
"3039" 607.6 60.5209809641091 16.4070156510224
"3040" 607.8 57.465951620366 12.6768038319076
"3041" 608 53.6925469358649 9.69695034815849
"3042" 608.2 49.6574599349105 10.4293381142755
"3043" 608.4 46.3365173873638 13.4606866134607
"3044" 608.6 45.1085736397762 17.615515529154
"3045" 608.8 44.5663007988627 22.6365108149442
"3046" 609 43.4131750094981 27.7728086277728
"3047" 609.2 40.9426131214027 32.09692220902
"3048" 609.4 37.139716577204 35.3809458661502
"3049" 609.6 32.349054724366 35.7426389049734
"3050" 609.8 27.4328055363573 34.9991481734607
"3051" 610 23.0739382354761 35.3316362122547
"3052" 610.2 20.792200324366 38.3378420229532
"3053" 610.4 21.273735924366 42.1511628344589
"3054" 610.6 22.2013255396471 46.4730251849346
"3055" 610.8 22.2498216062886 50.9505391509505
"3056" 611 22.850131429085 55.7847660788617
"3057" 611.2 22.9257734295495 60.3612220065151
"3058" 611.4 24.7495474475995 63.3924215864693
"3059" 611.6 28.1714658917095 66.3349235509503
"3060" 611.8 31.9025398987772 68.1651488604728
"3061" 612 35.4908070117095 70.061419285446
"3062" 612.2 36.8052112082113 72.9567761729568
"3063" 612.4 35.8711436678562 74.3214925204753
"3064" 612.6 34.1318563035574 74.8658319056351
"3065" 612.8 32.0534142477407 77.0572451770572
"3066" 613 29.3197580267213 79.6686453719763
"3067" 613.2 25.6568297435574 81.1806798734884
"3068" 613.4 23.4708820913956 83.3005367602236
"3069" 613.6 21.3883872393551 83.3874266064643
"3070" 613.8 19.6548590793551 81.9130676434515
"3071" 614 17.517758244366 82.0550090282088
"3072" 614.2 16.1873761573364 83.6493739528801
"3073" 614.4 14.628544644366 86.3050090324589
"3074" 614.6 15.1658369818301 89.9446851514831
"3075" 614.8 16.8650100037095 94.0208210017131
"3076" 615 17.614065364366 98.7644107372259
"3077" 615.2 18.866057924366 102.130919971362
"3078" 615.4 21.4046148349837 101.988441009681
"3079" 615.6 25.048975028366 101.055009047209
"3080" 615.8 28.4509093983704 99.2299174684607
"3081" 616 32.9727579703616 99.3398075839552
"3082" 616.2 37.357024964366 101.381932124459
"3083" 616.4 40.5140193558406 105.06392085891
"3084" 616.6 41.835306044366 109.949239825334
"3085" 616.8 41.726326949085 114.418369368265
"3086" 617 42.499825172366 118.641547526334
"3087" 617.2 44.8079075109236 119.519830834904
"3088" 617.4 45.735744404366 118.256932141334
"3089" 617.6 45.899466508366 116.795393678334
"3090" 617.8 45.5125937576448 114.529211676068
"3091" 618 45.9146004788627 110.420393671959
"3092" 618.2 46.140234308366 106.199239821584
"3093" 618.4 45.832051524366 101.574239816959
"3094" 618.6 44.4287192208758 97.8562910824717
"3095" 618.8 41.4870326094981 94.1144902710376
"3096" 619 37.6872208208758 92.2702104999625
"3097" 619.2 33.0926352949105 90.2683364210375
"3098" 619.4 30.1034545576448 87.5310878413772
"3099" 619.6 26.5093411787772 85.3504635699658
"3100" 619.8 23.633260364366 82.5069321055839
"3101" 620 22.9850393673293 78.5762121785762
"3102" 620.2 24.8057435766679 74.6064401361449
"3103" 620.4 28.7994494498693 72.8013460189552
"3104" 620.6 33.4221912098693 73.0760712884607
"3105" 620.8 36.220600948366 76.3050090224588
"3106" 621 38.2467193073638 78.6529943709607
"3107" 621.2 40.9634192345618 80.7886424115579
"3108" 621.4 43.3594221920642 84.1681574918605
"3109" 621.6 44.4312207020107 87.8592048417053
"3110" 621.8 46.8409832503617 88.6346793809424
"3111" 622 50.4010404669321 87.5044723798122
"3112" 622.2 53.266961188366 85.0550090312089
"3113" 622.4 55.7822212910872 81.1239583734316
"3114" 622.6 59.1181537722019 78.3263765629417
"3115" 622.8 62.6208461920641 75.3041145599195
"3116" 623 64.2374122440378 71.3007355174546
"3117" 623.2 64.4856705806943 66.7109919359418
"3118" 623.4 63.4037233420107 62.3434705469588
"3119" 623.6 60.7135952041091 59.6344404288652
"3120" 623.8 57.6666287694981 59.186046582263
"3121" 624 54.8061240523102 58.6022118124484
"3122" 624.2 50.445162572366 58.1511628504588
"3123" 624.4 45.7872575034172 56.449016156449
"3124" 624.6 41.6820901611325 55.3417222707263
"3125" 624.8 37.9391479965301 53.9930431924546
"3126" 625 34.8180190699549 52.6494145757263
"3127" 625.2 32.6792505808758 49.495485187957
"3128" 625.4 31.607489900366 45.1127012989588
"3129" 625.6 32.8863470618301 41.3920535260074
"3130" 625.8 34.2127276265465 37.9879611764495
"3131" 626 33.4259434123102 34.0043096724658
"3132" 626.2 30.3007666974813 32.0901872090133
"3133" 626.4 26.5981438553725 32.5632507479479
"3134" 626.6 22.9717824996471 35.0458996735074
"3135" 626.8 21.1675511609103 37.7675336377675
"3136" 627 20.4576597840131 40.7442802561289
"3137" 627.2 19.7074780152811 44.732134490886
"3138" 627.4 17.1585587282113 47.8736160709505
"3139" 627.6 13.2849428642024 49.407260418638
"3140" 627.8 9.485744436366 50.5934705352088
"3141" 628 6.30944389586491 52.8288185374442
"3142" 628.2 6.20557597353366 55.5451337324682
"3143" 628.4 7.08769714836601 58.4780859277088
"3144" 628.6 7.001020740366 62.5852287779698
"3145" 628.8 5.79647704190754 66.658667551274
"3146" 629 5.58117862286275 70.7720419784643
"3147" 629.2 5.47936824436601 74.042188520196
"3148" 629.4 7.02028216436601 75.0095544827019
"3149" 629.6 8.83299619570951 75.061419290446
"3150" 629.8 10.8796138333821 74.9044461749044
"3151" 630 13.935133380366 75.7109919449418
"3152" 630.2 16.9587071622347 78.4316506784316
"3153" 630.4 19.2054258783704 82.1236903359698
"3154" 630.6 19.9777172578693 86.7610529944534
"3155" 630.8 19.1197449778084 91.0582923449044
"3156" 631 16.5271707133595 95.2097709644405
"3157" 631.2 12.9279018602668 97.7280859669588
"3158" 631.4 11.4874508665862 98.3000780829155
"3159" 631.6 12.5900439248584 97.6159064668467
"3160" 631.8 13.9589808723747 97.4258881589643
"3161" 632 15.399001604366 96.5534497734765
"3162" 632.2 18.124493100366 96.2953936578338
"3163" 632.4 20.8907471627487 97.1645796971646
"3164" 632.6 24.268887356366 98.9300090450838
"3165" 632.8 27.0842654848584 101.199486355046
"3166" 633 29.2929087958736 103.386205626463
"3167" 633.2 31.771212004366 106.427719667966
"3168" 633.4 33.8182982339617 109.355992940125
"3169" 633.6 33.8392807047189 111.493268173032
"3170" 633.8 34.680700795634 111.219988826605
"3171" 634 36.4303942983402 110.337233594953
"3172" 634.2 40.1326455490571 109.522957786446
"3173" 634.4 44.6481786468245 108.713076593328
"3174" 634.6 49.299107844366 108.112701361959
"3175" 634.8 53.4802462107601 108.722457477953
"3176" 635 57.966748644366 109.971675709972
"3177" 635.2 62.1143752918736 112.095607365942
"3178" 635.4 66.4888586766943 114.377658637455
"3179" 635.6 70.380736412366 114.920393676459
"3180" 635.8 75.3692212565277 107.513416938283
"3181" 636 83.006599844366 99.8434705844588
"3182" 636.2 87.9136768963573 96.4368771579753
"3183" 636.4 93.215154564366 94.6719529254412
"3184" 636.6 96.3063782040389 95.2140146567525
"3185" 636.8 101.849909988465 96.7712379275405
"3186" 637 107.202617227364 99.2116024684424
"3187" 637.2 112.786436244751 100.621062546775
"3188" 637.4 113.395873786721 101.137176893445
"3189" 637.6 114.104168892366 101.526162893834
"3190" 637.8 114.674646968377 102.060665163599
"3191" 638 114.647866346721 102.238575471469
"3192" 638.2 114.676108910458 102.343470586959
"3193" 638.4 114.561344453865 102.196411779119
"3194" 638.6 114.775911054366 102.307412894615
"3195" 638.8 114.986400473681 102.133680394441
"3196" 639 115.037827358598 101.719769970951
"3197" 639.2 115.037214922361 101.427181009119
"3198" 639.4 115.142765137464 101.027681124105
"3199" 639.6 115.277293741224 101.002514239464
"3200" 639.8 115.420824787856 100.768379008461
"3201" 640 115.542682803158 99.7532036997532
"3202" 640.2 115.566780924816 97.5943066975943
"3203" 640.4 117.279093627874 94.446034694446
"3204" 640.6 118.550074369313 92.8181023466642
"3205" 640.8 119.410691204366 90.7088551907088
"3206" 641 121.067173668366 88.0665474957588
"3207" 641.2 122.002957863874 85.628726993321
"3208" 641.4 121.73957245231 82.6057083364519
"3209" 641.6 121.068848564751 78.8317648711395
"3210" 641.8 121.02327553477 74.7495528670572
"3211" 642 121.030401876422 71.6791349024484
"3212" 642.2 120.452559156422 67.5794845521949
"3213" 642.4 120.143564888629 63.0095118168557
"3214" 642.6 120.181148164366 59.0009796974625
"3215" 642.8 119.730148971087 54.5667350776437
"3216" 643 118.044881156422 50.9361278817054
"3217" 643.2 115.960027588921 46.6478895312633
"3218" 643.4 114.034613733023 42.1554363344631
"3219" 643.6 111.295769524494 38.5892899078201
"3220" 643.8 107.51141148453 35.8391970204546
"3221" 644 103.476240426721 33.2700439409623
"3222" 644.2 100.079225655544 30.1668970917054
"3223" 644.4 98.4799438038736 25.8233239719772
"3224" 644.6 98.0176696278736 21.2152653789076
"3225" 644.8 98.1142558844302 16.9922999323769
"3226" 645 98.3487428037238 15.1862798651863
"3227" 645.2 96.9920685647513 15.4371159846679
"3228" 645.4 95.0128874838736 15.3947525500101
"3229" 645.6 90.9754540947703 14.7495527878265
"3230" 645.8 87.1078737979719 13.6943147752328
"3231" 646 83.189583372366 12.7377012665839
"3232" 646.2 78.8516355188627 11.5833972346603
"3233" 646.4 75.1362923938215 10.5098390105098
"3234" 646.6 72.2061086663338 12.0714254697637
"3235" 646.8 68.673281633055 14.1164536141165
"3236" 647 64.323018564366 15.0357781919589
"3237" 647.2 60.4143588507601 14.5667350376437
"3238" 647.4 56.6348416689211 12.6053362895284
"3239" 647.6 53.5701192446871 9.23310260154079
"3240" 647.8 52.0673776147703 6.3506261255814
"3241" 648 52.8838728837095 4.70458160085843
"3242" 648.2 52.6377546838736 5.98815913675739
"3243" 648.4 52.284628564366 6.62231664508386
"3244" 648.6 52.140167884366 7.74731664620885
"3245" 648.8 52.034230052366 10.5742397259589
"3246" 649 50.7648552128914 13.9757406678219
"3247" 649.2 48.801129575677 17.3716130904485
"3248" 649.4 46.8296945149837 20.7852851015545
"3249" 649.6 43.6522220709236 23.3566037002797
"3250" 649.8 40.4478116008512 26.0733452799195
"3251" 650 36.230231660366 27.6415474353339
"3252" 650.2 31.7571182663338 29.3791177832253
"3253" 650.4 28.790760082183 32.8799077482645
"3254" 650.6 28.9965257913531 36.4079195979464
"3255" 650.8 30.172513812366 40.4203936019588
"3256" 651 31.7099256587772 44.1703936057089
"3257" 651.2 34.0521700974641 46.7260616082645
"3258" 651.4 35.3024730838736 46.8581225314735
"3259" 651.6 35.6391141595595 46.4391046079776
"3260" 651.8 35.5790473702926 46.446034646446
"3261" 652 36.0228190223982 46.9494743007956
"3262" 652.2 36.971796484366 48.1127013019589
"3263" 652.4 38.3659566903616 50.6584888429662
"3264" 652.6 37.511116356366 53.5934705382088
"3265" 652.8 36.6754668725128 57.1462318879155
"3266" 653 35.238268324366 61.0934705457088
"3267" 653.2 32.6088599765277 64.8747764341055
"3268" 653.4 31.520813492366 68.8242397842088
"3269" 653.6 32.3095441120204 73.083115519237
"3270" 653.8 33.2807701366679 76.9051879076744
"3271" 654 33.0701234285648 79.5919912565151
"3272" 654.2 33.0657588669321 83.2647585678802
"3273" 654.4 35.2933009478562 86.6658148789735
"3274" 654.6 38.1099715564218 90.1756384209449
"3275" 654.8 41.1042474411325 94.4413726944414
"3276" 655 44.6105953710872 98.0188927364804
"3277" 655.2 48.6478882673638 99.9533606999534
"3278" 655.4 52.878913953055 99.2853092377468
"3279" 655.6 55.4811077193551 97.4533606974533
"3280" 655.8 57.2690570682019 94.7195389639503
"3281" 656 59.7092356008512 91.6547406916547
"3282" 656.2 60.9545090827487 88.0411449957335
"3283" 656.4 61.4380852765301 84.3007355304546
"3284" 656.6 63.5350512364218 80.0357782569588
"3285" 656.8 65.9714381192339 76.3506262148122
"3286" 657 66.580636626932 73.1663685962433
"3287" 657.2 64.7709586582852 69.8568873621646
"3288" 657.4 62.6445230278562 66.1713093969405
"3289" 657.6 60.2956298923102 62.2997642392228
"3290" 657.8 57.4605763347703 61.5652952384884
"3291" 658 55.638628684944 62.611029085688
"3292" 658.2 53.6530855557191 64.1144902410376
"3293" 658.4 51.7303275805301 67.215265436446
"3294" 658.6 50.5050404841091 71.5407949792331
"3295" 658.8 48.5644861088296 75.3756709061449
"3296" 659 45.9216395277407 78.1216458704293
"3297" 659.2 43.1792281420107 82.0200439897123
"3298" 659.4 40.053624324366 85.5913338009759
"3299" 659.6 35.816111044366 87.5266207644497
"3300" 659.8 31.2870734925723 87.7072959184765
"3301" 660 26.5048568110872 88.3284611883285
"3302" 660.2 22.4321730128758 88.9039101504424
"3303" 660.4 17.7716588299548 89.8522118436984
"3304" 660.6 15.0394550358736 92.6426158849503
"3305" 660.8 12.2983821264974 96.1145775038069
"3306" 661 11.6180554174805 97.8990261209759
"3307" 661.2 12.008990980366 98.3819321214588
"3308" 661.4 12.0249314652085 98.3514281598899
"3309" 661.6 12.2346248098693 98.2775365059698
"3310" 661.8 13.5198382797762 97.5404686975405
"3311" 662 16.1327701358649 98.0485987749717
"3312" 662.2 19.3139980182852 100.295170046449
"3313" 662.4 22.6713636489558 103.23465258785
"3314" 662.6 25.5568683847189 106.442660860289
"3315" 662.8 28.711781155579 109.79427559441
"3316" 663 31.0649598038736 113.176803943946
"3317" 663.2 32.628345372366 116.016547523709
"3318" 663.4 34.4991671520641 116.019678100635
"3319" 663.6 37.248370770785 115.163983407472
"3320" 663.8 40.275130700366 113.583855213584
"3321" 664 42.6626717675995 111.154659403462
"3322" 664.2 44.6177443641733 107.728085976959
"3323" 664.4 46.5016152963573 104.358122588973
"3324" 664.6 47.7863813619075 100.654915239116
"3325" 664.8 48.6570603648584 96.8503739276196
"3326" 665 47.6596470859833 93.4525940011449
"3327" 665.2 45.348466855558 90.3712938057559
"3328" 665.4 42.557609444366 88.3050090344588
"3329" 665.6 41.1811223268245 85.486059685486
"3330" 665.8 41.7171109355437 82.6581558749658
"3331" 666 43.9417443488296 81.4221825660376
"3332" 666.2 45.8845826667213 82.4571069132263
"3333" 666.4 48.3973229899548 83.9343796454728
"3334" 666.6 50.3831228739617 85.4919499931842
"3335" 666.8 50.512577556366 85.6992398010839
"3336" 667 50.3610890761597 85.1605183774682
"3337" 667.2 50.0879089993551 84.3947526074717
"3338" 667.4 50.281440468366 82.9588551829589
"3339" 667.6 51.7902520278736 80.4802227189418
"3340" 667.8 54.1582398220107 78.3137502936984
"3341" 668 57.0128495418606 77.4167306389552
"3342" 668.2 59.1749652267213 76.1022118299484
"3343" 668.4 59.6177278498693 74.1474998664552
"3344" 668.6 59.0821194616598 72.3703041723703
"3345" 668.8 58.7794867799397 68.8537895150076
"3346" 669 57.5540038333595 65.1181958189644
"3347" 669.2 55.0162486987772 62.0637502774484
"3348" 669.4 51.7109731238522 59.350159505504
"3349" 669.6 48.0033393067213 57.7193446577193
"3350" 669.8 43.5023364493769 56.4368771179753
"3351" 670 40.0621849486943 56.446034656446
"3352" 670.2 37.1118795820107 55.9798341944414
"3353" 670.4 34.8438677468714 53.1584888454662
"3354" 670.6 34.2644963246943 49.2985987262217
"3355" 670.8 36.3704642266609 46.1990052231221
"3356" 671 39.5794969762192 43.4480070280634
"3357" 671.2 42.0173500001033 40.908198487062
"3358" 671.4 41.132264068366 39.8627012937089
"3359" 671.6 38.7904332494981 38.9982111389982
"3360" 671.8 34.883452631268 38.1835514843374
"3361" 672 30.528850156366 38.1703935997089
"3362" 672.2 26.2417739579719 38.0470352534316
"3363" 672.4 24.0614366193015 39.8798530629568
"3364" 672.6 24.0614366193015 42.5305807194537
"3365" 672.8 23.5480656221458 46.5742397619589
"3366" 673 22.6038153373789 51.0129091894744
"3367" 673.2 20.984814564366 54.9780859242088
"3368" 673.4 18.3615920613682 57.8837635809607
"3369" 673.6 16.6692144313531 59.8382730444537
"3370" 673.8 18.0527978042019 59.7793679674717
"3371" 674 19.5469268809913 59.1144902360376
"3372" 674.2 23.3860720768584 60.0699662754546
"3373" 674.4 27.3135681533595 60.9881591994497
"3374" 674.6 31.385983524366 61.4684705460839
"3375" 674.8 34.9739836739617 59.9821109676744
"3376" 675 38.5214656075995 58.7158481587158
"3377" 675.2 39.1364136503616 58.2225914274534
"3378" 675.4 39.2189626048584 58.2958515044497
"3379" 675.6 40.2238415731531 58.2915921967531
"3380" 675.8 42.8567762254515 58.2681841198066
"3381" 676 46.5308380739617 59.6601073904293
"3382" 676.2 46.9534944285301 61.9332141234717
"3383" 676.4 47.9649019023982 64.9607313188069
"3384" 676.6 51.0937088178084 66.69619101285
"3385" 676.8 55.221995724366 66.1319320892088
"3386" 677 59.7284642419075 65.2702998191164
"3387" 677.2 62.5252856448584 63.7708209714631
"3388" 677.4 62.9791982826086 60.5008945066547
"3389" 677.6 61.8441570442376 57.427082580504
"3390" 677.8 59.8257000322043 55.9570662328801
"3391" 678 56.9701793240449 54.726413693188
"3392" 678.2 53.1155574199024 53.8372093461449
"3393" 678.4 49.2145454932186 54.4447838467525
"3394" 678.6 46.381002108366 55.8723166943339
"3395" 678.8 44.0204365113531 56.9380651184765
"3396" 679 41.3318824555437 55.6738901172123
"3397" 679.2 37.7605976393551 54.9258881164643
"3398" 679.4 33.0349493332185 54.4916881929532
"3399" 679.6 28.9170191787772 52.3522118061984
"3400" 679.8 26.9361006789318 48.3000780329155
"3401" 680 26.570627524366 43.4973166819588
"3402" 680.2 25.3599094608758 39.9991481784607
"3403" 680.4 22.272288709085 39.4993409856532
"3404" 680.6 19.2018981485648 41.1896243719588
"3405" 680.8 18.047447404366 44.7184705293339
"3406" 681 17.4239205544914 49.5919912265151
"3407" 681.2 17.6461677248584 54.4161201159546
"3408" 681.4 18.7157248599397 58.5066975431221
"3409" 681.6 20.7579577885301 59.9332141214717
"3410" 681.8 21.2562255564218 60.4640999296949
"3411" 682 21.4050638187772 59.7473166982088
"3412" 682.2 21.2132640288296 58.6135957739982
"3413" 682.4 21.3277618687923 57.6436581576437
"3414" 682.6 20.5951066861234 56.9409660800179
"3415" 682.8 19.443900644366 56.2122488100584
"3416" 683 19.0907745248584 55.3990260784759
"3417" 683.2 16.9868945997762 54.2102622695949
"3418" 683.4 14.1515951123747 52.2061078829753
"3419" 683.6 11.6183872147703 48.5957066870572
"3420" 683.8 9.92517367747651 44.9373882218605
"3421" 684 8.24878518666092 41.4522885260677
"3422" 684.2 8.30516010026684 37.2590427526437
"3423" 684.4 7.13493347935513 34.4039100959424
"3424" 684.6 6.68691137029259 35.006192404237
"3425" 684.8 7.54866986846919 35.6490838279568
"3426" 685 8.76121857621919 35.824732866594
"3427" 685.2 9.86822126785622 34.7793679424717
"3428" 685.4 11.6751262848584 34.9371588657064
"3429" 685.6 14.7355525640378 35.6981713664674
"3430" 685.8 18.8754537240389 36.5460971750076
"3431" 686 23.042745669085 37.3333490604103
"3432" 686.2 27.6868023520204 37.2054034448977
"3433" 686.4 32.0887652014821 36.1584393284661
"3434" 686.6 36.133924540366 34.8338551348338
"3435" 686.8 40.4489904 32.9507579791046
"3436" 687 44.5012622123102 30.6389250537159
"3437" 687.2 48.2718318848584 27.3068404734607
"3438" 687.4 50.7116122838736 23.3507965079662
"3439" 687.6 53.7339332642024 19.3415943308801
"3440" 687.8 56.8067828922019 15.8990260543606
"3441" 688 59.5748535765277 12.2719141468873
"3442" 688.2 63.3249265899548 9.6336802827106
"3443" 688.4 67.2730576996471 8.03172960033942
"3444" 688.6 72.321578322183 8.15318709276857
"3445" 688.8 76.7116162699548 9.74731664820886
"3446" 689 80.8968020008512 11.332737042102
"3447" 689.2 84.852877793055 13.2627950748013
"3448" 689.4 88.8790944459833 15.2772808768157
"3449" 689.6 91.9506002044302 18.0458116411227
"3450" 689.8 91.3765640811325 20.0270369392578
"3451" 690 90.6031175555135 21.2177669404485
"3452" 690.2 89.5241282166679 24.4007155859392
"3453" 690.4 89.2315418699548 27.3959180504728
"3454" 690.6 89.9590566793551 29.9991481684607
"3455" 690.8 89.6167703499548 33.1476663254554
"3456" 691 87.0156636599024 34.910554596449
"3457" 691.2 84.740128004366 36.9326313677019
"3458" 691.4 81.658300164366 38.6755530617525
"3459" 691.6 80.8265568587772 39.1791348699484
"3460" 691.8 79.3811718202019 40.0101371784717
"3461" 692 80.2853063372039 39.621577024237
"3462" 692.2 82.0522838475995 40.4640999096949
"3463" 692.4 83.8755040997095 43.9417611439418
"3464" 692.6 85.029049364366 48.1607782250839
"3465" 692.8 86.8633640426086 52.5313059602236
"3466" 693 89.0134765088296 56.5921288488998
"3467" 693.2 92.3103155800426 60.1252236601252
"3468" 693.4 96.6638666893769 61.5009796999625
"3469" 693.6 100.947911601908 62.1746150083285
"3470" 693.8 105.641012762749 62.2450805468605
"3471" 694 109.963421346871 63.2683789709607
"3472" 694.2 113.684795146721 65.3329810499484
"3473" 694.4 117.81340237076 66.292813897062
"3474" 694.6 120.152960726824 66.2083861277468
"3475" 694.8 119.874716436422 65.9273866274658
"3476" 695 118.890632756366 66.6800090128338
"3477" 695.2 117.966084404366 67.5646243983338
"3478" 695.4 116.594854461368 69.3398075539552
"3479" 695.6 113.966128699874 72.369111595446
"3480" 695.8 111.389378196038 75.6169748294631
"3481" 696 109.009522244366 79.2403237177019
"3482" 696.2 105.805121713188 81.2945195274484
"3483" 696.4 103.169808698777 80.4640999496949
"3484" 696.6 99.7192447034172 79.1055456791055
"3485" 696.8 95.7558281128671 77.8654486009424
"3486" 697 91.7751338323747 76.7390749459698
"3487" 697.2 88.1580062107006 74.0701481356086
"3488" 697.4 84.9411167648156 71.5240725561395
"3489" 697.6 81.0529411133595 69.8892580929662
"3490" 697.8 77.420786884366 71.7280859409588
"3491" 698 73.4371741899548 74.0217922509449
"3492" 698.2 69.2796250198736 76.1468893684546
"3493" 698.4 65.0659591933595 78.0119687164735
"3494" 698.6 62.2712581650083 80.9387882963234
"3495" 698.8 59.3688011418 84.6869410693023
"3496" 699 56.7672872267213 88.9343796504728
"3497" 699.2 54.0619327020107 92.4396244232088
"3498" 699.4 50.8033333358649 95.7775365034698
"3499" 699.6 47.2537280613682 99.0376097759607
"3500" 699.8 43.9327855138216 102.280858779204
"3501" 700 40.0352801293769 103.570576818955
"3502" 700.2 35.5378904840378 103.005863741467
"3503" 700.4 31.251153556366 102.670393664209
"3504" 700.6 26.2587759013682 102.517463279441
"3505" 700.8 22.0822677886895 100.375670931145
"3506" 701 21.0292639984394 96.8898216584283
"3507" 701.2 22.939849100366 94.7377013485839
"3508" 701.4 25.138367797947 90.8641806524026
"3509" 701.6 28.2491230608758 87.1694778794772
"3510" 701.8 32.1047635091194 84.0695493763772
"3511" 702 36.0579987035574 81.3148480274687
"3512" 702.2 40.4783634167116 80.055502141594
"3513" 702.4 44.9390218731883 80.6826314114519
"3514" 702.6 49.1199317990938 82.6833632211449
"3515" 702.8 53.4828683069321 83.9624329916547
"3516" 703 57.745242268366 83.5838551835839
"3517" 703.2 60.8645228686943 81.3349235659503
"3518" 703.4 63.6363069244302 78.3300926398685
"3519" 703.6 64.4235129638522 75.8050090219589
"3520" 703.8 63.3928327402668 73.4222697888069
"3521" 704 61.3524789562019 70.3092825164631
"3522" 704.2 59.6734004149105 67.1288015132826
"3523" 704.4 56.233220484366 63.7182659714106
"3524" 704.6 53.0776254738679 61.4924066999539
"3525" 704.8 49.0482613886895 60.4382826988998
"3526" 705 45.543130164366 60.0270369677193
"3527" 705.2 42.689398149085 60.4305150835074
"3528" 705.4 39.6071094987772 58.9780859282088
"3529" 705.6 39.8701821818606 56.9130676184515
"3530" 705.8 41.0032573296382 56.1806798484884
"3531" 706 42.1207039891194 53.7036956921652
"3532" 706.2 43.8307425728914 51.2834329974373
"3533" 706.4 44.1390737469019 49.7523774189831
"3534" 706.6 42.7064477067213 48.8120019949658
"3535" 706.8 39.4482652733595 47.7464009169772
"3536" 707 35.0752870532559 47.047612531663
"3537" 707.2 30.3403633698693 46.1255217999717
"3538" 707.4 25.9885044922019 44.1212482979674
"3539" 707.6 21.777668515579 44.1144902210376
"3540" 707.8 17.5318519823982 46.1333391845949
"3541" 708 14.026007777204 49.1679281107064
"3542" 708.2 10.3606185774641 52.3029846907645
"3543" 708.4 5.83570458836601 53.7953936153339
"3544" 708.6 2.05429196683693 55.4697032708543
"3545" 708.8 1.71845174263818 55.2724646168109
"3546" 709 2.330125420366 54.4684705390839
"3547" 709.2 3.13251577964706 53.962903730886
"3548" 709.4 4.06686380485839 53.4118466149503
"3549" 709.6 5.05133660420187 51.4353508822046
"3550" 709.8 7.04562615345097 48.1835514943374
"3551" 710 10.2660924072499 45.6490838379568
"3552" 710.2 14.1898122045301 43.6896243744589
"3553" 710.4 18.6685048626382 41.7517545648287
"3554" 710.6 23.6369644902926 40.5387367943849
"3555" 710.8 27.7545004019075 40.0076356400076
"3556" 711 33.100250260366 40.2857782172089
"3557" 711.2 37.4178504996471 41.3009604105317
"3558" 711.4 40.3337904811325 43.5585054897123
"3559" 711.6 43.350463395579 46.6815743005277
"3560" 711.8 46.063188612366 50.0357782269588
"3561" 712 49.1340099353725 53.1951188839643
"3562" 712.2 52.7574089611325 55.2543096937158
"3563" 712.4 56.5359000098693 55.6951188864643
"3564" 712.6 60.0512627485301 55.0785132704631
"3565" 712.8 63.4149799878562 52.957023652957
"3566" 713 65.9373093413682 50.5028111889643
"3567" 713.2 67.1755437358649 47.7189284169497
"3568" 713.4 67.3484714907601 44.8669226833285
"3569" 713.6 69.4973374731883 41.3644495644414
"3570" 713.8 73.355612653098 39.7220130243374
"3571" 714 77.8154111640389 38.7036956771652
"3572" 714.2 82.3991241554761 39.6807486396807
"3573" 714.4 86.3160626987772 42.2385754114693
"3574" 714.6 88.8855214438522 45.7130357610977
"3575" 714.8 91.0493144520377 49.907573111446
"3576" 715 92.1236738838736 53.7720419614643
"3577" 715.2 92.0686412218606 58.0943863119405
"3578" 715.4 92.0970524001033 62.2590427776437
"3579" 715.6 92.2834391520641 66.2969589355277
"3580" 715.8 93.7849717038736 69.6351372080967
"3581" 716 95.7662231566943 72.3349235569503
"3582" 716.2 98.7459349008758 73.1676463654753
"3583" 716.4 102.570703369869 73.4148991349534
"3584" 716.6 105.884891244202 74.7024449054717
"3585" 716.8 107.36525433535 77.4091366004861
"3586" 717 105.972488425315 79.1502684099195
"3587" 717.2 103.861468906721 79.6599041411984
"3588" 717.4 100.568738220202 80.8562910654717
"3589" 717.6 96.8345105016598 81.2611807581843
"3590" 717.8 93.5018362059833 79.9194991799195
"3591" 718 90.1245715211325 77.7368272161984
"3592" 718.2 88.0396936842375 74.734774905504
"3593" 718.4 85.9045686475995 71.9850789412158
"3594" 718.6 84.4112744379719 71.1239583634316
"3595" 718.8 83.4858957259833 72.602862326449
"3596" 719 80.9774312077407 75.1610018674687
"3597" 719.2 77.0543500422347 77.5123261005892
"3598" 719.4 73.3146014987772 79.4938202179554
"3599" 719.6 71.1765019974765 82.9159213752236
"3600" 719.8 69.2861947834172 86.85152064839
"3601" 720 66.3433279090225 89.7708209974631
"3602" 720.2 62.011647684366 92.8980323082827
"3603" 720.4 57.6707804153499 95.120206041274
"3604" 720.6 53.6927948303918 96.501474734963
"3605" 720.8 49.5152116220711 97.1277107355892
"3606" 721 47.3179328208758 99.0376097759607
"3607" 721.2 47.5420901466609 101.517954624595
"3608" 721.4 49.250954284366 102.968470587584
"3609" 721.6 52.1069954362019 103.762274011455
"3610" 721.8 55.864741083788 105.336781628414
"3611" 722 58.7188614093769 107.70061343847
"3612" 722.2 60.1038494793551 111.56508232695
"3613" 722.4 61.1096492978084 115.908198562062
"3614" 722.6 62.509625953055 119.857541912165
"3615" 722.8 62.4864641677407 123.282647723283
"3616" 723 60.5083170401033 124.144596301068
"3617" 723.2 59.546185412366 123.708855223709
"3618" 723.4 58.4556924962192 122.629466645706
"3619" 723.6 57.3613895933595 121.510137259972
"3620" 723.8 55.4815551622347 119.913827066068
"3621" 724 53.363268308366 116.978085986209
"3622" 724.2 51.7731307406943 113.25800052095
"3623" 724.4 51.716416556366 110.064624440834
"3624" 724.6 51.976445780366 106.766547514459
"3625" 724.8 51.4545529128671 103.515631741977
"3626" 725 49.7393689478562 100.081565815466
"3627" 725.2 46.6293848738216 97.8801431978801
"3628" 725.4 43.0041242699549 96.1808831577193
"3629" 725.6 42.9856410845301 96.3819321194589
"3630" 725.8 44.4132832312507 97.0057595046981
"3631" 726 45.129009548366 98.2953936598339
"3632" 726.2 46.2857650760377 100.317829546472
"3633" 726.4 48.0296049164218 103.663400665202
"3634" 726.6 49.414676388366 107.603085976834
"3635" 726.8 50.7758170048584 111.775705019468
"3636" 727 51.7388882048584 116.095607369942
"3637" 727.2 52.4665420046943 120.394752643472
"3638" 727.4 53.1044135689558 124.182119762644
"3639" 727.6 53.2699244814027 126.189624456959
"3640" 727.8 53.372899020366 126.180009072334
"3641" 728 53.4426629735456 126.21776703391
"3642" 728.2 53.4575998996749 126.160038649237
"3643" 728.4 54.4183663162019 126.907573188446
"3644" 728.6 56.628079676366 128.276162920584
"3645" 728.8 56.868847476366 128.795393690334
"3646" 729 56.6524397148674 128.814058844199
"3647" 729.2 56.5964358918562 128.837976113453
"3648" 729.4 56.4999171273293 128.448007113063
"3649" 729.6 56.5295500962192 128.201458766663
"3650" 729.8 56.512511132366 128.141547535834
"3651" 730 56.3645483787772 127.832981112448
"3652" 730.2 55.655377764366 127.334729342719
"3653" 730.4 54.172248116366 127.237701381084
"3654" 730.6 52.380935684366 126.766547534459
"3655" 730.8 49.623510789085 126.199745918507
"3656" 731 46.6758853413682 125.640173917948
"3657" 731.2 44.541536116366 125.266547532959
"3658" 731.4 42.8969773983704 123.588891838973
"3659" 731.6 40.824081284366 121.601712375448
"3660" 731.8 38.4393335473638 119.193287449963
"3661" 732 35.6418409993551 116.93138267847
"3662" 732.2 32.9503869820711 114.304070983535
"3663" 732.4 29.7716927473638 112.032115288955
"3664" 732.6 26.753611052366 110.324239825709
"3665" 732.8 23.4352957245301 109.6618466712
"3666" 733 20.3757370954563 110.129333363975
"3667" 733.2 18.8446563250225 108.935350939705
"3668" 733.4 18.7300949223606 106.223561090839
"3669" 733.6 18.384522324366 102.151162894459
"3670" 733.8 18.2056662498693 97.7830310054753
"3671" 734 19.423625453098 94.0438754248131
"3672" 734.2 21.0581914213682 90.5028112289643
"3673" 734.4 23.5150652555437 87.0025614946949
"3674" 734.6 26.5268515467213 85.0095544927019
"3675" 734.8 29.3926501122043 83.2468694909392
"3676" 735 33.2180585227487 80.5456172574687
"3677" 735.2 35.7022935564218 77.2560579849484
"3678" 735.4 36.6899219933821 73.600506212062
"3679" 735.6 37.3076367085648 70.94307609402
"3680" 735.8 39.5788078409913 67.9516995141055
"3681" 736 43.9596619418 68.032200437263
"3682" 736.2 47.8239646376448 69.2853092077468
"3683" 736.4 50.9085068360378 70.2238124394546
"3684" 736.6 55.2876596523102 70.1231908239693
"3685" 736.8 58.8613347726943 68.9161201304546
"3686" 737 62.669354855677 67.7749902446981
"3687" 737.2 66.1506141259833 67.5223614367531
"3688" 737.4 70.2047997533821 67.9813692449044
"3689" 737.6 73.4657744768584 70.0015902084631
"3690" 737.8 76.342147140366 73.2238124424546
"3691" 738 79.4454761227487 75.1431127905277
"3692" 738.2 83.3873489261234 76.1270125992039
"3693" 738.4 87.5593000555437 75.4378761369763
"3694" 738.6 91.6654854411325 74.2840299819763
"3695" 738.8 95.6580668709236 73.8913129431221
"3696" 739 99.764038724366 73.7720419814643
"3697" 739.2 103.741746752204 74.15921294339
"3698" 739.4 107.920833045008 75.3702264061395
"3699" 739.6 110.743050404366 77.8284204085977
"3700" 739.8 112.109694279355 80.5028112189643
"3701" 740 114.410746544858 82.984496221446
"3702" 740.2 116.789462643981 85.8802598781879
"3703" 740.4 117.296413962609 88.2021467651252
"3704" 740.6 116.319691266871 88.0852288034698
"3705" 740.8 115.806664741023 87.907573149446
"3706" 741 114.13130997231 88.6196943424658
"3707" 741.2 111.159634672064 90.0357782669588
"3708" 741.4 107.038585823417 91.2969589605277
"3709" 741.6 103.157718187364 91.7665474994589
"3710" 741.8 99.3421218158649 92.2427379614735
"3711" 742 95.4231714553499 92.9813692699044
"3712" 742.2 92.1250399425866 93.8819321169589
"3713" 742.4 88.5324883570225 95.3520175799674
"3714" 742.6 84.9239870411325 97.0200440047123
"3715" 742.8 81.2993372555437 98.9606034681914
"3716" 743 76.9805257808758 100.420393661959
"3717" 743.2 72.8869439925128 99.6413009688721
"3718" 743.4 69.2576119473638 97.0504302739735
"3719" 743.6 67.1847158333595 93.1310163469772
"3720" 743.8 67.3498137808758 90.8965841139735
"3721" 744 68.560531844366 89.2665474969589
"3722" 744.2 69.3411264 85.8353734166046
"3723" 744.4 69.4063596039807 81.9421327588652
"3724" 744.6 68.1928137323102 78.5847292939693
"3725" 744.8 65.093475524366 76.7531306767531
"3726" 745 60.8376180493769 75.814166521968
"3727" 745.2 56.8613104041091 76.1478183684555
"3728" 745.4 51.6386661619075 77.2215193310677
"3729" 745.6 47.3635696446931 78.2909377167525
"3730" 745.8 42.689398149085 78.5074381785074
"3731" 746 37.8648261355437 78.4099041399484
"3732" 746.2 35.3024730838736 75.9148991374533
"3733" 746.4 35.739065348366 74.2569320973338
"3734" 746.6 35.5906114284652 71.8369039410677
"3735" 746.8 33.6148054498693 70.4936537089552
"3736" 747 30.422912324366 70.893766401663
"3737" 747.2 28.4267283755437 72.0200439797123
"3738" 747.4 26.5268515467213 74.4064076359449
"3739" 747.6 23.1861201588627 77.215265446446
"3740" 747.8 18.8935742553725 78.3324815629479
"3741" 748 14.6016682549105 78.1663686012433
"3742" 748.2 10.7427617240449 75.8384538296846
"3743" 748.4 9.22638712788082 74.6243292515474
"3744" 748.6 8.93679385236602 75.1992397905839
"3745" 748.8 10.558951457204 75.5190129832113
"3746" 749 11.6508326212241 74.8278780594433
"3747" 749.2 12.702402244366 73.7500639814424
"3748" 749.4 14.4203130491726 71.387129594464
"3749" 749.6 16.747301284366 67.7280859369588
"3750" 749.8 19.7740965008758 64.4771701644772
"3751" 750 22.930218388366 61.7473167002088
"3752" 750.2 26.0845058563573 58.5431042354662
"3753" 750.4 28.202779766549 54.5904341161289
"3754" 750.6 29.5989514045301 50.3028722272259
"3755" 750.8 32.2298173413682 47.2061078779753
"3756" 751 35.633127516366 44.3050089904589
"3757" 751.2 39.0860737261234 41.3237925259392
"3758" 751.4 42.8327726388627 38.5705767539552
"3759" 751.6 45.4199466549105 34.6779964423703
"3760" 751.8 46.1283811362192 29.9371588607064
"3761" 752 44.4320748691194 25.7956281257956
"3762" 752.2 41.5332518987772 22.0637502374484
"3763" 752.4 37.6963929183704 19.8251554852098
"3764" 752.6 34.853039844366 20.0357781969589
"3765" 752.8 35.2523620623982 19.9138269776061
"3766" 753 36.8468575272499 20.3372334972603
"3767" 753.2 37.640877526549 21.9689765835074
"3768" 753.4 37.2928202048584 23.4240565849625
"3769" 753.6 37.1879002620711 26.2177669339101
"3770" 753.8 36.0697980978084 30.2046337455892
"3771" 754 33.398802332366 33.9300089800838
"3772" 754.2 30.3537687431306 36.9588551369589
"3773" 754.4 26.8243145778084 40.1483485632253
"3774" 754.6 22.959110524366 42.3915474500838
"3775" 754.8 18.6370031503918 43.809166989963
"3776" 755 13.797262149085 43.5074381435074
"3777" 755.2 9.81318864436601 42.1511628344589
"3778" 755.4 7.43761300485839 39.4588551394588
"3779" 755.6 7.32947871563397 36.4831466364831
"3780" 755.8 7.26755720532733 36.1584393284661
"3781" 756 7.25417090087579 37.0247892139479
"3782" 756.2 6.62129551886275 38.2866939844405
"3783" 756.4 5.01810783563397 41.1896243719588
"3784" 756.6 3.65503622286275 45.0028111834643
"3785" 756.8 2.74728729964706 49.539826803386
"3786" 757 2.166403316366 54.1607782310838
"3787" 757.2 1.99091032502252 56.3178295024717
"3788" 757.4 2.07820625746405 56.8070333106532
"3789" 757.6 2.15930698401309 56.847519118386
"3790" 757.8 2.25425420895583 56.8181421952797
"3791" 758 2.233818300366 56.7857782337089
"3792" 758.2 2.26821369486274 57.0357782339588
"3793" 758.4 2.21667093321855 57.1558532725405
"3794" 758.6 2.233818300366 57.1511628494588
"3795" 758.8 2.20492616436601 57.1607782340838
"3796" 759 2.18848349567702 57.1746150033285
"3797" 759.2 2.18848349567702 57.1746150033285
"3798" 759.4 2.18848349567702 57.1746150033285
"3799" 759.6 2.18848349567702 57.1746150033285
"3800" 759.8 2.14319083498374 57.09692223402
"3801" 760 2.18848349567702 57.1746150033285
"3802" 760.2 2.18848349567702 57.1746150033285
"3803" 760.4 2.19257909078499 57.2842989265151
"3804" 760.6 2.18848349567702 57.1746150033285
"3805" 760.8 2.18848349567702 57.1746150033285
"3806" 761 2.18848349567702 57.1746150033285
"3807" 761.2 2.18848349567702 57.1746150033285
"3808" 761.4 2.18848349567702 57.1746150033285
"3809" 761.6 2.18848349567702 57.1746150033285
"3810" 761.8 2.17603402836601 57.1896243879589
"3811" 762 2.17603402836601 57.2088551572089
"3812" 762.2 2.18848349567702 57.1746150033285
"3813" 762.4 2.19257909078499 57.2842989265151
"3814" 762.6 2.19257909078499 57.2842989265151
"3815" 762.8 2.17603402836601 57.2088551572089
"3816" 763 2.17603402836601 57.2088551572089
"3817" 763.2 2.18848349567702 57.1746150033285
"3818" 763.4 2.14505957834021 57.2083353879776
"3819" 763.6 2.18848349567702 57.1746150033285
"3820" 763.8 2.14319083498374 57.09692223402
"3821" 764 2.13002064370949 57.2473166957088
"3822" 764.2 2.18848349567702 57.1746150033285
"3823" 764.4 2.19257909078499 57.2842989265151
"3824" 764.6 2.17958217528105 57.3232276188617
"3825" 764.8 2.19257909078499 57.2842989265151
"3826" 765 2.19257909078499 57.2842989265151
"3827" 765.2 2.19257909078499 57.2842989265151
"3828" 765.4 2.17958217528105 57.3232276188617
"3829" 765.6 2.17958217528105 57.3232276188617
"3830" 765.8 2.17603402836601 57.2088551572089
"3831" 766 2.19257909078499 57.2842989265151
"3832" 766.2 2.15142220453014 57.3755218112217
"3833" 766.4 2.17603402836601 57.2088551572089
"3834" 766.6 2.17958217528105 57.3029846957645
"3835" 766.8 2.17958217528105 57.3029846957645
"3836" 767 2.15142220453014 57.3755218112217
"3837" 767.2 2.19257909078499 57.2842989265151
"3838" 767.4 2.19257909078499 57.2842989265151
"3839" 767.6 2.19257909078499 57.2842989265151
"3840" 767.8 2.19257909078499 57.2842989265151
"3841" 768 2.15142220453014 57.3755218112217
"3842" 768.2 2.15142220453014 57.3755218112217
"3843" 768.4 2.14916942690195 57.2523774264831
"3844" 768.6 2.15142220453014 57.3755218112217
"3845" 768.8 2.19257909078499 57.2842989265151
"3846" 769 2.19257909078499 57.2842989265151
"3847" 769.2 2.15142220453014 57.3755218112217
"3848" 769.4 2.15142220453014 57.3755218112217
"3849" 769.6 2.15142220453014 57.3755218112217
"3850" 769.8 2.15142220453014 57.3755218112217
"3851" 770 2.17958217528105 57.3232276188617
"3852" 770.2 2.17958217528105 57.3029846957645
"3853" 770.4 2.17603402836601 57.1896243879589
"3854" 770.6 2.14916942690195 57.2523774264831
"3855" 770.8 2.15142220453014 57.3755218112217
"3856" 771 2.14916942690195 57.2523774264831
"3857" 771.2 2.15142220453014 57.3755218112217
"3858" 771.4 2.17958217528105 57.3232276188617
"3859" 771.6 2.15142220453014 57.3755218112217
"3860" 771.8 2.15142220453014 57.3755218112217
"3861" 772 2.17958217528105 57.3232276188617
"3862" 772.2 2.17958217528105 57.3232276188617
"3863" 772.4 2.17958217528105 57.3232276188617
"3864" 772.6 2.17958217528105 57.3232276188617
"3865" 772.8 2.17958217528105 57.3232276188617
"3866" 773 2.17958217528105 57.3232276188617
"3867" 773.2 2.17958217528105 57.3232276188617
"3868" 773.4 2.19257909078499 57.2842989265151
"3869" 773.6 2.19257909078499 57.2842989265151
"3870" 773.8 2.17958217528105 57.3232276188617
"3871" 774 2.17958217528105 57.3232276188617
"3872" 774.2 2.17958217528105 57.3232276188617
"3873" 774.4 2.17603402836601 57.2088551572089
"3874" 774.6 2.19257909078499 57.2842989265151
"3875" 774.8 2.17958217528105 57.3029846957645
"3876" 775 2.17958217528105 57.3029846957645
"3877" 775.2 2.15142220453014 57.3755218112217
"3878" 775.4 2.17958217528105 57.3232276188617
"3879" 775.6 2.15142220453014 57.3755218112217
"3880" 775.8 2.14916942690195 57.2523774264831
"3881" 776 2.17958217528105 57.3232276188617
"3882" 776.2 2.17958217528105 57.3232276188617
"3883" 776.4 2.17958217528105 57.3232276188617
"3884" 776.6 2.15142220453014 57.3755218112217
"3885" 776.8 2.17958217528105 57.3232276188617
"3886" 777 2.17958217528105 57.3232276188617
"3887" 777.2 2.15142220453014 57.3755218112217
"3888" 777.4 2.15142220453014 57.3755218112217
"3889" 777.6 2.17958217528105 57.3232276188617
"3890" 777.8 2.17603402836601 57.2088551572089
"3891" 778 2.15142220453014 57.3755218112217
"3892" 778.2 2.15142220453014 57.3755218112217
"3893" 778.4 2.15142220453014 57.3755218112217
"3894" 778.6 2.15142220453014 57.3755218112217
"3895" 778.8 2.14916942690195 57.2523774264831
"3896" 779 2.14916942690195 57.2523774264831
"3897" 779.2 2.15142220453014 57.3755218112217
"3898" 779.4 2.14916942690195 57.2523774264831
"3899" 779.6 2.15142220453014 57.3755218112217
"3900" 779.8 2.15142220453014 57.3755218112217
"3901" 780 2.15142220453014 57.3755218112217
"3902" 780.2 2.14916942690195 57.2523774264831
"3903" 780.4 2.14916942690195 57.2523774264831
"3904" 780.6 2.15142220453014 57.3755218112217
"3905" 780.8 2.14916942690195 57.2523774264831
"3906" 781 2.14916942690195 57.2523774264831
"3907" 781.2 2.14916942690195 57.2523774264831
"3908" 781.4 2.14916942690195 57.2523774264831
"3909" 781.6 2.14916942690195 57.2523774264831
"3910" 781.8 2.14916942690195 57.2523774264831
"3911" 782 2.14916942690195 57.2523774264831
"3912" 782.2 2.14916942690195 57.2523774264831
"3913" 782.4 2.14916942690195 57.2523774264831
"3914" 782.6 2.14916942690195 57.2523774264831
"3915" 782.8 2.14916942690195 57.2523774264831
"3916" 783 2.15142220453014 57.3755218112217
"3917" 783.2 2.14916942690195 57.2523774264831
"3918" 783.4 2.15142220453014 57.3755218112217
"3919" 783.6 2.14916942690195 57.2523774264831
"3920" 783.8 2.15142220453014 57.3755218112217
"3921" 784 2.15142220453014 57.3755218112217
"3922" 784.2 2.14916942690195 57.2523774264831
"3923" 784.4 2.15142220453014 57.3755218112217
"3924" 784.6 2.15142220453014 57.3755218112217
"3925" 784.8 2.14916942690195 57.2523774264831
"3926" 785 2.14916942690195 57.2523774264831
"3927" 785.2 2.14916942690195 57.2523774264831
"3928" 785.4 2.14916942690195 57.2523774264831
"3929" 785.6 2.14916942690195 57.2523774264831
"3930" 785.8 2.15142220453014 57.3755218112217
"3931" 786 2.14916942690195 57.2523774264831
"3932" 786.2 2.14916942690195 57.2523774264831
"3933" 786.4 2.14916942690195 57.2523774264831
"3934" 786.6 2.15142220453014 57.3755218112217
"3935" 786.8 2.17958217528105 57.3232276188617
"3936" 787 2.15142220453014 57.3755218112217
"3937" 787.2 2.14916942690195 57.2523774264831
"3938" 787.4 2.14916942690195 57.2523774264831
"3939" 787.6 2.14916942690195 57.2523774264831
"3940" 787.8 2.14916942690195 57.2523774264831
"3941" 788 2.14916942690195 57.2523774264831
"3942" 788.2 2.14916942690195 57.2523774264831
"3943" 788.4 2.14916942690195 57.2523774264831
"3944" 788.6 2.15142220453014 57.3755218112217
"3945" 788.8 2.15142220453014 57.3755218112217
"3946" 789 2.14916942690195 57.2523774264831
"3947" 789.2 2.14916942690195 57.2523774264831
"3948" 789.4 2.14916942690195 57.2523774264831
"3949" 789.6 2.15142220453014 57.3755218112217
"3950" 789.8 2.14916942690195 57.2523774264831
"3951" 790 2.15142220453014 57.3755218112217
"3952" 790.2 2.15142220453014 57.3755218112217
"3953" 790.4 2.14916942690195 57.2523774264831
"3954" 790.6 2.15142220453014 57.3755218112217
"3955" 790.8 2.14916942690195 57.2523774264831
"3956" 791 2.14916942690195 57.2523774264831
"3957" 791.2 2.14916942690195 57.2523774264831
"3958" 791.4 2.14916942690195 57.2523774264831
"3959" 791.6 2.16588271859814 57.3642605804412
"3960" 791.8 2.15142220453014 57.3755218112217
"3961" 792 2.15142220453014 57.3755218112217
"3962" 792.2 2.16294612189509 57.2448511957064
"3963" 792.4 2.16294612189509 57.2448511957064
"3964" 792.6 2.16294612189509 57.2448511957064
"3965" 792.8 2.14916942690195 57.2523774264831
"3966" 793 2.14916942690195 57.2523774264831
"3967" 793.2 2.14916942690195 57.2523774264831
"3968" 793.4 2.14916942690195 57.2523774264831
"3969" 793.6 2.14916942690195 57.2523774264831
"3970" 793.8 2.14916942690195 57.2523774264831
"3971" 794 2.16588271859814 57.3642605804412
"3972" 794.2 2.15142220453014 57.3755218112217
"3973" 794.4 2.15142220453014 57.3755218112217
"3974" 794.6 2.15142220453014 57.3755218112217
"3975" 794.8 2.15142220453014 57.3755218112217
"3976" 795 2.15142220453014 57.3755218112217
"3977" 795.2 2.15142220453014 57.3755218112217
"3978" 795.4 2.15142220453014 57.3755218112217
"3979" 795.6 2.15142220453014 57.3755218112217
"3980" 795.8 2.15142220453014 57.3755218112217
"3981" 796 2.16294612189509 57.2448511957064
"3982" 796.2 2.14916942690195 57.2523774264831
"3983" 796.4 2.14916942690195 57.2523774264831
"3984" 796.6 2.14916942690195 57.2523774264831
"3985" 796.8 2.16294612189509 57.2448511957064
"3986" 797 2.14916942690195 57.2523774264831
"3987" 797.2 2.14916942690195 57.2523774264831
"3988" 797.4 2.16294612189509 57.2448511957064
"3989" 797.6 2.16294612189509 57.2448511957064
"3990" 797.8 2.16294612189509 57.2448511957064
"3991" 798 2.16588271859814 57.3642605804412
"3992" 798.2 2.16294612189509 57.2448511957064
"3993" 798.4 2.14916942690195 57.2523774264831
"3994" 798.6 2.14916942690195 57.2523774264831
"3995" 798.8 2.16588271859814 57.3642605804412
"3996" 799 2.16588271859814 57.3642605804412
"3997" 799.2 2.15142220453014 57.3755218112217
"3998" 799.4 2.15142220453014 57.3755218112217
"3999" 799.6 2.14916942690195 57.2523774264831
"4000" 799.8 2.16588271859814 57.3642605804412
"4001" 800 2.16588271859814 57.3642605804412
"4002" 800.2 2.16294612189509 57.2448511957064
"4003" 800.4 2.14916942690195 57.2523774264831
"4004" 800.6 2.14916942690195 57.2523774264831
"4005" 800.8 2.16588271859814 57.3642605804412
"4006" 801 2.16588271859814 57.3642605804412
"4007" 801.2 2.17958217528105 57.3232276188617
"4008" 801.4 2.18848349567702 57.2027575802797
"4009" 801.6 2.19257909078499 57.313884734237
"4010" 801.8 2.16588271859814 57.3642605804412
"4011" 802 2.19257909078499 57.313884734237
"4012" 802.2 2.16588271859814 57.3642605804412
"4013" 802.4 2.15142220453014 57.3755218112217
"4014" 802.6 2.19257909078499 57.313884734237
"4015" 802.8 2.18848349567702 57.2027575802797
"4016" 803 2.19257909078499 57.313884734237
"4017" 803.2 2.19257909078499 57.313884734237
"4018" 803.4 2.18848349567702 57.2027575802797
"4019" 803.6 2.18848349567702 57.2027575802797
"4020" 803.8 2.17958217528105 57.3232276188617
"4021" 804 2.14916942690195 57.2523774264831
"4022" 804.2 2.14916942690195 57.2523774264831
"4023" 804.4 2.15142220453014 57.3755218112217
"4024" 804.6 2.15142220453014 57.3755218112217
"4025" 804.8 2.14916942690195 57.2523774264831
"4026" 805 2.14916942690195 57.2523774264831
"4027" 805.2 2.15142220453014 57.3755218112217
"4028" 805.4 2.17958217528105 57.3232276188617
"4029" 805.6 2.214556876366 57.3627013112089
"4030" 805.8 2.16588271859814 57.3642605804412
"4031" 806 2.15142220453014 57.3755218112217
"4032" 806.2 2.14916942690195 57.2523774264831
"4033" 806.4 2.14916942690195 57.2523774264831
"4034" 806.6 2.14916942690195 57.2523774264831
"4035" 806.8 2.14916942690195 57.2523774264831
"4036" 807 2.14916942690195 57.2523774264831
"4037" 807.2 2.14916942690195 57.2523774264831
"4038" 807.4 2.14916942690195 57.2523774264831
"4039" 807.6 2.14916942690195 57.2523774264831
"4040" 807.8 2.14916942690195 57.2523774264831
"4041" 808 2.14916942690195 57.2523774264831
"4042" 808.2 2.14916942690195 57.2523774264831
"4043" 808.4 2.15142220453014 57.3755218112217
"4044" 808.6 2.15142220453014 57.3755218112217
"4045" 808.8 2.15142220453014 57.3755218112217
"4046" 809 2.15142220453014 57.3755218112217
"4047" 809.2 2.15142220453014 57.3755218112217
"4048" 809.4 2.15142220453014 57.3755218112217
"4049" 809.6 2.15142220453014 57.3755218112217
"4050" 809.8 2.14916942690195 57.2523774264831
"4051" 810 2.15142220453014 57.3755218112217
"4052" 810.2 2.14916942690195 57.2523774264831
"4053" 810.4 2.14916942690195 57.2523774264831
"4054" 810.6 2.14916942690195 57.2523774264831
"4055" 810.8 2.15142220453014 57.3755218112217
"4056" 811 2.15142220453014 57.3755218112217
"4057" 811.2 2.15142220453014 57.3755218112217
"4058" 811.4 2.14916942690195 57.2523774264831
"4059" 811.6 2.15142220453014 57.3755218112217
"4060" 811.8 2.15142220453014 57.3755218112217
"4061" 812 2.14916942690195 57.2523774264831
"4062" 812.2 2.14916942690195 57.2523774264831
"4063" 812.4 2.14916942690195 57.2523774264831
"4064" 812.6 2.15142220453014 57.3755218112217
"4065" 812.8 2.15142220453014 57.3755218112217
"4066" 813 2.15142220453014 57.3755218112217
"4067" 813.2 2.15142220453014 57.3755218112217
"4068" 813.4 2.14916942690195 57.2523774264831
"4069" 813.6 2.15142220453014 57.3755218112217
"4070" 813.8 2.15142220453014 57.3755218112217
"4071" 814 2.14916942690195 57.2523774264831
"4072" 814.2 2.14916942690195 57.2523774264831
"4073" 814.4 2.14916942690195 57.2523774264831
"4074" 814.6 2.14916942690195 57.2523774264831
"4075" 814.8 2.15142220453014 57.3755218112217
"4076" 815 2.15142220453014 57.3755218112217
"4077" 815.2 2.15142220453014 57.3755218112217
"4078" 815.4 2.15142220453014 57.3755218112217
"4079" 815.6 2.14916942690195 57.2523774264831
"4080" 815.8 2.15142220453014 57.3755218112217
"4081" 816 2.14916942690195 57.2523774264831
"4082" 816.2 2.14916942690195 57.2523774264831
"4083" 816.4 2.15142220453014 57.3755218112217
"4084" 816.6 2.15142220453014 57.3755218112217
"4085" 816.8 2.15142220453014 57.3755218112217
"4086" 817 2.15142220453014 57.3755218112217
"4087" 817.2 2.16588271859814 57.3642605804412
"4088" 817.4 2.15142220453014 57.3755218112217
"4089" 817.6 2.15142220453014 57.3755218112217
"4090" 817.8 2.15142220453014 57.3755218112217
"4091" 818 2.15142220453014 57.3755218112217
"4092" 818.2 2.15142220453014 57.3755218112217
"4093" 818.4 2.15142220453014 57.3755218112217
"4094" 818.6 2.15142220453014 57.3755218112217
"4095" 818.8 2.16588271859814 57.3642605804412
"4096" 819 2.15142220453014 57.3755218112217
"4097" 819.2 2.15142220453014 57.3755218112217
"4098" 819.4 2.15142220453014 57.3755218112217
"4099" 819.6 2.15142220453014 57.3755218112217
"4100" 819.8 2.15142220453014 57.3755218112217
"4101" 820 2.14916942690195 57.2523774264831
"4102" 820.2 2.15142220453014 57.3755218112217
"4103" 820.4 2.17629432724994 57.4266306189651
"4104" 820.6 2.16294612189509 57.2448511957064
"4105" 820.8 2.15142220453014 57.3755218112217
"4106" 821 2.15142220453014 57.3755218112217
"4107" 821.2 2.17629432724994 57.4266306189651
"4108" 821.4 2.15142220453014 57.3755218112217
"4109" 821.6 2.14916942690195 57.2523774264831
"4110" 821.8 2.14916942690195 57.2523774264831
"4111" 822 2.15142220453014 57.3755218112217
"4112" 822.2 2.15142220453014 57.3755218112217
"4113" 822.4 2.15142220453014 57.3755218112217
"4114" 822.6 2.16588271859814 57.3642605804412
"4115" 822.8 2.15142220453014 57.3755218112217
"4116" 823 2.15142220453014 57.3755218112217
"4117" 823.2 2.15142220453014 57.3755218112217
"4118" 823.4 2.15142220453014 57.3755218112217
"4119" 823.6 2.15142220453014 57.3755218112217
"4120" 823.8 2.14916942690195 57.2523774264831
"4121" 824 2.15142220453014 57.3755218112217
"4122" 824.2 2.15142220453014 57.3755218112217
"4123" 824.4 2.15142220453014 57.3755218112217
"4124" 824.6 2.15142220453014 57.3755218112217
"4125" 824.8 2.15142220453014 57.3755218112217
"4126" 825 2.15142220453014 57.3755218112217
"4127" 825.2 2.14916942690195 57.2523774264831
"4128" 825.4 2.14916942690195 57.2523774264831
"4129" 825.6 2.14916942690195 57.2523774264831
"4130" 825.8 2.15142220453014 57.3755218112217
"4131" 826 2.15142220453014 57.3755218112217
"4132" 826.2 2.15142220453014 57.3755218112217
"4133" 826.4 2.16588271859814 57.3642605804412
"4134" 826.6 2.14916942690195 57.2523774264831
"4135" 826.8 2.15142220453014 57.3755218112217
"4136" 827 2.15142220453014 57.3755218112217
"4137" 827.2 2.15142220453014 57.3755218112217
"4138" 827.4 2.15142220453014 57.3755218112217
"4139" 827.6 2.15142220453014 57.3755218112217
"4140" 827.8 2.15142220453014 57.3755218112217
"4141" 828 2.15142220453014 57.3755218112217
"4142" 828.2 2.15142220453014 57.3755218112217
"4143" 828.4 2.15142220453014 57.3755218112217
"4144" 828.6 2.15142220453014 57.3755218112217
"4145" 828.8 2.15142220453014 57.3755218112217
"4146" 829 2.15142220453014 57.3755218112217
"4147" 829.2 2.15142220453014 57.3755218112217
"4148" 829.4 2.15142220453014 57.3755218112217
"4149" 829.6 2.15142220453014 57.3755218112217
"4150" 829.8 2.15142220453014 57.3755218112217
"4151" 830 2.15142220453014 57.3755218112217
"4152" 830.2 2.15142220453014 57.3755218112217
"4153" 830.4 2.15142220453014 57.3755218112217
"4154" 830.6 2.15142220453014 57.3755218112217
"4155" 830.8 2.15142220453014 57.3755218112217
"4156" 831 2.15142220453014 57.3755218112217
"4157" 831.2 2.15142220453014 57.3755218112217
"4158" 831.4 2.15142220453014 57.3755218112217
"4159" 831.6 2.15142220453014 57.3755218112217
"4160" 831.8 2.15142220453014 57.3755218112217
"4161" 832 2.15142220453014 57.3755218112217
"4162" 832.2 2.15142220453014 57.3755218112217
"4163" 832.4 2.12889423563397 57.2523774264831
"4164" 832.6 2.15142220453014 57.3755218112217
"4165" 832.8 2.15142220453014 57.3755218112217
"4166" 833 2.15142220453014 57.3755218112217
"4167" 833.2 2.12889423563397 57.2523774264831
"4168" 833.4 2.15142220453014 57.3755218112217
"4169" 833.6 2.15142220453014 57.3755218112217
"4170" 833.8 2.15142220453014 57.3755218112217
"4171" 834 2.15142220453014 57.3755218112217
"4172" 834.2 2.15142220453014 57.3755218112217
"4173" 834.4 2.15142220453014 57.3755218112217
"4174" 834.6 2.15142220453014 57.3755218112217
"4175" 834.8 2.12889423563397 57.2523774264831
"4176" 835 2.15142220453014 57.3755218112217
"4177" 835.2 2.15142220453014 57.3755218112217
"4178" 835.4 2.15142220453014 57.3755218112217
"4179" 835.6 2.15142220453014 57.3755218112217
"4180" 835.8 2.15142220453014 57.3755218112217
"4181" 836 2.15142220453014 57.3755218112217
"4182" 836.2 2.15142220453014 57.3755218112217
"4183" 836.4 2.15142220453014 57.3755218112217
"4184" 836.6 2.12889423563397 57.2523774264831
"4185" 836.8 2.12889423563397 57.2523774264831
"4186" 837 2.15142220453014 57.3755218112217
"4187" 837.2 2.12889423563397 57.2523774264831
"4188" 837.4 2.15142220453014 57.3755218112217
"4189" 837.6 2.15142220453014 57.3755218112217
"4190" 837.8 2.15142220453014 57.3755218112217
"4191" 838 2.15142220453014 57.3755218112217
"4192" 838.2 2.12889423563397 57.2523774264831
"4193" 838.4 2.15142220453014 57.3755218112217
"4194" 838.6 2.15142220453014 57.3755218112217
"4195" 838.8 2.12889423563397 57.2523774264831
"4196" 839 2.12889423563397 57.2523774264831
"4197" 839.2 2.12889423563397 57.2523774264831
"4198" 839.4 2.15142220453014 57.3755218112217
"4199" 839.6 2.15142220453014 57.3755218112217
"4200" 839.8 2.12889423563397 57.2523774264831
"4201" 840 2.15142220453014 57.3755218112217
"4202" 840.2 2.15142220453014 57.3755218112217
"4203" 840.4 2.12889423563397 57.2523774264831
"4204" 840.6 2.12889423563397 57.2523774264831
"4205" 840.8 2.15142220453014 57.3755218112217
"4206" 841 2.12889423563397 57.2523774264831
"4207" 841.2 2.12889423563397 57.2523774264831
"4208" 841.4 2.12889423563397 57.2523774264831
"4209" 841.6 2.12889423563397 57.2523774264831
"4210" 841.8 2.12889423563397 57.2523774264831
"4211" 842 2.15142220453014 57.3755218112217
"4212" 842.2 2.12889423563397 57.2523774264831
"4213" 842.4 2.12889423563397 57.2523774264831
"4214" 842.6 2.12889423563397 57.2523774264831
"4215" 842.8 2.12889423563397 57.2523774264831
"4216" 843 2.12889423563397 57.2523774264831
"4217" 843.2 2.12889423563397 57.2523774264831
"4218" 843.4 2.15142220453014 57.3755218112217
"4219" 843.6 2.15142220453014 57.3755218112217
"4220" 843.8 2.15142220453014 57.3755218112217
"4221" 844 2.15142220453014 57.3755218112217
"4222" 844.2 2.15142220453014 57.3755218112217
"4223" 844.4 2.12889423563397 57.2523774264831
"4224" 844.6 2.15142220453014 57.3755218112217
"4225" 844.8 2.15142220453014 57.3755218112217
"4226" 845 2.12889423563397 57.2523774264831
"4227" 845.2 2.12889423563397 57.2523774264831
"4228" 845.4 2.12889423563397 57.2523774264831
"4229" 845.6 2.12889423563397 57.2523774264831
"4230" 845.8 2.15142220453014 57.3755218112217
"4231" 846 2.15142220453014 57.3755218112217
"4232" 846.2 2.15142220453014 57.3755218112217
"4233" 846.4 2.15142220453014 57.3755218112217
"4234" 846.6 2.15142220453014 57.3755218112217
"4235" 846.8 2.15142220453014 57.3755218112217
"4236" 847 2.15142220453014 57.3755218112217
"4237" 847.2 2.15142220453014 57.3755218112217
"4238" 847.4 2.15142220453014 57.3755218112217
"4239" 847.6 2.12889423563397 57.2523774264831
"4240" 847.8 2.12889423563397 57.2523774264831
"4241" 848 2.15142220453014 57.3755218112217
"4242" 848.2 2.15142220453014 57.3755218112217
"4243" 848.4 2.15142220453014 57.3755218112217
"4244" 848.6 2.12889423563397 57.2523774264831
"4245" 848.8 2.12889423563397 57.2523774264831
"4246" 849 2.12889423563397 57.2523774264831
"4247" 849.2 2.12889423563397 57.2523774264831
"4248" 849.4 2.12889423563397 57.2523774264831
"4249" 849.6 2.12889423563397 57.2523774264831
"4250" 849.8 2.15142220453014 57.3755218112217
"4251" 850 2.12889423563397 57.2523774264831
"4252" 850.2 2.12889423563397 57.2523774264831
"4253" 850.4 2.12889423563397 57.2523774264831
"4254" 850.6 2.15142220453014 57.3755218112217
"4255" 850.8 2.12889423563397 57.2523774264831
"4256" 851 2.12889423563397 57.2523774264831
"4257" 851.2 2.12889423563397 57.2523774264831
"4258" 851.4 2.12889423563397 57.2523774264831
"4259" 851.6 2.12889423563397 57.2523774264831
"4260" 851.8 2.12889423563397 57.2523774264831
"4261" 852 2.15142220453014 57.3755218112217
"4262" 852.2 2.15142220453014 57.3755218112217
"4263" 852.4 2.15142220453014 57.3755218112217
"4264" 852.6 2.15142220453014 57.3755218112217
"4265" 852.8 2.15142220453014 57.3755218112217
"4266" 853 2.12889423563397 57.2523774264831
"4267" 853.2 2.12889423563397 57.2523774264831
"4268" 853.4 2.15142220453014 57.3755218112217
"4269" 853.6 2.12889423563397 57.2523774264831
"4270" 853.8 2.12889423563397 57.2523774264831
"4271" 854 2.15142220453014 57.3755218112217
"4272" 854.2 2.15142220453014 57.3755218112217
"4273" 854.4 2.12889423563397 57.2523774264831
"4274" 854.6 2.15142220453014 57.3755218112217
"4275" 854.8 2.12889423563397 57.2523774264831
"4276" 855 2.12889423563397 57.2523774264831
"4277" 855.2 2.12889423563397 57.2523774264831
"4278" 855.4 2.15142220453014 57.3755218112217
"4279" 855.6 2.12889423563397 57.2523774264831
"4280" 855.8 2.15142220453014 57.3755218112217
"4281" 856 2.15142220453014 57.3755218112217
"4282" 856.2 2.15142220453014 57.3755218112217
"4283" 856.4 2.15142220453014 57.3755218112217
"4284" 856.6 2.12889423563397 57.2523774264831
"4285" 856.8 2.12889423563397 57.2523774264831
"4286" 857 2.15142220453014 57.3755218112217
"4287" 857.2 2.15142220453014 57.3755218112217
"4288" 857.4 2.12889423563397 57.2523774264831
"4289" 857.6 2.12889423563397 57.2523774264831
"4290" 857.8 2.15142220453014 57.3755218112217
"4291" 858 2.15142220453014 57.3755218112217
"4292" 858.2 2.15142220453014 57.3755218112217
"4293" 858.4 2.15142220453014 57.3755218112217
"4294" 858.6 2.15142220453014 57.3755218112217
"4295" 858.8 2.15142220453014 57.3755218112217
"4296" 859 2.12889423563397 57.2523774264831
"4297" 859.2 2.12889423563397 57.2523774264831
"4298" 859.4 2.12889423563397 57.2523774264831
"4299" 859.6 2.12889423563397 57.2523774264831
"4300" 859.8 2.15142220453014 57.3755218112217
"4301" 860 2.15142220453014 57.3755218112217
"4302" 860.2 2.15142220453014 57.3755218112217
"4303" 860.4 2.15142220453014 57.3755218112217
"4304" 860.6 2.15142220453014 57.3755218112217
"4305" 860.8 2.15142220453014 57.3755218112217
"4306" 861 2.15142220453014 57.3755218112217
"4307" 861.2 2.15142220453014 57.3755218112217
"4308" 861.4 2.15142220453014 57.3755218112217
"4309" 861.6 2.12889423563397 57.2523774264831
"4310" 861.8 2.12889423563397 57.2523774264831
"4311" 862 2.15142220453014 57.3755218112217
"4312" 862.2 2.12889423563397 57.2523774264831
"4313" 862.4 2.15142220453014 57.3755218112217
"4314" 862.6 2.15142220453014 57.3755218112217
"4315" 862.8 2.15142220453014 57.3755218112217
"4316" 863 2.15142220453014 57.3755218112217
"4317" 863.2 2.15142220453014 57.3755218112217
"4318" 863.4 2.12889423563397 57.2523774264831
"4319" 863.6 2.12889423563397 57.2523774264831
"4320" 863.8 2.12889423563397 57.2523774264831
"4321" 864 2.09728878135795 57.2982216572982
"4322" 864.2 2.15142220453014 57.3755218112217
"4323" 864.4 2.15142220453014 57.3755218112217
"4324" 864.6 2.12889423563397 57.2523774264831
"4325" 864.8 2.12889423563397 57.2523774264831
"4326" 865 2.07651668387363 57.1725303879418
"4327" 865.2 2.12889423563397 57.2523774264831
"4328" 865.4 2.12889423563397 57.2523774264831
"4329" 865.6 2.12889423563397 57.2523774264831
"4330" 865.8 2.12889423563397 57.2523774264831
"4331" 866 2.12889423563397 57.2523774264831
"4332" 866.2 2.15142220453014 57.3755218112217
"4333" 866.4 2.12889423563397 57.2523774264831
"4334" 866.6 2.12889423563397 57.2523774264831
"4335" 866.8 2.12889423563397 57.2523774264831
"4336" 867 2.12889423563397 57.2523774264831
"4337" 867.2 2.12889423563397 57.2523774264831
"4338" 867.4 2.12889423563397 57.2523774264831
"4339" 867.6 2.12889423563397 57.2523774264831
"4340" 867.8 2.12889423563397 57.2523774264831
"4341" 868 2.15142220453014 57.3755218112217
"4342" 868.2 2.15142220453014 57.3755218112217
"4343" 868.4 2.15142220453014 57.3755218112217
"4344" 868.6 2.15142220453014 57.3755218112217
"4345" 868.8 2.15142220453014 57.3755218112217
"4346" 869 2.15142220453014 57.3755218112217
"4347" 869.2 2.12889423563397 57.2523774264831
"4348" 869.4 2.12889423563397 57.2523774264831
"4349" 869.6 2.12889423563397 57.2523774264831
"4350" 869.8 2.12889423563397 57.2523774264831
"4351" 870 2.12889423563397 57.2523774264831
"4352" 870.2 2.12889423563397 57.2523774264831
"4353" 870.4 2.12889423563397 57.2523774264831
"4354" 870.6 2.12889423563397 57.2523774264831
"4355" 870.8 2.07651668387363 57.1725303879418
"4356" 871 2.12889423563397 57.2523774264831
"4357" 871.2 2.12889423563397 57.2523774264831
"4358" 871.4 2.07651668387363 57.1725303879418
"4359" 871.6 2.08259008052075 57.1147803109609
"4360" 871.8 2.07651668387363 57.1725303879418
"4361" 872 2.15142220453014 57.3755218112217
"4362" 872.2 2.14916942690195 57.2523774264831
"4363" 872.4 2.16294612189509 57.2448511957064
"4364" 872.6 2.22192152035525 57.4000316189385
"4365" 872.8 2.16588271859814 57.270705464963
"4366" 873 2.14505957834021 57.1355703494433
"4367" 873.2 2.17958217528105 57.2624988880317
"4368" 873.4 2.19711746750787 57.3122855034661
"4369" 873.6 2.24104133436601 57.1872205418026
"4370" 873.8 2.16115018672133 56.69078988746
"4371" 874 2.58234594750787 55.461973655462
"4372" 874.2 2.34287960340469 55.3892085784661
"4373" 874.4 2.118249756366 55.1896243859589
"4374" 874.6 2.67632416873202 54.2969118466046
"4375" 874.8 4.17531779519835 53.3206014994744
"4376" 875 5.51484982908496 53.5985312689831
"4377" 875.2 8.13603539797193 53.7036956921652
"4378" 875.4 10.2351055528671 55.1456683474534
"4379" 875.6 11.009424466902 57.9203936194588
"4380" 875.8 10.6661945588627 60.5852287759698
"4381" 876 9.66008501671157 63.852346279237
"4382" 876.2 7.54034061236602 67.0165474747089
"4383" 876.4 6.03580936502252 70.5699662859546
"4384" 876.6 6.7148510288758 73.4643496734643
"4385" 876.8 7.28435008522748 76.4129494841052
"4386" 877 8.96568598836601 79.0069321020838
"4387" 877.2 11.1708841240389 80.1952529109645
"4388" 877.4 13.7755387298693 82.380100605457
"4389" 877.6 15.7307261245301 86.1789406477174
"4390" 877.8 16.0653427475079 89.9422231899422
"4391" 878 14.965619564366 92.4107782693338
"4392" 878.2 13.145414996366 93.1415475008338
"4393" 878.4 11.931945284366 93.0453936545838
"4394" 878.6 12.0144942388627 93.5247892704479
"4395" 878.8 12.5777695053687 94.8660950025584
"4396" 879 13.9894155787772 95.4029111569414
"4397" 879.2 16.554687044366 96.7665475044588
"4398" 879.4 19.703929868366 99.3242398147088
"4399" 879.6 23.216320993055 100.917579393225
"4400" 879.8 26.4388388196471 101.523632547677
"4401" 880 29.9437256935456 103.431650703432
"4402" 880.2 32.8712533477095 106.822103052976
"4403" 880.4 33.8066760062886 111.189624441959
"4404" 880.6 33.5922920811325 113.969344713969
"4405" 880.8 34.3597594755135 115.129586907437
"4406" 881 34.5439611730129 114.597495637674
"4407" 881.2 34.1559597413682 114.120027367966
"4408" 881.4 33.408433044366 114.006932137084
"4409" 881.6 33.0898787154761 113.941103752403
"4410" 881.8 32.7444208 113.446709482677
"4411" 882 32.7984879638736 112.517463289441
"4412" 882.2 33.6881823068714 110.438708671977
"4413" 882.4 35.8344552393551 107.691455938461
"4414" 882.6 39.0124662713531 106.127254359973
"4415" 882.8 41.594538244366 105.745837436515
"4416" 883 43.793159335677 106.780618822165
"4417" 883.2 46.6116805818606 108.08522882347
"4418" 883.4 49.963626972366 108.362701362209
"4419" 883.6 51.5610904685648 108.00422009262
"4420" 883.8 51.7179843592339 106.735241629812
"4421" 884 51.0375748260938 106.08114316762
"4422" 884.2 50.0201765485648 105.361222051515
"4423" 884.4 48.3225984496382 104.03398935788
"4424" 884.6 45.6641314315281 103.260630357107
"4425" 884.8 42.2395719765277 103.237924972469
"4426" 885 38.4864448331883 103.663400665202
"4427" 885.2 33.9369477197762 103.61926797285
"4428" 885.4 29.9231564573789 103.518106780441
"4429" 885.6 26.3376986616598 101.887298855733
"4430" 885.8 24.8136098266609 99.2853092377468
"4431" 886 24.7173661923144 96.6366098889443
"4432" 886.2 23.8345175520204 94.5919912715151
"4433" 886.4 20.7134035723102 93.2088551932088
"4434" 886.6 16.622102028366 92.5165475002088
"4435" 886.8 12.0370076075995 90.6476663829553
"4436" 887 8.07966048436601 87.4772498413234
"4437" 887.2 5.18596748612341 84.910554646449
"4438" 887.4 5.47478217635729 85.7317489549625
"4439" 887.6 5.91862266879227 85.6924386856924
"4440" 887.8 6.62203920244339 85.0877533004724
"4441" 888 8.14048601964706 82.4345636824346
"4442" 888.2 10.9324335503918 79.7343229489651
"4443" 888.4 15.013773124366 78.3599540629753
"4444" 888.6 19.2809193732559 78.201458716663
"4445" 888.8 23.703810915579 79.2933811023703
"4446" 889 26.0068785423982 81.5179546045949
"4447" 889.2 25.9779683391825 83.1620109908543
"4448" 889.4 25.5398810414821 85.5347387624578
"4449" 889.6 25.029713604366 88.6896244194589
"4450" 889.8 23.5733620355135 92.0901872690133
"4451" 890 20.4786422547703 94.6958856177728
"4452" 890.2 16.3479790663338 96.3021947732253
"4453" 890.4 13.0325981008758 97.4533606974533
"4454" 890.6 13.4624476342371 98.2062564289755
"4455" 890.8 14.5815655689558 97.9344649671652
"4456" 891 14.1544172962192 96.8996835815151
"4457" 891.2 13.7792909323102 96.2857782732088
"4458" 891.4 15.0701480379719 96.3772416963772
"4459" 891.6 18.268953780366 97.5261628898339
"4460" 891.8 21.9992495488584 98.8221030449759
"4461" 892 26.1670548493769 99.8434705844588
"4462" 892.2 30.509588732366 100.718470585334
"4463" 892.4 34.1342598596126 102.887560625964
"4464" 892.6 35.3559770437095 105.965265475196
"4465" 892.8 35.928860833055 108.319080362165
"4466" 893 37.4670902498693 112.343470596959
"4467" 893.2 38.7991623342407 115.834594869681
"4468" 893.4 40.5397459923747 115.750064023442
"4469" 893.6 40.3881648647189 114.83334913791
"4470" 893.8 39.556882330915 114.38800502208
"4471" 894 38.541602540366 114.247316752709
"4472" 894.2 37.5543371042024 114.013264214013
"4473" 894.4 37.684469172366 111.305009057459
"4474" 894.6 38.8880612409103 106.978579091594
"4475" 894.8 41.9339061983704 103.643836895952
"4476" 895 46.1421134528914 100.936341124013
"4477" 895.2 50.0010797326943 99.3434705839588
"4478" 895.4 52.5690705261234 96.404293465635
"4479" 895.6 54.3896270388627 94.0467672709698
"4480" 895.8 54.0206261544914 92.7083620773237
"4481" 896 52.5511529331531 91.2611807681842
"4482" 896.2 50.3877970437238 89.9103601899104
"4483" 896.4 47.5139027091194 88.2252716882253
"4484" 896.6 43.3609517802668 86.5742398019589
"4485" 896.8 39.266418284944 83.8150424915073
"4486" 897 36.971796484366 79.5321152564552
"4487" 897.2 36.605829428366 75.6127013294588
"4488" 897.4 37.1221295487923 71.5742397869589
"4489" 897.6 38.2081111312555 67.3971378212433
"4490" 897.8 36.7259059545618 65.5676931271062
"4491" 898 32.8626926848584 65.3105035114643
"4492" 898.2 28.1961037955135 65.2140146267525
"4493" 898.4 24.7545504098693 67.2427379364735
"4494" 898.6 21.0967995974765 70.3220036318605
"4495" 898.8 18.2926946026086 74.0518784432826
"4496" 899 14.0682122923102 77.4571069082263
"4497" 899.2 9.64745079382156 79.2307692946154
"4498" 899.4 9.78567231335948 79.2665474869588
"4499" 899.6 10.3597966154563 79.1210173329672
"4500" 899.8 11.7640251915281 79.0002752943849
"4501" 900 12.4644669908566 78.8140587941987
"4502" 900.2 13.463228492366 79.5165474872089
"4503" 900.4 14.172353033451 82.8394219905317
"4504" 900.6 13.6901675915281 87.8957388032803
"4505" 900.8 11.7722164202668 92.2684236538069
"4506" 901 10.0255582098002 94.739920271663
"4507" 901.2 11.4738357364176 93.694821924464
"4508" 901.4 13.0438547467213 93.4273866549658
"4509" 901.6 17.0958413358649 94.5779028099625
"4510" 901.8 21.2150120801033 96.9119508892196
"4511" 902 24.2502978478808 98.4525940061449
"4512" 902.2 27.6529361073638 101.473507201473
"4513" 902.4 31.5034312128914 103.225271703225
"4514" 902.6 33.889968644366 102.994358164533
"4515" 902.8 37.886714124366 102.285778279209
"4516" 903 38.878677460366 102.564624433334
"4517" 903.2 40.9904299531883 104.703610435473
"4518" 903.4 43.0602856128914 108.703695747165
"4519" 903.6 43.4998574655853 113.112701366959
"4520" 903.8 43.6710137087923 116.274052216274
"4521" 904 45.6259990896382 116.502683485733
"4522" 904.2 46.3365173873638 115.566913830952
"4523" 904.4 45.6911142596126 114.726209830111
"4524" 904.6 44.706778871268 114.681527291605
"4525" 904.8 44.358552588366 114.449239829834
"4526" 905 42.9253275564218 113.392421636469
"4527" 905.2 40.2737548953725 110.264716017957
"4528" 905.4 38.0174166388627 106.052261782975
"4529" 905.6 35.8724859579719 102.015140394323
"4530" 905.8 34.3485739813682 98.314166544468
"4531" 906 31.6611467188627 95.1731409259424
"4532" 906.2 28.6471029887923 92.3059471153829
"4533" 906.4 26.1585226549105 88.354204034508
"4534" 906.6 24.1407248073293 84.0397230301936
"4535" 906.8 24.760053668366 79.3915474870838
"4536" 907 27.381634866902 75.7341588295803
"4537" 907.2 30.702202972366 75.0357782519588
"4538" 907.4 33.028273362183 76.1896244069588
"4539" 907.6 35.430882564366 76.5742397919588
"4540" 907.8 37.4603789533821 75.3359658676437
"4541" 908 38.1006055349105 74.6332737900179
"4542" 908.2 40.0724159622347 74.2290240203829
"4543" 908.4 43.7555760599397 74.5854968284316
"4544" 908.6 48.0118809778084 75.0263974057956
"4545" 908.8 52.380935684366 74.7657291363042
"4546" 909 52.9954668328671 73.7811994814735
"4547" 909.2 52.5421941366679 72.0661897105277
"4548" 909.4 52.236475004366 70.8915474785838
"4549" 909.6 53.3153196513945 67.6708027830554
"4550" 909.8 55.5177961478562 66.5192947434424
"4551" 910 58.7775202270722 65.9749553582826
"4552" 910.2 62.2183556623982 67.0714255132253
"4553" 910.4 64.6994918411325 69.7997642467228
"4554" 910.6 66.1878746187772 72.8242397882088
"4555" 910.8 65.9445616912555 71.7620752102236
"4556" 911 64.8825170893769 70.8050090169588
"4557" 911.2 64.3319773608512 69.2933810923703
"4558" 911.4 63.5617337018606 67.0504302439735
"4559" 911.6 60.8987654045301 64.2665474719588
"4560" 911.8 57.5552545931883 61.7840299694763
"4561" 912 52.8346492360377 58.4716756584717
"4562" 912.2 48.2240516112555 56.5921288488998
"4563" 912.4 43.118703084944 54.9772498088234
"4564" 912.6 38.474187556366 54.7280859239588
"4565" 912.8 34.0309059091194 55.7018195018557
"4566" 913 30.2349959842024 55.6642960402797
"4567" 913.2 25.6568297435574 53.2826476532826
"4568" 913.4 21.0832618597095 50.0785132654631
"4569" 913.6 16.8029453810225 46.3263765309418
"4570" 913.8 13.2048741647514 42.3685541423685
"4571" 914 12.172713084366 39.7953936013338
"4572" 914.2 12.3369290898002 38.7833127157064
"4573" 914.4 13.5950048312507 36.0770540206924
"4574" 914.6 15.100449532366 31.4684705160838
"4575" 914.8 14.5459956898693 28.6163642824625
"4576" 915 14.4542745993551 29.6236902834698
"4577" 915.2 15.177495228366 30.3434705149589
"4578" 915.4 16.5026291551984 30.6075037844537
"4579" 915.6 16.728039860366 31.4780859007089
"4580" 915.8 16.1878027593551 32.2702104399625
"4581" 916 15.4553765179719 33.1971290562741
"4582" 916.2 14.8891403853687 35.2620225583389
"4583" 916.4 12.2480301831306 37.7280859069589
"4584" 916.6 8.34635712732931 39.2961332546807
"4585" 916.8 4.90152552436601 38.9973166774589
"4586" 917 5.76828960436601 38.7720419464643
"4587" 917.2 5.59401955935513 38.7628844464552
"4588" 917.4 5.68499696628862 39.2145724084453
"4589" 917.6 4.35578516485839 39.619111562696
"4590" 917.8 2.09110867642185 41.446034641446
"4591" 918 1.99626072485839 43.0005217968467
"4592" 918.2 2.763507460366 45.7720419534643
"4593" 918.4 3.46705632 49.7118915727888
"4594" 918.6 3.61912017746405 53.5276810766046
"4595" 918.8 1.99502602905714 57.8957387732803
"4596" 919 0.375090884366008 61.5742397769588
"4597" 919.2 0.463143097359488 64.5192947414424
"4598" 919.4 2.46495538836601 66.5261628588338
"4599" 919.6 5.11636448140271 71.012109594089
"4600" 919.8 6.16452460135947 76.3434705609588
"4601" 920 5.99489459486735 81.6534253354996
"4602" 920.2 5.47676533257234 86.8653001099422
"4603" 920.4 7.64627844436601 89.8434705744588
"4604" 920.6 11.219272596366 92.1030859613338
"4605" 920.8 15.2556607835574 94.141323886449
"4606" 921 17.6164143335456 96.1239583884316
"4607" 921.2 21.3425267133595 97.9387086594772
"4608" 921.4 24.259256644366 99.0742398144588
"4609" 921.6 26.8641349523747 100.429551161968
"4610" 921.8 29.3406037413682 103.936877165475
"4611" 922 31.6349726779719 108.225271708225
"4612" 922.2 33.781314450785 113.211320713211
"4613" 922.4 34.775994148366 118.035778294959
"4614" 922.6 35.2248301296382 118.184257718184
"4615" 922.8 36.316908068366 117.458855217459
"4616" 923 40.175275433451 117.424442255886
"4617" 923.2 44.6029892273638 119.486327757948
"4618" 923.4 48.8313304098693 123.359954107975
"4619" 923.6 50.3630722323747 126.491822264953
"4620" 923.8 50.4172100086287 126.789999688328
"4621" 924 50.3090311484692 126.667794918975
"4622" 924.2 50.241903853098 126.796911919105
"4623" 924.4 50.1501940112555 126.681574380528
"4624" 924.6 50.1571167211325 126.067246841452
"4625" 924.8 49.8419297899548 125.376687379223
"4626" 925 50.676299660366 124.689624455459
"4627" 925.2 54.499692324366 123.881932146959
"4628" 925.4 58.8963217240449 124.759858570914
"4629" 925.6 61.6452108422347 126.377241726377
"4630" 925.8 63.6949286446229 128.154507420462
"4631" 926 63.382344355579 128.336314959106
"4632" 926.2 63.2865705073638 128.268379035961
"4633" 926.4 63.0784342562192 127.668914381515
"4634" 926.6 63.9096026468245 127.033902150111
"4635" 926.8 66.5302736275079 125.898564148975
"4636" 927 70.7781985161597 124.952618224953
"4637" 927.2 75.687258724366 124.170393685709
"4638" 927.4 79.6220924788627 122.444203222444
"4639" 927.6 83.4743772788627 119.312335065466
"4640" 927.8 87.7577510848584 116.345302100961
"4641" 928 92.4722139353725 114.486327752948
"4642" 928.2 97.539344252366 114.026162906334
"4643" 928.4 100.207051476366 114.343470598959
"4644" 928.6 101.245028197023 113.035778289959
"4645" 928.8 103.397443713188 111.014799249476
"4646" 929 105.84573088159 107.621703015314
"4647" 929.2 109.930720765072 104.600995666139
"4648" 929.4 112.028638470447 103.747763972979
"4649" 929.6 112.233717124623 102.151162894459
"4650" 929.8 114.67666121253 98.2665475059588
"4651" 930 117.510814375544 95.9536104267228
"4652" 930.2 118.062391524366 95.8050090419589
"4653" 930.4 118.010714549119 96.0020071575405
"4654" 930.6 117.502466397336 96.0107335421646
"4655" 930.8 117.296032740505 95.5513265417052
"4656" 931 117.235755423874 94.0982782710213
"4657" 931.2 117.775610339709 90.753726998446
"4658" 931.4 118.281882153822 86.5921288788998
"4659" 931.6 117.860605186871 82.3068405284607
"4660" 931.8 118.000918882284 78.4482168707559
"4661" 932 119.009739123158 73.9447264431755
"4662" 932.2 120.420845876694 69.522957746446
"4663" 932.4 121.722062084366 65.4371160500525
"4664" 932.6 119.950011076366 62.6255218164717
"4665" 932.8 117.062631895865 60.1181958139643
"4666" 933 114.246795152867 56.198781886968
"4667" 933.2 113.31870593477 50.9570662278801
"4668" 933.4 113.518446516422 45.7175964149484
"4669" 933.6 112.950088583874 40.5566115636335
"4670" 933.8 112.706076389615 35.9032086359032
"4671" 934 115.231799644559 34.7096912500943
"4672" 934.2 115.475857449869 35.841639020457
"4673" 934.4 114.656408017808 36.1990052131221
"4674" 934.6 113.464773364238 36.0474839052782
"4675" 934.8 112.51845124366 35.5207280585976
"4676" 935 111.330065221861 34.5504302114735
"4677" 935.2 108.659314538777 31.3819320544589
"4678" 935.4 105.294819060876 27.8288185124442
"4679" 935.6 102.318271044109 24.5508283553201
"4680" 935.8 98.706709473174 20.7804590477035
"4681" 936 94.387589083788 17.3769153173769
"4682" 936.2 90.0220384925301 15.1554363113093
"4683" 936.4 85.0061191013682 13.5797342328105
"4684" 936.6 79.279514300366 12.9396243437089
"4685" 936.8 73.6602231363573 12.9478661014094
"4686" 937 68.1659075646931 14.2384048334692
"4687" 937.2 62.830258204366 14.6992397300839
"4688" 937.4 61.819033444366 15.5028111578105
"4689" 937.6 60.7703559240378 16.6853508436084
"4690" 937.8 57.6603169164218 19.5637502234099
"4691" 938 54.5889525753499 23.3753654310677
"4692" 938.2 52.1708110764218 28.1826313589519
"4693" 938.4 51.6697446621458 32.747809786594
"4694" 938.6 51.7250061113531 37.3746555604516
"4695" 938.8 52.7326660440449 42.1678852575525
"4696" 939 54.3160368808512 47.1109123778801
"4697" 939.2 55.4896399138216 52.1824687291055
"4698" 939.4 57.6515617131883 57.0724915032263
"4699" 939.6 60.5928793912507 61.6117632385348
"4700" 939.8 63.921041004944 65.6377849348685
"4701" 940 66.9950288675333 69.0701481306086
"4702" 940.2 71.2068840046229 72.5692230571846
"4703" 940.4 75.7923210475995 74.7473167132088
"4704" 940.6 80.4842705293769 75.8507965604662
"4705" 940.8 85.6897610096382 76.9230769846154
"4706" 941 90.990460092366 77.4877013313339
"4707" 941.2 94.948682724366 77.4308831389693
"4708" 941.4 99.4521871013682 78.8544595634698
"4709" 941.6 103.299580116038 80.7024449114717
"4710" 941.8 105.576708460202 84.7366329539674
"4711" 942 105.372965393166 89.4127013432588
"4712" 942.2 102.73457833253 92.2665474999588
"4713" 942.4 100.851239092694 92.1810774229503
"4714" 942.6 96.8485595531883 93.0252887699483
"4715" 942.8 92.3730271939617 95.7066190418605
"4716" 943 87.838704923788 99.0157113913234
"4717" 943.2 84.6263105164218 104.030533511723
"4718" 943.4 81.0656409791825 108.872070208872
"4719" 943.6 79.0809381873638 114.184129944953
"4720" 943.8 79.346929284366 119.266547526959
"4721" 944 79.0556589551864 122.315328030008
"4722" 944.2 79.221730028366 121.045393682584
"4723" 944.4 79.2613229640378 119.548598796472
"4724" 944.6 80.608552556366 118.112701371959
"4725" 944.8 81.224918124366 117.208855217209
"4726" 945 81.1813506323747 117.077902832463
"4727" 945.2 81.1329885867213 117.194869217195
"4728" 945.4 83.5245181170225 118.856291103472
"4729" 945.6 86.589224708366 119.766547527459
"4730" 945.8 89.1655576245296 118.328461218328
"4731" 946 92.1053296503617 116.116364369963
"4732" 946.2 96.6258359707601 115.37348936922
"4733" 946.4 97.9216416444302 116.080928793004
"4734" 946.6 97.3826262955437 115.874939138952
"4735" 946.8 96.6730387868715 115.420393676959
"4736" 947 97.0316041399024 114.03398936788
"4737" 947.2 99.2137123353725 110.98815924945
"4738" 947.4 103.642589095544 108.200113938969
"4739" 947.6 108.239065284366 107.343470591959
"4740" 947.8 109.428248844687 105.838453859685
"4741" 948 112.415292218777 103.497316741959
"4742" 948.2 113.303686762361 103.203199087819
"4743" 948.4 113.176072393451 103.35561631874
"4744" 948.6 113.197647268565 103.309940011002
"4745" 948.8 112.940828269057 103.408559357255
"4746" 949 112.71147397994 103.272176010964
"4747" 949.2 112.501167621199 103.088151433857
"4748" 949.4 112.861807044366 102.343470586959
"4749" 949.6 114.257190196694 99.907573161446
"4750" 949.8 116.617784724366 97.6668971592053
"4751" 950 117.938262356038 96.1981714269674
"4752" 950.2 118.323490836038 96.0528722729759
"4753" 950.4 118.287108124858 96.157573157696
"4754" 950.6 117.954339635513 96.3021947732253
"4755" 950.8 117.221893015544 96.4518621964519
"4756" 951 116.82790933231 96.1196943499658
"4757" 951.2 115.96114525231 94.3189950404728
"4758" 951.4 115.353999473091 91.1660765373199
"4759" 951.6 116.188780266721 87.2910230334449
"4760" 951.8 118.506241724559 83.1795909524104
"4761" 952 119.988533924366 79.4755776025525
"4762" 952.2 120.382136924816 75.111029098188
"4763" 952.4 121.593652603874 70.2665474779589
"4764" 952.6 121.271062891087 65.7205812426436
"4765" 952.8 120.575772444039 60.9363410840133
"4766" 953 119.850952307856 55.7775364634698
"4767" 953.2 118.537506636858 50.7195389199503
"4768" 953.4 116.078016908689 46.2611807231843
"4769" 953.6 112.593042995719 42.6833631811449
"4770" 953.8 108.107737389955 40.9973166794588
"4771" 954 103.671356147856 38.6896243694588
"4772" 954.2 99.8582056690225 35.7622739434546
"4773" 954.4 95.9869204758405 34.9232078656924
"4774" 954.6 92.0290563374641 35.9062235589831
"4775" 954.8 89.2436323813682 37.8013459839552
"4776" 955 86.2183303104469 40.7334526407334
"4777" 955.2 82.9015375211325 44.5375264906914
"4778" 955.4 80.1532214688296 48.5509839562433
"4779" 955.6 78.1409966446229 52.6611963065073
"4780" 955.8 78.0774263564218 57.5969670422123
"4781" 956 78.8791518498693 62.3159980084698
"4782" 956.2 80.4219855174765 66.3953488971646
"4783" 956.4 83.3734841293769 69.3855950924625
"4784" 956.6 86.7786287238736 72.0790474797713
"4785" 956.8 90.9707799250083 73.4805942888652
"4786" 957 95.9609320380314 75.5922430602076
"4787" 957.2 99.3616889957095 77.3520175619674
"4788" 957.4 102.827522369377 77.8562910624717
"4789" 957.6 107.643712196422 79.2927712562158
"4790" 957.8 111.34447854544 82.461209951692
"4791" 958 114.378131907533 87.3025540334564
"4792" 958.2 114.834928519776 91.6868101532253
"4793" 958.4 113.220769953188 94.0567573094414
"4794" 958.6 110.357821924366 96.9588551969589
"4795" 958.8 106.732393900202 98.9332141604717
"4796" 959 102.02954907837 99.6145328534607
"4797" 959.2 95.825077516366 100.506932123584
"4798" 959.4 90.8948248878808 100.509839085125
"4799" 959.6 85.7215433993551 99.0467672759698
"4800" 959.8 80.7989443362192 98.9805514682113
"4801" 960 75.879872964366 98.6896244294588
"4802" 960.2 70.785226316366 97.6992398130838
"4803" 960.4 66.3380598325128 97.2744370434283
"4804" 960.6 61.6733982797762 95.1671103490133
"4805" 960.8 57.1419646068369 94.6610248100456
"4806" 961 52.0051030040389 93.8537895400076
"4807" 961.2 46.9418764383704 94.2482325019405
"4808" 961.4 42.5019653477095 96.8135560429674
"4809" 961.6 39.5399863638736 100.33492358495
"4810" 961.8 38.7666109899548 103.034030010726
"4811" 962 38.994246004366 103.488575472719
"4812" 962.2 39.029727589085 103.193673010886
"4813" 962.4 38.725599835634 102.181527279105
"4814" 962.6 37.0543454388627 100.539441277463
"4815" 962.8 34.6520510839164 97.4688886590073
"4816" 963 30.8887700112555 94.2128802326744
"4817" 963.2 27.1392981468714 90.9515291909515
"4818" 963.4 22.2767393307601 89.3134518046981
"4819" 963.6 17.9573138018951 89.6511628819589
"4820" 963.8 13.8668428875995 91.5043097299658
"4821" 964 11.334841140366 92.9780859622088
"4822" 964.2 12.1668406999397 92.2121384999044
"4823" 964.4 13.3895665662886 91.8341150764495
"4824" 964.6 14.580391084366 91.6127013454589
"4825" 964.8 17.7462077088296 90.4382827288998
"4826" 965 22.390898516366 89.6319321127088
"4827" 965.2 27.341084484366 89.5138002279753
"4828" 965.4 32.6792505808758 90.484496228946
"4829" 965.6 36.7205605241733 92.6695575388234
"4830" 965.8 40.8424254793551 95.7592215034515
"4831" 966 44.3082588530225 99.5656928149503
"4832" 966.2 47.7306775933595 103.707939434477
"4833" 966.4 50.9621673912507 107.005759514698
"4834" 966.6 55.0058646339617 110.384615479615
"4835" 966.8 59.7660475176448 111.977616942747
"4836" 967 65.131998372366 111.881932134959
"4837" 967.2 70.0647573358649 111.848965096464
"4838" 967.4 73.7335999933595 112.297683058452
"4839" 967.6 78.0299853920641 112.11091244288
"4840" 967.8 83.3042764075995 111.888925134966
"4841" 968 87.4017065899548 114.581232829966
"4842" 968.2 89.5204632299548 117.631932140709
"4843" 968.4 89.5132028287923 117.690562525383
"4844" 968.6 89.7011191689558 117.015140409323
"4845" 968.8 90.9127424808512 115.930232677469
"4846" 969 93.995242236366 115.295393676834
"4847" 969.2 98.2493903755437 116.224589485455
"4848" 969.4 98.0053869644944 116.28159767782
"4849" 969.6 97.866788460366 116.901162909209
"4850" 969.8 97.7983857120204 117.718224063872
"4851" 970 97.608398499117 117.703536063857
"4852" 970.2 97.6311883463338 117.559230448328
"4853" 970.4 97.6987860442019 117.610564602226
"4854" 970.6 97.645282084366 117.728085986959
"4855" 970.8 97.2684281248156 117.485611063639
"4856" 971 96.8231481491194 117.559230448328
"4857" 971.2 95.4806649183703 117.865448640942
"4858" 971.4 92.252083364366 119.037609795961
"4859" 971.6 89.0493116947703 120.250447335635
"4860" 971.8 85.9316486688296 121.672629837057
"4861" 972 81.8556123042025 122.868798953638
"4862" 972.2 78.4022022793551 124.25739003195
"4863" 972.4 74.7439428498002 125.479565302403
"4864" 972.6 71.1634269961597 126.47028972647
"4865" 972.8 67.4765168147703 128.041145035733
"4866" 973 64.6226407240378 128.608427882455
"4867" 973.2 63.7910363703616 128.85445961347
"4868" 973.4 62.5937707165301 129.02723130595
"4869" 973.6 62.528664869085 129.367762113983
"4870" 973.8 62.4593456621855 129.432867690971
"4871" 974 62.6887159382848 129.126687382973
"4872" 974.2 62.701003917817 129.12484711374
"4873" 974.4 62.890758837947 128.980551498211
"4874" 974.6 63.2529394446942 128.764410767226
"4875" 974.8 63.3782915593551 128.726254497957
"4876" 975 63.5328062789318 128.684693497915
"4877" 975.2 63.3176661887923 128.656791420964
"4878" 975.4 63.4825200555437 128.401162920709
"4879" 975.6 63.7854904670722 127.978533227979
"4880" 975.8 63.0480957413682 127.499148265961
"4881" 976 61.7840126699548 126.757806265219
"4882" 976.2 58.7982784178084 125.298442456068
"4883" 976.4 55.1565562690571 124.394752647472
"4884" 976.6 52.1339943668369 124.513095839898
"4885" 976.8 48.5807087735337 125.30604857146
"4886" 977 45.3998439689558 125.955102879801
"4887" 977.2 45.4665783698002 125.864180687403
"4888" 977.4 46.3112381551864 125.495440610111
"4889" 977.6 46.3112381551864 123.938217339323
"4890" 977.8 45.5201999013682 120.933214182472
"4891" 978 43.6674343583704 117.489990755952
"4892" 978.2 41.1451050048584 114.275705021968
"4893" 978.4 38.7187628390938 111.413238019106
"4894" 978.6 35.6760279467213 108.313750323698
"4895" 978.8 33.028273362183 105.015535358862
"4896" 979 31.0994111335456 101.123958393432
"4897" 979.2 27.8204799090225 98.3092825444631
"4898" 979.4 23.7800700135456 96.2646713501108
"4899" 979.6 19.6823754103617 96.0980493499442
"4900" 979.8 15.6854535342407 97.2349893126196
"4901" 980 12.317173764366 97.0069321200838
"4902" 980.2 12.6684114938647 95.7597601572982
"4903" 980.4 13.8679653278217 93.3395258087241
"4904" 980.6 15.668661540366 89.5165474972088
"4905" 980.8 18.5372043579719 85.4954405701108
"4906" 981 21.0740748153499 81.9494743357956
"4907" 981.2 23.2418583668369 78.1127013319588
"4908" 981.4 25.9377521808758 75.2464009444772
"4909" 981.6 29.4442237691726 73.2582314809505
"4910" 981.8 32.3848899488296 73.7656530199195
"4911" 982 33.7208439420711 75.3359658676437
"4912" 982.2 33.8429895689558 77.043282946274
"4913" 982.4 33.880337932366 78.5069321015839
"4914" 982.6 35.036023372366 82.6223167210839
"4915" 982.8 35.9584780846229 83.2297581832298
"4916" 983 37.5404671068714 82.737243451968
"4917" 983.2 41.2361861538216 82.0572451820572
"4918" 983.4 45.0353289931883 83.1476663754553
"4919" 983.6 49.4603662966679 85.0357782619589
"4920" 983.8 53.1603514408512 88.1216458804293
"4921" 984 56.425834724366 91.3819321144588
"4922" 984.2 59.8150256977291 95.0194116565579
"4923" 984.4 63.3476528359497 98.5055000446593
"4924" 984.6 66.4786587896151 102.957218549111
"4925" 984.8 70.1656505238736 106.253727013946
"4926" 985 74.3477142475995 107.605708361452
"4927" 985.2 78.7048818048584 107.050430283973
"4928" 985.4 81.032303884366 106.199239821584
"4929" 985.6 80.8052942498693 105.539441282463
"4930" 985.8 79.4784707109236 106.123958398432
"4931" 986 78.480165204366 106.513051014205
"4932" 986.2 77.3015495013682 108.011968746473
"4933" 986.4 75.2292648605301 110.779368018472
"4934" 986.6 71.6861356620107 113.628435636705
"4935" 986.8 67.4406816288296 115.500894561655
"4936" 987 62.416137588366 117.478085986709
"4937" 987.2 57.4170933619075 118.047035333432
"4938" 987.4 52.7365311954761 117.432227986663
"4939" 987.6 48.700989933098 117.596507025289
"4940" 987.8 48.2843596691194 118.168986564323
"4941" 988 49.186358055677 117.577992179116
"4942" 988.2 50.069564804366 116.639905870486
"4943" 988.4 50.840021764366 114.843470599459
"4944" 988.6 52.2341819703616 111.336144595952
"4945" 988.8 54.6027185609913 107.262969707263
"4946" 989 58.351977124366 104.074239819459
"4947" 989.2 62.0654005018 101.144901701145
"4948" 989.4 64.9680522965277 99.892665584508
"4949" 989.6 67.2735185099548 97.6494146207263
"4950" 989.8 70.5117978442375 94.9438050410976
"4951" 990 72.9857205426382 91.6038256146807
"4952" 990.2 74.396743316366 87.3050090334588
"4953" 990.4 74.955324612366 83.0838551830839
"4954" 990.6 75.0154578535456 78.5254592939101
"4955" 990.8 75.9067493538216 73.1484795193023
"4956" 991 75.321291668366 68.4492397838338
"4957" 991.2 74.3848195703616 64.2665474719588
"4958" 991.4 71.4454651322019 60.1981713909674
"4959" 991.6 68.447782055677 56.31157561785
"4960" 991.8 65.9141796841091 52.3267481138652
"4961" 992 62.2830586764218 49.0217922259449
"4962" 992.2 58.4281269330129 47.0483005701252
"4963" 992.4 54.085571708366 46.0646243768339
"4964" 992.6 50.1396063531883 45.7438201842054
"4965" 992.8 48.3494748390938 44.5348837599195
"4966" 993 47.9359916991825 41.5841016800456
"4967" 993.2 48.0608734498693 38.5705767539552
"4968" 993.4 47.9070321867213 38.3924215614693
"4969" 993.6 48.2619542414027 38.9411036774026
"4970" 993.8 48.8955351693769 40.099880793946
"4971" 994 51.273403804366 40.1319320632089
"4972" 994.2 55.5319071056015 39.4933719087241
"4973" 994.4 60.056613148366 39.3146243700838
"4974" 994.6 64.8662894937483 39.236961639237
"4975" 994.8 69.2484398498693 39.907573101446
"4976" 995 72.6099102826086 41.7441861032826
"4977" 995.2 76.2181223689558 43.253414258638
"4978" 995.4 80.4235934996749 44.138342336446
"4979" 995.6 84.8410211923747 45.676803876446
"4980" 995.8 88.3783969650225 48.061419263446
"4981" 996 91.3257005928671 51.2079393819772
"4982" 996.2 93.2408364758736 55.3007355014546
"4983" 996.4 94.929421300366 59.7857782367089
"4984" 996.6 95.6605179641733 64.0993233948685
"4985" 996.8 96.7359637017999 68.4615385146154
"4986" 997 97.7559328015903 72.0079550181618
"4987" 997.2 99.7982812602019 73.9161201354546
"4988" 997.4 103.058135315507 76.0875835991645
"4989" 997.6 105.042488551003 79.0128649867052
"4990" 997.8 106.187304885008 82.0257447974104
"4991" 998 106.395471838863 85.1456683774533
"4992" 998.2 107.083379844366 89.3178295354717
"4993" 998.4 107.300070864366 93.5934705782089
"4994" 998.6 108.418241329638 97.173524235635
"4995" 998.8 110.08641093231 98.4099041599484
"4996" 999 110.305290782011 98.0078062364693
"4997" 999.2 110.113843899874 97.8562910824717
"4998" 999.4 109.683672084366 98.1564076596949
"4999" 999.6 108.903584412366 99.3434705839588
"5000" 999.8 107.334226300043 102.128801548283
"5001" 1000 104.162810456668 105.527728205528
"5002" 1000.2 100.008329939613 107.146472476377
"5003" 1000.4 95.5067701189318 107.787257592403
"5004" 1000.6 90.5552436328671 108.27753651597
"5005" 1000.8 86.473656164366 108.218470592834
"5006" 1001 82.0247370064974 109.416641324801
"5007" 1001.2 77.6843642552811 109.934563709935
"5008" 1001.4 72.737219589085 110.116749940886
"5009" 1001.6 68.2290561818 111.028622634106
"5010" 1001.8 64.6186590409913 112.039356096655
"5011" 1002 59.9754399988627 114.944203214944
"5012" 1002.2 56.9027842563573 118.167646410475
"5013" 1002.4 54.538215172366 122.172530452942
"5014" 1002.6 53.6154178764218 123.514799261976
"5015" 1002.8 52.2433540678562 123.772042031464
"5016" 1003 51.610478724366 122.517463299441
"5017" 1003.2 49.3460869197762 120.654915259116
"5018" 1003.4 46.1975246789318 118.487454833872
"5019" 1003.6 42.0962311557191 116.368515331753
"5020" 1003.8 37.896344836366 114.093470598709
"5021" 1004 32.967447826902 112.383956443153
"5022" 1004.2 29.5899858665465 110.534738787458
"5023" 1004.4 25.7902929209103 108.102839438872
"5024" 1004.6 21.95802336 106.807033360653
"5025" 1004.8 21.643758010915 106.250353167789
"5026" 1005 22.7290435240378 105.71953897495
"5027" 1005.2 24.198431109085 104.590434166129
"5028" 1005.4 26.281706164366 101.535778278459
"5029" 1005.6 29.1296452678562 98.9918222374533
"5030" 1005.8 32.8993811133595 97.1328478894405
"5031" 1006 37.0155724620107 95.3329810799484
"5032" 1006.2 41.0301337190938 93.3452595010375
"5033" 1006.4 45.1109828201673 91.1008670372547
"5034" 1006.6 48.2901761183704 87.8654486109424
"5035" 1006.8 50.6250105331531 83.801431222263
"5036" 1007 51.8856419188627 79.660320371968
"5037" 1007.2 52.9762887723102 75.1144495981914
"5038" 1007.4 54.1511522728671 70.8782690939552
"5039" 1007.6 53.4357279363573 66.7665474744588
"5040" 1007.8 51.2515158155437 63.5235404712158
"5041" 1008 48.0749373326943 60.7879150069418
"5042" 1008.2 43.9759506731883 58.4536103892228
"5043" 1008.4 39.5124700328671 56.1346793484424
"5044" 1008.6 35.7022935564218 54.6161978084623
"5045" 1008.8 32.6642416555437 51.6878761132263
"5046" 1009 31.7759099042025 47.0339020701108
"5047" 1009.2 32.3282315455852 42.1771503729464
"5048" 1009.4 35.4577589538216 39.2844365238998
"5049" 1009.6 38.512710404366 38.341639022957
"5050" 1009.8 39.263905940366 36.8242397522089
"5051" 1010 37.9961540299548 35.1756383659449
"5052" 1010.2 35.5409478498693 31.5284522084515
"5053" 1010.4 31.793608995579 27.9606440510376
"5054" 1010.6 28.063387884366 25.4492397408339
"5055" 1010.8 25.4346974098002 26.2487959724026
"5056" 1011 24.664760315634 27.3232275888617
"5057" 1011.2 24.7902472602628 27.2603104349526
"5058" 1011.4 26.2051543698002 26.8405119345328
"5059" 1011.6 27.1180574574641 26.786790357556
"5060" 1011.8 27.9831319638736 27.0656927424503
"5061" 1012 28.152091826902 28.7402316287402
"5062" 1012.2 28.344706066902 30.2584502841046
"5063" 1012.4 30.8269324422347 32.9532266329532
"5064" 1012.6 34.0333094651746 36.3953488671646
"5065" 1012.8 37.0703433227487 40.3488372557335
"5066" 1013 39.1986050132186 44.4354029905892
"5067" 1013.2 40.9800070958649 47.7280859169589
"5068" 1013.4 42.9005567487923 51.5367163053829
"5069" 1013.6 43.9865383312555 55.7513417326744
"5070" 1013.8 42.9741937120641 59.2128801976744
"5071" 1014 40.3162801131883 61.9850789312158
"5072" 1014.2 39.2097905073638 64.6328478569405
"5073" 1014.4 40.8754450688584 66.7024448974717
"5074" 1014.6 44.137046212366 69.8562910544717
"5075" 1014.8 46.9702265964218 73.1476663654554
"5076" 1015 49.4391909420107 77.1161978309623
"5077" 1015.2 51.7090255627487 80.9302326424687
"5078" 1015.4 54.8625238131531 84.0697675302236
"5079" 1015.6 58.7707037246871 85.1611963390073
"5080" 1015.8 62.0466684587772 84.7036104154728
"5081" 1016 65.5038276042376 82.7949755674104
"5082" 1016.2 70.3668253882019 80.7109919499418
"5083" 1016.4 75.5483973018 79.4364938332826
"5084" 1016.6 80.3240942223982 77.6155156006924
"5085" 1016.8 84.2235716299548 75.2980160214519
"5086" 1017 88.7431543650725 72.427082595504
"5087" 1017.2 92.9052968839807 70.0190558238652
"5088" 1017.4 95.9954992444302 67.1762464748685
"5089" 1017.6 99.3262791020107 64.2490649719414
"5090" 1017.8 103.439760483874 61.5982782385214
"5091" 1018 103.649821644687 60.3785875834555
"5092" 1018.2 103.154049348366 60.0357782369588
"5093" 1018.4 102.988233604623 58.4471494661395
"5094" 1018.6 103.624884148694 56.0186842329418
"5095" 1018.8 104.772008964366 52.9203936144589
"5096" 1019 106.820724055544 48.8731908027193
"5097" 1019.2 109.4998130476 47.5969670322123
"5098" 1019.4 111.426830956366 47.8723166863339
"5099" 1019.6 111.208143335677 48.1877482251108
"5100" 1019.8 109.950196453153 48.2647585328801
"5101" 1020 109.423642860366 46.0261628383338
"5102" 1020.2 110.233692756038 41.4203936029588
"5103" 1020.4 112.76131264488 37.8535039840073
"5104" 1020.6 114.949207896668 37.0304114831843
"5105" 1020.8 115.307170444173 38.2882865613652
"5106" 1021 114.643488764366 38.0357782149589
"5107" 1021.2 113.804387363672 37.4089369835628
"5108" 1021.4 113.448024284816 35.3535039815073
"5109" 1021.6 114.094538180366 32.052872208976
"5110" 1021.8 114.460095430309 31.9588551319589
"5111" 1022 113.555218308366 33.138342325446
"5112" 1022.2 113.169989828366 34.1511628264588
"5113" 1022.4 113.109453907856 36.9039100984424
"5114" 1022.6 111.960022189955 41.0147991794763
"5115" 1022.8 110.469806957477 44.5974955676744
"5116" 1023 110.715534073359 48.1401738404479
"5117" 1023.2 111.912174039094 50.4919499581843
"5118" 1023.4 114.536713484173 53.7648752306879
"5119" 1023.6 117.38405440488 56.5909621950525
"5120" 1023.8 119.598826046123 57.4508050805277
"5121" 1024 119.391429780366 58.2088551582088
"5122" 1024.2 117.713851472867 60.6035438144497
"5123" 1024.4 115.567578501861 64.8159980109698
"5124" 1024.6 112.716276276694 69.8477440544631
"5125" 1024.8 110.181956763788 75.1862799059555
"5126" 1025 107.591181015544 80.2543097187158
"5127" 1025.2 104.920847226721 85.1231908389694
"5128" 1025.4 102.268023844366 89.4672163817749
"5129" 1025.6 101.152466383874 94.1623808480085
"5130" 1025.8 101.278687073188 98.8207433142053
"5131" 1026 102.255182907874 102.651162894959
"5132" 1026.2 101.90419696371 104.540051781463
"5133" 1026.4 99.9969675870722 103.711985780635
"5134" 1026.6 95.526525444366 102.682298433452
"5135" 1026.8 90.8589896634172 100.644007239106
"5136" 1027 86.5050119520642 98.1127013519588
"5137" 1027.2 82.7001681164218 96.8539600814693
"5138" 1027.4 78.5948165193551 95.2006134259698
"5139" 1027.6 73.5868462793551 94.4313826559698
"5140" 1027.8 69.1430724642024 93.7412191552797
"5141" 1028 65.671318244366 91.9222251534607
"5142" 1028.2 61.0172206966679 89.525939266449
"5143" 1028.4 56.6551373928671 87.6273533414735
"5144" 1028.6 52.0426862797762 88.0751778803829
"5145" 1028.8 47.5747517818606 89.8984156129753
"5146" 1029 42.8640411723102 92.1424216152193
"5147" 1029.2 38.1366540218606 94.0376097709607
"5148" 1029.4 37.1061785086895 95.277280964508
"5149" 1029.6 38.609017524366 94.9011628872088
"5150" 1029.8 40.024732188366 94.7377013485839
"5151" 1030 41.5569549686287 93.9288364246981
"5152" 1030.2 44.2463435834172 91.9946333843023
"5153" 1030.4 48.4628801710872 88.8537895350076
"5154" 1030.6 52.5093451648584 85.7622739934546
"5155" 1030.8 57.7566240364218 82.7193446827193
"5156" 1031 62.0544508445301 79.8648381029417
"5157" 1031.2 66.1685317574765 77.7012523315474
"5158" 1031.4 70.746703468366 76.5742397919588
"5159" 1031.6 75.398337364366 77.1074565617228
"5160" 1031.8 79.7671785387772 78.9343796404728
"5161" 1032 84.5432334522019 81.0785132964631
"5162" 1032.2 88.746504196366 83.3007355294546
"5163" 1032.4 92.8912124299548 86.1983656861984
"5164" 1032.6 96.0868577964218 90.2543097287158
"5165" 1032.8 98.3152446448798 94.8434705794589
"5166" 1033 101.034473057729 99.160164545314
"5167" 1033.2 102.910071323874 103.808672049963
"5168" 1033.4 101.436280538777 106.626687360473
"5169" 1033.6 98.1005521131883 108.278785285202
"5170" 1033.8 93.532968060366 108.670393670209
"5171" 1034 88.6474454278562 107.865448630942
"5172" 1034.2 83.979301756366 107.035778283959
"5173" 1034.4 78.961700804366 106.245909629323
"5174" 1034.6 74.4948848558649 104.541272781464
"5175" 1034.8 70.871902724366 101.803177547957
"5176" 1035 67.4415348328671 98.4973167369589
"5177" 1035.2 64.602309212366 94.6030859638338
"5178" 1035.4 61.6176640011325 92.1861279229553
"5179" 1035.6 57.2750884364218 91.0847293064693
"5180" 1035.8 52.4684876011325 91.4168971529553
"5181" 1036 48.2091931176448 92.7093242311709
"5182" 1036.2 44.0893512668714 94.5870603099717
"5183" 1036.4 40.8575794046871 97.5608618898685
"5184" 1036.6 37.6597044898693 100.310503546464
"5185" 1036.8 35.6369349990938 102.477638740939
"5186" 1037 33.334522915579 105.57245089788
"5187" 1037.2 31.000755044366 108.305009054459
"5188" 1037.4 31.4385146667213 107.716430976947
"5189" 1037.6 32.9877229796471 107.130919976362
"5190" 1037.8 34.2159311865862 105.400669782324
"5191" 1038 36.586568004366 101.985078971216
"5192" 1038.2 40.2697281020711 99.1164536991165
"5193" 1038.4 43.9238267173364 96.2164580423703
"5194" 1038.6 47.9874965928671 93.3965841164735
"5195" 1038.8 50.8767101928671 89.7244229589552
"5196" 1039 53.1065986234172 85.679785416449
"5197" 1039.2 55.944299124366 81.9413726819414
"5198" 1039.4 58.8870166842019 78.2409064474717
"5199" 1039.6 60.855962244366 74.0161002509392
"5200" 1039.8 61.7767522687923 69.0414067459645
"5201" 1040 62.1143752918736 63.907573125446
"5202" 1040.2 61.514905690915 59.2058187361289
"5203" 1040.4 60.4969993355437 54.6861278854554
"5204" 1040.6 58.9656550688296 50.4472272273703
"5205" 1040.8 58.544591364366 45.4203936069589
"5206" 1041 57.7653792011325 40.0445194861984
"5207" 1041.2 56.9097192935456 34.5854967884316
"5208" 1041.4 55.7691952523102 30.2892747072123
"5209" 1041.6 55.452625928732 26.8981263961289
"5210" 1041.8 55.809469156366 25.3915474330839
"5211" 1042 55.751684884366 27.2280858964589
"5212" 1042.2 55.703531324366 28.5646243593339
"5213" 1042.4 57.0215950373364 30.7781753615474
"5214" 1042.6 58.4895587408758 34.4863276729479
"5215" 1042.8 59.6911047068714 38.7903569849442
"5216" 1043 60.4157011408758 42.6731408734424
"5217" 1043.2 60.9201670038736 47.2885254934424
"5218" 1043.4 60.5782393992339 51.6547406516547
"5219" 1043.6 59.9332056670722 55.724508117263
"5220" 1043.8 60.0592397131883 59.9745894292054
"5221" 1044 61.7066751248584 63.9700731255085
"5222" 1044.2 63.3128638920377 67.9246671294631
"5223" 1044.4 66.1016266618926 70.698626055314
"5224" 1044.6 69.7817881025865 73.1372512500603
"5225" 1044.8 73.4676088963573 74.4863277129479
"5226" 1045 77.2704538199397 76.1614818300076
"5227" 1045.2 81.8285174131531 78.2200358705277
"5228" 1045.4 85.9691903013682 80.4661811804662
"5229" 1045.6 88.9694449320884 83.3172839910096
"5230" 1045.8 92.3308801164218 87.0987153409449
"5231" 1046 94.0035291173364 90.724508152263
"5232" 1046.2 94.7309448844944 93.4471495011394
"5233" 1046.4 94.360702408732 97.6673572361289
"5234" 1046.6 92.2681345638736 100.716868008409
"5235" 1046.8 88.3669131884652 103.150224818535
"5236" 1047 84.6743572910872 102.784371164323
"5237" 1047.2 81.4131547820107 101.285778278209
"5238" 1047.4 76.659960636366 100.497316738959
"5239" 1047.6 71.7799413008758 100.328818584944
"5240" 1047.8 67.3060698542406 100.716251662255
"5241" 1048 63.8929960634172 98.756708506449
"5242" 1048.2 60.7574154059833 96.3059035039982
"5243" 1048.4 56.3553661112507 94.407260463638
"5244" 1048.6 51.7487658868369 94.5130958098977
"5245" 1048.8 47.8521520751864 96.8838082738069
"5246" 1049 45.3551019923747 100.58522881597
"5247" 1049.2 44.6293870089558 104.444783896752
"5248" 1049.4 44.4132832312507 108.06579705422
"5249" 1049.6 45.4863336567116 109.552543555706
"5250" 1049.8 45.3531188361597 109.16259740147
"5251" 1050 45.1716598498693 108.66215190097
"5252" 1050.2 45.1257993238736 107.193897937963
"5253" 1050.4 45.6715396448584 105.943897936713
"5254" 1050.6 46.284694988366 104.939624435709
"5255" 1050.8 46.5397968704469 104.55277289686
"5256" 1051 46.8776716788627 104.541272781464
"5257" 1051.2 47.697368389085 104.883956435653
"5258" 1051.4 48.7163263026382 104.384890704385
"5259" 1051.6 50.4272769533595 102.902078664441
"5260" 1051.8 53.151392644366 100.933214162472
"5261" 1052 56.9027842563573 99.3947526224717
"5262" 1052.2 61.1848158107601 97.5029452359645
"5263" 1052.4 65.2903700765301 95.6597098879674
"5264" 1052.6 69.1786891870722 93.416815847263
"5265" 1052.8 72.3077543211325 89.8784356129553
"5266" 1053 73.9099545867213 85.9186453782263
"5267" 1053.2 74.3982249821458 80.8050090269588
"5268" 1053.4 74.6302293735456 76.2177669839101
"5269" 1053.6 75.302030244366 71.0980493249442
"5270" 1053.8 74.73432512 65.7442802811289
"5271" 1054 74.204129076366 60.8050090069588
"5272" 1054.2 74.4643822722043 55.7423971942039
"5273" 1054.4 76.5917082041733 52.0842732290073
"5274" 1054.6 79.6587809073638 49.6694778419772
"5275" 1054.8 83.9329826158649 46.2903569924442
"5276" 1055 88.3594839416598 43.8819320669589
"5277" 1055.2 93.215154564366 44.2665474519588
"5278" 1055.4 98.078664124366 44.6223166830839
"5279" 1055.6 102.720443336528 46.5205724926744
"5280" 1055.8 104.439311626721 50.1668971117054
"5281" 1056 103.327402164366 51.6529111131914
"5282" 1056.2 101.748802844559 53.8986545000525
"5283" 1056.4 101.322870237336 57.3345260034884
"5284" 1056.6 103.231095044366 60.369111583446
"5285" 1056.8 105.05674304488 63.7314304329622
"5286" 1057 103.544653113962 66.8604651668605
"5287" 1057.2 101.8915505676 67.5270369752193
"5288" 1057.4 101.824173644173 67.5357782444589
"5289" 1057.6 102.38184133231 67.4745894367054
"5290" 1057.8 104.045327982011 69.1966173999658
"5291" 1058 106.407089829023 72.9588551729588
"5292" 1058.2 107.170931761132 77.7280859469588
"5293" 1058.4 105.619511620366 81.5656927969503
"5294" 1058.6 102.605098764366 85.051803915821
"5295" 1058.8 99.1599304331883 88.6196943424658
"5296" 1059 95.8004656925302 92.599880846446
"5297" 1059.2 93.831520132366 97.6084278514546
"5298" 1059.4 91.7530373964218 101.976337701976
"5299" 1059.6 88.5661472331883 105.761302744223
"5300" 1059.8 86.3815363238522 110.70467459532
"5301" 1060 86.2989595173364 114.722719253184
"5302" 1060.2 86.8772288393551 114.925888176464
"5303" 1060.4 85.8316086848584 114.367280137444
"5304" 1060.6 83.777056804366 114.04676729097
"5305" 1060.8 79.8055346213682 113.689624444459
"5306" 1061 75.5033996875995 113.331232828716
"5307" 1061.2 70.486674244366 113.112701366959
"5308" 1061.4 65.449811868366 113.160778290084
"5309" 1061.6 60.7966963065862 113.77345086762
"5310" 1061.8 56.7101700163573 115.292188561446
"5311" 1062 53.3523814048156 118.296647872143
"5312" 1062.2 52.766164164366 119.83431310445
"5313" 1062.4 53.0321552613682 119.541272796464
"5314" 1062.6 53.729235364366 118.112701371959
"5315" 1062.8 54.5513692996126 117.221519371068
"5316" 1063 55.6412840263338 116.677429332062
"5317" 1063.2 57.2007710826086 114.847942868694
"5318" 1063.4 59.6917161800378 112.018684288942
"5319" 1063.6 62.1167100075995 108.969344708969
"5320" 1063.8 63.9202797164218 105.464099974695
"5321" 1064 65.3319502903616 101.244569470475
"5322" 1064.2 67.5530112102926 97.7083620823237
"5323" 1064.4 70.1193633573364 94.6779965023703
"5324" 1064.6 72.6891762044302 92.0508284228201
"5325" 1064.8 75.6609931531883 89.0567573044414
"5326" 1065 77.8410361387772 85.0620020312158
"5327" 1065.2 78.6481427347703 82.0393560666547
"5328" 1065.4 78.1254731310872 77.8031328701108
"5329" 1065.6 76.3017898728671 72.9387086344772
"5330" 1065.8 73.8731013574765 68.38998216839
"5331" 1066 72.2515581920642 63.6135957789982
"5332" 1066.2 72.9503447416598 58.8550984665474
"5333" 1066.4 76.0052961922043 54.8032200778801
"5334" 1066.6 80.1800978582852 52.4955277678801
"5335" 1066.8 85.397835175677 51.7243335748012
"5336" 1067 90.5543904288296 52.2898032676744
"5337" 1067.2 95.1500521675995 53.7857782307088
"5338" 1067.4 98.7970366144332 56.1346793484424
"5339" 1067.6 100.571184112867 59.4588551594588
"5340" 1067.8 101.262149484202 60.8050090069588
"5341" 1068 103.738896215544 64.0917222794763
"5342" 1068.2 105.025696017808 67.85003716785
"5343" 1068.4 107.280092260505 71.6069730177608
"5344" 1068.6 110.629232916422 74.6161978284623
"5345" 1068.8 114.745146284202 75.9161201374546
"5346" 1069 118.280687675874 77.9503081779503
"5347" 1069.2 119.1305250476 81.0322817579554
"5348" 1069.4 117.099320324366 84.0429339148122
"5349" 1069.6 113.683627788858 85.907573147446
"5350" 1069.8 110.336420325023 87.1127013409588
"5351" 1070 106.698151364366 89.2665474969589
"5352" 1070.2 103.875934005008 92.3518317692749
"5353" 1070.4 100.95555938883 94.5617174637925
"5354" 1070.6 97.8754796001033 95.8612942343228
"5355" 1070.8 94.6809019328915 96.1145775038069
"5356" 1071 92.2991668366943 97.2409064664717
"5357" 1071.2 90.6274241243018 100.069223084685
"5358" 1071.4 88.7893073565301 103.206718433976
"5359" 1071.6 87.725648724366 107.701862207702
"5360" 1071.8 87.9045047988627 111.922225173461
"5361" 1072 88.4640033238736 113.428940674967
"5362" 1072.2 88.0237421818606 112.654825904963
"5363" 1072.4 87.215220988366 112.006932135084
"5364" 1072.6 85.9427925197762 110.748723864595
"5365" 1072.8 83.4645937082019 108.770821016463
"5366" 1073 79.9889767638736 106.702444937472
"5367" 1073.2 75.9397974117095 104.881932127959
"5368" 1073.4 71.7857005051746 103.595706742057
"5369" 1073.6 67.2038576439164 102.335109394643
"5370" 1073.8 63.1306446958649 101.015631739477
"5371" 1074 59.892891044366 98.3050090444588
"5372" 1074.2 56.7468584448584 95.3379760799533
"5373" 1074.4 54.8701043391825 91.3868630760022
"5374" 1074.6 53.8428283796749 88.3493877268109
"5375" 1074.8 52.9164972287923 87.8875606109645
"5376" 1075 52.1339943668369 88.3592496498977
"5377" 1075.2 52.1366444691194 88.9382173043228
"5378" 1075.4 52.130537172366 89.1800090353338
"5379" 1075.6 52.0569935499548 89.3102538046949
"5380" 1075.8 52.0599119638736 89.303177535457
"5381" 1076 52.1357903020107 89.2490649969414
"5382" 1076.2 52.2399984196126 89.1539771506924
"5383" 1076.4 52.1659244531531 89.1949911507335
"5384" 1076.6 52.218734231268 89.1855758430317
"5385" 1076.8 52.2616983013682 89.1200273429662
"5386" 1077 52.4214860669019 89.0641183429103
"5387" 1077.2 52.4561022358406 89.0695493813772
"5388" 1077.4 52.5594561863338 88.9945024582253
"5389" 1077.6 53.122500508366 88.8915474965838
"5390" 1077.8 53.8117843188627 88.506474226968
"5391" 1078 54.0252035933821 88.3190803421652
"5392" 1078.2 54.7219395332559 88.7438650348977
"5393" 1078.4 55.0026295237095 89.042188535196
"5394" 1078.6 55.0380244320204 88.8819321119588
"5395" 1078.8 55.057259853098 88.8819321119588
"5396" 1079 55.077535044366 88.756708496449
"5397" 1079.2 55.0958792393551 88.753726996446
"5398" 1079.4 55.1245141197762 88.7130765733285
"5399" 1079.6 55.1325676678562 88.7628844964552
"5400" 1079.8 55.190284833055 88.7975043426436
"5401" 1080 55.164211452366 88.7761628810839
"5402" 1080.2 55.202734300366 88.7857782657088
"5403" 1080.4 55.2256998502926 88.7931747272547
"5404" 1080.6 55.2649434993015 88.9131171504516
"5405" 1080.8 55.2649434993015 88.9131171504516
"5406" 1081 55.28028688 88.902175035056
"5407" 1081.2 55.2649434993015 88.9131171504516
"5408" 1081.4 55.2849657495495 88.8720701888721
"5409" 1081.6 55.2466597466609 88.7599808810677
"5410" 1081.8 55.1784282323747 88.7079394194772
"5411" 1082 54.884920804366 88.0069321110839
"5412" 1082.2 54.4574111487923 86.5648589557956
"5413" 1082.4 54.793682482183 84.5904341461289
"5414" 1082.6 55.8667836422347 83.3659846449044
"5415" 1082.8 57.0770543013682 81.061419296446
"5416" 1083 58.6179682213682 78.2134339474442
"5417" 1083.2 60.6920352373375 75.8377422527608
"5418" 1083.4 62.1571784520377 74.0101372124717
"5419" 1083.6 64.6903294513956 71.9320215565474
"5420" 1083.8 67.9698481878736 70.2494534779418
"5421" 1084 71.8875050667213 69.3627013232089
"5422" 1084.2 75.7765189753499 70.4579170935348
"5423" 1084.4 78.8566384811325 72.7892747497123
"5424" 1084.6 80.6583453791169 75.8295589450603
"5425" 1084.8 83.6019529323102 78.4448691784449
"5426" 1085 87.2257689293769 79.4863277179479
"5427" 1085.2 91.2263005504469 78.8998211788998
"5428" 1085.4 95.5086078513956 77.2271914849195
"5429" 1085.6 99.6744507209913 76.8872988307334
"5430" 1085.8 102.980248588689 78.6940966786941
"5431" 1086 104.378405963916 81.5909622200525
"5432" 1086.2 106.603984419709 85.1127013389588
"5433" 1086.4 109.894728097729 88.5300499577608
"5434" 1086.6 113.197857410701 91.3778404606086
"5435" 1086.8 113.932742218766 93.4511628857588
"5436" 1087 112.879724637336 93.4436494626744
"5437" 1087.2 112.42020365076 93.4504124242196
"5438" 1087.4 111.894455532202 93.2665475009588
"5439" 1087.6 110.490511717023 93.0956073469418
"5440" 1087.8 109.038414380366 92.1896244229589
"5441" 1088 105.94520477231 90.9186453832263
"5442" 1088.2 101.83693483837 89.5321152664552
"5443" 1088.4 98.1118365725302 89.6938979204631
"5444" 1088.6 93.995242236366 90.7857782677088
"5445" 1088.8 89.9865730103617 92.3892581154662
"5446" 1089 86.2897971275995 94.3539600789693
"5447" 1089.2 83.0879258525301 96.1725304269418
"5448" 1089.4 80.5759915813682 98.9094046604478
"5449" 1089.6 78.4188788587772 102.387176894695
"5450" 1089.8 77.2864048600426 106.127012629204
"5451" 1090 77.3157245611325 110.455358710455
"5452" 1090.2 78.7198131451746 114.275492060429
"5453" 1090.4 79.678404946932 116.377459870224
"5454" 1090.6 79.8824908287923 116.536716370383
"5455" 1090.8 79.5247270591825 116.199486370046
"5456" 1091 78.9147217289558 115.439155407747
"5457" 1091.2 78.0078017018606 114.953360714953
"5458" 1091.4 75.9490165456015 114.877987368724
"5459" 1091.6 73.681251873055 113.966359906274
"5460" 1091.8 71.9618174510872 111.48043121148
"5461" 1092 70.0415213170225 107.813556053967
"5462" 1092.2 67.8338508620107 104.633680396941
"5463" 1092.4 66.2216446333595 101.088891816473
"5464" 1092.6 64.8833509164218 97.5620020437158
"5465" 1092.8 62.3283910926943 94.7708210024631
"5466" 1093 58.4333031325301 92.4631286924631
"5467" 1093.2 54.3712828438736 89.8068405359607
"5468" 1093.4 50.182314593055 87.0901872640133
"5469" 1093.6 45.8962562838736 84.5321152614552
"5470" 1093.8 41.2777948360377 82.8648381059418
"5471" 1094 36.288015932366 82.1223167205839
"5472" 1094.2 31.5338037434172 83.0948122600179
"5473" 1094.4 26.3018634757191 84.0429339148122
"5474" 1094.6 22.7935092758406 82.9532266829532
"5475" 1094.8 19.3826142987772 79.4763376794763
"5476" 1095 15.7752712878808 77.6565296007334
"5477" 1095.2 12.4769026284652 79.1539771406924
"5478" 1095.4 12.3072961209103 80.55846071902
"5479" 1095.6 13.360109415677 79.6605437181221
"5480" 1095.8 14.869312444366 79.4011628717088
"5481" 1096 15.855193215281 78.2240373705317
"5482" 1096.2 17.9922469753499 76.5742397919588
"5483" 1096.4 21.370043044366 74.4938202129554
"5484" 1096.6 25.7643353399024 72.969588634508
"5485" 1096.8 30.0556014373364 72.3703041723703
"5486" 1097 33.7490313796126 73.2065099424373
"5487" 1097.2 34.554487772366 75.2377013290838
"5488" 1097.4 33.6924155826382 77.2547131772547
"5489" 1097.6 32.715021780366 77.7473167162089
"5490" 1097.8 30.846663652366 78.1511628704588
"5491" 1098 27.6511464128914 78.4222697938069
"5492" 1098.2 23.8023577539617 80.31305910339
"5493" 1098.4 22.6558732265465 82.6969009134661
"5494" 1098.6 24.0299539758649 84.6511628769588
"5495" 1098.8 24.8646156953725 83.9277196454662
"5496" 1099 25.607556324366 83.1127013369588
"5497" 1099.2 28.1021456446931 82.9344649521652
"5498" 1099.4 32.1839568153725 84.1749724149442
"5499" 1099.6 35.6817290200426 87.1645796871646
"5500" 1099.8 38.7609687410225 91.1127013449589
"5501" 1100 41.7400690120377 94.9759491949759
"5502" 1100.2 45.302362364366 98.0165475057088
"5503" 1100.4 49.4066134792339 100.500894546655
"5504" 1100.6 54.0203964427487 102.522361471753
"5505" 1100.8 58.544591364366 102.609742779533
"5506" 1101 63.3140868383704 101.134679393442
"5507" 1101.2 66.9682541398736 98.9588551989588
"5508" 1101.4 70.3032321018606 95.9881592344497
"5509" 1101.6 73.3963787250599 92.4580368463042
"5510" 1101.8 76.1452525882019 88.8904791119674
"5511" 1102 78.9091696620107 85.0270369927193
"5512" 1102.2 81.6762177573364 81.2164580273703
"5513" 1102.4 83.9083846987772 75.6214425986984
"5514" 1102.6 85.751352764366 71.1976372096592
"5515" 1102.8 88.6011680075995 67.1948691671949
"5516" 1103 90.6498830987772 63.5759880481914
"5517" 1103.2 89.9706747080377 60.6853508914546
"5518" 1103.4 88.515367108366 58.061419273446
"5519" 1103.6 87.5505448523102 54.0130509617054
"5520" 1103.8 87.9894464844945 49.2749086492749
"5521" 1104 91.0922997482272 46.1732577615579
"5522" 1104.2 94.8406308355135 43.3847463356924
"5523" 1104.4 99.3429750199024 42.2898032576744
"5524" 1104.6 102.889642542011 43.3836803356914
"5525" 1104.8 105.383349804687 46.2063468000525
"5526" 1105 105.157237444366 48.6072068024534
"5527" 1105.2 103.833631911528 49.0495849182803
"5528" 1105.4 102.094201242235 50.9926262663772
"5529" 1105.6 100.466010612694 53.7451799229759
"5530" 1105.8 99.8239631717095 57.6853508884546
"5531" 1106 99.8825705614027 61.5742397769588
"5532" 1106.2 101.66330473491 65.9033990120572
"5533" 1106.4 104.143919044623 70.2030023240492
"5534" 1106.6 107.494290235874 73.0956073269418
"5535" 1106.8 111.192483643874 74.5779027899625
"5536" 1107 112.049477405072 74.7180524824104
"5537" 1107.2 111.740364140202 74.522957751446
"5538" 1107.4 111.435642017729 74.4956800591111
"5539" 1107.6 110.216571468858 74.5742397899589
"5540" 1107.8 109.251409903557 73.9534884431843
"5541" 1108 107.419430210701 73.9228486354613
"5542" 1108.2 103.65912668453 74.9674021749674
"5543" 1108.4 99.3536866444944 76.5073501765073
"5544" 1108.6 95.2440245718736 78.5827867939674
"5545" 1108.8 91.3965177992339 80.6529517960376
"5546" 1109 87.5442329992339 81.6100179893023
"5547" 1109.2 83.8755040997095 83.5400517604631
"5548" 1109.4 80.4238179723102 85.6476663779553
"5549" 1109.6 76.4668877818606 88.2225914574533
"5550" 1109.8 73.5416256949105 91.0733453449195
"5551" 1110 69.9822083813682 94.468012694468
"5552" 1110.2 65.863932484366 95.0357782719588
"5553" 1110.4 60.855962244366 94.716828925486
"5554" 1110.6 56.0002916216598 94.910554656449
"5555" 1110.8 51.225250244366 96.2995145424534
"5556" 1111 46.8692051273293 98.5170406215939
"5557" 1111.2 44.5824079335456 101.461669470692
"5558" 1111.4 44.1627281238736 104.632847896941
"5559" 1111.6 42.4506015246943 108.078513323463
"5560" 1111.8 41.6133298822347 107.352851438122
"5561" 1112 41.979766724366 105.997316744459
"5562" 1112.2 43.0133065374813 105.289061589904
"5563" 1112.4 44.0244409614027 104.40461458902
"5564" 1112.6 46.024665764366 103.430427126507
"5565" 1112.8 49.6672150757095 101.548598778472
"5566" 1113 54.2533252669321 100.724508162263
"5567" 1113.2 59.122434084366 100.420393661959
"5568" 1113.4 63.9096026468245 100.251538123328
"5569" 1113.6 68.1061597831306 99.8089538151935
"5570" 1113.8 71.8441460218606 98.561419313946
"5571" 1114 75.6827793261234 96.3327371194097
"5572" 1114.2 79.4569945698693 94.275705001968
"5573" 1114.4 83.391828324366 93.9011628862089
"5574" 1114.6 85.1516220555437 94.0480160402019
"5575" 1114.8 85.0978401533595 94.0467672709698
"5576" 1115 84.932742244366 94.1703936557088
"5577" 1115.2 84.3954499069019 94.2159402326775
"5578" 1115.4 83.952921964944 94.5090224252782
"5579" 1115.6 83.555550428366 94.4011628867089
"5580" 1115.8 83.5449319520204 94.3848906943849
"5581" 1116 83.4178572882113 94.3808926174578
"5582" 1116.2 83.412103515634 94.4284908098131
"5583" 1116.4 83.0708046038736 94.5962178484424
"5584" 1116.6 82.881400588366 94.8819321179589
"5585" 1116.8 82.8327772422347 95.1483486182253
"5586" 1117 82.7349643796749 95.124535656663
"5587" 1117.2 82.5093863312555 95.2415027721646
"5588" 1117.4 82.3066114974813 96.0958158114804
"5589" 1117.6 81.8248854405207 97.1875454279568
"5590" 1117.8 81.5831336128914 97.46542181285
"5591" 1118 81.4234047487923 97.5967538899044
"5592" 1118.2 81.504208772366 97.5357782744588
"5593" 1118.4 81.5023743528671 97.6181958514643
"5594" 1118.6 81.465685924366 97.7280859669588
"5595" 1118.8 81.465685924366 97.7280859669588
"5596" 1119 81.388640228366 97.7569321208338
"5597" 1119.2 81.381725877947 97.7280859669588
"5598" 1119.4 81.3224599401672 97.7773956208543
"5599" 1119.6 81.3294465979719 97.7656094285348
"5600" 1119.8 81.301963820366 97.7857782747088
"5601" 1120 81.3464485413682 97.6731409284424
"5602" 1120.2 81.3464485413682 97.6731409284424
"5603" 1120.4 81.369378804366 97.4877013513339
"5604" 1120.6 81.3739648723747 97.407573158946
"5605" 1120.8 81.385821473055 97.4185175051108
"5606" 1121 81.4113588468369 97.4223660435762
"5607" 1121.2 81.4046131109236 97.3622323127469
"5608" 1121.4 81.407901652366 97.4877013513339
"5609" 1121.6 81.301963820366 97.4492398128338
"5610" 1121.8 80.974519612366 97.5934705822088
"5611" 1122 80.810797508366 97.7377013515838
"5612" 1122.2 79.9889767638736 97.9503081979503
"5613" 1122.4 79.115792196366 98.4492398138338
"5614" 1122.6 78.6212663453148 98.3989267368605
"5615" 1122.8 78.1724522064974 98.3941272368557
"5616" 1123 76.4718094223982 97.5967538899044
"5617" 1123.2 75.3065096426086 96.019678080635
"5618" 1123.4 74.8097938446943 95.4802227339418
"5619" 1123.6 74.5718879070722 94.865831925635
"5620" 1123.8 74.560465420366 95.0165475027088
"5621" 1124 74.7755513088584 95.4631286954631
"5622" 1124.2 73.9975065420107 95.5864775802019
"5623" 1124.4 71.2289437668245 94.5010690791165
"5624" 1124.6 70.082184340366 91.8338551918338
"5625" 1124.8 69.629540876366 88.3050090344588
"5626" 1125 69.3403846040389 84.0132641840133
"5627" 1125.2 68.7164576558649 82.8562910674717
"5628" 1125.4 67.6800095988627 83.9002471069772
"5629" 1125.6 65.5772508427487 85.8944544551252
"5630" 1125.8 62.1818649331531 88.3363149191055
"5631" 1126 58.1324864949105 90.5724508828801
"5632" 1126.2 53.9310217018606 91.6474998839552
"5633" 1126.4 50.0102988665862 91.446034691446
"5634" 1126.6 46.381002108366 89.7088551897088
"5635" 1126.8 42.8577293192339 87.3076923796154
"5636" 1127 41.5049502409913 83.9087657223703
"5637" 1127.2 42.7784111219075 81.0958157964804
"5638" 1127.4 43.8879915313956 77.9159213702236
"5639" 1127.6 45.3184135638736 75.8050090219589
"5640" 1127.8 47.2537280613682 73.753726981446
"5641" 1128 50.3263838038736 71.878726979571
"5642" 1128.2 52.0494600218 69.141323861449
"5643" 1128.4 54.2895677164218 66.1371768584449
"5644" 1128.6 58.1410186893769 63.1676463554753
"5645" 1128.8 61.9749592558649 61.7116024309424
"5646" 1129 65.9390990358406 60.8800559301108
"5647" 1129.2 69.1697303520641 59.6869410443023
"5648" 1129.4 72.027588164366 59.2665474669588
"5649" 1129.6 73.2639028112555 59.3738820055277
"5650" 1129.8 73.9240975954761 59.5624054672547
"5651" 1130 73.1116031939617 59.4722719671646
"5652" 1130.2 72.2727335467213 59.2490649669414
"5653" 1130.4 71.533705490785 57.7576717346807
"5654" 1130.6 70.005138644366 56.4868271949484
"5655" 1130.8 67.7166980273638 54.9625181549625
"5656" 1131 64.6732262699549 53.4448691534449
"5657" 1131.2 61.5368312009913 52.23613599839
"5658" 1131.4 58.5812797928671 52.3892580754662
"5659" 1131.6 54.9835768935456 52.0901872290133
"5660" 1131.8 51.1876669686287 51.4147651129532
"5661" 1132 49.0973215068714 51.5650822669497
"5662" 1132.2 48.769418684366 52.4011628447088
"5663" 1132.4 47.7844594955437 53.4973166919589
"5664" 1132.6 44.608951100366 54.4396243852088
"5665" 1132.8 41.2982086325128 54.3059951927675
"5666" 1133 38.271942604366 55.0453936165839
"5667" 1133.2 34.766363436366 56.0742397714588
"5668" 1133.4 30.6647999835574 55.0447227704293
"5669" 1133.6 27.5381781226086 51.7978533441055
"5670" 1133.8 25.6421281149837 47.9647723018109
"5671" 1134 25.800170564366 43.1127012969589
"5672" 1134.2 25.2310830475995 38.7158481387158
"5673" 1134.4 23.1304475938216 36.109123482263
"5674" 1134.6 20.445494692366 36.9300089830839
"5675" 1134.8 18.2741214663338 39.4260221009645
"5676" 1135 16.6692144313531 42.5825557579672
"5677" 1135.2 13.472859204366 45.509150991663
"5678" 1135.4 8.8859526688296 47.0393560316547
"5679" 1135.6 5.82332222785622 49.2940199954479
"5680" 1135.8 6.40116494785622 50.7958514969497
"5681" 1136 7.47712361720396 51.6531352285762
"5682" 1136.2 7.48700129918249 51.6531352285762
"5683" 1136.4 7.482556340366 51.6896243824589
"5684" 1136.6 7.48154257309805 51.6956972670803
"5685" 1136.8 7.46679698995485 50.7175964199484
"5686" 1137 9.17897101076009 50.2890615349044
"5687" 1137.2 13.2757655661234 51.5563506900179
"5688" 1137.4 16.6280639013682 53.1310163069772
"5689" 1137.6 20.8638707347703 55.0626118473703
"5690" 1137.8 25.607556324366 56.9588551569588
"5691" 1138 30.6200059626086 60.1699463909392
"5692" 1138.2 33.5764105747703 63.38998216339
"5693" 1138.4 36.0132046826086 67.1466905902236
"5694" 1138.6 37.5771555353725 70.7134339399442
"5695" 1138.8 36.4990160875995 73.6634006352019
"5696" 1139 34.4940769355437 76.1022118299484
"5697" 1139.2 32.0163573867213 76.2245894454554
"5698" 1139.4 27.9048334663338 76.6868101382253
"5699" 1139.6 23.9474050213682 78.1401738704479
"5700" 1139.8 21.3552265791825 78.9805514482113
"5701" 1140 21.1398455286287 81.9213317203829
"5702" 1140.2 20.8119556498002 85.7261135703415
"5703" 1140.4 18.9088610845301 89.907573151446
"5704" 1140.6 15.7750579868714 91.1896244219589
"5705" 1140.8 12.702402244366 89.3189950354728
"5706" 1141 9.94942797076009 86.3209564940133
"5707" 1141.2 10.186378734366 84.1703936457088
"5708" 1141.4 10.9078012709236 85.1952529159645
"5709" 1141.6 11.6970498687923 86.2083861477469
"5710" 1141.8 12.172713084366 87.8242398032089
"5711" 1142 12.1520758553725 91.3544595759698
"5712" 1142.2 10.8679808963573 95.8050090419589
"5713" 1142.4 10.6478503638736 96.1148381191917
"5714" 1142.6 11.7237136891726 94.9422231949422
"5715" 1142.8 14.7273211944914 95.242878849089
"5716" 1143 18.268953780366 97.6127013514588
"5717" 1143.2 20.6637908438736 101.229072162768
"5718" 1143.4 21.9038596578693 106.068745321453
"5719" 1143.6 21.851578644366 110.035778286959
"5720" 1143.8 21.4926157355437 109.837643094453
"5721" 1144 21.9854690401033 108.647410554801
"5722" 1144.2 23.132463340366 108.199239823584
"5723" 1144.4 26.378013284366 108.497316746959
"5724" 1144.6 29.929029650785 110.637356210637
"5725" 1144.8 33.1011674893769 113.881932136959
"5726" 1145 35.9100691951864 117.334089755796
"5727" 1145.2 36.3676881931883 121.180883182719
"5728" 1145.4 35.805973448732 120.865737797789
"5729" 1145.6 36.2998863627487 119.883721066038
"5730" 1145.8 37.7323758009103 119.453924257915
"5731" 1146 41.209309764366 119.566735142644
"5732" 1146.2 44.175569060366 120.776162913084
"5733" 1146.4 45.9126807312555 124.212880262674
"5734" 1146.6 46.140234308366 125.285778302209
"5735" 1146.8 46.817519715579 125.57245091788
"5736" 1147 46.825535511268 124.853592071007
"5737" 1147.2 49.000555772366 124.795393686334
"5738" 1147.4 52.6321716445587 126.44882176491
"5739" 1147.6 53.825542484366 127.968470612584
"5740" 1147.8 53.6211834755135 128.159605689698
"5741" 1148 53.5990906221855 128.216651497447
"5742" 1148.2 53.3761092448584 128.080650112696
"5743" 1148.4 53.252768562183 128.112701381959
"5744" 1148.6 53.3588233495495 127.905600804829
"5745" 1148.8 53.4052932299549 127.439624458209
"5746" 1149 53.8591379904469 127.119857034812
"5747" 1149.2 55.4090107069321 127.039356111655
"5748" 1149.4 58.4220186731883 128.077736343462
"5749" 1149.6 60.8658398878217 128.507178690046
"5750" 1149.8 61.9270853332185 128.956979075111
"5751" 1150 61.739168993055 128.985121652062
"5752" 1150.2 61.7153180725128 128.822760536515
"5753" 1150.4 61.4756776436595 128.355176305278
"5754" 1150.6 61.4881320418951 127.935186574089
"5755" 1150.8 63.1948494553725 127.563250842948
"5756" 1151 66.056546724366 127.535778304459
"5757" 1151.2 69.0142453960378 127.745179996976
"5758" 1151.4 69.3403846040389 128.281556920589
"5759" 1151.6 68.647208252366 127.756932150834
"5760" 1151.8 68.618316116366 127.372316765834
"5761" 1152 69.1512155008584 126.010137264472
"5762" 1152.2 71.1067981399397 123.731838339116
"5763" 1152.4 72.8638158376448 121.86504660648
"5764" 1152.6 75.6559029366679 119.463327488694
"5765" 1152.8 79.3370516409103 117.905600794829
"5766" 1153 83.6452680996471 117.353592063507
"5767" 1153.2 88.4610849099548 117.177386678716
"5768" 1153.4 91.704653431268 116.857640639935
"5769" 1153.6 91.5398586200426 116.833631601449
"5770" 1153.8 92.935863916366 116.381932139459
"5771" 1154 95.555417580366 116.141547523834
"5772" 1154.2 97.0428503075333 116.418757024111
"5773" 1154.4 96.8534235250225 116.369111639446
"5774" 1154.6 96.1626003800425 116.118068100733
"5775" 1154.8 96.8953160050599 115.600426407908
"5776" 1155 99.3329497183703 113.433214174972
"5777" 1155.2 102.530679633188 111.565498557719
"5778" 1155.4 105.3586068876 109.432631440202
"5779" 1155.6 108.575115650701 105.82955897506
"5780" 1155.8 112.194077691874 102.420393663959
"5781" 1156 114.755847083874 99.9957141615342
"5782" 1156.2 114.304174125983 97.8085868516547
"5783" 1156.4 114.437741738777 93.5497642704728
"5784" 1156.6 115.892271099874 88.4631286884631
"5785" 1156.8 119.159844748689 84.0697675302236
"5786" 1157 120.727635096668 80.1162791416547
"5787" 1157.2 120.348638804494 75.8551762527782
"5788" 1157.4 120.067330676422 70.4815824397123
"5789" 1157.6 119.894466522749 65.8318426273703
"5790" 1157.8 118.169399444038 61.7622739694546
"5791" 1158 115.575527653023 58.4631286584631
"5792" 1158.2 112.247080739117 55.0603281550603
"5793" 1158.4 108.871940627856 51.7848624594772
"5794" 1158.6 106.175341267856 49.5687452649534
"5795" 1158.8 104.240026770362 47.8746060709515
"5796" 1159 102.268023844366 45.292188491446
"5797" 1159.2 99.0853028163573 43.2134339124442
"5798" 1159.4 94.7919037088296 42.1466905652236
"5799" 1159.6 90.2945851766679 40.295169986449
"5800" 1159.8 86.3527123347703 38.3989266768605
"5801" 1160 82.252891963788 36.2899588285976
"5802" 1160.2 79.2593773675995 32.9466173637158
"5803" 1160.4 78.3575925131884 29.1703935907089
"5804" 1160.6 79.6381996135456 28.6943147825405
"5805" 1160.8 79.732157764366 29.1144902060376
"5806" 1161 79.0317423531883 29.7298341681914
"5807" 1161.2 77.1493758923102 29.5287852064519
"5808" 1161.4 73.173642892366 27.9877012818339
"5809" 1161.6 68.4383862174813 26.1708626261709
"5810" 1161.8 63.167333124366 24.7793679324717
"5811" 1162 58.1226744558649 23.3233239694772
"5812" 1162.2 53.5648085619075 22.4935643148013
"5813" 1162.4 49.2897120446931 22.1652341221652
"5814" 1162.6 44.7298700442019 22.7387696612003
"5815" 1162.8 41.5287675310872 24.2008813934316
"5816" 1163 41.2468930401033 26.1051965876437
"5817" 1163.2 41.7328254068369 27.2448511657064
"5818" 1163.4 41.8513572438736 28.4790016669405
"5819" 1163.6 43.1611340758736 30.0272312069503
"5820" 1163.8 44.868980324366 33.0340299407263
"5821" 1164 44.618581812366 33.4203935949589
"5822" 1164.2 44.5084459915281 32.7182239788721
"5823" 1164.4 44.6325901067213 31.8189949779728
"5824" 1164.6 44.9240129478562 30.5394412074625
"5825" 1164.8 46.3770088684652 29.2853091677469
"5826" 1165 49.395414964366 27.2953935888338
"5827" 1165.2 53.4082116438736 25.4936536639552
"5828" 1165.4 57.610412300366 23.7473166622089
"5829" 1165.6 62.002016972366 23.4203935849589
"5830" 1165.8 67.0285767208512 24.570661932263
"5831" 1166 70.8343194486287 27.4935643198013
"5832" 1166.2 74.4177557964218 30.8399740154554
"5833" 1166.4 76.265101444366 35.1878354428801
"5834" 1166.6 77.1952872684652 40.120205986274
"5835" 1166.8 78.1577457240449 44.157851798004
"5836" 1167 80.5347170848584 48.6335346486335
"5837" 1167.2 82.9731017240449 51.5407949592331
"5838" 1167.4 86.9289261931883 54.3976663467054
"5839" 1167.6 91.0407538277095 56.4032996179418
"5840" 1167.8 95.5999023013682 58.6529943509607
"5841" 1168 99.7365223933595 59.7518954674442
"5842" 1168.2 100.341881444366 59.3452188131914
"5843" 1168.4 101.690181124366 58.7216756587217
"5844" 1168.6 104.126975232204 58.1574240427728
"5845" 1168.8 105.75259053231 57.7543096962158
"5846" 1169 106.545665103874 56.3098166947713
"5847" 1169.2 108.808533483916 53.2381193840073
"5848" 1169.4 112.00938656159 50.1830777271061
"5849" 1169.6 115.647994407741 50.8855098816547
"5850" 1169.8 117.227729804858 53.6255218074717
"5851" 1170 116.280709804366 55.0646243858338
"5852" 1170.2 114.499028084366 55.8487153096949
"5853" 1170.4 111.505481783874 56.8947525799717
"5854" 1170.6 107.515587399776 57.2215193110677
"5855" 1170.8 106.214376045983 55.3488372707334
"5856" 1171 106.175341267856 52.8837635759607
"5857" 1171.2 105.927694404366 48.8819320719589
"5858" 1171.4 106.899140124816 45.111029068188
"5859" 1171.6 109.528401430943 42.7280859119588
"5860" 1171.8 108.982005913359 43.2958514894497
"5861" 1172 106.90827597231 42.6057082964519
"5862" 1172.2 104.416413453256 42.4519517962981
"5863" 1172.4 103.13060064488 44.3919655290073
"5864" 1172.6 100.13214595571 47.7024448784717
"5865" 1172.8 96.1372535402669 50.4203936119589
"5866" 1173 93.7754869164218 53.0864775377019
"5867" 1173.2 90.6609222446229 57.0257447724104
"5868" 1173.4 86.4473905931883 61.2770369689693
"5869" 1173.6 83.6544841131883 65.4553586654553
"5870" 1173.8 83.3643119933595 69.5962178234424
"5871" 1174 84.6931489289558 74.3228326743228
"5872" 1174.2 86.6411468044945 79.16621302532
"5873" 1174.4 88.7636254450225 84.061419299446
"5874" 1174.6 91.9193860267213 87.8854286109624
"5875" 1174.8 95.509776364944 91.5324337684555
"5876" 1175 98.5078588848798 95.8551762727782
"5877" 1175.2 101.150861252366 99.7024449304717
"5878" 1175.4 102.653252324366 101.381932124459
"5879" 1175.6 102.218750425175 101.144901701145
"5880" 1175.8 101.525083215373 100.695118931464
"5881" 1176 100.29602091837 100.118195853964
"5882" 1176.2 99.619578044366 98.8050090449589
"5883" 1176.4 96.528119492366 97.6703936592089
"5884" 1176.6 92.172218913055 95.8143898881221
"5885" 1176.8 88.014570084366 93.2700440009624
"5886" 1177 83.680749684366 91.3382258067228
"5887" 1177.2 79.539543524366 90.9300090370838
"5888" 1177.4 75.4029234323747 92.7464009619772
"5889" 1177.6 70.984652513055 94.4260221559645
"5890" 1177.8 66.3892440620107 93.9780859632088
"5891" 1178 61.7731729183704 92.9753386929753
"5892" 1178.2 56.762909644366 92.4011628847088
"5893" 1178.4 51.7179843592339 91.3416816528801
"5894" 1178.6 47.4463423013682 89.3855951124625
"5895" 1178.8 43.459855109085 89.3677620739831
"5896" 1179 38.4209893523747 89.7885255359424
"5897" 1179.2 34.2188222107601 89.3134518046981
"5898" 1179.4 32.6333900163573 89.0376097659607
"5899" 1179.6 29.6699657323102 86.9151488792228
"5900" 1179.8 27.475914452366 82.9492397983338
"5901" 1180 28.527182711268 78.962903755886
"5902" 1180.2 31.1839734846931 77.484183523638
"5903" 1180.4 33.658831556366 77.4492397928339
"5904" 1180.6 37.8523187298693 75.7775364834698
"5905" 1180.8 42.1499839731531 73.6851521352236
"5906" 1181 46.8802313294981 71.7262970178801
"5907" 1181.2 50.2493381078736 71.7024449024717
"5908" 1181.4 49.7981538123102 71.2770369789693
"5909" 1181.6 49.6005910043018 69.7096912850943
"5910" 1181.8 49.8127458048584 66.1501766661502
"5911" 1182 51.1714974269321 61.7710197386941
"5912" 1182.2 53.9768822278562 57.8379760424534
"5913" 1182.4 57.1802404848584 54.282573115821
"5914" 1182.6 60.1213405088296 50.4740608812433
"5915" 1182.8 62.6411673796126 46.6399058004861
"5916" 1183 64.3413627593551 41.803177487957
"5917" 1183.2 66.5537602374765 36.7799642521646
"5918" 1183.4 68.9636779173364 32.7549195173703
"5919" 1183.6 71.0779551590938 30.7781753615474
"5920" 1183.8 69.988695975677 30.945721938638
"5921" 1184 68.6889413248584 30.7134338999442
"5922" 1184.2 66.7044309931883 29.2752887061984
"5923" 1184.4 64.3058973157095 26.522957703446
"5924" 1184.6 63.388839500366 25.2088551252089
"5925" 1184.8 63.661215797947 26.593963626594
"5926" 1185 62.8096209753725 28.8453020134607
"5927" 1185.2 60.5165942903616 31.9771701319772
"5928" 1185.4 57.1437605420107 35.4903236739519
"5929" 1185.6 53.4426629735456 38.7599808310677
"5930" 1185.8 49.8041851805301 41.7451799109759
"5931" 1186 45.6657028555437 44.0917222594763
"5932" 1186.2 41.4064034026086 46.5205724926744
"5933" 1186.4 36.667668730915 48.5276810716046
"5934" 1186.6 32.031241228366 49.4780859187089
"5935" 1186.8 27.447022316366 49.3242397647088
"5936" 1187 23.2786750764218 47.1773866087158
"5937" 1187.2 19.8816602667213 43.8906733361984
"5938" 1187.4 17.2982676149105 42.1198569498122
"5939" 1187.6 16.0904373396749 43.3493876818109
"5940" 1187.8 12.586833700366 45.7953936073338
"5941" 1188 9.80355793236602 47.5069320705839
"5942" 1188.2 10.9915345718593 47.6828370322982
"5943" 1188.4 11.7558408198562 49.7500639574424
"5944" 1188.6 12.6702998838736 54.3520175389674
"5945" 1188.8 12.7963603951864 59.2196431592196
"5946" 1189 11.720069620366 64.6127013184588
"5947" 1189.2 9.32658424654901 69.5094624387402
"5948" 1189.4 6.1441222846931 73.6286487890133
"5949" 1189.6 4.063653580366 75.9203936374589
"5950" 1189.8 4.83124736821126 76.0129092144744
"5951" 1190 6.16365568 76.3009604455317
"5952" 1190.2 8.87975041325589 78.9509656404894
"5953" 1190.4 10.5515432438736 82.9097098752174
"5954" 1190.6 11.151350728732 88.0823369573131
"5955" 1190.8 12.028252404366 93.3050090394589
"5956" 1191 14.0655183895495 97.3434705819589
"5957" 1191.2 16.9962904379719 99.350975276274
"5958" 1191.4 20.5628976558649 100.530283777453
"5959" 1191.6 24.6628293193551 101.629184855475
"5960" 1191.8 28.8636542093769 102.91123616445
"5961" 1192 32.3960337997762 105.54234489785
"5962" 1192.2 34.3944345073638 109.037609785961
"5963" 1192.4 35.623496804366 113.497316751959
"5964" 1192.6 36.859046695677 116.77123794754
"5965" 1192.8 37.5731287420711 116.752476216752
"5966" 1193 37.645946324366 116.545393678084
"5967" 1193.2 37.3273919954761 116.426310831811
"5968" 1193.4 36.8326862042019 116.0080005237
"5969" 1193.6 36.586568004366 115.708855215709
"5970" 1193.8 36.40409136 115.612701369459
"5971" 1194 36.2520274640131 115.248328907556
"5972" 1194.2 35.623496804366 114.785778291709
"5973" 1194.4 36.8374144600426 112.844365058998
"5974" 1194.6 39.254275228366 109.920393671459
"5975" 1194.8 42.1320663416598 106.422182591038
"5976" 1195 45.2717191723102 103.715848203716
"5977" 1195.2 48.2778044286895 101.279069855125
"5978" 1195.4 50.1412352147703 98.6046512755277
"5979" 1195.6 52.4346885018 95.5008945416547
"5980" 1195.8 56.0681225753725 93.6346793859424
"5981" 1196 59.729168940366 93.7473167322088
"5982" 1196.2 63.8008199410225 94.6084278484546
"5983" 1196.4 66.2662822130225 96.2665475039588
"5984" 1196.6 67.0654784503617 98.5705768139552
"5985" 1196.8 67.7990336808512 101.60107343237
"5986" 1197 67.80021248 106.513511091129
"5987" 1197.2 68.6130629867213 110.568995056723
"5988" 1197.4 71.064516964366 113.689624444459
"5989" 1197.6 73.038812924366 112.853085982084
"5990" 1197.8 75.302030244366 111.381932134459
"5991" 1198 79.0180757179719 110.739343018432
"5992" 1198.2 82.0107432352557 111.664256211664
"5993" 1198.4 83.5562551268245 114.594877714595
"5994" 1198.6 84.2891288110872 119.097691988328
"5995" 1198.8 83.921517484366 120.064624450834
"5996" 1199 83.8821191275995 118.488575487719
"5997" 1199.2 83.8134973383402 117.561765832946
"5998" 1199.4 85.5951473155135 116.799380562953
"5999" 1199.6 89.7224163328584 116.779368024472
"6000" 1199.8 93.487633255677 117.577992179116
"6001" 1200 92.675834692366 117.035778293959
"6002" 1200.2 91.9281412299548 116.521792293445
"6003" 1200.4 92.3282331730129 114.749552907057
"6004" 1200.6 94.4647981551864 111.508573788432
"6005" 1200.8 98.1864363758649 109.999148248461
"6006" 1201 102.171716724366 110.332981094948
"6007" 1201.2 104.301174164038 110.693897941463
"6008" 1201.4 103.786540773153 110.250447325635
"6009" 1201.6 102.845866564366 110.035778286959
"6010" 1201.8 103.003460029955 107.649414630726
"6011" 1202 104.001552004366 104.105545704106
"6012" 1202.2 106.407089829023 100.847744085463
"6013" 1202.4 109.753713633188 97.8592048517053
"6014" 1202.6 113.706031174864 95.3712938107559
"6015" 1202.8 115.967711664366 91.782573153321
"6016" 1203 119.533636450007 88.9883150736037
"6017" 1203.2 119.935257634562 89.5611464972534
"6018" 1203.4 119.058248133476 89.2092643430554
"6019" 1203.6 118.3087585818 87.9606441110376
"6020" 1203.8 117.149567524109 85.0608618773686
"6021" 1204 116.615545005983 80.5008945266547
"6022" 1204.2 117.025553153868 76.2469075608623
"6023" 1204.4 118.204758564623 71.6076845946846
"6024" 1204.6 120.172773643916 67.3936377827782
"6025" 1204.8 120.720468036366 62.8050090089588
"6026" 1205 119.007118529377 60.869111583946
"6027" 1205.2 115.485029547364 58.2500639659424
"6028" 1205.4 112.637837016668 54.5527728468605
"6029" 1205.6 110.271760225452 50.6086096506086
"6030" 1205.8 108.012952924045 47.2096912625943
"6031" 1206 106.479271553188 43.2263376432263
"6032" 1206.2 106.400474801132 38.9168971004554
"6033" 1206.4 107.189932385452 34.2910973650603
"6034" 1206.6 109.117027879234 31.1806798234884
"6035" 1206.8 108.505761927329 31.4065869006374
"6036" 1207 106.251636538777 31.6878760932263
"6037" 1207.2 102.066450807881 31.3953488621646
"6038" 1207.4 98.1561285637238 29.0742397444589
"6039" 1207.6 95.0012138667213 25.7613026642228
"6040" 1207.8 92.7545552847513 22.042467160504
"6041" 1208 91.7369522582851 19.2397137961628
"6042" 1208.2 88.4811245725301 17.5144106713606
"6043" 1208.4 83.9513268493769 16.43687709336
"6044" 1208.6 79.8605672448584 15.109038265109
"6045" 1208.8 76.6075267642019 13.4716756250101
"6046" 1209 75.0291600838736 10.5566115220951
"6047" 1209.2 75.3370510187772 10.0882257408575
"6048" 1209.4 75.590951604366 11.6004635039082
"6049" 1209.6 75.9936904523102 12.5445194471599
"6050" 1209.8 74.0637958498693 14.5504302068581
"6051" 1210 69.9939401294981 16.6547406281932
"6052" 1210.2 65.430550444366 18.4011628107089
"6053" 1210.4 61.2045022958649 19.9716756315101
"6054" 1210.6 57.1828534896382 21.878354237263
"6055" 1210.8 54.2979059868714 24.0009796624625
"6056" 1211 51.9538345250725 27.4521661659137
"6057" 1211.2 50.201353509085 31.655211400886
"6058" 1211.4 49.2363962304469 35.9481216744097
"6059" 1211.6 48.990925060366 40.7665474484589
"6060" 1211.8 49.8064819512507 45.2515380683285
"6061" 1212 50.9256280846943 50.0101371884717
"6062" 1212.2 52.8449609164218 53.4099041149484
"6063" 1212.4 55.9849621477095 57.5315047344546
"6064" 1212.6 58.4550033609913 60.5545617759392
"6065" 1212.8 61.6085016113956 62.2898032776744
"6066" 1213 64.6294502923102 62.9378761244763
"6067" 1213.2 67.3390756910872 63.4222697788069
"6068" 1213.4 70.8443863933595 62.5632507779479
"6069" 1213.6 74.2689174955437 60.8224915069763
"6070" 1213.8 76.5452676011325 58.4361278892054
"6071" 1214 79.3010687583704 55.6035438094497
"6072" 1214.2 83.2180057222347 53.9382172693228
"6073" 1214.4 87.8132006411325 54.8085055009623
"6074" 1214.6 91.9567415168584 56.360564540976
"6075" 1214.8 96.4044880392339 58.1932021966547
"6076" 1215 100.42562676443 60.2782531602782
"6077" 1215.2 102.385267284751 62.5859454702782
"6078" 1215.4 104.575114412202 65.9332141274717
"6079" 1215.6 104.592832919094 70.0178891700179
"6080" 1215.8 104.616278309615 73.7837324430145
"6081" 1216 104.914376004623 79.0240725636395
"6082" 1216.2 104.343004506721 83.6022118374484
"6083" 1216.4 101.90328624506 87.0161383408623
"6084" 1216.6 99.3118140037238 90.8635374600943
"6085" 1216.8 96.1546153641091 94.0742398094588
"6086" 1217 92.3525777638522 96.5909622350525
"6087" 1217.2 88.9688860811325 98.8644496219414
"6088" 1217.4 84.7926591467213 102.159904163698
"6089" 1217.6 81.7808728555437 105.542771282466
"6090" 1217.8 80.7777779188627 109.477170209477
"6091" 1218 81.1321344196126 113.150224828535
"6092" 1218.2 82.1280909955135 113.497316751959
"6093" 1218.4 83.0708046038736 114.352017598967
"6094" 1218.6 84.6649614528914 117.071425563225
"6095" 1218.8 84.8741205241733 117.192968947962
"6096" 1219 84.371648603788 115.955510715955
"6097" 1219.2 84.2173179078562 114.706107945475
"6098" 1219.4 84.643820884366 113.583855213584
"6099" 1219.6 85.5857515158406 112.878179789801
"6100" 1219.8 86.5433251587253 111.238724288162
"6101" 1220 88.207184324366 108.336314939106
"6102" 1220.2 90.8579231583704 105.017463281941
"6103" 1220.4 93.7667317131883 101.408155893716
"6104" 1220.6 96.6741853038736 97.5758423898835
"6105" 1220.8 99.6970424837238 94.2832699250525
"6106" 1221 103.331589443852 92.4103601924104
"6107" 1221.2 107.442342753188 91.7140999609449
"6108" 1221.4 111.354391244687 93.8484873092331
"6109" 1221.6 112.213922775544 96.0147992344763
"6110" 1221.8 112.073005889377 95.9515291959515
"6111" 1222 111.972112701368 94.9533606949533
"6112" 1222.2 113.692188451709 93.0272312699503
"6113" 1222.4 115.629162667587 90.3026542672257
"6114" 1222.6 116.722652468694 86.4716756864717
"6115" 1222.8 118.782601284623 82.0591896435976
"6116" 1223 120.592058555874 78.1297953319759
"6117" 1223.2 122.660009684494 77.2096912925943
"6118" 1223.4 122.197450439419 77.4662201390047
"6119" 1223.6 121.061670409869 77.0779027924625
"6120" 1223.8 119.569807324045 76.5993234073685
"6121" 1224 117.633387066721 74.9571069057263
"6122" 1224.2 115.770282068366 71.4396244022088
"6123" 1224.4 113.859899018777 67.1599041286984
"6124" 1224.6 112.449062233359 62.4167306239552
"6125" 1224.8 112.476578564366 58.2088551582088
"6126" 1225 114.196668529638 53.9355993462433
"6127" 1225.2 117.328818149615 50.7313592276544
"6128" 1225.4 118.332051460366 47.8050089939588
"6129" 1225.6 116.621972003852 45.0943066450943
"6130" 1225.8 114.357926943417 41.7799642571646
"6131" 1226 111.933756618777 37.6406733299484
"6132" 1226.2 110.183125277336 33.0679785561449
"6133" 1226.4 109.857024900366 30.3242397457089
"6134" 1226.6 110.120413663417 30.5098390151252
"6135" 1226.8 109.789856847822 31.1008669772547
"6136" 1227 108.982005913359 31.803177477957
"6137" 1227.2 106.810901153055 31.3209564390133
"6138" 1227.4 103.333822651874 29.1896243599589
"6139" 1227.6 100.651739124751 26.1060123184137
"6140" 1227.8 99.3437894699548 22.0637502374484
"6141" 1228 98.8560001478562 18.0577562180578
"6142" 1228.2 98.7069001227487 16.7352415205814
"6143" 1228.4 98.5484288370225 17.4716756290101
"6144" 1228.6 97.1659862027487 18.1127012719589
"6145" 1228.8 93.6849453955135 18.2721759451953
"6146" 1229 89.7918742220107 16.6529110589606
"6147" 1229.2 86.4369677358649 13.4240565788087
"6148" 1229.4 83.9368856352557 9.72481255587866
"6149" 1229.6 81.080457444366 7.6144495114606
"6150" 1229.8 78.130418309085 8.12282271966128
"6151" 1230 74.6525171139617 7.77280859623435
"6152" 1230.2 70.6182156709236 6.6680483528219
"6153" 1230.4 67.337431420366 5.50693202858386
"6154" 1230.6 64.1649761149837 6.5841016565841
"6155" 1230.8 59.4225539592339 8.21109124282648
"6156" 1231 54.8144521912507 8.02827349264366
"6157" 1231.2 49.7956245562019 6.03577818295886
"6158" 1231.4 46.7254537300067 4.61024626614871
"6159" 1231.6 46.0063215693769 5.54859869401014
"6160" 1231.8 46.1997696364218 6.95011384925781
"6161" 1232 45.9519003805301 8.98449613590758
"6162" 1232.2 44.4312207020107 12.8329809859099
"6163" 1232.4 41.7137756273638 16.5742397319589
"6164" 1232.6 38.0082445413682 19.0467672075083
"6165" 1232.8 34.0076773637095 21.3071457213071
"6166" 1233 29.4055140468369 23.3296638156374
"6167" 1233.2 25.0939183638736 24.6145327784607
"6168" 1233.4 20.878876732366 26.4203935879588
"6169" 1233.6 16.0473129374813 28.4597932053829
"6170" 1233.8 12.548310852366 31.1127012849589
"6171" 1234 9.81812746609384 35.0456401350456
"6172" 1234.2 8.42730568862873 39.5761159088069
"6173" 1234.4 7.06308532453014 44.3413337597259
"6174" 1234.6 4.58371202836601 48.9492397643339
"6175" 1234.8 2.47823016917256 52.1251753059713
"6176" 1235 2.94649098836601 52.9684705375838
"6177" 1235.2 4.97991505139565 54.2397138465474
"6178" 1235.4 7.83777282517465 57.6833631961449
"6179" 1235.6 10.1877163246943 61.6490260847259
"6180" 1235.8 11.5862274167116 66.0515573198977
"6181" 1236 11.9927708196471 70.309057593386
"6182" 1236.2 10.5561292733595 73.2592214809515
"6183" 1236.4 7.99903127747651 76.431127099508
"6184" 1236.6 6.36364269231017 79.5812327949658
"6185" 1236.8 7.410579442183 81.2199887966046
"6186" 1237 8.86890908223466 81.1990052581221
"6187" 1237.2 11.9407004875995 83.2088551832089
"6188" 1237.4 14.4967559396471 86.4224179556532
"6189" 1237.6 15.013773124366 90.4203936519588
"6190" 1237.8 14.7907460974641 94.4386122713617
"6191" 1238 15.2705921238736 97.6548258899625
"6192" 1238.2 16.4657881762192 100.489427200489
"6193" 1238.4 17.103637628366 100.506932123584
"6194" 1238.6 17.8325181112507 99.9701122384317
"6195" 1238.8 17.325144004366 99.2665475069588
"6196" 1239 17.6374914164176 99.1522023914599
"6197" 1239.2 17.598858970915 99.1046041991046
"6198" 1239.4 17.5437872082113 99.0586473144432
"6199" 1239.6 17.4428527237095 99.0849235837003
"6200" 1239.8 17.213630490915 98.9831466989831
"6201" 1240 17.4068591318178 98.8236570449775
"6202" 1240.2 17.3471570768758 98.8050090449589
"6203" 1240.4 17.325144004366 98.8819321219588
"6204" 1240.6 17.325144004366 98.8819321219588
"6205" 1240.8 17.325144004366 98.8819321219588
"6206" 1241 17.3859695396471 98.8920535835074
"6207" 1241.2 17.325144004366 98.9027221604412
"6208" 1241.4 17.325144004366 98.8819321219588
"6209" 1241.6 17.700234888732 98.6187742370803
"6210" 1241.8 20.021743364366 98.4973167369589
"6211" 1242 23.1127433018606 97.9478661979479
"6212" 1242.2 25.800170564366 97.6624199284316
"6213" 1242.4 28.7744927694981 98.9087657373703
"6214" 1242.6 31.5338037434172 101.153846239615
"6215" 1242.8 34.6510298046931 103.703695742165
"6216" 1243 38.2081111312555 105.581395474812
"6217" 1243.2 41.3285471473638 108.652994400961
"6218" 1243.4 44.1902444163573 112.059587827444
"6219" 1243.6 47.9102577818301 113.23415886708
"6220" 1243.8 52.0565327396471 112.647114328032
"6221" 1244 56.3382828075995 111.023540518716
"6222" 1244.2 59.9543636864478 108.382750477614
"6223" 1244.4 63.3416031693769 104.898415627975
"6224" 1244.6 67.077402196366 101.805009047959
"6225" 1244.8 70.0555852383704 98.6255218524717
"6226" 1245 72.0087965264974 94.4635456175405
"6227" 1245.2 73.9624857675995 89.7036104204728
"6228" 1245.4 76.2736620686943 84.9332141464717
"6229" 1245.6 77.6659322667213 80.4553586804553
"6230" 1245.8 79.3738056738216 75.0536673288998
"6231" 1246 80.7375101399397 70.0639208239101
"6232" 1246.2 79.828464884366 65.3723167038338
"6233" 1246.4 77.7693269358649 60.3471335449625
"6234" 1246.6 75.879872964366 55.4203936169588
"6235" 1246.8 73.2898261454515 51.6397062285628
"6236" 1247 70.2853048011325 48.0165474557089
"6237" 1247.2 67.2849975482019 44.0528722209759
"6238" 1247.4 65.0321891787772 39.8609530244763
"6239" 1247.6 63.090287428366 36.4887696749503
"6240" 1247.8 60.4279306042019 34.7024448654717
"6241" 1248 59.0143821955135 35.2327763275405
"6242" 1248.2 58.7922382278562 35.0907232504753
"6243" 1248.4 58.9114756493769 35.5028111739643
"6244" 1248.6 58.9792081001673 35.55846067402
"6245" 1248.8 59.1835068978084 35.7299620588069
"6246" 1249 59.3743142621458 36.0515572898977
"6247" 1249.2 58.4412373753499 37.0057594446981
"6248" 1249.4 55.6203569899548 39.0829810236984
"6249" 1249.6 51.6796223056015 40.6472180637241
"6250" 1249.8 47.6848170673638 40.6310162944772
"6251" 1250 44.1810723188627 39.275704946968
"6252" 1250.2 41.1765243552557 36.4596734826135
"6253" 1250.4 38.9242044555437 32.5969670172123
"6254" 1250.6 38.3052796991825 28.5071785900456
"6255" 1250.8 39.7247707579719 24.9794930095949
"6256" 1251 42.3202011834172 23.1484794693023
"6257" 1251.2 46.4049554226382 22.2941608530634
"6258" 1251.4 49.3599333796471 23.193672930886
"6259" 1251.6 50.5981341051747 23.9803220470572
"6260" 1251.8 50.7207843813682 24.0284522009515
"6261" 1252 50.4458344878808 23.9713774701252
"6262" 1252.2 49.7026805193551 23.753726931446
"6263" 1252.4 49.3089854878217 23.4874547388721
"6264" 1252.6 49.1706983638736 22.4519517762981
"6265" 1252.8 50.3796267328914 19.3697369193697
"6266" 1253 52.9544980922019 16.411846570258
"6267" 1253.2 56.6090531646931 13.7130765021746
"6268" 1253.4 61.0820746046871 12.6946410665408
"6269" 1253.6 64.477109956366 13.8819320369589
"6270" 1253.8 68.2339250845587 16.7749086283134
"6271" 1254 70.8987791138215 20.3130590549284
"6272" 1254.2 73.9268541749105 24.1949910857335
"6273" 1254.4 76.4664708875995 27.8242397432089
"6274" 1254.6 78.7649883882272 31.3532904775071
"6275" 1254.8 79.5066581484652 34.350975211274
"6276" 1255 79.3744456153725 36.8764375599534
"6277" 1255.2 79.0815496605301 40.7879149869418
"6278" 1255.4 77.5053492355135 44.8387801063772
"6279" 1255.6 75.2035829490225 48.5913337639759
"6280" 1255.8 72.4486518688296 52.6744186526744
"6281" 1256 69.6803820599024 56.1359571176744
"6282" 1256.2 68.7806624153725 59.9808331984424
"6283" 1256.4 69.3489063973364 64.2218247411449
"6284" 1256.6 71.2221104299549 67.3696943212158
"6285" 1256.8 73.8532361648798 70.3033367856879
"6286" 1257 76.0473636044944 71.5073501715073
"6287" 1257.2 76.3966428709236 71.4429077099044
"6288" 1257.4 76.3872470712507 71.255290440486
"6289" 1257.6 76.0217992647189 70.6734300552888
"6290" 1257.8 75.7295398999397 70.4016319011709
"6291" 1258 75.494644484366 70.2415027471646
"6292" 1258.2 75.5129886793551 70.2464009394772
"6293" 1258.4 75.5129886793551 70.2464009394772
"6294" 1258.6 75.494644484366 70.2415027471646
"6295" 1258.8 75.494644484366 70.2415027471646
"6296" 1259 75.494644484366 70.2415027471646
"6297" 1259.2 75.4487839583704 70.2555584779479
"6298" 1259.4 75.2378254848584 70.1456683624533
"6299" 1259.6 75.0085228163573 70.1731409009424
"6300" 1259.8 74.9711288418951 70.1935691701936
"6301" 1260 74.9684787396126 70.0920634393228
"6302" 1260.2 74.9027080263338 70.0263974007956
"6303" 1260.4 74.7805624379719 70.0545399777468
"6304" 1260.6 74.6584168110872 70.15772947785
"6305" 1260.8 74.6772084489558 70.1858720548013
"6306" 1261 74.6772084489558 70.1858720548013
"6307" 1261.2 75.1686819421458 69.9864685930634
"6308" 1261.4 73.5772572875995 66.9588551669589
"6309" 1261.6 72.788414412366 67.5550090137089
"6310" 1261.8 71.4797076680377 68.8050090149589
"6311" 1262 68.7014691091194 71.31157563285
"6312" 1262.2 64.3580393387772 72.7980160189519
"6313" 1262.4 59.7553094278562 72.3984155954753
"6314" 1262.6 56.0581166123102 69.7822817467054
"6315" 1262.8 55.7166641099548 66.4693446664693
"6316" 1263 55.3104639070722 62.7906977397138
"6317" 1263.2 54.4058546344914 58.9509656204894
"6318" 1263.4 54.4574111487923 54.2665474619589
"6319" 1263.6 56.0681225753725 49.7518954574442
"6320" 1263.8 58.2792117405301 45.4289406069674
"6321" 1264 60.7158791467213 41.5305334492228
"6322" 1264.2 60.4523895693769 38.9918221774534
"6323" 1264.4 57.7562168113956 37.8801431378801
"6324" 1264.6 53.507728988366 37.5838551375839
"6325" 1264.8 49.0698051758649 38.2500639459424
"6326" 1265 44.9196682640131 38.8110818695803
"6327" 1265.2 39.9894195648584 37.929551099468
"6328" 1265.4 35.9166054438522 35.311697943004
"6329" 1265.6 33.9242111802019 32.4118465939503
"6330" 1265.8 34.072445288732 33.2645231332645
"6331" 1266 34.2216931645301 34.234496172696
"6332" 1266.2 33.360279484366 37.7473166762089
"6333" 1266.4 31.021030235634 42.2624988730317
"6334" 1266.6 27.148470244366 46.1086527230317
"6335" 1266.8 22.7282203678217 49.8188156882803
"6336" 1267 17.9213309193551 52.3343130369497
"6337" 1267.2 12.824053353451 54.1855758080317
"6338" 1267.4 8.07966048436601 54.9138270010677
"6339" 1267.6 5.49758851135312 54.5887927699734
"6340" 1267.8 5.6436568653687 54.5380406929996
"6341" 1268 6.50664420387363 55.6874876172259
"6342" 1268.2 6.7148510288758 58.3214925044753
"6343" 1268.4 5.96090384436601 62.9203936244588
"6344" 1268.6 5.43809374785622 68.2995145144534
"6345" 1268.8 5.86459672436601 71.157573132696
"6346" 1269 8.05990515893181 77.0574745232113
"6347" 1269.2 9.63127520403776 81.9481714127174
"6348" 1269.4 10.3811537209103 85.7458374165151
"6349" 1269.6 11.8006173899548 86.6878761482263
"6350" 1269.8 13.578797036366 86.8723167253338
"6351" 1270 14.6744051703617 87.0595878024442
"6352" 1270.2 14.7661262608758 87.0687453024534
"6353" 1270.4 14.5747918269321 86.9856888023703
"6354" 1270.6 14.4723709383402 86.7925350329464
"6355" 1270.8 14.4705021949837 86.3671392248287
"6356" 1271 16.622102028366 84.7857782617089
"6357" 1271.2 19.5839837420107 83.2613027217228
"6358" 1271.4 23.1332041732559 83.4085593372547
"6359" 1271.6 25.6992773763573 85.0907233004753
"6360" 1271.8 26.4697343363573 87.6181958414643
"6361" 1272 26.493581828366 91.3434705759588
"6362" 1272.2 25.357157812366 95.5742398109588
"6363" 1272.4 22.4206661611325 98.5672468139519
"6364" 1272.6 19.636514884366 99.1502684299195
"6365" 1272.8 17.132529764366 100.035778276959
"6366" 1273 17.223171752862 100.986004508678
"6367" 1273.2 18.4215635065862 100.716251662255
"6368" 1273.4 19.636514884366 100.208855200209
"6369" 1273.6 22.556141271268 99.155211468386
"6370" 1273.8 26.5800233240389 99.1539771606924
"6371" 1274 30.297713068366 100.545393662084
"6372" 1274.2 33.524001588366 102.458855202459
"6373" 1274.4 35.9720368558649 106.189624436959
"6374" 1274.6 38.7194183823982 110.486059710486
"6375" 1274.8 42.076073844366 114.196617444966
"6376" 1275 46.0951343774813 115.439155407747
"6377" 1275.2 51.2986271013682 114.742737983973
"6378" 1275.4 56.2826087401673 113.645245752107
"6379" 1275.6 61.128440935677 112.474802674013
"6380" 1275.8 65.8455882893769 112.709770981941
"6381" 1276 70.1381341928671 112.865448635942
"6382" 1276.2 74.1868951869019 114.215940252677
"6383" 1276.4 78.2175094155437 115.883680408191
"6384" 1276.6 81.8808766280377 118.56569283395
"6385" 1276.8 83.2708844947703 120.32200368186
"6386" 1277 83.5569262333595 119.541272796464
"6387" 1277.2 84.586036612366 118.018684294942
"6388" 1277.4 87.6712142836595 114.952166253414
"6389" 1277.6 91.9218875078562 112.618195866464
"6390" 1277.8 97.0066138290849 111.584361288507
"6391" 1278 100.765632772366 112.822103058976
"6392" 1278.2 100.589528307856 112.801346058955
"6393" 1278.4 99.9801425020711 112.099568173638
"6394" 1278.6 100.207888924559 110.89698228782
"6395" 1278.8 103.05988240371 108.762274016455
"6396" 1279 107.289432279094 106.270125321655
"6397" 1279.2 110.678845644858 105.189624435959
"6398" 1279.4 110.522919833359 105.20061343597
"6399" 1279.6 109.92673291837 105.246400974477
"6400" 1279.8 108.659314538777 105.298016051452
"6401" 1280 107.762598482183 103.558045472789
"6402" 1280.2 107.211789324858 99.5571458149417
"6403" 1280.4 107.614139092038 95.2750945029674
"6404" 1280.6 108.919362369313 92.1798044614106
"6405" 1280.8 111.11598435595 88.8737488042584
"6406" 1281 114.770439076422 86.3906733786984
"6407" 1281.2 119.314384084366 85.2717922621949
"6408" 1281.4 120.172392961132 85.4378761469763
"6409" 1281.6 119.556221972038 85.0357782619589
"6410" 1281.8 118.574463531087 83.4128889526437
"6411" 1282 117.224743552204 80.2862254879785
"6412" 1282.2 115.925290689377 76.0888917914735
"6413" 1282.4 115.051032297481 71.5460972100076
"6414" 1282.6 114.674131956422 66.2158481662158
"6415" 1282.8 115.44953748443 61.5909622000525
"6416" 1283 117.587276411874 57.7195389269503
"6417" 1283.2 119.865961233188 53.5847292689693
"6418" 1283.4 122.402359169313 51.2223576127608
"6419" 1283.6 122.19103588443 51.3150424590073
"6420" 1283.8 121.465243084858 51.0956073049418
"6421" 1284 120.068789844858 50.5646243813339
"6422" 1284.2 117.71903572366 48.5056778792749
"6423" 1284.4 114.947065564045 44.8267481063652
"6424" 1284.6 113.101504756694 40.1127012939588
"6425" 1284.8 110.843544803852 36.5742397519588
"6426" 1285 108.113642056528 32.8890877098122
"6427" 1285.2 105.882900383417 28.8550984365474
"6428" 1285.4 103.891486718863 24.8395458556088
"6429" 1285.6 101.296756292088 20.9359418632436
"6430" 1285.8 97.9901959416598 18.1484794489177
"6431" 1286 94.2482673131883 15.6301837887071
"6432" 1286.2 90.7637005867213 12.5008131548085
"6433" 1286.4 88.7208222848584 11.8489650003105
"6434" 1286.6 88.1803079349105 12.8980322167442
"6435" 1286.8 86.1197834720641 14.4364937567442
"6436" 1287 82.293927156366 15.8915474235839
"6437" 1287.2 77.6650780996126 15.5142022078219
"6438" 1287.4 73.9895657888296 13.461538475
"6439" 1287.6 70.6750081722019 9.488769640258
"6440" 1287.8 69.0558256098693 5.04493568966032
"6441" 1288 69.456188060366 4.16077818108386
"6442" 1288.2 69.371539186902 4.27666886966128
"6443" 1288.4 69.350250228366 4.45885510445886
"6444" 1288.6 69.0980599416598 5.07155635891771
"6445" 1288.8 68.319764044366 5.29539356683385
"6446" 1289 67.2263259023982 5.75810463652734
"6447" 1289.2 64.1254655026382 5.46970323239278
"6448" 1289.4 60.0944640808512 4.44543828906082
"6449" 1289.6 56.1631789355437 2.68437957960746
"6450" 1289.8 53.7992769131883 2.94661734140816
"6451" 1290 52.2375948635574 4.83005367406082
"6452" 1290.2 49.1798704613682 6.99548514545703
"6453" 1290.4 44.8734597226086 8.92665475123435
"6454" 1290.6 40.672017426902 10.7645231261491
"6455" 1290.8 36.0589724841091 11.4070156460224
"6456" 1291 31.6067852019075 11.8650464810958
"6457" 1291.2 27.280258949085 12.7179644242564
"6458" 1291.4 25.8095663640389 12.4372791278219
"6459" 1291.6 26.3018634757191 12.5223613740608
"6460" 1291.8 26.9023520445301 13.2409063940101
"6461" 1292 26.753611052366 15.1703935767089
"6462" 1292.2 25.9071784840378 18.6789405879097
"6463" 1292.4 24.673377260366 23.1896243539589
"6464" 1292.6 23.122832628366 27.8819320509589
"6465" 1292.8 20.7452212489558 32.2027575552797
"6466" 1293 18.442306596366 34.8723166733338
"6467" 1293.2 15.1283005113531 35.3996035584765
"6468" 1293.4 11.3869879402668 34.4166412498013
"6469" 1293.6 7.944830516366 33.3434705179588
"6470" 1293.8 6.63780533287581 34.5962177884424
"6471" 1294 6.01816751859814 37.5201857144433
"6472" 1294.2 7.47292562836601 41.2184705258338
"6473" 1294.4 8.50891507086274 45.9918221844534
"6474" 1294.6 8.85011744436601 51.1896243819589
"6475" 1294.8 9.28884988420187 55.0250944627174
"6476" 1295 10.5377850783704 59.3581225439735
"6477" 1295.2 12.278650916366 63.2088551632089
"6478" 1295.4 13.858087684366 65.9644836659645
"6479" 1295.6 15.181693217204 68.8128985534283
"6480" 1295.8 15.236800151268 72.3839564031532
"6481" 1296 15.054323506902 76.3718106379103
"6482" 1296.2 15.5211472312507 80.4203936419589
"6483" 1296.4 16.8707719431306 83.6452457221068
"6484" 1296.6 19.1348219730129 85.2862254929785
"6485" 1296.8 20.4509979508627 85.4753386854753
"6486" 1297 20.2686846818951 85.4203936469588
"6487" 1297.2 20.406971844366 85.3654486084424
"6488" 1297.4 20.349187572366 85.3530859545838
"6489" 1297.6 19.930505042183 85.0863855312402
"6490" 1297.8 19.829129124366 85.0357782619589
"6491" 1298 19.829129124366 85.0357782619589
"6492" 1298.2 19.9229668142407 85.1837072621068
"6493" 1298.4 20.0316210078217 85.2132930698287
"6494" 1298.6 20.021743364366 85.2280859544588
"6495" 1298.8 19.8933338838736 85.3513601084283
"6496" 1299 20.6606588978084 86.5085737634317
"6497" 1299.2 20.898138156366 88.4973167269588
"6498" 1299.4 20.508347762183 91.3819321144588
"6499" 1299.6 18.8570991278808 92.5313060002236
"6500" 1299.8 17.8387819648584 92.0180268074026
"6501" 1300 17.2757557485648 91.0712812295328
"6502" 1300.2 17.2687690907601 91.0395306141165
"6503" 1300.4 17.151791188366 90.9396244217089
"6504" 1300.6 17.233905682183 90.9871952679103
"6505" 1300.8 16.1963349538216 90.9838999217531
"6506" 1301 13.0030683732186 91.3490990759645
"6507" 1301.2 9.67694931797193 92.1089489998012
"6508" 1301.4 10.1934783026382 92.6393285772547
"6509" 1301.6 11.343964968732 92.232134538386
"6510" 1301.8 12.6272356928914 91.5648589607956
"6511" 1302 15.399001604366 92.4991482309607
"6512" 1302.2 18.3774754553499 95.4297745031221
"6513" 1302.4 20.4620044678562 99.110869852957
"6514" 1302.6 23.026525508366 101.625521855472
"6515" 1302.8 26.8712936532186 104.238404935008
"6516" 1303 30.9640666158649 106.171309436941
"6517" 1303.2 35.5652645886895 107.75491959237
"6518" 1303.4 39.8426658893769 109.348965093964
"6519" 1303.6 44.3448904218 110.8228981339
"6520" 1303.8 48.2323212725128 111.071281249533
"6521" 1304 49.4867832626382 109.700472555854
"6522" 1304.2 49.309519414495 109.183387439953
"6523" 1304.4 49.1509430384394 109.286271401594
"6524" 1304.6 49.0548166291194 109.360356132437
"6525" 1304.8 49.000555772366 109.353085978584
"6526" 1305 48.981294348366 109.401162901709
"6527" 1305.2 49.0075835725723 109.422472670961
"6528" 1305.4 49.0075835725723 109.422472670961
"6529" 1305.6 49.0620441702926 109.345442978576
"6530" 1305.8 48.944292151268 109.367762093983
"6531" 1306 48.9435123332559 109.414476517107
"6532" 1306.2 48.6223550925723 109.703137940472
"6533" 1306.4 48.586435156366 109.555009055709
"6534" 1306.6 48.6223550925723 109.703137940472
"6535" 1306.8 48.6669380468369 109.513095824898
"6536" 1307 48.7755922018951 109.54268163262
"6537" 1307.2 48.7558369149837 109.591991286515
"6538" 1307.4 48.8199212135456 109.51044994028
"6539" 1307.6 48.846464380366 109.487701363334
"6540" 1307.8 48.842916233451 109.610677055765
"6541" 1308 48.9317969573364 109.606440171145
"6542" 1308.2 49.0360249912507 109.60425859422
"6543" 1308.4 49.905842700366 109.372316747834
"6544" 1308.6 50.9545491513531 109.287337555441
"6545" 1308.8 52.1142390414027 109.651162901959
"6546" 1309 53.7247559661234 110.500894556655
"6547" 1309.2 55.0416998199024 112.093023365939
"6548" 1309.4 56.1904173242019 113.830650098446
"6549" 1309.6 57.5723480668714 116.171309446941
"6550" 1309.8 57.9714465442025 119.210262334595
"6551" 1310 58.4882164507601 121.958855221959
"6552" 1310.2 58.573483500366 123.026162915334
"6553" 1310.4 58.5351955646931 123.084558800008
"6554" 1310.6 58.4556924962192 123.240906492472
"6555" 1310.8 58.2847861122043 123.032200492263
"6556" 1311 58.2770716037095 122.503727030196
"6557" 1311.2 58.4026650640131 122.647114338032
"6558" 1311.4 58.4026650640131 122.647114338032
"6559" 1311.6 58.3198747638736 122.557145837942
"6560" 1311.8 58.3198747638736 122.557145837942
"6561" 1312 58.1914652448584 122.578513337963
"6562" 1312.2 57.7955360037095 122.706718453476
"6563" 1312.4 57.0869700824434 123.029541299953
"6564" 1312.6 56.5902615268245 123.797504377644
"6565" 1312.8 56.464357572366 124.333855224334
"6566" 1313 56.6875925456015 124.365166878211
"6567" 1313.2 57.2667602974813 123.769361800692
"6568" 1313.4 57.8566833588627 123.46984422347
"6569" 1313.6 60.2170467109236 123.938217339323
"6570" 1313.8 62.8463094038736 125.713433994944
"6571" 1314 63.8064621899548 127.020044034712
"6572" 1314.2 63.8852589420107 127.168645419476
"6573" 1314.4 63.8482020809913 127.128801573283
"6574" 1314.6 63.5106889250725 126.25651407241
"6575" 1314.8 63.321424516366 125.747316764209
"6576" 1315 64.5304492695495 125.114673763576
"6577" 1315.2 67.154447892366 124.247316762709
"6578" 1315.4 70.2705704666609 123.703695762165
"6579" 1315.6 73.6755100040378 124.736632993967
"6580" 1315.8 76.153587930915 124.58031272458
"6581" 1316 77.9198328523102 123.077736338462
"6582" 1316.2 81.3447420947703 120.32200368186
"6583" 1316.4 84.9235701468714 118.726254487957
"6584" 1316.6 88.7575107133595 117.636510909944
"6585" 1316.8 92.5055231396471 117.71796452541
"6586" 1317 93.713132833055 117.774990294698
"6587" 1317.2 94.4156340253148 118.237924987469
"6588" 1317.4 94.5231396216598 118.497316756959
"6589" 1317.6 94.387589083788 118.480594333865
"6590" 1317.8 93.2589305420107 117.955358717955
"6591" 1318 93.2243266618606 117.14200540945
"6592" 1318.2 94.3170871869321 114.874776484106
"6593" 1318.4 96.9115135528671 111.629184865475
"6594" 1318.6 100.543454480851 109.80322013288
"6595" 1318.8 105.166633244039 109.444783901752
"6596" 1319 106.094043073188 109.589974094205
"6597" 1319.2 106.14171024371 109.634068901942
"6598" 1319.4 106.193685501368 109.715265478946
"6599" 1319.6 106.193685501368 109.733580478964
"6600" 1319.8 105.918063692366 109.699239825084
"6601" 1320 105.217161891709 109.095607362942
"6602" 1320.2 105.0696855276 107.806757323191
"6603" 1320.4 105.918735607881 105.0536673589
"6604" 1320.6 108.314436083981 101.708019086323
"6605" 1320.8 111.577712123874 99.3398075839552
"6606" 1321 115.274071112375 97.7464009669772
"6607" 1321.2 116.152300323874 97.2232782741464
"6608" 1321.4 116.039942004366 97.0025615046949
"6609" 1321.6 116.039942004366 95.5405859647714
"6610" 1321.8 116.355128935544 91.9326314227019
"6611" 1322 117.436395244366 87.4476372259092
"6612" 1322.2 118.68303740453 82.9417611829417
"6613" 1322.4 119.025462724366 78.5688730631843
"6614" 1322.6 119.060483498777 74.3189950204728
"6615" 1322.8 118.578947898777 71.0585055172123
"6616" 1323 119.291453821368 66.7207599359515
"6617" 1323.2 120.806074356694 62.2238124314546
"6618" 1323.4 123.057520827874 58.7280859279588
"6619" 1323.6 123.125394387856 58.4240566199625
"6620" 1323.8 121.93607792371 58.599880812446
"6621" 1324 120.412285252366 57.8904790809674
"6622" 1324.2 117.263247331395 56.5333232334564
"6623" 1324.4 113.693550349955 54.2140999234449
"6624" 1324.6 110.909399073188 51.2333306896949
"6625" 1324.8 109.895547748366 48.6030859178339
"6626" 1325 109.493297562749 45.9302326074687
"6627" 1325.2 110.722559523672 43.6855327206086
"6628" 1325.4 113.05870159653 42.5913337579759
"6629" 1325.6 115.626891476038 41.2580004489503
"6630" 1325.8 114.963814604944 40.504005640504
"6631" 1326 113.194504382011 39.7210929089519
"6632" 1326.2 109.972593444366 38.6896243694588
"6633" 1326.4 105.349851684366 37.1511628294588
"6634" 1326.6 101.173411217808 35.7112003664804
"6635" 1326.8 96.6068400847513 33.9488216724104
"6636" 1327 92.8990696656015 33.5071785950456
"6637" 1327.2 89.170255524366 32.5357782094589
"6638" 1327.4 87.1679633157191 29.9821109376744
"6639" 1327.6 87.9620389420107 26.6354285497123
"6640" 1327.8 90.5273104075995 25.7525614334449
"6641" 1328 92.8482702793551 25.7500639334424
"6642" 1328.2 93.1976441964218 25.5252887024484
"6643" 1328.4 92.6507500390938 25.4740608562433
"6644" 1328.6 92.042720044944 24.734774855504
"6645" 1328.8 90.8948248878808 22.5313059302236
"6646" 1329 88.6780191246942 19.2494534115571
"6647" 1329.2 86.6937867353725 15.9148990736072
"6648" 1329.4 86.252149788366 17.1127012709589
"6649" 1329.6 85.0061191013682 18.3507965106585
"6650" 1329.8 81.3670298351864 19.7824948928594
"6651" 1330 76.7161006376448 20.1577294163116
"6652" 1330.2 71.9083507813682 19.3489650078105
"6653" 1330.4 67.1539999486895 17.6565295368873
"6654" 1330.6 62.4143865323102 14.7210928762596
"6655" 1330.8 58.4070097478562 12.8379759936072
"6656" 1331 54.239663100366 13.7569320368339
"6657" 1331.2 52.9062472620107 16.0934705007089
"6658" 1331.4 52.9164972287923 19.538592454154
"6659" 1331.6 52.8887368555437 24.3364775089519
"6660" 1331.8 51.9759518789318 29.5130957448977
"6661" 1332 50.108087652366 34.4492397498339
"6662" 1332.2 48.4761197420107 39.4238901009623
"6663" 1332.4 47.787086060366 43.8050089899589
"6664" 1332.6 47.854501044366 48.3050089944589
"6665" 1332.8 49.3253734155437 52.0025614596949
"6666" 1333 52.0898741490225 55.0528722319759
"6667" 1333.2 55.638628684944 58.1377849273685
"6668" 1333.4 59.3598423453148 60.3041145449195
"6669" 1333.6 62.9789991965301 62.6597098549674
"6670" 1333.8 67.1309061562019 64.5315047414546
"6671" 1334 70.9525319312555 66.4042934356351
"6672" 1334.2 74.8854459766679 69.0608229767531
"6673" 1334.4 77.1554072605301 72.8819320959588
"6674" 1334.6 79.7934441099548 76.8539600614693
"6675" 1334.8 82.9144800038522 79.7765809490073
"6676" 1335 86.1990784015903 83.3254672987101
"6677" 1335.2 90.0328323248798 86.1645408015492
"6678" 1335.4 93.770600293153 89.4186047278802
"6679" 1335.6 98.0807577641091 92.1093568459555
"6680" 1335.8 101.045342163724 95.3033368106879
"6681" 1336 102.359744896357 99.6511628919588
"6682" 1336.2 102.755706689313 103.497316741959
"6683" 1336.4 104.686402644038 105.839197090455
"6684" 1336.6 104.788758043788 105.069223089685
"6685" 1336.8 105.139727076422 103.951862203952
"6686" 1337 106.081785796366 102.540051779463
"6687" 1337.2 109.754297292858 101.198171431967
"6688" 1337.4 112.501167621199 101.312374009005
"6689" 1337.6 112.240188346721 101.460603470691
"6690" 1337.8 112.135126062011 101.679134932448
"6691" 1338 111.354391244687 101.83343712491
"6692" 1338.2 110.917320449377 101.198781931968
"6693" 1338.4 110.165207684366 100.438708661977
"6694" 1338.6 110.467887209869 98.946034698946
"6695" 1338.8 112.091350084366 95.7715642342331
"6696" 1339 114.265750821023 92.5913338079759
"6697" 1339.2 117.308683643788 89.7682197282298
"6698" 1339.4 119.787723332088 87.5235033029081
"6699" 1339.6 119.76904329491 87.7459750338998
"6700" 1339.8 118.611342108366 88.2088551882088
"6701" 1340 116.836664535544 86.5130509942053
"6702" 1340.2 114.410917316644 82.3598371823598
"6703" 1340.4 114.314439424858 78.6175090247714
"6704" 1340.6 115.784518764687 74.6260792515492
"6705" 1340.8 118.273349959355 71.0247892479479
"6706" 1341 120.890318778777 67.6319320907088
"6707" 1341.2 121.253540966289 65.5763187809609
"6708" 1341.4 119.007118529377 64.4863277029479
"6709" 1341.6 114.861326301368 63.3782690864552
"6710" 1341.8 110.681764058777 61.8364775464519
"6711" 1342 108.06694192506 59.3320139285628
"6712" 1342.2 105.450346083852 57.1177180417331
"6713" 1342.4 104.010112628694 54.830650039446
"6714" 1342.6 103.30276545477 52.8980322682826
"6715" 1342.8 103.722261356366 49.6223166880839
"6716" 1343 104.485136673174 46.5496898388574
"6717" 1343.2 106.16218132366 43.7983200284137
"6718" 1343.4 106.295005291396 43.9713774901252
"6719" 1343.6 105.523674286497 44.8200183755892
"6720" 1343.8 103.587431388366 45.4684705300838
"6721" 1344 99.8984207486895 46.449016146449
"6722" 1344.2 96.5946589675995 49.2403236877019
"6723" 1344.4 93.9454835448584 52.167188498321
"6724" 1344.6 91.4481282840449 55.3702263861395
"6725" 1344.8 88.785027044366 58.3050090044589
"6726" 1345 85.8520374667213 61.1634006227019
"6727" 1345.2 84.4713639557191 64.54382831839
"6728" 1345.4 85.1611917088296 66.6100179743023
"6729" 1345.6 86.2728455720884 67.0079550131618
"6730" 1345.8 86.3160626987772 66.8714425899484
"6731" 1346 86.3067238358736 66.5571457819418
"6732" 1346.2 86.3067238358736 66.4545816664546
"6733" 1346.4 85.9557378917095 66.1639833584717
"6734" 1346.6 85.5277062130225 65.3605645499759
"6735" 1346.8 85.6389944448584 65.0870602804717
"6736" 1347 85.1712170103616 64.5046427029662
"6737" 1347.2 84.769020140366 63.9203936254588
"6738" 1347.4 84.383791660366 63.3434705479588
"6739" 1347.6 84.6300627188627 63.0852287784698
"6740" 1347.8 85.0640701387772 63.1039600477193
"6741" 1348 85.0903357099548 63.0252887399484
"6742" 1348.2 85.2129084011325 63.0777362784623
"6743" 1348.4 85.645414932366 63.2569320863338
"6744" 1348.6 86.1759796011325 62.9553586629554
"6745" 1348.8 86.7918884037238 61.1143735457297
"6746" 1349 88.4132367590938 58.5688730431843
"6747" 1349.2 90.6357986447514 55.4287548092749
"6748" 1349.4 93.9774151720885 52.5235032679081
"6749" 1349.6 97.9722783486895 50.4919499581843
"6750" 1349.8 102.150576155841 51.1145774588069
"6751" 1350 104.411904084238 53.6729019613652
"6752" 1350.2 106.304167681132 56.2071068869763
"6753" 1350.4 108.598028193188 57.2910230034449
"6754" 1350.6 111.161164260267 56.4898120026437
"6755" 1350.8 111.8111839276 54.8434705394588
"6756" 1351 111.253896883724 54.9103601549104
"6757" 1351.2 111.173358821893 54.9048453472125
"6758" 1351.4 111.111529804944 55.2949755399104
"6759" 1351.6 110.788910930362 56.3269870409424
"6760" 1351.8 110.880632020876 57.5907232729753
"6761" 1352 111.92013744371 59.4118466209503
"6762" 1352.2 114.460095430309 62.3271039315579
"6763" 1352.4 116.473324044366 65.9732782428964
"6764" 1352.6 117.199814723852 69.2749086692749
"6765" 1352.8 118.941717404302 73.2632029809555
"6766" 1353 120.808264303557 76.3059034839982
"6767" 1353.2 120.763470282609 75.9391771759392
"6768" 1353.4 119.374855979902 75.1967800598122
"6769" 1353.6 118.025703095865 74.7702104824625
"6770" 1353.8 115.926124516422 74.8259880594414
"6771" 1354 112.595815947364 74.7061079054753
"6772" 1354.2 108.679326387856 75.1548258674625
"6773" 1354.4 104.78951933231 76.4868272149484
"6774" 1354.6 101.752892738285 78.5778176016547
"6775" 1354.8 98.1645030841733 81.0976511810976
"6776" 1355 95.3553128037095 83.4289406449674
"6777" 1355.2 93.2851961131883 86.3032607632263
"6778" 1355.4 92.5432444427487 89.910554651449
"6779" 1355.6 92.5104683176448 93.581744501274
"6780" 1355.8 93.4165240075995 96.0410230421949
"6781" 1356 95.1681733538216 99.4096601994097
"6782" 1356.2 96.409732193055 103.319080357165
"6783" 1356.4 97.645282084366 105.177918743639
"6784" 1356.6 97.1365829456015 104.197513973428
"6785" 1356.8 96.5900910438522 102.98728327991
"6786" 1357 95.5352806475995 101.853960086469
"6787" 1357.2 93.792997284366 100.035778276959
"6788" 1357.4 91.3065225323102 98.0689950442228
"6789" 1357.6 88.4132367590938 95.4561718493023
"6790" 1357.8 86.2460211499548 91.9326314227019
"6791" 1358 84.6942674783704 88.4240566499625
"6792" 1358.2 83.7595464364218 84.7910230309449
"6793" 1358.4 82.3431508040378 81.676803912446
"6794" 1358.6 80.3650331078562 78.7079394094772
"6795" 1358.8 77.3945213131883 76.6529111381914
"6796" 1359 73.9349389264974 75.3828701753829
"6797" 1359.2 71.0101898868369 76.0515573298977
"6798" 1359.4 68.7831083080377 77.6255218314717
"6799" 1359.6 67.8146639411987 78.0717847934564
"6800" 1359.8 67.7044685640378 78.3520175629674
"6801" 1360 67.924904852366 78.3050090244589
"6802" 1360.2 67.9301579820107 78.2875265244414
"6803" 1360.4 68.0140449120642 78.2915922167531
"6804" 1360.6 68.0102054553725 78.314166524468
"6805" 1360.8 67.934535564366 78.3819321014588
"6806" 1361 68.4665736935456 78.0095118318557
"6807" 1361.2 69.0374813763573 77.6731409084424
"6808" 1361.4 69.4813218687923 77.446660062062
"6809" 1361.6 69.658433012366 77.2761628695838
"6810" 1361.8 69.7430936738215 77.3166369465474
"6811" 1362 69.7610113053148 77.2898032926744
"6812" 1362.2 69.8360661405301 77.2750944849674
"6813" 1362.4 69.9613626667213 77.4134006389519
"6814" 1362.6 69.8571545491194 77.3528514081221
"6815" 1362.8 69.889570100366 77.3723167158338
"6816" 1363 69.9271757193551 77.4258881389643
"6817" 1363.2 70.486674244366 77.6155156006924
"6818" 1363.4 70.833379876366 77.5550090237088
"6819" 1363.6 71.632728972366 76.8530859460839
"6820" 1363.8 72.952136516366 75.3627013292088
"6821" 1364 74.6453907723102 73.2875265194414
"6822" 1364.2 76.4945992696151 70.5840597475071
"6823" 1364.4 77.6178805226086 67.8890877448122
"6824" 1364.6 78.2629142547703 64.8032200878801
"6825" 1364.8 78.8207635396126 61.1896243919589
"6826" 1365 79.093489509085 57.4446851189831
"6827" 1365.2 79.5945761478562 53.5522617304753
"6828" 1365.4 79.1634871418606 49.4771701494772
"6829" 1365.6 77.2416108390938 46.109123492263
"6830" 1365.8 74.974586036366 43.4684705280839
"6831" 1366 72.9556385899548 40.2717922171949
"6832" 1366.2 71.472142435579 36.3595707132826
"6833" 1366.4 70.5852210827487 32.0393560166547
"6834" 1366.6 70.871902724366 28.0858676665474
"6835" 1366.8 71.7409065227487 25.3220035868605
"6836" 1367 71.4843172349837 25.1146736635762
"6837" 1367.2 70.9177632503616 26.0431042029662
"6838" 1367.4 70.5712365955135 25.9738645105892
"6839" 1367.6 69.8629709983704 26.2079393569772
"6840" 1367.8 69.6703567583704 26.3636170494405
"6841" 1368 69.716217284366 26.3678607417525
"6842" 1368.2 70.871902724366 26.3819320494589
"6843" 1368.4 71.7608915214027 26.7714783960022
"6844" 1368.6 72.9145095557191 26.9946333193023
"6845" 1368.8 74.7689815453148 27.4955277428801
"6846" 1369 78.2006396440389 28.0282735126437
"6847" 1369.2 81.7624159812242 29.4432626294433
"6848" 1369.4 84.9786027703616 32.0687452474534
"6849" 1369.6 88.524997820366 34.4011628267088
"6850" 1369.8 92.4997302278562 36.2628844439552
"6851" 1370 97.048177940366 37.2088551372089
"6852" 1370.2 101.661993686824 37.7937519454861
"6853" 1370.4 105.551424720851 39.0250447544097
"6854" 1370.6 108.484210666721 41.6878761032263
"6855" 1370.8 109.319379924751 44.6344404138652
"6856" 1371 109.569020769377 48.6896243794588
"6857" 1371.2 108.848263792064 51.7173524594097
"6858" 1371.4 106.980652236858 52.3434705369588
"6859" 1371.6 106.120308644366 51.2354119204662
"6860" 1371.8 105.192258218777 50.2630509579554
"6861" 1372 104.579394724366 48.5156316869772
"6862" 1372.2 104.780569588694 47.7708209554631
"6863" 1372.4 104.753664769377 48.1584888404662
"6864" 1372.6 103.388688509955 48.3487153021949
"6865" 1372.8 100.111683928629 48.5629827254861
"6866" 1373 96.7763778290225 50.1127013039588
"6867" 1373.2 93.9943667275995 52.4920719217228
"6868" 1373.4 92.2887717928671 55.8050090019589
"6869" 1373.6 90.7582529166943 59.0785132744631
"6870" 1373.8 89.9040240558649 62.7280859319589
"6871" 1374 91.0677106913945 65.4122103192584
"6872" 1374.2 92.8984111560378 66.8391970514546
"6873" 1374.4 94.0526077650082 66.8167147052782
"6874" 1374.6 94.3270640267213 66.5567572819414
"6875" 1374.8 94.3260459834172 66.449016166449
"6876" 1375 94.3158073808758 66.4277196279662
"6877" 1375.2 93.7885178861234 66.2075134738998
"6878" 1375.4 92.9879685337483 65.7458373965151
"6879" 1375.6 92.1534272751864 65.5892491655892
"6880" 1375.8 91.9368964331883 64.7735404724658
"6881" 1376 91.2136413647514 63.196313355504
"6882" 1376.2 90.7534506199397 60.6830577760677
"6883" 1376.4 90.3718014903616 57.2335804264643
"6884" 1376.6 90.8781017728584 53.4374876149759
"6885" 1376.8 91.1635889365277 49.8389982652236
"6886" 1377 91.2977673675995 46.0497642229728
"6887" 1377.2 92.2296863731531 43.0232558737925
"6888" 1377.4 94.6704621640377 41.1297952949759
"6889" 1377.6 97.7351687168584 40.1127012939588
"6890" 1377.8 98.8620403378084 39.9419696014804
"6891" 1378 99.1121136014027 39.9272969476196
"6892" 1378.2 99.1121136014027 39.9272969476196
"6893" 1378.4 99.041735324366 39.9011628322089
"6894" 1378.6 99.0232147332559 39.9272969476196
"6895" 1378.8 99.2002897423982 39.8575418321652
"6896" 1379 99.1721022663338 39.8293992167525
"6897" 1379.2 99.157303868366 39.8146243705839
"6898" 1379.4 99.074682490915 39.8839563706532
"6899" 1379.6 99.128411732366 39.9011628322089
"6900" 1379.8 99.1996341990938 39.8568873321646
"6901" 1380 99.2306454384394 39.8878492168109
"6902" 1380.2 99.3318311689558 39.8481609475405
"6903" 1380.4 99.3967278373364 39.7853309859392
"6904" 1380.6 99.3318311689558 39.8481609475405
"6905" 1380.8 99.2306454384394 39.8878492168109
"6906" 1381 99.3318311689558 39.8481609475405
"6907" 1381.2 99.2306454384394 39.8878492168109
"6908" 1381.4 99.2306454384394 39.8878492168109
"6909" 1381.6 99.2306454384394 39.8878492168109
"6910" 1381.8 99.3036436928915 39.8200183705892
"6911" 1382 99.3036436928915 39.8200183705892
"6912" 1382.2 99.2306454384394 39.8878492168109
"6913" 1382.4 99.2306454384394 39.8878492168109
"6914" 1382.6 99.3036436928915 39.8200183705892
"6915" 1382.8 99.3036436928915 39.8200183705892
"6916" 1383 99.3036436928915 39.8200183705892
"6917" 1383.2 99.2306454384394 39.8878492168109
"6918" 1383.4 99.3036436928915 39.8200183705892
"6919" 1383.6 99.3318311689558 39.8481609475405
"6920" 1383.8 99.3967278373364 39.7853309859392
"6921" 1384 99.2306454384394 39.8878492168109
"6922" 1384.2 99.2306454384394 39.8878492168109
"6923" 1384.4 99.2306454384394 39.8878492168109
"6924" 1384.6 99.2306454384394 39.8878492168109
"6925" 1384.8 99.2306454384394 39.8878492168109
"6926" 1385 99.2306454384394 39.8878492168109
"6927" 1385.2 99.2306454384394 39.8878492168109
"6928" 1385.4 99.3036436928915 39.8200183705892
"6929" 1385.6 99.2306454384394 39.8878492168109
"6930" 1385.8 99.3036436928915 39.8200183705892
"6931" 1386 99.3036436928915 39.8200183705892
"6932" 1386.2 99.272872412366 39.8146243705839
"6933" 1386.4 99.3036436928915 39.8200183705892
"6934" 1386.6 99.2306454384394 39.8878492168109
"6935" 1386.8 99.2306454384394 39.8878492168109
"6936" 1387 99.3036436928915 39.8200183705892
"6937" 1387.2 99.3036436928915 39.8200183705892
"6938" 1387.4 99.3036436928915 39.8200183705892
"6939" 1387.6 99.2306454384394 39.8878492168109
"6940" 1387.8 99.2306454384394 39.8878492168109
"6941" 1388 99.3036436928915 39.8200183705892
"6942" 1388.2 99.3036436928915 39.8200183705892
"6943" 1388.4 99.2306454384394 39.8878492168109
"6944" 1388.6 99.2306454384394 39.8878492168109
"6945" 1388.8 99.3036436928915 39.8200183705892
"6946" 1389 99.2306454384394 39.8878492168109
"6947" 1389.2 99.2306454384394 39.8878492168109
"6948" 1389.4 99.2306454384394 39.8878492168109
"6949" 1389.6 99.2306454384394 39.8878492168109
"6950" 1389.8 99.2306454384394 39.8878492168109
"6951" 1390 99.2306454384394 39.8878492168109
"6952" 1390.2 99.2306454384394 39.8878492168109
"6953" 1390.4 99.3036436928915 39.8200183705892
"6954" 1390.6 99.2306454384394 39.8878492168109
"6955" 1390.8 99.2306454384394 39.8878492168109
"6956" 1391 99.2306454384394 39.8878492168109
"6957" 1391.2 99.2306454384394 39.8878492168109
"6958" 1391.4 99.3036436928915 39.8200183705892
"6959" 1391.6 99.3036436928915 39.8200183705892
"6960" 1391.8 99.3036436928915 39.8200183705892
"6961" 1392 99.3195443065862 39.8089537551936
"6962" 1392.2 99.277434326549 39.8839563706532
"6963" 1392.4 99.277434326549 39.8839563706532
"6964" 1392.6 99.3036436928915 39.8200183705892
"6965" 1392.8 99.3036436928915 39.8200183705892
"6966" 1393 99.2306454384394 39.8878492168109
"6967" 1393.2 99.2306454384394 39.8878492168109
"6968" 1393.4 99.277434326549 39.8839563706532
"6969" 1393.6 99.277434326549 39.8839563706532
"6970" 1393.8 99.2306454384394 39.8878492168109
"6971" 1394 99.2306454384394 39.8878492168109
"6972" 1394.2 99.257159135281 39.8940777937402
"6973" 1394.4 99.330656684366 39.8242397552088
"6974" 1394.6 99.257159135281 39.8940777937402
"6975" 1394.8 99.330656684366 39.8242397552088
"6976" 1395 99.3036436928915 39.8200183705892
"6977" 1395.2 99.330656684366 39.8242397552088
"6978" 1395.4 99.257159135281 39.8940777937402
"6979" 1395.6 99.330656684366 39.8242397552088
"6980" 1395.8 99.3036436928915 39.8200183705892
"6981" 1396 99.257159135281 39.8940777937402
"6982" 1396.2 99.2306454384394 39.8878492168109
"6983" 1396.4 99.2306454384394 39.8878492168109
"6984" 1396.6 99.2306454384394 39.8878492168109
"6985" 1396.8 99.349918108366 39.8146243705839
"6986" 1397 99.3036436928915 39.8200183705892
"6987" 1397.2 99.2306454384394 39.8878492168109
"6988" 1397.4 99.277434326549 39.8839563706532
"6989" 1397.6 99.277434326549 39.8839563706532
"6990" 1397.8 99.277434326549 39.8839563706532
"6991" 1398 99.257159135281 39.8940777937402
"6992" 1398.2 99.330656684366 39.8242397552088
"6993" 1398.4 99.3036436928915 39.8200183705892
"6994" 1398.6 99.2306454384394 39.8878492168109
"6995" 1398.8 99.257159135281 39.8940777937402
"6996" 1399 99.257159135281 39.8940777937402
"6997" 1399.2 99.2306454384394 39.8878492168109
"6998" 1399.4 99.3059291764176 39.8902480629672
"6999" 1399.6 99.257159135281 39.8940777937402
"7000" 1399.8 99.257159135281 39.8940777937402
"7001" 1400 99.3059291764176 39.8902480629672
"7002" 1400.2 99.3059291764176 39.8902480629672
"7003" 1400.4 99.378810244366 39.8188156782803
"7004" 1400.6 99.378810244366 39.8188156782803
"7005" 1400.8 99.378810244366 39.8188156782803
"7006" 1401 99.349918108366 39.8146243705839
"7007" 1401.2 99.3059291764176 39.8902480629672
"7008" 1401.4 99.3059291764176 39.8902480629672
"7009" 1401.6 99.3059291764176 39.8902480629672
"7010" 1401.8 99.38894784 39.8333490629103
"7011" 1402 99.3059291764176 39.8902480629672
"7012" 1402.2 99.3059291764176 39.8902480629672
"7013" 1402.4 99.378810244366 39.8188156782803
"7014" 1402.6 99.378810244366 39.8188156782803
"7015" 1402.8 99.378810244366 39.8188156782803
"7016" 1403 99.378810244366 39.8188156782803
"7017" 1403.2 99.378810244366 39.8188156782803
"7018" 1403.4 99.378810244366 39.8188156782803
"7019" 1403.6 99.3059291764176 39.8902480629672
"7020" 1403.8 99.3059291764176 39.8902480629672
"7021" 1404 99.378810244366 39.8188156782803
"7022" 1404.2 99.378810244366 39.8188156782803
"7023" 1404.4 99.378810244366 39.8188156782803
"7024" 1404.6 99.378810244366 39.8188156782803
"7025" 1404.8 99.378810244366 39.8188156782803
"7026" 1405 99.378810244366 39.8188156782803
"7027" 1405.2 99.378810244366 39.8188156782803
"7028" 1405.4 99.378810244366 39.8188156782803
"7029" 1405.6 99.3059291764176 39.8902480629672
"7030" 1405.8 99.378810244366 39.8188156782803
"7031" 1406 99.378810244366 39.8188156782803
"7032" 1406.2 99.378810244366 39.8188156782803
"7033" 1406.4 99.3059291764176 39.8902480629672
"7034" 1406.6 99.378810244366 39.8188156782803
"7035" 1406.8 99.378810244366 39.8188156782803
"7036" 1407 99.378810244366 39.8188156782803
"7037" 1407.2 99.378810244366 39.8188156782803
"7038" 1407.4 99.378810244366 39.8188156782803
"7039" 1407.6 99.3059291764176 39.8902480629672
"7040" 1407.8 99.378810244366 39.8188156782803
"7041" 1408 99.378810244366 39.8188156782803
"7042" 1408.2 99.378810244366 39.8188156782803
"7043" 1408.4 99.378810244366 39.8188156782803
"7044" 1408.6 99.378810244366 39.8188156782803
"7045" 1408.8 99.378810244366 39.8188156782803
"7046" 1409 99.378810244366 39.8188156782803
"7047" 1409.2 99.378810244366 39.8188156782803
"7048" 1409.4 99.3059291764176 39.8902480629672
"7049" 1409.6 99.3059291764176 39.8902480629672
"7050" 1409.8 99.3059291764176 39.8902480629672
"7051" 1410 99.3059291764176 39.8902480629672
"7052" 1410.2 99.378810244366 39.8188156782803
"7053" 1410.4 99.378810244366 39.8188156782803
"7054" 1410.6 99.378810244366 39.8188156782803
"7055" 1410.8 99.378810244366 39.8188156782803
"7056" 1411 99.378810244366 39.8188156782803
"7057" 1411.2 99.3059291764176 39.8902480629672
"7058" 1411.4 99.378810244366 39.8188156782803
"7059" 1411.6 99.378810244366 39.8188156782803
"7060" 1411.8 99.378810244366 39.8188156782803
"7061" 1412 99.378810244366 39.8188156782803
"7062" 1412.2 99.3059291764176 39.8902480629672
"7063" 1412.4 99.3059291764176 39.8902480629672
"7064" 1412.6 99.3059291764176 39.8902480629672
"7065" 1412.8 99.3059291764176 39.8902480629672
"7066" 1413 99.3059291764176 39.8902480629672
"7067" 1413.2 99.3059291764176 39.8902480629672
"7068" 1413.4 99.3146054848584 39.907573101446
"7069" 1413.6 99.3059291764176 39.8902480629672
"7070" 1413.8 99.3059291764176 39.8902480629672
"7071" 1414 99.3059291764176 39.8902480629672
"7072" 1414.2 99.3059291764176 39.8902480629672
"7073" 1414.4 99.378810244366 39.8188156782803
"7074" 1414.6 99.3059291764176 39.8902480629672
"7075" 1414.8 99.378810244366 39.8188156782803
"7076" 1415 99.378810244366 39.8188156782803
"7077" 1415.2 99.378810244366 39.8188156782803
"7078" 1415.4 99.378810244366 39.8188156782803
"7079" 1415.6 99.378810244366 39.8188156782803
"7080" 1415.8 99.378810244366 39.8188156782803
"7081" 1416 99.3059291764176 39.8902480629672
"7082" 1416.2 99.378810244366 39.8188156782803
"7083" 1416.4 99.378810244366 39.8188156782803
"7084" 1416.6 99.3059291764176 39.8902480629672
"7085" 1416.8 99.3059291764176 39.8902480629672
"7086" 1417 99.3059291764176 39.8902480629672
"7087" 1417.2 99.3059291764176 39.8902480629672
"7088" 1417.4 99.378810244366 39.8188156782803
"7089" 1417.6 99.3059291764176 39.8902480629672
"7090" 1417.8 99.3059291764176 39.8902480629672
"7091" 1418 99.378810244366 39.8188156782803
"7092" 1418.2 99.378810244366 39.8188156782803
"7093" 1418.4 99.378810244366 39.8188156782803
"7094" 1418.6 99.378810244366 39.8188156782803
"7095" 1418.8 99.378810244366 39.8188156782803
"7096" 1419 99.378810244366 39.8188156782803
"7097" 1419.2 99.378810244366 39.8188156782803
"7098" 1419.4 99.378810244366 39.8188156782803
"7099" 1419.6 99.378810244366 39.8188156782803
"7100" 1419.8 99.378810244366 39.8188156782803
"7101" 1420 99.378810244366 39.8188156782803
"7102" 1420.2 99.378810244366 39.8188156782803
"7103" 1420.4 99.378810244366 39.8188156782803
"7104" 1420.6 99.378810244366 39.8188156782803
"7105" 1420.8 99.378810244366 39.8188156782803
"7106" 1421 99.378810244366 39.8188156782803
"7107" 1421.2 99.378810244366 39.8188156782803
"7108" 1421.4 99.378810244366 39.8188156782803
"7109" 1421.6 99.378810244366 39.8188156782803
"7110" 1421.8 99.378810244366 39.8188156782803
"7111" 1422 99.3059291764176 39.8902480629672
"7112" 1422.2 99.3059291764176 39.8902480629672
"7113" 1422.4 99.378810244366 39.8188156782803
"7114" 1422.6 99.378810244366 39.8188156782803
"7115" 1422.8 99.378810244366 39.8188156782803
"7116" 1423 99.378810244366 39.8188156782803
"7117" 1423.2 99.378810244366 39.8188156782803
"7118" 1423.4 99.3059291764176 39.8902480629672
"7119" 1423.6 99.378810244366 39.8188156782803
"7120" 1423.8 99.378810244366 39.8188156782803
"7121" 1424 99.3059291764176 39.8902480629672
"7122" 1424.2 99.378810244366 39.8188156782803
"7123" 1424.4 99.378810244366 39.8188156782803
"7124" 1424.6 99.378810244366 39.8188156782803
"7125" 1424.8 99.378810244366 39.8188156782803
"7126" 1425 99.378810244366 39.8188156782803
"7127" 1425.2 99.378810244366 39.8188156782803
"7128" 1425.4 99.378810244366 39.8188156782803
"7129" 1425.6 99.378810244366 39.8188156782803
"7130" 1425.8 99.378810244366 39.8188156782803
"7131" 1426 99.378810244366 39.8188156782803
"7132" 1426.2 99.378810244366 39.8188156782803
"7133" 1426.4 99.378810244366 39.8188156782803
"7134" 1426.6 99.378810244366 39.8188156782803
"7135" 1426.8 99.378810244366 39.8188156782803
"7136" 1427 99.378810244366 39.8188156782803
"7137" 1427.2 99.378810244366 39.8188156782803
"7138" 1427.4 99.378810244366 39.8188156782803
"7139" 1427.6 99.378810244366 39.8188156782803
"7140" 1427.8 99.378810244366 39.8188156782803
"7141" 1428 99.378810244366 39.8188156782803
"7142" 1428.2 99.378810244366 39.8188156782803
"7143" 1428.4 99.378810244366 39.8188156782803
"7144" 1428.6 99.378810244366 39.8188156782803
"7145" 1428.8 99.378810244366 39.8188156782803
"7146" 1429 99.378810244366 39.8188156782803
"7147" 1429.2 99.378810244366 39.8188156782803
"7148" 1429.4 99.378810244366 39.8188156782803
"7149" 1429.6 99.3059291764176 39.8902480629672
"7150" 1429.8 99.378810244366 39.8188156782803
"7151" 1430 99.378810244366 39.8188156782803
"7152" 1430.2 99.378810244366 39.8188156782803
"7153" 1430.4 99.378810244366 39.8188156782803
"7154" 1430.6 99.378810244366 39.8188156782803
"7155" 1430.8 99.378810244366 39.8188156782803
"7156" 1431 99.378810244366 39.8188156782803
"7157" 1431.2 99.378810244366 39.8188156782803
"7158" 1431.4 99.378810244366 39.8188156782803
"7159" 1431.6 99.378810244366 39.8188156782803
"7160" 1431.8 99.378810244366 39.8188156782803
"7161" 1432 99.378810244366 39.8188156782803
"7162" 1432.2 99.378810244366 39.8188156782803
"7163" 1432.4 99.378810244366 39.8188156782803
"7164" 1432.6 99.378810244366 39.8188156782803
"7165" 1432.8 99.378810244366 39.8188156782803
"7166" 1433 99.378810244366 39.8188156782803
"7167" 1433.2 99.378810244366 39.8188156782803
"7168" 1433.4 99.378810244366 39.8188156782803
"7169" 1433.6 99.378810244366 39.8188156782803
"7170" 1433.8 99.378810244366 39.8188156782803
"7171" 1434 99.378810244366 39.8188156782803
"7172" 1434.2 99.378810244366 39.8188156782803
"7173" 1434.4 99.378810244366 39.8188156782803
"7174" 1434.6 99.378810244366 39.8188156782803
"7175" 1434.8 99.4727683951864 39.7824949090133
"7176" 1435 99.4727683951864 39.7824949090133
"7177" 1435.2 99.4084432132559 39.8484014860022
"7178" 1435.4 99.4727683951864 39.7824949090133
"7179" 1435.6 99.378810244366 39.8188156782803
"7180" 1435.8 99.378810244366 39.8188156782803
"7181" 1436 99.378810244366 39.8188156782803
"7182" 1436.2 99.378810244366 39.8188156782803
"7183" 1436.4 99.378810244366 39.8188156782803
"7184" 1436.6 99.378810244366 39.8188156782803
"7185" 1436.8 99.378810244366 39.8188156782803
"7186" 1437 99.378810244366 39.8188156782803
"7187" 1437.2 99.378810244366 39.8188156782803
"7188" 1437.4 99.378810244366 39.8188156782803
"7189" 1437.6 99.378810244366 39.8188156782803
"7190" 1437.8 99.4727683951864 39.7824949090133
"7191" 1438 99.378810244366 39.8188156782803
"7192" 1438.2 99.378810244366 39.8188156782803
"7193" 1438.4 99.378810244366 39.8188156782803
"7194" 1438.6 99.3130395310872 39.8856844091165
"7195" 1438.8 99.3130395310872 39.8856844091165
"7196" 1439 99.3130395310872 39.8856844091165
"7197" 1439.2 99.3130395310872 39.8856844091165
"7198" 1439.4 99.378810244366 39.8188156782803
"7199" 1439.6 99.378810244366 39.8188156782803
"7200" 1439.8 99.3130395310872 39.8856844091165
"7201" 1440 99.378810244366 39.8188156782803
"7202" 1440.2 99.378810244366 39.8188156782803
"7203" 1440.4 99.378810244366 39.8188156782803
"7204" 1440.6 99.3130395310872 39.8856844091165
"7205" 1440.8 99.3130395310872 39.8856844091165
"7206" 1441 99.3130395310872 39.8856844091165
"7207" 1441.2 99.3130395310872 39.8856844091165
"7208" 1441.4 99.378810244366 39.8188156782803
"7209" 1441.6 99.378810244366 39.8188156782803
"7210" 1441.8 99.378810244366 39.8188156782803
"7211" 1442 99.378810244366 39.8188156782803
"7212" 1442.2 99.378810244366 39.8188156782803
"7213" 1442.4 99.378810244366 39.8188156782803
"7214" 1442.6 99.378810244366 39.8188156782803
"7215" 1442.8 99.378810244366 39.8188156782803
"7216" 1443 99.378810244366 39.8188156782803
"7217" 1443.2 99.378810244366 39.8188156782803
"7218" 1443.4 99.4727683951864 39.7824949090133
"7219" 1443.6 99.378810244366 39.8188156782803
"7220" 1443.8 99.378810244366 39.8188156782803
"7221" 1444 99.378810244366 39.8188156782803
"7222" 1444.2 99.378810244366 39.8188156782803
"7223" 1444.4 99.378810244366 39.8188156782803
"7224" 1444.6 99.378810244366 39.8188156782803
"7225" 1444.8 99.378810244366 39.8188156782803
"7226" 1445 99.3059291764176 39.8902480629672
"7227" 1445.2 99.3059291764176 39.8902480629672
"7228" 1445.4 99.3059291764176 39.8902480629672
"7229" 1445.6 99.378810244366 39.8188156782803
"7230" 1445.8 99.378810244366 39.8188156782803
"7231" 1446 99.378810244366 39.8188156782803
"7232" 1446.2 99.378810244366 39.8188156782803
"7233" 1446.4 99.378810244366 39.8188156782803
"7234" 1446.6 99.378810244366 39.8188156782803
"7235" 1446.8 99.4727683951864 39.7824949090133
"7236" 1447 99.4727683951864 39.7824949090133
"7237" 1447.2 99.4727683951864 39.7824949090133
"7238" 1447.4 99.378810244366 39.8188156782803
"7239" 1447.6 99.378810244366 39.8188156782803
"7240" 1447.8 99.378810244366 39.8188156782803
"7241" 1448 99.3130395310872 39.8856844091165
"7242" 1448.2 99.3130395310872 39.8856844091165
"7243" 1448.4 99.3130395310872 39.8856844091165
"7244" 1448.6 99.378810244366 39.8188156782803
"7245" 1448.8 99.378810244366 39.8188156782803
"7246" 1449 99.378810244366 39.8188156782803
"7247" 1449.2 99.378810244366 39.8188156782803
"7248" 1449.4 99.3059291764176 39.8902480629672
"7249" 1449.6 99.3059291764176 39.8902480629672
"7250" 1449.8 99.378810244366 39.8188156782803
"7251" 1450 99.378810244366 39.8188156782803
"7252" 1450.2 99.378810244366 39.8188156782803
"7253" 1450.4 99.378810244366 39.8188156782803
"7254" 1450.6 99.378810244366 39.8188156782803
"7255" 1450.8 99.378810244366 39.8188156782803
"7256" 1451 99.378810244366 39.8188156782803
"7257" 1451.2 99.378810244366 39.8188156782803
"7258" 1451.4 99.378810244366 39.8188156782803
"7259" 1451.6 99.378810244366 39.8188156782803
"7260" 1451.8 99.378810244366 39.8188156782803
"7261" 1452 99.378810244366 39.8188156782803
"7262" 1452.2 99.378810244366 39.8188156782803
"7263" 1452.4 99.3130395310872 39.8856844091165
"7264" 1452.6 99.378810244366 39.8188156782803
"7265" 1452.8 99.3130395310872 39.8856844091165
"7266" 1453 99.378810244366 39.8188156782803
"7267" 1453.2 99.378810244366 39.8188156782803
"7268" 1453.4 99.3130395310872 39.8856844091165
"7269" 1453.6 99.3130395310872 39.8856844091165
"7270" 1453.8 99.378810244366 39.8188156782803
"7271" 1454 99.378810244366 39.8188156782803
"7272" 1454.2 99.378810244366 39.8188156782803
"7273" 1454.4 99.378810244366 39.8188156782803
"7274" 1454.6 99.378810244366 39.8188156782803
"7275" 1454.8 99.378810244366 39.8188156782803
"7276" 1455 99.378810244366 39.8188156782803
"7277" 1455.2 99.378810244366 39.8188156782803
"7278" 1455.4 99.378810244366 39.8188156782803
"7279" 1455.6 99.3130395310872 39.8856844091165
"7280" 1455.8 99.378810244366 39.8188156782803
"7281" 1456 99.378810244366 39.8188156782803
"7282" 1456.2 99.3059291764176 39.8902480629672
"7283" 1456.4 99.378810244366 39.8188156782803
"7284" 1456.6 99.3130395310872 39.8856844091165
"7285" 1456.8 99.3130395310872 39.8856844091165
"7286" 1457 99.3130395310872 39.8856844091165
"7287" 1457.2 99.378810244366 39.8188156782803
"7288" 1457.4 99.378810244366 39.8188156782803
"7289" 1457.6 99.378810244366 39.8188156782803
"7290" 1457.8 99.3130395310872 39.8856844091165
"7291" 1458 99.3130395310872 39.8856844091165
"7292" 1458.2 99.3130395310872 39.8856844091165
"7293" 1458.4 99.3130395310872 39.8856844091165
"7294" 1458.6 99.3130395310872 39.8856844091165
"7295" 1458.8 99.3130395310872 39.8856844091165
"7296" 1459 99.378810244366 39.8188156782803
"7297" 1459.2 99.3130395310872 39.8856844091165
"7298" 1459.4 99.3130395310872 39.8856844091165
"7299" 1459.6 99.3130395310872 39.8856844091165
"7300" 1459.8 99.3130395310872 39.8856844091165
"7301" 1460 99.378810244366 39.8188156782803
"7302" 1460.2 99.3130395310872 39.8856844091165
"7303" 1460.4 99.3130395310872 39.8856844091165
"7304" 1460.6 99.3130395310872 39.8856844091165
"7305" 1460.8 99.3130395310872 39.8856844091165
"7306" 1461 99.3130395310872 39.8856844091165
"7307" 1461.2 99.3130395310872 39.8856844091165
"7308" 1461.4 99.3130395310872 39.8856844091165
"7309" 1461.6 99.3130395310872 39.8856844091165
"7310" 1461.8 99.3130395310872 39.8856844091165
"7311" 1462 99.378810244366 39.8188156782803
"7312" 1462.2 99.378810244366 39.8188156782803
"7313" 1462.4 99.378810244366 39.8188156782803
"7314" 1462.6 99.378810244366 39.8188156782803
"7315" 1462.8 99.378810244366 39.8188156782803
"7316" 1463 99.378810244366 39.8188156782803
"7317" 1463.2 99.378810244366 39.8188156782803
"7318" 1463.4 99.378810244366 39.8188156782803
"7319" 1463.6 99.3130395310872 39.8856844091165
"7320" 1463.8 99.3130395310872 39.8856844091165
"7321" 1464 99.3130395310872 39.8856844091165
"7322" 1464.2 99.3130395310872 39.8856844091165
"7323" 1464.4 99.3130395310872 39.8856844091165
"7324" 1464.6 99.3130395310872 39.8856844091165
"7325" 1464.8 99.3130395310872 39.8856844091165
"7326" 1465 99.378810244366 39.8188156782803
"7327" 1465.2 99.378810244366 39.8188156782803
"7328" 1465.4 99.3130395310872 39.8856844091165
"7329" 1465.6 99.3130395310872 39.8856844091165
"7330" 1465.8 99.378810244366 39.8188156782803
"7331" 1466 99.378810244366 39.8188156782803
"7332" 1466.2 99.3130395310872 39.8856844091165
"7333" 1466.4 99.3130395310872 39.8856844091165
"7334" 1466.6 99.3130395310872 39.8856844091165
"7335" 1466.8 99.4056866338216 39.8479427936941
"7336" 1467 99.3130395310872 39.8856844091165
"7337" 1467.2 99.4056866338216 39.8479427936941
"7338" 1467.4 99.4056866338216 39.8479427936941
"7339" 1467.6 99.378810244366 39.8188156782803
"7340" 1467.8 99.3130395310872 39.8856844091165
"7341" 1468 99.3130395310872 39.8856844091165
"7342" 1468.2 99.3130395310872 39.8856844091165
"7343" 1468.4 99.3130395310872 39.8856844091165
"7344" 1468.6 99.3130395310872 39.8856844091165
"7345" 1468.8 99.3130395310872 39.8856844091165
"7346" 1469 99.378810244366 39.8188156782803
"7347" 1469.2 99.378810244366 39.8188156782803
"7348" 1469.4 99.378810244366 39.8188156782803
"7349" 1469.6 99.378810244366 39.8188156782803
"7350" 1469.8 99.378810244366 39.8188156782803
"7351" 1470 99.378810244366 39.8188156782803
"7352" 1470.2 99.378810244366 39.8188156782803
"7353" 1470.4 99.378810244366 39.8188156782803
"7354" 1470.6 99.378810244366 39.8188156782803
"7355" 1470.8 99.378810244366 39.8188156782803
"7356" 1471 99.378810244366 39.8188156782803
"7357" 1471.2 99.378810244366 39.8188156782803
"7358" 1471.4 99.378810244366 39.8188156782803
"7359" 1471.6 99.378810244366 39.8188156782803
"7360" 1471.8 99.378810244366 39.8188156782803
"7361" 1472 99.3059291764176 39.8902480629672
"7362" 1472.2 99.378810244366 39.8188156782803
"7363" 1472.4 99.378810244366 39.8188156782803
"7364" 1472.6 99.378810244366 39.8188156782803
"7365" 1472.8 99.378810244366 39.8188156782803
"7366" 1473 99.378810244366 39.8188156782803
"7367" 1473.2 99.378810244366 39.8188156782803
"7368" 1473.4 99.378810244366 39.8188156782803
"7369" 1473.6 99.3130395310872 39.8856844091165
"7370" 1473.8 99.378810244366 39.8188156782803
"7371" 1474 99.378810244366 39.8188156782803
"7372" 1474.2 99.378810244366 39.8188156782803
"7373" 1474.4 99.378810244366 39.8188156782803
"7374" 1474.6 99.3130395310872 39.8856844091165
"7375" 1474.8 99.3130395310872 39.8856844091165
"7376" 1475 99.3130395310872 39.8856844091165
"7377" 1475.2 99.3130395310872 39.8856844091165
"7378" 1475.4 99.3130395310872 39.8856844091165
"7379" 1475.6 99.3130395310872 39.8856844091165
"7380" 1475.8 99.3130395310872 39.8856844091165
"7381" 1476 99.378810244366 39.8188156782803
"7382" 1476.2 99.378810244366 39.8188156782803
"7383" 1476.4 99.378810244366 39.8188156782803
"7384" 1476.6 99.378810244366 39.8188156782803
"7385" 1476.8 99.378810244366 39.8188156782803
"7386" 1477 99.3483974574641 39.8131061398131
"7387" 1477.2 99.3483974574641 39.8131061398131
"7388" 1477.4 99.3130395310872 39.8856844091165
"7389" 1477.6 99.282503124366 39.8819320629588
"7390" 1477.8 99.282503124366 39.8819320629588
"7391" 1478 99.378810244366 39.8188156782803
"7392" 1478.2 99.446225228366 39.7761628320838
"7393" 1478.4 99.446225228366 39.7761628320838
"7394" 1478.6 99.378810244366 39.8434705244589
"7395" 1478.8 99.378810244366 39.8434705244589
"7396" 1479 99.282503124366 39.8819320629588
"7397" 1479.2 99.3130395310872 39.8856844091165
"7398" 1479.4 99.3130395310872 39.8856844091165
"7399" 1479.6 99.3130395310872 39.8856844091165
"7400" 1479.8 99.3130395310872 39.8856844091165
"7401" 1480 99.282503124366 39.8819320629588
"7402" 1480.2 99.3130395310872 39.8856844091165
"7403" 1480.4 99.282503124366 39.8819320629588
"7404" 1480.6 99.282503124366 39.8819320629588
"7405" 1480.8 99.282503124366 39.8819320629588
"7406" 1481 99.3130395310872 39.8856844091165
"7407" 1481.2 99.3130395310872 39.8856844091165
"7408" 1481.4 99.4056866338216 39.8479427936941
"7409" 1481.6 99.282503124366 39.8819320629588
"7410" 1481.8 99.2378729796126 39.9138269860677
"7411" 1482 99.282503124366 39.8819320629588
"7412" 1482.2 99.3130395310872 39.8856844091165
"7413" 1482.4 99.3130395310872 39.8856844091165
"7414" 1482.6 99.282503124366 39.8819320629588
"7415" 1482.8 99.282503124366 39.8819320629588
"7416" 1483 99.282503124366 39.8819320629588
"7417" 1483.2 99.378810244366 39.8434705244589
"7418" 1483.4 99.2378729796126 39.9138269860677
"7419" 1483.6 99.282503124366 39.8819320629588
"7420" 1483.8 99.2378729796126 39.9138269860677
"7421" 1484 99.2687449588627 39.9167306014552
"7422" 1484.2 99.2687449588627 39.9167306014552
"7423" 1484.4 99.3130395310872 39.8856844091165
"7424" 1484.6 99.2687449588627 39.9167306014552
"7425" 1484.8 99.3130395310872 39.8856844091165
"7426" 1485 99.3130395310872 39.8856844091165
"7427" 1485.2 99.3130395310872 39.8856844091165
"7428" 1485.4 99.3130395310872 39.8856844091165
"7429" 1485.6 99.3130395310872 39.8856844091165
"7430" 1485.8 99.4056866338216 39.8479427936941
"7431" 1486 99.3130395310872 39.8856844091165
"7432" 1486.2 99.3130395310872 39.8856844091165
"7433" 1486.4 99.378810244366 39.8188156782803
"7434" 1486.6 99.378810244366 39.8188156782803
"7435" 1486.8 99.4727683951864 39.7824949090133
"7436" 1487 99.4056866338216 39.8479427936941
"7437" 1487.2 99.4056866338216 39.8479427936941
"7438" 1487.4 99.3130395310872 39.8856844091165
"7439" 1487.6 99.378810244366 39.8188156782803
"7440" 1487.8 99.3130395310872 39.8856844091165
"7441" 1488 99.3130395310872 39.8856844091165
"7442" 1488.2 99.3130395310872 39.8856844091165
"7443" 1488.4 99.3130395310872 39.8856844091165
"7444" 1488.6 99.3130395310872 39.8856844091165
"7445" 1488.8 99.3130395310872 39.8856844091165
"7446" 1489 99.378810244366 39.8188156782803
"7447" 1489.2 99.3130395310872 39.8856844091165
"7448" 1489.4 99.3130395310872 39.8856844091165
"7449" 1489.6 99.3130395310872 39.8856844091165
"7450" 1489.8 99.3130395310872 39.8856844091165
"7451" 1490 99.3130395310872 39.8856844091165
"7452" 1490.2 99.3130395310872 39.8856844091165
"7453" 1490.4 99.3130395310872 39.8856844091165
"7454" 1490.6 99.3130395310872 39.8856844091165
"7455" 1490.8 99.3130395310872 39.8856844091165
"7456" 1491 99.3130395310872 39.8856844091165
"7457" 1491.2 99.3130395310872 39.8856844091165
"7458" 1491.4 99.3130395310872 39.8856844091165
"7459" 1491.6 99.2687449588627 39.9167306014552
"7460" 1491.8 99.3130395310872 39.8856844091165
"7461" 1492 99.3130395310872 39.8856844091165
"7462" 1492.2 99.3130395310872 39.8856844091165
"7463" 1492.4 99.3130395310872 39.8856844091165
"7464" 1492.6 99.3130395310872 39.8856844091165
"7465" 1492.8 99.3130395310872 39.8856844091165
"7466" 1493 99.3130395310872 39.8856844091165
"7467" 1493.2 99.3371639253273 39.7966929859505
"7468" 1493.4 99.282503124366 39.8819320629588
"7469" 1493.6 99.195826716366 39.9877012938339
"7470" 1493.8 99.3612998764218 39.8784355629554
"7471" 1494 99.3612998764218 39.8784355629554
"7472" 1494.2 99.3612998764218 39.8784355629554
"7473" 1494.4 99.2153799894624 40.4786686789402
"7474" 1494.6 98.981543374366 44.3506820674276
"7475" 1494.8 105.458197194366 41.8747205264901
"7476" 1495 103.888802215677 41.3960033721652
"7477" 1495.2 102.06553196091 41.4953442953415
"7478" 1495.4 101.768977876422 41.4606034106914
"7479" 1495.6 100.473670149085 41.017559602556
"7480" 1495.8 96.9573740788627 37.6639833299717
"7481" 1496 97.4783497558736 36.0956072899418
"7482" 1496.2 97.4439126411325 36.1109530207263
"7483" 1496.4 97.1144184397762 34.4541647113772
"7484" 1496.6 97.138402495281 28.6086527055317
"7485" 1496.8 99.4876791643018 24.3585206628201
"7486" 1497 103.3361573676 22.2123516222123
"7487" 1497.2 106.068631669119 24.0320258548013
"7488" 1497.4 106.624774507364 24.8251555094405
"7489" 1497.6 107.879518715874 24.4118465859503
"7490" 1497.8 108.789391673359 22.9792632768254
"7491" 1498 108.046451044366 22.3936377377783
"7492" 1498.2 107.162176596422 22.4658481224659
"7493" 1498.4 106.8995208076 22.1161977759623
"7494" 1498.6 106.823769363724 22.2180524299104
"7495" 1498.8 105.551424720851 22.3613595838998
"7496" 1499 102.530679633188 22.9903236614519
"7497" 1499.2 100.057546152375 22.6548258149625
"7498" 1499.4 96.8165929086895 20.3309481434079
"7499" 1499.6 94.910159876366 17.8306499909076
"7500" 1499.8 94.5969523646871 16.8167146475859
"7501" 1500 94.4564463246943 14.4289405836597
"7502" 1500.2 95.007646257789 12.225731092995
"7503" 1500.4 95.0214481082019 12.6768038319076
"7504" 1500.6 93.9764394268715 12.4625181163087
"7505" 1500.8 91.2352593469321 13.3273703171735
"7506" 1501 87.5083977747703 15.3220035960912
"7507" 1501.2 83.9993040132559 17.3040227711502
"7508" 1501.4 79.7979284776448 17.5779920791165
"7509" 1501.6 76.2838930822347 16.3397181548013
"7510" 1501.8 74.7070662757095 14.3434704989589
"7511" 1502 74.1329066096382 13.1216458092755
"7512" 1502.2 74.1638551723102 13.0777362323085
"7513" 1502.4 74.1638551723102 13.0777362323085
"7514" 1502.6 74.1956182235574 13.1037567246422
"7515" 1502.8 74.1965920041091 12.9705607975859
"7516" 1503 74.1677464037095 12.9246670783093
"7517" 1503.2 74.1965920041091 12.9705607975859
"7518" 1503.4 74.2338967211325 12.9640998668103
"7519" 1503.6 74.2493710409913 12.960644020653
"7520" 1503.8 74.1422466282272 12.8508354743893
"7521" 1504 74.1597829990938 12.7996422320304
"7522" 1504.2 74.1228552666609 12.6905624280752
"7523" 1504.4 74.050037684366 12.5445194471599
"7524" 1504.6 74.0412824811325 12.5270369317578
"7525" 1504.8 74.0412824811325 12.5270369317578
"7526" 1505 74.0850584587772 12.5445194471599
"7527" 1505.2 74.0612361992339 12.5313059163775
"7528" 1505.4 74.0612361992339 12.5313059163775
"7529" 1505.6 74.0612361992339 12.5313059163775
"7530" 1505.8 74.0546237523747 12.4808331355578
"7531" 1506 74.0821400448584 12.4625181163087
"7532" 1506.2 74.0791537922043 12.4955277432648
"7533" 1506.4 74.0791537922043 12.4955277432648
"7534" 1506.6 74.0821400448584 12.4625181163087
"7535" 1506.8 74.0791537922043 12.4955277432648
"7536" 1507 74.0791537922043 12.4955277432648
"7537" 1507.2 74.0791537922043 12.4955277432648
"7538" 1507.4 74.0382929155135 12.3903748123904
"7539" 1507.6 74.1638551723102 12.6931208473085
"7540" 1507.8 73.7427721293769 13.2134338670596
"7541" 1508 72.1685254291194 13.872551175411
"7542" 1508.2 70.2329871909236 15.1295868228219
"7543" 1508.4 67.8175912153725 16.1987818546603
"7544" 1508.6 64.323018564366 16.3819320394589
"7545" 1508.8 60.2929359895495 15.1837071844145
"7546" 1509 56.8923892125301 13.2238123786084
"7547" 1509.2 54.4075724838522 10.1528350447682
"7548" 1509.4 51.9223303473638 9.47717012870794
"7549" 1509.6 51.0749171799397 10.795628095411
"7550" 1509.8 52.1932602660938 11.860235781091
"7551" 1510 53.8943332733595 12.9387085937079
"7552" 1510.2 56.4900394838736 15.7225913811072
"7553" 1510.4 57.350383076366 19.3627012732089
"7554" 1510.6 57.8108228328671 19.8892580506585
"7555" 1510.8 57.822287964366 19.6223166580839
"7556" 1511 57.7247461485648 19.7004724773928
"7557" 1511.2 57.4778047925128 19.1975138961206
"7558" 1511.4 57.4874527627487 18.8103756918873
"7559" 1511.6 59.1459236220711 18.1877481758801
"7560" 1511.8 61.8924103013682 16.1163642738087
"7561" 1512 65.6796927648156 13.756513975295
"7562" 1512.2 69.0558256098693 11.3178294690101
"7563" 1512.4 72.6953175168584 8.52295767390757
"7564" 1512.6 75.9312367488584 6.26654741395886
"7565" 1512.8 76.342147140366 4.83919698560843
"7566" 1513 75.3341326048584 3.01654741070886
"7567" 1513.2 74.7846155038557 2.04181135973412
"7568" 1513.4 74.7576856446871 2.1177179790408
"7569" 1513.6 74.4753941438736 1.84667561338514
"7570" 1513.8 73.8924442187772 0.490323631259556
"7571" 1514 73.6342727976448 0.0357781769588561
"7572" 1514.2 73.2980224977291 0.641342827564422
"7573" 1514.4 73.8358034975201 1.16607645116608
"7574" 1514.6 74.2133410450082 1.46554406300401
"7575" 1514.8 74.459342944366 1.50212433227136
"7576" 1515 75.1495439838736 1.14956022807264
"7577" 1515.2 75.5559308299548 0.647666289109204
"7578" 1515.4 75.5637880656015 0.568322554414477
"7579" 1515.6 75.4852486846931 0.532963919763733
"7580" 1515.8 75.340553092366 0.548598689010139
"7581" 1516 75.0543833808758 0.548598689010139
"7582" 1516.2 74.7323838766436 0.543143154389297
"7583" 1516.4 74.7569729334763 0.65770943911925
"7584" 1516.6 74.855165207566 1.02039356255886
"7585" 1516.8 74.5272929722019 1.36056450136056
"7586" 1517 72.5266341323102 1.1721418127106
"7587" 1517.2 69.5602914728671 1.24456938585995
"7588" 1517.4 66.4573925595595 2.29149543306073
"7589" 1517.6 63.6242320147703 4.32915921971378
"7590" 1517.8 61.5563776555437 6.49556839495711
"7591" 1518 59.0219396848798 8.2213969159137
"7592" 1518.2 57.8879518923102 8.85570825500955
"7593" 1518.4 57.3032996040378 11.181077334258
"7594" 1518.6 57.3705617293769 13.1310162862079
"7595" 1518.8 56.8023080011325 14.8609530187071
"7596" 1519 55.7379267188627 17.4808331405578
"7597" 1519.2 54.194328295677 20.889436736274
"7598" 1519.4 52.2250098728671 24.0192947009424
"7599" 1519.6 50.586581989085 26.7665474344589
"7600" 1519.8 48.0033393067213 28.2787852052019
"7601" 1520 44.4491800537483 30.1541213993849
"7602" 1520.2 40.378027269085 30.7948875154103
"7603" 1520.4 35.8442984819075 30.3359658226437
"7604" 1520.6 33.119511684366 29.1127012829588
"7605" 1520.8 31.9334134574641 29.3880049370803
"7606" 1521 30.3924995374641 31.1997458235074
"7607" 1521.2 29.551079446549 34.7928632501775
"7608" 1521.4 30.6698536418951 37.2547131372547
"7609" 1521.6 31.3703661691726 38.1230962919692
"7610" 1521.8 31.713427732366 39.5357782164588
"7611" 1522 31.7308973816598 43.0590340276744
"7612" 1522.2 31.2625128656015 47.09692222402
"7613" 1522.4 29.0287521183704 51.0247892279479
"7614" 1522.6 25.6592332996126 54.6324011161709
"7615" 1522.8 22.2138768613682 56.7573899644497
"7616" 1523 21.2294866935337 58.4765266584765
"7617" 1523.2 21.7248587374641 59.7422559674346
"7618" 1523.4 21.7396541691726 59.7655079674578
"7619" 1523.6 21.5976780587772 59.3015125054554
"7620" 1523.8 21.967147188366 58.4203936199589
"7621" 1524 22.4340074323747 57.6731408884424
"7622" 1524.2 23.874028164366 56.8405119645328
"7623" 1524.4 27.4019100196471 55.6633085787402
"7624" 1524.6 31.6674966325128 55.5190129632113
"7625" 1524.8 35.4643806846871 56.9922999646846
"7626" 1525 39.090553124366 57.3242397727088
"7627" 1525.2 40.7344932809913 56.0912343868605
"7628" 1525.4 43.0182087239807 55.0775842704622
"7629" 1525.6 45.5837931877095 56.0272312329503
"7630" 1525.8 48.2857894446229 58.8735708896428
"7631" 1526 49.4091731298693 62.984496201446
"7632" 1526.2 49.411857633055 67.4748026290133
"7633" 1526.4 50.5948763820107 71.5043097099658
"7634" 1526.6 51.9865351068714 74.5962178284424
"7635" 1526.8 54.9462071499548 76.7315824459623
"7636" 1527 58.5087561399024 77.3971378312433
"7637" 1527.2 60.1920578254515 77.0734214463042
"7638" 1527.4 60.1205260587772 77.0287852539519
"7639" 1527.6 59.7848391555135 77.1652341771652
"7640" 1527.8 59.3242204218606 77.4716756774717
"7641" 1528 59.2887827531883 78.2787852552019
"7642" 1528.2 59.3763346699548 80.1319321032089
"7643" 1528.4 59.7496650601673 83.0535297215151
"7644" 1528.6 59.3060895278808 87.1556351486941
"7645" 1528.8 58.3886655528671 90.7683789984607
"7646" 1529 57.0721625160377 94.3263765789418
"7647" 1529.2 54.4504189051747 97.8533095824687
"7648" 1529.4 52.3634253164218 101.277037008969
"7649" 1529.6 51.8489534903617 102.554093279477
"7650" 1529.8 52.4185189601033 102.615515625692
"7651" 1530 52.862471284366 101.141547508834
"7652" 1530.2 53.4999326958649 100.099880853946
"7653" 1530.4 55.8211156149105 98.7656530449195
"7654" 1530.6 59.989198164366 97.7805335054728
"7655" 1530.8 64.8745957131883 98.9955684682263
"7656" 1531 68.8344720925301 101.420393662959
"7657" 1531.2 72.6879798388627 104.138342396446
"7658" 1531.4 76.9841946198736 105.41184666695
"7659" 1531.6 80.579660420366 108.052872284976
"7660" 1531.8 82.043528644366 108.394127246856
"7661" 1532 81.8600865018606 107.370943130448
"7662" 1532.2 83.2420172445301 104.702444935472
"7663" 1532.4 85.7644855499548 101.233330739695
"7664" 1532.6 89.285824068366 98.2494535059418
"7665" 1532.8 93.1076489294981 96.7262970428801
"7666" 1533 97.5168726038736 96.3338551963338
"7667" 1533.2 101.664499212858 96.3947526194717
"7668" 1533.4 103.53752677231 97.1861279279553
"7669" 1533.6 102.711484540043 96.833631581449
"7670" 1533.8 102.035281624858 96.8947526199717
"7671" 1534 101.596014179709 96.369111619446
"7672" 1534.2 102.222943906839 93.1045180392584
"7673" 1534.4 103.616323524366 89.1192479968115
"7674" 1534.6 106.346421004687 85.7213969934137
"7675" 1534.8 110.138942113188 82.7630509904553
"7676" 1535 114.378131907533 80.4613101804613
"7677" 1535.2 117.931063629955 78.2001139089693
"7678" 1535.4 118.640234244366 76.0785132914631
"7679" 1535.6 117.585441992375 76.8947525999717
"7680" 1535.8 116.920144279094 77.6744186776744
"7681" 1536 113.4484049676 76.0585055222123
"7682" 1536.2 109.569854596422 74.4501139052193
"7683" 1536.4 105.919133780038 72.6853509034546
"7684" 1536.6 103.001597219117 70.5104100166643
"7685" 1536.8 99.2476686464477 68.1208846296593
"7686" 1537 95.4773473307006 65.281277434512
"7687" 1537.2 92.1490571277407 63.372093086449
"7688" 1537.4 89.1283828450725 62.2013300852782
"7689" 1537.6 85.096464348366 61.2280859304588
"7690" 1537.8 81.0888319648156 60.5374504682297
"7691" 1538 76.4301993533595 58.9002470819772
"7692" 1538.2 73.337364996366 57.1810773879503
"7693" 1538.4 70.5304502220107 54.7822817317054
"7694" 1538.6 66.8227233722019 53.4203936149589
"7695" 1538.8 63.6559155933821 54.0132641540133
"7696" 1539 60.0138348739617 54.6958855777728
"7697" 1539.2 55.6641329675995 55.3067572706914
"7698" 1539.4 51.9287109637238 54.2665474619589
"7699" 1539.6 49.0482613886895 52.6565295757334
"7700" 1539.8 45.8137073293769 51.4918221899534
"7701" 1540 42.7777400153725 49.8617855344772
"7702" 1540.2 40.2549937675995 47.2473166857089
"7703" 1540.4 37.8107385160378 45.3947525684717
"7704" 1540.6 34.5378529131883 43.7770369514693
"7705" 1540.8 31.3401229983704 43.3782690664552
"7706" 1541 29.3363704656015 43.6452456821068
"7707" 1541.2 28.9853523933821 43.3566037202797
"7708" 1541.4 26.6219913088584 41.2238124104546
"7709" 1541.6 23.4134288847514 39.0407949467331
"7710" 1541.8 20.0304985675995 37.8242397532089
"7711" 1542 17.5391598437095 38.5827867539674
"7712" 1542.2 14.021809788366 39.5261628318339
"7713" 1542.4 10.005802884366 40.0357782169589
"7714" 1542.6 7.27496098853015 39.522957716446
"7715" 1542.8 7.28293795318835 39.1354285622123
"7716" 1543 7.29128593139565 39.15921290839
"7717" 1543.2 7.26440950341725 39.186046562263
"7718" 1543.4 7.2375331139617 39.2039356392039
"7719" 1543.6 7.33739096190754 39.2759282931221
"7720" 1543.8 7.78567032654901 40.0357782169589
"7721" 1544 7.32799516223466 41.0020071025405
"7722" 1544.2 5.64905222136818 43.2683789509607
"7723" 1544.4 3.4475229246931 46.3209564540133
"7724" 1544.6 0.624968798598137 48.4869216869485
"7725" 1544.8 0.134323084366008 48.3146243790839
"7726" 1545 1.13541024873202 48.0722154557645
"7727" 1545.2 2.70621708980021 47.9450484556374
"7728" 1545.4 3.16564839518637 47.46542176285
"7729" 1545.6 3.79145926471893 46.270596030886
"7730" 1545.8 5.34251074183006 44.0742397594588
"7731" 1546 8.10929345325589 41.4657584876196
"7732" 1546.2 11.1108003847189 39.4588551394588
"7733" 1546.4 12.625356548366 38.2225914074534
"7734" 1546.6 12.621301517817 37.7179644454103
"7735" 1546.8 NA NA
"7736" 1547 NA NA
"7737" 1547.2 NA NA
"7738" 1547.4 NA NA
"7739" 1547.6 NA NA
"7740" 1547.8 NA NA
"7741" 1548 NA NA
"7742" 1548.2 NA NA
"7743" 1548.4 NA NA
"7744" 1548.6 NA NA
"7745" 1548.8 NA NA
"7746" 1549 NA NA
"7747" 1549.2 NA NA
"7748" 1549.4 NA NA
"7749" 1549.6 NA NA
"7750" 1549.8 NA NA
"7751" 1550 NA NA
"7752" 1550.2 NA NA
"7753" 1550.4 NA NA
"7754" 1550.6 NA NA
"7755" 1550.8 NA NA
"7756" 1551 NA NA
"7757" 1551.2 NA NA
"7758" 1551.4 NA NA
"7759" 1551.6 NA NA
"7760" 1551.8 NA NA
"7761" 1552 NA NA
"7762" 1552.2 NA NA
"7763" 1552.4 NA NA
"7764" 1552.6 NA NA
"7765" 1552.8 NA NA
"7766" 1553 NA NA
"7767" 1553.2 NA NA
"7768" 1553.4 NA NA
"7769" 1553.6 NA NA
"7770" 1553.8 NA NA
"7771" 1554 NA NA
"7772" 1554.2 NA NA
"7773" 1554.4 NA NA
"7774" 1554.6 NA NA
"7775" 1554.8 NA NA
"7776" 1555 NA NA
"7777" 1555.2 NA NA
"7778" 1555.4 NA NA
"7779" 1555.6 NA NA
"7780" 1555.8 NA NA
"7781" 1556 NA NA
"7782" 1556.2 NA NA
"7783" 1556.4 NA NA
"7784" 1556.6 NA NA
"7785" 1556.8 NA NA
"7786" 1557 NA NA
"7787" 1557.2 NA NA
"7788" 1557.4 NA NA
"7789" 1557.6 NA NA
"7790" 1557.8 NA NA
"7791" 1558 NA NA
"7792" 1558.2 NA NA
"7793" 1558.4 NA NA
"7794" 1558.6 NA NA
"7795" 1558.8 NA NA
"7796" 1559 NA NA
"7797" 1559.2 NA NA
"7798" 1559.4 NA NA
"7799" 1559.6 NA NA
"7800" 1559.8 NA NA
"7801" 1560 NA NA
"7802" 1560.2 NA NA
"7803" 1560.4 NA NA
"7804" 1560.6 NA NA
"7805" 1560.8 NA NA
"7806" 1561 NA NA
"7807" 1561.2 NA NA
"7808" 1561.4 NA NA
"7809" 1561.6 NA NA
"7810" 1561.8 NA NA
"7811" 1562 NA NA
"7812" 1562.2 NA NA
"7813" 1562.4 NA NA
"7814" 1562.6 NA NA
"7815" 1562.8 NA NA
"7816" 1563 NA NA
"7817" 1563.2 NA NA
"7818" 1563.4 NA NA
"7819" 1563.6 NA NA
"7820" 1563.8 NA NA
"7821" 1564 NA NA
"7822" 1564.2 NA NA
"7823" 1564.4 NA NA
"7824" 1564.6 NA NA
"7825" 1564.8 NA NA
"7826" 1565 NA NA
"7827" 1565.2 NA NA
"7828" 1565.4 NA NA
"7829" 1565.6 NA NA
"7830" 1565.8 NA NA
"7831" 1566 NA NA
"7832" 1566.2 NA NA
"7833" 1566.4 NA NA
"7834" 1566.6 NA NA
"7835" 1566.8 NA NA
"7836" 1567 NA NA
"7837" 1567.2 NA NA
"7838" 1567.4 NA NA
"7839" 1567.6 NA NA
"7840" 1567.8 NA NA
"7841" 1568 NA NA
"7842" 1568.2 NA NA
"7843" 1568.4 NA NA
"7844" 1568.6 86.666270404366 36.5742397519588
"7845" 1568.8 89.5379736364218 33.6634005952019
"7846" 1569 91.5594917510029 29.9212119376135
"7847" 1569.2 91.7914840847514 26.9588551269589
"7848" 1569.4 90.3609617387772 23.3050089694589
"7849" 1569.6 89.4766872523102 19.3976663078592
"7850" 1569.8 90.5356764530225 15.3178294730101
"7851" 1570 92.3545377293128 14.6102462761487
"7852" 1570.2 92.6110462731884 15.3067572114606
"7853" 1570.4 92.1496289994192 15.1257945574335
"7854" 1570.6 91.4174216448584 14.7366328916597
"7855" 1570.8 90.636482271212 13.6386039367155
"7856" 1571 89.6251529987253 13.9883150139883
"7857" 1571.2 87.3141546731883 14.5287851837596
"7858" 1571.4 82.9737144684652 14.3415943258801
"7859" 1571.6 78.4138203080377 12.950308105258
"7860" 1571.8 74.0062617067213 10.7875264377106
"7861" 1572 70.563719940366 8.54859869701014
"7862" 1572.2 66.3225378213682 7.41673056510904
"7863" 1572.4 63.4975289808758 8.69878184716032
"7864" 1572.6 61.1754200110872 12.0526637428219
"7865" 1572.8 57.7472580149105 15.7871198734794
"7866" 1573 54.4104320733821 17.4748025828594
"7867" 1573.2 50.5832027648584 16.262884420109
"7868" 1573.4 47.0476614117095 13.8904790446597
"7869" 1573.6 43.0620753073638 11.9130675657592
"7870" 1573.8 38.5298316530225 9.24090639001014
"7871" 1574 35.3208172788627 9.22075987075922
"7872" 1574.2 33.8624523133595 11.3178294690101
"7873" 1574.4 31.983087668366 15.6415474233339
"7874" 1574.6 31.8921558339617 20.4025044934794
"7875" 1574.8 32.095614949085 25.2382073560074
"7876" 1575 31.97396384 30.8657377077888
"7877" 1575.2 31.6771446027487 35.2146690967531
"7878" 1575.4 29.9719131310872 38.8913129081221
"7879" 1575.6 28.8029771796749 43.0633916430634
"7880" 1575.8 27.3316886846931 47.3809939935348
"7881" 1576 24.8877873040131 51.9284907673131
"7882" 1576.2 22.2185868573789 56.0856742714703
"7883" 1576.4 19.6661478532559 60.2724646218109
"7884" 1576.6 17.623696076366 65.1223167035838
"7885" 1576.8 16.7168884974641 70.2078430163617
"7886" 1577 15.409413174495 75.2644684829568
"7887" 1577.2 13.4916508422347 79.9044461799044
"7888" 1577.4 10.776259844366 84.7665474924589
"7889" 1577.6 9.59016161746405 89.4183693432645
"7890" 1577.8 11.3840647880377 91.7280859609588
"7891" 1578 13.2040951557191 92.6565296157335
"7892" 1578.2 16.1224794889558 96.1145775038069
"7893" 1578.4 18.480829444366 101.308672047463
"7894" 1578.6 19.2852771548674 106.053877821438
"7895" 1578.8 19.9696854751984 107.676110938445
"7896" 1579 20.4633467579719 107.118329860964
"7897" 1579.2 19.4016194687923 105.83315162891
"7898" 1579.4 18.764682006549 105.167357243629
"7899" 1579.6 17.9612189400426 105.0536673589
"7900" 1579.8 17.2930416438736 104.106291088722
"7901" 1580 16.2201465040131 101.88800500958
"7902" 1580.2 15.6245012202668 97.8218945824373
"7903" 1580.4 16.5653878440378 93.8391970784546
"7904" 1580.6 17.0108786552811 89.4386122663617
"7905" 1580.8 17.6609842285648 85.5979084548287
"7906" 1581 18.1781499188627 81.2354119504662
"7907" 1581.2 18.085970252366 77.4877013313339
"7908" 1581.4 16.6486451951864 73.2440334040133
"7909" 1581.6 14.1207434731883 68.6284355917054
"7910" 1581.8 12.0932037366679 63.3363148941055
"7911" 1582 9.80849074452957 58.5160784277468
"7912" 1582.2 7.87295250633382 53.3190803071652
"7913" 1582.4 6.0460124494981 48.2915921867531
"7914" 1582.6 4.51864601354565 45.4203936069589
"7915" 1582.8 5.60170432821126 45.5347387224578
"7916" 1583 7.85247445374827 43.467730874237
"7917" 1583.2 11.2306319056015 41.2389340258543
"7918" 1583.4 15.4681451856015 41.0318334487241
"7919" 1583.6 20.4761154256015 41.7320306801936
"7920" 1583.8 25.2314999418606 43.6529943359607
"7921" 1584 26.9459783609103 46.3079675693849
"7922" 1584.2 27.4511497698693 49.522957726446
"7923" 1584.4 27.6437640098693 53.4698441534698
"7924" 1584.6 28.8913942040389 57.9063223117525
"7925" 1584.8 30.6105877426382 62.363194431594
"7926" 1585 33.5646646117095 66.061419281446
"7927" 1585.2 37.6684862738679 68.8164656303549
"7928" 1585.4 40.7882460599024 71.6279070562433
"7929" 1585.6 40.4755412328671 73.3965840964735
"7930" 1585.8 39.0446925983704 74.3214925204753
"7931" 1586 37.434070660366 74.2665474819589
"7932" 1586.2 33.5660265099548 75.0095544827019
"7933" 1586.4 29.2059405387772 76.2682957531914
"7934" 1586.6 25.0924252182852 77.8801431778801
"7935" 1586.8 23.2136364898693 80.8507965654662
"7936" 1587 24.2888896132559 83.901655991594
"7937" 1587.2 24.8646156953725 83.0302837599533
"7938" 1587.4 24.933406484366 82.0025614896949
"7939" 1587.6 24.7760265509236 81.9494743357956
"7940" 1587.8 24.7495474475995 81.6791349124483
"7941" 1588 24.7820667408758 81.6566573739644
"7942" 1588.2 24.018488844366 81.6703936432089
"7943" 1588.4 23.1881335555135 82.1652341821652
"7944" 1588.6 21.8378204788627 82.0595877974442
"7945" 1588.8 20.4633467579719 81.7712379125405
"7946" 1589 21.283366636366 81.6607782585839
"7947" 1589.2 22.5504226315281 80.9923857579155
"7948" 1589.4 23.6767160245296 81.2459096043228
"7949" 1589.6 26.6270024379719 83.2440334140133
"7950" 1589.8 29.8115714840449 85.7715642242331
"7951" 1590 33.3996778411325 87.8329810724483
"7952" 1590.2 37.3203365358649 88.533946765457
"7953" 1590.4 41.0124152122019 88.5058637269674
"7954" 1590.6 45.475715180366 89.1127013429589
"7955" 1590.8 49.7451618596471 88.7503531502888
"7956" 1591 54.1906136530129 87.4776387259392
"7957" 1591.2 59.0523925355437 86.2245894554553
"7958" 1591.4 63.629607300366 84.3092825304631
"7959" 1591.6 68.5177286842019 83.0870602984717
"7960" 1591.8 73.2114610419075 82.5779921441165
"7961" 1592 77.5258492075995 81.1896244119588
"7962" 1592.2 80.8178016555437 78.0165474857089
"7963" 1592.4 83.7208776638736 73.8578936353964
"7964" 1592.6 87.5760653145618 70.4040270165579
"7965" 1592.8 92.0348800675333 67.8344688986037
"7966" 1593 97.6636262793551 66.4094046279479
"7967" 1593.2 102.04853321491 65.4561718193023
"7968" 1593.4 105.225722516038 64.1297953179759
"7969" 1593.6 105.207484644109 63.8484872792331
"7970" 1593.8 104.836213723874 63.5453936250838
"7971" 1594 104.194166244366 63.2866940094405
"7972" 1594.2 104.048722846514 63.1597970862367
"7973" 1594.4 104.050730118031 63.1127013169588
"7974" 1594.6 104.083515527142 63.1536178554613
"7975" 1594.8 105.098615724173 61.9588551619589
"7976" 1595 107.781606464366 59.1623808130085
"7977" 1595.2 111.364669102011 57.1948691571949
"7978" 1595.4 114.332679415544 58.2001138889693
"7979" 1595.6 115.596929252366 58.0357782349589
"7980" 1595.8 116.550164837337 56.2960073486037
"7981" 1596 116.722652468694 54.2580004619503
"7982" 1596.2 115.201365361908 55.4672979246981
"7983" 1596.4 113.16507200159 55.0439615396593
"7984" 1596.6 109.616052197337 52.3107373061569
"7985" 1596.8 106.133149580858 49.446034649446
"7986" 1597 103.1435431276 46.9938201854554
"7987" 1597.2 99.3175238987772 44.7822817217054
"7988" 1597.4 95.7062987478736 41.8221029879759
"7989" 1597.6 92.5469010700037 38.2775364459698
"7990" 1597.8 89.4766872523102 33.7508131722123
"7991" 1598 89.988866044366 29.9396243607089
"7992" 1598.2 91.5676881032805 27.0488715116643
"7993" 1598.4 92.3557987362192 26.5372575111526
"7994" 1598.6 91.5916916898693 26.2811994339735
"7995" 1598.8 90.5771769245587 26.8585206653201
"7996" 1599 87.1519932838522 24.6762464323685
"7997" 1599.2 82.8577615820107 21.7053586217054
"7998" 1599.4 78.522719506932 18.1932021681932
"7999" 1599.6 75.3471101818926 13.5464164866233
"8000" 1599.8 72.2568908328671 11.1346792880578
"8001" 1600 69.716217284366 11.5742397269589
"8002" 1600.2 70.040620229085 11.9689765696613
"8003" 1600.4 70.425848709085 11.9689765696613
"8004" 1600.6 71.7736875787772 12.7455684012071
"8005" 1600.8 71.7649323755437 13.9693446255078
"8006" 1601 72.0367602618606 14.0833972371603
"8007" 1601.2 72.0367602618606 14.0833972371603
"8008" 1601.4 72.0367602618606 14.0833972371603
"8009" 1601.6 72.1151400811325 14.0043096601582
"8010" 1601.8 72.0626089387772 15.8224914812071
"8011" 1602 71.3735956357191 19.9642218468873
"8012" 1602.2 69.3218167068714 24.4771701244772
"8013" 1602.4 66.2090329848584 28.321034628321
"8014" 1602.6 62.380127084944 31.1812631696428
"8015" 1602.8 60.5232649067213 33.5147991719763
"8016" 1603 60.3508849082019 37.138342329446
"8017" 1603.2 59.3578514845301 41.5144106799759
"8018" 1603.4 57.6953376523102 46.3294845309449
"8019" 1603.6 57.388905924366 51.7665474594588
"8020" 1603.8 58.2431082044302 56.2314304254622
"8021" 1604 60.5407753131883 59.8871768521949
"8022" 1604.2 63.961866864366 63.1848167016463
"8023" 1604.4 66.5278369032805 66.7870057437101
"8024" 1604.6 70.0595730850725 70.6545073629622
"8025" 1604.8 73.6606219248798 74.5341060206879
"8026" 1605 77.9651314840449 76.8167147152782
"8027" 1605.2 82.604622284944 80.0608618723685
"8028" 1605.4 87.1519932838522 83.0541729138234
"8029" 1605.6 91.5078919755437 85.9798342244414
"8030" 1605.8 96.2356960587772 87.9116523802193
"8031" 1606 100.797151473188 88.2875265344414
"8032" 1606.2 103.674945244559 89.9438050360976
"8033" 1606.4 103.863970387856 92.6731409234424
"8034" 1606.6 102.311799822011 94.2403237327019
"8035" 1606.8 100.672077300876 95.3196610414735
"8036" 1607 98.146079108366 96.8990261199759
"8037" 1607.2 94.0293875020107 97.8854286209624
"8038" 1607.4 89.3539109678808 98.7298748910376
"8039" 1607.6 84.0552773646942 99.8135560459674
"8040" 1607.8 79.0602476427487 101.359570778283
"8041" 1608 73.712962764366 102.391547510084
"8042" 1608.2 68.6975019877095 102.907573164446
"8043" 1608.4 64.9467218103617 102.096217855942
"8044" 1608.6 62.7637604493769 102.499148240961
"8045" 1608.8 59.139183163788 104.868554204869
"8046" 1609 54.8983589990938 107.567084169106
"8047" 1609.2 50.8225113964218 110.437876171976
"8048" 1609.4 48.2547106362019 113.941761213942
"8049" 1609.6 49.019817196366 115.045393676584
"8050" 1609.8 49.8628568263338 114.735590676274
"8051" 1610 49.2349030848584 114.413067675952
"8052" 1610.2 48.1997973179719 112.85003721285
"8053" 1610.4 49.3199310231468 111.958855211959
"8054" 1610.6 50.6736730955437 112.168645404476
"8055" 1610.8 52.3295718998736 112.386205635463
"8056" 1611 56.3645483787772 111.110953095726
"8057" 1611.2 61.2313130809103 109.828677709829
"8058" 1611.4 66.634389444366 109.651162901959
"8059" 1611.6 71.0510787696382 110.849731787773
"8060" 1611.8 75.2409574309236 112.596753904904
"8061" 1612 77.0624347938216 113.631484905939
"8062" 1612.2 80.2428094722043 115.518783677057
"8063" 1612.4 81.9209559531883 119.275288796198
"8064" 1612.6 81.5940954048584 120.859954105475
"8065" 1612.8 81.4612065261234 120.724508182263
"8066" 1613 81.5298906838736 120.740906489972
"8067" 1613.2 81.5437727773789 120.077358335462
"8068" 1613.4 81.3268245018 118.935599411243
"8069" 1613.6 82.9240508898693 118.561419333946
"8070" 1613.8 86.3635908788627 117.435045678973
"8071" 1614 90.3167688668714 115.39292113847
"8072" 1614.2 94.6396040530129 113.667263098283
"8073" 1614.4 98.5425825710872 111.977616942747
"8074" 1614.6 98.8560001478562 110.805009056959
"8075" 1614.8 100.22093761477 109.087656632165
"8076" 1615 103.552118764858 108.598049362444
"8077" 1615.2 104.420278604687 108.865209708865
"8078" 1615.4 104.442959624858 108.994111632071
"8079" 1615.6 104.368862891396 109.087656632165
"8080" 1615.8 104.176655876422 109.502561517195
"8081" 1616 104.126975232204 110.69767451839
"8082" 1616.2 104.027233915874 112.189624442959
"8083" 1616.4 104.213427668366 112.689624443459
"8084" 1616.6 104.398454062995 113.275871520968
"8085" 1616.8 104.441813107856 113.420393674959
"8086" 1617 104.279772564694 113.21953898245
"8087" 1617.2 104.21167661231 113.101046366947
"8088" 1617.4 104.48875273587 112.943018097558
"8089" 1617.6 104.657481577379 112.967171212967
"8090" 1617.8 104.609807511268 112.991243866837
"8091" 1618 104.53884434183 113.072215520765
"8092" 1618.2 104.457743615281 112.829300558983
"8093" 1618.4 104.268248647329 112.668914366515
"8094" 1618.6 104.084100958863 112.737243481968
"8095" 1618.8 103.843958538777 112.675638443445
"8096" 1619 104.001552004366 112.35983721236
"8097" 1619.2 104.605660295544 110.822491556976
"8098" 1619.4 105.465420228366 108.528085977759
"8099" 1619.6 105.884891244202 105.856291090472
"8100" 1619.8 106.473434763874 103.112701356959
"8101" 1620 108.239065284366 100.930427124007
"8102" 1620.2 110.670820064366 98.2809705828963
"8103" 1620.4 113.464773364238 95.119390310504
"8104" 1620.6 114.44459364366 91.8334371149104
"8105" 1620.8 115.697744354562 87.9326686110096
"8106" 1621 117.982135603874 83.9540474916463
"8107" 1621.2 120.855298004366 81.2136628735213
"8108" 1621.4 120.647005851255 79.6601074104293
"8109" 1621.6 119.136750956202 77.8221030239759
"8110" 1621.8 117.668788523916 73.8317648661395
"8111" 1622 117.328818149615 69.3647471309032
"8112" 1622.2 118.56143749231 64.7910230109449
"8113" 1622.4 121.352884803874 60.6367397760214
"8114" 1622.6 122.775544058728 57.4141141958756
"8115" 1622.8 121.29097307837 55.7409064249717
"8116" 1623 118.705805062587 53.4809500765579
"8117" 1623.2 115.352951227874 49.9161201114546
"8118" 1623.4 113.046046763916 45.6712297225943
"8119" 1623.6 110.617432405008 42.3016644884555
"8120" 1623.8 107.494290235874 40.0101371784717
"8121" 1624 104.207604439094 37.1824687141055
"8122" 1624.2 101.051052058777 34.1616523264693
"8123" 1624.4 98.4291772390938 30.7960644384884
"8124" 1624.6 96.6494254752557 27.1061546271062
"8125" 1624.8 93.7078886792339 24.5796064707335
"8126" 1625 90.0863476489558 22.6811815842196
"8127" 1625.2 86.2626977293769 21.9039100834424
"8128" 1625.4 81.918329388366 20.6415474283339
"8129" 1625.6 78.6123075488296 17.7728086062343
"8130" 1625.8 77.2864048600426 13.2647585132648
"8131" 1626 78.8359119176545 9.87879231372495
"8132" 1626.2 79.108087626766 7.30500895345885
"8133" 1626.4 78.672779444366 7.88542853480851
"8134" 1626.6 78.3746859868714 9.2940199439094
"8135" 1626.8 77.552575589085 10.521608145137
"8136" 1627 74.5362711842024 12.3903748123904
"8137" 1627.2 69.7725921979719 13.6474104598013
"8138" 1627.4 65.5337366278562 13.1127012669589
"8139" 1627.6 61.409728184366 11.3018038305326
"8140" 1627.8 58.8642490261455 8.538233177769
"8141" 1628 57.3451299467213 7.99032363875955
"8142" 1628.2 57.0506565197762 9.32283259393822
"8143" 1628.4 54.8761656011325 11.4081558114082
"8144" 1628.6 50.9245841155135 13.778742544548
"8145" 1628.8 47.1528348733595 16.2903569470596
"8146" 1629 43.1918270779719 19.0601684382909
"8147" 1629.2 39.5950189873638 21.2354118981585
"8148" 1629.4 35.7427341873638 24.495485162957
"8149" 1629.6 31.4106776715281 26.7418925882804
"8150" 1629.8 26.8139297040131 27.5357782044589
"8151" 1630 22.2767393307601 26.6211440496981
"8152" 1630.2 18.509721580366 25.9684705105839
"8153" 1630.4 17.1184360263338 25.3078232406924
"8154" 1630.6 17.931878860366 25.9492397413339
"8155" 1630.8 18.1997167812241 26.9588551269589
"8156" 1631 16.3113848647189 30.1673571686289
"8157" 1631.2 13.761780564366 33.7003081337003
"8158" 1631.4 10.7861374878217 37.4420898682113
"8159" 1631.6 9.17897101076009 41.6305249493228
"8160" 1631.8 8.62709041746405 46.3616891463617
"8161" 1632 9.78969910666092 50.2046337655892
"8162" 1632.2 11.6659541873638 52.9020786144405
"8163" 1632.4 13.1976960098693 53.9826646924442
"8164" 1632.6 16.1786306618606 55.7500639634424
"8165" 1632.8 18.6882601495495 59.4342003132803
"8166" 1633 19.9921103954761 63.8819320869588
"8167" 1633.2 20.8020779678217 68.2704922451936
"8168" 1633.4 20.6440355184394 72.6491904803415
"8169" 1633.6 21.774532948366 76.9107782538339
"8170" 1633.8 23.8650693678808 78.6493739478801
"8171" 1634 25.4241141818606 79.1932874099625
"8172" 1634.2 25.3978208357095 78.7708209864631
"8173" 1634.4 25.4328596773364 78.6762076017531
"8174" 1634.6 25.414942084366 78.726254447957
"8175" 1634.8 25.270481404366 78.7473167172088
"8176" 1635 25.2805600600426 78.9355993712433
"8177" 1635.2 25.242603035634 79.6005556026775
"8178" 1635.4 25.800170564366 81.4335268352797
"8179" 1635.6 26.801764612366 84.3627013382089
"8180" 1635.8 26.9766791831468 88.0191462649422
"8181" 1636 27.9372713993551 91.8123350379662
"8182" 1636.2 30.3616259787772 93.9343796554728
"8183" 1636.4 31.6181083767116 93.3592496548977
"8184" 1636.6 31.456946655281 92.556021192556
"8185" 1636.8 31.048908604366 92.3627013462089
"8186" 1637 30.740725820366 92.4011628847088
"8187" 1637.2 30.7439360448584 92.4350456539735
"8188" 1637.4 30.8689663396471 92.4041993077888
"8189" 1637.6 30.6110471661234 92.3255815000179
"8190" 1637.8 29.9122606165277 91.9946333843023
"8191" 1638 30.2079010931531 90.0894455362433
"8192" 1638.2 30.9246052357191 87.0483006101252
"8193" 1638.4 32.7605487755437 83.9256384146949
"8194" 1638.6 34.814516996366 81.2323594504631
"8195" 1638.8 37.357024964366 79.0742397944588
"8196" 1639 39.8191374050725 76.9086879461395
"8197" 1639.2 41.1623306889558 73.4316506734316
"8198" 1639.4 40.3636862528914 70.504821401274
"8199" 1639.6 40.034362900366 67.1511628594589
"8200" 1639.8 39.1942684962192 63.1127013169588
"8201" 1640 39.6308125686287 58.9100746589101
"8202" 1640.2 40.6173733063338 58.1033204657956
"8203" 1640.4 40.9641643820107 58.4099041199484
"8204" 1640.6 41.8788735363573 59.2207599284515
"8205" 1640.8 42.7673449330225 60.4289406219674
"8206" 1641 44.3807256077407 61.2969589305277
"8207" 1641.2 46.4502088670722 61.7889088156351
"8208" 1641.4 49.3080666408512 61.2790698151252
"8209" 1641.6 52.0813135246943 59.7793679674717
"8210" 1641.8 52.8449609164218 57.2735404649658
"8211" 1642 52.6064353002668 55.4860596554861
"8212" 1642.2 51.783831540366 55.0357782319589
"8213" 1642.4 50.7524698475995 55.2368271936984
"8214" 1642.6 50.3114524635574 54.9373882318605
"8215" 1642.8 49.8545535731531 54.7674419239982
"8216" 1643 48.4569804739617 54.5169946929785
"8217" 1643.2 45.5095346582851 53.2110913070572
"8218" 1643.4 42.5105259720377 50.907573112446
"8219" 1643.6 39.8657079842025 47.7749902246981
"8220" 1643.8 36.6403208218 44.7674419139982
"8221" 1644 33.0595872370225 41.6169747954631
"8222" 1644.2 30.9086352038522 39.6595240242749
"8223" 1644.4 31.487359442183 38.2746445998131
"8224" 1644.6 32.1611383842025 39.1258344852797
"8225" 1644.8 31.578597764366 39.8779872937241
"8226" 1645 30.9678696684652 40.4954405251108
"8227" 1645.2 30.4841986699548 40.5252887174484
"8228" 1645.4 29.1328448600426 39.9731664092039
"8229" 1645.6 26.4392996299548 39.2228411392228
"8230" 1645.8 22.8494843222842 37.4825867144057
"8231" 1646 19.9296235238522 35.8551762127782
"8232" 1646.2 17.0563799557191 35.3220035968605
"8233" 1646.4 14.0871424583402 36.3559445209713
"8234" 1646.6 9.7101624077407 37.7996422531843
"8235" 1646.8 9.36972794868946 38.3094812536941
"8236" 1647 10.689583436366 38.3530859075839
"8237" 1647.2 11.9615782532559 38.970689446663
"8238" 1647.4 12.398274490915 39.3171547162402
"8239" 1647.6 12.449596054366 40.1319320632089
"8240" 1647.8 12.327585334495 40.5139486789755
"8241" 1648 12.4669848442019 40.5485987174717
"8242" 1648.2 12.7244153168758 40.6841298714534
"8243" 1648.4 13.2197090438562 40.6401738329479
"8244" 1648.6 14.2038055520204 40.9233521793849
"8245" 1648.8 16.429487788366 42.2953936038339
"8246" 1649 18.4610741189318 44.6807486446807
"8247" 1649.2 19.5081054038736 47.8562910324717
"8248" 1649.4 19.5264495988627 52.1236903059698
"8249" 1649.6 17.6906171589318 55.9233521943849
"8250" 1649.8 15.3792462789318 58.25076838902
"8251" 1650 12.3665620201673 61.4065869306374
"8252" 1650.2 8.37530096099132 63.6314848559392
"8253" 1650.4 4.96114421586491 64.6786353954479
"8254" 1650.6 5.30403989967488 64.5426815876196
"8255" 1650.8 6.06287609587005 64.6964117416195
"8256" 1651 6.86314950908496 66.017559627556
"8257" 1651.2 8.47364416759951 67.7106034369414
"8258" 1651.4 9.07024801537253 68.2866940144405
"8259" 1651.6 9.60265681139565 68.9087657073703
"8260" 1651.8 10.7950514822347 70.3265850164804
"8261" 1652 12.044695073055 70.4203936319588
"8262" 1652.2 14.6976882256015 69.9470208622547
"8263" 1652.4 17.700741772366 69.5742397849588
"8264" 1652.6 19.2230989668245 69.4729264771652
"8265" 1652.8 19.251286404366 68.8915474765839
"8266" 1653 19.3767096322043 68.8550984765474
"8267" 1653.2 19.4488394660938 68.5367644377675
"8268" 1653.4 20.0612539767116 66.8405119745328
"8269" 1653.6 20.772938900366 64.0453936255839
"8270" 1653.8 21.832317220366 61.0742397764588
"8271" 1654 22.2145824073293 57.047612541663
"8272" 1654.2 22.0854673808758 53.4790016919405
"8273" 1654.4 22.6294438562192 49.8779873037241
"8274" 1654.6 24.9545470528914 47.6905624553829
"8275" 1654.8 27.1138984537483 46.662997146663
"8276" 1655 27.639636556366 46.8915474545838
"8277" 1655.2 27.7954565456015 46.8010642237241
"8278" 1655.4 27.9236251042025 46.7806187621652
"8279" 1655.6 28.8515856174641 46.6754543389831
"8280" 1655.8 31.2497441979719 47.2965662242196
"8281" 1656 34.496703500366 48.8627013027088
"8282" 1656.2 36.8732496459833 51.2611807281843
"8283" 1656.4 36.8214634199397 53.7693617306924
"8284" 1656.6 36.336169492366 55.7761628480839
"8285" 1656.8 36.9619188409103 58.8227604665151
"8286" 1657 38.320096164366 61.6966173924658
"8287" 1657.2 40.8515976153725 63.8086720099625
"8288" 1657.4 43.8521563069321 64.8389982802236
"8289" 1657.6 46.4740990038736 65.1456683574534
"8290" 1657.8 47.3216016598736 64.6682568569759
"8291" 1658 48.0150129238736 63.7708209714631
"8292" 1658.2 47.9420529611325 63.7945195099484
"8293" 1658.4 48.0964433289558 63.7224574329532
"8294" 1658.6 48.172314540366 63.9203936254588
"8295" 1658.8 48.2222191564218 64.0742397794588
"8296" 1659 48.8153325259833 64.4722719721646
"8297" 1659.2 50.9013081099548 65.2193446652193
"8298" 1659.4 53.8936621668245 65.6549152041164
"8299" 1659.6 57.6252961420107 67.4920719367228
"8300" 1659.8 61.1574454043018 69.7264137081879
"8301" 1660 64.8147995854515 71.2632741712633
"8302" 1660.2 68.5880481753725 71.4094046329479
"8303" 1660.4 71.9676637170225 69.676803900446
"8304" 1660.6 75.4588092599024 67.9516995141055
"8305" 1660.8 78.2426076288584 65.8819320889588
"8306" 1661 80.1337789489211 62.9244852783091
"8307" 1661.2 79.992186988366 60.4107782373339
"8308" 1661.4 79.2811585710872 59.1821196976437
"8309" 1661.6 79.327667860366 59.4588551594588
"8310" 1661.8 79.327667860366 59.4588551594588
"8311" 1662 79.336791688732 59.7118915827888
"8312" 1662.2 79.1585953565301 60.6340688529418
"8313" 1662.4 79.1267987133595 61.2445694304753
"8314" 1662.6 79.106161484366 61.8242397772089
"8315" 1662.8 79.0871240322043 62.6386405087925
"8316" 1663 78.7542700991825 62.9154626629155
"8317" 1663.2 78.791483555579 63.0411449707334
"8318" 1663.4 78.7415702333595 62.984496201446
"8319" 1663.6 78.7268053887923 62.9907500860677
"8320" 1663.8 78.6773655123747 62.9478661629479
"8321" 1664 78.653518020366 62.8242397782088
"8322" 1664.2 78.653518020366 62.8242397782088
"8323" 1664.4 78.6798263133821 62.8594180090133
"8324" 1664.6 78.6422430376448 62.8406562782253
"8325" 1664.8 78.5244144351984 62.8944060859713
"8326" 1665 78.499426628366 62.9973167014588
"8327" 1665.2 78.470534492366 63.0261628553339
"8328" 1665.4 78.0924672942406 64.355304856663
"8329" 1665.6 77.7522625469321 66.5205725126744
"8330" 1665.8 76.9254931188627 69.6145328234607
"8331" 1666 76.4060387091194 71.6492867101108
"8332" 1666.2 76.433021537204 71.5347920561502
"8333" 1666.4 76.361408564366 71.9300090180839
"8334" 1666.6 76.396890149085 71.7665474794589
"8335" 1666.8 76.4060387091194 71.8369039410677
"8336" 1667 76.3872470712507 71.9213317103829
"8337" 1667.2 76.4118551583704 71.8672800949442
"8338" 1667.4 76.4226949099548 71.9763376719763
"8339" 1667.6 76.5120427618951 71.7418926332803
"8340" 1667.8 76.525130668366 71.7184705563339
"8341" 1668 76.5120427618951 71.71230686402
"8342" 1668.2 76.5021651184394 71.7714784410022
"8343" 1668.4 76.4363140850225 71.8520175564674
"8344" 1668.6 76.4132662502926 71.929269364237
"8345" 1668.8 76.447578088732 71.8070333256532
"8346" 1669 76.5219204438736 71.8405119795328
"8347" 1669.2 76.505869244366 71.8819320949589
"8348" 1669.4 76.4906010602668 71.9307125950076
"8349" 1669.6 76.4999968599397 71.8275230949044
"8350" 1669.8 76.515499956366 71.7857782487089
"8351" 1670 76.5281842974813 71.7993805179532
"8352" 1670.2 76.5904054770225 71.8050090179589
"8353" 1670.4 76.611807076366 71.8050090179589
"8354" 1670.6 76.8692097355437 72.5008132109623
"8355" 1670.8 77.4028692913956 73.756708481449
"8356" 1671 78.0409107799398 75.4016319061709
"8357" 1671.2 78.7825247590938 76.7799642921646
"8358" 1671.4 79.2876633465862 78.852346294237
"8359" 1671.6 78.778717276366 81.6800090278338
"8360" 1671.8 77.1089352613682 83.1859614139552
"8361" 1672 74.531573284366 83.6896244144588
"8362" 1672.2 71.9559177539617 83.8998211838998
"8363" 1672.4 68.1418052440449 84.5257447999104
"8364" 1672.6 64.708247044366 83.8819321069588
"8365" 1672.8 61.1727056526943 82.4973167209588
"8366" 1673 58.2249337025865 80.6004263729081
"8367" 1673.2 54.8936760075995 79.7822817567054
"8368" 1673.4 51.1267034059833 79.3470483716547
"8369" 1673.6 47.3817206475995 79.1266873329728
"8370" 1673.8 43.8417043648584 80.8874266039643
"8371" 1674 40.9991851564218 83.6196943374658
"8372" 1674.2 38.7194183823982 86.8369039560677
"8373" 1674.4 38.5555135645301 88.3263765729418
"8374" 1674.6 38.637909660366 88.5069321115838
"8375" 1674.8 38.666801796366 88.2280859574589
"8376" 1675 38.377880436366 87.4492398028338
"8377" 1675.2 38.377880436366 86.6607782635839
"8378" 1675.4 39.1053695895495 86.781340379089
"8379" 1675.6 40.467744940366 86.8819321099589
"8380" 1675.8 41.3574745702926 86.8405119945328
"8381" 1676 41.748629636366 87.1319321102088
"8382" 1676.2 41.970136012366 87.0453936485839
"8383" 1676.4 42.2457578213682 86.9863277254479
"8384" 1676.6 42.750223684366 86.7524761867525
"8385" 1676.8 42.9383585261234 86.5563507250179
"8386" 1677 42.7032446089558 86.1802435707956
"8387" 1677.2 41.411554716366 85.9684705705838
"8388" 1677.4 39.7784611298693 85.7225914549533
"8389" 1677.6 37.9865446596126 85.3828701853829
"8390" 1677.8 36.8214634199397 85.0357782619589
"8391" 1678 36.9980620555437 84.8959181079728
"8392" 1678.2 37.732622732366 85.4300090315838
"8393" 1678.4 38.1091377293769 85.4661811854662
"8394" 1678.6 38.6536476691194 85.5892491855892
"8395" 1678.8 38.8781835589318 85.4499794546807
"8396" 1679 39.1039913190938 85.4025045700179
"8397" 1679.2 39.0670635866609 85.0170165311709
"8398" 1679.4 39.070277933098 84.539826838386
"8399" 1679.6 39.1615162552811 84.6207984923131
"8400" 1679.8 39.2140237831306 84.7990918771068
"8401" 1680 39.4616878663338 84.0695493763772
"8402" 1680.2 39.9647254562192 83.3000780679155
"8403" 1680.4 40.0254368868245 82.5967538749044
"8404" 1680.6 40.3499539362192 81.8010642587241
"8405" 1680.8 40.4480249018606 81.4735071814735
"8406" 1681 40.2808103549837 81.5643778738721
"8407" 1681.2 40.236100968732 81.4426608352888
"8408" 1681.4 40.2116667737483 81.4756204507064
"8409" 1681.6 40.1851657509236 81.4710502968557
"8410" 1681.8 40.0141137120204 81.781340374089
"8411" 1682 39.9054595184394 81.8109261818109
"8412" 1682.2 39.7190837840131 81.8171547587402
"8413" 1682.4 39.5086669802668 81.3772416813772
"8414" 1682.6 39.0482719487923 80.1483486032253
"8415" 1682.8 38.3060024263338 77.8594180240133
"8416" 1683 37.9662234720642 74.955277367263
"8417" 1683.2 36.8433870038736 72.7097709419405
"8418" 1683.4 34.8316382450225 71.0443252479674
"8419" 1683.6 32.6756614841733 69.7096912850943
"8420" 1683.8 32.0922357248584 69.2024448999717
"8421" 1684 32.2146727000426 69.2039356692039
"8422" 1684.2 32.4207251347703 69.0339893228801
"8423" 1684.4 32.7444208 68.6187742070803
"8424" 1684.6 33.5936390325128 68.0436677834283
"8425" 1684.8 34.5350023765277 66.6279070512433
"8426" 1685 35.6534590280377 64.8819320879588
"8427" 1685.2 37.2853545539617 62.9248658936941
"8428" 1685.4 39.7042310688296 60.8139535454293
"8429" 1685.6 41.478969700366 58.6127013124589
"8430" 1685.8 43.1918270779719 55.9926262713772
"8431" 1686 43.510543048732 53.1734300377888
"8432" 1686.2 43.064489033451 49.7118915727888
"8433" 1686.4 43.511049932366 46.0069320690839
"8434" 1686.6 44.3663041558406 42.4748026040133
"8435" 1686.8 45.494976604366 39.6511628319588
"8436" 1687 45.5258442690571 39.3355809854894
"8437" 1687.2 45.2196370137483 39.5525434857064
"8438" 1687.4 45.1043977245301 40.1746671017131
"8439" 1687.6 44.9825733396749 41.0219715256374
"8440" 1687.8 45.487373426902 41.4325393337402
"8441" 1688 46.288243135281 41.8778834880317
"8442" 1688.2 46.2736549179719 42.3247087961709
"8443" 1688.4 46.217280004366 42.5939177579785
"8444" 1688.6 46.0481553020711 43.1314630277468
"8445" 1688.8 46.4502088670722 44.2397138365474
"8446" 1689 47.0702859188627 46.5009796849625
"8447" 1689.2 47.873762468366 49.1415474568339
"8448" 1689.4 49.2274374339617 51.7889088056351
"8449" 1689.6 50.9572652047514 54.2498250388652
"8450" 1689.8 53.2825342422842 56.2141743100603
"8451" 1690 55.8217264331883 57.0899740417054
"8452" 1690.2 57.989145635579 57.0840787724687
"8453" 1690.4 59.517293276366 56.4780859257088
"8454" 1690.6 59.7440527820107 55.9011628482088
"8455" 1690.8 59.700276804366 55.6267726171652
"8456" 1691 60.0938798048156 54.5257447699104
"8457" 1691.2 60.8067841307006 52.621702960314
"8458" 1691.4 61.8233137565301 50.2494534579418
"8459" 1691.6 63.6717989873638 47.6639833399717
"8460" 1691.8 65.1799553887955 44.8787923371865
"8461" 1692 67.9038923723102 42.4308831039693
"8462" 1692.2 71.151193372366 41.1030859103339
"8463" 1692.4 74.724187524366 40.3196609864735
"8464" 1692.6 78.5585547313956 40.6261181021646
"8465" 1692.8 81.8038309320377 42.138342334446
"8466" 1693 83.256998356366 44.3338551443339
"8467" 1693.2 84.0155315703616 45.0540932219772
"8468" 1693.4 84.1347689533595 45.5028111839643
"8469" 1693.6 84.1164247583704 45.5028111839643
"8470" 1693.8 84.1272645099548 45.3242397607088
"8471" 1694 84.1578058861234 45.2057245682826
"8472" 1694.2 84.1447749164218 45.1756383759449
"8473" 1694.4 84.1447749164218 45.1756383759449
"8474" 1694.6 84.152654572366 44.9780859142088
"8475" 1694.8 84.1531131868714 44.660320336968
"8476" 1695 85.1938415560378 44.3263765289418
"8477" 1695.2 87.3939242042019 43.7708209514631
"8478" 1695.4 90.133326724366 43.4436494126744
"8479" 1695.6 93.5197538374765 43.2110912970572
"8480" 1695.8 96.8014482673638 44.3398075289552
"8481" 1696 98.9308701504469 46.6547406466547
"8482" 1696.2 98.9018607123747 48.7720419564643
"8483" 1696.4 99.3704357239164 50.8217314200525
"8484" 1696.6 100.794106165008 53.5642063074104
"8485" 1696.8 103.333822651874 55.5400517324631
"8486" 1697 105.095951098777 58.3137502736984
"8487" 1697.2 104.8257617818 59.892665544508
"8488" 1697.4 104.812559346902 59.863713467556
"8489" 1697.6 104.903336858777 59.8347292752193
"8490" 1697.8 105.314830909955 59.7910230059449
"8491" 1698 106.758075811709 60.3092825064631
"8492" 1698.2 109.48687056488 62.1344404313652
"8493" 1698.4 112.300713403788 64.7264137031879
"8494" 1698.6 112.990216524858 67.7109919369418
"8495" 1698.8 111.526348300858 68.3178295144717
"8496" 1699 109.697430249869 68.0302837449534
"8497" 1699.2 106.553690684366 68.4091756684092
"8498" 1699.4 101.775787444694 67.5144107059759
"8499" 1699.6 97.7662259139617 65.4919499731842
"8500" 1699.8 95.1681733538216 63.5599285097138
"8501" 1700 92.7015166038736 60.8530859300839
"8502" 1700.2 90.6977312496382 56.6726297720572
"8503" 1700.4 89.8018510618 53.0858676915474
"8504" 1700.6 90.3572967520641 48.9803220720572
"8505" 1700.8 92.5388645490225 44.8050089909589
"8506" 1701 95.6166853194192 41.5987896800603
"8507" 1701.2 97.1002247734763 40.4776767558623
"8508" 1701.4 96.8020597405301 40.5827867559674
"8509" 1701.6 96.3757791564218 40.9885754102193
"8510" 1701.8 95.4996490549104 41.8246869879785
"8511" 1702 94.370840004366 42.3434705269589
"8512" 1702.2 91.2608247268245 42.8781797198013
"8513" 1702.4 87.1769221122043 43.5062612204293
"8514" 1702.6 82.813985604366 43.8819320669589
"8515" 1702.8 78.9706596008512 42.7996422581843
"8516" 1703 75.417598788366 40.3915474480839
"8517" 1703.2 72.6013327082272 37.2943706757559
"8518" 1703.4 69.0084719382852 34.4186046728801
"8519" 1703.6 65.6499166450225 31.0443252079674
"8520" 1703.8 62.0654005018 28.1216458204293
"8521" 1704 58.4076212210225 25.9759491259759
"8522" 1704.2 55.6598571626086 26.3953488571646
"8523" 1704.4 55.1492054547703 27.0751342039982
"8524" 1704.6 55.693900612366 27.2665474349589
"8525" 1704.8 57.0737189931883 26.8714425499484
"8526" 1705 57.9755038475995 26.8189949729728
"8527" 1705.2 58.775728452366 26.5058636649674
"8528" 1705.4 59.8286862848584 25.4020785869405
"8529" 1705.6 62.0474829088296 23.5688730081843
"8530" 1705.8 63.9986156196471 23.5074381235074
"8531" 1706 67.7308089465862 23.9411036624026
"8532" 1706.2 71.834973924366 25.2280858944589
"8533" 1706.4 75.440891666932 27.7728086277728
"8534" 1706.6 77.6556822999397 31.4991928238069
"8535" 1706.8 78.2262646187772 35.7525614434449
"8536" 1707 78.4480628438736 39.9674021399674
"8537" 1707.2 78.4510490965277 43.4615384896154
"8538" 1707.4 78.383858084366 47.888342340196
"8539" 1707.6 77.6985097294981 52.6565295757334
"8540" 1707.8 76.5561629797095 57.0870602724717
"8541" 1708 74.6385812040378 61.0186842379418
"8542" 1708.2 71.7050712982851 63.8729875484884
"8543" 1708.4 67.8928024918736 65.437487626976
"8544" 1708.6 63.6534547923747 66.6291848204753
"8545" 1708.8 59.315048324366 66.9588551669589
"8546" 1709 54.8236344587772 66.5130509742054
"8547" 1709.2 51.1186977032805 66.050508204512
"8548" 1709.4 49.9271977641091 67.0006612054622
"8549" 1709.6 48.8876137931883 68.9343796304728
"8550" 1709.8 46.8388987020107 72.1948691721949
"8551" 1710 43.350463395579 75.9570662528801
"8552" 1710.2 39.2923394618606 77.8837636009607
"8553" 1710.4 35.3681709504469 77.2093024079785
"8554" 1710.6 33.9775205611325 74.2490649819414
"8555" 1710.8 32.4224315813682 69.6420053619497
"8556" 1711 30.1003954582851 67.1735242056351
"8557" 1711.2 26.1572116068245 67.1089489748013
"8558" 1711.4 23.4977584808512 69.5169947079785
"8559" 1711.6 21.5725349278217 73.5367644427675
"8560" 1711.8 22.2345674059833 75.4472272523703
"8561" 1712 23.6764751026382 78.2310445243849
"8562" 1712.2 24.6653083031468 82.655320874963
"8563" 1712.4 24.288148780366 87.6223167260839
"8564" 1712.6 24.2968399201033 90.908198537062
"8565" 1712.8 24.8863727835574 91.3864043836941
"8566" 1713 24.827468652366 91.0742398064588
"8567" 1713.2 24.760053668366 90.9780859602088
"8568" 1713.4 24.846730076366 90.9492398063338
"8569" 1713.6 24.5852191865862 90.4401175365939
"8570" 1713.8 24.583659589085 90.4001507288617
"8571" 1714 24.2280218954563 90.0461732669692
"8572" 1714.2 24.2085687047189 89.9041993052888
"8573" 1714.4 24.1863755764176 89.8798531129568
"8574" 1714.6 24.2071987551984 89.8278780744432
"8575" 1714.8 24.2085687047189 89.7726203820803
"8576" 1715 24.1863755764176 89.7135329589443
"8577" 1715.2 24.1863755764176 89.7135329589443
"8578" 1715.4 24.1712044313725 89.5852288049698
"8579" 1715.6 24.2288438574641 89.7422559974346
"8580" 1715.8 24.2288438574641 89.7422559974346
"8581" 1716 24.2271542838736 89.715265458946
"8582" 1716.2 24.1912751433633 89.5832895741987
"8583" 1716.4 24.2280218954563 89.7759029974682
"8584" 1716.6 24.2057526845301 89.715265458946
"8585" 1716.8 24.2271542838736 89.715265458946
"8586" 1717 24.2488450742371 89.7447179589755
"8587" 1717.2 24.2152305378693 89.6181958434643
"8588" 1717.4 24.2800798231468 89.7135329589443
"8589" 1717.6 24.3438189955135 89.5854968434317
"8590" 1717.8 24.3532147951864 89.4729264971652
"8591" 1718 24.3062357197762 89.4823073433285
"8592" 1718.2 24.157880726549 89.3981264586289
"8593" 1718.4 24.2404650064974 89.4260221509645
"8594" 1718.6 24.2404650064974 89.4260221509645
"8595" 1718.8 24.1604800942407 89.3651668432113
"8596" 1719 24.1274679396471 89.347519150886
"8597" 1719.2 24.0024376448584 89.2985987662217
"8598" 1719.4 23.9533399283768 89.2665474969589
"8599" 1719.6 23.970335284366 89.2131286892131
"8600" 1719.8 23.9950999668628 89.2225914584534
"8601" 1720 24.0238392442019 89.2558637277174
"8602" 1720.2 24.0171130393725 89.1786354199479
"8603" 1720.4 23.8850346813595 89.0797343044644
"8604" 1720.6 23.777721044366 89.0742398044588
"8605" 1720.8 23.6172091648584 89.1777901122547
"8606" 1721 23.5304460034047 89.0066722274682
"8607" 1721.2 23.5283102967116 88.8720701888721
"8608" 1721.4 23.4794038846931 88.8256469195949
"8609" 1721.6 23.276924020366 88.8146244195839
"8610" 1721.8 23.0096130535456 88.947598150486
"8611" 1722 22.9384732953725 89.2940200354479
"8612" 1722.2 22.9781479765277 89.3202147662433
"8613" 1722.4 22.994917010785 89.355304881663
"8614" 1722.6 22.9720297778084 89.332213535486
"8615" 1722.8 23.0210222498693 89.3489650739644
"8616" 1723 23.103571204366 89.3627013432089
"8617" 1723.2 23.0378004910872 89.3978795740133
"8618" 1723.4 23.026525508366 89.3434705739588
"8619" 1723.6 22.9476453928671 89.275704996968
"8620" 1723.8 23.0096130535456 89.3415944201108
"8621" 1724 23.002195286549 89.3778835355317
"8622" 1724.2 23.093940492366 89.3242398047088
"8623" 1724.4 22.990821415677 89.4166413048012
"8624" 1724.6 22.824280556366 89.5165474972088
"8625" 1724.8 22.7841134376448 89.3978795740133
"8626" 1725 22.7841134376448 89.3978795740133
"8627" 1725.2 22.8706423416598 89.3023256893023
"8628" 1725.4 22.8706423416598 89.3023256893023
"8629" 1725.6 22.7841134376448 89.350975266274
"8630" 1725.8 22.7917195813682 89.3214925354753
"8631" 1726 22.7841134376448 89.350975266274
"8632" 1726.2 22.766496284366 89.3434705739588
"8633" 1726.4 22.7747176379719 89.3134518046981
"8634" 1726.6 22.7841134376448 89.350975266274
"8635" 1726.8 22.7270979275995 89.4064076509449
"8636" 1727 22.525728484366 89.5870603049717
"8637" 1727.2 22.525728484366 89.5412727664643
"8638" 1727.4 22.5022389466609 89.5385925356924
"8639" 1727.6 22.5022389466609 89.5385925356924
"8640" 1727.8 22.5022389466609 89.5385925356924
"8641" 1728 22.5022389466609 89.5385925356924
"8642" 1728.2 22.5022389466609 89.5385925356924
"8643" 1728.4 22.5022389466609 89.5385925356924
"8644" 1728.6 22.5022389466609 89.5385925356924
"8645" 1728.8 22.467944212366 89.5453936510839
"8646" 1729 22.467944212366 89.5453936510839
"8647" 1729.2 22.5022389466609 89.5385925356924
"8648" 1729.4 22.467944212366 89.5453936510839
"8649" 1729.6 22.467944212366 89.5453936510839
"8650" 1729.8 22.467944212366 89.5453936510839
"8651" 1730 22.5022389466609 89.5385925356924
"8652" 1730.2 22.467944212366 89.5453936510839
"8653" 1730.4 22.467944212366 89.5453936510839
"8654" 1730.6 22.5022389466609 89.5385925356924
"8655" 1730.8 22.5022389466609 89.5385925356924
"8656" 1731 22.467944212366 89.5453936510839
"8657" 1731.2 22.467944212366 89.5453936510839
"8658" 1731.4 22.467944212366 89.5453936510839
"8659" 1731.6 22.467944212366 89.5453936510839
"8660" 1731.8 22.467944212366 89.5453936510839
"8661" 1732 22.467944212366 89.5453936510839
"8662" 1732.2 22.467944212366 89.5453936510839
[truncated: 15,963 more chars]
