# Supplementary material for: Adaptive switch to sexually dimorphic movements by partner-seeking termites
Source: Sci Adv. 2019 Jun 19;5(6):eaau6108. doi: 10.1126/sciadv.aau6108 (PMC6584256; doi:10.1126/sciadv.aau6108)
Supplement: Data file S1 [file aau6108_Data_file_S1.zip › Dataset/RsExperiments/170526_163_M_3_before-position_set1_5FPS.txt]

"time" "x" "y"
"1" 0 47.51268790627 44.0245445784375
"2" 0.2 44.8386808932174 46.8935440029375
"3" 0.4 39.9490308292174 49.3701923570625
"4" 0.6 34.0576379803526 51.7691008833699
"5" 0.8 27.3424288212174 53.7451923614375
"6" 1 21.1757195008272 55.7405019319131
"7" 1.2 16.897161337849 57.9213057259375
"8" 1.4 16.4308321252174 60.8160425709375
"9" 1.6 15.8474861412174 64.7616758889375
"10" 1.8 15.6713816932174 70.8056319389375
"11" 2 16.9041128292174 76.9594780989375
"12" 2.2 18.2945050419742 82.974922120397
"13" 2.4 19.1794893879201 87.7150468652618
"14" 2.6 20.3033921083753 92.6176620359375
"15" 2.8 21.1306195812174 98.3990385599375
"16" 3 21.5763839652174 103.712225378437
"17" 3.2 21.5351094852174 105.841346259687
"18" 3.4 22.8256248932174 106.062500106063
"19" 3.6 25.0406886532174 106.985577030063
"20" 3.8 26.6758273771093 106.540410709451
"21" 4 27.3752720185508 105.967085904784
"22" 4.2 27.2588758873796 105.99987016837
"23" 4.4 27.2588758873796 105.99987016837
"24" 4.6 28.2862385972174 105.456730874687
"25" 4.8 30.6746551732174 104.100961642562
"26" 5 33.3151145291199 102.475961640937
"27" 5.2 35.758026841315 100.07446070045
"28" 5.4 37.3890958585507 97.4759616359375
"29" 5.6 38.5447812985507 95.1682693259375
"30" 5.8 40.9628821470356 90.9462413496875
"31" 6 43.7919318585507 86.3122535379888
"32" 6.2 46.1196906633992 81.1472902909375
"33" 6.4 47.7627484985507 76.1298077684375
"34" 6.6 49.4007525232662 71.1814025102058
"35" 6.8 50.9228748100955 66.1344981899619
"36" 7 52.1252920746911 61.5549089684375
"37" 7.2 52.5483510793638 56.3502580300838
"38" 7.4 53.1897391904806 50.7249494434375
"39" 7.6 54.0195010612174 45.0144231219375
"40" 7.8 54.4340696173104 39.1575358173328
"41" 8 54.5684516452174 33.0528846484375
"42" 8.2 54.2932884452174 27.3111264009375
"43" 8.4 54.4795527652174 23.541050319399
"44" 8.6 53.6524639261063 19.1597222413819
"45" 8.8 51.7912230684732 14.4705948266352
"46" 9 51.7464290591709 11.8051207631468
"47" 9.2 52.2570807652174 11.5686637196554
"48" 9.4 52.4093803968453 11.5636180795422
"49" 9.6 54.455701846193 9.03318481203506
"50" 9.8 55.0403565332174 7.3413461611875
"51" 10 55.1077715172174 7.5048076998125
"52" 10.2 54.6743894772174 7.2644230841875
"53" 10.4 53.2963017810314 7.13606888012355
"54" 10.6 50.2463760159491 6.43468574752287
"55" 10.8 47.9095022052174 7.02724359677083
"56" 11 45.1517554674396 8.89476496615972
"57" 11.2 41.3239296185507 11.1481227217708
"58" 11.4 37.4586696432662 13.6298077059375
"59" 11.6 33.4895394318841 16.3418392668349
"60" 11.8 29.4140730592715 19.6381237202618
"61" 12 25.2161816274396 23.0528846384375
"62" 12.2 20.6972375412174 26.2836538724375
"63" 12.4 19.1824641252174 28.8888344087946
"64" 12.6 17.9717460452174 33.6500506409375
"65" 12.8 16.6812306372174 38.4663461923125
"66" 13 15.8225766304806 44.1864878984375
"67" 13.2 15.6603751652174 49.5913462034375
"68" 13.4 15.9270718052174 54.9710306269631
"69" 13.6 16.9352979918841 60.1041667267708
"70" 13.8 18.4550326837629 65.2172203449375
"71" 14 18.3099954422906 66.7536351511814
"72" 14.2 18.2736818808931 66.9146310440456
"73" 14.4 17.1003959118841 68.2909799217708
"74" 14.6 15.0214596374126 72.025680184596
"75" 14.8 12.7852552900955 76.2658302826448
"76" 15 10.5510290094279 80.8362855059375
"77" 15.2 8.24472692521742 84.5089286559375
"78" 15.4 6.11393189521742 86.7908654714062
"79" 15.6 5.34347493521742 87.1754808564062
"80" 15.8 5.04251518521742 87.4399039335937
"81" 16 4.96461972051154 87.3515272366728
"82" 16.2 4.51443114388406 87.8221154724375
"83" 16.4 4.64284063721739 87.9118590622708
"84" 16.6 4.86021956521742 87.8468407471875
"85" 16.8 4.9440192670356 88.3034674542708
"86" 17 5.11912312158105 88.6181527692708
"87" 17.2 5.84369079556223 88.9481101685237
"88" 17.4 7.22036937612652 90.5179196709375
"89" 17.6 9.9568535029952 92.4545941095486
"90" 17.8 12.7799167579447 93.3413462471875
"91" 18 15.9905710052174 93.4924451484375
"92" 18.2 19.9345768718841 93.8312729876042
"93" 18.4 24.0745761757437 93.2350709434375
"94" 18.6 28.2628497252174 92.6224817776042
"95" 18.8 32.5597403273227 91.4536944234375
"96" 19 37.2681908161265 90.0371504396875
"97" 19.2 41.963417427543 87.8158542917514
"98" 19.4 46.4607359614965 85.5439401571003
"99" 19.6 51.3456865564369 83.0481942669131
"100" 19.8 55.8585191131244 80.660219221984
"101" 20 60.2869544149952 78.1682693089375
"102" 20.2 64.3304915361265 74.5126748996875
"103" 20.4 68.7168430924902 71.0773602109375
"104" 20.6 72.2276753761265 67.8430944734375
"105" 20.8 75.9924082488538 63.7521853784375
"106" 21 79.9234897833992 60.5441434171875
"107" 21.2 83.2551324558841 57.1255342451597
"108" 21.4 87.273563416646 53.4728218745089
"109" 21.6 91.6445526869952 49.8263889387153
"110" 21.8 95.7536564736619 46.2110043197153
"111" 22 99.2631516758557 42.1322627262566
"112" 22.2 101.023504256127 39.4689685709375
"113" 22.4 100.975045282427 39.3811494132631
"114" 22.6 100.769603667036 39.3291084309375
"115" 22.8 100.769603667036 39.3291084309375
"116" 23 100.218026525217 37.3385989384375
"117" 23.2 98.7070748203285 33.8605769569375
"118" 23.4 96.5390945412174 30.6201923383125
"119" 23.6 94.5979710336619 26.1511752398264
"120" 23.8 93.1002584470779 22.3954606664026
"121" 24 92.9812343652174 18.2085622892708
"122" 24.2 91.6959164843285 15.3563034341597
"123" 24.4 90.2808827797629 11.9689685434375
"124" 24.6 90.6241981030898 10.962049929129
"125" 24.8 90.8762358852174 10.9462412696875
"126" 25 91.1149100521739 10.9458612149592
"127" 25.2 91.0425845470356 10.5179195909375
"128" 25.4 90.7028830692174 8.2355769313125
"129" 25.6 89.915130136646 6.28286892308035
"130" 25.8 89.6338740372174 5.2836538514375
"131" 26 89.6609317518841 5.3605769284375
"132" 26.2 89.5857204772174 5.0336538511875
"133" 26.4 89.7122955492174 4.8935439609375
"134" 26.6 89.6242433252174 4.7836538509375
"135" 26.8 89.6242433252174 4.7836538509375
"136" 27 89.7703644728036 5.06216844007543
"137" 27.2 89.7236571265077 4.87050248626008
"138" 27.4 89.472486651278 4.6437937109375
"139" 27.6 89.2998403946911 4.6318319884375
"140" 27.8 89.2187396620595 4.7330465634375
"141" 28 89.1106053518841 4.75406805209134
"142" 28.2 89.1579141125858 4.8342611384375
"143" 28.4 89.0945541652174 4.7548076970625
"144" 28.6 88.5736201979447 4.7137237809375
"145" 28.8 87.768857176646 4.36764129165178
"146" 29 87.3212469773913 4.96760033941576
"147" 29.2 85.0802982997629 5.9986888171875
"148" 29.4 83.8115735936619 7.2451923149375
"149" 29.6 81.9375913289383 8.65664133244913
"150" 29.8 80.1561833501063 9.98878206127083
"151" 30 79.0217049324902 12.4322552571875
"152" 30.2 78.2691752718841 14.6554487326042
"153" 30.4 78.7608001892174 16.9375000169375
"154" 30.6 79.4944853397629 19.4864510684375
"155" 30.8 80.3402369572174 23.0336538691875
"156" 31 81.0740502325345 26.9975375504497
"157" 31.2 82.4928185369247 30.6935975916692
"158" 31.4 84.0384303652174 34.5913461884375
"159" 31.6 86.3274042405663 38.2720259774491
"160" 31.8 89.1564658852174 41.5693681734375
"161" 32 92.1107180597629 44.3815559884375
"162" 32.2 95.9135169878261 46.6147575716984
"163" 32.4 99.6683712549735 47.3071060510594
"164" 32.6 103.116870837217 46.6298077389375
"165" 32.8 103.079052675461 46.6129221854497
"166" 33 103.223704549403 46.4741726761701
"167" 33.2 102.802640861962 46.0895572911701
"168" 33.4 102.639462685217 46.0748626834375
"169" 33.6 102.856393673124 45.9643336774491
"170" 33.8 103.886452277945 45.8063811646875
"171" 34 106.031474496127 44.8361014434375
"172" 34.2 108.551802642551 43.4674145733819
"173" 34.4 111.385173044287 42.7174642645422
"174" 34.6 113.974266781962 42.3775715987282
"175" 34.8 116.626072132659 41.8498435123328
"176" 35 116.975465405217 41.769342617798
"177" 35.2 116.159147911884 42.1005037051042
"178" 35.4 115.250692437945 42.8430944484375
"179" 35.6 114.884225085217 45.3697344776042
"180" 35.8 114.322642008854 48.9881993496875
"181" 36 113.123180605217 52.3286620817886
"182" 36.2 111.308326432773 55.8434829618264
"183" 36.4 109.304393933913 58.613085342894
"184" 36.6 107.353508597945 62.2574301321875
"185" 36.8 105.050131589565 66.4726171233288
"186" 37 104.361472385683 71.1968918422166
"187" 37.2 103.779150264752 75.8569991814026
"188" 37.4 102.95150946309 79.808203844129
"189" 37.6 102.978830631884 84.3477564946042
"190" 37.8 103.026610908473 89.9804339003561
"191" 38 102.926920411175 95.2337357744481
"192" 38.2 102.238236344752 99.890988471984
"193" 38.4 102.686990874308 104.241695908438
"194" 38.6 104.16875860344 108.775106946382
"195" 38.8 104.70807847544 111.322115495937
"196" 39 104.730703005217 111.239697913437
"197" 39.2 105.750086674055 111.527840004193
"198" 39.4 107.922596125217 113.052884728437
"199" 39.6 107.832185359503 113.158850191652
"200" 39.8 107.877516196707 113.12244282998
"201" 40 108.05658864 113.420777705394
"202" 40.2 107.767565151559 113.873710245206
"203" 40.4 106.724629510583 113.217049831791
"204" 40.6 104.869660421217 113.697115498312
"205" 40.8 101.951554685217 115.745192423437
"206" 41 98.8894821518841 118.274778224784
"207" 41.2 96.2716743056825 120.606551998961
"208" 41.4 93.9718218852174 122.741529426771
"209" 41.6 90.8849910779447 124.538898725937
"210" 41.8 89.4102275029952 125.262286450049
"211" 42 86.6269778344857 126.050070482523
"212" 42.2 83.4798490692174 127.312500127313
"213" 42.4 80.1311129252174 128.932005623437
"214" 42.6 79.3640116139979 129.136374425572
"215" 42.8 77.4895462052174 129.591346283438
"216" 43 74.3606348843285 130.390491583382
"217" 43.2 70.9923390364369 130.524742156791
"218" 43.4 69.180257479636 130.70494199117
"219" 43.6 66.3031038052174 130.730399539014
"220" 43.8 62.1996443918841 130.635302328437
"221" 44 58.2686725715332 130.512398915937
"222" 44.2 53.86895782627 129.156123610937
"223" 44.4 49.4123166052174 127.692924190809
"224" 44.6 44.9565312783882 126.884967293864
"225" 44.8 42.4530159492174 126.225961664687
"226" 45 39.225083161315 124.352134270694
"227" 45.2 34.9892141492174 122.100961660563
"228" 45.4 32.4076764536385 121.332236963437
"229" 45.6 31.6162902723142 121.421371089163
"230" 45.8 31.5790100968303 121.533033620292
"231" 46 31.8532550659071 121.322115505937
"232" 46.2 31.9733196452174 121.617973494399
"233" 46.4 32.1151345252174 121.569368253437
"234" 46.6 32.1511174052174 121.440458701322
"235" 46.8 32.4040558852174 121.363324297187
"236" 47 32.6454490561265 121.461975645937
"237" 47.2 32.7237307793351 121.514423198437
"238" 47.4 32.8030425252174 121.729355325349
"239" 47.6 32.7789657452174 121.610577044687
"240" 47.8 32.63528173554 121.595068359808
"241" 48 32.3407683492174 121.463141147104
"242" 48.2 32.1066679652174 121.425665801899
"243" 48.4 32.1511174052174 121.440458701322
"244" 48.6 32.0912072904348 121.606396442677
"245" 48.8 32.0094718564174 121.614423198537
"246" 49 31.6830263889211 121.6497508339
"247" 49.2 31.6473570852174 121.484837399591
"248" 49.4 31.7244027812174 121.418269352187
"249" 49.6 31.6557316173913 121.472617178329
"250" 49.8 31.6123363143083 121.479458163437
"251" 50 31.6473570852174 121.514423198437
"252" 50.2 31.567101151884 121.418269352187
"253" 50.4 31.5552372313043 121.389005138111
"254" 50.6 31.7244027812174 121.341346275187
"255" 50.8 31.5552372313043 121.455894770285
"256" 51 31.4695593252174 121.529216097861
"257" 51.2 31.0093224152174 121.237980890469
"258" 51.4 31.3006514532174 120.948489131937
"259" 51.6 30.765386617849 120.107540605937
"260" 51.8 29.8150523918841 118.590360079143
"261" 52 28.6221804922762 116.989536316085
"262" 52.2 27.0714674376499 116.103820282424
"263" 52.4 24.8450331357437 115.239119548437
"264" 52.6 23.2806760352174 114.387019345156
"265" 52.8 22.5718273063939 114.070984276967
"266" 53 22.2713929510239 114.212934357389
"267" 53.2 22.1796263652174 114.502588871899
"268" 53.4 22.2092593252174 114.665310765553
"269" 53.6 21.9862323104806 114.682439385937
"270" 53.8 22.0808498318841 114.655448832604
"271" 54 22.2092593252174 114.441773618715
"272" 54.2 22.0053148358056 114.55740961682
"273" 54.4 21.841541230672 114.259178435937
"274" 54.6 21.6314166052174 114.399038575937
"275" 54.8 21.7277237252174 114.062500114062
"276" 55 21.2275480374755 113.257599368841
"277" 55.2 21.3617566692174 113.399038574937
"278" 55.4 21.6864492452174 113.052884728437
"279" 55.6 20.8729980352174 111.923077035
"280" 55.8 19.9724487961852 109.994572070292
"281" 56 18.2414059812174 107.879807800187
"282" 56.2 16.4950368718841 104.527243694271
"283" 56.4 16.0331769200561 101.260080746421
"284" 56.6 14.9195511652174 98.2254685400401
"285" 56.8 13.5416185252174 94.8509616333125
"286" 57 12.0550316985508 91.1248768169631
"287" 57.2 10.5020718598516 87.8418152848399
"288" 57.4 9.72390551188409 87.180103637476
"289" 57.6 9.70277192800812 87.2523480300073
"290" 57.8 9.61886510082718 87.2695826388643
"291" 58 9.57926844521742 87.2287088784375
"292" 58.2 9.44974040229059 87.0162993365472
"293" 58.4 9.39582631188409 86.8440934934375
"294" 58.6 9.38396968619302 86.8005394864253
"295" 58.8 9.41417052521742 86.8074634567708
"296" 59 9.41215713594914 86.8380629386204
"297" 59.2 9.40041236521742 86.7932693175625
"298" 59.4 9.40782060521742 86.7757643865785
"299" 59.6 9.40782060521742 86.7757643865785
"300" 59.8 9.44603152732268 86.7978239734375
"301" 60 9.40782060521742 86.7757643865785
"302" 60.2 9.40782060521742 86.7757643865785
"303" 60.4 9.385205977849 86.6864879409375
"304" 60.6 9.385205977849 86.6864879409375
"305" 60.8 9.28170824056626 86.429449996984
"306" 61 8.37955689321743 85.4471154700625
"307" 61.2 6.95421151721739 83.8221154684375
"308" 61.4 4.71780401710931 82.4967516417483
"309" 61.6 5.25920620521742 82.8071582024653
"310" 61.8 5.64443468521742 83.0528846984375
"311" 62 6.32317057855073 82.9704671159375
"312" 62.2 6.40160790452774 80.9905504788685
"313" 62.4 6.57139071521742 78.0889423857813
"314" 62.6 5.69793864077296 74.9118590492708
"315" 62.8 3.67548912077296 70.965990099456
"316" 63 1.88553860764167 67.8372669676042
"317" 63.2 1.99760507455074 67.8990385294375
"318" 63.4 2.01439708521741 67.6534763990144
"319" 63.6 2.91281455430832 66.9689685984375
"320" 63.8 4.59881452521742 65.5309066589375
"321" 64 6.61300914921743 63.1902473159375
"322" 64.2 8.07351426743964 59.4417735637153
"323" 64.4 8.37313641855075 55.2857906535764
"324" 64.6 8.32021088413634 50.5528846659375
"325" 64.8 9.10161335188408 45.6219181915785
"326" 65 10.1860757125858 41.2917510534375
"327" 65.2 9.34465561153321 38.2553138034375
"328" 65.4 9.89621568669889 39.6412037433449
"329" 65.6 13.4010621879201 39.180743282424
"330" 65.8 18.1643602852174 36.3894231133125
"331" 66 22.3309104241648 32.5771761459375
"332" 66.2 26.2220559918841 28.4054487463542
"333" 66.4 28.0271971385507 23.0972633367067
"334" 66.6 28.6396116452174 18.3142258565785
"335" 66.8 28.3334043918841 16.9236933108093
"336" 67 28.9614585163285 18.1063034369097
"337" 67.2 31.2015927012174 18.6407967219375
"338" 67.4 35.6033572452174 19.2806952855529
"339" 67.6 41.0854548452174 19.0144230959375
"340" 67.8 45.1945586318841 18.7974605710657
"341" 68 51.3306979918841 17.3385989184375
"342" 68.2 55.562878651729 15.3382155788445
"343" 68.4 60.1455094124902 12.7993881246875
"344" 68.6 63.0904572881443 10.487218584596
"345" 68.8 65.7579951689384 6.9035107403561
"346" 69 66.3414098266808 5.4590759904497
"347" 69.2 66.1081847794397 4.92040598782639
"348" 69.4 65.7929520624723 4.60265837564338
"349" 69.6 65.7721799385507 4.70352564572917
"350" 69.8 65.2814722318841 4.60966117677083
"351" 70 65.1745293711749 4.44813830232048
"352" 70.2 64.37948335926 4.21900573253324
"353" 70.4 62.0590054229952 3.45886752482639
"354" 70.6 59.3838076452174 2.451923079375
"355" 70.8 58.6487288109317 1.74597723879464
"356" 71 58.528242067543 1.5099508065189
"357" 71.2 58.2831548452174 1.28548534927083
"358" 71.4 58.2281222052174 1.1905364384375
"359" 71.6 58.1425158763285 1.15117521482639
"360" 71.8 58.1292121900823 1.03105509458615
"361" 72 58.0241777158056 0.914875566525734
"362" 72.2 58.0479346903787 0.850651365614919
"363" 72.4 58.3767103332174 0.8276098909375
"364" 72.6 58.666854640773 1.10844017204861
"365" 72.8 58.8905272744857 1.50035178386433
"366" 73 58.8645866504348 1.71509197495924
"367" 73.2 59.4993761892174 2.46741453238195
"368" 73.4 60.8326017113044 2.74352006963315
"369" 73.6 62.999702241581 2.9479895134375
"370" 73.8 65.6743068491199 3.3390009414253
"371" 74 68.4366769252174 3.7172202834375
"372" 74.2 71.6330321511634 3.99363306012669
"373" 74.4 75.3707895652174 4.3990384659375
"374" 74.6 78.8020106777756 4.63159660570494
"375" 74.8 81.8838385177756 5.11460197291424
"376" 75 84.7499237823603 4.70516091522321
"377" 75.2 84.7656473937888 4.63451727308036
"378" 75.4 85.6143650561265 4.4252622421875
"379" 75.6 85.9549420532174 3.9951923116875
"380" 75.8 86.1966976185507 3.78759862311699
"381" 76 86.1764484292174 3.7836538499375
"382" 76.2 86.5520461972174 4.1394230810625
"383" 76.4 86.5127825252174 3.92566568439904
"384" 76.6 86.3445954549472 3.75454782080237
"385" 76.8 86.1357854229952 3.54433761038194
"386" 77 85.9985635134527 3.57324660990809
"387" 77.2 86.0212240122762 3.55062217549632
"388" 77.4 85.8340921510239 3.38166873787298
"389" 77.6 85.7832887746292 3.40356335181985
"390" 77.8 85.7836321155205 3.4549825209375
"391" 78 85.7222516245723 3.35685484206653
"392" 78.2 85.7582003652174 3.4512362671875
"393" 78.4 85.6849714490884 3.36926178996976
"394" 78.6 85.7266375275704 3.18863122490809
"395" 78.8 85.2003291677981 3.14593672771169
"396" 79 84.5942600292174 3.1353022009375
"397" 79.2 82.0247360379447 3.67642774260417
"398" 79.4 82.4442401660685 3.76892389902261
"399" 79.6 81.5113315364174 3.3759615418375
"400" 79.8 80.8973366052174 2.99371302074519
"401" 80 80.3707342118841 2.70032051552083
"402" 80.2 80.0192132238841 2.28792735271528
"403" 80.4 79.9516586643478 2.15823578811141
"404" 80.6 79.8256112185507 1.91383136286058
"405" 80.8 79.8998271003526 2.10174116634291
"406" 81 79.9686778748948 2.20300868706653
"407" 81.2 79.7762229518841 2.02231262529647
"408" 81.4 79.8223186674396 1.98450854899306
"409" 81.6 79.9825247972174 2.2232142879375
"410" 81.8 79.9585105543083 2.3361014009375
"411" 82 79.8313298599543 2.2735323909375
"412" 82.2 79.8453665252174 2.27872288196314
"413" 82.4 79.8330194585507 2.45459401954861
"414" 82.6 79.7398442774125 2.31648686910823
"415" 82.8 79.7861006052174 2.30830868080929
"416" 83 79.889415519812 2.41359147850507
"417" 83.2 79.9631185504806 2.3646255084375
"418" 83.4 80.1379920052174 1.76682692484375
"419" 83.6 80.254127061688 1.60492081608456
"420" 83.8 79.9935313252174 1.55521561927083
"421" 84 81.4438032499233 4.41035068314338
"422" 84.2 81.8569621121942 5.41871646337936
"423" 84.4 82.8827449252174 6.5144230834375
"424" 84.6 83.9913468843285 8.08279915338195
"425" 84.8 84.4639734535895 9.56004026000727
"426" 85 84.3411098852174 11.2396978134375
"427" 85.2 84.4639734535895 12.6459078838445
"428" 85.4 84.4236588452174 14.6612762384375
"429" 85.6 84.6740573572174 16.8509615553125
"430" 85.8 85.3867300452174 20.0492216317708
"431" 86 86.4323502052174 22.6133241984375
"432" 86.2 87.0927418852174 25.5803571684375
"433" 86.4 87.93998857545 28.182580529077
"434" 86.6 89.8309512900955 30.871833989596
"435" 86.8 92.5537715335895 33.4598613930305
"436" 87 95.6390607288538 35.6577797559375
"437" 87.2 98.5808054852174 37.7993881496875
"438" 87.4 100.813379630672 40.1158217184375
"439" 87.6 102.984667427036 42.9392482946875
"440" 87.8 105.776323165217 44.9576465651042
"441" 88 107.160894357945 45.5354021434375
"442" 88.2 107.132877741217 44.9471154295625
"443" 88.4 106.959524925217 44.8710664784375
"444" 88.6 106.977869138551 44.2983059051042
"445" 88.8 107.213425514308 43.7521853584375
"446" 89 106.85446261249 43.7347028409375
"447" 89.2 106.546108995461 43.864329312157
"448" 89.4 106.031474496127 44.0406468971875
"449" 89.6 107.213425514308 45.6053322134375
"450" 89.8 109.060771179763 48.0266608871875
"451" 90 111.376811495884 50.3733974862708
"452" 90.2 113.544244292659 52.2791816265189
"453" 90.4 116.414371749565 53.8722826625679
"454" 90.6 117.763432750672 55.8850525034375
"455" 90.8 118.829937390334 58.5403623125654
"456" 91 120.118579594308 60.6490385221875
"457" 91.2 121.414765031884 64.1334707601042
"458" 91.4 123.036393490551 67.6981838283819
"459" 91.6 123.318297122427 71.3400045436119
"460" 91.8 122.970583625217 74.471153920625
"461" 92 122.680125449473 77.7705606342354
"462" 92.2 122.863957885217 82.5309066759375
"463" 92.4 122.184075478551 86.6666667533333
"464" 92.6 120.048918713044 90.151546912894
"465" 92.8 117.327195756522 94.1398412312636
"466" 93 114.165048539763 98.1053322659375
"467" 93.2 110.60244642087 101.480978362351
"468" 93.4 106.600562023399 104.267919684687
"469" 93.6 102.226717885217 106.129807798437
"470" 93.8 97.2630422091199 107.813672715694
"471" 94 92.3120874924901 109.302884724687
"472" 94.2 87.2949548414965 109.962544832682
"473" 94.4 82.7438834963802 109.238036781868
"474" 94.6 78.3868466891199 107.307106111059
"475" 94.8 74.5345618891199 104.642941005206
"476" 95 70.9159679118841 102.37734231145
"477" 95.2 66.3761524973104 100.526051084426
"478" 95.4 61.860916359636 98.8265877553561
"479" 95.6 57.4118047118841 97.7232143834375
"480" 95.8 52.907688864773 97.0486112081597
"481" 96 47.9658146740546 96.5188954453561
"482" 96.2 43.0115972452174 96.3221154809375
"483" 96.4 38.1357053412174 95.9484891069375
"484" 96.6 33.7052881757437 95.9476215534375
"485" 96.8 30.9828379572174 95.9086539420625
"486" 97 26.9165634344857 95.3277439977668
"487" 97.2 23.5716527300955 93.5266182924009
"488" 97.4 20.6504278014965 90.615496512798
"489" 97.6 18.7422030052174 87.6007017508024
"490" 97.8 17.0926348985508 84.3201430823477
"491" 98 14.7677725896077 81.2752111506936
"492" 98.2 12.4531240991709 77.6369634050073
"493" 98.4 10.240300039636 74.8999329908212
"494" 98.6 8.47586401321743 73.7259616121875
"495" 98.8 7.81751841855075 74.4286243347836
"496" 99 7.90994503188408 74.5089286459375
"497" 99.2 7.81134488521742 75.4182693061875
"498" 99.4 6.8001201252174 77.6041667442708
"499" 99.6 6.49193734121739 79.5836539257375
"500" 99.8 7.47426996521742 81.3969017907986
"501" 100 9.71822586121742 84.1586539303125
"502" 100.2 11.4524948452174 88.5213265185016
"503" 100.4 12.9316734318841 92.6682693234375
"504" 100.6 13.8498013092174 96.6298077889375
"505" 100.8 14.5260913074396 98.7580129192708
"506" 101 16.3143677010314 99.3632603855887
"507" 101.2 19.9254047652174 101.148122811771
"508" 101.4 23.4589029310711 103.695473837279
"509" 101.6 26.3084854585508 106.973003065553
"510" 101.8 28.9063082852174 110.83888078145
"511" 102 32.3191579710711 114.211421314962
"512" 102.2 36.1714427710711 117.541627697279
"513" 102.4 40.1223836452174 119.573863755937
"514" 102.6 45.6889351812174 122.062500122063
"515" 102.8 50.4906672471686 123.385905376669
"516" 103 55.1248927829952 125.211004398715
"517" 103.2 59.182234603357 127.681686174193
"518" 103.4 59.3166166312639 127.681686174193
"519" 103.6 59.642192601315 128.001289996669
"520" 103.8 60.1025876139979 127.898100503133
"521" 104 62.7697632325858 127.405111463437
"522" 104.2 66.9226394107988 127.511739841286
"523" 104.4 71.5748796647296 127.663578926913
"524" 104.6 75.4189431252174 128.533653974687
"525" 104.8 76.8676773732174 127.794642984937
"526" 105 78.0572513336385 125.998228870937
"527" 105.2 79.6908518052174 123.208562394271
"528" 105.4 82.5525490852174 119.866071548437
"529" 105.6 85.8507552597629 117.108828788437
"530" 105.8 89.5471976292174 114.296474473271
"531" 106 93.2197091385507 111.624313298437
"532" 106.2 97.3288129252174 108.673514094687
"533" 106.4 100.471927114308 105.928758847187
"534" 106.6 104.195929307826 102.108068663981
"535" 106.8 107.310510873662 98.1768163374931
"536" 107 110.726203396329 94.4588676158264
"537" 107.2 114.679818136646 90.4037481280803
"538" 107.4 118.5983428316 86.2320991042354
"539" 107.6 122.0653991516 82.451411702746
"540" 107.8 125.157718320417 77.6067308468375
"541" 108 125.281367266681 73.0575751199619
"542" 108.2 123.66131969144 68.3221154529375
"543" 108.4 122.717204178551 63.2726648984375
"544" 108.6 122.200126665217 57.8766026219792
"545" 108.8 121.777980455884 52.8862180016042
"546" 109 121.157946045217 47.3385989484375
"547" 109.2 120.177142105662 42.1084402130486
"548" 109.4 119.106516571175 37.4350450456183
"549" 109.6 117.240845024773 33.3904914863819
"550" 109.8 113.78857525249 29.2242133159375
"551" 110 110.943137616127 25.1158217034375
"552" 110.2 107.493591681581 21.9514860359375
"553" 110.4 103.299854365217 18.8221154034375
"554" 110.6 100.183005754308 15.9899475684375
"555" 110.8 96.5091778613876 13.4006751361503
"556" 111 91.969856736773 11.6383547124931
"557" 111.2 87.55476009545 9.94465564500727
"558" 111.4 83.2679734052174 7.8605769309375
"559" 111.6 78.4608137558557 5.79020049678856
"560" 111.8 75.387182266494 3.89985679604388
"561" 112 74.8766921669565 3.08632943452446
"562" 112.2 74.8332614535895 2.99474508349564
"563" 112.4 74.7845723130435 2.89402174202446
"564" 112.6 74.6822961116004 2.42686170455452
"565" 112.8 74.6809618219616 1.88562164768169
"566" 113 74.6892314852174 1.44045858132211
"567" 113.2 74.7287420985507 1.3221153859375
"568" 113.4 74.7781303652174 1.46018244721955
"569" 113.6 74.9289098381586 1.34473982034926
"570" 113.8 74.9126800214336 1.34290540674831
"571" 114 75.246156821688 1.27686651711397
"572" 114.2 75.1441845769821 1.28817873431985
"573" 114.4 74.9494459152174 1.45432692453125
"574" 114.6 75.0322554464295 1.40370046760417
"575" 114.8 75.2607242852174 1.2891483529375
"576" 115 75.1215240781586 1.2542420827022
"577" 115.2 74.6966397252174 1.2836538474375
"578" 115.4 74.5302910633992 0.972465035937501
"579" 115.6 74.360866252785 0.864734928099663
"580" 115.8 74.2579072896619 0.894764958159721
"581" 116 74.2151041252174 0.745192308437497
"582" 116.2 74.1067586152174 0.61298076984375
"583" 116.4 74.2579072896619 0.894764958159721
"584" 116.6 74.23995757554 0.639733251260081
"585" 116.8 74.1067586152174 0.61298076984375
"586" 117 74.0104514952174 0.61298076984375
"587" 117.2 73.9289343972174 0.629807692937498
"588" 117.4 73.9289343972174 0.629807692937498
"589" 117.6 74.0955504590105 0.804874006109911
"590" 117.8 73.8298756452174 0.542489605532096
"591" 118 73.8920092710239 0.863058313518144
"592" 118.2 69.3574669505833 3.56414165459604
"593" 118.4 67.4736057252174 5.4855769285625
"594" 118.6 67.2977405495652 5.4023829485462
"595" 118.8 67.0800027130435 5.33549331637228
"596" 119 66.6807517605663 5.61549642779796
"597" 119.2 66.4921903118841 6.27632784510417
"598" 119.4 66.4142274052174 6.6971153913125
"599" 119.6 66.4506100949952 7.45886752882639
"600" 119.8 66.4657405159151 7.88741056244913
"601" 120 67.0883772452174 8.6298077009375
"602" 120.2 67.7603869269952 8.92040599182639
"603" 120.4 69.0970686052174 9.71039378260416
"604" 120.6 71.7155984061476 11.3489490274491
"605" 120.8 74.7257558312639 12.9142441989608
"606" 121 77.4472650305833 13.7048546103277
"607" 121.2 80.107348830672 13.7784091046875
"608" 121.4 82.2436158561265 12.8168706421875
"609" 121.6 84.0551794295652 11.1047240913723
"610" 121.8 84.3098413397629 10.8500874234375
"611" 122 83.9375371918841 10.6902472634375
"612" 122.2 83.3642805252174 10.1420454646875
"613" 122.4 82.4537404815811 9.8186188909375
"614" 122.6 80.6136552198516 9.70860695154725
"615" 122.8 77.2361064157437 10.1581477834375
"616" 123 73.8016881954613 10.018175432157
"617" 123.2 70.2894424718841 9.60966118177083
"618" 123.4 67.3418170346911 9.7937753134375
"619" 123.6 63.7575602657052 9.59603659496189
"620" 123.8 61.3773650292174 8.8509615473125
"621" 124 58.9068580985507 8.97779304927083
"622" 124.2 56.9654288541063 10.5870726601597
"623" 124.4 54.3711394969247 13.1889071426448
"624" 124.6 50.6865338852174 15.4937130332452
"625" 124.8 46.6003046641648 16.8484311909375
"626" 125 42.6169729486321 16.9693949513034
"627" 125.2 39.2346832347826 16.9408444985462
"628" 125.4 35.3620602852174 17.9796245601042
"629" 125.6 31.6109165533255 19.3262734080997
"630" 125.8 27.8106896560282 22.1745062591807
"631" 126 24.3482911483753 25.4415486084375
"632" 126.2 21.4783129785507 29.241247563758
"633" 126.4 18.2724121759491 31.3971623203277
"634" 126.6 15.8579282318841 34.3300049652965
"635" 126.8 13.5465573518841 38.156434949399
"636" 127 11.1729839522444 42.590306695397
"637" 127.2 8.79540609855075 47.2589990610657
"638" 127.4 7.48947635258584 51.4334514684375
"639" 127.6 7.29235651632853 56.0657051842708
"640" 127.8 6.41489164521742 61.3770605009375
"641" 128 5.42712631188407 65.9868097306811
"642" 128.2 6.12597028521742 70.9054487888542
"643" 128.4 7.73429918921742 75.8221154604375
"644" 128.6 7.91177945321743 80.3550824979375
"645" 128.8 8.36185720629851 83.9416580880997
"646" 129 9.22424080424182 83.6485695020351
"647" 129.2 9.88194796521742 83.6692555077324
"648" 129.4 10.4738844100955 83.3014775692302
"649" 129.6 12.9543799886321 83.0669559930107
"650" 129.8 15.9610412959491 83.0857177191082
"651" 130 17.4989656379447 83.5423951884375
"652" 130.2 19.6911804803394 83.9018528043521
"653" 130.4 22.8542930591709 84.461650352798
"654" 130.6 26.7953126585507 84.7378663851042
"655" 130.8 30.4916716452174 84.7836539309375
"656" 131 34.6617699412174 84.6778847000625
"657" 131.2 38.2186382498686 82.8337433744259
"658" 131.4 40.3246285972174 80.7259616191875
"659" 131.6 41.6720527579447 77.7207168609375
"660" 131.8 42.2700324212174 74.3317308435625
"661" 132 43.0693815172174 70.7836539169375
"662" 132.2 43.0991491724902 66.8902972696875
"663" 132.4 42.9345515492174 63.3605769864375
"664" 132.6 42.7249155856825 59.0502013112863
"665" 132.8 41.7573649847523 55.6691637408212
"666" 133 39.0993880149952 51.8776709920486
"667" 133.2 36.2058940985508 48.3477564586042
"668" 133.4 33.0673271801011 45.7317755376817
"669" 133.6 28.583039630672 43.4637238196875
"670" 133.8 25.3944411476564 41.3690197411814
"671" 134 24.6589173518841 41.410872822476
"672" 134.2 24.7806594292174 41.5240385030625
"673" 134.4 24.8095515652174 41.5625000415625
"674" 134.6 24.7837130696077 41.4534475086204
"675" 134.8 24.7499328718841 40.9924450959375
"676" 135 24.4266720393638 39.6992261184985
"677" 135.2 24.8831981863939 38.8899887266728
"678" 135.4 25.1086105167964 38.9840587434375
"679" 135.6 25.1453250376499 38.900078001478
"680" 135.8 24.9058586852174 38.8221154234375
"681" 136 24.2638112185507 37.0913461909375
"682" 136.2 22.5463342452174 34.9375000349375
"683" 136.4 21.1851153174126 32.0444418706936
"684" 136.6 20.5201806052174 28.7777367151683
"685" 136.8 21.0743970462985 27.8086018989105
"686" 137 21.0428730941063 28.0849359255208
"687" 137.2 20.940824086193 28.8924718863034
"688" 137.4 20.390622547543 29.2201476141933
"689" 137.6 18.7159374270356 30.1507867434375
"690" 137.8 15.3301793252174 31.5785256726042
"691" 138 13.1020629518841 33.0578156149119
"692" 138.2 12.9029502557437 35.1075405209375
"693" 138.4 11.9804294220595 39.1662449784375
"694" 138.6 10.6524049252174 43.2067308124375
"695" 138.8 8.32268983188409 47.3294414392708
"696" 139 6.85217802792013 51.5715956856672
"697" 139.2 5.8156473429952 56.4930556120486
"698" 139.4 4.82373053217392 59.9508779863723
"699" 139.6 4.55673074168801 63.4601244978493
"700" 139.8 7.05992537917092 66.0090564166352
"701" 140 10.4430416208696 68.7552258212636
"702" 140.2 13.2351867797629 71.3833042671875
"703" 140.4 15.4585888185508 74.0602106967708
"704" 140.6 17.6438920196855 76.5430647246609
"705" 140.8 20.2393409615811 78.7172203584375
"706" 141 23.3481957008696 80.6364967361549
"707" 141.2 26.6722722032662 81.9318715641082
"708" 141.4 31.3651548266128 82.6101297784956
"709" 141.6 35.7404096852174 83.0625000830625
"710" 141.8 39.8947486343083 83.3151224609375
"711" 142 44.3277945518841 82.9006411085417
"712" 142.2 48.8767008532174 81.4086539275625
"713" 142.4 52.4234294270356 78.9095280509375
"714" 142.6 55.7504026633992 76.0161714046875
"715" 142.8 58.4834480582407 73.3883050823328
"716" 143 59.800391931729 71.1700582107049
"717" 143.2 60.2505717252174 69.0231644046875
"718" 143.4 60.2368135652174 66.9539835834375
"719" 143.6 59.4420398573104 65.1861583836119
"720" 143.8 57.6323618814965 63.5761404929142
"721" 144 55.0850080161265 60.8588287321875
"722" 144.2 51.3970357866128 57.7890206302398
"723" 144.4 47.6175899408696 55.3271321623505
"724" 144.6 43.0482856718841 53.8038004201042
"725" 144.8 38.6519383496077 52.6072936736204
"726" 145 34.4575494585507 51.3418393018349
"727" 145.2 30.6842858852174 51.7275208417483
"728" 145.4 26.9840649589016 52.9617915509375
"729" 145.6 22.9588931241363 54.9291840466132
"730" 145.8 18.6170037492174 56.8701923645625
"731" 146 15.7952051332174 58.3509615968125
"732" 146.2 15.7731249642418 59.2114212599619
"733" 146.4 16.0737910949735 59.164516944718
"734" 146.6 16.1345025252174 59.1524901972195
"735" 146.8 16.3274781427784 59.1363743555716
"736" 147 17.482401759812 59.6589137810726
"737" 147.2 19.9070605518841 62.3843865092708
"738" 147.4 22.4806702997629 65.6665210446875
"739" 147.6 24.8324818318841 69.5638736959375
"740" 147.8 27.0856881330223 73.564141724596
"741" 148 29.4495792185507 77.4660996829888
"742" 148.2 31.1795796452174 80.9741301176041
"743" 148.4 33.1477206389016 85.1581478584375
"744" 148.6 34.6374638585508 89.3990385509375
"745" 148.8 35.6372234852174 92.7232143784375
"746" 149 37.1661737878261 93.7552258462636
"747" 149.2 38.7007071118841 94.8294414867708
"748" 149.4 39.3990101661063 94.9118590692708
"749" 149.6 41.9609741179447 95.6840035921875
"750" 149.8 47.4417247652174 97.4759616359375
"751" 150 51.793055550672 99.6962413584375
"752" 150.2 56.1362419707988 100.946444644775
"753" 150.4 59.9441399797629 101.365821779687
"754" 150.6 60.4502328276565 101.22830685545
"755" 150.8 60.4357777252174 101.203772290553
"756" 151 60.4077043946911 101.190536538437
"757" 151.2 60.1589625135101 100.834310607401
"758" 151.4 59.9353847870356 99.7399476521875
"759" 151.6 60.3906548088538 97.4497378596875
"760" 151.8 61.1925023379003 94.3708959667912
"761" 152 61.9978580452174 90.8733975267708
"762" 152.2 63.2010716743083 87.2312063809375
"763" 152.4 64.0676222130223 83.1138603082546
"764" 152.6 64.772726048773 79.1169872586042
"765" 152.8 64.312981150672 75.5441434321875
"766" 153 63.5541299112639 71.7425090162863
"767" 153.2 62.9249463652174 67.8605769909375
"768" 153.4 61.4398526721942 64.6584302972166
"769" 153.6 59.2553981518841 61.1114927351042
"770" 153.8 56.2292144256619 58.4246795456042
"771" 154 52.4720920098686 56.1342800203561
"772" 154.2 48.3314191118841 54.3532509701042
"773" 154.4 43.9522714405663 52.4759615909375
"774" 154.6 39.6215866212174 51.0742521878264
"775" 154.8 34.8667665252174 50.1682692809375
"776" 155 30.4435180852174 48.8701923565625
"777" 155.2 26.5219391379003 48.1326219993521
"778" 155.4 22.1611057652174 48.0432692788125
"779" 155.6 18.2348289096077 46.8380628986204
"780" 155.8 17.6443018372174 46.8605769699375
"781" 156 17.667618297849 46.8889170509375
"782" 156.2 17.6161505252174 46.8546598101683
"783" 156.4 17.7445600185508 46.7461785477324
"784" 156.6 17.7248047118841 46.2037722355529
"785" 156.8 17.5865175652174 44.8526874215785
"786" 157 17.5330136096619 42.8178419231597
"787" 157.2 17.7791318052174 42.2836538884375
"788" 157.4 17.7626220132174 42.4320055369375
"789" 157.6 17.7626220132174 42.4320055369375
"790" 157.8 17.7296024292174 42.4649725699375
"791" 158 17.5223128185507 42.9246795301042
"792" 158.2 17.3535887168453 43.2809705262863
"793" 158.4 16.153109267543 43.137857824891
"794" 158.6 13.1047130539979 42.9637664594741
"795" 158.8 10.6419933446769 42.9645270699916
"796" 159 10.5635060452174 42.949334362476
"797" 159.2 10.6086289615811 43.0791084346875
"798" 159.4 11.0063986635958 43.4842775902618
"799" 159.6 10.9092239118841 45.1485454100401
"800" 159.8 9.48601869410631 48.5443376553819
"801" 160 7.86210134035256 52.2992464140456
"802" 160.2 6.99273436521742 56.3862180051042
"803" 160.4 6.36550337855075 60.7402614019631
"804" 160.6 5.25920620521742 64.9187890462078
"805" 160.8 5.99567241698214 68.0755091178493
"806" 161 7.38290167188408 71.479906383117
"807" 161.2 9.48630790467688 76.4156705545861
"808" 161.4 9.80023283309622 81.1239802676042
"809" 161.6 8.88035391721743 85.2644231621875
"810" 161.8 8.84664642521742 88.605769319375
"811" 162 10.2671764452174 89.7470238992708
"812" 162.2 13.2890798549952 91.6212607753819
"813" 162.4 16.6051021518841 95.1407967984375
"814" 162.6 19.5585204985507 99.1426283042708
"815" 162.8 21.7548872718841 103.363535606322
"816" 163 23.2712405403526 107.756626926883
"817" 163.2 23.6217637518841 110.980235153715
"818" 163.4 23.6801317033992 110.972465145938
"819" 163.6 23.7394724541063 111.076388999965
"820" 163.8 23.7293500841363 111.103820277424
"821" 164 23.9225123020595 110.482034523437
"822" 164.2 24.8348955441648 110.056933308437
"823" 164.4 27.1702504822906 110.07446071045
"824" 164.6 30.8769001252174 110.168269340937
"825" 164.8 33.0873778318841 111.111492785104
"826" 165 35.5670568692174 112.312500112313
"827" 165.2 39.1684845518841 114.710393887604
"828" 165.4 42.9152901252174 118.139423195063
"829" 165.6 46.0934250852174 122.250820947767
"830" 165.8 48.0949382747826 126.338837918981
"831" 166 48.1183440185507 126.578525767604
"832" 166.2 48.0195674852174 126.283653972438
"833" 166.4 48.1808259187058 125.794387424542
"834" 166.6 50.4718756139979 126.106355660816
"835" 166.8 54.3758374052174 127.091346280937
"836" 167 58.7446785761265 129.066870758437
"837" 167.2 60.3468788452174 129.879807822188
"838" 167.4 60.6620657833992 130.264423207187
"839" 167.6 61.1847507892174 130.831730900062
"840" 167.8 61.3099500452174 131.129807823437
"841" 168 61.2419685487468 131.152432257849
"842" 168.2 61.3892617910998 131.322115515937
"843" 168.4 61.6349865752174 131.406250131406
"844" 168.6 61.5507178452174 131.406250131406
"845" 168.8 61.4777108348948 131.396557203357
"846" 169 61.4675435143083 131.409528103437
"847" 169.2 61.3947003108174 131.614423208537
"848" 169.4 61.2951335652174 131.603180604976
"849" 169.6 61.3170839059581 131.621260815382
"850" 169.8 61.4432983652174 131.721523800361
"851" 170 61.4717460068174 131.599038593137
"852" 170.2 61.5333825636174 131.599038593137
"853" 170.4 61.5881706141063 131.706730900937
"854" 170.6 61.5914631652174 131.647559303245
"855" 170.8 61.6062796452174 131.76590249863
"856" 171 61.7692609252174 131.632766403822
"857" 171.2 62.2872889666989 131.393340587234
"858" 171.4 65.6630318692174 129.488782180771
"859" 171.6 65.453205292877 130.020969851789
"860" 171.8 65.6287893376619 130.014423206937
"861" 172 66.1541981812174 130.014423206937
"862" 172.2 67.1776375027784 130.45907611545
"863" 172.4 67.9463861324901 130.701486144687
"864" 172.6 69.2859306197629 130.544143487188
"865" 172.8 71.1153586814965 130.48132839524
"866" 173 71.9306096507988 130.874888324077
"867" 173.2 71.9245564062985 131.072635266208
"868" 173.4 72.0642451118841 131.290064233854
"869" 173.6 71.7753237518841 131.345425539271
"870" 173.8 72.0222650852174 131.76590249863
"871" 174 72.0074486052174 131.558801906707
"872" 174.2 71.8729149668174 131.599038593137
"873" 174.4 71.9518868052174 131.562500131562
"874" 174.6 71.7610560304026 131.763710957975
"875" 174.8 71.5651991264295 131.625145819271
"876" 175 69.4570118181904 130.61525480837
"877" 175.2 68.3675333518841 130.345784154014
"878" 175.4 68.3547134188344 130.618351194448
"879" 175.6 68.2608117495652 130.745192438437
"880" 175.8 68.1923856939979 130.787406322157
"881" 176 68.013865178876 130.627931650328
"882" 176.2 67.9329166052174 130.631780209527
"883" 176.4 67.3795383056825 130.302437518496
"884" 176.6 66.3223996861476 129.515317660821
"885" 176.8 65.2103884052174 127.485577050563
"886" 177 64.5651307012174 125.158653971313
"887" 177.2 64.6676847695418 123.401117587019
"888" 177.4 65.1308790387058 122.064512644426
"889" 177.6 64.9594830136385 121.261386760937
"890" 177.8 64.7861784718841 119.051053232604
"891" 178 63.3694407652174 116.361563232732
"892" 178.2 61.1998847652174 113.767170443437
"893" 178.4 59.256964121315 111.800539511425
"894" 178.6 56.4587588377756 110.785442865705
"895" 178.8 53.0463293583882 110.215173656181
"896" 179 49.3220066318841 109.646291318437
"897" 179.2 45.4550464612174 109.410027581937
"898" 179.4 41.443806919636 110.373993849193
"899" 179.6 37.1506210852174 111.926511100937
"900" 179.8 36.2893602692174 112.399038573938
"901" 180 37.5746225615811 112.301136475937
"902" 180.2 38.7083132491199 113.254573283986
"903" 180.4 41.1680038052174 114.820283997604
"904" 180.6 44.9556572489383 116.429450026984
"905" 180.8 48.5457332139979 117.701102369108
"906" 181 52.4689564292174 118.831730888063
"907" 181.2 56.1093655652174 118.877060558437
"908" 181.4 60.4913395252174 118.187500118188
"909" 181.6 64.4500100973105 117.028734464077
"910" 181.8 68.9206819385507 116.253081970296
"911" 182 72.947905177849 115.482034528437
"912" 182.2 77.2475436985507 114.616001100809
"913" 182.4 81.2875039118841 114.438486307732
"914" 182.6 83.1454007070356 115.788898717187
"915" 182.8 82.9857711466128 116.527840009193
"916" 183 83.0305651559151 116.125335536519
"917" 183.2 82.7259658926593 115.293492959658
"918" 183.4 83.3815664185507 113.925665794399
"919" 183.6 84.3594540985507 110.827610000937
"920" 183.8 85.2840024505508 106.860577029938
"921" 184 86.8271495791305 103.203386390829
"922" 184.2 89.4271496842872 99.7657648582631
"923" 184.4 92.3636458496619 96.5785257376042
"924" 184.6 95.7536564736619 93.6554488116042
"925" 184.8 99.9153470052174 91.0382326917708
"926" 185 103.693838037945 88.7958916971875
"927" 185.2 107.861309776127 86.7329546321875
"928" 185.4 112.442311663822 84.9178220884956
"929" 185.6 115.023641106551 83.1511752968264
"930" 185.8 116.347375492174 82.3338211525679
"931" 186 116.422746281739 82.2502091123505
"932" 186.2 116.120446095949 81.9600141532546
"933" 186.4 115.363588344165 79.8949899584375
"934" 186.6 114.111375401739 77.0411790068071
"935" 186.8 113.425860125217 72.7506868859375
"936" 187 111.967495165217 68.6939103251042
"937" 187.2 110.186883524329 65.9460470744931
"938" 187.4 109.172348984752 66.1074463988445
"939" 187.6 107.651185150672 66.6105769896875
"940" 187.8 103.765338778551 67.4358975033333
"941" 188 99.500100721581 68.3675699984375
"942" 188.2 95.7376518121739 69.4826505711549
"943" 188.4 91.2036800932174 70.4951923781875
"944" 188.6 87.2961233808696 72.0997074299592
"945" 188.8 82.9383890389952 73.4075855434931
"946" 189 78.2875194852174 74.9301740676042
"947" 189.2 73.6577522818131 76.8458470490226
"948" 189.4 69.609872750672 78.6035839946875
"949" 189.6 64.8925749092174 80.4182693111875
"950" 189.8 60.3796642477706 82.4595950088098
"951" 190 56.2634569572174 84.5721154691875
"952" 190.2 52.3195502484607 84.897999045397
"953" 190.4 47.6054468692174 84.8894231618125
"954" 190.6 42.3019658346911 84.7735324734375
"955" 190.8 37.6183985252174 84.2983059451042
"956" 191 32.4918964452174 84.7442061991426
"957" 191.2 28.5013244985507 86.2488553976042
"958" 191.4 26.9353550676564 86.9787758843521
"959" 191.6 26.8411731918841 86.8624085117708
"960" 191.8 27.1859948235958 86.8522610016132
"961" 192 27.564874778876 86.7161117189863
"962" 192.2 27.7605004985508 86.3714251356811
"963" 192.4 27.575581639636 85.4008274557049
"964" 192.6 27.6238596274396 83.7793804256597
"965" 192.8 28.3622142141063 82.3370727319097
"966" 193 29.7886296692174 80.3509616188125
"967" 193.2 31.2762223300955 77.4853424789863
"968" 193.4 33.2305521798516 74.4834663033765
"969" 193.6 35.1529362532174 71.3798077636875
"970" 193.8 36.8672029892174 68.0913462219375
"971" 194 38.3606680354613 64.164516949718
"972" 194.2 40.0311453210069 59.7128037034375
"973" 194.4 41.9292886585507 55.1133242309375
"974" 194.6 44.2250669572174 51.2259615896875
"975" 194.8 45.6311509092174 47.3605769704375
"976" 195 47.8452974585507 42.8972070026042
"977" 195.2 50.4812714305833 40.0744606404497
"978" 195.4 52.2921015361265 37.6333042334375
"979" 195.6 53.8517474963802 33.1557469025654
"980" 195.8 55.6489705525345 29.1176125994741
"981" 196 57.3751162852174 25.0125916001042
"982" 196.2 58.383153178876 23.8455675660595
"983" 196.4 58.5461596712639 24.0144231009375
"984" 196.6 58.4207364452174 24.0144231009375
"985" 196.8 57.6777958052174 24.7195513067708
"986" 197 57.0082320185507 25.2175789206811
"987" 197.2 56.1185376718841 25.1591117467708
"988" 197.4 53.59308591926 23.4906915128524
"989" 197.6 50.3908627954396 21.3306624144931
"990" 197.8 46.9534700638221 18.4151386588445
"991" 198 44.9941145447296 17.0444418556936
"992" 198.2 42.3991827385507 16.6771449870913
"993" 198.4 40.2680188022906 15.9937851942302
"994" 198.6 38.0494875385507 15.4796245576042
"995" 198.8 36.7539833993638 16.1438790030107
"996" 199 35.5363303118841 17.9521520326042
"997" 199.2 32.8122146318841 20.7726648559375
"998" 199.4 29.105788698876 23.4046670027668
"999" 199.6 24.6709632705833 25.6091698192302
"1000" 199.8 20.5527768612174 28.2836538744375
"1001" 200 17.0234913252174 30.9079142320913
"1002" 200.2 16.6481404985507 32.9887820842708
"1003" 200.4 17.1911514936385 36.3828441659375
"1004" 200.6 17.2114266767963 41.3828441709375
"1005" 200.8 16.7074064185508 45.3655079349118
"1006" 201 14.9119312612174 50.0693681819375
"1007" 201.2 13.113586880773 54.5272436442708
"1008" 201.4 10.9231060192715 58.5570426780997
"1009" 201.6 8.65711895188409 62.1110700818349
"1010" 201.8 7.01539486404095 65.892251197114
"1011" 202 7.80547249985157 70.0744606704497
"1012" 202.2 10.1621141324902 73.6647728009375
"1013" 202.4 11.9678192471686 77.4384381637424
"1014" 202.6 13.2815893012174 82.1201923898125
"1015" 202.8 15.0632710212174 86.8605770099375
"1016" 203 16.7502898891199 91.9506333002058
"1017" 203.2 18.704619738876 96.1626408091082
"1018" 203.4 20.0957084754877 101.072635236208
"1019" 203.6 20.3794240452174 104.366987283854
"1020" 203.8 21.0253864354613 104.248944757157
"1021" 204 22.6953809785508 103.959478125937
"1022" 204.2 26.4949261652174 104.216346258063
"1023" 204.4 30.3357458318841 104.692078859271
"1024" 204.6 33.9499727724902 105.998688917188
"1025" 204.8 37.4814283989952 108.766559937826
"1026" 205 40.5901610852174 110.864240037604
"1027" 205.2 45.1028375652174 112.558379233437
"1028" 205.4 50.0832914852174 114.316620993437
"1029" 205.6 54.0846763447523 116.25055915024
"1030" 205.8 58.5748278372174 117.149038578688
"1031" 206 63.0434782052174 116.706730885937
"1032" 206.2 67.7762852452174 116.386218065104
"1033" 206.4 71.8678980377756 116.581507272217
"1034" 206.6 76.4975828692174 115.783653961938
"1035" 206.8 80.7915046052174 115.003434180937
"1036" 207 84.6346172985508 115.241529419271
"1037" 207.2 87.5458012935895 116.975067201054
"1038" 207.4 89.6996141147826 120.460911491698
"1039" 207.6 89.735531552773 120.758012941271
"1040" 207.8 89.7138313438221 120.758609244193
"1041" 208 89.5325222585508 119.948489130937
"1042" 208.2 89.8939032612174 118.783653964937
"1043" 208.4 91.5503857252174 116.867732675007
"1044" 208.6 93.3160162585507 114.310897550208
"1045" 208.8 94.9099364228918 111.009056461635
"1046" 209 97.1765132935895 107.24340350617
"1047" 209.2 99.7343507669952 104.057158223715
"1048" 209.4 102.945981691729 102.323904395705
"1049" 209.6 107.175628706681 100.562265578986
"1050" 209.8 111.741995567169 99.7742730828887
"1051" 210 116.196447812329 99.2451924069375
"1052" 210.2 117.811693081315 98.9206145454497
"1053" 210.4 117.283648189217 98.8007479620486
"1054" 210.6 116.852892707036 98.5686189796875
"1055" 210.8 116.115420426613 97.9410779154724
"1056" 211 115.375285565217 96.7659024636298
"1057" 211.2 114.436459514308 94.7399476471875
"1058" 211.4 113.776394114783 91.4224499241984
"1059" 211.6 113.288278525217 87.3385989884375
"1060" 211.8 112.258765479364 83.179526349596
"1061" 212 111.035779771729 79.8283766451235
"1062" 212.2 109.33082023544 76.1682693069375
"1063" 212.4 107.188827591884 72.4759616109375
"1064" 212.6 104.549607224752 68.951811339077
"1065" 212.8 101.16434866087 66.2803094308288
"1066" 213 97.2244802118841 63.6378205764583
"1067" 213.2 93.3276898488538 62.1088287334375
"1068" 213.4 89.4701519332174 60.8798077531875
"1069" 213.6 85.5059674318841 61.0199176434375
"1070" 213.8 81.2100423146911 61.3322369034375
"1071" 214 76.8250270772174 62.2355769853125
"1072" 214.2 71.9326253812174 63.5240385250625
"1073" 214.4 67.1386244382609 64.4324833420245
"1074" 214.6 63.4466242889383 65.3739938041933
"1075" 214.8 59.1623012692174 66.0432692968125
"1076" 215 55.989516704773 67.6041667342708
"1077" 215.2 53.0107886608696 70.0846572607201
"1078" 215.4 49.9211208333025 72.6314444261503
"1079" 215.6 47.4999569773105 76.1432245841933
"1080" 215.8 44.5341669518841 79.9484890909375
"1081" 216 41.4215052213876 82.3941285602992
"1082" 216.2 37.3065468985507 85.3880495359375
"1083" 216.4 32.8213867385507 87.7232143734375
"1084" 216.6 29.0855876932174 88.7451923964375
"1085" 216.8 29.1818948132174 88.3798077806875
"1086" 217 29.3014144185508 88.5213265185016
"1087" 217.2 30.1015043385508 88.7284271104247
"1088" 217.4 30.7943511652174 89.6517858039375
"1089" 217.6 32.063941371729 92.9589669981468
"1090" 217.8 32.9363908452174 96.4404586763221
"1091" 218 34.1795296549735 99.9525094808155
"1092" 218.2 36.6828436452174 102.787316952604
"1093" 218.4 37.5467281103337 103.737142321984
"1094" 218.6 37.7123566910711 103.695473837279
"1095" 218.8 37.6796848743083 103.621066537188
"1096" 219 37.4643071332174 103.418269334188
"1097" 219.2 37.1392118793638 103.001289971669
"1098" 219.4 37.2606863652174 102.988782154271
"1099" 219.6 37.2790305785507 102.961309626771
"1100" 219.8 37.3382323579447 103.052884718437
"1101" 220 37.7348629494035 103.450916919193
"1102" 220.2 38.2512738852174 104.939331606771
"1103" 220.4 39.1072545425147 107.67346684364
"1104" 220.6 39.9203735886321 110.524742136791
"1105" 220.8 40.1470777785507 111.22349616645
"1106" 221 40.1122460536385 111.150050718437
"1107" 221.2 40.3053671732174 110.418269341188
"1108" 221.4 41.3719067918841 109.694896559399
"1109" 221.6 44.6370735144857 108.948757144596
"1110" 221.8 48.2121817252174 108.629807800937
"1111" 222 51.6091965033992 107.982954653437
"1112" 222.2 55.2780830557437 107.759362455937
"1113" 222.4 59.1817975886321 106.856824684718
"1114" 222.6 63.4568941349735 106.172021682157
"1115" 222.8 68.0803405812174 105.889423182812
"1116" 223 72.7108786318841 104.939331606771
"1117" 223.2 76.9667361252174 103.996108162604
"1118" 223.4 81.5344452452174 103.629807795937
"1119" 223.6 84.9927463724901 103.411276327187
"1120" 223.8 89.9805796692174 102.341346256188
"1121" 224 95.1076019022387 102.295928907533
"1122" 224.2 99.2549553252174 102.576694241771
"1123" 224.4 100.830111776773 102.005876170382
"1124" 224.6 102.202790650435 99.992684046481
"1125" 224.8 105.70334509913 96.305393072894
"1126" 225 109.673245550995 92.6041667592708
"1127" 225.2 113.59596101249 90.0721154746875
"1128" 225.4 117.792901448144 89.7461304837424
"1129" 225.6 118.608100391884 90.0492217017708
"1130" 225.8 118.742491693913 90.0679348726766
"1131" 226 118.553067751884 89.9851191376042
"1132" 226.2 118.19107527544 89.8776710300486
"1133" 226.4 117.991067761581 88.8221154734375
"1134" 226.6 118.943480466087 85.8037208215897
"1135" 226.8 119.892195325217 81.9173535617708
"1136" 227 121.799195937391 77.459239207894
"1137" 227.2 124.487420765217 73.8221154584375
"1138" 227.4 125.898614890932 72.9155220509375
"1139" 227.6 125.89564487544 73.0486111841597
"1140" 227.8 125.888251601581 73.0354021709375
"1141" 228 125.257877725217 73.4375000734375
"1142" 228.2 124.563570581031 73.8534213618677
"1143" 228.4 123.618307731071 73.3390010114253
"1144" 228.6 122.047640391884 72.2561813909375
"1145" 228.8 119.774792359884 69.7152778474931
"1146" 229 118.183682001581 66.3483392271875
"1147" 229.2 117.378204270672 63.2364511121875
"1148" 229.4 116.572319321496 60.2129920101235
"1149" 229.6 115.857363231559 55.8530722884985
"1150" 229.8 116.421112226681 52.0632036167912
"1151" 230 115.937707050932 47.8841248516518
"1152" 230.2 115.721233144752 43.7103086304724
"1153" 230.4 114.55903221249 39.1630245146875
"1154" 230.6 112.212640561581 35.1245629721875
"1155" 230.8 109.172348984752 32.3596825010538
"1156" 231 105.856370641581 30.1507867434375
"1157" 231.2 102.704094041496 26.5188953753561
"1158" 231.4 100.111018614106 22.2110042957153
"1159" 231.6 98.4502558336619 18.0913461719375
"1160" 231.8 97.5476927433992 17.5371503671875
"1161" 232 96.9252402318841 18.1902472709375
"1162" 232.2 93.5499049785507 18.3276099084375
"1163" 232.4 88.8443905486321 18.2076688737424
"1164" 232.6 84.6770986346911 18.6399291684375
"1165" 232.8 79.9465522422906 18.9768996437424
"1166" 233 75.6150807964369 18.4046669977668
"1167" 233.2 72.2441677159151 17.8784660286119
"1168" 233.4 67.6662199652174 18.2451923259375
"1169" 233.6 62.6878826852174 18.156434929399
"1170" 233.8 58.7120067593638 16.9224906360595
"1171" 234 56.0237592363285 15.4246795026042
"1172" 234.2 54.4181185798516 15.0932223415473
"1173" 234.4 53.0975792670356 16.1035839321875
"1174" 234.6 50.5418968185507 18.3550824359375
"1175" 234.8 46.8907584507988 21.2326699675654
"1176" 235 42.4337545252174 23.4375000234375
"1177" 235.2 37.8935617252174 25.9283425167708
"1178" 235.4 33.4302735118841 28.5607741902965
"1179" 235.6 29.7212146852174 31.2396978334375
"1180" 235.8 26.0077913140546 34.6852638987282
"1181" 236 22.8011957700955 37.4384381237424
"1182" 236.2 18.9164730318841 40.9100275134375
"1183" 236.4 15.2751466852174 43.7836538899375
"1184" 236.6 12.2778811944857 46.7254925420351
"1185" 236.8 11.8601482679201 49.1391632508024
"1186" 237 13.2045436052174 51.6105769746875
"1187" 237.2 15.0247481732174 55.0048077473125
"1188" 237.4 16.9316291492174 58.8894231358125
"1189" 237.6 18.7063677977756 62.2523480050073
"1190" 237.8 20.775851027543 64.2738149122166
"1191" 238 24.0828705688538 66.7242133534375
"1192" 238.2 27.9001345979447 69.5039336359375
"1193" 238.4 31.9170170212174 71.6041667382708
"1194" 238.6 35.7768184744857 73.1326220243521
"1195" 238.8 39.3977872185507 73.7030678392708
"1196" 239 42.8802693543083 74.7049825921875
"1197" 239.2 45.3614909732174 74.3221154589375
"1198" 239.4 46.9066852096619 73.2708334066042
"1199" 239.6 47.1326461010314 73.01263424117
"1200" 239.8 47.1023568185507 72.9704671059375
"1201" 240 47.0915170561265 72.9130245484375
"1202" 240.2 47.0652514779447 72.8081294434375
"1203" 240.4 46.9556031118841 72.7964744317708
"1204" 240.6 46.9445112619616 72.7890206452398
"1205" 240.8 47.0477410924902 72.7993881846875
"1206" 241 46.8831434692174 72.7836539189375
"1207" 241.2 46.9464310052174 72.1371337717708
"1208" 241.4 47.2772979749735 70.6466933164253
"1209" 241.6 48.2734680743083 67.7993881796875
"1210" 241.8 49.5873578107988 64.676319384891
"1211" 242 50.7520020526593 61.2326700075654
"1212" 242.2 51.7966857525345 58.1513837354497
"1213" 242.4 52.1896657812174 54.3701923620625
"1214" 242.6 52.5964487118841 50.2781593909375
"1215" 242.8 53.1376030052174 46.4503205592708
"1216" 243 54.3662066932174 42.6971154273125
"1217" 243.2 55.5539198498686 39.0859794666352
"1218" 243.4 57.4943536718841 35.1682692659375
"1219" 243.6 58.8885138852174 31.6701007642708
"1220" 243.8 59.9249619385507 28.5840201751042
"1221" 244 60.9670027398516 27.1757739483765
"1222" 244.2 61.2206897876565 27.4009146615473
"1223" 244.4 60.8664893531244 27.6816860741933
"1224" 244.6 59.9804419983882 28.3014775142302
"1225" 244.8 59.657522617849 28.6196862634375
"1226" 245 59.5580776718841 28.8404304317708
"1227" 245.2 59.4282570852174 28.8664941117067
"1228" 245.4 59.4282570852174 28.8664941117067
"1229" 245.6 59.2524797543083 28.8395979309375
"1230" 245.8 58.6281671652174 28.6593935197836
"1231" 246 57.2191904718841 28.0254121159375
"1232" 246.2 54.6369367083285 26.8434829328264
"1233" 246.4 52.0221853505833 25.8249296693521
"1234" 246.6 49.3925612985507 25.1189595911939
"1235" 246.8 46.9265936582407 24.2201476091933
"1236" 247 44.9289844524902 21.9427447771875
"1237" 247.2 44.3739906500955 19.3802767548399
"1238" 247.4 44.9471354618028 17.7480065843521
"1239" 247.6 45.7178273172174 17.1778846325625
"1240" 247.8 46.0934250852174 17.0476398771875
"1241" 248 46.0659087652174 17.0913461709375
"1242" 248.2 46.3063145083753 16.9901315959375
"1243" 248.4 46.4144488185507 17.1554487351042
"1244" 248.6 46.4128828491199 17.1851548014253
"1245" 248.8 46.6905292292174 17.3125000173125
"1246" 249 47.3873976718841 17.4562376900401
"1247" 249.2 48.6176853883753 17.3140182359375
"1248" 249.4 51.0243496292174 16.8798077091875
"1249" 249.6 54.5042468985507 16.1114926901042
"1250" 249.8 57.9199394212174 15.2836538614375
"1251" 250 60.7814955918841 14.6850345314503
"1252" 250.2 64.1991636452174 15.230881052798
"1253" 250.4 67.6004492491199 15.4590760004497
"1254" 250.6 71.3644133732174 15.3894230923125
"1255" 250.8 74.4847640612174 14.3798077066875
"1256" 251 77.5262346318841 13.4924450684375
"1257" 251.2 80.0020919581063 11.8776709520486
"1258" 251.4 80.5310594368453 10.8569991164026
"1259" 251.6 79.9384986852174 11.3129578867708
"1260" 251.8 79.8926381518841 11.4228479967708
"1261" 252 79.8622034343083 11.7854021096875
"1262" 252.2 80.2962108452174 12.3660714409375
"1263" 252.4 80.4814873998841 13.1255342011597
"1264" 252.6 81.3546719545508 14.5870726641597
"1265" 252.8 82.8408722643478 17.2502090473505
"1266" 253 84.6713057252174 19.9301740126042
"1267" 253.2 86.9019620665508 22.1169872016042
"1268" 253.4 89.2903786425507 24.7494658367153
"1269" 253.6 91.4890993761265 28.2888986296875
"1270" 253.8 93.4080430621063 31.7409188351597
"1271" 254 95.4743409401011 35.0430456522166
"1272" 254.2 97.8191037179447 38.9095280109375
"1273" 254.4 99.7795217660685 43.0487930054056
"1274" 254.6 102.303285036522 47.1247910170244
"1275" 254.8 104.822424071884 50.9100275234375
"1276" 255 107.550208594551 54.5870727041597
"1277" 255.2 109.726165827036 55.6315559996875
"1278" 255.4 110.70674741249 55.3168706846875
"1279" 255.6 110.697992219763 55.3693182371875
"1280" 255.8 110.342018895949 55.4403143143521
"1281" 256 109.754671105683 55.6781082846584
"1282" 256.2 109.046925758706 56.6262299314026
"1283" 256.4 107.48172353144 59.9118590342708
"1284" 256.6 105.468858198261 63.6381689599592
"1285" 256.8 103.115101930932 67.6486460645089
"1286" 257 100.984203168773 71.7836539179375
"1287" 257.2 99.3052025182609 75.9040552598505
"1288" 257.4 98.8215732852174 79.8317308490625
"1289" 257.6 98.6642716558841 84.3733975202708
"1290" 257.8 97.6284350763285 88.7409188921597
"1291" 258 97.591096145643 92.8687603220013
"1292" 258.2 97.9879816576619 98.0144231749375
"1293" 258.4 99.4946530461063 102.014423178937
"1294" 258.6 99.9654878549952 101.937500101938
"1295" 258.8 99.9625178395031 102.05209978808
"1296" 259 100.025412285217 102.091346255937
"1297" 259.2 99.9997303865508 102.116987281604
"1298" 259.4 99.9997303865508 102.116987281604
"1299" 259.6 99.7777654052174 102.182921347604
"1300" 259.8 99.0898574052174 101.944826109271
"1301" 260 98.2019974798841 102.475961640937
"1302" 260.2 96.5583559652174 104.014423180937
"1303" 260.4 93.7060259430898 106.002966554448
"1304" 260.6 90.1976066442872 107.753242504891
"1305" 260.8 86.6649881833992 109.547639969687
"1306" 261 83.4042127457052 111.83806296362
"1307" 261.2 79.7962191769247 113.958138012645
"1308" 261.4 75.7201828377756 116.268448237914
"1309" 261.6 71.3625789518841 119.115155796771
"1310" 261.8 67.9638965179447 122.353584038437
"1311" 262 67.2617300612174 123.168269353938
"1312" 262.2 67.4827778318841 123.116987302604
"1313" 262.4 67.6111873252174 122.942994628437
"1314" 262.6 67.4689078169247 123.15138380045
"1315" 262.8 67.0883772452174 123.320443267133
"1316" 263 67.0723260585507 123.317307815625
"1317" 263.2 67.1252608230898 123.302475573384
"1318" 263.4 67.4783036335101 122.879338772035
"1319" 263.6 68.117219161315 122.551008565328
"1320" 263.8 68.8594886715589 122.400914756547
"1321" 264 70.5883189232662 123.160764663498
"1322" 264.2 73.0208958372174 124.399038585937
"1323" 264.4 75.0589379385507 124.078525765104
"1324" 264.6 76.8129269518841 122.959196375425
"1325" 264.8 78.8474765972174 121.370192429062
"1326" 265 82.2131811385508 119.692078874271
"1327" 265.2 86.2135619047296 118.564141769596
"1328" 265.4 90.0702973546911 118.235070968437
"1329" 265.6 94.0158479972174 118.687500118688
"1330" 265.8 96.6371526997629 118.743444174687
"1331" 266 96.2020196212174 118.524038580062
"1332" 266.2 96.02978665545 118.227303338263
"1333" 266.4 96.2719040185507 117.239275265168
"1334" 266.6 96.8629552284732 115.570773818612
"1335" 266.8 98.3623527496077 113.676712121181
"1336" 267 101.181097725217 111.551053225104
"1337" 267.2 105.206735341217 110.139423187062
"1338" 267.4 109.09968314744 109.629807801938
"1339" 267.6 109.629247879636 109.864154850472
"1340" 267.8 109.331721354691 109.773532498437
"1341" 268 109.270895805217 109.206730878437
"1342" 268.2 110.092716562551 107.12553429516
"1343" 268.4 112.275677949217 103.467414633382
"1344" 268.6 115.592144954308 99.2766609384375
"1345" 268.8 118.721834514551 96.1426283012708
"1346" 269 122.038468285217 92.6172489152232
"1347" 269.2 122.959347794551 90.0913462439375
"1348" 269.4 122.537201585217 86.7147436764583
"1349" 269.6 121.65813159544 82.0742522188264
"1350" 269.8 121.417887451175 77.4923282280651
"1351" 270 122.097253150672 73.3588287446875
"1352" 270.2 122.286115165217 68.7396978709375
"1353" 270.4 121.935282085217 64.6201923723125
"1354" 270.6 122.218331059852 59.8117964950838
"1355" 270.8 122.520963756845 54.7568202694259
"1356" 271 123.452679150334 51.2505590852398
"1357" 271.2 123.917603638551 51.1618590255208
"1358" 271.4 123.372049933589 51.1611136468677
"1359" 271.6 122.640075099763 51.2609266246875
"1360" 271.8 120.932812517945 50.4742133371875
"1361" 272 117.754677557945 48.7871503984375
"1362" 272.2 114.594052983399 46.3658217246875
"1363" 272.4 111.538490721581 43.9969406034375
"1364" 272.6 108.929443288854 41.8378496921875
"1365" 272.8 105.991974324287 39.6494857283794
"1366" 273 103.366850622609 36.9910117426766
"1367" 273.2 100.109157606957 34.6331522085462
"1368" 273.4 96.6479439838221 32.1002907297747
"1369" 273.6 92.679194759636 29.7120975252398
"1370" 273.8 88.6261513543083 27.8780594684375
"1371" 274 84.7738665543083 25.4305070184375
"1372" 274.2 81.6433141634783 23.9140886526766
"1373" 274.4 79.4994339269565 21.0880016933288
"1374" 274.6 78.890377041581 18.2714161021875
"1375" 274.8 79.3216211856825 17.6637969765189
"1376" 275 79.3675350452174 17.4118589917708
"1377" 275.2 79.3170325310711 17.6635788169131
"1378" 275.4 78.5371797544857 18.7236163414253
"1379" 275.6 77.2969319652174 19.5397514266692
"1380" 275.8 73.9358134772174 20.4375000204375
"1381" 276 70.0693119118841 21.3770604609375
"1382" 276.2 66.0267592247523 21.8587880361701
"1383" 276.4 61.9486183146911 22.1014676334375
"1384" 276.6 57.7603447652174 21.6243132084375
"1385" 276.8 53.1998767820595 21.2512652034375
"1386" 277 49.5696535118841 22.2653388501042
"1387" 277.2 46.4316744822906 24.6898452404497
"1388" 277.4 42.2411402852174 27.6316392217708
"1389" 277.6 37.9443610852174 30.0499260655529
"1390" 277.8 34.0702414725858 32.3443826234375
"1391" 278 30.5494559172174 35.4951923431875
"1392" 278.2 27.2065287741063 39.2067308084375
"1393" 278.4 24.7809197187309 43.3803274862078
"1394" 278.6 22.6978417876564 48.0200516427668
"1395" 278.8 20.5954643414336 52.5071466221537
"1396" 279 19.4923847820595 56.9597672634375
"1397" 279.2 19.3052292452174 61.9828649535016
"1398" 279.4 19.2064527118841 66.548939908758
"1399" 279.6 18.6137935118841 70.2767505633734
"1400" 279.8 18.8942668789016 70.8464069534375
"1401" 280 18.9652300199543 71.1500506784375
"1402" 280.2 19.0463307525858 71.6763664684375
"1403" 280.4 19.2237386052174 71.8990385334375
"1404" 280.6 19.2360856718841 71.8743837010657
"1405" 280.8 20.1517890343083 72.0039336384375
"1406" 281 23.3307022336619 74.0657052022708
"1407" 281.2 26.4380174124902 75.9724651109375
"1408" 281.4 30.0889327797629 78.0791084696875
"1409" 281.6 33.3473871165218 80.5863295120244
"1410" 281.8 37.1193525397629 81.6018357459375
"1411" 282 40.94211401545 83.2541369347747
"1412" 282.2 45.1566194633992 84.7574301546875
"1413" 282.4 49.7881164161265 85.6577798059375
"1414" 282.6 54.2431475954396 87.5357906858264
"1415" 282.8 58.1931014343083 89.0668707184375
"1416" 283 62.9359725828918 90.0162120757049
"1417" 283.2 66.483658119636 89.9625448126817
"1418" 283.4 68.779102240773 88.1939103446042
"1419" 283.6 71.6585878488538 86.0249126734375
"1420" 283.8 75.6304000626087 83.5378345316984
"1421" 284 78.9063309483285 81.0400641836042
"1422" 284.2 82.9383890389952 78.0742522148264
"1423" 284.4 86.5252942194396 75.9289530673819
"1424" 284.6 90.4602710903238 73.6461743780652
"1425" 284.8 94.6070899686957 72.3421823465897
"1426" 285 98.1238589371323 70.3974018707247
"1427" 285.2 101.582377391884 67.3477564776042
"1428" 285.4 104.549797837558 64.8409370533843
"1429" 285.6 104.840768285217 64.4791667311458
"1430" 285.8 104.863165289869 64.4884839643096
"1431" 286 104.863165289869 64.4884839643096
"1432" 286.2 104.956336829217 64.4246795516042
"1433" 286.4 104.945830597945 64.5738637009375
"1434" 286.6 104.874266413913 64.608068626481
"1435" 286.8 104.963340983399 64.5563811834375
"1436" 287 105.082770791884 64.9513067710657
"1437" 287.2 105.912708403478 65.4274666206114
"1438" 287.4 106.996213351884 65.8459249742708
"1439" 287.6 107.099608008854 66.2434441221875
"1440" 287.8 107.775842418551 66.8898810192708
"1441" 288 110.246261531175 68.7116408215758
"1442" 288.2 112.820501085217 71.4594780934375
"1443" 288.4 114.424396804329 74.3904915273819
"1444" 288.6 114.888064571729 76.4562836184956
"1445" 288.8 115.129952221962 78.2183587544259
"1446" 289 115.278625671884 80.8917125351042
"1447" 289.2 117.050836194783 83.2953596150679
"1448" 289.4 119.303585349565 86.0963629623505
"1449" 289.6 120.670156736127 88.3238637246875
"1450" 289.8 120.876928309047 88.9080401871077
"1451" 290 120.827750205217 88.9809783498505
"1452" 290.2 120.890644650932 88.8731358816518
"1453" 290.4 120.91987005913 88.8471990855027
"1454" 290.6 120.747120988473 88.3704160096584
"1455" 290.8 120.740198277945 87.9130245634375
"1456" 291 121.029119637945 87.2574301571875
"1457" 291.2 122.243046142609 86.4642559393071
"1458" 291.4 123.633218483478 85.377299416481
"1459" 291.6 123.620656685217 84.8397436745833
"1460" 291.8 123.557134967771 83.7852905911503
"1461" 292 123.884454448696 81.4893395463723
"1462" 292.2 125.199256 78.1197743256114
"1463" 292.4 125.702069748075 74.7601060402232
"1464" 292.6 124.81700513144 72.7665599018264
"1465" 292.8 123.817856978551 69.6005037326042
"1466" 293 124.203085458551 66.0931777217708
"1467" 293.2 124.57497269249 63.0878497134375
"1468" 293.4 124.924326236437 60.1682692909375
"1469" 293.6 124.993593070334 58.0215787700073
"1470" 293.8 124.977711557945 57.7906469109375
"1471" 294 125.065263485217 57.8605769809375
"1472" 294.2 125.065263485217 57.8605769809375
"1473" 294.4 125.005997565217 57.9197485786298
"1474" 294.6 124.984634268473 58.2899150851235
"1475" 294.8 124.294806525217 58.4291388544158
"1476" 295 122.661772751304 58.0612458774592
"1477" 295.2 119.88608058744 56.9289530483819
"1478" 295.4 117.41444669638 54.9625447776817
"1479" 295.6 114.856708765217 53.1402972559375
"1480" 295.8 112.172950354551 50.7323718456042
"1481" 296 109.349692539763 49.1018357134375
"1482" 296.2 106.155569836522 47.8271321548505
"1483" 296.4 102.832076925217 47.0089286184375
"1484" 296.6 99.2838474612174 46.7548077390625
"1485" 296.8 95.4852194852174 46.8166209259375
"1486" 297 91.9270535723285 47.5614316714931
"1487" 297.2 88.4510474997629 48.5861014471875
"1488" 297.4 85.5542206886957 49.992683996481
"1489" 297.6 82.9440312743083 52.6595280246875
"1490" 297.8 80.1693965008696 55.5278010588723
"1491" 298 77.8613364824267 59.3274821702398
"1492" 298.2 75.3528719614965 62.7800760914026
"1493" 298.4 73.2604074573913 66.0545569222418
"1494" 298.6 72.4502201587058 69.3543158117514
"1495" 298.8 71.3034935205663 73.5582514152398
"1496" 299 70.6604958779447 77.7644231546875
"1497" 299.2 69.9163044961265 82.0301574246875
"1498" 299.4 69.3171991652174 86.2396978884375
"1499" 299.6 69.6756550095418 90.7815749348564
"1500" 299.8 70.2344098318841 95.0998932574931
"1501" 300 70.1030140712639 97.7711315825654
"1502" 300.2 71.1910605572174 100.466346254313
"1503" 300.4 73.6565228292174 103.985577027063
"1504" 300.6 75.5283830343083 106.190996609688
"1505" 300.8 77.1184114500955 106.509732751913
"1506" 301 78.9975747671686 107.288344384962
"1507" 301.2 82.6815700523285 109.35630352816
"1508" 301.4 83.6269363070356 111.680507104687
"1509" 301.6 83.3321781518841 114.390491567382
"1510" 301.8 83.1739059856825 119.273814967217
"1511" 302 81.9465501307988 122.261292608844
"1512" 302.2 81.8659209140546 122.207625345821
"1513" 302.4 81.9478611749735 122.119488865084
"1514" 302.6 81.9555089326593 122.189736258147
"1515" 302.8 81.9760486247296 122.138250591181
"1516" 303 82.0159808452174 122.168269352938
"1517" 303.2 82.0898909605663 121.831954504658
"1518" 303.4 82.4226109074396 121.482371916354
"1519" 303.6 82.8874428335101 121.096974792767
"1520" 303.8 82.9907968159491 121.003166162279
"1521" 304 83.1010410638841 120.852030035382
"1522" 304.2 83.5860108712639 120.991167383961
"1523" 304.4 85.2978311652174 121.30239164004
"1524" 304.6 87.6533069159151 121.581507277217
"1525" 304.8 89.5050059385507 121.990613675104
"1526" 305 89.7468160233992 122.038898723437
"1527" 305.2 89.3449526772174 121.899038583437
"1528" 305.4 89.3449526772174 121.899038583437
"1529" 305.6 89.346520467543 121.867732680007
"1530" 305.8 89.5416943652174 121.468635652604
"1531" 306 90.0182269979447 120.281905714687
"1532" 306.2 91.3791730674397 118.441773622715
"1533" 306.4 93.0511716785507 115.977564218542
"1534" 306.6 95.25932969545 113.459861473031
"1535" 306.8 98.4144568233992 111.654283328438
"1536" 307 101.951554685217 110.197115494813
"1537" 307.2 105.795278852329 109.552884724938
"1538" 307.4 109.279092155856 109.963686689342
"1539" 307.6 109.022102411884 110.272436007708
"1540" 307.8 108.575809634783 109.524456631264
"1541" 308 109.867082738551 107.888049558437
"1542" 308.2 112.352723645217 104.472688320512
"1543" 308.4 115.660663853913 101.313754281916
"1544" 308.6 118.995774766995 98.2708334316042
"1545" 308.8 122.15930082087 94.2736204956114
"1546" 309 123.572503125217 90.6490385521875
"1547" 309.2 123.532545915856 86.633081101363
"1548" 309.4 122.959945048008 81.8051208331468
"1549" 309.6 122.781408925217 76.9265110659375
"1550" 309.8 123.96333085638 72.4401834355887
"1551" 310 125.570340825662 68.3563034871597
"1552" 310.2 125.817376231884 66.1114927401042
"1553" 310.4 124.597486045217 64.1334707601042
"1554" 310.6 122.773647911884 59.9907544978606
"1555" 310.8 122.100679095652 55.0679348376766
"1556" 311 122.250132285217 50.8191568555529
"1557" 311.2 122.000946030672 46.7591783684375
"1558" 311.4 122.93421231926 42.6559943143417
"1559" 311.6 123.524349565217 42.8940217820245
"1560" 311.8 123.508625953789 42.9233713145089
"1561" 312 123.567152729662 42.8349359402708
"1562" 312.2 123.565331318409 42.836027047746
"1563" 312.4 123.564477531884 42.8605769659375
"1564" 312.6 123.54793498236 42.7114403880803
"1565" 312.8 123.036393490551 42.2280983328264
"1566" 313 121.901472138834 40.7411006954056
"1567" 313.2 119.827990578551 38.5565476576042
"1568" 313.4 117.605839281581 35.5179196159375
"1569" 313.6 115.61841053249 32.9654720609375
"1570" 313.8 113.078386595915 30.2129919801235
"1571" 314 110.863173522551 27.4417735317153
"1572" 314.2 108.439152496127 24.8885489759375
"1573" 314.4 105.008258928696 23.3288043711549
"1574" 314.6 101.36495677249 21.8728147071875
"1575" 314.8 97.9965422905507 19.4845085664931
"1576" 315 94.5426255466128 17.7890205902398
"1577" 315.2 91.4048549661063 15.6212606993819
"1578" 315.4 88.6312099101063 12.3306624054931
"1579" 315.6 86.0944753921942 10.1593246971003
"1580" 315.8 83.2162964139979 9.90560507557164
"1581" 316 80.5451084670356 11.3308566546875
"1582" 316.2 76.8669094759151 13.4061941100073
"1583" 316.4 72.0596590585507 14.8202838976042
"1584" 316.6 68.5467422052174 16.4045329834375
"1585" 316.8 64.368288343754 18.010670749718
"1586" 317 60.1279990270356 19.7923951246875
"1587" 317.2 56.333335611729 21.8766771238445
"1588" 317.4 51.7197884115332 23.2047065009375
"1589" 317.6 46.8030564957437 23.6399291734375
"1590" 317.8 42.2507709972174 24.8798077171875
"1591" 318 38.2430933576498 25.8127599010726
"1592" 318.2 35.2428228985507 27.5217491117708
"1593" 318.4 31.8668477307988 31.3489490474491
"1594" 318.6 28.7299560354613 35.3558865269131
"1595" 318.8 26.1289591092174 39.6778846550625
"1596" 319 24.3685663315332 44.3281883034375
"1597" 319.2 21.9659571273227 48.8018725184375
"1598" 319.4 18.3372192185508 53.2945020256811
"1599" 319.6 15.1230828115332 57.2937753609375
"1600" 319.8 13.7060453154613 61.3502580350838
"1601" 320 11.9702918304806 66.0387146409375
"1602" 320.2 10.8450191652174 70.6237348884375
"1603" 320.4 10.0959637874396 74.7516026388542
"1604" 320.6 10.2671764452174 78.9182693096875
"1605" 320.8 9.46630671048058 83.6095648609375
"1606" 321 10.0250328292174 86.1243132729375
"1607" 321.2 10.8779045232662 86.2752111556936
"1608" 321.4 11.0470292218028 85.9937852642302
"1609" 321.6 11.0282375886321 85.9750235381326
"1610" 321.8 11.0468055118841 85.9741301226042
"1611" 322 11.1265322852174 85.8586046223477
"1612" 322.2 11.5262158676564 85.3934100291082
"1613" 322.4 14.4765022754613 85.018175507157
"1614" 322.6 18.7684685833992 85.0721154696875
"1615" 322.8 22.0589262598516 86.0313087164253
"1616" 323 25.5479061518841 86.2879274367153
"1617" 323.2 29.0699951118841 86.4136905626042
"1618" 323.4 32.9956567652174 85.9375000859375
"1619" 323.6 37.1794172340546 85.7854428407049
"1620" 323.8 41.7950862557437 85.5427632434375
"1621" 324 46.3594161785507 85.0034341509375
"1622" 324.2 51.0576193615811 84.1805070771875
"1623" 324.4 55.7241370852174 82.8337433744259
"1624" 324.6 60.3468788452174 80.9200175634375
"1625" 324.8 64.6634133518841 80.0400641826042
"1626" 325 69.2333994633992 78.3763112671875
"1627" 325.2 73.7773444888538 76.6018357409375
"1628" 325.4 77.9419656991709 74.2022585715189
"1629" 325.6 82.3317786107988 71.1342800353561
"1630" 325.8 86.6387226052174 69.2679196496875
"1631" 326 90.6148308452174 67.4759616059375
"1632" 326.2 95.3292936718841 65.9100275384375
"1633" 326.4 99.828517728773 64.0657051922708
"1634" 326.6 104.021037914985 61.3310599897747
"1635" 326.8 107.016899379686 58.4661416296609
"1636" 327 110.137659885217 55.7364511046875
"1637" 327.2 112.352723645217 55.5528846709375
"1638" 327.4 112.701263698551 56.0840202026042
"1639" 327.6 112.737952125217 56.0686189371875
"1640" 327.8 112.763634023884 56.0913462099375
"1641" 328 112.676665776127 56.0336539021875
"1642" 328.2 112.420138629217 55.9663462098125
"1643" 328.4 112.237155101217 55.6682692864375
"1644" 328.6 111.801146503399 55.5354021534375
"1645" 328.8 111.506895895652 55.6783027312636
"1646" 329 111.498521363478 55.5528846709375
"1647" 329.2 111.419614660329 55.5357906538264
"1648" 329.4 111.376214242427 55.5260510394259
"1649" 329.6 111.389652445217 55.4887821067708
"1650" 329.8 111.168850755461 55.2902205055716
"1651" 330 111.279587165217 53.9045330209375
"1652" 330.2 111.548024153662 51.0058761193819
"1653" 330.4 111.598317871884 47.9006410735417
"1654" 330.6 112.160109405217 44.8672659311549
"1655" 330.8 113.876127179763 42.8518357071875
"1656" 331 114.825352958706 42.6637970015189
"1657" 331.2 114.970526270672 42.8343531896875
"1658" 331.4 115.076199410799 42.8516324221003
"1659" 331.6 115.10307581638 42.9589669481468
"1660" 331.8 115.210581438706 43.137857824891
"1661" 332 115.669446899852 43.5547608315473
"1662" 332.2 117.553308125217 44.855769275625
"1663" 332.4 119.330612248854 47.4060315159375
"1664" 332.6 120.846094418551 51.0199176334375
"1665" 332.8 122.259795206957 55.1599080819158
"1666" 333 123.364620683266 59.5397514666692
"1667" 333.2 124.067171514308 63.6385490146875
"1668" 333.4 125.389205616127 67.6857518159375
"1669" 333.6 126.105380381217 71.6105769946875
"1670" 333.8 126.220948925217 75.5004371384375
"1671" 334 126.448941290932 79.7758046323661
"1672" 334.2 125.520533507036 83.1927448384375
"1673" 334.4 125.024281732026 87.9014935412566
"1674" 334.6 124.416952140827 91.6598265456936
"1675" 334.8 124.192078930551 93.6041667602708
"1676" 335 124.183518297662 93.2964744522708
"1677" 335.2 124.154723441581 93.3675700234375
"1678" 335.4 124.169383299171 93.4061941900073
"1679" 335.6 124.169383299171 93.4061941900073
"1680" 335.8 124.169383299171 93.4061941900073
"1681" 336 124.184741245217 93.4375000934375
"1682" 336.2 124.184741245217 93.4375000934375
"1683" 336.4 124.184741245217 93.4375000934375
"1684" 336.6 124.184741245217 93.4375000934375
"1685" 336.8 124.13907586309 93.654357704129
"1686" 337 124.127315881739 93.4625837055027
"1687" 337.2 123.837907630334 93.9249777325654
"1688" 337.4 123.147681718106 95.9033120617153
"1689" 337.6 121.902806428473 98.7908095800073
"1690" 337.8 121.867867101217 98.7451924064375
"1691" 338 121.880081662778 98.7517590105716
"1692" 338.2 121.799195937391 98.9642559518071
"1693" 338.4 121.44590753359 99.0949240704724
"1694" 338.6 120.011432711884 99.8843865467708
"1695" 338.8 117.246876379763 102.467220382188
"1696" 339 114.697592653913 105.143185723872
"1697" 339.2 112.125088634308 109.005681927187
"1698" 339.4 110.623475801662 112.758012933271
"1699" 339.6 110.466709211884 112.740384728125
"1700" 339.8 110.353204391884 112.732371907604
"1701" 340 109.599749385705 112.99190911862
"1702" 340.2 106.645966860101 114.264870418379
"1703" 340.4 102.722011645217 116.500351898864
"1704" 340.6 99.5229403547826 119.70004192572
"1705" 340.8 95.9621690318841 121.331273015104
"1706" 341 91.3210830585507 122.228708913437
"1707" 341.2 86.5782506926593 122.797965239077
"1708" 341.4 81.9774579972174 123.629807815937
"1709" 341.6 78.1143680081443 125.53412301484
"1710" 341.8 74.3090622910711 128.564141779596
"1711" 342 73.0124396022906 129.905605195572
"1712" 342.2 72.9543563724902 129.888549080938
"1713" 342.4 73.0594186852174 129.783653975937
"1714" 342.6 73.0112651252174 129.504807821813
"1715" 342.8 72.3502480743083 128.848339289687
"1716" 343 69.5359874657052 127.813672735694
"1717" 343.2 65.1836364274397 125.928953117382
"1718" 343.4 60.9670027398516 124.708607066547
"1719" 343.6 57.0724367652174 124.014423200937
"1720" 343.8 52.6808320932174 125.177884740563
"1721" 344 48.9826386852174 126.322115510937
"1722" 344.2 47.4784131918841 126.441163130104
"1723" 344.4 47.2148679936619 126.920406109826
"1724" 344.6 47.2148679936619 126.963141152604
"1725" 344.8 47.4508968718841 126.633470822604
"1726" 345 47.9389382684732 126.053779195821
"1727" 345.2 48.0985887118841 125.178131288886
"1728" 345.4 47.2587412372174 123.225961661688
"1729" 345.6 45.2073995812174 120.168269350937
"1730" 345.8 43.029107630672 117.082605012187
"1731" 346 40.6532472822906 114.624179289108
"1732" 346.2 37.1718836961265 112.799388224688
"1733" 346.4 33.6278265785508 111.095291038117
"1734" 346.6 29.7789989572174 109.120192416813
"1735" 346.8 25.5992699492174 108.355082525937
"1736" 347 22.4591372581904 109.014423185937
"1737" 347.2 22.7824041369247 109.633560147157
"1738" 347.4 23.1197993688538 110.214889387604
"1739" 347.6 23.1830313163285 110.168269340937
"1740" 347.8 23.3007400185507 110.381944554826
"1741" 348 23.3232984430553 110.355379528235
"1742" 348.2 23.2482088621871 110.273164445938
"1743" 348.4 23.3773714903787 110.230304080454
"1744" 348.6 23.3773714903787 110.230304080454
"1745" 348.8 23.38979821554 110.441222194808
"1746" 349 24.1354017252174 111.751979749761
"1747" 349.2 25.5265045696619 114.505876182882
"1748" 349.4 26.5323789341063 116.47168815066
"1749" 349.6 26.5858828896619 116.47168815066
"1750" 349.8 26.5374146005115 116.344739935349
"1751" 350 26.4467726052174 116.442994621937
"1752" 350.2 26.2230915523142 116.595068354808
"1753" 350.4 26.0395310692174 116.475961654937
"1754" 350.6 25.6763156452174 116.799569082317
"1755" 350.8 25.5735880505507 116.822115501437
"1756" 351 25.3043709059071 117.157659268351
"1757" 351.2 25.5133343652174 116.751109584207
"1758" 351.4 25.0459417688538 116.578525757604
"1759" 351.6 25.2598524235958 116.592385771478
"1760" 351.8 25.3961494779447 116.252185430937
"1761" 352 24.9398494334527 115.190893780349
"1762" 352.2 24.3338527603689 113.000437175937
"1763" 352.4 22.9895939385507 110.178131273886
"1764" 352.6 21.3492143466128 107.878466118612
"1765" 352.8 19.4721095989016 106.028593223437
"1766" 353 17.3504097871529 105.404001346099
"1767" 353.2 16.0580303703787 105.478443033518
"1768" 353.4 16.0207501948948 105.503256929325
"1769" 353.6 16.5524832241648 105.492155975937
"1770" 353.8 16.4789856852174 104.735577027812
"1771" 354 16.6555487385507 103.052884718437
"1772" 354.2 16.0676167012174 99.7396979019375
"1773" 354.4 14.7812640185508 97.1406559156811
"1774" 354.6 12.8319871146911 93.6601721584375
"1775" 354.8 10.4983135332174 90.2259616286875
"1776" 355 9.21054975721743 86.0693682179375
"1777" 355.2 9.73282726328194 82.0417184443246
"1778" 355.4 11.3586571385507 78.7580128992708
"1779" 355.6 13.0574800300823 75.1786643163429
"1780" 355.8 13.7053406292174 71.2067308404375
"1781" 356 12.8170220985507 67.2103938401042
"1782" 356.2 10.4510354924902 63.3500874759375
"1783" 356.4 7.57933227794469 60.4217657946875
"1784" 356.6 4.50666684893835 59.5153175908212
"1785" 356.8 4.70163866837531 59.7026822459375
"1786" 357 5.19994028521741 59.8526874365785
"1787" 357.2 5.8059821123142 60.2427109783568
"1788" 357.4 6.51395039721742 59.0254121469375
"1789" 357.6 8.46944353855075 56.4010109045272
"1790" 357.8 10.0485332538661 52.4343815493159
"1791" 358 10.2266260789016 48.5184717084375
"1792" 358.2 10.0696233785508 44.6455868296554
"1793" 358.4 10.8398133749472 41.1973753010726
"1794" 358.6 13.4576584718841 39.3201430373478
"1795" 358.8 16.2198736718841 36.3312729301042
"1796" 359 19.6442013974126 32.8042917776448
"1797" 359.2 23.9244432718841 31.0382326317708
"1798" 359.4 28.3120894557437 30.5427631884375
"1799" 359.6 32.498914777849 31.0083502334375
"1800" 359.8 35.2986531130435 33.2201087288723
"1801" 360 38.4744618141063 36.3819444808264
"1802" 360.2 40.1270815535101 39.6429409402058
"1803" 360.4 40.662643098876 43.1982880356936
"1804" 360.6 40.5217058500955 47.4196764076448
"1805" 360.8 40.2141047118841 51.3221154359375
"1806" 361 39.1694500367963 55.8868927684375
"1807" 361.2 37.5450216718841 60.2232143459375
"1808" 361.4 35.2773946852174 65.1485454300401
"1809" 361.6 36.087896185758 66.1246102532348
"1810" 361.8 38.2879623118841 66.6517857809375
"1811" 362 38.496361107543 66.5367845030305
"1812" 362.2 38.6801257993638 66.641064794596
"1813" 362.4 38.7335335989016 66.3929656534375
"1814" 362.6 38.8457543801011 66.3489490824491
"1815" 362.8 38.9404326270356 66.3221154509375
"1816" 363 38.7740839652174 66.3221154509375
"1817" 363.2 38.7355611172174 66.3221154509375
"1818" 363.4 38.5955634500955 66.2658302726448
"1819" 363.6 38.4358345681443 66.5191135749619
"1820" 363.8 38.7083132491199 67.3164869341082
"1821" 364 39.7564165892174 70.1201923778125
"1822" 364.2 41.3183836935895 72.5206843301235
"1823" 364.4 43.1370204712639 75.660219216984
"1824" 364.6 45.3596565518841 79.6554487976042
"1825" 364.8 47.1549435634397 83.1084402540486
"1826" 365 48.1351360292174 85.7259616241875
"1827" 365.2 50.940136891729 88.7460868508212
"1828" 365.4 54.8711311652174 90.8092949626041
"1829" 365.6 59.298699027543 92.1718471404724
"1830" 365.8 63.9540182488538 93.6123252684375
"1831" 366 68.8043950197629 94.9409965984375
"1832" 366.2 73.3964936052174 95.3317308645625
"1833" 366.4 78.1407657785507 95.8184524767708
"1834" 366.6 82.54678985545 96.7961763043096
"1835" 366.8 86.9276439652174 98.6755953367708
"1836" 367 90.7098872233992 101.610577024687
"1837" 367.2 92.5339478018131 104.210822526469
"1838" 367.4 92.6889498994396 104.458867625826
"1839" 367.6 92.6461467349952 104.416132583049
"1840" 367.8 92.5995186069195 104.407221872001
"1841" 368 92.6771790292174 104.216346258063
"1842" 368.2 93.2394644452174 103.481878801707
"1843" 368.4 96.5301685154613 102.926243067279
"1844" 368.6 101.209989861217 102.524038564062
"1845" 368.8 105.552993033124 102.932133376635
"1846" 369 109.978641152194 104.202258601519
"1847" 369.2 112.437285994486 104.83993912923
"1848" 369.4 113.071816807884 104.527243694271
"1849" 369.6 114.458042082427 104.890988476984
"1850" 369.8 114.450989408622 105.143719417746
"1851" 370 114.535685031884 105.245192412937
"1852" 370.2 114.497745863399 105.185751853437
"1853" 370.4 114.331397201581 105.168269335937
"1854" 370.6 114.576542597945 105.378059545938
"1855" 370.8 114.14448401731 105.821221036054
"1856" 371 113.737711751884 107.091346260937
"1857" 371.2 113.391165634783 109.783653955937
"1858" 371.4 113.18310503544 109.689636861826
"1859" 371.6 112.908169360566 109.87309939431
"1860" 371.8 112.886790401581 109.897290319687
"1861" 372 112.901879137983 110.070069668172
"1862" 372.2 112.87492225144 109.988782161271
"1863" 372.4 112.866361618551 110.108440281049
"1864" 372.6 112.930566365217 110.552884725937
"1865" 372.8 112.802156871884 110.937500110937
"1866" 373 112.659155390672 110.911276334687
"1867" 373.2 112.72083085944 111.082799256382
"1868" 373.4 112.78274613452 111.035890093147
"1869" 373.6 112.872782093217 110.956730880187
"1870" 373.8 112.872782093217 110.956730880187
"1871" 374 112.839328041007 110.967864483437
"1872" 374.2 112.974342328854 110.963723887187
"1873" 374.4 113.228242917945 110.360577033437
"1874" 374.6 113.356345211533 110.158147883437
"1875" 374.8 113.57937222627 110.664220758437
"1876" 375 113.559097043112 110.816042620937
"1877" 375.2 113.508409085217 110.719204892424
"1878" 375.4 113.227296410623 110.272219444992
"1879" 375.6 113.142442029217 110.331730879562
"1880" 375.8 113.535285490799 110.25771477931
"1881" 376 113.540511458551 110.040064212604
"1882" 376.2 113.945001362551 109.475961647937
"1883" 376.4 114.467382109898 107.999693234023
"1884" 376.6 114.577418117217 105.706730874938
"1885" 376.8 115.228499042427 103.2362478671
"1886" 377 116.942680002664 101.101166222214
"1887" 377.2 118.960229530435 99.4575669890897
"1888" 377.4 120.490675285217 99.4471154840625
"1889" 377.6 120.039375641496 99.5779294376817
"1890" 377.8 120.201753925217 99.8413462536875
"1891" 378 119.880730191884 99.9439103563542
"1892" 378.2 119.049142116707 99.5954379064694
"1893" 378.4 118.627667552773 98.7067308679375
"1894" 378.6 118.614926145683 95.8569992014026
"1895" 378.8 118.647707216127 92.4847028896875
"1896" 379 118.952971602551 89.0657052172708
"1897" 379.2 120.903120994783 85.7953596175679
"1898" 379.4 123.772607918995 83.9118590582708
"1899" 379.6 126.163574470749 83.4088585122141
"1900" 379.8 125.485512736127 83.4462413421875
"1901" 380 124.770194862239 82.4186784784907
"1902" 380.2 124.239773885217 78.8770605184375
"1903" 380.4 123.744480125217 74.7561813934375
"1904" 380.6 123.084088445217 70.8001374334375
"1905" 380.8 122.207405691729 67.028734414077
"1906" 381 121.935282085217 63.2740385248125
"1907" 381.2 121.472783939171 59.3095930825654
"1908" 381.4 120.810239819763 55.4654720834375
"1909" 381.6 120.222391165217 51.7342033484375
"1910" 381.8 118.475397572026 49.0717062683843
"1911" 382 115.416207271884 47.2287088384375
"1912" 382.2 111.619849951559 45.7780253741082
"1913" 382.4 108.150231136127 45.4829545909375
"1914" 382.6 104.604378081581 45.4130245209375
"1915" 382.8 100.907382752586 46.0083502484375
"1916" 383 97.7140414052174 46.6609432701042
"1917" 383.2 94.589410400773 46.8092949186042
"1918" 383.4 91.0014351412174 47.4663462013125
"1919" 383.6 87.5195804100955 48.4140478908155
"1920" 383.8 84.537476350672 50.2556818684375
"1921" 384 81.3785194318841 52.6407967559375
"1922" 384.2 78.7908668022906 55.6748358905716
"1923" 384.4 75.5774975300955 58.7892824227668
"1924" 384.6 73.1052792185507 62.1096612342708
"1925" 384.8 71.150786670672 66.0773602059375
"1926" 385 70.2344098318841 70.5956197287153
"1927" 385.2 69.7849766052174 75.1316392692708
"1928" 385.4 71.2788070443285 78.8263889677153
"1929" 385.6 73.6059055987058 82.0734571482631
"1930" 385.8 76.4389230779447 85.2819056796875
"1931" 386 79.3395387894035 89.2827594810538
"1932" 386.2 82.0117935791305 92.4759616309375
"1933" 386.4 85.1269247912639 95.5528847109375
"1934" 386.6 87.7806498852174 96.6792583384375
"1935" 386.8 90.5960697179447 96.8378497471875
"1936" 387 95.0437076233992 98.1577798184375
"1937" 387.2 99.0336538579834 100.741100755406
"1938" 387.4 100.309747591884 103.016254681771
"1939" 387.6 99.4563247579447 103.218968634687
"1940" 387.8 99.4716463452174 102.988782154271
"1941" 388 99.5176111070356 102.677010592188
"1942" 388.2 99.8914197704348 101.95756699159
"1943" 388.4 100.545022793124 101.617285432565
"1944" 388.6 103.336542791884 101.358745522604
"1945" 388.8 107.109857990583 101.716111733986
"1946" 389 111.259749818241 103.343582393147
"1947" 389.2 113.079404641581 105.238199405937
"1948" 389.4 113.307769251884 106.498397542396
"1949" 389.6 113.259615691884 106.426282157708
"1950" 389.8 113.123180605217 106.295891714687
"1951" 390 112.710435805217 105.214056881771
"1952" 390.2 112.930566365217 104.341346258187
"1953" 390.4 114.49288186744 103.322115487937
"1954" 390.6 118.165393376773 101.219551383271
"1955" 390.8 119.260570707036 100.928758842188
"1956" 391 118.633622775652 101.230142241698
"1957" 391.2 118.455553775744 101.332236943437
"1958" 391.4 118.149068448938 101.501006362682
"1959" 391.6 117.423405498241 101.563618169542
"1960" 391.8 116.715854907826 101.781981707133
"1961" 392 116.397622685217 102.585851750937
"1962" 392.2 115.710911046957 104.883988399198
"1963" 392.4 114.501442500329 107.732371902604
"1964" 392.6 112.549436060537 110.119169504555
"1965" 392.8 110.059270368938 112.717464334542
"1966" 393 107.068393843478 114.984322857459
"1967" 393.2 104.245007961496 117.663797076519
"1968" 393.4 100.980108953044 120.636496776155
"1969" 393.6 100.889827411071 119.821177418133
"1970" 393.8 100.500228783822 119.085979546635
"1971" 394 98.4486631577756 117.431238936751
"1972" 394.2 95.034952430672 115.255681933438
"1973" 394.4 91.8842504078841 114.381944558826
"1974" 394.6 89.0598388080081 114.729986697914
"1975" 394.8 85.8095417915589 115.928119252889
"1976" 395 82.3142980218028 116.22830687045
"1977" 395.2 78.7704309012174 116.966346270812
"1978" 395.4 75.1557783205663 118.137857899891
"1979" 395.6 71.4715256822906 119.258325635206
"1980" 395.8 67.1943150772174 119.562500119563
"1981" 396 63.2047366387058 120.964333752449
"1982" 396.2 59.5467889252174 122.722509984655
"1983" 396.4 58.6683833252174 124.115155801771
"1984" 396.6 59.2767997341063 123.672542858715
"1985" 396.8 59.5213892452174 122.860577045937
"1986" 397 58.9985791652174 121.743360927604
"1987" 397.2 57.1844217884732 119.524262194658
"1988" 397.4 54.3233062488538 116.549388228438
"1989" 397.6 51.4687062014965 114.604763084193
"1990" 397.8 48.3759038292174 113.783653959938
"1991" 398 45.1810418431121 113.700658008437
"1992" 398.2 41.4706833252174 113.650597826748
"1993" 398.4 38.8432275385508 113.718565202476
"1994" 398.6 37.1767951457052 112.53224682923
"1995" 398.8 37.1850164852174 111.235577034313
"1996" 399 36.4530823732174 109.716346263563
"1997" 399.2 34.0261429492174 107.485577030563
"1998" 399.4 30.5621402696077 104.736749635694
"1999" 399.6 27.3639832718841 102.146291310937
"2000" 399.8 23.355985963357 100.007267541868
"2001" 400 19.2141078932174 99.1778847145625
"2002" 400.2 16.0752366052174 98.9158038464503
"2003" 400.4 15.4677609252174 99.1394231760625
"2004" 400.6 15.5995496157437 99.0852733784375
"2005" 400.8 15.726145881315 99.1082318064253
"2006" 401 16.5500695118841 98.8221154834375
"2007" 401.2 16.8160606052174 97.9820345109375
"2008" 401.4 16.8802653518841 96.5144231734375
"2009" 401.6 16.0851142585507 93.3438117304247
"2010" 401.8 14.9275014715589 90.0369372382546
"2011" 402 12.8040469232662 86.7817777603277
"2012" 402.2 10.8161270292174 83.7548077760625
"2013" 402.4 8.41270446010115 81.0806127823328
"2014" 402.6 6.44452460521743 78.3733975142708
"2015" 402.8 5.10744953127803 77.2778264176042
"2016" 403 5.02806911721743 77.3509616158125
"2017" 403.2 5.45732370921743 77.5199176599375
"2018" 403.4 5.90801206627005 77.6176620209375
"2019" 403.6 6.43974509554 77.6496588865827
"2020" 403.8 7.4387883946911 76.3727227484375
"2021" 404 8.25435763721743 74.3028846896875
"2022" 404.2 9.0208490099233 70.9261878537316
"2023" 404.4 9.39260367981202 67.4759616059375
"2024" 404.6 8.45254755258584 64.0549089709375
"2025" 404.8 6.76428491777557 60.9196109732631
"2026" 405 4.86480561855076 58.6939103151042
"2027" 405.2 4.54801516521741 58.6988412815785
"2028" 405.4 4.88438930575796 58.7857329070186
"2029" 405.6 5.88054246328194 59.0640509275504
"2030" 405.8 6.98203357410631 58.0742521948264
"2031" 406 8.999977497849 55.4820344684375
"2032" 406.2 10.7841936157437 53.2553138184375
"2033" 406.4 12.2373449572174 50.4649725779375
"2034" 406.6 12.3703157144066 46.8834459928294
"2035" 406.8 11.310112086193 43.8737101752058
"2036" 407 10.0301127652174 41.6968688779888
"2037" 407.2 10.289836944041 42.0687217615257
"2038" 407.4 11.1232397341063 42.5186966237153
"2039" 407.6 12.4376100764369 43.0481942269131
"2040" 407.8 15.2944081092174 42.5528846579375
"2041" 408 18.6039158585508 41.5785256826042
"2042" 408.2 21.6264777785508 40.7303994490144
"2043" 408.4 24.601730937849 39.5306174484375
"2044" 408.6 26.7628575118841 38.087401418758
"2045" 408.8 27.1979681412174 35.6009615740625
"2046" 409 26.6302147385508 32.8880494834375
"2047" 409.2 25.7569448619616 31.1163909076817
"2048" 409.4 25.4254691931244 30.7496646103561
"2049" 409.6 25.4470129785507 30.7909798842708
"2050" 409.8 25.5182731918841 30.8980522991426
"2051" 410 26.1899536185507 31.4270105209375
"2052" 410.2 27.4098438052174 31.5144231084375
"2053" 410.4 29.8656753652174 31.5432692623125
"2054" 410.6 33.0845556452174 31.617973404399
"2055" 410.8 36.425129818876 32.5322467492302
"2056" 411 39.6758688161265 33.7696678659375
"2057" 411.2 41.6932597803285 36.0486111471597
"2058" 411.4 43.5894399652174 38.0528846534375
"2059" 411.6 45.0542040694035 41.429449951984
"2060" 411.8 45.9008108452174 44.5048077368125
"2061" 412 47.8882395943083 46.4357517946875
"2062" 412.2 50.3492825785507 47.9887820992708
"2063" 412.4 53.1559472185507 50.3331044459375
"2064" 412.6 56.1949718941063 53.3050214208264
"2065" 412.8 58.2197476730435 56.9408445385462
"2066" 413 60.4410458069952 60.7836539069375
"2067" 413.2 63.0524370070779 65.0251565945422
"2068" 413.4 65.1408332629952 68.8092949406042
"2069" 413.6 67.1782638905508 72.2366453713819
"2070" 413.8 68.7549091478261 75.2518813461549
"2071" 414 68.4460727418028 78.8830910732546
"2072" 414.2 68.3202125010314 83.6298077759375
"2073" 414.4 67.3168266926593 88.2183587644259
"2074" 414.6 66.0739422478841 93.1939103496042
"2075" 414.8 64.4768865028918 98.0484124415189
"2076" 415 63.5846324985507 102.475961640937
"2077" 415.2 64.2555385447296 106.359638943133
"2078" 415.4 66.3792066343083 109.451486123437
"2079" 415.6 68.8047841394396 112.51014968516
"2080" 415.8 71.3258905252174 115.937500115937
"2081" 416 73.2061723918841 120.314789497604
"2082" 416.2 72.7433337785507 121.450320634271
"2083" 416.4 72.3875085456825 121.170058260705
"2084" 416.6 72.3765136524901 121.156031589687
"2085" 416.8 72.3875085456825 121.170058260705
"2086" 417 72.4412613568453 121.125335541519
"2087" 417.2 72.4632317518841 121.084020267604
"2088" 417.4 73.0396633785508 120.385231875809
"2089" 417.6 73.8110840120467 119.924366911669
"2090" 417.8 75.7112240359151 120.812276507217
"2091" 418 78.2512479724901 122.703234388438
"2092" 418.2 79.6552819281442 124.136374420572
"2093" 418.4 79.6083028452174 123.988199424687
"2094" 418.6 79.4156886052174 123.822115508437
"2095" 418.8 78.9295669518841 122.906364591771
"2096" 419 78.7940699215811 122.126311310938
"2097" 419.2 79.7868233603394 121.37840068423
"2098" 419.4 82.18325110627 120.380819958437
"2099" 419.6 85.8327840746911 119.793775423437
"2100" 419.8 89.7893412452174 120.195741878437
"2101" 420 91.9869780025507 121.305021488826
"2102" 420.2 91.2264435943083 121.225961659687
"2103" 420.4 90.4822522124902 120.211975644687
"2104" 420.6 90.1879923203394 119.746130513742
"2105" 420.8 90.6486008743083 118.664772845938
"2106" 421 92.1533520417391 116.790342926155
"2107" 421.2 94.6230414585507 114.426511103437
"2108" 421.4 97.2004034318841 112.164606339271
"2109" 421.6 99.5462256393638 109.849319997279
"2110" 421.8 101.951554685217 107.729644133916
"2111" 422 105.20924770087 105.176630539959
"2112" 422.2 109.270895805217 103.822115488437
"2113" 422.4 112.875533725217 104.105998272604
"2114" 422.6 113.534090983884 104.193910360604
"2115" 422.8 112.451270465683 103.987589549426
"2116" 423 111.503469950672 103.341346257187
"2117" 423.2 111.056955121581 101.024912688437
"2118" 423.4 111.016718491175 96.7967472326396
"2119" 423.6 110.525128065683 92.8069097529142
"2120" 423.8 110.464164511559 88.6016651917912
"2121" 424 109.664149878551 84.8717949566666
"2122" 424.2 108.738133013728 81.4039485265758
"2123" 424.4 107.033292080962 77.9178601433843
"2124" 424.6 106.023970045217 74.4382850037946
"2125" 424.8 104.324211914308 71.1123252459375
"2126" 425 102.412153954783 67.4508779938723
"2127" 425.2 99.272465710672 63.9619755884375
"2128" 425.4 96.0893821634783 60.6950251443071
"2129" 425.6 92.971450784773 57.9289530493819
"2130" 425.8 89.3291747022387 55.8474836892354
"2131" 426 85.8973817512639 53.7281977281468
"2132" 426.2 82.6638651070356 52.6245629896875
"2133" 426.4 79.4156886052174 53.2085623242708
"2134" 426.6 75.8715865892174 54.2836539004375
"2135" 426.8 72.2441677159151 55.7138864600073
"2136" 427 67.9840334612174 56.7548077490625
"2137" 427.2 64.3514632768453 58.1468023837282
"2138" 427.4 60.8933657587058 59.8730993443096
"2139" 427.6 57.0938383474396 61.8349359592708
"2140" 427.8 53.8255110052174 64.1884158151042
"2141" 428 50.0099146318841 66.5144231434375
"2142" 428.2 46.72054121545 69.1933140226817
"2143" 428.4 42.9065349324902 71.9514860859375
"2144" 428.6 38.4851626052174 73.8833042696875
"2145" 428.8 34.8667665252174 75.5895147276042
"2146" 429 31.2845256098686 77.4491279844259
"2147" 429.2 28.3178823652174 78.6664378076042
"2148" 429.4 27.9684251012174 79.8798077721875
"2149" 429.6 28.1527844452174 80.7909799342708
"2150" 429.8 28.2107135399543 80.7553138459375
"2151" 430 28.0173194852174 80.7205375560657
"2152" 430.2 28.0064781583882 79.8117965150838
"2153" 430.4 26.7769684452174 79.2891484309375
"2154" 430.6 24.2124474212174 77.9118590522708
"2155" 430.8 20.8280742871686 76.0969747477668
"2156" 431 17.7958808695652 74.3739549238723
"2157" 431.2 16.6876511118841 72.5675367026042
"2158" 431.4 17.4141785083753 71.9294029059375
"2159" 431.6 17.4976186852174 71.9532791646554
"2160" 431.8 17.5552828235958 72.0601611947213
"2161" 432 17.5651159829952 72.0379274224653
"2162" 432.2 17.5287332932174 71.8894231488125
"2163" 432.4 17.5766399118841 71.9532791646554
"2164" 432.6 17.6802217900823 71.9458160802618
"2165" 432.8 17.9931476274396 71.1939103276042
"2166" 433 18.638087199812 69.6797038118834
"2167" 433.2 19.3808712746911 67.1115891359375
"2168" 433.4 20.4214040718841 63.8664941467067
"2169" 433.6 21.8607192718841 60.4338370567708
"2170" 433.8 23.9375816949472 57.3200364398564
"2171" 434 26.5816025732174 55.1298077474375
"2172" 434.2 29.7728916764369 53.7236163764253
"2173" 434.4 33.2524757518841 52.6499542651042
"2174" 434.6 36.1383101546911 52.4860830484375
"2175" 434.8 36.4627130852174 52.4967516117483
"2176" 435 36.4627130852174 52.4967516117483
"2177" 435.2 35.4803804612174 52.5240385140625
"2178" 435.4 35.2976318286321 51.941252397157
"2179" 435.6 36.0197003332174 49.6682692804375
"2180" 435.8 37.4533006052174 46.3404304492708
"2181" 436 38.9089139332174 42.7932692735625
"2182" 436.2 41.1129711652174 38.8404304417708
"2183" 436.4 43.2716264692174 35.5721154201875
"2184" 436.6 45.0880727105833 32.0069184184985
"2185" 436.8 47.6813180881443 28.5078565013034
"2186" 437 50.4176147732174 25.8125000258125
"2187" 437.2 53.6631647172174 24.8990384864375
"2188" 437.4 55.7778898963802 25.3739937641933
"2189" 437.6 56.4945940452174 25.6091698192302
"2190" 437.8 56.5138554692174 25.8605769489375
"2191" 438 56.5496266852174 25.8733974617708
"2192" 438.2 56.5841820638221 25.8659436752398
"2193" 438.4 56.6259219361265 25.8588286971875
"2194" 438.6 56.4476149622906 25.9937852042302
"2195" 438.8 56.7991933084732 26.769342602798
"2196" 439 57.6588401181063 28.1597222503819
"2197" 439.2 59.6092072877706 31.0029664794481
"2198" 439.4 61.6817403224267 34.4884839343096
"2199" 439.6 64.1991636452174 38.1009615765625
"2200" 439.8 66.7834046985507 41.2339744002083
"2201" 440 69.1728913536619 44.7922008994931
"2202" 440.2 71.8010056505508 48.3135684243819
"2203" 440.4 74.7929468452174 51.0473901609375
"2204" 440.6 78.4067568718841 53.8312729476042
"2205" 440.8 82.5675579870356 56.0686189371875
"2206" 441 86.8400920379447 58.6997378209375
"2207" 441.2 90.502205907543 60.6333855704724
"2208" 441.4 95.0084832433569 62.2970707241933
"2209" 441.6 99.1950308949952 64.4759616029375
"2210" 441.8 102.295801412026 66.8622136511503
"2211" 442 105.173465608854 67.9392483196875
"2212" 442.2 109.638206681496 69.0412567774491
"2213" 442.4 114.287621237945 69.8011364334375
"2214" 442.6 116.513191229217 70.6554487886042
"2215" 442.8 116.641600722551 72.2110043457153
"2216" 443 115.922507559884 73.3733975092708
"2217" 443.2 115.771626405217 73.2163462270625
"2218" 443.4 115.677412918261 73.1950251568071
"2219" 443.6 115.638958433789 73.3158360230804
"2220" 443.8 114.94426069249 74.2504371371875
"2221" 444 112.821697446957 76.723453253981
"2222" 444.2 109.718835898241 79.8641548204724
"2223" 444.4 106.399192590672 82.6944930896875
"2224" 444.6 103.726955506087 85.9291388819157
"2225" 444.8 101.138294560773 89.7323718846042
"2226" 445 98.4582327870356 93.2014861071875
"2227" 445.2 95.5225193856619 96.6981838573819
"2228" 445.4 93.0037477179447 100.054632967187
"2229" 445.6 90.4616965426087 103.370610471264
"2230" 445.8 89.2892620382609 106.581312815611
"2231" 446 88.0833294052174 107.645907978844
"2232" 446.2 86.463618750672 106.872814792187
"2233" 446.4 83.4874640507988 105.651274703147
"2234" 446.6 79.0528571298686 104.041256812449
"2235" 446.8 75.1640816003394 102.325867832157
"2236" 447 70.4880185812174 101.408653947562
"2237" 447.2 66.4623809652174 100.735577023812
"2238" 447.4 61.5025642852174 100.61205631363
"2239" 447.6 56.5427476052174 101.177884716562
"2240" 447.8 51.5148112549735 101.472209294718
"2241" 448 46.8817996489383 101.501006362682
"2242" 448.2 44.1489384718841 100.040064202604
"2243" 448.4 44.2048659515589 99.2208021630107
"2244" 448.6 44.2548346124902 99.3291084909375
"2245" 448.8 44.5166759577756 99.8194321212863
"2246" 449 44.0075538032662 100.712359387767
"2247" 449.2 40.7472054481442 102.316486969108
"2248" 449.4 36.4260246585507 104.069368235937
"2249" 449.6 31.7458043634397 105.698183866382
"2250" 449.8 28.1951172452174 106.144600697861
"2251" 450 25.0406886532174 106.783653952938
"2252" 450.2 24.7273381700955 106.903728999962
"2253" 450.4 24.6939830212174 106.870192414562
"2254" 450.6 25.4837014052174 106.322115490937
"2255" 450.8 25.8414135652174 105.607829775937
"2256" 451 24.7555256198516 103.986280591791
"2257" 451.2 23.0182391332174 101.504807793813
"2258" 451.4 20.7233780452174 98.4008700617708
"2259" 451.6 17.9717460452174 96.1157364938643
"2260" 451.8 15.0247481732174 94.3798077866875
"2261" 452 14.129872825758 93.1412422968834
"2262" 452.2 14.6330992185507 93.402983328117
"2263" 452.4 15.5105640896619 94.4097223166319
"2264" 452.6 16.2179427020595 94.7330466534375
"2265" 452.8 17.7883039118841 94.3624085192708
"2266" 453 21.0097979215811 93.5336539396875
"2267" 453.2 24.6370946294035 92.4759616309375
"2268" 453.4 28.0314624888538 91.0336539371875
"2269" 453.6 31.103756896773 89.0657052172708
"2270" 453.8 32.9508627559151 87.0376789779142
"2271" 454 33.8846455652174 84.7244823332452
"2272" 454.2 34.2546961876565 81.5753987682546
"2273" 454.4 35.3712323918841 77.5309066709375
"2274" 454.6 35.8940424718841 73.0620421976042
"2275" 454.8 35.7564608718841 68.7030678342708
"2276" 455 34.2914252888538 64.2242133509375
"2277" 455.2 31.9275232524902 60.1770105496875
"2278" 455.4 29.1083511943083 57.1787587984375
"2279" 455.6 25.7113364161265 53.9182692846875
"2280" 455.8 21.8882355918841 51.9906136051042
"2281" 456 18.2584277047523 51.2237254537282
"2282" 456.2 15.6603751652174 51.3429054567483
"2283" 456.4 15.3640455652174 52.1012081388862
"2284" 456.6 15.2384582585507 52.1646062792708
"2285" 456.8 15.3344126052174 52.0716223400401
"2286" 457 15.5758128159491 51.8849672188643
"2287" 457.2 15.8764789466808 51.5378752860594
"2288" 457.4 16.4308321252174 51.2845919837424
"2289" 457.6 16.7518558585507 50.2644231271875
"2290" 457.8 16.7535911219742 48.2451923559375
"2291" 458 17.0867616992715 45.0643191718834
"2292" 458.2 18.2909353572174 42.8385989439375
"2293" 458.4 19.5511828132174 41.9567308111875
"2294" 458.6 20.3247632473796 41.2181653218834
"2295" 458.8 20.5720382852174 41.1490385026875
"2296" 459 20.6779761172174 41.0721154256875
"2297" 459.2 21.2828765518841 41.3404304442708
"2298" 459.4 23.3842061892174 41.4182692721875
"2299" 459.6 26.5783140374126 41.3127345628887
"2300" 459.8 30.2552814415811 41.5406468946875
"2301" 460 33.5787052754877 41.5300156340456
"2302" 460.2 36.7997880052174 41.1394231180625
"2303" 460.4 40.2586229857052 41.1438790280107
"2304" 460.6 43.7820542052174 40.9375000409375
"2305" 460.8 46.4786535652174 40.9375000409375
"2306" 461 46.8638820452174 41.0854290351683
"2307" 461.2 46.8927741812174 41.0144231179375
"2308" 461.4 46.4786535652174 40.8751299785051
"2309" 461.6 46.3975528325858 40.6945850609375
"2310" 461.8 46.3975528325858 40.6945850609375
"2311" 462 46.1823239652174 40.7303994490144
"2312" 462.2 46.1230580452174 40.6810897842708
"2313" 462.4 46.1497999847296 40.6373124233765
"2314" 462.6 46.1033027385507 40.6613659183734
"2315" 462.8 46.0736697785508 40.641642052476
"2316" 463 46.0645329492174 40.5913461944375
"2317" 463.2 46.1948010010069 40.1379048984375
"2318" 463.4 47.6625264549735 38.479713922157
"2319" 463.6 49.5797428292174 36.2067308054375
"2320" 463.8 51.3343241735895 33.7192531643096
"2321" 464 52.8716119118841 31.0016025951042
"2322" 464.2 53.1142141332174 28.8798077211875
"2323" 464.4 52.7615466318841 27.7506868409375
"2324" 464.6 52.6321716536385 27.5366903109375
"2325" 464.8 52.6423092452174 27.4759615659375
"2326" 465 52.6539828355205 27.7207168109375
"2327" 465.2 52.9266445518841 28.0803571709375
"2328" 465.4 53.5471482331244 28.137857809891
"2329" 465.6 54.3662066932174 28.4086538745625
"2330" 465.8 55.5068287118841 28.3635355313221
"2331" 466 56.852946119636 27.9947451084956
"2332" 466.2 58.8584960815811 28.0266608671875
"2333" 466.4 61.0347868452174 28.7213828126042
"2334" 466.6 63.9189974779447 29.8448426871875
"2335" 466.8 66.4054722124902 31.4270105209375
"2336" 467 68.9588755314396 33.8776709740486
"2337" 467.2 71.1945626343083 36.7591783584375
"2338" 467.4 73.1958537718841 39.7756410654167
"2339" 467.6 74.3606348843285 42.6127137178264
"2340" 467.8 75.4758518779447 46.3483392071875
"2341" 468 76.2054512718841 51.2854853992708
"2342" 468.2 76.6862038871686 55.6373124383765
"2343" 468.4 76.8131566647523 59.3006485387282
"2344" 468.6 76.3338607652174 62.8605769859375
"2345" 468.8 75.436560281315 67.4478190167912
"2346" 469 73.9194636638221 73.0573569603561
"2347" 469.2 72.9438501412174 77.5913462314375
"2348" 469.4 72.1635384991709 81.5725626933794
"2349" 469.6 71.9807789412174 86.3125000863125
"2350" 469.8 71.2836093505833 90.9093575017912
"2351" 470 71.3761377182609 96.2719482568071
"2352" 470.2 71.6244425972174 100.197115484812
"2353" 470.4 72.4371265252174 104.813239749784
"2354" 470.6 73.6005729785507 109.197573369271
"2355" 470.8 74.769457303754 112.185154896425
"2356" 471 75.099378590672 112.537150462187
"2357" 471.2 75.051331801315 112.475961650937
"2358" 471.4 74.7882489369247 112.157012307279
"2359" 471.6 74.6398432185508 112.130793997732
"2360" 471.8 74.6398432185508 112.130793997732
"2361" 472 74.6677475892174 112.149038573688
"2362" 472.2 74.666103321315 112.203916622523
"2363" 472.4 74.6581168772174 112.254807804563
"2364" 472.6 74.4211565680081 112.270237142682
"2365" 472.8 73.8757361785507 112.421016595937
"2366" 473 72.3453366247296 113.826805929962
"2367" 473.2 70.1702050852174 115.745192423437
"2368" 473.4 67.3085078052174 117.649954330104
"2369" 473.6 64.7635681624267 119.345371317914
"2370" 473.8 64.1991636452174 119.461650387798
"2371" 474 64.3588925271686 119.314610813498
"2372" 474.2 64.3783396824267 119.345371317914
"2373" 474.4 65.0370355892174 119.235577042313
"2374" 474.6 65.6952835559151 119.48848401931
"2375" 474.8 66.9495158163802 120.588662911286
"2376" 475 68.6017748452174 122.814789500104
"2377" 475.2 69.3574669505833 124.520989805572
"2378" 475.4 68.874436561581 123.961975648438
"2379" 475.6 68.1858304731244 123.889199587217
"2380" 475.8 66.5297959492174 124.370192432062
"2381" 476 63.7199769993638 125.412171795206
"2382" 476.2 60.3468788452174 125.937500125937
"2383" 476.4 57.3475999652174 125.763507451771
"2384" 476.6 54.5421860670356 125.439248377187
"2385" 476.8 51.9447333490012 125.646439834586
"2386" 477 51.2838719736385 124.844382715937
"2387" 477.2 50.7161668452174 124.117612694474
"2388" 477.4 49.1470654754613 123.273335020084
"2389" 477.6 45.6793044692174 122.245192429938
"2390" 477.8 41.9201165518841 120.323947006771
"2391" 478 38.8003495433992 117.720716900937
"2392" 478.2 35.5546745252174 115.662774840937
"2393" 478.4 32.3468509041648 115.239119548437
"2394" 478.6 30.3294701799543 115.269483920937
"2395" 478.8 30.2595467918841 115.286612541322
"2396" 479 30.2877271558056 115.258767083585
"2397" 479.2 30.1428836971093 115.0955042731
"2398" 479.4 29.9138289252174 114.783653960937
"2399" 479.6 28.3425022304806 113.417257198437
"2400" 479.8 25.9905809841648 111.473937358437
"2401" 480 24.0679867412174 109.293269340063
"2402" 480.2 21.3034518181904 106.914631084046
"2403" 480.4 18.5495887652174 105.371260789132
"2404" 480.6 16.9979740541063 104.687500104687
"2405" 480.8 16.9790418852174 104.84282554863
"2406" 481 17.3647193494599 104.865239032604
"2407" 481.2 18.1857618674396 105.011574179086
"2408" 481.4 17.6327449828174 103.829807796137
"2409" 481.6 17.3997401203689 101.030740194271
"2410" 481.8 16.5271392452174 97.6682693284375
"2411" 482 15.3329309572174 94.3221154789375
"2412" 482.2 13.5745038832662 91.0125469953277
"2413" 482.4 11.4136897785508 87.6316392817708
"2414" 482.6 8.74418012893835 84.8641548254724
"2415" 482.8 8.29288048521742 84.3894231613125
"2416" 483 8.24225751188408 84.4187624118349
"2417" 483.2 8.40350352846067 84.6069387540456
"2418" 483.4 8.58501208255073 84.4887821357708
"2419" 483.6 9.31694619455072 84.3349359817708
"2420" 483.8 10.2800173945507 82.9887821342708
"2421" 484 11.1446413163285 80.1041667467708
"2422" 484.2 11.7067144494279 76.9597672834375
"2423" 484.4 11.5242378010069 73.4375000734375
"2424" 484.6 10.3517387944857 69.5960366549619
"2425" 484.8 8.06962307067197 66.1909965696875
"2426" 485 5.85944592986858 63.8623658957049
"2427" 485.2 5.48100442097499 63.3850525109375
"2428" 485.4 5.54812756521742 63.3774039095312
"2429" 485.6 5.97652820245879 63.3512931667995
"2430" 485.8 6.87108326627005 62.9111842734375
"2431" 486 8.25647169594914 61.4815901177668
"2432" 486.2 10.7275714579003 58.7986632858155
"2433" 486.4 13.2240653187309 56.3013254201267
"2434" 486.6 15.3576956452174 53.3184524342708
"2435" 486.8 17.2210443918841 50.0499260855529
"2436" 487 18.7224476985508 46.3714250956811
"2437" 487.2 21.0723655183882 42.7292448832546
"2438" 487.4 23.4455739819616 39.8641547804724
"2439" 487.6 26.3793576212174 37.6778846530625
"2440" 487.8 29.1621635983882 36.172021612157
"2441" 488 32.4128752185508 35.5035749861939
"2442" 488.2 35.3249452489383 36.2952817894259
"2443" 488.4 38.1480876852174 37.3028846526875
"2444" 488.6 41.5144592888538 38.9007867521875
"2445" 488.8 44.1426936333025 41.0275164076396
"2446" 489 46.5606170716004 43.7198241026396
"2447" 489.2 49.0376713252174 46.3953755042708
"2448" 489.4 51.0211393918841 49.2948718441667
"2449" 489.6 51.7733054647523 51.9482335045421
"2450" 489.8 52.4543929135101 54.933747709718
"2451" 490 52.5437624247523 58.5493068564026
"2452" 490.2 51.8429601492174 62.7163462165625
"2453" 490.4 50.8812647652174 66.1755953042708
"2454" 490.6 48.7024725179447 69.4864511184375
"2455" 490.8 45.3149425318841 72.6362180213542
"2456" 491 41.5961065512639 74.9267666223328
"2457" 491.2 37.3432353252174 76.9906136301041
"2458" 491.4 33.2011119545508 78.8007479420486
"2459" 491.6 29.3145846229952 79.6127137548264
"2460" 491.8 26.9126303019616 79.9625448026817
"2461" 492 23.4545327838221 81.6351745002398
"2462" 492.2 19.9529210852174 82.7781594234375
"2463" 492.4 17.4969295466128 81.7782872016352
"2464" 492.6 17.2800858197629 81.0948427384375
"2465" 492.8 17.4122475385507 81.1664378101042
"2466" 493 17.3113543652174 81.1481227917708
"2467" 493.2 17.2550418963802 81.2416145714026
"2468" 493.4 17.3574627933255 81.4052755491807
"2469" 493.6 17.3886975349472 81.4260655699916
"2470" 493.8 17.4227954612174 81.4375000814375
"2471" 494 17.4035340372174 81.8413462356875
"2472" 494.2 15.9080220452174 84.0144231609375
"2473" 494.4 13.2297668985507 87.2470238967708
"2474" 494.6 11.5907819918841 90.0499261255529
"2475" 494.8 11.7071971918841 90.4063645592708
"2476" 495 11.7200381412174 90.1572803099375
"2477" 495.2 11.7147016427932 89.6088287609375
"2478" 495.4 12.0617774130223 88.6485695070351
"2479" 495.6 12.4797707918841 87.6830622178606
"2480" 495.8 11.7235280159491 86.5284944580107
"2481" 496 9.57009633855074 85.0217491692708
"2482" 496.2 8.40122599521742 83.509615468125
"2483" 496.4 9.08883050639389 83.0528846984375
"2484" 496.6 9.99201324521742 81.0473901909375
"2485" 496.8 10.5239954318841 78.1063034969097
"2486" 497 10.2488322318841 75.2323718701042
"2487" 497.2 9.10253220335696 71.644119034077
"2488" 497.4 7.5430607652174 68.0803572109375
"2489" 497.6 5.54305876942793 65.2998482434375
"2490" 497.8 6.04133675552046 64.2591783859375
"2491" 498 7.38810043679635 63.6905365009375
"2492" 498.2 9.49671948521742 62.1490385236875
"2493" 498.4 12.5693752185508 60.0217491442708
"2494" 498.6 16.0949919118841 57.771819584399
"2495" 498.8 18.8247519652174 56.1114927301042
"2496" 499 20.4008256274396 53.7900641563542
"2497" 499.2 21.5949760733255 50.7399948532348
"2498" 499.4 22.1203604452174 47.5449951165785
"2499" 499.6 21.5640016212174 43.7740385053125
"2500" 499.8 20.2472817177756 40.3561046915189
"2501" 500 18.4883024161265 37.5633741634375
"2502" 500.2 18.1392366886957 37.4676003719158
"2503" 500.4 18.6509646810069 37.7998482159375
"2504" 500.6 19.5690348647296 38.0575750849619
"2505" 500.8 20.5850527608931 38.6090177101267
"2506" 501 22.3537200052174 39.0913461929375
"2507" 501.2 24.7866212985507 39.8477564501042
"2508" 501.4 27.5416324957437 40.1581478134375
"2509" 501.6 30.1113819918841 39.8329635506811
"2510" 501.8 32.4694910364369 39.0894700203277
"2511" 502 34.5278154924902 37.9479895484375
"2512" 502.2 36.6207555385508 36.3812870186298
"2513" 502.4 38.1673491092174 33.8605769569375
"2514" 502.6 38.7649118585508 31.1755952692708
"2515" 502.8 38.7938392718841 28.3438116654247
"2516" 503 38.3530202777756 27.5743515481468
"2517" 503.2 38.1455532873227 27.5569332259375
"2518" 503.4 38.1419141518841 27.6140286272195
"2519" 503.6 38.2421017785507 27.6774267676042
"2520" 503.8 38.2573140530223 27.6823405530107
"2521" 504 38.1419141518841 27.6140286272195
"2522" 504.2 38.1419141518841 27.6140286272195
"2523" 504.4 38.1419141518841 27.6140286272195
"2524" 504.6 38.1221588452174 27.6436144260657
"2525" 504.8 38.1389775522444 27.7982068885051
"2526" 505 38.1389775522444 27.7982068885051
"2527" 505.2 38.0999341252174 27.8498931902431
"2528" 505.4 38.0233823118841 27.7915434202965
"2529" 505.6 37.9147281252174 27.8605769509375
"2530" 505.8 37.6747734247296 27.1101079070351
"2531" 506 36.6903480961265 25.5179196059375
"2532" 506.2 35.2084808247523 23.7997540488445
"2533" 506.4 33.6439681096077 22.4290572456936
"2534" 506.6 32.3536092985507 21.1298077134375
"2535" 506.8 32.2765636025508 20.8007478840486
"2536" 507 32.7709401518841 21.1511752348264
"2537" 507.2 33.4641778895418 22.1641112487753
"2538" 507.4 34.1513422052174 22.6591117442708
"2539" 507.6 34.9499866149735 22.7573874524009
"2540" 507.8 36.5235386346911 22.8706984034375
"2541" 508 38.1913024185507 23.5804980511939
"2542" 508.2 40.7298593252174 23.925665704399
"2543" 508.4 43.5647458318841 24.3793146200401
"2544" 508.6 46.4603093518841 25.0034340909375
"2545" 508.8 49.3431730318841 24.7442061391426
"2546" 509 52.7289856532174 24.1009615625625
"2547" 509.2 55.9315678052174 23.7087031795272
"2548" 509.4 59.0232732985507 22.9394724095272
"2549" 509.6 61.9911467476565 22.2226782586204
"2550" 509.8 64.3917778852174 22.0508603459375
"2551" 510 64.7060432241648 22.5569332209375
"2552" 510.2 64.8214558052174 22.6238905551683
"2553" 510.4 64.8214558052174 22.6238905551683
"2554" 510.6 64.9414331554613 22.6448170958155
"2555" 510.8 64.9884122383882 22.6541979588643
"2556" 511 65.1926476199543 22.7694838284375
"2557" 511.2 65.2264395918841 22.7915434152965
"2558" 511.4 65.2264395918841 22.7915434152965
"2559" 511.6 65.2838859441648 22.7897267434375
"2560" 511.8 65.2264395918841 22.7915434152965
"2561" 512 65.3837412212174 22.8509615613125
"2562" 512.2 65.2998164452174 22.7964743817708
"2563" 512.4 65.2998164452174 22.7964743817708
"2564" 512.6 65.2998164452174 22.7964743817708
"2565" 512.8 65.2702867359491 22.8042917676448
"2566" 513 65.2998164452174 22.7964743817708
"2567" 513.2 65.3163262372174 22.8028846381875
"2568" 513.4 65.4444371038221 22.9500223843096
"2569" 513.6 65.4465701518841 22.9338370192708
"2570" 513.8 65.6116680718841 23.0070970926042
"2571" 514 65.5709528666808 23.010670754718
"2572" 514.2 65.5803486832662 23.010670754718
"2573" 514.4 65.9677125761265 23.1927447784375
"2574" 514.6 66.2601360132174 23.1682692539375
"2575" 514.8 66.5747392718841 23.2818223676042
"2576" 515 66.6389440185507 23.3142258615785
"2577" 515.2 66.734504571729 23.3972495761701
"2578" 515.4 66.4842689470356 23.4637237996875
"2579" 515.6 66.4259721759491 23.5266182224009
"2580" 515.8 66.5490573732174 23.5913461774375
"2581" 516 66.5698004452174 23.6199457829888
"2582" 516.2 67.1892704185507 24.3074633942708
"2583" 516.4 67.9260252191709 25.8927773067515
"2584" 516.6 68.7214110191305 27.5261287900679
"2585" 516.8 69.5923623652174 29.7486888409375
"2586" 517 70.8066695304348 32.0328177577853
"2587" 517.2 71.9562644015811 34.4864510834375
"2588" 517.4 72.9280907943083 36.8902972396875
"2589" 517.6 73.9069213412174 38.3392094400486
"2590" 517.8 75.3182584088538 39.6437937459375
"2591" 518 76.8346577892174 41.5101496141597
"2592" 518.2 78.0160251278841 43.8263889327153
"2593" 518.4 79.3973443918841 45.9100275184375
"2594" 518.6 80.7297457536619 48.3563034671597
"2595" 518.8 81.9453556238841 50.5357906488264
"2596" 519 83.3555253324901 52.4672203321875
"2597" 519.2 84.9501377678841 53.6725427887153
"2598" 519.4 86.264692627543 54.0949240254724
"2599" 519.6 86.2397359652174 54.0693681859375
"2600" 519.8 86.2793326208272 54.0707083092302
"2601" 520 86.2887284374125 53.9956614048399
"2602" 520.2 86.0315690226087 54.0562291510462
"2603" 520.4 86.0901907478261 54.1147575791984
"2604" 520.6 85.7632033324901 54.0756119421875
"2605" 520.8 85.4692790052174 54.2250458417708
"2606" 521 84.9422356452174 54.5075197783734
"2607" 521.2 84.3206326238221 55.4276610572166
"2608" 521.4 83.4255668743083 56.9864511059375
"2609" 521.6 81.9699209182609 59.4910117651766
"2610" 521.8 80.0898384452174 62.1875000621875
"2611" 522 77.8660194924902 64.5126748896875
"2612" 522.2 75.9445341098983 66.6494476934907
"2613" 522.4 74.2884809785507 68.9045330359375
"2614" 522.6 72.8405388670356 71.1385490221875
"2615" 522.8 71.1583998817391 73.8555602745244
"2616" 523 69.9592466318841 76.4869506259375
"2617" 523.2 68.5539203756522 79.1565636243071
"2618" 523.4 67.5506514212174 82.3509616208125
"2619" 523.6 66.4142274052174 85.1944930921875
"2620" 523.8 64.829537521581 88.3937937946875
"2621" 524 62.6582497252174 91.6805070846875
"2622" 524.2 59.9783994295652 94.5160954122418
"2623" 524.4 56.7171705003285 96.8605770199375
"2624" 524.6 53.3442811421063 99.6725428347153
"2625" 524.8 50.4481818156522 101.873954951372
"2626" 525 49.6632089998841 102.108440273049
"2627" 525.2 49.7934102535895 102.091346255937
"2628" 525.4 49.7934102535895 102.091346255937
"2629" 525.6 49.8539888185508 102.109661274271
"2630" 525.8 50.6075126585508 101.953279194655
"2631" 526 51.3616848387309 101.935421099856
"2632" 526.2 51.8236987252174 102.081730871313
"2633" 526.4 52.88419689545 102.520684360124
"2634" 526.6 54.4181185798516 103.170145506547
"2635" 526.8 56.9066989307988 103.817643216519
"2636" 527 59.1911934052174 103.687500103688
"2637" 527.2 61.351822706087 103.462583715503
"2638" 527.4 64.0932258132174 103.514423180438
"2639" 527.6 66.8407303652174 103.877060543437
"2640" 527.8 69.3419638532174 104.485577027562
"2641" 528 71.8853890318841 105.736034904271
"2642" 528.2 74.6673288626087 107.818771010829
"2643" 528.4 77.2801829008696 109.959239240394
"2644" 528.6 79.0775436061063 111.142628316271
"2645" 528.8 78.9919372772174 110.97168814516
"2646" 529 78.7800616132174 110.966346264813
"2647" 529.2 78.5747630208272 110.806168028255
"2648" 529.4 78.5039812025507 110.749465922715
"2649" 529.6 78.2783473785507 110.717719890937
"2650" 529.8 78.2508310585507 110.717719890937
"2651" 530 77.9325589572174 110.572115495188
"2652" 530.2 77.9325589572174 110.572115495188
"2653" 530.4 77.9153250515332 110.532641810937
"2654" 530.6 77.9093464718841 110.513436994143
"2655" 530.8 77.9153250515332 110.532641810937
"2656" 531 77.9488570852174 110.523298927091
"2657" 531.2 77.9488570852174 110.523298927091
"2658" 531.4 77.7414263652174 110.424679597604
"2659" 531.6 77.6257855457052 110.384029191059
"2660" 531.8 77.6257855457052 110.384029191059
"2661" 532 77.6257855457052 110.384029191059
"2662" 532.2 77.5043626852174 110.385231865809
"2663" 532.4 77.6362999118841 110.369734542604
"2664" 532.6 77.5184383412174 110.370192418063
"2665" 532.8 77.5184383412174 110.370192418063
"2666" 533 77.6087835918841 110.342262015104
"2667" 533.2 77.5904393785508 110.314789487604
"2668" 533.4 77.520902011729 110.293492954658
"2669" 533.6 77.7133951868391 110.272219444992
"2670" 533.8 77.7936739525858 110.117662053437
"2671" 534 77.8324935105833 110.008794669108
"2672" 534.2 77.7513040185508 110.079511944399
"2673" 534.4 77.5445788452174 110.040064212604
"2674" 534.6 77.5812672718841 110.058379230937
"2675" 534.8 77.7084260233992 110.063374235938
"2676" 535 77.5720951652174 110.122481795104
"2677" 535.2 77.5363983176499 110.220244392965
"2678" 535.4 77.3739776612174 110.389423187313
"2679" 535.6 77.6373664359151 110.86594376024
"2680" 535.8 77.7688368532174 111.235577034313
"2681" 536 77.5300965715332 111.524544645937
"2682" 536.2 77.2766567820595 111.818066913437
"2683" 536.4 76.6052717397629 112.720716895937
"2684" 536.6 75.6000922318841 113.831273007604
"2685" 536.8 74.1012866197629 115.177010604688
"2686" 537 72.4111073408272 116.659826570694
"2687" 537.2 70.6624414763285 118.74091892216
"2688" 537.4 69.0369166498686 120.874888314077
"2689" 537.6 68.357880190672 122.100087534688
"2690" 537.8 68.2581564100955 121.903729014962
"2691" 538 68.3316146124902 121.514423198437
"2692" 538.2 68.4930518247296 121.134498244962
"2693" 538.4 68.0803405812174 120.812500120813
"2694" 538.6 67.2217255652174 120.493713138245
"2695" 538.8 65.5030138852174 120.109097753245
"2696" 539 63.0972310163802 119.685263983728
"2697" 539.2 60.2505717252174 119.379807811688
"2698" 539.4 56.9857603572174 119.149038580688
"2699" 539.6 53.8588202346911 119.024544653437
"2700" 539.8 50.5032774220595 119.560981900937
"2701" 540 47.700109721315 120.252697118377
"2702" 540.2 46.1634666270356 121.313374247187
"2703" 540.4 46.2531539671686 121.209545149352
"2704" 540.6 46.5901670725858 120.856528460937
"2705" 540.8 46.4057725014336 120.199454382154
"2706" 541 45.388738841315 119.155136141669
"2707" 541.2 43.5252352185507 117.558379238437
"2708" 541.4 41.1204756161265 115.570367248437
"2709" 541.6 38.0325191412174 113.966346267812
"2710" 541.8 34.9603220132174 112.754807805062
"2711" 542 31.3229541546911 112.192560840937
"2712" 542.2 27.8395217252174 111.854659875168
"2713" 542.4 26.5219391379003 111.115736508864
"2714" 542.6 26.7134692452174 111.07556717222
"2715" 542.8 26.6065014871686 111.021927878377
"2716" 543 26.6065014871686 111.021927878377
"2717" 543.2 26.7134692452174 111.07556717222
"2718" 543.4 26.6779096932174 111.004807803313
"2719" 543.6 26.9860924772174 110.992445165937
"2720" 543.8 27.3539235419916 110.490849986421
"2721" 544 27.5344765487468 108.912613231085
"2722" 544.2 26.7356939652174 106.290064208854
"2723" 544.4 25.3681328612174 103.822115488437
"2724" 544.6 23.534069463754 101.209545129352
"2725" 544.8 21.2884692998516 98.9862805867912
"2726" 545 18.6458958852174 97.6394231745625
"2727" 545.2 15.5946044491199 95.9750235481326
"2728" 545.4 13.9461084292174 94.7163462485625
"2729" 545.6 13.4241708179003 94.464704597279
"2730" 545.8 13.4549421172174 94.4663462483125
"2731" 546 13.9021528718841 94.5666914160657
"2732" 546.2 14.0630863457052 94.7461304887424
"2733" 546.4 14.5567476279201 94.8876040449915
"2734" 546.6 15.1320618212174 94.0803572369375
"2735" 546.8 15.8165488733255 92.2368763916132
"2736" 547 16.3294562094279 89.6520749884375
"2737" 547.2 16.6390637360282 86.7275208767483
"2738" 547.4 16.8630396881443 83.9581379826448
"2739" 547.6 16.7146846894279 80.9071357084375
"2740" 547.8 15.3597090344857 78.0294325358155
"2741" 548 12.7155174514396 75.5614316994931
"2742" 548.2 10.1080603339131 73.8304766624592
"2743" 548.4 7.17521101363847 72.7391195059375
"2744" 548.6 6.00147571546133 72.5885319675229
"2745" 548.8 6.0834159763802 72.6906306630305
"2746" 549 6.27731004521741 72.7506868859375
"2747" 549.2 7.24461452521741 72.8704389288862
"2748" 549.4 8.18052217855075 72.946047081493
"2749" 549.6 8.65884754121742 72.0625000720625
"2750" 549.8 9.01011508942793 70.4213057384375
"2751" 550 9.18245414627005 68.4476215259375
"2752" 550.2 9.23363662082718 65.4309334613034
"2753" 550.4 8.88998462921742 62.6971154473125
"2754" 550.6 7.81822396521741 59.6279762501042
"2755" 550.8 7.07669441855076 58.2945020306811
"2756" 551 7.10632737855074 58.1071253046554
"2757" 551.2 7.08397268942793 58.1034919609375
"2758" 551.4 7.02314713995426 58.1338563334375
"2759" 551.6 6.9979401554877 58.078872199451
"2760" 551.8 7.03553752966186 58.0528846734375
"2761" 552 6.98689757006591 58.0936772142708
"2762" 552.2 7.19961632669889 58.0315171520486
"2763" 552.4 7.6725493299233 57.815328112114
"2764" 552.6 8.46268514416479 57.1014676684375
"2765" 552.8 9.88194796521742 55.615496477798
"2766" 553 11.5145829518841 53.7213828376042
"2767" 553.2 13.6120871496077 51.2845919837424
"2768" 553.4 15.6155811559151 49.8194320712863
"2769" 553.6 18.0267786852174 49.2708333826042
"2770" 553.8 20.1128996898686 49.5242621246584
"2771" 554 22.2188900372174 50.0625000500625
"2772" 554.2 24.0637313103337 51.2237254537282
"2773" 554.4 24.5018385720467 51.9037289449619
"2774" 554.6 24.5120695723285 52.0400641546042
"2775" 554.8 24.5468957833992 52.1263112409375
"2776" 555 24.6306954852174 52.2012363159375
"2777" 555.2 24.6673839118841 52.4301740451042
"2778" 555.4 24.7902901412174 53.5144231304375
"2779" 555.6 24.9425471118841 54.2067308234375
"2780" 555.8 25.7496924985507 56.3770604959375
"2781" 556 26.1461064744857 59.3615150687424
"2782" 556.2 25.7863809252174 62.5309066559375
"2783" 556.4 24.8746239435958 65.8127599410726
"2784" 556.6 23.2958011918841 68.3438117054247
"2785" 556.8 21.8515471652174 71.0748627084375
"2786" 557 20.630762138876 72.5885319675229
"2787" 557.2 19.6066181310711 73.4515713680107
"2788" 557.4 19.6647238389016 73.3767713284375
"2789" 557.6 19.7102130318841 73.22546851504
"2790" 557.8 20.3216397732174 72.7067308419375
"2791" 558 21.5788854488538 72.7993881846875
"2792" 558.2 23.8925402921739 74.1063963951766
"2793" 558.4 26.9877317473451 75.9865999123205
"2794" 558.6 29.6484493056619 78.6554487966042
"2795" 558.8 31.8489301270779 81.7425090262863
"2796" 559 33.9105744052174 84.9375000849375
"2797" 559.2 34.8254920452174 87.9086539340625
"2798" 559.4 35.5638466318841 89.9851191376042
"2799" 559.6 35.8656089412174 91.3894231683125
"2800" 559.8 35.8206656185507 91.3038004576042
"2801" 560 35.8009103118841 91.1248768169631
"2802" 560.2 35.8176793512639 90.2666593031468
"2803" 560.4 36.1808385876565 89.5303706336204
"2804" 560.6 38.4255439118841 88.7946429459375
"2805" 560.8 41.6050653531244 87.9858006246584
"2806" 561 45.3229681252174 87.4759616259375
"2807" 561.2 48.763148039636 87.8247988355887
"2808" 561.4 52.2742020309952 88.7580129092708
"2809" 561.6 55.3988330354396 90.0998932524931
"2810" 561.8 58.1443768834783 91.9492057775679
"2811" 562 60.2463844591305 93.9893395588723
"2812" 562.2 61.9477171954396 96.2451924039375
"2813" 562.4 62.4521972824267 96.4831172700073
"2814" 562.6 62.4656354852174 96.5144231734375
"2815" 562.8 62.4880324898686 96.5546736207049
"2816" 563 62.0311335949849 95.9464446397747
"2817" 563.2 61.9569363385508 95.464127314399
"2818" 563.4 61.8519575577756 94.9178220984956
"2819" 563.6 63.4287066852174 93.8587455151041
"2820" 563.8 65.774320096773 92.544337699382
"2821" 564 68.4279217324901 91.0598777134375
"2822" 564.2 70.9314899385507 89.7287088809375
"2823" 564.4 73.9766293518841 88.4558151067708
"2824" 564.6 77.0244532842418 87.410295584596
"2825" 564.8 79.2838999146911 87.4658401684375
"2826" 565 81.5176961808696 87.9859950712636
"2827" 565.2 84.3227656718841 89.2708334226041
"2828" 565.4 87.9182314852174 90.5528847059375
"2829" 565.6 91.313995521581 92.0738637284375
"2830" 565.8 94.4610009074397 93.7836539399375
"2831" 566 96.5135619559151 95.9822228151235
"2832" 566.2 96.9195076652174 96.4583334297917
"2833" 566.4 96.9093419136619 96.3990385579375
"2834" 566.6 96.8750993821063 96.3477565066042
"2835" 566.8 96.5412346994396 96.0998932584931
"2836" 567 96.4620488452174 95.4567308646875
"2837" 567.2 96.7247046270356 94.8710665284375
"2838" 567.4 98.6436144765218 93.1615803607201
"2839" 567.6 101.806023926106 91.2024573561597
"2840" 567.8 105.261017536127 89.2329546346875
"2841" 568 108.544214808854 86.9864511359375
"2842" 568.2 111.393932761662 84.8349359822708
"2843" 568.4 111.821964406106 84.2708334176042
"2844" 568.6 111.598659386494 84.2681056489162
"2845" 568.8 111.505220989217 84.3306624774931
"2846" 569 111.413141986681 84.3802768198399
"2847" 569.2 110.783622275461 84.5209897655716
"2848" 569.4 110.017767348075 84.1792583259375
"2849" 569.6 108.617682295652 82.2334867043071
"2850" 569.8 106.582322038551 79.278846233125
"2851" 570 104.63140498087 76.0127509121331
"2852" 570.2 102.4187466716 73.2451923809375
"2853" 570.4 100.033972918106 71.4417735757153
"2854" 570.6 97.3790601182609 69.7251254877853
"2855" 570.8 94.4133337470356 68.0703672009375
"2856" 571 91.9535318089383 67.2076252908212
"2857" 571.2 89.3893479105833 67.157012262279
"2858" 571.4 86.6320035038221 67.4044052552398
"2859" 571.6 83.5218739943083 68.2189685996875
"2860" 571.8 79.6620556563802 69.3006485487282
"2861" 572 75.7285017252174 70.3331044659375
"2862" 572.2 71.8097750793638 71.6035413474009
"2863" 572.4 68.1199335083285 73.2110043467153
"2864" 572.6 64.3783396824267 75.4723837964026
"2865" 572.8 61.2799878301063 77.2451923849375
"2866" 573 58.1609311912639 79.4705948916352
"2867" 573.2 55.260111870672 81.6280595221875
"2868" 573.4 52.3598083598841 84.4759616229375
"2869" 573.6 49.4379087070356 87.2224651221875
"2870" 573.8 45.8395244961265 89.9060315584375
"2871" 574 43.0563912545197 92.5296288939607
"2872" 574.2 40.4314623094035 95.0967129752398
"2873" 574.4 38.4496810346911 95.1783907834375
"2874" 574.6 38.4579990585508 94.8231016727324
"2875" 574.8 38.3280299357437 94.7937753984375
"2876" 575 38.4086107918841 94.8428255386298
"2877" 575.2 39.0653542793638 95.0275563802058
"2878" 575.4 39.6215866212174 95.5144231724375
"2879" 575.6 39.8430929972174 96.4567308656875
"2880" 575.8 39.5830637732174 98.6586539448125
"2881" 576 38.8607603732174 101.841346255687
"2882" 576.2 37.3647114774126 105.055698979352
"2883" 576.4 34.8929070292174 107.937500107938
"2884" 576.6 34.1795296549735 108.873710240206
"2885" 576.8 34.2522353785508 108.693910365104
"2886" 577 34.3256122318841 108.538232709271
"2887" 577.2 34.2828836374126 108.517237444352
"2888" 577.4 34.4498942772174 107.543269338312
"2889" 577.6 34.5835497681443 106.791158643377
"2890" 577.8 33.3519931092174 106.072115490688
"2891" 578 30.7594524179003 105.187031062035
"2892" 578.2 27.6208022585507 103.968635635104
"2893" 578.4 24.1441569179447 103.114073529688
"2894" 578.6 20.9152867385508 102.683062232861
"2895" 578.8 20.16146582627 102.607540588437
"2896" 579 19.8370628957437 102.607540588437
"2897" 579.2 20.7671219385507 102.663338366963
"2898" 579.4 21.8818151172174 103.024038564563
"2899" 579.6 22.6790501544857 103.37652449362
"2900" 579.8 22.7871020452174 104.196609415937
"2901" 580 22.7764012541063 104.64476506191
"2902" 580.2 23.1081257785507 104.441773608715
"2903" 580.4 23.8666376694035 104.085979531635
"2904" 580.6 25.3806751838221 104.416927653612
"2905" 580.8 27.8891397047523 105.919611018263
"2906" 581 29.8863126052174 107.851419521771
"2907" 581.2 31.8202160185508 110.286612536322
"2908" 581.4 32.7190824718841 113.14657309145
"2909" 581.6 32.7219417925858 114.115637765937
"2910" 581.8 32.7016666094279 114.044787563437
"2911" 582 32.6960346141063 114.035790712326
"2912" 582.2 32.8030425252174 113.052884728437
"2913" 582.4 33.9446342403394 112.438438198742
"2914" 582.6 36.4916052212174 112.043269342812
"2915" 582.8 39.5445409252174 112.045558720104
"2916" 583 42.7489414633992 112.930507105937
"2917" 583.2 45.4455408233992 114.285402212187
"2918" 583.4 48.1596505688538 115.246940674687
"2919" 583.6 51.2716125605663 116.420505483147
"2920" 583.8 54.9186593543083 117.161276340937
"2921" 584 58.6775554318841 117.906364586771
"2922" 584.2 62.7866592185508 119.040064221604
"2923" 584.4 66.2568474774125 119.886843459474
"2924" 584.6 70.201560891729 120.70494198117
"2925" 584.8 73.6285062124902 121.995192429687
"2926" 585 74.6265981833992 122.117570052187
"2927" 585.2 74.3007104541063 121.869124053493
"2928" 585.4 73.8298756452174 121.848871359307
"2929" 585.6 73.0869350052174 121.871566055937
"2930" 585.8 73.1439810344857 121.866205562767
"2931" 586 73.1268336692174 121.879807814188
"2932" 586.2 73.0112651252174 121.889423198812
"2933" 586.4 73.0112651252174 121.956730891188
"2934" 586.6 72.8175310349849 121.867732680007
"2935" 586.8 72.8444074405663 121.840899048496
"2936" 587 72.7842554852174 121.862408546771
"2937" 587.2 72.7842554852174 121.862408546771
"2938" 587.4 72.7681483710711 121.875586425816
"2939" 587.6 72.739960921315 121.903729014962
"2940" 587.8 72.7567391652174 121.926511110937
"2941" 588 72.7567391652174 121.926511110937
"2942" 588.2 72.7567391652174 121.926511110937
"2943" 588.4 72.7567391652174 121.926511110937
"2944" 588.6 72.7681483710711 121.950633330206
"2945" 588.8 72.6840678585507 121.884245684014
"2946" 589 72.6640526136385 121.858552753437
"2947" 589.2 72.6640526136385 121.858552753437
"2948" 589.4 72.6645594932174 121.860577044938
"2949" 589.6 72.6645594932174 121.860577044938
"2950" 589.8 72.6248019385507 121.864521818117
"2951" 590 72.6452980692174 121.889423198812
"2952" 590.2 72.6741902052174 121.995192429687
"2953" 590.4 72.8759765518841 122.247023931771
"2954" 590.6 73.0869350052174 122.805631990937
"2955" 590.8 73.1400479019616 123.325693325472
"2956" 591 72.9705198052174 123.472016888758
"2957" 591.2 72.9438501412174 123.533653969687
"2958" 591.4 72.9310091918841 123.629807815937
"2959" 591.6 72.7350157546911 123.619686358437
"2960" 591.8 72.4143849512639 124.560040375007
"2961" 592 72.0025097785507 125.434541545553
"2962" 592.2 71.7386353252174 125.287316975104
"2963" 592.4 71.7461397761265 125.360577048437
"2964" 592.6 71.7111190052174 125.274038586813
"2965" 592.8 71.9926321252174 124.872411367476
"2966" 593 72.3765136524901 124.093094529687
"2967" 593.2 73.1995017688538 124.005681942187
"2968" 593.4 74.3466455574126 123.986280611791
"2969" 593.6 76.3155165518841 124.234203420937
"2970" 593.8 78.3466795732174 124.283653970438
"2971" 594 80.5572803203394 124.445942901181
"2972" 594.2 81.7315388861476 124.738931251751
"2973" 594.4 81.6078220985507 124.573031260104
"2974" 594.6 81.6329920656825 124.560040375007
"2975" 594.8 81.00587593545 124.085979551635
"2976" 595 81.7605576139131 122.684991761481
"2977" 595.2 83.3150568861063 120.852030035382
"2978" 595.4 85.2766647652174 119.115155796771
"2979" 595.6 87.3620505490472 117.279562310406
"2980" 595.8 89.0592415545508 115.373397551271
"2981" 596 90.9254595243285 113.416132592049
"2982" 596.2 92.2486123452174 111.225961649687
"2983" 596.4 93.1963619579447 108.586101507187
"2984" 596.6 93.9155094163802 105.606551983961
"2985" 596.8 94.5006721330223 103.123241191303
"2986" 597 94.3809776 101.322115485937
"2987" 597.2 93.8788778709952 99.9033120657153
"2988" 597.4 93.1271348526593 99.1485913334956
"2989" 597.6 92.3646186488538 98.9182693296875
"2990" 597.8 92.2850074777756 98.8623659307049
"2991" 598 92.2945771070356 98.9095280709375
"2992" 598.2 92.4523841174125 99.0894700803277
"2993" 598.4 92.8314943912639 99.7478757705887
"2994" 598.6 93.189655852877 99.7181874974269
"2995" 598.8 94.0092909167068 99.374488642746
"2996" 599 95.6478159215811 98.6735140846875
"2997" 599.2 97.6513297921941 97.9410779154724
"2998" 599.4 99.9115947797629 97.4584791184375
"2999" 599.6 102.599438947036 96.6280595371875
"3000" 599.8 105.366079848854 95.7451924034375
"3001" 600 107.882281516845 94.9714893615189
"3002" 600.2 110.286498161581 94.0056819121875
"3003" 600.4 112.284238582106 93.4930556490486
"3004" 600.6 112.459276203515 93.8753069678524
"3005" 600.8 112.268161295949 94.4365620081326
"3006" 601 111.904783552194 94.6047630641933
"3007" 601.2 111.731104961581 94.4689686259375
"3008" 601.4 111.187407493217 93.9375000939375
"3009" 601.6 111.442183601581 93.2451924009375
"3010" 601.8 112.160109405217 92.1331522660462
"3011" 602 114.991948550749 89.1862725932779
"3012" 602.2 117.352497534579 86.6739976316822
"3013" 602.4 120.023050713662 85.6554488036042
"3014" 602.6 122.350746521496 85.4276610872166
"3015" 602.8 122.301667867826 85.4023830285462
"3016" 603 121.087360702609 85.377299416481
"3017" 603.2 120.151634913789 85.1211735545089
"3018" 603.4 119.51633410309 83.556158021363
"3019" 603.6 118.770066373022 80.8249297243521
"3020" 603.8 118.708993565217 77.6682693084375
"3021" 604 119.461106311884 73.5016026376042
"3022" 604.2 120.262748434551 70.5614316944931
"3023" 604.4 121.422341989565 67.5094064220245
"3024" 604.6 122.171769568773 64.9289530563819
"3025" 604.8 121.912472504165 62.5872976334375
"3026" 605 121.391499200339 59.2301829860594
"3027" 605.2 120.836310838106 55.9545940730486
"3028" 605.4 120.048334443357 52.5654070293096
"3029" 605.6 118.995774766995 49.0229701344931
"3030" 605.8 118.03065645913 45.5779682730027
"3031" 606 116.885305548196 43.4088584722141
"3032" 606.2 115.325682566957 41.8488712793071
"3033" 606.4 113.398343805217 39.8307496473661
"3034" 606.6 111.098491384752 36.9661225772166
"3035" 606.8 108.78517293913 34.5495401683288
"3036" 607 105.664501524366 31.8376636979588
"3037" 607.2 103.525254007771 28.6216244148737
"3038" 607.4 101.617690002551 25.2879273757153
"3039" 607.6 100.367837600773 22.7580128432708
"3040" 607.8 100.35201904 21.7987040351766
"3041" 608 100.35201904 21.7987040351766
"3042" 608.2 100.386051713303 21.7394640151928
"3043" 608.4 100.410640765217 21.8739548713723
"3044" 608.6 100.288495149608 22.2320591216692
"3045" 608.8 99.8372774461477 22.4222942979142
"3046" 609 98.5347455582609 22.5010451730027
"3047" 609.2 95.5952847652174 21.8990384834375
"3048" 609.4 92.7611038052174 20.8092948926042
"3049" 609.6 89.8168575652174 19.0144230959375
"3050" 609.8 87.1780424772174 17.3990384789375
"3051" 610 84.6700258963802 15.9732781912863
"3052" 610.2 83.3467701397629 14.8710664484375
"3053" 610.4 83.127890321581 14.7661713434375
"3054" 610.6 83.1256063582609 14.7251254327853
"3055" 610.8 83.1609654941063 14.7323718096042
"3056" 611 83.1454007070356 14.7399475671875
"3057" 611.2 83.1854244452174 14.8569139342708
"3058" 611.4 83.1427741492174 14.9278846303125
"3059" 611.6 83.1378286484607 15.0747141522889
"3060" 611.8 83.2334016185507 15.1386834470913
"3061" 612 83.1291119763802 15.230881052798
"3062" 612.2 82.0389111118841 16.0199175984375
"3063" 612.4 79.4485739632662 17.2883442949619
"3064" 612.6 76.3291628569247 18.2639540520351
"3065" 612.8 72.8264898368453 19.6852638837282
"3066" 613 70.1793771918841 20.8367674201042
"3067" 613.2 67.272032683357 22.2344588773328
"3068" 613.4 64.4834989518841 23.7213828076042
"3069" 613.6 61.4577702759151 25.2577146943096
"3070" 613.8 58.1935504185507 26.7363165947837
"3071" 614 54.2566000185507 27.3019688917708
"3072" 614.2 50.1242304003394 28.7423780775229
"3073" 614.4 45.9336962032662 30.1776501239863
"3074" 614.6 41.6492038403394 31.8193011575229
"3075" 614.8 37.8850951652174 33.9946992450401
"3076" 615 34.2861721732174 37.0144231139375
"3077" 615.2 31.3680664372174 40.1586538863125
"3078" 615.4 28.1556066318841 43.9158037914503
"3079" 615.6 24.8367151118841 47.4759615859375
"3080" 615.8 20.8066325518841 50.8388807214503
"3081" 616 17.7368506305833 53.7423781025229
"3082" 616.2 15.1737707694279 56.7674595709375
"3083" 616.4 14.38303862627 58.3362854834375
"3084" 616.6 14.3836179172174 58.4649725859375
"3085" 616.8 14.3548786496619 58.5016026226042
"3086" 617 14.3762802318841 58.3500874709375
"3087" 617.2 14.1836659918841 58.4588675798264
"3088" 617.4 13.9112296344066 58.3699324908024
"3089" 617.6 12.7194845739979 58.9018527793521
"3090" 617.8 11.1076749470356 60.2381993609375
"3091" 618 8.72626252521742 61.5284944330107
"3092" 618.2 7.08445543188409 62.0821887067708
"3093" 618.4 7.06978006121742 62.0817308313125
"3094" 618.6 7.93605025855076 61.7560404956811
"3095" 618.8 8.28600140521741 62.5199176449375
"3096" 619 7.92370319188407 65.3605769884375
"3097" 619.2 7.23885256077296 68.8648504962153
"3098" 619.4 6.3315990008931 72.309641444451
"3099" 619.6 5.58736379929149 74.9261040635301
"3100" 619.8 5.78451776885379 76.1239802626042
"3101" 620 6.27660449855075 75.6515040204247
"3102" 620.2 7.01107857855075 75.7543498926042
"3103" 620.4 8.75377884521741 77.6499542901042
"3104" 620.6 10.8546498772174 81.2451923889375
"3105" 620.8 12.1052666212174 85.3001374479375
"3106" 621 12.4771714094279 89.5306174984375
"3107" 621.2 12.3292818381586 93.0302602740257
"3108" 621.4 12.7347210333255 93.4011175570186
"3109" 621.6 13.340045483357 93.3346378393096
"3110" 621.8 15.5044493518841 95.2873169451042
"3111" 622 18.2961489757437 99.0043017184375
"3112" 622.2 20.2732392718841 103.22546854504
"3113" 622.4 22.6886547669952 106.296474465271
"3114" 622.6 25.5896392372174 109.735577032812
"3115" 622.8 28.1600255820595 112.820091205937
"3116" 623 30.9377256746911 114.348431288437
"3117" 623.2 33.2587396296077 114.952509495816
"3118" 623.4 36.4627130852174 114.399038575937
"3119" 623.6 40.1682441785507 114.279990956771
"3120" 623.8 43.951178903754 114.952509495816
"3121" 624 47.4692410852174 115.525412203437
"3122" 624.2 51.0280184718841 116.624313303437
"3123" 624.4 54.5057400321942 118.531417828728
"3124" 624.6 58.2234242969247 120.871834079596
"3125" 624.8 61.3924990052174 124.289148475937
"3126" 625 62.2455049252174 125.442994630937
"3127" 625.2 62.3080420161265 125.474213412187
"3128" 625.4 62.2815818781063 125.467414655382
"3129" 625.6 62.1574527012174 124.774038586312
"3130" 625.8 62.4074032731244 123.656641447449
"3131" 626 64.6407670247296 122.522865976181
"3132" 626.2 68.7771113959151 121.357893681286
"3133" 626.4 72.7587525544857 120.487218694596
"3134" 626.6 76.4439260452174 119.701236383437
"3135" 626.8 80.1861455652174 118.629807810937
"3136" 627 83.9508784379447 117.510926690938
"3137" 627.2 87.6893457324902 116.697989627187
"3138" 627.4 91.5503857252174 115.598672276771
"3139" 627.6 94.0158479972174 115.610577038688
"3140" 627.8 94.6147031797629 116.461975640937
"3141" 628 94.6234583724901 116.619318298438
"3142" 628.2 94.5129761785507 116.514423193437
"3143" 628.4 94.1624227359491 116.200164281303
"3144" 628.6 93.7608634318841 115.497939675937
"3145" 628.8 94.3520473979447 113.795891722187
"3146" 629 96.3612623242872 111.536784548031
"3147" 629.2 98.8278541843479 108.989339573872
"3148" 629.4 101.666820591304 106.422449939198
"3149" 629.6 104.604378081581 103.813374229687
"3150" 629.8 107.781345682551 101.193910357604
"3151" 630 110.926558634154 98.2288257938098
"3152" 630.2 114.218941614995 95.4759616339375
"3153" 630.4 116.833098358261 93.261914808981
"3154" 630.6 117.988783798261 91.497700760394
"3155" 630.8 118.107074065217 89.375000089375
"3156" 631 119.254050882664 85.7001842100864
"3157" 631.2 121.529722102106 81.9033120477153
"3158" 631.4 124.278755338551 78.4775641810417
"3159" 631.6 125.493295129662 77.1768163164931
"3160" 631.8 125.287839940329 77.3563034961597
"3161" 632 125.334027541031 77.3596825460538
"3162" 632.2 124.780529391304 77.5762960641984
"3163" 632.4 123.799512765217 77.6499542901042
"3164" 632.6 122.829263394783 76.5144231534375
"3165" 632.8 121.772477191884 73.8495879859375
"3166" 633 120.655626841813 70.1846359130652
"3167" 633.2 119.448094718706 66.2237254687282
"3168" 633.4 118.83583708912 62.5041041900838
"3169" 633.6 118.984156765217 58.2818224026042
"3170" 633.8 118.901607805217 54.4645049644481
"3171" 634 118.64752093543 51.3548486601928
"3172" 634.2 118.168734111559 47.926243012279
"3173" 634.4 118.319285684287 44.7478757155887
"3174" 634.6 118.784364354783 42.2418478683288
"3175" 634.8 118.708993565217 41.682692349375
"3176" 635 118.684916785217 41.778846195625
"3177" 635.2 118.672109987345 41.8049304837035
"3178" 635.4 118.591750114783 41.690008402894
"3179" 635.6 118.516379325217 41.7568980350679
"3180" 635.8 118.055780055652 42.0244565637636
"3181" 636 116.520195383399 41.2521853559375
"3182" 636.2 113.315794845217 39.5563811584375
"3183" 636.4 109.907360250435 38.2033863258288
"3184" 636.6 106.484708426613 36.984011664891
"3185" 636.8 103.456633397776 36.2773927017515
"3186" 637 99.9596415691199 36.8005394364253
"3187" 637.2 96.8735429033992 38.0791084296875
"3188" 637.4 94.1716142956522 39.6164298055027
"3189" 637.6 91.7764980939131 41.6983696069158
"3190" 637.8 90.0009111723285 44.7409188481597
"3191" 638 88.3513144347826 47.7769649307201
"3192" 638.2 87.7650971826087 50.4525502176766
"3193" 638.4 87.1027478197629 53.9707168371875
"3194" 638.6 86.4653697892174 58.1682692889375
"3195" 638.8 85.6913293084732 62.753242459891
"3196" 639 85.452500761315 67.0350610426448
"3197" 639.2 85.7169258852174 71.6517857859375
"3198" 639.4 86.8522731756522 75.5779683030027
"3199" 639.6 87.7944080452174 79.7574301496875
"3200" 639.8 88.4350597565218 83.805393060394
"3201" 640 89.3705562774125 87.9731473675229
"3202" 640.2 90.2846350052174 92.4759616309375
"3203" 640.4 90.6135801033992 97.4759616359375
"3204" 640.6 90.6626853147826 102.417433212785
"3205" 640.8 91.0397340191709 106.670952700589
"3206" 641 91.0206965652174 109.847756520104
"3207" 641.2 91.5760676238841 110.228098400826
"3208" 641.4 91.7346254330435 110.377299441481
"3209" 641.6 91.8243259776619 110.458867631826
"3210" 641.8 91.8243259776619 110.458867631826
"3211" 642 91.8549849884732 110.382938393031
"3212" 642.2 91.8255489252174 110.360577033437
"3213" 642.4 91.8792393057052 110.515361273742
"3214" 642.6 91.7476978735101 110.327744012767
"3215" 642.8 91.5889085732174 110.360577033437
"3216" 643 91.1926735652174 110.635302308438
"3217" 643.2 90.0553323385507 111.505265679271
"3218" 643.4 88.1842225785507 113.281822457604
"3219" 643.6 86.0433694997629 115.797639975937
"3220" 643.8 83.4068348340546 118.272026057449
"3221" 644 81.0892923349952 120.963141146604
"3222" 644.2 80.2941974559491 123.30147760923
"3223" 644.4 80.7543575732174 122.677884738063
"3224" 644.6 81.2243832979003 122.025680234596
"3225" 644.8 81.5803057785507 121.157280340937
"3226" 645 83.1303918052174 121.258012941771
"3227" 645.2 86.1309214270356 122.650786835937
"3228" 645.4 87.1336964080081 123.272026062449
"3229" 645.6 86.7484679280081 122.4670171171
"3230" 645.8 87.1813310130223 121.641064849596
"3231" 646 88.6996949732174 120.270833453604
"3232" 646.2 91.9539584185507 119.005265686771
"3233" 646.4 95.7270734557437 118.619686353437
"3234" 646.6 99.2303662733025 118.089709610725
"3235" 646.8 99.7961096185508 118.419185100104
"3236" 647 99.6310116985508 118.400870081771
"3237" 647.2 99.3576829198841 118.330662511493
"3238" 647.4 99.2374449397629 118.227709908437
"3239" 647.6 99.2101613159151 118.209414250589
"3240" 647.8 99.0073084452174 118.062042242604
"3241" 648 98.2790431758841 117.655448835604
"3242" 648.2 98.1955770052174 116.741695920938
"3243" 648.4 99.1985804257052 114.577274973864
"3244" 648.6 101.694735698551 112.270833445604
"3245" 648.8 105.106759378551 110.964972638437
"3246" 649 109.32727070473 110.102603299596
"3247" 649.2 110.461602016127 110.273164445938
"3248" 649.4 110.233967005217 110.325611998438
"3249" 649.6 110.238446406148 110.311382042333
"3250" 649.8 109.967975911884 109.994276666771
"3251" 650 109.510593526106 109.12553429716
"3252" 650.2 110.229487604287 107.887410662449
"3253" 650.4 112.308947681581 105.509178427187
"3254" 650.6 115.583389761581 103.323863739687
"3255" 650.8 117.79967517638 102.672741605356
"3256" 651 117.489103378551 102.758012923271
"3257" 651.2 116.261187598551 102.491987281979
"3258" 651.4 115.703315541031 101.545729081868
"3259" 651.6 115.973871357217 98.3990385599375
"3260" 651.8 116.924101607884 94.9802351377153
"3261" 652 118.285242237217 91.2879274417153
"3262" 652.2 120.081370025217 87.5240385490625
"3263" 652.4 122.906192236845 84.3274821952398
"3264" 652.6 124.872649245217 81.1939103376042
"3265" 652.8 125.199645513124 78.3346378243096
"3266" 653 125.107136146087 74.3990385359375
"3267" 653.2 125.278368601813 70.3155688100864
"3268" 653.4 125.988020076845 66.4831172400073
"3269" 653.6 125.825582853638 63.1844636259375
"3270" 653.8 124.939645502609 60.2100753110462
"3271" 654 123.594391107036 57.3011364209375
"3272" 654.2 121.942453892026 54.8409370433843
"3273" 654.4 120.014490080773 51.7665598808264
"3274" 654.6 118.704295656925 48.479713932157
"3275" 654.8 118.943480466087 44.0813127531114
"3276" 655 119.120487623399 40.2119755646875
"3277" 655.2 120.141038566957 37.9358277971331
"3278" 655.4 120.314112231884 38.2195513202708
"3279" 655.6 120.109824401581 38.4549825559375
"3280" 655.8 119.797487991264 38.9160331337282
"3281" 656 118.936628576127 38.8221154234375
"3282" 656.2 117.251824966957 37.8020485327853
"3283" 656.4 114.75164645249 35.1770105246875
"3284" 656.6 113.031459538551 32.1829212776042
"3285" 656.8 112.778502491533 28.7209008384375
"3286" 657 112.481133138551 26.9631410526042
"3287" 657.2 111.986286798388 26.8380628786204
"3288" 657.4 110.857670258551 27.0180861076042
"3289" 657.6 107.858391378551 25.3733974612708
"3290" 657.8 104.522536062609 23.6966973481114
"3291" 658 101.036637045217 21.7227564319792
"3292" 658.2 98.0828771839408 19.5299713779588
"3293" 658.4 95.6478159215811 17.9742133046875
"3294" 658.6 92.1496300274397 15.2110042887153
"3295" 658.8 89.1689733033992 11.5930944171875
"3296" 659 88.1383620452174 10.4115973416518
"3297" 659.2 87.7623056718841 11.2213827951042
"3298" 659.4 85.3259044957437 11.7168522384375
"3299" 659.6 81.2947475243285 12.3392094140486
"3300" 659.8 76.4590600212174 13.3894230903125
"3301" 660 72.0096710772174 13.6778846290625
"3302" 660.2 67.215420680111 13.8098404393418
"3303" 660.4 63.1397853252174 13.0266608521875
"3304" 660.6 58.5819948787058 11.7782871316352
"3305" 660.8 54.0140984666808 10.5059803106936
"3306" 661 49.9457098852174 9.92436680166921
"3307" 661.2 46.2947945179447 11.1560314796875
"3308" 661.4 42.9174302834397 14.4588675358264
"3309" 661.6 39.3610987918841 18.4649725459375
"3310" 661.8 36.1056720549735 22.710483137157
"3311" 662 32.9862609486321 26.4534474936204
"3312" 662.2 29.8668498422906 30.2902204805716
"3313" 662.4 26.6862389576498 33.9936330901267
"3314" 662.6 23.8079575172174 37.1105769601875
"3315" 662.8 21.7249720932174 40.6957417989375
"3316" 663 19.9556727172174 45.1682692759375
"3317" 663.2 17.4420568852174 48.7740385103125
"3318" 663.4 14.6726098318841 52.4858235238862
"3319" 663.6 12.3656579020595 57.0609818384375
"3320" 663.8 10.3088227673796 61.6339657580997
"3321" 664 10.2773140367964 65.6136134259375
"3322" 664.2 11.0149729063939 68.5279978060845
"3323" 664.4 12.2022776470779 69.4884839693096
"3324" 664.6 12.4470058930223 69.3896576678887
"3325" 664.8 12.465797526193 69.3052299004497
"3326" 665 12.4376100764369 69.333372489596
"3327" 665.2 12.4051945092174 69.3125000693125
"3328" 665.4 12.3809942585508 69.2313856708093
"3329" 665.6 12.6398336743083 68.7609266421875
"3330" 665.8 13.5557122500955 68.4984756782546
"3331" 666 16.2681801003285 68.4332265641597
"3332" 666.2 19.871012039636 68.7460868308212
"3333" 666.4 23.5575590052174 69.7836539159375
"3334" 666.6 26.7619595433992 71.3658217496875
"3335" 666.8 29.6249075652174 74.2416958784375
"3336" 667 32.4178140452174 76.8990385384375
"3337" 667.2 35.16368681545 80.1772138547747
"3338" 667.4 37.4065228612174 84.1490385456875
"3339" 667.6 38.8629828452174 88.087401468758
"3340" 667.8 39.9924810182407 92.3417934733794
"3341" 668 40.4250631652174 97.0913462509375
"3342" 668.2 40.2416210318841 102.494276659271
"3343" 668.4 39.535582123357 106.733564507449
"3344" 668.6 39.9193578246769 109.471803643775
"3345" 668.8 40.9917506203526 112.372011546883
"3346" 669 40.5809889785507 115.323947001771
"3347" 669.2 40.2074922628918 115.892777396751
"3348" 669.4 40.5268735492174 115.495192423188
"3349" 669.6 41.6247747172174 115.005876183382
"3350" 669.8 44.7082418273451 116.37121533732
"3351" 670 48.8513107943083 118.883304314688
"3352" 670.2 52.8349234852174 121.514423198437
"3353" 670.4 55.6128488576619 124.89476508216
"3354" 670.6 56.7484946343083 125.264423202187
"3355" 670.8 56.602099667543 124.810487602449
"3356" 671 56.2221153642418 123.817425076913
"3357" 671.2 58.2516117466808 122.325867852157
"3358" 671.4 62.2638491385507 120.955815139271
"3359" 671.6 66.9565885546911 120.542763278437
"3360" 671.8 71.3933055092174 120.889423197812
"3361" 672 75.7927064718841 122.054716239271
"3362" 672.2 79.8009170852174 123.629807815937
"3363" 672.4 80.3070893903337 123.978645025589
"3364" 672.6 79.9022930010069 123.295799718437
"3365" 672.8 80.4163430715589 121.76301606923
"3366" 673 83.2545352024267 119.425872212449
"3367" 673.2 87.0589718561265 116.951486130937
"3368" 673.4 91.7780207361265 114.451486128437
"3369" 673.6 95.9854520718841 112.525271315681
"3370" 673.8 98.1909909518841 111.303800477604
"3371" 674 101.676391485217 108.638965310104
"3372" 674.2 106.941607321496 106.885621752682
"3373" 674.4 111.967495165217 107.091346260937
"3374" 674.6 111.413141986681 107.016299356547
"3375" 674.8 110.426581245217 106.850961645312
"3376" 675 110.120149499763 106.619318288438
"3377" 675.2 109.621103514308 105.465472133438
"3378" 675.4 111.079794754783 101.480978362351
"3379" 675.6 112.747124231884 96.8807235401042
"3380" 675.8 115.254778194551 92.544337699382
"3381" 676 118.590146480962 88.4497750475332
"3382" 676.2 122.270307917558 85.863850331363
"3383" 676.4 123.755486653217 85.0742522218264
"3384" 676.6 123.13036589249 84.9847028821875
"3385" 676.8 121.855026151884 84.8569140042708
"3386" 677 119.835991777983 82.3286621117886
"3387" 677.2 117.780164896773 78.2793804201597
"3388" 677.4 116.38532815926 73.989873232746
"3389" 677.6 114.458639335884 69.8862180186042
"3390" 677.8 112.553363478551 65.5769231425
"3391" 678 111.823034485217 62.3958333957292
"3392" 678.2 110.000371012026 59.0717062783843
"3393" 678.4 107.400932558551 55.336538516875
"3394" 678.6 104.776563538551 51.875000051875
"3395" 678.8 101.283825319884 49.2451923569375
"3396" 679 97.092422721581 47.4497378096875
"3397" 679.2 93.1096438585507 46.2122253209375
"3398" 679.4 88.7880156491199 46.4159240614253
"3399" 679.6 84.9831573518841 47.6316392417708
"3400" 679.8 81.3234867918841 49.2708333826042
"3401" 680 76.8782053565218 51.7568980450679
"3402" 680.2 72.7704973252174 53.0179196334375
"3403" 680.4 68.61699663926 55.2828355708311
"3404" 680.6 64.7893008911749 58.3515753447673
"3405" 680.8 61.7982047466128 61.9571780583794
"3406" 681 58.9372928161265 65.8937937721875
"3407" 681.2 55.8047663019616 69.8283766351235
"3408" 681.4 52.7107943083285 74.2110043477153
"3409" 681.6 50.1199799118841 78.4100275509375
"3410" 681.8 47.6251668985508 83.4558151017708
"3411" 682 45.1785074452174 88.2259616266875
"3412" 682.2 43.6444726052174 92.7506869059375
"3413" 682.4 41.7508494924902 97.2836539434375
"3414" 682.6 40.5123100335101 100.824929744352
"3415" 682.8 41.4706833252174 102.384868523437
"3416" 683 41.5766211572174 102.245192409938
"3417" 683.2 41.5834331242418 102.297725243011
"3418" 683.4 41.4608056718841 102.07162239004
"3419" 683.6 41.0572673954613 101.575398788255
"3420" 683.8 40.3700305252174 101.880723545104
"3421" 684 38.4828136510711 103.179526369596
"3422" 684.2 35.8425891905833 105.055698979352
"3423" 684.4 32.3118762132174 107.024038568563
"3424" 684.6 28.2309887231121 108.194585128437
"3425" 684.8 25.8734092861477 108.960755922914
"3426" 685 25.633512480773 108.608440279549
"3427" 685.2 25.8637240949472 108.546647717694
"3428" 685.4 25.9074527332174 108.607829778937
"3429" 685.6 26.2195865785508 108.718565197476
"3430" 685.8 27.174426400773 108.97168814316
"3431" 686 27.4772587892174 110.735577033813
"3432" 686.2 27.6531460031121 113.589321975937
"3433" 686.4 27.5382532985507 114.463141140104
"3434" 686.6 27.9766799972174 113.794642970938
"3435" 686.8 28.0537256932174 113.036401211937
"3436" 687 28.8696569925858 112.860577035937
"3437" 687.2 29.9983912744857 112.579151144474
"3438" 687.4 33.2249594318841 113.831273007604
"3439" 687.6 36.6553273252174 116.514423193437
"3440" 687.8 39.8563925518841 119.820284002604
"3441" 688 42.9840809252174 123.391712577604
"3442" 688.2 43.3775643012174 124.774038586312
"3443" 688.4 43.3360001757437 124.014423200937
"3444" 688.6 43.3601372985507 123.245192430937
"3445" 688.8 44.5713027983882 122.166393180328
"3446" 689 48.4611708647296 121.256449464596
"3447" 689.2 52.4447561785507 121.68700702504
"3448" 689.4 56.0635050318841 123.062042247604
"3449" 689.6 59.5250580878841 125.108440296049
"3450" 689.8 62.6857660452174 127.649954340104
"3451" 690 62.6494945324902 127.318619008438
"3452" 690.2 62.4703333935101 126.528494498011
"3453" 690.4 64.471642326193 125.130745903742
"3454" 690.6 68.8577406126593 123.683475078961
"3455" 690.8 72.9676976185507 122.421016605937
"3456" 691 76.7042727652174 121.341839371835
"3457" 691.2 80.974112910672 120.823863757187
"3458" 691.4 85.0802982997629 120.727709910937
"3459" 691.6 88.8000335540546 121.375782768961
"3460" 691.8 90.6398456815811 121.977709912187
"3461" 692 90.6133434765688 121.592385776478
"3462" 692.2 90.5915948416619 120.373397556271
"3463" 692.4 93.1700963797629 117.493444173437
"3464" 692.6 96.9711007652174 114.481456158437
"3465" 692.8 101.200359149217 112.100961650563
"3466" 693 105.649748093217 110.225961648688
"3467" 693.2 109.463510045217 108.696697433111
"3468" 693.4 112.126611276522 106.414088735177
"3469" 693.6 115.016537602664 103.392491920086
"3470" 693.8 117.703119200773 101.099893263493
"3471" 694 118.993328871884 100.433837096771
"3472" 694.2 119.016356714154 100.405585206789
"3473" 694.4 118.342109298551 100.580357243437
"3474" 694.6 117.243450434783 100.360577023438
"3475" 694.8 116.655807730324 98.1960925695545
"3476" 695 116.872737810551 94.1426282992708
"3477" 695.2 117.800955005217 90.4155220684375
"3478" 695.4 118.893582211884 86.0256411116666
"3479" 695.6 121.033802648008 81.7156753947747
"3480" 695.8 123.532375158551 78.509615463125
"3481" 696 125.390567534995 75.2964744342708
"3482" 696.2 125.542213031884 72.1188187534375
"3483" 696.4 125.179080990672 68.1665210471875
"3484" 696.6 125.694783196437 63.6298077559375
"3485" 696.8 126.711239717945 59.6437937659375
"3486" 697 127.031533851884 58.798076981875
"3487" 697.2 127.017671463399 58.9182692896875
"3488" 697.4 127.008527150995 59.0742521958264
"3489" 697.6 126.999966518106 58.9802351017153
"3490" 697.8 126.892859064752 59.0949240304724
"3491" 698 126.706671791304 59.2067308284375
"3492" 698.2 125.800699674308 58.8920455134375
"3493" 698.4 123.918138678106 56.7152778344931
"3494" 698.6 121.3469712 54.031145538981
"3495" 698.8 118.96153223544 50.9204060338264
"3496" 699 116.67778885249 47.7469406071875
"3497" 699.2 113.998699877945 45.0284091359375
"3498" 699.4 111.827412081581 42.5633741684375
"3499" 699.6 108.290314219763 40.1595280121875
"3500" 699.8 104.477936809869 38.6566413624491
"3501" 700 100.295072221217 37.7451923454375
"3502" 700.2 97.3108953214965 37.7890206102398
"3503" 700.4 93.9259613518841 39.0144231159375
"3504" 700.6 90.9025014633992 40.6665210196875
"3505" 700.8 88.510430546087 43.4876672675679
"3506" 701 86.0696350779447 46.9777098371875
"3507" 701.2 83.5778310956522 50.6950251343071
"3508" 701.4 81.3118687901063 54.0571581737153
"3509" 701.6 79.6168634781063 58.2024573231597
"3510" 701.8 78.5718547918841 62.3111264359375
"3511" 702 77.4069972452174 66.9081960376042
"3512" 702.2 77.0144310798841 71.852029986382
"3513" 702.4 76.8241515579447 76.6630245521875
"3514" 702.6 77.4472650305833 81.7348734400838
"3515" 702.8 78.236513623754 86.6785882667912
"3516" 703 79.3486923478261 91.3221154759375
"3517" 703.2 80.7548161785507 94.5638737209375
"3518" 703.4 83.7118236104348 96.3806439090897
"3519" 703.6 88.1796365252174 98.3850525459375
"3520" 703.8 92.7848678997629 101.671765835938
"3521" 704 96.4925852491199 104.68984532045
"3522" 704.2 99.9398059563285 108.211004381715
"3523" 704.4 100.463171921581 110.447989620938
"3524" 704.6 100.568234234308 110.745192418437
"3525" 704.8 100.526209309217 110.552884725937
"3526" 705 100.479784338551 110.316198335168
"3527" 705.2 100.489661991884 110.404955731707
"3528" 705.4 100.190510205217 110.344093516937
"3529" 705.6 100.065962651533 110.269483915937
"3530" 705.8 100.083196557217 110.302884725688
"3531" 706 99.8796501576499 110.313799486613
"3532" 706.2 99.4475695652174 110.552884725937
"3533" 706.4 98.4128279503337 113.379360578496
"3534" 706.6 97.1974850343083 117.301136480938
"3535" 706.8 96.1731274852174 118.052884733437
"3536" 707 95.069973201581 118.017919698438
"3537" 707.2 93.9351334585507 118.648122829271
"3538" 707.4 91.1309147136619 120.561431744493
"3539" 707.6 86.7305503242872 122.583296186984
"3540" 707.8 82.0898909605663 123.746086885821
"3541" 708 77.4846073785507 124.832963635681
"3542" 708.2 73.1977058318841 125.414817679655
"3543" 708.4 69.5034634852174 126.036119455425
"3544" 708.6 67.9950735457052 125.271458849474
"3545" 708.8 65.3844820452174 125.128821624143
"3546" 709 60.9632444132174 126.408653972563
"3547" 709.2 58.0167163320467 127.504104255084
"3548" 709.4 58.0175903614965 127.449128034426
"3549" 709.6 58.0730912315589 127.466580802889
"3550" 709.8 58.3051679012174 127.456730896688
"3551" 710 58.5119747694279 127.536690410937
"3552" 710.2 59.6727290052174 127.514423204438
"3553" 710.4 60.4385999118841 127.906364596771
"3554" 710.6 62.2248676852174 127.350961665812
"3555" 710.8 62.9150687118841 127.108440298049
"3556" 711 62.8508639652174 127.036401225937
"3557" 711.2 62.8837493232662 127.053822828742
"3558" 711.4 62.9296606997629 127.100087539688
"3559" 711.6 62.9449313847523 127.046623561751
"3560" 711.8 62.8990175252174 126.985577050063
"3561" 712 62.9701013518841 127.018086207604
"3562" 712.2 63.4094452612174 126.947115511562
"3563" 712.4 65.9159427408696 127.501045278003
"3564" 712.6 69.4669391391709 129.649485818379
"3565" 712.8 69.706179870672 129.696241388437
"3566" 713 69.6007368973913 129.574623875394
"3567" 713.2 69.4758979410314 129.613707643031
"3568" 713.4 69.0337810692174 128.466346282313
"3569" 713.6 69.9250596888538 127.327360267188
"3570" 713.8 72.4601743829952 125.35630354416
"3571" 714 75.7757733518841 123.30436402863
"3572" 714.2 79.7550565518841 121.844093528437
"3573" 714.4 83.7849905757437 121.311994048437
"3574" 714.6 87.7768976597629 122.030157464688
"3575" 714.8 90.4034554779447 122.589598024688
"3576" 715 90.2296023652174 122.576694261771
"3577" 715.2 90.2296023652174 122.448489133437
"3578" 715.4 90.0721834182407 121.572562733379
"3579" 715.6 91.664203230672 119.180507112187
"3580" 715.8 95.262587441581 115.876311304688
"3581" 716 99.1891846091199 113.76113988862
"3582" 716.2 103.299854365217 113.245192420937
"3583" 716.4 106.548614546551 114.211004387715
"3584" 716.6 105.956139116845 114.202258611519
"3585" 716.8 105.225996765217 113.016254691771
"3586" 717 106.120582902106 110.43322660616
"3587" 717.2 108.885667325217 106.706730875937
"3588" 717.4 112.000280567771 103.138809432108
"3589" 717.6 115.241937245217 99.2067308684375
"3590" 717.8 118.357263213913 95.4609114666984
"3591" 718 121.426083801813 91.5676146578524
"3592" 718.2 123.156242350995 87.3050214548264
"3593" 718.4 124.750076547036 81.9689686134375
"3594" 718.6 125.869218573913 77.5344900440897
"3595" 718.8 124.986466750672 72.9654721009375
"3596" 719 123.472985767884 67.8776710080486
"3597" 719.2 122.808925245217 62.5858517109375
"3598" 719.4 122.786678007771 57.500511514129
"3599" 719.6 124.003745006995 53.1084402240486
"3600" 719.8 125.239533511884 50.4063645192708
"3601" 720 125.031765356522 50.8120819906114
"3602" 720.2 124.393353345683 51.2952818044259
"3603" 720.4 122.058806434783 50.8622492147418
"3604" 720.6 117.719045959636 47.8874106024491
"3605" 720.8 113.832351216127 44.7312063384375
"3606" 721 111.028500745217 41.4983974773958
"3607" 721.2 107.704858288696 38.0027174293071
"3608" 721.4 104.168967399364 35.102603224596
"3609" 721.6 100.738494790749 31.7230974130652
"3610" 721.8 97.5513893803285 28.7580128492708
"3611" 722 93.7566942924902 26.1560314946875
"3612" 722.2 90.051344466087 22.5512123971332
"3613" 722.4 87.4920484824267 19.0233676397747
"3614" 722.6 85.9346105501063 15.5956196737153
"3615" 722.8 86.402332401581 11.3395979134375
"3616" 723 86.5332433785507 11.1206501942708
"3617" 723.2 86.33750671926 11.682180862746
"3618" 723.4 85.5479884787058 12.1718470604724
"3619" 723.6 82.7575456692174 12.6682692434375
"3620" 723.8 78.3917918557437 12.8706983934375
"3621" 724 74.2151041252174 12.8605769359375
"3622" 724.2 69.2322574817391 13.0278010163723
"3623" 724.4 64.1383380957437 12.8706983934375
"3624" 724.6 59.7739749518841 12.3674802885016
"3625" 724.8 55.5796764052174 12.5336538586875
"3626" 725 51.8048560278261 13.6047240938723
"3627" 725.2 48.7625081252174 14.7744963517708
"3628" 725.4 46.03480336 16.6147575416984
"3629" 725.6 43.4581120743083 20.0895979221875
"3630" 725.8 41.4143084257052 23.7517589355716
"3631" 726 40.4169701299233 27.2949660906434
"3632" 726.2 40.7103639567963 31.2613866709375
"3633" 726.4 40.8016022810069 35.6136133959375
"3634" 726.6 41.8200765977756 40.5260510244259
"3635" 726.8 43.1308346318841 45.0950092026042
"3636" 727 43.8530173462701 49.7229251509375
"3637" 727.2 44.1672826852174 54.5913462084375
"3638" 727.4 44.2612408510711 59.7555113167912
"3639" 727.6 44.8827070052174 65.1133242409375
"3640" 727.8 45.5014886403394 69.7930347789863
"3641" 728 45.6600430452174 75.1971154598125
"3642" 728.2 45.7970954852174 80.326060238117
"3643" 728.4 46.441070298876 85.102603274596
"3644" 728.6 46.6841087545508 89.9973291498264
"3645" 728.8 48.4139680718841 93.7030678592708
"3646" 729 51.696748430672 96.8728147821875
"3647" 729.2 55.5650209739131 99.6749582936549
"3648" 729.4 58.6658818415811 102.545891710937
"3649" 729.6 61.6994588416619 106.877671047049
"3650" 729.8 63.6855256718841 111.523580697604
"3651" 730 64.4968401979447 116.575612004687
"3652" 730.2 65.0466663012174 121.745192429437
"3653" 730.4 64.3582797565218 125.452550292677
"3654" 730.6 63.9331725518841 125.470467158437
"3655" 730.8 63.8703100647296 125.590408193133
"3656" 731 64.2179552783882 125.252697123377
"3657" 731.2 64.8192875398516 124.558513257767
"3658" 731.4 66.3851112991709 125.239825706635
"3659" 731.6 69.2346502052174 127.649954340104
"3660" 731.8 69.3952687242872 127.771131612565
"3661" 732 69.3997481252174 127.805631995937
"3662" 732.2 69.4272644452174 127.787316977604
"3663" 732.4 68.9374739492174 126.629807818937
"3664" 732.6 69.1676232718841 125.809294997604
"3665" 732.8 70.4946080157437 125.451670165937
"3666" 733 74.0553752432662 125.731121138864
"3667" 733.2 78.0673889252174 127.091346280937
"3668" 733.4 77.6729883385507 126.981456170937
"3669" 733.6 76.4982875554613 126.369019826181
"3670" 733.8 75.7927064718841 125.836767525104
"3671" 734 75.6184364452174 125.919185107604
"3672" 734.2 75.1256441688538 126.278409217187
"3673" 734.4 73.6197510197629 127.633304323437
"3674" 734.6 71.343400910672 129.652535094687
"3675" 734.8 70.3715745179447 130.177010619688
"3676" 735 70.474107552773 130.20245739516
"3677" 735.2 70.4912288185508 130.228098420826
"3678" 735.4 70.6136657773104 130.195102992449
"3679" 735.6 70.6391788869565 130.327132237351
"3680" 735.8 70.6391788869565 130.327132237351
"3681" 736 70.6881233749952 130.193910386604
"3682" 736.2 70.6342302997629 130.281905724688
"3683" 736.4 70.7480478052174 130.369734562604
"3684" 736.6 70.6393936185508 130.779709203758
"3685" 736.8 70.6231088387309 130.906315099721
"3686" 737 70.5719433572174 131.201236394937
"3687" 737.2 70.5554335652174 131.186368909467
"3688" 737.4 70.6710021092174 131.278159471937
"3689" 737.6 70.6710021092174 131.278159471937
"3690" 737.8 70.6159694692174 131.322115515937
"3691" 738 70.5101125675704 131.344739950349
"3692" 738.2 70.3387425452174 131.334134746719
"3693" 738.4 70.045572341688 131.322115515937
"3694" 738.6 69.6040359555205 131.566870760937
"3695" 738.8 69.3355433785507 131.557158251215
"3696" 739 69.0589690852174 131.598249638502
"3697" 739.2 68.5942703943083 131.269667963437
"3698" 739.4 67.9413831652174 131.056547750104
"3699" 739.6 66.6807517605663 130.472383851403
"3700" 739.8 64.5554999892174 130.274038591813
"3701" 740 61.5307517349735 129.933747784718
"3702" 740.2 57.7912167339979 129.136374425572
"3703" 740.4 53.4384481038841 128.911859103271
"3704" 740.6 50.4221766894279 128.579200533437
"3705" 740.8 48.4336881012174 127.639423204562
"3706" 741 44.4036728888538 125.465472153438
"3707" 741.2 39.6610053494035 123.933922306403
"3708" 741.4 35.7885632452174 123.091346276938
"3709" 741.6 33.8550126052174 122.022312745296
"3710" 741.8 30.5657540452174 119.15249025722
"3711" 742 27.1255084985508 115.845925024271
"3712" 742.2 23.7798062052174 113.087401493758
"3713" 742.4 20.1964405172174 110.850961649313
"3714" 742.6 18.9783107832819 109.783653955937
"3715" 742.8 17.6057789892174 107.918269338687
"3716" 743 14.3627634431121 103.933451520937
"3717" 743.2 12.4581634252174 101.7307693325
"3718" 743.4 11.360728259411 99.5727358315826
"3719" 743.6 9.51277067188407 95.6169872751042
"3720" 743.8 8.36588749554 93.5553660985181
"3721" 744 6.77355264383808 89.6908157395582
"3722" 744.2 4.82261392788407 85.0657052132708
"3723" 744.4 3.35572430404095 81.4013009863787
"3724" 744.6 3.39519743102386 80.4908499564214
"3725" 744.8 3.44007171632851 75.9375000759375
"3726" 745 2.85611425855073 70.6810898142708
"3727" 745.2 1.84185678586258 66.3717432425504
"3728" 745.4 1.47490290168801 63.0302602440257
"3729" 745.6 1.35188876521741 60.7451923684375
"3730" 745.8 0.874399682864482 60.0325226844669
"3731" 746 0.835720555562228 60.1019562935237
"3732" 746.2 0.608948125217405 60.2506868734375
"3733" 746.4 0.59794159721739 60.4375000604375
"3734" 746.6 0.592015005217411 60.6120562736298
"3735" 746.8 0.469532103884064 60.7067308299375
"3736" 747 0.4669639140174 60.8605769839375
"3737" 747.2 0.299389525217399 61.0977564713541
"3738" 747.4 0.299389525217399 61.0977564713541
"3739" 747.6 0.38522848 61.2385034057201
"3740" 747.8 0.310501885217412 61.4108728424759
"3741" 748 0.502471930434798 61.2385034057201
"3742" 748.2 0.299389525217399 61.4022436511458
"3743" 748.4 0.251235965217399 61.3990385229375
"3744" 748.6 0.356298277944686 61.3745629984375
"3745" 748.8 0.196203325217411 61.4136905376042
"3746" 749 0.280868925217406 61.1741864517067
"3747" 749.2 0.217737836521749 60.6699415322418
"3748" 749.4 0.395696645217399 60.2964744192708
"3749" 749.6 0.443850205217399 60.1682692909375
"3750" 749.8 0.251235965217399 60.4407051886458
"3751" 750 0.303767121581053 60.5878497109375
"3752" 750.2 0.391319048853767 60.0808567034375
"3753" 750.4 1.16177600885377 59.2067308284375
"3754" 750.6 1.03453387455074 59.5528846749375
"3755" 750.8 1.5254532452174 59.0144231359375
"3756" 751 2.57464523521742 57.1033654417187
"3757" 751.2 3.5756150704026 55.8377849561227
"3758" 751.4 5.39678780521741 53.6847528009375
"3759" 751.6 7.03718380521741 51.7856262845272
"3760" 751.8 8.84840814082717 49.9056051155716
"3761" 752 10.8591128900955 47.8699578339863
"3762" 752.2 12.9449841720467 46.4159240614253
"3763" 752.4 15.4494167118841 45.3331044409375
"3764" 752.6 17.9435585954613 45.1964118650838
"3765" 752.8 19.8978884452174 45.7451923534375
"3766" 753 22.2793008670356 47.1263112359375
"3767" 753.2 25.0371865761265 48.7696678809375
"3768" 753.4 27.5614762920259 51.0684329479588
"3769" 753.6 29.8025406976619 53.9716880881597
"3770" 753.8 32.1989342270356 57.0826049521875
"3771" 754 34.7848290389952 60.3050214278264
"3772" 754.2 37.2074881465508 63.5956197217153
"3773" 754.4 39.3653648880081 67.2165698346584
"3774" 754.6 41.0579385252174 70.7543498876042
"3775" 754.8 42.5230147827784 74.5022280294741
"3776" 755 42.9283046008931 78.5362526772889
"3777" 755.2 43.2042114852174 82.8972070426042
"3778" 755.4 43.4069633167964 87.7998482659375
"3779" 755.6 43.9997920417391 92.8020485877853
"3780" 755.8 44.006024251729 97.9589670031468
"3781" 756 43.8226045715332 103.356528443437
"3782" 756.2 43.3326209785507 107.585851755937
"3783" 756.4 43.6141340985507 109.655448827604
"3784" 756.6 43.4289280985507 109.623397545521
"3785" 756.8 42.9082432627784 109.567894105816
"3786" 757 41.0854548452174 110.360577033437
"3787" 757.2 37.2519616783882 112.081965402889
"3788" 757.4 32.7827673420595 112.637904970937
"3789" 757.6 29.196875920773 112.486645411632
"3790" 757.8 27.0631381732174 112.552884727937
"3791" 758 27.3895686220595 112.658147885937
"3792" 758.2 28.3926703118841 112.850715102989
"3793" 758.4 29.0553197412174 113.728708904937
"3794" 758.6 30.3953645252174 115.969551398021
"3795" 758.8 31.4547428452174 119.159953341613
"3796" 759 31.8506721163285 119.131944563576
"3797" 759.2 31.8893595918841 118.186020828245
"3798" 759.4 32.5847463865508 117.484508664493
"3799" 759.6 35.6640686754613 117.38215302545
"3800" 759.8 39.6821225252174 118.199404880104
"3801" 760 43.3705601470356 120.168269350937
"3802" 760.2 47.1177826343083 123.087849773437
"3803" 760.4 50.5969294585507 126.138965327604
"3804" 760.6 52.7798908452174 126.294642983437
"3805" 760.8 55.4986374871686 124.708607066547
"3806" 761 60.0406715918841 123.501602687604
"3807" 761.2 65.0282423304348 122.977633902242
"3808" 761.4 69.6022400185507 123.018367973117
"3809" 761.6 73.7656708985507 123.867903054271
"3810" 761.8 77.4591334304806 125.765435348437
"3811" 762 77.7429859946911 125.542763283437
"3812" 762.2 78.1301005382407 124.193314077682
"3813" 762.4 80.4386842354396 121.467414651382
"3814" 762.6 84.4012618405663 118.656641442449
"3815" 762.8 89.3733968731244 116.831954499658
"3816" 763 93.9155094163802 115.785442870705
"3817" 763.2 98.1267862052174 115.900870079271
"3818" 763.4 101.005232549565 117.066262658872
"3819" 763.6 100.326078415949 116.781777790328
"3820" 763.8 99.8938708530223 115.909357526791
"3821" 764 100.795869245217 114.381149488263
"3822" 764.2 103.827449892174 111.154891415503
"3823" 764.4 107.572388416127 108.262674933437
"3824" 764.6 111.797277929869 106.009056456635
"3825" 764.8 115.26333882744 104.43322660016
"3826" 765 116.07062641731 104.372204934426
"3827" 765.2 114.986611392194 104.193314057682
"3828" 765.4 114.325845128144 103.076336876059
"3829" 765.6 114.340152394308 99.4777098896875
"3830" 765.8 114.970526270672 94.9147728221875
"3831" 766 116.245990198409 91.0684329879588
"3832" 766.2 117.486311867826 87.6682693184375
"3833" 766.4 118.713091740537 83.7771072850864
"3834" 766.6 120.082416841739 80.4525502476766
"3835" 766.8 122.130969956707 77.0095131702992
"3836" 767 124.832334636845 73.8623659057049
"3837" 767.2 125.257877725217 71.7067308409375
"3838" 767.4 123.603146299763 69.9847028671875
"3839" 767.6 121.413967457391 66.4391723072418
"3840" 767.8 118.775989822609 63.420777655394
"3841" 768 116.07062641731 60.7407200965189
"3842" 768.2 113.324550037945 58.9182692896875
"3843" 768.4 110.453457650799 57.9500224193096
"3844" 768.6 106.625660242551 57.3135684333819
"3845" 768.8 102.307891029217 57.5817308268125
"3846" 769 98.8697268452174 58.7609266321875
"3847" 769.2 95.9222810331244 60.0430456772166
"3848" 769.4 93.7895262652174 62.1554487801042
"3849" 769.6 91.856817470672 64.2766609034375
"3850" 769.8 89.3947455073451 67.164995975512
"3851" 770 87.3813575083285 70.5614316944931
"3852" 770.2 85.6044678817391 74.608068636481
"3853" 770.4 84.2064555533025 79.1289894408311
"3854" 770.6 82.7329338496619 83.5956197417153
"3855" 770.8 82.0136318910711 88.2170498067912
"3856" 771 81.2070010372174 93.1394231700625
"3857" 771.2 81.4060357518841 97.082799242382
"3858" 771.4 82.0700067905833 102.119488845084
"3859" 771.6 82.4840782424267 107.493850733612
"3860" 771.8 82.4846754958841 112.091346265937
"3861" 772 83.0294986318841 112.649954325104
"3862" 772.2 82.8122763008272 112.232059211669
"3863" 772.4 82.0719733568453 111.572562723379
"3864" 772.6 79.9935313252174 112.305021479826
"3865" 772.8 76.2971723385507 113.382555058437
"3866" 773 72.6452980692174 113.735577036813
"3867" 773.2 68.5742585252174 113.922848099271
"3868" 773.4 64.6325456852174 114.197115498813
"3869" 773.6 60.7884822247296 114.596036699962
"3870" 773.8 57.6777958052174 114.417353594271
"3871" 774 55.0087127652174 113.822115498437
"3872" 774.2 52.0369502052174 112.530906705937
"3873" 774.4 48.4316723707988 110.32032658617
"3874" 774.6 44.6934484139979 107.579151139474
"3875" 774.8 41.8909325761265 103.647290313437
"3876" 775 39.4459941047523 99.721042139077
"3877" 775.2 36.8761290149735 96.087593904718
"3878" 775.4 33.6101879118841 93.6572803134375
"3879" 775.6 29.3726746318841 92.2287088834375
"3880" 775.8 24.574134160773 91.7387821430208
"3881" 776 20.5461997896077 93.0388134138643
"3882" 776.2 18.2657362010069 95.2391195284375
"3883" 776.4 18.4359957518841 95.641642107476
"3884" 776.6 18.4610903306228 95.5528847109375
"3885" 776.8 19.1866974052174 94.9710306669631
"3886" 777 19.3200457252174 94.2067308634375
"3887" 777.2 18.7703904549735 92.626055439718
"3888" 777.4 16.5078778212174 89.5336539356875
"3889" 777.6 14.1011170318841 85.9924451409375
"3890" 777.8 11.1293544718841 82.3660715109375
"3891" 778 8.34103404521742 80.1944930871875
"3892" 778.2 7.59684266339924 80.0895979821875
"3893" 778.4 7.84305576619302 80.2996013936204
"3894" 778.6 8.70747089204668 80.3652674349619
"3895" 778.8 9.6122880292174 80.3221154649375
"3896" 779 10.3273683952174 79.51923084875
"3897" 779.2 11.6154761252174 76.9091599959375
"3898" 779.4 12.3513612985508 73.1465730514503
"3899" 779.6 13.3193713252174 69.4187623968349
"3900" 779.8 13.7727556132174 65.6394231425625
"3901" 780 14.4606636132174 61.7506868749375
"3902" 780.2 14.6569893568453 57.368627069891
"3903" 780.4 13.8112784612174 53.2163462070625
"3904" 780.6 12.2918656656825 49.3632603355887
"3905" 780.8 10.4247699143083 47.3098776696875
"3906" 781 10.2072520149952 47.4674145773819
"3907" 781.2 10.6721602318841 47.633752513117
"3908" 781.4 11.5809043385508 47.6140286472195
"3909" 781.6 13.1467593332174 47.0432692778125
"3910" 781.8 15.4825774052174 45.2274408736298
"3911" 782 18.6200573896077 42.5228658961814
"3912" 782.2 21.5672118585507 40.1584073379888
"3913" 782.4 24.1823808081442 37.7386257413034
"3914" 782.6 26.7068018292174 34.4663461883125
"3915" 782.8 29.7886296692174 31.3990384929375
"3916" 783 32.6191834779447 29.1280594696875
"3917" 783.2 36.1352688772174 26.9375000269375
"3918" 783.4 40.3940191118841 25.8092948976042
"3919" 783.6 44.5332497412174 26.2740384878125
"3920" 783.8 48.5363373974126 27.5322467442302
"3921" 784 50.3125941518841 28.8129579042708
"3922" 784.2 50.1199799118841 29.0418956334375
"3923" 784.4 50.0682825833992 28.8658217071875
"3924" 784.6 49.9746020212174 28.1971154128125
"3925" 784.8 51.135637856773 26.7580128472708
"3926" 785 53.7429620452174 24.1609432476042
"3927" 785.2 57.2907329038841 21.3819444658264
"3928" 785.4 61.3449708161265 19.1979895296875
"3929" 785.6 66.0644804957437 18.2553137834375
"3930" 785.8 70.4361961785507 18.8038003851042
"3931" 786 74.8314696932174 20.4375000204375
"3932" 786.2 78.810969479636 23.2630814186119
"3933" 786.4 82.6453366759151 26.259503604077
"3934" 786.6 86.0944753921942 29.0859794566352
"3935" 786.8 89.2679069812174 32.0048077243125
"3936" 787 92.1366029773913 35.4525502026766
"3937" 787.2 94.435319008773 39.5528846549375
"3938" 787.4 96.6672248834783 43.7719482043071
"3939" 787.6 98.4604215852174 48.5817308178125
"3940" 787.8 99.6493559118841 53.1902473059375
"3941" 788 100.243150121739 56.497700725394
"3942" 788.2 100.753996584348 58.646530158981
"3943" 788.4 100.035042997217 61.2163462150625
"3944" 788.6 98.5766182191305 64.9090719712636
"3945" 788.8 96.1731274852174 68.7134198011549
"3946" 789 93.2504157565218 72.0411790018071
"3947" 789.2 89.8309512900955 75.5153612387424
"3948" 789.4 86.191429536773 78.0144231549375
"3949" 789.6 82.3988603710711 80.4778377915473
"3950" 789.8 78.0942653307988 81.6709526755887
"3951" 790 73.032542279636 82.24340348117
"3952" 790.2 68.5242288524902 83.9444930909375
"3953" 790.4 63.4287066852174 85.6127137608264
"3954" 790.6 58.6326121092174 86.9567308561875
"3955" 790.8 54.0943242852174 87.9591963404247
"3956" 791 49.6063419385507 89.5730312251042
"3957" 791.2 44.6625764452174 91.0748627284375
"3958" 791.4 39.6729504185507 92.7873169426041
"3959" 791.6 35.2788401954613 93.479713977157
"3960" 791.8 33.8260381554396 92.0144231689375
"3961" 792 30.798103390672 90.4042833071875
"3962" 792.2 26.2765553698686 88.2720260274491
"3963" 792.4 21.2645323385507 86.4869506359375
"3964" 792.6 16.6281442735101 86.087593894718
"3965" 792.8 12.1620841035958 86.8522610016132
"3966" 793 10.6982654585507 87.6865843367708
"3967" 793.2 11.6671531164369 87.8418152848399
"3968" 793.4 12.2684853779003 88.6767120961814
"3969" 793.6 11.9667138569821 92.3062783728493
"3970" 793.8 11.6842669252174 94.3028847096875
"3971" 794 12.1162731492174 94.0913462479375
"3972" 794.2 13.0752893125858 94.0549090009375
"3973" 794.4 14.9811565294279 95.7755567759375
"3974" 794.6 16.4094305429952 99.4417736037153
"3975" 794.8 16.6234463652174 102.524038564062
"3976" 795 16.1201639961852 103.021867348679
"3977" 795.2 16.3024226318841 102.61841178353
"3978" 795.4 16.7390149092174 102.206730871437
"3979" 795.6 17.5009112363285 102.091346255937
"3980" 795.8 19.786374937849 103.275556783437
"3981" 796 23.1110441761265 105.998688917188
"3982" 796.2 25.7244692052174 109.475961647938
"3983" 796.4 26.9257053100823 113.660992837154
"3984" 796.6 26.90296422627 115.755313880937
"3985" 796.8 26.8962058318841 115.873397551771
"3986" 797 27.1401838692174 115.519917697937
"3987" 797.2 27.5061509252174 114.827360254687
"3988" 797.4 28.8310245490012 114.263903440667
"3989" 797.6 32.3338539918841 114.783653960937
"3990" 797.8 36.0774846052174 116.284592048742
"3991" 798 39.4728705103337 118.594029635589
"3992" 798.2 42.3665635112639 121.545729101868
"3993" 798.4 43.3498466422906 124.07070837923
"3994" 798.6 43.2234729092174 123.802884739188
"3995" 798.8 43.180721943754 123.723616446425
"3996" 799 43.1231107525858 123.174342228437
"3997" 799.2 43.5806847724902 122.126311310938
"3998" 799.4 45.9948782647523 121.581507277217
"3999" 799.6 49.533604999636 121.787231785472
"4000" 799.8 52.7832464939979 122.701102374108
"4001" 800 57.4247798871686 124.211421324962
"4002" 800.2 61.4271934956522 126.054556982242
"4003" 800.4 63.8322793785507 128.025412215937
"4004" 800.6 63.6213209252174 127.235577050312
"4005" 800.8 64.6944574052174 126.019917708437
"4006" 801 67.9744027492174 123.985577047062
"4007" 801.2 72.2710441214965 122.449128029426
"4008" 801.4 76.5085574014965 121.501006382682
"4009" 801.6 80.7076133857052 120.740501996913
"4010" 801.8 84.7997152185507 120.076694259271
"4011" 802 89.1887676521739 119.925794434307
"4012" 802.2 93.3189346561265 118.393793824687
"4013" 802.4 96.2568728069565 115.385660650503
"4014" 802.6 99.2370377214965 111.322115495937
"4015" 802.8 102.722011645217 107.383988401698
"4016" 803 106.805433533217 104.305021471826
"4017" 803.2 111.496660356329 102.236645401382
"4018" 803.4 115.829410677217 101.245192408937
"4019" 803.6 116.222926048938 101.501006362682
"4020" 803.8 115.644676110672 101.059877723437
"4021" 804 115.408285907036 99.8885490509375
"4022" 804.2 115.582085796707 96.731280784129
"4023" 804.4 116.301315565217 92.1525350571875
"4024" 804.6 117.188570521813 87.0913462409375
"4025" 804.8 117.896663944348 82.5512124571331
"4026" 805 118.76722577731 78.1289133160538
"4027" 805.2 119.553532925217 74.2806953405529
"4028" 805.4 120.123063961315 70.0556989443521
"4029" 805.6 121.615328430995 66.1255342541597
"4030" 805.8 123.884454448696 62.9609114341984
"4031" 806 125.15281541249 62.0388986634375
"4032" 806.2 125.174132403478 62.0077341757201
"4033" 806.4 124.96476909913 62.1164298280027
"4034" 806.6 123.857046888854 62.6507867759375
"4035" 806.8 122.445709821217 61.1169872406042
"4036" 807 120.670156736127 57.6770105471875
"4037" 807.2 119.822806344348 53.7803094183288
"4038" 807.4 119.295795087078 49.4795394054724
"4039" 807.6 119.094222045217 45.5528846609375
"4040" 807.8 119.286836285217 42.1498746240897
"4041" 808 119.598687911884 40.7726648759375
"4042" 808.2 119.633541917217 40.7644231176875
"4043" 808.4 118.800714631884 41.4594780634375
"4044" 808.6 117.430735427036 41.3308566846875
"4045" 808.8 114.343070791884 39.7355769628125
"4046" 809 110.637539698551 37.8331044334375
"4047" 809.2 107.060019311304 35.5779682630027
"4048" 809.4 104.125343965217 33.1627747584375
"4049" 809.6 100.501879089428 31.4435729059375
"4050" 809.8 96.5583559652174 30.5345696276042
"4051" 810 92.8986854052174 30.5528846459375
"4052" 810.2 89.1138155892174 31.2163461850625
"4053" 810.4 85.5941607652174 31.6870069350401
"4054" 810.6 82.2242729884732 33.7013640766352
"4055" 810.8 79.642545376773 36.1340812327153
"4056" 811 76.6140269324901 39.0493881509375
"4057" 811.2 74.2509393326593 42.1450134589608
"4058" 811.4 71.4484632233992 45.8500874584375
"4059" 811.6 68.9444781033992 49.8535839659375
"4060" 811.8 67.0241724985507 54.4230769775
"4061" 812 65.3799726817391 59.3488712968071
"4062" 812.2 63.5208265391305 63.3706104312636
"4063" 812.4 62.2473393465508 66.9631410926042
"4064" 812.6 60.8109040597629 71.5756119596875
"4065" 812.8 58.7253357084732 76.044834601984
"4066" 813 56.8714479930435 80.8371656326766
"4067" 813.2 54.4618990869196 85.04551972498
"4068" 813.4 52.0277780985507 88.4008700517708
"4069" 813.6 48.8527360582407 91.4026163704724
"4070" 813.8 45.9052902461477 94.9446557300073
"4071" 814 42.451264910672 98.0791084896875
"4072" 814.2 40.3937946197629 100.954982618437
"4073" 814.4 39.8719851332174 101.014423177937
"4074" 814.6 39.6610053494035 100.266659313147
"4075" 814.8 38.4622323385507 99.5730312351042
"4076" 815 35.3678531946911 99.0043017184375
"4077" 815.2 31.3065780452174 98.3931214001683
"4078" 815.4 26.9307776185507 97.702786093758
"4079" 815.6 22.9617986814965 97.4491280044259
"4080" 815.8 22.4789192612174 97.2259616356875
"4081" 816 23.919297943754 97.9637665144741
"4082" 816.2 24.5206302052174 99.2119283736402
"4083" 816.4 24.5104926136385 102.536690385937
"4084" 816.6 23.7212811092174 106.495192414188
"4085" 816.8 23.7608740363285 107.657585577743
"4086" 817 24.1470753155205 106.753350922604
"4087" 817.2 24.4264632434397 105.373397541271
"4088" 817.4 25.8964462052174 104.646291313437
"4089" 817.6 29.5863847172174 105.447115490063
"4090" 817.8 33.5421436787058 107.744297961054
"4091" 818 36.6687655280081 110.499217462914
"4092" 818.2 40.1834564530223 113.948757149596
"4093" 818.4 43.0728835943083 118.428758859688
"4094" 818.6 44.6167159118841 120.653617336771
"4095" 818.8 44.6006647252174 120.649038582187
"4096" 819 44.4754654692174 120.427884735812
"4097" 819.2 44.2956921785507 119.389881071771
"4098" 819.4 44.1390952354613 118.263954152035
"4099" 819.6 46.4690228532174 116.725961655188
"4100" 819.8 50.3215425486321 115.731121128864
"4101" 820 54.8973052257052 115.731121128864
"4102" 820.2 58.9793177412174 116.350961654813
"4103" 820.4 62.8070880015811 117.974213404688
"4104" 820.6 66.4755137543083 119.993444175937
"4105" 820.8 69.8900389179447 122.161276345937
"4106" 821 72.1422080185507 123.877060563437
"4107" 821.2 72.2593287652174 123.827046474912
"4108" 821.4 72.0963474852174 123.437500123437
"4109" 821.6 71.5453811707988 122.323904415705
"4110" 821.8 72.939569824773 119.407585589493
"4111" 822 75.6704117163285 115.612713790826
"4112" 822.2 78.717997024773 112.407585582493
"4113" 822.4 80.9817261217391 109.482650611155
"4114" 822.6 83.8720817033992 106.846591015937
"4115" 822.8 85.9645727652174 104.256898097568
"4116" 823 88.8721305785508 101.578525742604
"4117" 823.2 92.4663734443285 99.6554488176042
"4118" 823.4 95.9670750424267 98.0394678976817
"4119" 823.6 99.7284653318841 97.1314103535416
"4120" 823.8 104.328496370324 96.8622136811503
"4121" 824 108.265951944348 97.7853261847418
"4122" 824.2 109.455135513044 99.0813128081114
"4123" 824.4 109.16583349249 98.6035840146875
"4124" 824.6 108.949872071884 97.5766942367708
"4125" 824.8 109.527714791884 95.5956197537153
"4126" 825 110.828202426494 91.9031302064694
"4127" 825.2 112.549618201662 87.5016026516042
"4128" 825.4 115.221446368622 83.6952742244481
"4129" 825.6 117.459050092877 80.192819229129
"4130" 825.8 119.466609575884 77.5528846929375
"4131" 826 121.813218409869 76.8856217226817
"4132" 826.2 122.735975001496 77.0108453364026
"4133" 826.4 122.095793951884 77.0352564872917
"4134" 826.6 120.989008638706 76.8587880911701
"4135" 826.8 119.636229557776 76.0537791458212
"4136" 827 118.22327069913 72.9274666281114
"4137" 827.2 116.301315565217 68.8221154534375
"4138" 827.4 114.721878797217 64.9375000649375
"4139" 827.6 113.78708500692 61.7721972794481
"4140" 827.8 113.157423136773 58.2451923659375
"4141" 828 112.251830471884 54.3990385159375
"4142" 828.2 111.431525106087 50.7786371745244
"4143" 828.4 110.212565422995 46.2708333796042
"4144" 828.6 108.922355751884 41.9173535217708
"4145" 828.8 108.213757185683 37.9410778554724
"4146" 829 109.008240023399 35.3605769584375
"4147" 829.2 109.52174225731 35.2934928796584
"4148" 829.4 109.615996318551 35.2003205480208
"4149" 829.6 109.163390182892 35.7138864400073
"4150" 829.8 108.258551194985 36.2237254387282
"4151" 830 106.445886951884 35.2708333686042
"4152" 830.2 103.675910738551 32.6407967359375
"4153" 830.4 100.539050258551 29.1059981976042
"4154" 830.6 97.8424508985508 25.3733974612708
"4155" 830.8 95.92189152 21.6314799547418
"4156" 831 95.3698851226642 18.9571399534907
"4157" 831.2 95.5310800185508 17.9289530093819
"4158" 831.4 95.5450375721739 17.9776337972418
"4159" 831.6 95.6355993735895 19.5600402700073
"4160" 831.8 95.5014470585507 20.6712278313221
"4161" 832 93.4214954852174 21.8440934284375
"4162" 832.2 89.5692106852174 22.6133241984375
"4163" 832.4 85.0517487582609 23.0528846384375
"4164" 832.6 80.7447268612174 23.5528846389375
"4165" 832.8 76.8623152185507 23.4128451910657
"4166" 833 72.8085722331244 22.8158542267515
"4167" 833.2 68.967667532785 22.9125519979645
"4168" 833.4 65.3741105092174 23.6298077159375
"4169" 833.6 60.6712817757437 24.4800101459375
"4170" 833.8 56.2975004042872 25.8927773067515
"4171" 834 52.2845970852174 28.4191850101042
"4172" 834.2 48.3277502692174 31.3221154159375
"4173" 834.4 45.0111164985507 34.4448260417708
"4174" 834.6 42.1377863027784 38.1326219893521
"4175" 834.8 40.1223836452174 42.6682692734375
"4176" 835 38.8414989492174 47.5048077398125
"4177" 835.2 38.1673491092174 52.7740385143125
"4178" 835.4 38.0036270052174 57.6682692884375
"4179" 835.6 38.5333161652174 62.5625000625625
"4180" 835.8 40.0425192042418 66.5284944380107
"4181" 836 40.2260990052174 69.3990385309375
"4182" 836.2 40.1527964199543 71.1702935934375
"4183" 836.4 42.6084511614965 74.9804338853561
"4184" 836.6 44.7066025572174 79.6298077719375
"4185" 836.8 45.5202802735101 84.3427533676448
"4186" 837 45.6600430452174 89.0432693198125
"4187" 837.2 43.6857470852174 93.4287588346875
"4188" 837.4 41.1111367438841 97.0571582167153
"4189" 837.6 38.227597051729 99.3900940171003
"4190" 837.8 34.3110710871686 100.740501976913
"4191" 838 33.3905159572174 100.985577024062
"4192" 838.2 33.7302785177756 100.910666469426
"4193" 838.4 34.8822885518841 100.651504045425
"4194" 838.6 36.5791775094035 101.536784538031
"4195" 838.8 39.1951476526593 104.864154845472
"4196" 839 41.6585996569247 108.948757144596
"4197" 839.2 43.284075926193 112.851196172889
"4198" 839.4 45.0661491385507 116.908196087604
"4199" 839.6 45.0603123433992 118.953234384688
"4200" 839.8 44.6777104212174 119.254807811562
"4201" 840 44.9487461732174 118.377060557937
"4202" 840.2 45.5444745012174 116.927884732313
"4203" 840.4 47.1739439925345 116.819301242523
"4204" 840.6 50.8562499288538 118.105332285937
"4205" 840.8 54.4528831012174 120.447115505062
"4206" 841 58.3704892521739 123.027801126372
"4207" 841.2 61.2696354368453 126.348949142449
"4208" 841.4 61.2770646871686 126.359638963133
"4209" 841.6 60.7814955918841 125.197855154784
"4210" 841.8 60.620593817849 123.943572998437
"4211" 842 61.8300084932174 122.437500122438
"4212" 842.2 65.1671736718841 120.602194400681
"4213" 842.4 69.3997481252174 119.783653965937
"4214" 842.6 73.2520329252174 120.360577043437
"4215" 842.8 77.0692969543083 121.374563058437
"4216" 843 79.1772138318841 122.677426862604
"4217" 843.2 79.5165817785507 122.622481807604
"4218" 843.4 78.9069894585508 121.657421226194
"4219" 843.6 78.9691737761265 120.281905714687
"4220" 843.8 81.3552692080081 117.529628918961
"4221" 844 84.9029547447523 115.284548415821
"4222" 844.2 88.6996949732174 114.072115498688
"4223" 844.4 92.7977922318841 112.595009270104
"4224" 844.6 96.9603335095652 111.949205797568
"4225" 844.8 100.381007805217 111.617973484399
"4226" 845 104.253966763357 111.47417274117
"4227" 845.2 105.436955218551 112.045558720104
"4228" 845.4 104.712358791884 111.184752858437
"4229" 845.6 104.718195587036 109.713723885937
"4230" 845.8 106.977442528938 106.134280070356
"4231" 846 110.102639114308 102.851835767187
"4232" 846.2 114.168800765217 100.397207060104
"4233" 846.4 118.439333629217 99.1682693299375
"4234" 846.6 118.532430511884 99.23076933
"4235" 846.8 117.524620897983 99.0717063183843
"4236" 847 116.838495278995 98.4246795856042
"4237" 847.2 116.712809623399 95.2469406546875
"4238" 847.4 117.208207611884 90.8814103472916
"4239" 847.6 118.15473626236 86.7067308559375
"4240" 847.8 119.155508394308 82.6770105721875
"4241" 848 119.589515805217 78.9045330459375
"4242" 848.2 119.589515805217 75.6261447642708
"4243" 848.4 118.834611547826 71.7568980650679
"4244" 848.6 117.562063317945 68.0791084596875
"4245" 848.8 116.159147911884 63.9136905401042
"4246" 849 115.771626405217 60.5240385220625
"4247" 849.2 115.66404930309 57.8523936748737
"4248" 849.4 117.025712598261 53.9558947027853
"4249" 849.6 118.729484441813 51.5594313117886
"4250" 849.8 119.786813674154 50.7083674811503
"4251" 850 119.429203332174 50.7953595825679
"4252" 850.2 118.31147055926 50.7411007054056
"4253" 850.4 116.305502831304 48.6548913530027
"4254" 850.6 113.674757747036 45.4392482971875
"4255" 850.8 110.522888365217 42.3361014409375
"4256" 851 107.165577368008 39.1307021858212
"4257" 851.2 103.762128541217 36.3028846516875
"4258" 851.4 100.088123898241 33.8444767780305
"4259" 851.6 97.0223811797629 31.6717657659375
"4260" 851.8 93.4765281252174 29.9625447526817
"4261" 852 89.8902344185507 28.7122253034375
"4262" 852.2 86.3700764283753 28.0225202709375
"4263" 852.4 82.3049022052174 28.2451923359375
"4264" 852.6 78.291358971729 28.8623658607049
"4265" 852.8 74.4352346852174 30.2232143159375
"4266" 853 70.6654988452174 32.7140568092708
"4267" 853.2 67.8496620985507 35.4338370317708
"4268" 853.4 65.5145779671686 38.5359991004497
"4269" 853.6 63.0255606014965 42.3954606864026
"4270" 853.8 61.3099500452174 46.3221154309375
"4271" 854 59.5947660985507 50.7726648859375
"4272" 854.2 57.4409161808696 55.1682692859375
"4273" 854.4 54.7348003070356 58.8046329259375
"4274" 854.6 51.6704828524902 61.8640734884375
"4275" 854.8 48.0912379001011 64.3900939821003
"4276" 855 43.9838405518841 66.0931777217708
"4277" 855.2 38.9518817252174 67.07162235504
"4278" 855.4 34.5266930318841 67.6534763990144
"4279" 855.6 30.2101585252174 68.3438117054247
"4280" 855.8 26.5334490132174 68.9278846843125
"4281" 856 25.3519127146911 68.6196863034375
"4282" 856.2 25.3007178772174 68.6778846840625
"4283" 856.4 25.344591120773 68.6618590430208
"4284" 856.6 24.7315886585507 69.1243132559375
"4285" 856.8 22.3689882071686 71.003166112279
"4286" 857 19.0136139797629 73.5423951784375
"4287" 857.2 16.1331555724902 76.1472902859375
"4288" 857.4 14.8290926557437 75.9273786184375
"4289" 857.6 14.9234163339131 75.377299406481
"4290" 857.8 15.2384582585507 75.5070971451042
"4291" 858 15.3810845172174 75.6682693064375
"4292" 858.2 15.7566822852174 75.8763112646875
"4293" 858.4 16.1804336132174 76.4278846918125
"4294" 858.6 15.5255451972174 78.7644231556875
"4295" 858.8 13.4742035412174 82.2836539284375
"4296" 859 10.7808144185507 85.2415293892708
"4297" 859.2 9.96862437321743 85.0240385465625
"4298" 859.4 11.0771440185507 84.103180557476
"4299" 859.6 11.1759205518841 82.1505178336298
"4300" 859.8 9.40499841855075 78.5473901884375
"4301" 860 7.71941536158105 76.1822553209375
"4302" 860.2 5.66583626743964 74.1426282792708
"4303" 860.4 5.90125367188409 73.8279429642708
"4304" 860.6 7.19604939632853 73.9289530653819
"4305" 860.8 9.00142572521742 73.2451923809375
"4306" 861 12.0190488185507 70.7268773601042
"4307" 861.2 15.0641882318841 67.7232143534375
"4308" 861.4 17.6048617785507 64.2983059251042
"4309" 861.6 19.8336836985507 60.9283425517708
"4310" 861.8 21.1227174585508 56.9532791496554
"4311" 862 21.4179792041363 52.4759615909375
"4312" 862.2 20.7412264690012 47.8397869501267
"4313" 862.4 19.0739275296619 43.2238248295486
"4314" 862.6 16.9123677252174 39.9497378021875
"4315" 862.8 15.3576956452174 39.5089286109375
"4316" 863 15.4254797505833 39.6710835293521
"4317" 863.2 15.767880787543 39.846265692798
"4318" 863.4 16.7679070452174 40.4567308096875
"4319" 863.6 18.1035347357437 40.6642206884375
"4320" 863.8 19.9587139946911 41.3322368834375
"4321" 864 23.534069463754 41.941252387157
"4322" 864.2 27.5937028524902 41.8728147271875
"4323" 864.4 31.4843758052174 41.1741864317067
"4324" 864.6 35.7564608718841 40.1041667067708
"4325" 864.8 39.3096455105833 38.6673311831326
"4326" 865 42.9176390793638 35.618550692279
"4327" 865.2 45.6556654488538 32.5458916409375
"4328" 865.4 48.2256199280081 28.7013640716352
"4329" 865.6 51.1013953252174 25.1682692559375
"4330" 865.8 53.9809782132174 23.6105769466875
"4331" 866 57.0679573642872 24.121757626984
"4332" 866.2 61.568335001315 24.8024155970351
"4333" 866.4 65.9369721216619 26.8520299413819
"4334" 866.6 70.1091322774126 29.0988508733765
"4335" 866.8 74.2413697033992 31.8465909409375
"4336" 867 77.8324935105833 35.1964118550838
"4337" 867.2 80.7312028826642 38.4415916914694
"4338" 867.4 82.1167673661477 41.9750671260538
"4339" 867.6 83.1881089642418 46.6879690898399
"4340" 867.8 83.0652215736385 51.6460020759375
"4341" 868 82.2085950852174 55.9112762796875
"4342" 868.2 81.5256900524901 59.7312063534375
"4343" 868.4 79.9684077286957 64.3488713018071
"4344" 868.6 77.9940120718841 68.6847528159375
"4345" 868.8 75.8146397704348 71.5813127806114
"4346" 869 72.2889617252174 75.9112762996875
"4347" 869.2 69.305490092877 78.8262071164694
"4348" 869.4 65.6908994613876 81.9031301964694
"4349" 869.6 62.5390123385507 84.9393315867708
"4350" 869.8 58.8059649252174 88.1866639677853
"4351" 870 54.0040471280081 91.8677326500073
"4352" 870.2 49.2853182052174 94.6829213401042
"4353" 870.4 45.4931853605663 96.3489491124491
"4354" 870.6 42.5509979756522 99.1063964201766
"4355" 870.8 40.6360216185507 101.816620980937
"4356" 871 40.428815390672 101.715472129688
"4357" 871.2 40.3850394270356 101.671765835938
"4358" 871.4 40.3056020686321 101.528494473011
"4359" 871.6 39.0407806052174 100.819156905553
"4360" 871.8 35.2462020957437 100.563006173437
"4361" 872 30.7594524179003 99.4365620131326
"4362" 872.2 26.5568378852174 98.0711997317708
"4363" 872.4 22.763612503754 97.7667683904497
"4364" 872.6 21.2884692998516 98.5172374343521
"4365" 872.8 22.2685252452174 98.6791174556811
"4366" 873 23.5254566318841 98.2345086452431
"4367" 873.2 24.4416089785507 99.3300050302965
"4368" 873.4 25.2812095118841 103.176158880296
"4369" 873.6 25.6763156452174 107.668269338437
"4370" 873.8 26.0065114852174 108.432005602937
"4371" 874 26.13250726627 107.182439378437
"4372" 874.2 26.9036715001011 105.955389193612
"4373" 874.4 30.2382318557437 105.158147878437
"4374" 874.6 34.8851107385507 105.177426845104
"4375" 874.8 39.3606818779447 106.925262344687
"4376" 875 43.4151699385507 109.737866410104
"4377" 875.2 46.4504661154613 113.038813433864
"4378" 875.4 48.377919559636 117.368627129891
"4379" 875.6 48.8450570852174 119.921016603437
"4380" 875.8 49.4715825252174 119.84282556363
"4381" 876 50.2483894052174 119.142628324271
"4382" 876.2 52.7312081252174 118.570636213245
"4383" 876.4 56.7697572452174 118.547390228437
"4384" 876.6 61.1540242318841 119.426511108437
"4385" 876.8 65.7584217785507 120.241529424271
"4386" 877 70.1545877144066 120.791969975262
"4387" 877.2 73.8382501773913 120.720108816372
"4388" 877.4 76.5452666383882 120.909357531791
"4389" 877.6 76.5873005546911 120.836285545937
"4390" 877.8 76.5802278163802 120.722831068844
"4391" 878 76.5702509688538 120.710227393438
"4392" 878.2 76.4375761252174 120.681089864271
"4393" 878.4 76.4255818318841 120.598672281771
"4394" 878.6 76.3797212985507 120.580357263437
"4395" 878.8 75.9620704880081 120.311382052333
"4396" 879 75.925142743754 118.742378167523
"4397" 879.2 76.8041978628918 115.069879363728
"4398" 879.4 78.0494713214965 111.518895460356
"4399" 879.6 79.7339208278261 108.362249272242
"4400" 879.8 82.2406974585507 106.093177761771
"4401" 880 85.2881832247523 104.71209760024
"4402" 880.2 88.8819738149735 103.779901604718
"4403" 880.4 92.7668967146911 103.619686338437
"4404" 880.6 96.8408568505508 103.475961641938
"4405" 880.8 100.942622951884 103.748855415104
"4406" 881 103.180616978551 104.188415855104
"4407" 881.2 103.046414575744 104.004301723437
"4408" 881.4 103.046414575744 104.004301723437
"4409" 881.6 102.435329985683 103.790809585007
"4410" 881.8 101.428744605217 103.217719883437
"4411" 882 101.22589173452 101.062723714658
"4412" 882.2 101.584243808938 97.028734444077
"4413" 882.4 102.38157717452 92.6995752268677
"4414" 882.6 103.107240125217 87.8081294584375
"4415" 882.8 103.67632765249 83.7084791046875
"4416" 883 103.659959248696 79.8087375380027
"4417" 883.2 102.244663311304 76.6816472338723
"4418" 883.4 99.6729692077706 74.0062398448737
"4419" 883.6 96.0642585669565 71.5478679645245
"4420" 883.8 92.3459662817391 70.4776338497418
"4421" 884 88.7478485332174 70.6875000706875
"4422" 884.2 84.9298311503337 71.599396314891
"4423" 884.4 81.6307523652174 73.0179196534375
"4424" 884.6 78.0384967892174 74.1778846895625
"4425" 884.8 73.8298756452174 75.6783027512636
"4426" 885 69.2429690926593 77.2881261953561
"4427" 885.2 65.1885004233992 78.9357518271875
"4428" 885.4 60.9247215652174 81.2172203609375
"4429" 885.6 56.870863723357 83.1468024087282
"4430" 885.8 52.8304440842872 84.7389312117514
"4431" 886 48.8634012985507 84.8660715134375
"4432" 886.2 43.9930126585507 84.3349359817708
"4433" 886.4 38.9443012005663 83.2273033032631
"4434" 886.6 33.8788635242418 81.9037289749619
"4435" 886.8 29.1254543614965 80.8480546425654
"4436" 887 24.5206302052174 80.5736747167483
"4437" 887.2 21.044615083357 81.1342800453561
"4438" 887.4 20.7417222585507 81.5510531951042
"4439" 887.6 20.8750533700955 81.4534475486204
"4440" 887.8 21.6758660452174 81.0854290751683
"4441" 888 22.0840600692174 80.0817308493125
"4442" 888.2 21.5158480612174 78.0625000780625
"4443" 888.4 20.1891587593638 74.7930347839863
"4444" 888.6 18.3386303118841 70.8459249792708
"4445" 888.8 16.3941436985507 67.0547161842708
"4446" 889 14.3355650266808 63.6391886189863
"4447" 889.2 11.9693487987058 60.445550149891
"4448" 889.4 9.30410524521742 59.6554487776042
"4449" 889.6 8.13828221363847 59.5508603834375
"4450" 889.8 8.13828221363847 59.5508603834375
"4451" 890 8.61351272619302 59.8305582211814
"4452" 890.2 9.49671948521742 60.0144231369375
"4453" 890.4 10.6631057163285 60.0293804019097
"4454" 890.6 11.7640642532174 59.7506868729375
"4455" 890.8 12.8353663118841 59.676816298993
"4456" 891 14.3891211812174 59.5144231364375
"4457" 891.2 16.4684153915589 58.5453799834985
"4458" 891.4 19.1556189349735 56.8662054977668
"4459" 891.6 22.5078113972174 55.8509615943125
"4460" 891.8 25.8785605972174 54.6586539008125
"4461" 892 29.00003113545 52.7264088183794
"4462" 892.2 31.5831523385507 50.2873169001042
"4463" 892.4 33.8451349518841 47.4167899882452
"4464" 892.6 36.838982763357 44.8730993293096
"4465" 892.8 39.8491401884732 41.9661225822166
"4466" 893 42.348645907543 38.6745304501235
"4467" 893.2 44.4850961812174 34.2355769573125
"4468" 893.4 45.3142129324902 29.8098776521875
"4469" 893.6 44.4474488524902 25.7014860396875
"4470" 893.8 43.5806847724902 24.8885489759375
"4471" 894 43.5619236452174 24.9118589992708
"4472" 894.2 43.9543932620595 25.2998482034375
"4473" 894.4 44.6625764452174 26.3440934329375
"4474" 894.6 45.7833631379003 27.2977251680107
"4475" 894.8 47.9145051724902 28.7172203084375
"4476" 895 51.6407151972174 30.4471154150625
"4477" 895.2 55.6103195797629 32.1525349971875
"4478" 895.4 59.6301746963802 33.9428667602398
"4479" 895.6 63.0784989761265 36.2172203159375
"4480" 895.8 65.6875464088538 39.7923951446875
"4481" 896 68.2273136208696 42.9859950262636
"4482" 896.2 70.9756828161265 46.7854021446875
"4483" 896.4 72.7889391141536 50.5938011962566
"4484" 896.6 74.0896808991709 54.7747093571003
"4485" 896.8 74.7640547092174 59.0240385205625
"4486" 897 74.5345618891199 62.8324343967912
"4487" 897.2 74.1963124920467 65.4965995026448
"4488" 897.4 73.5386053310711 69.333372489596
"4489" 897.6 73.1533768510711 72.794910954596
"4490" 897.8 71.9294151438841 76.9973291368264
"4491" 898 70.0974397056619 80.6554487986042
"4492" 898.2 67.9708192284732 84.506373071984
"4493" 898.4 65.7400775652174 88.420777680394
"4494" 898.6 62.9835537749952 92.0144231689375
"4495" 898.8 59.8541447428918 94.9267666423328
"4496" 899 56.1011692145791 97.0586130266822
"4497" 899.2 52.8678088432662 99.7742730828887
"4498" 899.4 49.9122117565218 102.057901439851
"4499" 899.6 48.5203645092174 103.687500103688
"4500" 899.8 48.1388048718841 106.624313293437
"4501" 900 46.1809770124902 108.822115493437
"4502" 900.2 43.6953777972174 109.052884724438
"4503" 900.4 40.1609064932174 109.456730878688
"4504" 900.6 37.4213048842872 109.926766657333
"4505" 900.8 35.9963838725858 110.421305778437
"4506" 901 36.1600335652174 110.342262015104
"4507" 901.2 36.631837783754 110.036937258255
"4508" 901.4 37.7016911695418 109.669308841478
"4509" 901.6 38.8044967399543 110.228998085937
"4510" 901.8 40.4314623094035 112.323904405705
"4511" 902 42.0732201785507 116.045981378373
"4512" 902.2 42.9458265291199 120.140126761791
"4513" 902.4 42.2961729252174 122.210393895104
"4514" 902.6 42.3374474052174 121.374563058437
"4515" 902.8 42.7767018305833 120.505980420694
"4516" 903 43.2464926598516 119.868081733377
"4517" 903.2 44.0835373634783 119.758570353872
"4518" 903.4 47.0520168842872 121.340004593612
"4519" 903.6 50.1712094832662 124.192659598864
"4520" 903.8 52.6860852088538 127.309877749687
"4521" 904 52.5395816505508 128.287927478715
"4522" 904.2 52.4759605833992 128.402535093438
"4523" 904.4 52.4234294270356 128.393793834688
"4524" 904.6 52.4304335812174 128.312500128313
"4525" 904.8 52.4348785252174 128.255054368886
"4526" 905 52.4543929135101 128.385905381669
"4527" 905.2 52.4348785252174 128.255054368886
"4528" 905.4 52.5107678130223 128.348381929474
"4529" 905.6 52.5107678130223 128.348381929474
"4530" 905.8 52.5230718585507 128.336767527604
"4531" 906 52.5916212873227 128.498228873437
"4532" 906.2 53.0992081401011 128.710308715472
"4533" 906.4 53.9643433470356 128.804632995937
"4534" 906.6 55.9867928670356 129.530157472188
"4535" 906.8 56.9055044238841 130.142628335271
"4536" 907 57.296285746839 130.303404496208
"4537" 907.2 57.2025815219742 130.36577455864
"4538" 907.4 57.1329726692174 130.377060569937
"4539" 907.6 57.0831375563285 130.339209532049
"4540" 907.8 57.0116112157437 130.512398915937
"4541" 908 56.9520528652174 130.408653976563
"4542" 908.2 56.6167396608272 130.196411950084
"4543" 908.4 56.6872082852174 130.249241020937
"4544" 908.6 56.0043032524902 130.238199430937
"4545" 908.8 55.3221595408696 129.925794444307
"4546" 909 53.4127662052174 129.604763099193
"4547" 909.2 51.8804129181063 129.27938047116
"4548" 909.4 50.3605713252174 128.777736815168
"4549" 909.6 49.0906905759491 128.582903505694
"4550" 909.8 47.2849457326593 128.245192435937
"4551" 910 46.6660620149472 128.349142539992
"4552" 910.2 46.624415692785 128.297167487965
"4553" 910.4 46.9105764064295 128.489947680937
"4554" 910.6 47.1924592781586 128.369626825202
"4555" 910.8 47.2919136896619 128.416132607049
"4556" 911 47.5166303029952 128.330662521493
"4557" 911.2 47.5572933092174 128.386218077104
"4558" 911.4 47.4358879700659 128.606497797604
"4559" 911.6 47.4749341169415 128.7359086168
"4560" 911.8 47.2903850052174 128.863324304687
"4561" 912 47.2156123965217 128.813754309416
"4562" 912.2 47.230766311884 128.794642985937
"4563" 912.4 47.2491105252174 129.091346282937
"4564" 912.6 47.4417247652174 128.822115513437
"4565" 912.8 47.4518623567963 128.872722800937
"4566" 913 46.6455859065507 127.552884742937
"4567" 913.2 45.1756748828645 124.919400577408
"4568" 913.4 45.4096445332174 125.591346279438
"4569" 913.6 44.9377396452174 125.764423202687
"4570" 913.8 44.7968023964369 126.256449469596
"4571" 914 44.6907983118841 126.184048449655
"4572" 914.2 44.5243237154613 126.256449469596
"4573" 914.4 43.3197800292174 125.869124057493
"4574" 914.6 41.6418959829952 125.616987305104
"4575" 914.8 40.8102916452174 125.378892066771
"4576" 915 39.610311641315 124.464704627279
"4577" 915.2 37.8385290852174 122.457646642604
"4578" 915.4 35.758026841315 121.275211190694
"4579" 915.6 33.2288213715332 120.684463683437
"4580" 915.8 32.506312479812 120.760784944046
"4581" 916 32.306300537849 120.603492023437
"4582" 916.2 31.6377263732174 119.735577042812
"4583" 916.4 30.364828121315 117.954385671425
"4584" 916.6 28.6692446052174 116.401010964527
"4585" 916.8 26.8140834814965 115.373993854193
"4586" 917 24.6976270744066 114.918789096208
"4587" 917.2 24.7239452363285 114.911859089271
"4588" 917.4 24.9443815332174 114.783653960937
"4589" 917.6 25.0379370212174 113.816620992937
"4590" 917.8 24.4457246674396 111.685363359549
"4591" 918 22.5394551652174 109.298305970104
"4592" 918.2 20.1373547976498 107.642281812424
"4593" 918.4 17.5479947172174 106.796474465771
"4594" 918.6 16.4669472952174 106.899038568437
"4595" 918.8 16.7490643478261 106.924122180503
"4596" 919 18.0873145892174 107.322115491937
"4597" 919.2 17.9235924852174 105.985577029062
"4598" 919.4 17.7103410052174 103.877060543437
"4599" 919.6 16.7820698569821 100.699943539614
"4600" 919.8 15.2257584185508 98.1761588752965
"4601" 920 12.8628826318841 96.5144231734375
"4602" 920.2 10.9647523414336 95.2410343987753
"4603" 920.4 9.31074711556223 93.4043435947306
"4604" 920.6 7.51707312966186 91.9951923996875
"4605" 920.8 8.24053965913045 92.0579014298505
"4606" 921 9.16652364521741 91.3770605309375
"4607" 921.2 10.2218554475704 89.7610295015257
"4608" 921.4 11.0127799548948 86.7811725433568
"4609" 921.6 11.247758030672 83.4433275892708
"4610" 921.8 10.5691122808931 80.0331341756672
"4611" 922 8.59188049731045 77.2791816515189
"4612" 922.2 5.94076428521742 75.1879931718349
"4613" 922.4 4.58816304650774 74.1012717862601
"4614" 922.6 5.05283380521742 74.3303572171875
"4615" 922.8 6.11771538921741 74.2451923819375
"4616" 923 6.80012012521742 74.4680720665785
"4617" 923.2 7.79208346121742 74.5817308438125
"4618" 923.4 10.6786705033992 73.6997378359375
"4619" 923.6 13.9973156296077 72.410295569596
"4620" 923.8 17.3211379456619 71.6298077639375
"4621" 924 20.4757311652174 72.2836539184375
"4622" 924.2 22.419383950672 74.5651224521875
"4623" 924.4 23.7685174585508 77.1829213226042
"4624" 924.6 24.7132444452174 80.6237348984375
"4625" 924.8 25.8936240185507 83.7382890383734
"4626" 925 26.3758094641648 87.2026822734375
"4627" 925.2 25.3873942852174 89.7644231666875
"4628" 925.4 22.83637545545 92.6816861391933
"4629" 925.6 19.8697009954613 95.2245545042302
"4630" 925.8 15.6145146318841 97.1829213426042
"4631" 926 13.0022986532174 97.9759616364375
"4632" 926.2 12.9637758052174 98.1298077904375
"4633" 926.4 13.846073291669 97.8233561772278
"4634" 926.6 14.4734549835958 99.1495583112078
"4635" 926.8 15.6736589059071 101.560842276627
"4636" 927 17.5865175652174 104.922115489537
"4637" 927.2 19.2558409785507 108.514423185437
"4638" 927.4 19.2459633252174 110.094304843822
"4639" 927.6 19.2675145688538 110.028409200937
"4640" 927.8 19.5126599652174 109.639423186562
"4641" 928 20.3351748279201 109.159953331613
"4642" 928.2 22.2285207492174 109.504807801813
"4643" 928.4 24.5114580985508 110.910027583437
"4644" 928.6 26.4756647412174 113.629807805937
"4645" 928.8 27.7246036608272 116.950633325206
"4646" 929 27.9546669412174 117.959478139938
"4647" 929.2 27.9769857341063 117.999465929965
"4648" 929.4 28.1197648612174 117.618818798937
"4649" 929.6 29.3135892005663 117.484906199775
"4650" 929.8 31.9833121549849 117.833743409426
"4651" 930 35.3437160718841 118.345925026771
"4652" 930.2 38.9380109779834 120.110986208491
"4653" 930.4 41.9780574208272 122.888719635084
"4654" 930.6 43.2427343332174 125.649038587187
"4655" 930.8 43.1400067385507 125.661366003373
"4656" 931 43.0807408185508 125.69095180222
"4657" 931.2 43.1779459070356 124.993444180938
"4658" 931.4 43.5691647820595 124.237095265937
"4659" 931.6 46.1471778963802 123.728197798147
"4660" 931.8 49.7916184932174 123.956730893187
"4661" 932 52.6510644379447 124.119318305938
"4662" 932.2 55.2776222561265 123.752185438437
"4663" 932.4 57.9321539827784 122.53224683923
"4664" 932.6 60.7758832888538 121.199737883437
"4665" 932.8 63.0972310163802 119.613707633031
"4666" 933 64.05582281545 117.976856110821
"4667" 933.2 65.0592086238221 115.365049310356
"4668" 933.4 65.6850449252174 112.759844435104
"4669" 933.6 65.5071487168453 109.810487587449
"4670" 933.8 64.4530642343083 107.170017589687
"4671" 934 62.5410062747826 105.051212479633
"4672" 934.2 59.9616503652174 103.656031572187
"4673" 934.4 56.5383700088538 102.746940662187
"4674" 934.6 53.0789015225508 102.732371897604
"4675" 934.8 48.5430831118841 103.876356119655
"4676" 935 45.5614428985507 105.314789482604
"4677" 935.2 44.9673726052174 105.257026732476
"4678" 935.4 45.1346342016619 104.800747968049
"4679" 935.6 44.4057574585507 102.979624645104
"4680" 935.8 42.7272619385508 99.5089286709375
"4681" 936 40.5776536670356 95.2731644309375
"4682" 936.2 37.5483569833992 91.7154721196875
"4683" 936.4 34.5365706852174 89.0785257301041
"4684" 936.6 31.3605758834397 86.8520300013819
"4685" 936.8 27.6518463118841 86.0558432813221
"4686" 937 23.4227290372174 86.2644231631875
"4687" 937.2 20.9476360532174 87.0048077793125
"4688" 937.4 20.8802210692174 87.1778847025625
"4689" 937.6 21.2513939154877 86.7587059079645
"4690" 937.8 21.2076652772174 85.6105770086875
"4691" 938 20.7033661761265 83.0528846984375
"4692" 938.2 19.9181636283753 79.3079454234375
"4693" 938.4 20.8656575535101 75.0275563602058
"4694" 938.6 22.3341982917039 70.8023649356672
"4695" 938.8 25.0850347224267 67.2791816415189
"4696" 939 29.0383096524902 65.0633741909375
"4697" 939.2 31.4547428452174 64.2433608701042
"4698" 939.4 34.4402635652174 63.8990385254375
"4699" 939.6 37.7072974052174 63.9749754091426
"4700" 939.8 40.6720389154613 64.633560102157
"4701" 940 44.1073582549952 66.3990385279375
"4702" 940.2 46.821078880773 69.0229701544931
"4703" 940.4 49.1752529252174 71.6127137468264
"4704" 940.6 51.2507696337888 74.4147371230803
"4705" 940.8 52.6798925115589 77.5603893833765
"4706" 941 53.6103192718841 82.0321746382452
"4707" 941.2 53.2604665735895 86.7961762943096
"4708" 941.4 52.1257528743083 91.1472903009375
"4709" 941.6 49.7659365945508 95.4246795826042
"4710" 941.8 47.4325526585508 99.3532510151041
"4711" 942 44.3042528114396 102.185363350049
"4712" 942.2 42.3991827385507 102.120932054784
"4713" 942.4 42.3724681761265 102.012674927188
"4714" 942.6 42.4337545252174 102.056381220938
"4715" 942.8 42.7786683968453 102.771131587565
"4716" 943 42.7767018305833 105.140126746791
"4717" 943.2 44.2518450344857 107.888719620084
"4718" 943.4 46.5428583118841 111.184752858437
"4719" 943.6 48.8079420489383 114.372204944426
"4720" 943.8 49.0982072292174 116.975961655438
"4721" 944 47.3683479118841 118.446657627604
"4722" 944.2 46.5749606852174 117.745192425438
"4723" 944.4 45.1120096718841 116.871566050937
"4724" 944.6 42.1474360603526 116.062240240802
"4725" 944.8 37.6367427385508 115.040064217604
"4726" 945 33.3015734993351 114.806278395349
"4727" 945.2 32.0123103820595 114.945597280937
"4728" 945.4 32.1770462452174 115.091346268937
"4729" 945.6 32.8030425252174 115.067054770937
"4730" 945.8 34.0412769252174 114.366071542937
"4731" 946 34.4787864132174 113.466346267313
"4732" 946.2 34.5069377252174 112.357618455553
"4733" 946.4 34.9810650852174 109.803377821835
"4734" 946.6 34.7933896718841 106.129807798437
"4735" 946.8 33.9202051172174 102.360577025437
"4736" 947 32.5578971288538 99.4077798196875
"4737" 947.2 30.7668348452174 96.5144231734375
"4738" 947.4 28.0139521033992 93.8745630309375
"4739" 947.6 24.3683305735895 91.5367845280305
"4740" 947.8 19.8978884452174 89.8211773881326
"4741" 948 15.9468271118841 89.487795947476
"4742" 948.2 13.3131690777756 89.4884839893096
"4743" 948.4 13.5010681589016 88.8828442184375
"4744" 948.6 14.4936831972174 88.0803572309375
"4745" 948.8 16.2767407332174 86.6810898302708
"4746" 949 19.4776391943083 84.7137238609375
"4747" 949.2 23.3474343797629 82.8518357471875
"4748" 949.4 27.1034120597629 80.8413462346875
"4749" 949.6 30.4741612597629 78.5511364421875
"4750" 949.8 33.2106680098686 75.7854428307049
"4751" 950 34.6784969673227 71.9800101934375
"4752" 950.2 34.9319367567964 67.9213057359375
"4753" 950.4 34.1417114932174 64.4375000644375
"4754" 950.6 31.9809085739979 60.4590760454497
"4755" 950.8 29.0494137993638 56.256449399596
"4756" 951 25.7704826069952 53.2964744122708
"4757" 951.2 22.2705456743083 50.7364510996875
"4758" 951.4 18.3671121167964 49.6318320334375
"4759" 951.6 14.9181056549735 49.3521341956936
"4760" 951.8 13.1563900452174 49.7451923574375
"4761" 952 12.9926679412174 49.7355769728125
"4762" 952.2 13.5416185252174 49.2067308184375
"4763" 952.4 14.0713076852174 48.1298077404375
"4764" 952.6 15.0677159652174 46.1150148390144
"4765" 952.8 16.4999756985508 42.9394724295272
"4766" 953 19.1650147515589 39.6710835293521
"4767" 953.2 22.1375889103337 36.5188953853561
"4768" 953.4 25.8106976731244 33.7192531643096
"4769" 953.6 29.4643956985507 31.6792582734375
"4770" 953.8 33.1515825785507 29.2983058901042
"4771" 954 37.5526278091199 27.3915337984985
"4772" 954.2 41.8742560185507 26.8349359242708
"4773" 954.4 46.5873077518841 26.7461785277324
"4774" 954.6 50.5585733761265 28.1927447834375
"4775" 954.8 54.0120105074396 30.3221154149375
"4776" 955 56.3405026532174 33.4674145633819
"4777" 955.2 57.8166281470356 36.4619755609375
"4778" 955.4 58.8497408888538 40.2819056346875
"4779" 955.6 58.4207364452174 44.0144231209375
"4780" 955.8 57.6411073785508 47.8605769709375
"4781" 956 56.0108187447523 51.5010063126817
"4782" 956.2 53.3375996725345 54.8024156270351
"4783" 956.4 50.1383241252174 58.0528846734375
"4784" 956.6 47.0564962852174 60.7014860746875
"4785" 956.8 43.4684961401011 63.2362478271003
"4786" 957 39.0033866318841 65.1865843142708
"4787" 957.2 34.3215594405663 67.0197898702398
"4788" 957.4 29.8037636452174 69.3898810217708
"4789" 957.6 25.4011524452174 71.6059982401042
"4790" 957.8 21.5194315819616 74.4527057989607
"4791" 958 18.0446271090012 75.5113046493159
"4792" 958.2 16.6497119433992 74.4165210534375
"4793" 958.4 17.2100442779447 74.4165210534375
"4794" 958.6 17.3330777757437 75.0771761884375
"4795" 958.8 14.8272065921942 77.7890206502398
"4796" 959 11.6539989732174 80.9855770040625
"4797" 959.2 9.62850817574372 83.8119940109375
"4798" 959.4 10.0250328292174 83.9265110729375
"4799" 959.6 10.2671764452174 82.8028846981875
"4800" 959.8 10.5536283918841 82.002588839399
"4801" 960 10.0228852139979 80.5716464220351
"4802" 960.2 8.43062206382207 77.7264088433794
"4803" 960.4 7.21286492521741 74.5730312101042
"4804" 960.6 5.87933009985157 71.8662055127668
"4805" 960.8 5.80416356716865 71.9131098280107
"4806" 961 6.99273436521742 73.0731276034375
"4807" 961.2 7.77728505009548 73.9299953834985
"4808" 961.4 7.83415446627005 76.4739373234375
"4809" 961.6 7.48601473594914 80.5247421067912
"4810" 961.8 7.60559785612652 84.1193182659375
"4811" 962 9.24632097321743 85.9086539320625
"4812" 962.2 11.5393263094035 88.8265877453561
"4813" 962.4 12.5177217757437 92.7593624409375
"4814" 962.6 13.9876725546911 96.3929656834375
"4815" 962.8 16.9316291492174 98.6490385601875
"4816" 963 20.8059270052174 102.265338930104
"4817" 963.2 23.4870903808272 105.909357516791
"4818" 963.4 24.5109994932174 109.293269340063
"4819" 963.6 24.6062365341063 109.890491562882
"4820" 963.8 24.5808221552174 109.579327032656
"4821" 964 25.2614542052174 108.866494191707
"4822" 964.2 27.362991692785 108.151637322289
"4823" 964.4 31.8869504081443 108.873710240206
"4824" 964.6 35.8023214052174 111.047390220937
"4825" 964.8 38.8396547703238 113.932590130299
"4826" 965 41.0572673954613 117.260201805816
"4827" 965.2 41.6386034318841 119.931582960168
"4828" 965.4 41.4114174052174 120.592332467732
"4829" 965.6 41.2882066767963 120.188512265937
"4830" 965.8 41.6498593624267 119.3900940371
"4831" 966 43.1149512276565 117.99190912362
"4832" 966.2 47.0048192939979 116.444066720572
"4833" 966.4 50.6597919457052 116.256449459596
"4834" 966.6 54.6530139944857 116.481590172767
"4835" 966.8 58.2752056861063 117.698183878382
"4836" 967 60.9546837803285 119.493055675049
"4837" 967.2 63.3629359691199 121.76301606923
"4838" 967.4 64.7128016185507 123.648122834271
"4839" 967.6 65.2264395918841 123.766559952826
"4840" 967.8 65.138745303754 122.710483237157
"4841" 968 64.6650213419616 121.63517454024
"4842" 968.2 65.2814722318841 120.241529424271
"4843" 968.4 67.7762852452174 118.135302315937
"4844" 968.6 71.2616857785508 116.116987295604
"4845" 968.8 74.4548018461063 114.014423190937
"4846" 969 77.9614510932174 112.389423189313
"4847" 969.2 80.7729470870779 110.758609234193
"4848" 969.4 83.3546498132174 108.341346262187
"4849" 969.6 86.4335465669565 105.410744252568
"4850" 969.8 88.6153115918841 102.979624645104
"4851" 970 91.138280839636 100.141435699426
"4852" 970.2 93.5640800524902 97.0826049921875
"4853" 970.4 95.4518486290472 93.2779256251928
"4854" 970.6 96.0190360932174 89.3904915423819
"4855" 970.8 94.9336967234783 85.5027174768071
"4856" 971 92.6978748145791 81.8867635843418
"4857" 971.2 90.1796890405663 79.077034962798
"4858" 971.4 86.8290971447523 76.984011704891
"4859" 971.6 82.8185401785507 75.8459249842708
"4860" 971.8 78.4526174052174 75.9375000759375
"4861" 972 74.1523925121942 76.9482335295422
"4862" 972.2 69.9955084489383 78.3793605434956
"4863" 972.4 65.8363846852174 79.9235140659375
"4864" 972.6 61.3313516274397 80.8349359782708
"4865" 972.8 57.6213873492174 81.0432693118125
"4866" 973 53.2757960789952 82.6981838433819
"4867" 973.2 48.4675075782407 84.5510957911701
"4868" 973.4 44.4115739164369 86.1626407991082
"4869" 973.6 39.5445409252174 87.2744964242708
"4870" 973.8 36.6082438443285 89.5272436792708
"4871" 974 34.9217991652174 91.7067308609375
"4872" 974.2 34.7484463492174 91.6971154763125
"4873" 974.4 34.7143684452174 91.4700444701682
"4874" 974.6 34.7494601083753 91.1601721559375
"4875" 974.8 33.8036969915589 90.0744606904497
"4876" 975 30.8287465652174 88.1105770111875
"4877" 975.2 26.5109773518841 85.7085623567708
"4878" 975.4 23.0760234052174 83.3850525309375
"4879" 975.6 20.0642371070356 80.6140735071875
"4880" 975.8 17.5498291385507 77.1279762676042
"4881" 976 15.9073164985508 72.7619576664503
"4882" 976.2 14.2577483918841 68.61008389504
"4883" 976.4 12.4647298197629 64.7224650996875
"4884" 976.6 9.94615271188407 62.2470238717708
"4885" 976.8 7.69898657855075 61.5968407209375
"4886" 977 7.58936871838816 61.6973499678887
"4887" 977.2 7.66474404699521 61.7580128822708
"4888" 977.4 8.46623330121742 61.6586539078125
"4889" 977.6 9.37208674168801 61.0053733641728
"4890" 977.8 10.3758306318841 59.1130424654247
"4891" 978 11.6994361785508 56.4601825022196
"4892" 978.2 13.8383485706228 53.6505977667483
"4893" 978.4 16.5114613419616 51.3757826989607
"4894" 978.6 18.7614644292174 48.8990385104375
"4895" 978.8 21.3730316491199 45.9937852242302
"4896" 979 23.7106626318841 43.1367110885016
"4897" 979.2 26.211355200773 39.6554487576042
"4898" 979.4 28.0262093732174 36.3028846516875
"4899" 979.6 29.6908019104806 32.3140182509375
"4900" 979.8 30.1508926052174 28.5706361232452
"4901" 980 29.7640178496619 27.3263889162153
"4902" 980.2 29.7516274599543 27.2634109584375
"4903" 980.4 30.1449660132174 27.7287088189375
"4904" 980.6 31.6366562941063 28.3627137035764
"4905" 980.8 34.4595249892174 27.7259615661875
"4906" 981 38.0036270052174 27.8605769509375
"4907" 981.2 42.1522414052174 28.1860207382452
"4908" 981.4 46.1209414052174 28.7946428859375
"4909" 981.6 49.5604814052174 29.633560067157
"4910" 981.8 52.7193549412174 31.2644231081875
"4911" 982 55.9638348061063 33.0144231099375
"4912" 982.2 58.6133506852174 35.7451923434375
"4913" 982.4 60.6759281718841 39.2227564494792
"4914" 982.6 62.5493808069565 42.6599080694158
"4915" 982.8 64.4320924935895 46.984011674891
"4916" 983 65.4354783019616 50.6423301043096
"4917" 983.2 66.5284521289383 54.721042094077
"4918" 983.4 66.7154432911749 59.3335720724269
"4919" 983.6 66.1253060452174 63.718565152476
"4920" 983.8 64.9785794070779 66.8498435373328
"4921" 984 62.8979474461063 69.6639957961597
"4922" 984.2 60.8196592524902 72.8693182546875
"4923" 984.4 57.378868510672 75.6402972784375
"4924" 984.6 53.5878700597629 77.8343532246875
"4925" 984.8 49.551522603357 79.1933140326817
"4926" 985 45.6215201972174 81.3413462351875
"4927" 985.2 42.3637129833992 84.3203672171875
"4928" 985.4 39.1413948414965 87.4044052752398
"4929" 985.6 36.0224519652174 91.0931777467708
"4930" 985.8 34.7526744666808 93.5547608815473
"4931" 986 34.5076785492174 93.7067308629375
"4932" 986.2 34.8278409993638 93.310858442279
"4933" 986.4 34.8329002852174 92.387204234399
"4934" 986.6 33.6944433103337 91.1879473183794
"4935" 986.8 31.5648081252174 89.5455586976042
"4936" 987 28.4517117397629 87.0738637234375
"4937" 987.2 24.477827040773 84.5699787170486
"4938" 987.4 20.9485115724902 82.9479895934375
"4939" 987.6 16.7271617252174 82.1899655654247
"4940" 987.8 14.5688944718841 83.0986722442708
"4941" 988 14.5528432852174 83.2355770063125
"4942" 988.2 14.8899182052174 83.1034919859375
"4943" 988.4 14.9816392718841 82.9887821342708
"4944" 988.6 15.5184488831121 83.2654353059375
"4945" 988.8 15.6025908932174 85.2932693160625
"4946" 989 15.4521435544066 88.8169179682348
"4947" 989.2 15.0145509487468 92.8832014503493
"4948" 989.4 14.2860465338661 96.0414501999915
"4949" 989.6 14.8257134585507 96.8990385584375
"4950" 989.8 15.4069353757437 95.7755567759375
"4951" 990 16.6759775215811 95.5091784171875
"4952" 990.2 20.2146318621063 97.1939103536042
"4953" 990.4 23.2181910585507 100.131639294271
"4954" 990.6 24.9904210344857 102.954385656425
"4955" 990.8 26.1867433812174 106.129807798437
"4956" 991 27.2070919736385 109.550860433437
"4957" 991.2 27.4254611760282 112.278456453235
"4958" 991.4 27.9176449833992 112.277826452604
"4959" 991.6 28.4187755385507 111.193910367604
"4960" 991.8 29.4677748957437 110.158147883437
"4961" 992 33.0564823146911 109.894989988437
"4962" 992.2 37.1506210852174 111.203067876771
"4963" 992.4 40.3149978852174 113.629807805937
"4964" 992.6 42.6622039726593 116.724619973612
"4965" 992.8 44.3739906500955 118.99566146984
"4966" 993 44.9377396452174 119.671083609352
"4967" 993.2 44.9285675385508 119.692078874271
"4968" 993.4 44.7066025572174 119.116987298604
"4969" 993.6 45.1303538852174 118.285678255937
"4970" 993.8 47.596755738876 117.400914751547
"4971" 994 51.5148112549735 116.856824694718
"4972" 994.2 55.8029338197629 116.820367249687
"4973" 994.4 59.6327967847296 117.278963531913
"4974" 994.6 63.7701592015811 118.402535083437
"4975" 994.8 67.6203594318841 120.241529424271
"4976" 995 70.6584597866128 121.670952715589
"4977" 995.2 72.0350611361265 122.353584038437
"4978" 995.4 71.8367369878261 122.241847948329
"4979" 995.6 71.6594420139979 122.128869728133
"4980" 995.8 71.1153586814965 121.116390997682
"4981" 996 71.5643652985507 119.307463489271
"4982" 996.2 73.77125392 115.987667340068
"4983" 996.4 76.3741753735895 113.164691526403
"4984" 996.6 79.6710144582407 110.454494743728
"4985" 996.8 83.2221128718841 109.151785823437
"4986" 997 87.0216021310711 108.92061455545
"4987" 997.2 90.7191032157437 108.619686343437
"4988" 997.4 93.8282584765218 108.939172349742
"4989" 997.6 96.4681961081961 109.088072940512
"4990" 997.8 97.250016190672 107.939248359687
"4991" 998 96.7210079901063 107.501602671604
"4992" 998.2 95.9034675492174 107.360577030438
"4993" 998.4 94.8633506532174 107.129807799438
"4994" 998.6 93.1917940313044 104.399038565937
"4995" 998.8 91.8729025921942 100.651274698147
"4996" 999 90.7524124452174 96.3953755542708
"4997" 999.2 89.7251364985508 92.0547162092708
"4998" 999.4 88.1518144683285 88.7836539349375
"4999" 999.6 86.7932619373104 85.9553891736119
"5000" 999.8 84.6341906889383 82.8337433744259
"5001" 1000 82.4846754958841 81.1426282862708
"5002" 1000.2 79.9497553615811 79.8885490309375
"5003" 1000.4 78.0841379895652 79.0060619519158
"5004" 1000.6 75.6664300266128 78.137857859891
"5005" 1000.8 72.4173712185507 77.3660715059375
"5006" 1001 68.7876628736619 76.9973291368264
"5007" 1001.2 65.1040026331244 77.368627089891
"5008" 1001.4 60.7045910052174 78.1444597851041
"5009" 1001.6 55.7516534052174 79.8202839626042
"5010" 1001.8 52.0552944185508 81.0016026451042
"5011" 1002 48.0837722318841 83.4375000834375
"5012" 1002.2 44.9027188743083 86.6717658209375
"5013" 1002.4 40.8973200061477 89.5958185153561
"5014" 1002.6 37.2331700452174 91.1023352559375
"5015" 1002.8 34.142383403357 91.6172854225654
"5016" 1003 30.7406607847296 90.8343105974009
"5017" 1003.2 29.8849367892174 90.7355770138125
"5018" 1003.4 29.9237065785507 91.3122535429888
"5019" 1003.6 28.9910723335895 93.0305233488445
"5020" 1003.8 26.8870337252174 96.4045330634375
"5021" 1004 24.1354017252174 100.911276324687
"5022" 1004.2 22.1434886091199 102.579151134474
"5023" 1004.4 21.504573081315 102.522865956181
"5024" 1004.6 21.6111414220595 102.445597268437
"5025" 1004.8 22.8769886905508 102.168269332937
"5026" 1005 23.6346047012174 102.206730871438
"5027" 1005.2 24.092598560773 102.198183862882
"5028" 1005.4 24.2260437205115 101.921662997849
"5029" 1005.6 24.4310421866128 101.894566291519
"5030" 1005.8 24.4747696718841 101.871566035937
"5031" 1006 24.9666842346911 102.233046660937
"5032" 1006.2 26.8421386767964 105.077176218437
"5033" 1006.4 28.2005759483753 108.791751120937
"5034" 1006.6 28.4295662522762 111.955599659467
"5035" 1006.8 28.7114491240053 112.184586359271
"5036" 1007 28.5514355203394 110.937500110937
"5037" 1007.2 28.5915581965688 110.0955042681
"5038" 1007.4 28.2573464612174 108.947115493563
"5039" 1007.6 27.4281880185507 106.734203403437
"5040" 1007.8 25.6859463572174 103.139423180063
"5041" 1008 23.2511272597629 99.9847028971875
"5042" 1008.2 20.6213663222906 97.3164869641082
"5043" 1008.4 17.0900008576619 95.5357906938264
"5044" 1008.6 13.8401705972174 94.6971154793125
"5045" 1008.8 12.4163458599543 94.5306175034375
"5046" 1009 12.9232254389016 94.6217106209375
"5047" 1009.2 13.8591717317039 94.5549637120186
"5048" 1009.4 14.4939889341063 92.8819445373264
"5049" 1009.6 14.3946244452174 89.5309066829375
"5050" 1009.8 13.8412406763285 85.7879274362153
"5051" 1010 12.7958556985507 81.8842456440144
"5052" 1010.2 11.4517540212174 78.6490385401875
"5053" 1010.4 9.33162156521741 75.8733975117708
"5054" 1010.6 6.85515276521741 74.7836539209375
"5055" 1010.8 5.93335604521742 74.8125000748125
"5056" 1011 6.80907892707788 75.0072675168677
"5057" 1011.2 7.63478183188407 74.2067308434375
"5058" 1011.4 8.999977497849 72.4455972384375
"5059" 1011.6 11.0846124881443 69.717987874596
"5060" 1011.8 13.0854269041648 66.4030871109375
"5061" 1012 14.5145673785507 62.7619576564503
"5062" 1012.2 14.4213970808931 58.7857329070186
"5063" 1012.4 13.1472179385508 55.5986722167708
"5064" 1012.6 11.0901645615811 52.6245629896875
"5065" 1012.8 8.70058062655075 50.4930556060486
"5066" 1013 8.97320385855075 50.641642062476
"5067" 1013.2 10.0062152168303 50.6397333012601
"5068" 1013.4 11.9814431812174 49.8028846651875
"5069" 1013.6 14.7207935066808 47.9450047383765
"5070" 1013.8 18.1001555385507 46.2432199673478
"5071" 1014 21.470037106839 44.8772089845862
"5072" 1014.2 24.4655975652174 43.0528846584375
"5073" 1014.4 27.190353159636 40.9106664094259
"5074" 1014.6 29.0050848185507 38.5114645355529
"5075" 1014.8 31.3171612452174 36.0199176184375
"5076" 1015 34.6551025252174 34.6554487526042
"5077" 1015.2 38.3984861972174 34.8605769579375
"5078" 1015.4 41.9674253125858 35.8160425459375
"5079" 1015.6 44.6689755894035 38.1020796445422
"5080" 1015.8 46.881392430672 40.8850524884375
"5081" 1016 48.4316723707988 44.0859794716352
"5082" 1016.2 49.8202866591709 47.5296288489608
"5083" 1016.4 50.7076062123285 51.5272436412708
"5084" 1016.6 50.7161668452174 55.7451923634375
"5085" 1016.8 50.4336659598841 59.8263889487153
"5086" 1017 49.9175224354613 64.0331848670351
"5087" 1017.2 48.5551290305833 67.8418152648399
"5088" 1017.4 46.5749606852174 71.3133741971875
"5089" 1017.6 43.5222489512639 73.7639759234956
"5090" 1017.8 40.1136284524902 75.3868007746875
"5091" 1018 36.9912823949849 76.9571780733794
"5092" 1018.2 32.9785354994397 78.2366453773819
"5093" 1018.4 28.9415856185508 79.7287088709375
"5094" 1018.6 24.1354017252174 80.8367674801042
"5095" 1018.8 20.6133127652174 82.1279762726042
"5096" 1019 20.4812344292174 83.5528846989375
"5097" 1019.2 21.2943416852174 82.9567308521875
"5098" 1019.4 21.5672118585507 82.1737638184375
"5099" 1019.6 21.3906488052174 81.7163462355625
"5100" 1019.8 20.5720382852174 81.0144231579375
"5101" 1020 16.789184199636 81.1968918522166
"5102" 1020.2 12.8482072612174 80.4375000804375
"5103" 1020.4 10.9718626891199 79.6898452954497
"5104" 1020.6 11.4836874346911 80.0569332784375
"5105" 1020.8 12.5489143652174 80.6613659583734
"5106" 1021 11.5576918532174 82.7740385443125
"5107" 1021.2 9.57574071188408 85.7205375610657
"5108" 1021.4 9.04234743188409 85.9375000859375
"5109" 1021.6 10.0803990003689 85.2032343509375
"5110" 1021.8 11.4124503046769 84.8460239933699
"5111" 1022 13.4296335019616 86.214780944891
"5112" 1022.2 15.3040388212174 89.3413462431875
"5113" 1022.4 16.1804336132174 93.2451924009375
"5114" 1022.6 16.1345025252174 96.8349359942708
"5115" 1022.8 15.7924535012174 99.2671704289375
"5116" 1023 16.0456036452174 98.9013010038787
"5117" 1023.2 17.1435048132174 98.0913462519375
"5118" 1023.4 19.4943157518841 97.9063645667708
"5119" 1023.6 23.4750100452174 99.0785257401041
"5120" 1023.8 27.1438527118841 101.587683251771
"5121" 1024 30.0392521512639 105.212992055124
"5122" 1024.2 31.4646204985507 108.797460661066
"5123" 1024.4 32.6855948179003 112.38215302045
"5124" 1024.6 32.8265320666808 115.140126756791
"5125" 1024.8 32.9540104430553 115.4801196581
"5126" 1025 33.8412802579003 115.130745893742
"5127" 1025.2 36.1825469179447 115.080856758438
"5128" 1025.4 40.1694671261063 116.81784199716
"5129" 1025.6 43.6022809145508 119.578525760604
"5130" 1025.8 47.5701342585507 122.192078876771
"5131" 1026 52.2057169678841 123.416132602049
"5132" 1026.2 57.2100183652174 124.261675948437
"5133" 1026.4 62.5206681252174 125.278159465937
"5134" 1026.6 66.2955232805663 126.679897264426
"5135" 1026.8 69.7145079808272 126.941252472157
"5136" 1027 73.6464335118841 126.001602690104
"5137" 1027.2 78.4911402532174 125.475961663937
"5138" 1027.4 83.109601696773 123.681089867271
"5139" 1027.6 87.2877488486957 121.280309485829
"5140" 1027.8 91.5671347895652 118.972617175829
"5141" 1028 95.8595694201011 116.679897254426
"5142" 1028.2 99.8193598424267 114.613707628031
"5143" 1028.4 103.521360741217 112.129807804438
"5144" 1028.6 107.463990791884 110.351419524271
"5145" 1028.8 110.881851267036 107.624563044687
"5146" 1029 112.662581335652 103.922449936698
"5147" 1029.2 115.166566455652 99.1816472563723
"5148" 1029.4 117.915422896417 94.8759616333375
"5149" 1029.6 121.142222433789 91.2357732466518
"5150" 1029.8 123.811221837558 88.8425737385971
"5151" 1030 123.279204168854 88.0266609271875
"5152" 1030.2 122.377836231884 85.3697345176042
"5153" 1030.4 122.261158502892 80.8838328179142
"5154" 1030.6 122.788135136773 76.3135684523819
"5155" 1030.8 124.852158368622 72.2304624290226
"5156" 1031 126.761908067345 69.1862725732779
"5157" 1031.2 126.69829725913 68.3455268241984
"5158" 1031.4 126.003211088696 68.7552258212636
"5159" 1031.6 124.47866557249 68.4812063621875
"5160" 1031.8 121.65813159544 65.8605769889375
"5161" 1032 118.708993565217 63.1783027387636
"5162" 1032.2 116.087764994783 60.569607083981
"5163" 1032.4 113.370827485217 58.1627747834375
"5164" 1032.6 111.615764813913 55.7451923634375
"5165" 1032.8 109.706371478261 53.2368311569158
"5166" 1033 107.833335867656 50.1495075548399
"5167" 1033.2 107.164433691175 46.7394640401928
"5168" 1033.4 107.953951931729 42.7442978960538
"5169" 1033.6 108.765818464773 39.4246795266042
"5170" 1033.8 109.210971374995 36.3221154209375
"5171" 1034 110.310116821031 32.5922406408212
"5172" 1034.2 112.086732551884 31.6884157826042
"5173" 1034.4 111.788319128008 32.1629025366352
"5174" 1034.6 111.142005565217 32.5766941717708
"5175" 1034.8 109.507286008854 32.5808566759375
"5176" 1035 106.519263805217 31.1298077234375
"5177" 1035.2 103.535271769662 28.5357906268264
"5178" 1035.4 100.655786161581 25.4392482771875
"5179" 1035.6 97.7753277543083 22.7644230996875
"5180" 1035.8 95.0830128503238 19.7672872538098
"5181" 1036 93.5929925494035 17.5654069943096
"5182" 1036.2 92.8899302124902 16.8116258909375
"5183" 1036.4 92.6547073678841 17.2195512992708
"5184" 1036.6 91.1651572452174 17.7964743767708
"5185" 1036.8 87.3385543438841 18.4503205312708
"5186" 1037 82.9857711466128 19.6494857083794
"5187" 1037.2 78.7896923252174 20.8413461746875
"5188" 1037.4 74.6870090132174 22.1201923298125
"5189" 1037.6 70.3713799581063 24.1682692549375
"5190" 1037.8 66.7703397791709 25.9285554821003
"5191" 1038 62.8374257624267 27.1718470754724
"5192" 1038.2 59.1824382124902 28.3238636646875
"5193" 1038.4 55.8665041321739 30.0930184247418
"5194" 1038.6 52.4496950052174 33.4375000334375
"5195" 1038.8 49.1410103936619 36.4332265321597
"5196" 1039 45.2129028452174 39.0052656067708
"5197" 1039.2 40.6285559503337 41.3131708821003
"5198" 1039.4 36.1875498852174 43.9136905201042
"5199" 1039.6 32.1770462452174 45.9663461998125
"5200" 1039.8 27.9167233841648 47.7998482259375
"5201" 1040 23.0172995515589 48.7048546453277
"5202" 1040.2 18.5495887652174 49.7836538959375
"5203" 1040.4 13.6734072157437 49.7937753534375
"5204" 1040.6 12.0412549715332 49.9658401309375
"5205" 1040.8 12.2799952532174 50.1778846655625
"5206" 1041 13.1119406052174 51.2037722405529
"5207" 1041.2 12.8748769252174 54.0242850638862
"5208" 1041.4 11.49382502627 58.4273786009375
"5209" 1041.6 9.68933372521742 62.4086539085625
"5210" 1041.8 8.34103404521742 66.8787956134375
"5211" 1042 7.40399179656879 71.488435622424
"5212" 1042.2 6.38278927188407 73.8327992191319
"5213" 1042.4 6.90518243794468 73.5132576492708
"5214" 1042.6 8.24472692521742 72.5808567159375
"5215" 1042.8 10.9371390191305 73.8890050906114
"5216" 1043 13.97612041545 76.8230099158212
"5217" 1043.2 16.5529777408272 80.9844043961814
"5218" 1043.4 18.2377371385507 85.6078297559375
"5219" 1043.6 18.7903565652174 90.1971154748125
"5220" 1043.8 20.1822237518841 94.6646063217708
"5221" 1044 21.1544670585508 98.2451924059375
"5222" 1044.2 21.1819833785507 100.31784198066
"5223" 1044.4 21.3034518181904 100.417749580667
"5224" 1044.6 21.3317944541063 100.360577023438
"5225" 1044.8 21.5474565518841 100.000616470809
"5226" 1045 23.1110441761265 99.7399476521875
"5227" 1045.2 25.7822534772174 100.081730869313
"5228" 1045.4 29.4252464627784 101.078213046669
"5229" 1045.6 32.3915484670356 102.633304298438
"5230" 1045.8 35.2735295165218 103.838837896481
"5231" 1046 38.4157318907988 105.239825686635
"5232" 1046.2 41.2413806585507 106.569368238437
"5233" 1046.4 44.1390952354613 106.941252452157
"5234" 1046.6 47.4706169012174 106.187500106187
"5235" 1046.8 51.2799158403394 104.389657702889
"5236" 1047 54.1744679724902 102.423514088437
"5237" 1047.2 56.0043032524902 100.447989610937
"5238" 1047.4 57.0589985624267 97.4580725482631
"5239" 1047.6 57.8910472852174 93.4855770165625
"5240" 1047.8 58.5013656619616 90.060934794891
"5241" 1048 59.5405866777756 86.6083408737282
"5242" 1048.2 59.9003640161265 85.7976399459375
"5243" 1048.4 61.4083973234397 84.0400641866042
"5244" 1048.6 64.6631888597629 81.8640735084375
"5245" 1048.8 68.4008417177756 80.4992174329142
"5246" 1049 72.7030823412174 80.1201923878125
"5247" 1049.2 76.9680783847296 79.4271811300838
"5248" 1049.4 81.2243832979003 78.3202392903277
"5249" 1049.6 83.4691482781063 77.6896368298264
"5250" 1049.8 83.7651869084732 77.9589669831468
"5251" 1050 83.6318003029952 78.0827992233819
"5252" 1050.2 83.6699509495652 78.1281355296331
"5253" 1050.4 83.5376333412174 78.2622864030486
"5254" 1050.6 83.5919155361265 78.2626749034375
"5255" 1050.8 83.7114340973104 78.4419723503561
"5256" 1051 84.3295914256825 79.2827594710538
"5257" 1051.2 85.494235667543 81.1700582207049
"5258" 1051.4 85.6967919925345 83.1326220343521
"5259" 1051.6 86.0820204725345 85.4590760704497
"5260" 1051.8 86.4364776532174 88.7067308579375
"5261" 1052 86.3369602958841 92.0827992373819
"5262" 1052.2 87.0290198810069 95.8767713509375
"5263" 1052.4 87.3027348536385 100.228998075937
"5264" 1052.6 87.0028104979003 104.614798416059
"5265" 1052.8 86.01384617545 109.345371307914
"5266" 1053 85.4337091281442 112.973147392523
"5267" 1053.2 86.8470147484732 115.624441081635
"5268" 1053.4 88.4193797813876 117.132262801257
"5269" 1053.6 88.521089041581 116.461975640937
"5270" 1053.8 88.4092919652174 115.237302876579
"5271" 1054 88.6282867671686 113.779901614718
"5272" 1054.2 89.640636026494 111.772197329448
"5273" 1054.4 92.6602106318841 109.197573369271
"5274" 1054.6 96.7509702052174 106.651785820937
"5275" 1054.8 100.900931557945 104.407779824688
"5276" 1055 105.01663346087 102.14987468409
"5277" 1055.2 108.726551213913 99.6415134775679
"5278" 1055.4 112.848017405217 98.0986722592708
"5279" 1055.6 114.807435354985 98.7818650361701
"5280" 1055.8 114.789712507826 99.0813128081114
"5281" 1056 114.432957437217 98.8509616373125
"5282" 1056.2 113.666002554308 97.7556819159375
"5283" 1056.4 114.044379144348 95.954222503981
"5284" 1056.6 115.804056353789 92.358222227366
"5285" 1056.8 118.106027248696 88.3288044361549
"5286" 1057 121.127372356329 85.1597223073819
"5287" 1057.2 123.829322111884 82.3477564926042
"5288" 1057.4 123.289454150583 82.0444419206936
"5289" 1057.6 122.514194884329 82.005876150382
"5290" 1057.8 120.96472033144 81.9033120477153
"5291" 1058 116.80425274744 80.3563034991597
"5292" 1058.2 112.821697446957 77.3087375355027
"5293" 1058.4 110.238247321662 73.8605769969375
"5294" 1058.6 108.577484541217 69.5870727191597
"5295" 1058.8 107.703105479636 65.9017218905887
"5296" 1059 108.087694045217 61.7616758859375
"5297" 1059.2 109.564004431304 57.459239187894
"5298" 1059.4 111.614369058551 53.1169872326042
"5299" 1059.6 114.161622594783 49.8254599160462
"5300" 1059.8 115.409427888696 47.8689381749592
"5301" 1060 115.593667596522 47.7100752985462
"5302" 1060.2 115.303223594308 47.8868007471875
"5303" 1060.4 114.438594927169 47.9356238753277
"5304" 1060.6 112.592421366106 47.5357906458264
"5305" 1060.8 109.530506302609 45.3354933563723
"5306" 1061 105.975052142995 42.3306624354931
"5307" 1061.2 102.608194139763 39.1542832559375
"5308" 1061.4 99.2221699226642 35.5528846509375
"5309" 1061.6 96.1388849536619 32.4417735367153
"5310" 1061.8 92.9031648061476 30.0519901910538
"5311" 1062 89.5386369963285 27.7238248140486
"5312" 1062.2 86.3681454585507 24.7561813434375
"5313" 1062.4 83.0251119721739 21.9241220955027
"5314" 1062.6 79.5049488627784 20.2057927031326
"5315" 1062.8 75.2056916452174 19.7195513017708
"5316" 1063 71.1614637349735 19.549132289718
"5317" 1063.2 67.0792051385507 19.5089285909375
"5318" 1063.4 63.1043037546911 19.4091599384375
"5319" 1063.6 59.078443606193 18.948757054596
"5320" 1063.8 55.2500097252174 19.103180492476
"5321" 1064 50.9828634852174 20.2767505133734
"5322" 1064.2 46.6896120185507 22.2103937951042
"5323" 1064.4 42.0677874692174 23.7451923314375
"5324" 1064.6 38.351272218876 25.9468808889863
"5325" 1064.8 34.0871374585507 28.7488553401042
"5326" 1065 30.1212596452174 30.7205375060657
"5327" 1065.2 25.8689298852174 32.0913461859375
"5328" 1065.4 23.418448720773 32.080662425243
"5329" 1065.6 23.2012226612174 32.2740384938125
"5330" 1065.8 23.4967334557437 33.3160425434375
"5331" 1066 23.0587375118841 35.464127254399
"5332" 1066.2 21.4281015741063 38.9396367910764
"5333" 1066.4 19.4501904819742 43.0892671948564
"5334" 1066.6 17.0086748452174 47.3646255534375
"5335" 1066.8 14.2639219252174 50.5048077428125
"5336" 1067 10.798167052785 53.9832380997213
"5337" 1067.2 9.46708652521741 56.617973429399
"5338" 1067.4 9.62850817574372 57.7998482359375
"5339" 1067.6 10.4597906852174 58.4663462123125
"5340" 1067.8 11.5279241979447 60.6665210396875
"5341" 1068 12.5691515086321 64.333372484596
"5342" 1068.2 12.6292352831121 68.6500506759375
"5343" 1068.4 10.9624668725345 73.3483818744741
"5344" 1068.6 10.0424598318841 77.4439103338542
"5345" 1068.8 11.1935592185507 79.6646063067708
"5346" 1069 13.8993306852174 82.2470238917708
"5347" 1069.2 16.403955719636 86.0985018750073
"5348" 1069.4 17.6635632612174 91.0913462449375
"5349" 1069.6 17.6754164452174 96.0262574924759
"5350" 1069.8 17.4615785987309 98.9312630926943
"5351" 1070 17.654499061688 98.8447399178493
"5352" 1070.2 17.6105943452174 98.7259616371875
"5353" 1070.4 18.1643602852174 97.7964744567708
"5354" 1070.6 19.9529210852174 97.5309066909375
"5355" 1070.8 23.087221907543 98.3256933004724
"5356" 1071 26.823042283357 100.373993839193
"5357" 1071.2 29.8587962852174 102.494276659271
"5358" 1071.4 32.3191579710711 105.233935377279
"5359" 1071.6 34.6978291187058 107.270237137682
"5360" 1071.8 36.7164001330223 110.046318121303
"5361" 1072 39.4503739634397 112.424679599604
"5362" 1072.2 43.0450953739131 114.365593759851
"5363" 1072.4 46.0934250852174 117.160379801579
"5364" 1072.6 49.2486297785507 120.241529424271
"5365" 1072.8 51.5508285518841 122.787316972604
"5366" 1073 51.862893483357 123.182580624077
"5367" 1073.2 51.6118230612174 122.706730891937
"5368" 1073.4 51.8814829972174 121.966346275812
"5369" 1073.6 54.1329759721739 121.079640589307
"5370" 1073.8 58.1200703144857 120.374648338011
"5371" 1074 62.2730212452174 119.783653965937
"5372" 1074.2 66.2142049252174 119.30041925145
"5373" 1074.4 70.0664897252174 118.53118848145
"5374" 1074.6 73.3506889993638 117.466580792889
"5375" 1074.8 76.4109064612174 116.437500116437
"5376" 1075 80.7807373495652 116.104724196372
"5377" 1075.2 85.0904004452174 116.233358104399
"5378" 1075.4 88.678682510672 115.710227388438
"5379" 1075.6 90.6258373732174 114.305021481826
"5380" 1075.8 92.6344007503337 112.958967018147
"5381" 1076 93.4765281252174 112.613324288437
"5382" 1076.2 93.510770656773 112.561431736493
"5383" 1076.4 93.2839138852174 112.703234378438
"5384" 1076.6 92.9597582130223 112.851196172889
"5385" 1076.8 92.7977922318841 112.997939673437
"5386" 1077 92.9210824098686 113.728197788147
"5387" 1077.2 94.5129761785507 115.488782166771
"5388" 1077.4 96.9525432470779 118.039467917682
"5389" 1077.6 96.8872095457052 118.592284358742
"5390" 1077.8 96.2740206585508 117.393544073437
"5391" 1078 96.1057125012174 116.408653962562
"5392" 1078.2 96.9153969954613 115.505980415694
"5393" 1078.4 99.7963575133255 114.638123815262
"5394" 1078.6 103.376900061217 114.475961652938
"5395" 1078.8 105.322303885217 113.706730882938
"5396" 1079 107.293389607884 112.416132591049
"5397" 1079.2 109.861033051175 110.757467377533
"5398" 1079.4 111.031940285217 108.86528660808
"5399" 1079.6 113.18310503544 106.313568482382
"5400" 1079.8 116.377131808622 104.423588484129
"5401" 1080 117.26019949913 104.056229201046
"5402" 1080.2 117.281897150672 104.084353250937
"5403" 1080.4 117.310446692174 104.106396425177
"5404" 1080.6 117.249405657662 104.134081300715
"5405" 1080.8 117.223723758995 104.193910360604
"5406" 1081 117.203100416127 104.294143460938
"5407" 1081.2 117.292208822106 104.262286429049
"5408" 1081.4 117.238121187036 104.276660943437
"5409" 1081.6 117.253188262892 104.291704039891
"5410" 1081.8 117.312540325217 104.370192412062
"5411" 1082 117.421519434691 104.388917108437
"5412" 1082.2 117.34357261944 104.450320617271
"5413" 1082.4 117.647375544752 104.604763074193
"5414" 1082.6 117.880752333217 104.697115489313
"5415" 1082.8 118.149942478388 104.755511361791
"5416" 1083 117.968949379954 104.793775408437
"5417" 1083.2 117.971421963266 104.933747759718
"5418" 1083.4 118.099916103596 105.022739190262
"5419" 1083.6 118.111395538551 105.128821604143
"5420" 1083.8 118.265980813217 105.062500105062
"5421" 1084 118.162385586839 104.835629002965
"5422" 1084.2 118.059480430334 104.604763074193
"5423" 1084.4 118.078619688854 104.399038565937
"5424" 1084.6 117.964802183399 103.996940663437
"5425" 1084.8 118.918356869565 102.793687393764
"5426" 1085 119.630192104348 101.681647258872
"5427" 1085.2 120.316903742609 100.385660635503
"5428" 1085.4 121.229029871884 99.2948718941666
"5429" 1085.6 121.926061190749 98.5970745666822
"5430" 1085.8 122.253915216281 97.6150778390226
"5431" 1086 123.013332193789 95.8590071602232
"5432" 1086.2 124.368573680962 93.6870909283843
"5433" 1086.4 125.25394682236 91.753826622366
"5434" 1086.6 126.153952667826 90.3020485852853
"5435" 1086.8 126.29956698236 89.7130102937946
"5436" 1087 126.633693725217 89.6096612617708
"5437" 1087.2 126.556789138551 89.8428255336298
"5438" 1087.4 126.648980569662 90.0507479532986
"5439" 1087.6 126.866773141688 89.9759616284375
"5440" 1087.8 126.810121894629 90.0438349316728
"5441" 1088 126.616588985758 89.9291840816132
"5442" 1088.2 126.788654053638 89.7431681059375
"5443" 1088.4 126.673173662609 89.5662626313723
"5444" 1088.6 126.522432083478 89.3990385509375
"5445" 1088.8 126.694458931884 88.46153855
"5446" 1089 126.952883037217 87.0913462409375
"5447" 1089.2 127.456890298551 85.4006411110417
"5448" 1089.4 127.737786065217 83.798077006875
"5449" 1089.6 128.095727527884 81.9204060648264
"5450" 1089.8 128.155287675856 80.143719392746
"5451" 1090 128.281473353124 78.352526911984
"5452" 1090.2 128.71617885249 76.6455420346875
"5453" 1090.4 129.171448874308 74.6175700046875
"5454" 1090.6 129.340360031559 73.1044794352058
"5455" 1090.8 129.039693900827 71.4253049494741
"5456" 1091 128.749010825217 69.4391026335417
"5457" 1091.2 128.672402888854 66.6630245421875
"5458" 1091.4 128.987589827036 64.1892483159375
"5459" 1091.6 129.86832495926 62.7787439252992
"5460" 1091.8 129.696030838551 63.0208333963542
"5461" 1092 129.86387042087 63.0779682905027
"5462" 1092.2 129.740536401581 63.2277098534375
"5463" 1092.4 129.025053907543 63.3883050723328
"5464" 1092.6 128.147091325217 62.7381993634375
"5465" 1092.8 126.88634357249 61.4270105509375
"5466" 1093 125.476173863884 59.2280983498264
"5467" 1093.2 124.166397031884 57.0913462109375
"5468" 1093.4 122.462831086995 54.7067308239375
"5469" 1093.6 119.756627114486 53.6673311981326
"5470" 1093.8 116.563971347036 53.1665210321875
"5471" 1094 113.597307965217 53.3043639586298
"5472" 1094.2 110.79468845944 54.6127137298264
"5473" 1094.4 107.509851325217 56.8951138716518
"5474" 1094.6 105.041943158106 59.3904915123819
"5475" 1094.8 102.695746067036 62.8168706921875
"5476" 1095 100.954985356522 65.8873328418071
"5477" 1095.2 99.6904309982609 69.031145553981
"5478" 1095.4 98.526371026087 73.0278010763723
"5479" 1095.6 98.5016196309952 76.8007479400486
"5480" 1095.8 98.9247594852174 81.4594781034375
"5481" 1096 100.153821778551 85.6536173017708
"5482" 1096.2 102.295801412026 90.2173691573205
"5483" 1096.4 104.648154045217 94.9375000949375
"5484" 1096.6 107.219135422609 98.0863295295244
"5485" 1096.8 109.572378963478 99.0645904000679
"5486" 1097 110.28324041545 98.7550314046584
"5487" 1097.2 110.298171751884 98.8862180476042
"5488" 1097.4 109.726165827036 99.1368007984375
"5489" 1097.6 109.382184032773 100.834935998271
"5490" 1097.8 108.49168365249 103.481206397187
"5491" 1098 106.933843026551 106.305021473826
"5492" 1098.2 104.43879074087 108.019439907351
"5493" 1098.4 101.264843046957 111.23850345572
"5494" 1098.6 97.7409178107988 114.246981330705
"5495" 1098.8 94.0072873643285 116.057158235715
"5496" 1099 89.8027638403394 117.588532012523
"5497" 1099.2 85.6017412898686 119.497428563147
"5498" 1099.4 81.4896512359151 121.447339119658
"5499" 1099.6 77.3053064973913 124.173286077351
"5500" 1099.8 74.1732314643479 126.639841263764
"5501" 1100 73.8386308379447 126.418269357187
"5502" 1100.2 74.1692435918841 125.900870089271
"5503" 1100.4 74.9949569018028 124.746130518742
"5504" 1100.6 74.7715452629952 123.441773627715
"5505" 1100.8 73.1469706124902 120.823863757187
"5506" 1101 70.4800627756522 117.885660653003
"5507" 1101.2 67.7563798222387 115.274652324767
"5508" 1101.4 65.0746829179447 113.149038574687
"5509" 1101.6 62.1721280718841 111.679258353437
"5510" 1101.8 58.8334812452174 110.369734542604
"5511" 1102 55.8029338197629 109.346591018437
"5512" 1102.2 52.0644665252174 108.973937355937
"5513" 1102.4 48.8933784276565 110.008794669108
"5514" 1102.6 46.4786535652174 111.649038573187
"5515" 1102.8 45.2333801066128 112.171847160472
"5516" 1103 45.0721216731244 112.350738037217
"5517" 1103.2 45.2384057759491 112.260201800816
"5518" 1103.4 45.2008225096077 111.99753763545
"5519" 1103.6 44.900156378876 110.815548891303
"5520" 1103.8 43.4237021307988 108.933922291403
"5521" 1104 40.5816945252174 106.667283144143
"5522" 1104.2 38.3700638520467 103.873710235206
"5523" 1104.4 35.7818441438221 101.053779170821
"5524" 1104.6 33.0052874772174 98.9182693296875
"5525" 1104.8 29.1144798292174 98.0144231749375
"5526" 1105 25.2910871652174 98.1665210771875
"5527" 1105.2 22.4018735652174 99.3257784876042
"5528" 1105.4 20.9801970318841 100.955815119271
"5529" 1105.6 20.8562617369247 101.631683966547
"5530" 1105.8 21.1918610318841 100.937500100937
"5531" 1106 21.6166001252174 99.9513068060657
"5532" 1106.2 20.9572667652174 98.1394231750625
"5533" 1106.4 20.1333058496619 95.5635684716319
"5534" 1106.6 19.0407550772174 92.2836539384375
"5535" 1106.8 17.7840706318841 88.4917407196554
"5536" 1107 16.2671100212174 84.6586539308125
"5537" 1107.2 14.8513953572174 80.3221154649375
"5538" 1107.4 13.4549421172174 77.0432693078125
"5539" 1107.6 10.9455135513044 73.7468646222418
"5540" 1107.8 7.75891100877297 72.1426282772708
"5541" 1108 6.76587759366186 72.0742522088264
"5542" 1108.2 7.4720302647523 72.0108453314026
"5543" 1108.4 8.29700793321743 72.0254121599375
"5544" 1108.6 9.3790107829952 71.0763889599653
"5545" 1108.8 10.7215484985508 69.0045612129888
"5546" 1109 12.8748769252174 66.1150148590144
"5547" 1109.2 14.8032417972174 63.3798077556875
"5548" 1109.4 16.6481404985507 60.5824704747836
"5549" 1109.6 18.8339240718841 57.5309066509375
"5550" 1109.8 20.9054090852174 54.5371055772195
"5551" 1110 22.5848570932174 51.3028846666875
"5552" 1110.2 23.5960818532174 47.9045330149375
"5553" 1110.4 25.5414856772174 44.4855769675625
"5554" 1110.6 27.4254611760282 41.5819906860726
"5555" 1110.8 29.9330903492174 38.8990385004375
"5556" 1111 31.6088342372174 36.3509615748125
"5557" 1111.2 33.9184133568453 33.4777504807049
"5558" 1111.4 36.7294097252174 31.1150148240144
"5559" 1111.6 40.3525811515589 30.1682692609375
"5560" 1111.8 44.5525111652174 29.7836538759375
"5561" 1112 48.4443065785507 30.5331607800401
"5562" 1112.2 51.7462343026087 32.4174331427853
"5563" 1112.4 53.4555693696619 34.7836538809375
"5564" 1112.6 54.8225385150047 36.3793985633843
"5565" 1112.8 54.9456545318841 36.5064102929167
"5566" 1113 54.9372874239408 36.4448650118949
"5567" 1113.2 54.9788037217391 36.4224498691984
"5568" 1113.4 54.9274145470356 36.3221154209375
"5569" 1113.6 54.9208947226642 36.4448650118949
"5570" 1113.8 54.8573730052174 36.4357517846875
"5571" 1114 54.6938748712639 36.5188953853561
"5572" 1114.2 54.6626186069952 36.5699786690486
"5573" 1114.4 54.6248265447296 36.9037289299619
"5574" 1114.6 54.8503261427784 38.3577627025229
"5575" 1114.8 55.446414227543 41.2684481629142
"5576" 1115 56.1443863361265 44.7312063384375
"5577" 1115.2 56.1093655652174 47.8605769709375
"5578" 1115.4 56.1093655652174 51.3221154359375
"5579" 1115.6 56.5979480276565 55.0369372032546
"5580" 1115.8 56.6138314318841 58.7854854067708
"5581" 1116 56.4945940452174 62.0913462159375
"5582" 1116.2 55.9723954389952 65.2879274157153
"5583" 1116.4 55.8130359652174 68.2451923759375
"5584" 1116.6 56.8546989286957 71.0211121111549
"5585" 1116.8 58.2281222052174 74.4864511234375
"5586" 1117 60.7064254265508 77.3990385389375
"5587" 1117.2 63.5272535056825 81.000111887798
"5588" 1117.4 65.7309054585507 84.5089286559375
"5589" 1117.6 68.1416083022387 87.836027092746
"5590" 1117.8 70.1402428701063 90.2793804321597
"5591" 1118 71.2274432469952 92.3221154769375
"5592" 1118.2 72.6008133518841 93.5565477126042
"5593" 1118.4 74.2988494469565 96.1966974206114
"5594" 1118.6 76.0449394052174 100.203234365938
"5595" 1118.8 76.5264750052174 104.399038565937
"5596" 1119 76.0964525159151 108.790809590007
"5597" 1119.2 74.9855610852174 112.619074352333
"5598" 1119.4 73.9674572452174 115.232371910104
"5599" 1119.6 73.3600848159491 115.871834074596
"5600" 1119.8 73.3504802034397 115.74091891916
"5601" 1120 73.3525273113044 115.812082055611
"5602" 1120.2 73.9131682895418 115.11629429391
"5603" 1120.4 74.8670292452174 114.862549424527
"5604" 1120.6 76.2788281252174 114.673763850937
"5605" 1120.8 78.1348039092174 114.427884729813
"5606" 1121 80.0285520961265 113.769667945937
"5607" 1121.2 82.8827449252174 113.629807805937
"5608" 1121.4 86.5161499070356 113.586101512187
"5609" 1121.6 90.4555258346911 113.619686348437
"5610" 1121.8 94.1154436530223 114.492847206425
"5611" 1122 95.8058166089383 116.125335536519
"5612" 1122.2 95.0357862585507 116.074862753437
"5613" 1122.4 94.0806364233992 115.045891723437
"5614" 1122.6 93.5553248597629 113.830856757188
"5615" 1122.8 91.5221982754613 113.667331258133
"5616" 1123 87.7418768888538 113.411276337188
"5617" 1123.2 83.4991104932174 112.937500112938
"5618" 1123.4 80.162656023754 112.626055459718
"5619" 1123.6 76.5358708218028 113.095098612157
"5620" 1123.8 73.1490067038221 113.790809595007
"5621" 1124 69.8124929252174 115.186584364271
"5622" 1124.2 66.6897105624267 117.806909777914
"5623" 1124.4 64.241036306087 120.862249284742
"5624" 1124.6 62.6851261307988 122.619074362333
"5625" 1124.8 62.7195360743083 122.484702919688
"5626" 1125 62.7936002722444 121.509225693235
"5627" 1125.2 62.1262675385507 120.333104515937
"5628" 1125.4 59.9102865678841 118.082799263382
"5629" 1125.6 57.1249679215811 115.745192423437
"5630" 1125.8 54.5517025808696 113.746864662242
"5631" 1126 51.6888687572174 112.216346266063
"5632" 1126.2 48.2305259385507 111.102335275937
"5633" 1126.4 44.9955239172174 110.302884725688
"5634" 1126.6 41.4098577757437 110.178390798437
"5635" 1126.8 38.5765308985507 110.888190446194
"5636" 1127 38.6874075572174 110.331730879562
"5637" 1127.2 39.2975995918841 109.606139162861
"5638" 1127.4 39.7223386852174 107.870438963886
"5639" 1127.6 39.5445409252174 104.591346258437
"5640" 1127.8 39.5344033336385 100.492155970937
"5641" 1128 39.7634207433992 96.3658217746875
"5642" 1128.2 40.1646648198516 92.5041042200838
"5643" 1128.4 40.6135499572174 89.1490385506875
"5644" 1128.6 41.254579543754 85.9750235381326
"5645" 1128.8 41.578188947543 82.198680761984
"5646" 1129 41.3323961785508 78.6692555027324
"5647" 1129.2 40.1590720718841 75.9375000759375
"5648" 1129.4 37.8780090226087 72.684991711481
"5649" 1129.6 36.0305055222906 69.7461304637424
"5650" 1129.8 33.879931230672 66.9602273396875
"5651" 1130 31.1859787894035 64.7747093671003
"5652" 1130.2 27.8501049252174 62.7781594034375
"5653" 1130.4 24.2736888718841 61.7067308309375
"5654" 1130.6 20.8027274331244 61.1700582007049
"5655" 1130.8 17.2482681681443 61.3127345828887
"5656" 1131 14.092584839636 62.2970707241933
"5657" 1131.2 13.1371286212174 63.1105769861875
"5658" 1131.4 13.1472179385508 62.9887821142708
"5659" 1131.6 13.6650891918841 62.3280326067067
"5660" 1131.8 14.2478707385507 61.4045330284375
"5661" 1132 14.955688921315 60.2245544692302
"5662" 1132.2 15.7591516985507 57.3576184005529
"5663" 1132.4 16.5828959989016 53.4678644259375
"5664" 1132.6 17.8196821715332 49.2877024784375
"5665" 1132.8 18.4853840185507 46.2136341685016
"5666" 1133 19.5025223736385 42.7289980184375
"5667" 1133.2 21.1264549490012 39.5549636570186
"5668" 1133.4 24.0102024692174 37.8605769609375
"5669" 1133.6 27.3895686220595 37.1318320209375
"5670" 1133.8 31.1501435819616 37.3239043307049
"5671" 1134 34.8859639577756 37.9142442239608
"5672" 1134.2 38.7282234318841 38.8404304417708
"5673" 1134.4 42.4600201033992 40.7888986421875
"5674" 1134.6 45.0884812243478 42.9107441900679
"5675" 1134.8 47.183539720111 45.2582856426396
"5676" 1135 48.6644064626087 46.9910117526766
"5677" 1135.2 49.3379049501063 48.7751068863819
"5678" 1135.4 49.0946237084732 48.951811319077
"5679" 1135.6 49.2200469345197 48.8802549683794
"5680" 1135.8 49.2973985408272 48.2920966711814
"5681" 1136 50.3125941518841 47.9887820992708
"5682" 1136.2 53.4221620218028 47.6823405730107
"5683" 1136.4 56.5554195946911 47.1014676584375
"5684" 1136.6 59.5764218852174 47.0913462009375
"5685" 1136.8 62.9821918561265 46.3483392071875
"5686" 1137 67.6662199652174 46.3221154309375
"5687" 1137.2 71.9574860563802 46.6262299214026
"5688" 1137.4 75.195685710672 47.8343531946875
"5689" 1137.6 78.9866841615811 49.5651224271875
"5690" 1137.8 81.9555089326593 52.4222943279142
"5691" 1138 84.0753139430898 56.297565522746
"5692" 1138.2 84.8547478585507 59.2891484109375
"5693" 1138.4 84.6644266452174 62.8317308320625
"5694" 1138.6 84.4878635918841 67.1505178186298
"5695" 1138.8 83.6532018852174 71.5668707009375
"5696" 1139 82.0988497624267 75.0967129552398
"5697" 1139.2 80.0210476452174 78.1353022759375
"5698" 1139.4 77.6907210781063 80.8776710210486
"5699" 1139.6 74.6540854163802 83.182580584077
"5700" 1139.8 72.0321427385507 85.5437271917708
"5701" 1140 68.6164502158841 88.4417735927153
"5702" 1140.2 64.9277479443478 91.2552258437636
"5703" 1140.4 61.2345792556522 94.1398412312636
"5704" 1140.6 57.8814165732174 97.2708334306042
"5705" 1140.8 54.2003444309952 100.493055656049
"5706" 1141 51.3673864185507 103.400870066771
"5707" 1141.2 50.1199799118841 104.408196075104
"5708" 1141.4 49.8568110052174 104.251109571707
"5709" 1141.6 49.8205106292174 104.312500104313
"5710" 1141.8 50.1524178500955 104.323991661547
"5711" 1142 51.0026187918841 104.497657895425
"5712" 1142.2 51.6920789945508 105.937500105937
"5713" 1142.4 52.4052455652174 109.251109576707
"5714" 1142.6 52.9386388452174 112.219551394271
"5715" 1142.8 53.1376030052174 115.900870079271
"5716" 1143 52.8201070052174 119.576553374014
"5717" 1143.2 51.2895301642872 121.563618189542
"5718" 1143.4 49.9194443070356 121.348339282187
"5719" 1143.6 49.7338342212174 120.197115504813
"5720" 1143.8 50.2025288718841 119.051053232604
"5721" 1144 49.825861024773 116.81784199716
"5722" 1144.2 48.0383591183882 113.123241201303
"5723" 1144.4 45.953342001581 109.556381228438
"5724" 1144.6 43.4973201113044 106.221781042677
"5725" 1144.8 40.6910542585508 103.309294975104
"5726" 1145 37.635908910672 100.211975624687
"5727" 1145.2 34.1345931408696 96.8237877222418
"5728" 1145.4 30.6484506777756 94.1575358723328
"5729" 1145.6 26.8748042496619 92.159722314382
"5730" 1145.8 22.6571994182407 90.7675537580305
"5731" 1146 17.9717460452174 89.7836539359375
"5732" 1146.2 15.1350636015811 88.5861014871875
"5733" 1146.4 14.0119556228918 88.0663015191933
"5734" 1146.6 13.9451912185508 88.0254121759375
"5735" 1146.8 14.943422160773 87.9994658999653
"5736" 1147 16.0456036452174 87.2836539334375
"5737" 1147.2 16.3598689841648 84.9051114209375
"5738" 1147.4 16.2382178852174 81.1298077734375
"5739" 1147.6 16.1979032768453 77.24340347617
"5740" 1147.8 15.9442277294279 72.9213057409375
"5741" 1148 15.6603751652174 68.8221154534375
"5742" 1148.2 15.4127282852174 65.0583791859375
"5743" 1148.4 14.3960355385508 61.6771450320913
"5744" 1148.6 12.7711615652174 58.7521853734375
"5745" 1148.8 10.2072520149952 56.5785256976042
"5746" 1149 8.99592246121742 56.1394231330625
"5747" 1149.2 9.44603152732268 56.0285931734375
"5748" 1149.4 10.6845072985507 56.1084402270486
"5749" 1149.6 11.9960066969247 55.9093574667912
"5750" 1149.8 13.9811740985508 54.5272436442708
"5751" 1150 16.7666723385507 52.2984467978606
"5752" 1150.2 19.7878231652174 50.6536172667708
"5753" 1150.4 22.8811694647523 48.9249776875654
"5754" 1150.6 25.5222242532174 46.3798077386875
"5755" 1150.8 27.7276573012174 43.5432692743125
"5756" 1151 29.7071209603394 40.233935312279
"5757" 1151.2 31.2013030557437 36.8585526684375
"5758" 1151.4 32.5215294052174 33.3142258715785
"5759" 1151.6 33.8527901332174 29.8798077221875
"5760" 1151.8 34.7760370376498 26.2285603172888
"5761" 1152 34.6232470932174 23.8990384854375
"5762" 1152.2 33.8168016831121 23.4577429384375
"5763" 1152.4 33.7965264999543 23.5285931409375
"5764" 1152.6 33.8624208452174 23.6191239552431
"5765" 1152.8 34.1031886452174 23.9182692546875
"5766" 1153 35.002899897849 24.5002530609375
"5767" 1153.2 35.6231125518841 25.2866124513221
"5768" 1153.4 37.1964816185507 26.0290751176042
"5769" 1153.6 40.2507931385507 27.2928113826042
"5770" 1153.8 43.462596441315 28.7236163514253
"5771" 1154 46.6012262633992 30.2731643659375
"5772" 1154.2 49.1838135581063 32.1340812287153
"5773" 1154.4 51.6407151972174 33.8520299483819
"5774" 1154.6 54.6735139579447 35.7976398959375
"5775" 1154.8 57.6686236985507 38.1994048001042
"5776" 1155 60.0559920337888 40.7648155823661
"5777" 1155.2 62.5531874124902 42.5721154271875
"5778" 1155.4 64.9512763918841 44.1975733042708
"5779" 1155.6 66.8407303652174 46.3404304492708
"5780" 1155.8 69.0187999616619 48.9545940660486
"5781" 1156 71.1667744139131 52.1498746340897
"5782" 1156.2 72.8930700233992 55.2906469084375
"5783" 1156.4 73.6983342130223 58.2076689137424
"5784" 1156.6 73.4446471652174 60.9375000609375
"5785" 1156.8 73.0695562767963 63.3059211159375
"5786" 1157 72.3829198910711 65.6842167636204
"5787" 1157.2 71.5097495724902 68.9881993696875
"5788" 1157.4 70.1367069565218 72.1665970621331
"5789" 1157.6 67.6662199652174 75.1682693059375
"5790" 1157.8 64.0450722532174 77.6639958041597
"5791" 1158 60.7508989583882 78.2733349750838
"5792" 1158.2 57.0907809785507 79.2342033759375
"5793" 1158.4 52.6798925115589 80.4778377915473
"5794" 1158.6 48.7716802318841 81.6609433051042
"5795" 1158.8 44.6258880185507 82.7598444051041
"5796" 1159 40.8256495912639 84.3990385459375
"5797" 1159.2 36.5254246982407 86.1521691380305
"5798" 1159.4 32.3039965397629 87.7906469409375
"5799" 1159.6 29.4569300303337 87.5206843451235
"5800" 1159.8 29.0333066852174 86.7158883651042
"5801" 1160 29.1519325981063 86.792200941493
"5802" 1160.2 29.6441689892174 87.2259616256875
"5803" 1160.4 29.4479712284732 88.1736360452398
"5804" 1160.6 27.5522108521739 90.8706104587636
"5805" 1160.8 25.0566002643478 93.7719482543071
"5806" 1161 22.2186551418028 96.5284944680107
"5807" 1161.2 19.3393071492174 97.3701924050625
"5808" 1161.4 18.7807258532174 97.5721154821875
"5809" 1161.6 19.1556189349735 97.5979128555716
"5810" 1161.8 20.4500492665507 97.4246795846041
"5811" 1162 21.8341684367964 98.9638158884375
"5812" 1162.2 23.0810922010069 102.536690385937
"5813" 1162.4 23.7501732452174 106.899038568437
"5814" 1162.6 23.1317801589016 108.650050715937
"5815" 1162.8 23.0622652452174 107.668269338437
"5816" 1163 23.2181910585507 106.789148458437
"5817" 1163.2 22.6508627047296 106.012547010328
"5818" 1163.4 19.7356869799543 104.793775408437
"5819" 1163.6 17.4185974585507 103.432569136963
"5820" 1163.8 17.5624407852174 102.067307794375
"5821" 1164 18.5964408776499 100.189059351748
"5822" 1164.2 18.3062865673227 96.5953948334375
"5823" 1164.4 16.9316291492174 93.0528847084375
"5824" 1164.6 14.0692140521739 89.574623835394
"5825" 1164.8 10.5866342091199 86.9131098430107
"5826" 1165 7.97506698921743 85.5144231624375
"5827" 1165.2 8.39606668521741 85.6407967889375
"5828" 1165.4 9.70584351721742 85.6517857999375
"5829" 1165.6 11.2666881771093 84.949974097424
"5830" 1165.8 13.4498974585508 82.6682693134375
"5831" 1166 15.9610412959491 79.1738978277668
"5832" 1166.2 17.6147050149735 75.787406267157
"5833" 1166.4 19.1669420985507 72.3773422814503
"5834" 1166.6 20.0813305785508 68.6847528159375
"5835" 1166.8 20.2060712292174 64.6298077569375
"5836" 1167 20.5461997896077 60.2151736061814
"5837" 1167.2 20.8757761252174 56.2037722455529
"5838" 1167.4 20.0361755918841 51.8447978822196
"5839" 1167.6 18.6458958852174 48.2067308174375
"5840" 1167.8 16.3170146197629 44.7224650796875
"5841" 1168 14.7020018735101 42.7573874724009
"5842" 1168.2 14.2735526372174 42.6778846580625
"5843" 1168.4 14.5315661307988 42.9768560358212
"5844" 1168.6 14.5913661332174 43.0528846584375
"5845" 1168.8 15.4512511332174 43.2561813619375
"5846" 1169 16.5500695118841 43.9411630476042
"5847" 1169.2 18.3668521785507 43.8369083278606
"5848" 1169.4 21.8144001332174 42.8798077351875
"5849" 1169.6 25.2159206325345 41.4534475086204
"5850" 1169.8 28.5047036957437 39.3079453834375
"5851" 1170 31.33309174627 36.8383097534375
"5852" 1170.2 33.3714894286321 33.864329302157
"5853" 1170.4 35.5045807118841 30.3753698528606
"5854" 1170.6 36.5772404711634 26.6235707126943
"5855" 1170.8 36.9418997310711 23.0763367960595
"5856" 1171 36.2372134871686 21.8849671888643
"5857" 1171.2 35.9857635385507 21.8898809742708
"5858" 1171.4 36.2849153252174 22.3083087008093
"5859" 1171.6 36.7195320718841 23.2726648584375
"5860" 1171.8 37.2939955946911 24.0245445584375
"5861" 1172 39.1226240185507 24.8752289626042
"5862" 1172.2 42.4478482500955 25.7311210388643
"5863" 1172.4 45.8395244961265 27.2312063209375
"5864" 1172.6 48.9730079732174 28.6586538748125
"5865" 1172.8 52.2020481252174 29.9393315317708
"5866" 1173 55.7241370852174 30.2232143159375
"5867" 1173.2 58.7248641925858 29.5407388959375
"5868" 1173.4 61.2338002294035 28.1915250729142
"5869" 1173.6 64.0647816173104 26.000111832798
"5870" 1173.8 66.9507956452174 23.1444597301042
"5871" 1174 68.8039878014965 19.9088774796584
"5872" 1174.2 69.1204574772174 18.9951923266875
"5873" 1174.4 69.0661966364369 19.080089137279
"5874" 1174.6 69.2071338852174 20.4521520351042
"5875" 1174.8 69.7894560061476 21.5636180895421
"5876" 1175 71.3696664888538 23.0091783446875
"5877" 1175.2 73.8801228382609 25.6532190891984
"5878" 1175.4 76.3338607652174 28.4375000284375
"5879" 1175.6 79.0080631205663 31.1253354515189
"5880" 1175.8 81.4610683918841 33.2909798867708
"5881" 1176 84.3923030387058 35.7407200715189
"5882" 1176.2 87.4504540452174 38.5565476576042
"5883" 1176.4 90.2020860452174 41.5144231184375
"5884" 1176.6 92.9200869874397 44.1169872236042
"5885" 1176.8 95.7536564736619 45.6041667122708
"5886" 1177 98.4673770994396 47.8862179966042
"5887" 1177.2 101.347446387036 49.2854021471875
"5888" 1177.4 104.762902954154 51.3057488238098
"5889" 1177.6 108.064963172174 53.8555602545244
"5890" 1177.8 109.596199854995 55.5785256966042
"5891" 1178 109.811854947345 55.7738339346609
"5892" 1178.2 109.738673245217 55.5803571984375
"5893" 1178.4 109.766189565217 55.5620421801042
"5894" 1178.6 109.766189565217 55.5620421801042
"5895" 1178.8 109.766189565217 55.5620421801042
"5896" 1179 109.745023165217 55.4739892073478
"5897" 1179.2 110.099137037217 55.1971154398125
"5898" 1179.4 112.297691005217 55.7635073817708
"5899" 1179.6 114.87811034744 56.6639957831597
"5900" 1179.8 116.925218212174 58.4124164463723
"5901" 1180 117.672155209473 59.1780892572141
"5902" 1180.2 117.549027808773 59.1768162984931
"5903" 1180.4 117.461188271304 59.2987040726766
"5904" 1180.6 117.325673114308 59.5563811784375
"5905" 1180.8 116.984220597945 60.8063811796875
"5906" 1181 116.518566510334 63.3704159846584
"5907" 1181.2 115.810384148632 66.6223030684985
"5908" 1181.4 114.516560213728 70.1682693009375
"5909" 1181.6 113.674757747036 73.4986888846875
"5910" 1181.8 112.039165580101 77.3060152830305
"5911" 1182 110.40945997944 80.0827992253819
"5912" 1182.2 108.885667325217 83.0078765150864
"5913" 1182.4 106.984648521739 86.690008447894
"5914" 1182.6 104.581157787826 90.1264633008288
"5915" 1182.8 102.62151725913 93.5127509296332
"5916" 1183 99.96679056 97.0913462509375
"5917" 1183.2 96.849242776646 100.144721450223
"5918" 1183.4 93.2755393530435 102.885660638003
"5919" 1183.6 89.1315092228918 105.212992055124
"5920" 1183.8 85.6264277661063 106.800747970049
"5921" 1184 83.3292597543083 108.516171437187
"5922" 1184.2 80.5196970539979 109.596036694962
"5923" 1184.4 77.7855144276565 110.018175532157
"5924" 1184.6 74.4830891547826 111.798704125177
"5925" 1184.8 70.3077866852174 113.712225388438
"5926" 1185 65.6341397332174 115.216346269062
"5927" 1185.2 60.6712817757437 115.542763273437
"5928" 1185.4 58.7522121140546 115.365049310356
"5929" 1185.6 58.9187147242418 115.505980415694
"5930" 1185.8 59.6681429518841 115.717719895937
"5931" 1186 59.934773959636 116.679897254426
"5932" 1186.2 60.4991784768453 117.332848954542
"5933" 1186.4 61.1815405518841 118.043727224271
"5934" 1186.6 61.4136654052174 117.673200314912
"5935" 1186.8 61.286460503754 117.260201805816
"5936" 1187 61.2457452985507 116.899038578437
"5937" 1187.2 60.9099050852174 115.572608596835
"5938" 1187.4 60.6403862585507 115.259844437604
"5939" 1187.6 59.0948862852174 115.389423192313
"5940" 1187.8 56.4498000359151 115.919611028263
"5941" 1188 53.4127662052174 115.552884730937
"5942" 1188.2 49.9457098852174 115.290220565572
"5943" 1188.4 46.586159187543 115.552884730937
"5944" 1188.6 43.8358070163802 115.758609239193
"5945" 1188.8 42.7364340452174 115.012591690104
"5946" 1189 43.1753193492174 114.418269345187
"5947" 1189.2 43.2592441252174 114.463141140104
"5948" 1189.4 43.1583509518841 114.444826121771
"5949" 1189.6 43.3609905177756 114.631596715705
"5950" 1189.8 43.2775883385507 114.646291323437
"5951" 1190 43.5995775567963 115.320091208437
"5952" 1190.2 42.8831877518841 116.404533083437
"5953" 1190.4 40.3508330926593 118.048412461519
"5954" 1190.6 37.7724899172174 119.187500119188
"5955" 1190.8 36.9285707819616 118.916033213728
"5956" 1191 36.5239994343083 118.988199419687
"5957" 1191.2 36.2893602692174 118.918269349687
"5958" 1191.4 36.4539578924902 118.935751867188
"5959" 1191.6 36.5343835001011 118.94286684524
"5960" 1191.8 36.5343835001011 118.94286684524
"5961" 1192 36.5343835001011 118.94286684524
"5962" 1192.2 36.9375295838221 118.808698687682
"5963" 1192.4 37.4739378452174 118.187500118188
"5964" 1192.6 37.1767951457052 117.344629573255
"5965" 1192.8 36.2829397945508 116.04861122716
"5966" 1193 34.2126285543083 114.407779834688
"5967" 1193.2 31.5006033785507 112.659111834271
"5968" 1193.4 28.5558985332174 111.129807803437
"5969" 1193.6 25.5343893631121 110.401062863437
"5970" 1193.8 24.3329547918841 109.576553364014
"5971" 1194 24.0937554030553 108.30756247837
"5972" 1194.2 24.4972830246114 106.834936004271
"5973" 1194.4 24.9636429572174 104.485577027562
"5974" 1194.6 25.2318212452174 101.203772290553
"5975" 1194.8 25.5511163892174 97.8509616363125
"5976" 1195 26.0133905652174 94.4278847098125
"5977" 1195.2 25.7608779944857 91.2283068454497
"5978" 1195.4 24.8538007825147 88.1724273230997
"5979" 1195.6 23.0622652452174 84.5364011834375
"5980" 1195.8 20.5307638052174 82.0089286534375
"5981" 1196 17.7919727545508 80.0998932424931
"5982" 1196.2 14.226966867543 78.907088629891
"5983" 1196.4 10.9991105572174 79.6778846950625
"5984" 1196.6 10.2765722618028 80.0463180913033
"5985" 1196.8 10.4983135332174 79.9182693106875
"5986" 1197 11.0651497252174 79.1426282842708
"5987" 1197.2 11.4118553572174 77.3440934839375
"5988" 1197.4 12.1181523125345 75.3371248408155
"5989" 1197.6 13.2080670364369 71.8193011975229
"5990" 1197.8 14.2208371610069 68.1743421734375
"5991" 1198 14.8189550641648 64.2877024934375
"5992" 1198.2 15.4998632985507 60.0186966412153
"5993" 1198.4 15.9442277294279 55.8059211084375
"5994" 1198.6 15.7196410852174 51.9236933458093
"5995" 1198.8 14.3946244452174 47.3019689117708
"5996" 1199 12.7845997680081 44.0054785771003
"5997" 1199.2 11.9919494124902 43.3500874559375
"5998" 1199.4 12.0373930318841 43.5931776992708
"5999" 1199.6 12.5785473252174 44.3990385059375
"6000" 1199.8 13.92685 44.47596
"6001" 1200 15.43488 44.36152
"6002" 1200.2 18.17312 42.9917
"6003" 1200.4 21.23137 42.11107
"6004" 1200.6 24.50137 40.83173
"6005" 1200.8 27.79977 39.38028
"6006" 1201 30.46278 38.0625
"6007" 1201.2 33.70974 37.66358
"6008" 1201.4 37.1739 36.80535
"6009" 1201.6 40.66264 36.03131
"6010" 1201.8 43.79193 34.78365
"6011" 1202 46.51534 32.67743
"6012" 1202.2 47.904 29.48558
"6013" 1202.4 48.26997 26.20673
"6014" 1202.6 47.88128 23.5805
"6015" 1202.8 47.70282 23.23665
"6016" 1203 47.72102 23.17788
"6017" 1203.2 47.93152 23.56387
"6018" 1203.4 48.59741 24.55288
"6019" 1203.6 49.78598 25.31836
"6020" 1203.8 52.275 25.91067
"6021" 1204 55.18482 27.25374
"6022" 1204.2 58.13405 28.73714
"6023" 1204.4 60.516 30.14013
"6024" 1204.6 63.63476 31.73356
"6025" 1204.8 66.55152 34.14536
"6026" 1205 69.00223 36.63308
"6027" 1205.2 70.78903 39.49724
"6028" 1205.4 71.67976 42.13607
"6029" 1205.6 72.40025 45.12553
"6030" 1205.8 72.12261 48.42002
"6031" 1206 71.65609 51.65179
"6032" 1206.2 70.4066 54.94974
"6033" 1206.4 68.88462 58.01263
"6034" 1206.6 66.63038 60.52724
"6035" 1206.8 64.24941 63.15322
"6036" 1207 61.59887 65.4917
"6037" 1207.2 58.11806 67.89721
"6038" 1207.4 54.79103 69.94605
"6039" 1207.6 50.99011 71.26229
"6040" 1207.8 47.43297 73.07911
"6041" 1208 42.85187 75.00879
"6042" 1208.2 38.71905 77.51259
"6043" 1208.4 34.66177 79.51442
"6044" 1208.6 31.01576 80.94644
"6045" 1208.8 27.90312 82.36339
"6046" 1209 25.42592 81.79327
"6047" 1209.2 25.09847 81.70673
"6048" 1209.4 25.42263 81.98816
"6049" 1209.6 26.00228 82.7521
"6050" 1209.8 26.22375 85.54276
"6051" 1210 25.46961 89.8587
"6052" 1210.2 23.49673 93.79175
"6053" 1210.4 20.56562 97.01442
"6054" 1210.6 17.30994 98.76787
"6055" 1210.8 16.10643 98.25531
"6056" 1211 17.37041 97.71048
"6057" 1211.2 18.42439 97.10096
"6058" 1211.4 19.35046 96.17029
"6059" 1211.6 20.29299 94.4878
"6060" 1211.8 21.14753 91.05945
"6061" 1212 22.51932 87.18515
"6062" 1212.2 24.27548 83.91827
"6063" 1212.4 26.53636 81.07167
"6064" 1212.6 28.60931 78.15778
"6065" 1212.8 30.20051 74.5511
"6066" 1213 31.39227 70.82315
"6067" 1213.2 31.73403 66.52404
"6068" 1213.4 31.34022 62.64228
"6069" 1213.6 29.99087 59.19391
"6070" 1213.8 28.26163 55.3734
"6071" 1214 25.62607 52.26693
"6072" 1214.2 22.66616 50.04305
"6073" 1214.4 20.66835 48.27142
"6074" 1214.6 20.0905 47.90636
"6075" 1214.8 20.0905 47.90636
"6076" 1215 20.34238 47.82113
"6077" 1215.2 21.07623 47.39678
"6078" 1215.4 22.53811 45.51536
"6079" 1215.6 24.42185 42.91975
"6080" 1215.8 26.43714 39.76442
"6081" 1216 28.13585 36.11501
"6082" 1216.2 30.69368 32.29773
"6083" 1216.4 34.0104 30.19641
"6084" 1216.6 37.87155 29.79464
"6085" 1216.8 41.70182 31.20673
"6086" 1217 45.28445 33.24519
"6087" 1217.2 48.66745 35.29939
"6088" 1217.4 51.76679 37.60708
"6089" 1217.6 54.89993 39.74788
"6090" 1217.8 57.52466 41.99101
"6091" 1218 59.7953 44.57386
"6092" 1218.2 61.86211 47.01442
"6093" 1218.4 62.14169 47.98295
"6094" 1218.6 62.1028 48.00369
"6095" 1218.8 62.10553 47.91074
"6096" 1219 62.1592 48.00044
"6097" 1219.2 62.06697 47.7443
"6098" 1219.4 62.15045 47.59834
"6099" 1219.6 62.0162 47.18997
"6100" 1219.8 62.65825 46.57853
"6101" 1220 64.38708 45.79679
"6102" 1220.2 67.21971 45.19449
"6103" 1220.4 70.56773 44.96369
"6104" 1220.6 74.14662 44.91186
"6105" 1220.8 77.70968 44.8386
"6106" 1221 82.25675 44.62019
"6107" 1221.2 85.55695 43.6477
"6108" 1221.4 88.95233 42.06451
"6109" 1221.6 91.72549 39.94974
"6110" 1221.8 94.25518 36.74765
"6111" 1222 95.86494 32.83494
"6112" 1222.2 97.83128 29.24018
"6113" 1222.4 98.13429 28.06163
"6114" 1222.6 97.98545 28.35883
"6115" 1222.8 98.37699 28.88025
"6116" 1223 98.74132 29.88439
"6117" 1223.2 99.92035 31.36582
"6118" 1223.4 102.0671 33.64904
"6119" 1223.6 104.1792 36.85723
"6120" 1223.8 105.7949 39.92677
"6121" 1224 106.3414 41.73356
"6122" 1224.2 107.1438 44.75021
"6123" 1224.4 107.371 48.14904
"6124" 1224.6 107.3448 52.86058
"6125" 1224.8 107.2731 57.07346
"6126" 1225 107.2572 61.12981
"6127" 1225.2 107.0558 65.6403
"6128" 1225.4 106.1809 70.21737
"6129" 1225.6 104.8858 73.83439
"6130" 1225.8 102.3282 77.43323
"6131" 1226 100.3844 80.50918
"6132" 1226.2 97.88258 83.66186
"6133" 1226.4 95.36917 85.96258
"6134" 1226.6 93.24539 87.17682
"6135" 1226.8 90.3947 89.31721
"6136" 1227 88.03197 90.51015
"6137" 1227.2 87.75803 90.47596
"6138" 1227.4 87.6311 90.55288
"6139" 1227.6 87.73234 90.55288
"6140" 1227.8 87.80083 90.54434
"6141" 1228 88.69113 90.61271
"6142" 1228.2 89.3766 92.0364
"6143" 1228.4 89.85374 95.14372
"6144" 1228.6 89.80402 99.3734
"6145" 1228.8 89.33074 103.2727
"6146" 1229 88.13469 107.664
"6147" 1229.2 86.24891 111.1207
"6148" 1229.4 85.44535 112.4258
"6149" 1229.6 85.47428 112.1962
"6150" 1229.8 85.44944 112.1987
"6151" 1230 85.46011 112.1646
"6152" 1230.2 85.36922 112.2225
"6153" 1230.4 85.39569 112.154
"6154" 1230.6 85.413 112.1613
"6155" 1230.8 85.32402 112.1808
"6156" 1231 84.92983 112.154
"6157" 1231.2 82.47403 112.6261
"6158" 1231.4 79.08479 112.9296
"6159" 1231.6 75.61409 113.3363
"6160" 1231.8 71.49032 113.7799
"6161" 1232 67.69511 114.1683
"6162" 1232.2 63.66577 115.2373
"6163" 1232.4 60.09862 117.2281
"6164" 1232.6 57.71111 117.4658
"6165" 1232.8 56.85093 116.149
"6166" 1233 56.96045 116.0448
"6167" 1233.2 57.30785 116.3307
"6168" 1233.4 58.19524 116.96
"6169" 1233.6 57.53382 118.4509
"6170" 1233.8 56.38953 119.6176
"6171" 1234 56.67377 119.3454
"6172" 1234.2 58.16392 118.291
"6173" 1234.4 59.04673 117.9087
"6174" 1234.6 60.25933 117.9305
"6175" 1234.8 62.84249 118.8556
"6176" 1235 65.86222 120.9844
"6177" 1235.2 68.61095 124.0419
"6178" 1235.4 69.24297 125.6066
"6179" 1235.6 69.17045 125.5987
"6180" 1235.8 69.1012 125.3317
"6181" 1236 69.0662 124.2489
"6182" 1236.2 69.56417 123.0763
"6183" 1236.4 71.69277 121.9082
"6184" 1236.6 74.78825 120.4122
"6185" 1236.8 78.25506 119.1328
"6186" 1237 81.70955 118.8221
"6187" 1237.2 85.19412 119.5564
"6188" 1237.4 87.12026 121.1298
"6189" 1237.6 87.09513 121.4141
"6190" 1237.8 86.79923 121.0016
"6191" 1238 86.55181 119.8118
"6192" 1238.2 87.61555 118.41
"6193" 1238.4 90.41262 116.2506
"6194" 1238.6 93.99308 114.8623
"6195" 1238.8 97.65322 114.3889
"6196" 1239 100.5391 114.3103
"6197" 1239.2 100.6033 114.399
"6198" 1239.4 99.64018 113.7672
"6199" 1239.6 98.57117 112.726
"6200" 1239.8 98.39054 109.4272
"6201" 1240 98.7242 105.3136
"6202" 1240.2 99.47753 101.8435
"6203" 1240.4 100.0415 98.66987
"6204" 1240.6 100.1217 95.7889
"6205" 1240.8 99.62306 93.68964
"6206" 1241 98.61583 91.00743
"6207" 1241.2 97.05014 88.40886
"6208" 1241.4 94.85479 86.3734
"6209" 1241.6 92.2223 85.06093
"6210" 1241.8 89.46159 83.85203
"6211" 1242 86.96433 83.47413
"6212" 1242.2 83.84582 83.62981
"6213" 1242.4 81.14922 83.62981
"6214" 1242.6 77.9665 84.82028
"6215" 1242.8 74.977 85.96314
"6216" 1243 71.236 87.49306
"6217" 1243.2 67.94016 89.68964
"6218" 1243.4 64.40853 91.92412
"6219" 1243.6 61.2274 94.07853
"6220" 1243.8 58.00924 96.62806
"6221" 1244 54.77024 99.30746
"6222" 1244.2 51.45844 102.6261
"6223" 1244.4 49.21284 104.202
"6224" 1244.6 47.84105 103.7236
"6225" 1244.8 47.97371 103.4924
"6226" 1245 48.1388 103.5932
"6227" 1245.2 48.91217 103.8362
"6228" 1245.4 48.94762 104.7137
"6229" 1245.6 47.95828 107.2924
"6230" 1245.8 46.34107 110.3423
"6231" 1246 44.12541 112.6934
"6232" 1246.2 41.34811 114.434
"6233" 1246.4 40.36875 114.4527
"6234" 1246.6 40.30604 114.4617
"6235" 1246.8 40.43353 114.4286
"6236" 1247 40.60627 114.3521
"6237" 1247.2 41.20711 113.5286
"6238" 1247.4 41.36979 112.4851
"6239" 1247.6 40.12686 110.9196
"6240" 1247.8 38.12905 108.5672
"6241" 1248 35.70082 105.7666
"6242" 1248.2 33.02192 103.4899
"6243" 1248.4 30.7517 102.4471
"6244" 1248.6 28.01732 101.8744
"6245" 1248.8 25.22367 102.2933
"6246" 1249 23.42623 102.3099
"6247" 1249.2 22.75669 101.8889
"6248" 1249.4 22.75959 101.1207
"6249" 1249.6 23.35453 100.2826
"6250" 1249.8 23.64011 97.69574
"6251" 1250 23.86024 94.106
"6252" 1250.2 23.87232 90.41217
"6253" 1250.4 23.60441 86.13501
"6254" 1250.6 23.58645 82.17788
"6255" 1250.8 22.65086 78.48909
"6256" 1251 21.03431 75.40865
"6257" 1251.2 18.19305 72.55779
"6258" 1251.4 14.33959 70.77266
"6259" 1251.6 10.48328 69.6148
"6260" 1251.8 8.036435 69.67632
"6261" 1252 8.428586 69.76617
"6262" 1252.2 9.738607 69.56898
"6263" 1252.4 10.70446 69.15995
"6264" 1252.6 12.15277 67.15207
"6265" 1252.8 14.22282 64.01442
"6266" 1253 15.86861 60.81276
"6267" 1253.2 17.86581 57.64904
"6268" 1253.4 19.95292 54.45398
"6269" 1253.6 22.14999 51.56866
"6270" 1253.8 24.17918 48.64729
"6271" 1254 26.50456 45.98558
"6272" 1254.2 29.37827 43.65795
"6273" 1254.4 32.01231 41.34236
"6274" 1254.6 35.07772 39.85691
"6275" 1254.8 38.72593 39.21635
"6276" 1255 41.7885 38.5625
"6277" 1255.2 43.40622 38.98628
"6278" 1255.4 43.43738 39.39904
"6279" 1255.6 43.64767 39.47059
"6280" 1255.8 43.58944 39.39904
"6281" 1256 43.47387 39.34135
"6282" 1256.2 43.47387 39.34135
"6283" 1256.4 43.38669 39.29782
"6284" 1256.6 43.38695 39.22152
"6285" 1256.8 43.20421 38.91827
"6286" 1257 43.2277 38.55476
"6287" 1257.2 43.86961 37.54589
"6288" 1257.4 45.37236 36.19391
"6289" 1257.6 47.41824 34.68985
"6290" 1257.8 48.92441 32.6638
"6291" 1258 50.62221 30.61855
"6292" 1258.2 52.4497 28.10305
"6293" 1258.4 53.83468 25.36058
"6294" 1258.6 54.96224 22.30502
"6295" 1258.8 56.83284 19.95251
"6296" 1259 57.93045 20.1333
"6297" 1259.2 57.85771 20.37537
"6298" 1259.4 57.75534 20.43925
"6299" 1259.6 57.58945 20.56301
"6300" 1259.8 57.44537 21.1339
"6301" 1260 58.30945 22.51015
"6302" 1260.2 59.99375 25.25641
"6303" 1260.4 61.9199 28.35737
"6304" 1260.6 62.89118 31.33106
"6305" 1260.8 63.71539 35.08777
"6306" 1261 63.52266 38.47033
"6307" 1261.2 63.37092 41.89904
"6308" 1261.4 62.87599 45.65322
"6309" 1261.6 62.9059 49.52724
"6310" 1261.8 61.90658 52.90748
"6311" 1262 60.77491 56.27083
"6312" 1262.2 59.3196 59.21589
"6313" 1262.4 57.65028 61.51442
"6314" 1262.6 55.53152 63.4375
"6315" 1262.8 52.42218 65.72688
"6316" 1263 48.52036 67.24519
"6317" 1263.2 44.37471 68.61008
"6318" 1263.4 39.98327 69.40972
"6319" 1263.6 35.88487 69.78365
"6320" 1263.8 32.20845 70.02613
"6321" 1264 28.31209 70.17839
"6322" 1264.2 25.0468 70.01818
"6323" 1264.4 21.91293 70.80929
"6324" 1264.6 18.72429 71.73356
"6325" 1264.8 16.1465 71.76168
"6326" 1265 16.03704 71.44177
"6327" 1265.2 16.15154 71.46635
"6328" 1265.4 16.22905 72.21039
"6329" 1265.6 15.45367 73.52662
"6330" 1265.8 13.15191 76.2595
"6331" 1266 9.964497 78.5016
"6332" 1266.2 8.192869 79.14263
"6333" 1266.4 8.010838 79.13347
"6334" 1266.6 8.36855 78.84959
"6335" 1266.8 9.407821 78.14657
"6336" 1267 9.397943 77.40693
"6337" 1267.2 8.090188 75.60655
"6338" 1267.4 6.164045 73.96076
"6339" 1267.6 5.864565 73.78549
"6340" 1267.8 5.971879 73.84135
"6341" 1268 6.715558 74.70861
"6342" 1268.2 6.950453 75.43093
"6343" 1268.4 6.597368 76.47394
"6344" 1268.6 4.980986 78.73665
"6345" 1268.8 4.404481 79.54327
"6346" 1269 4.970285 79.57212
"6347" 1269.2 5.237805 79.39904
"6348" 1269.4 5.45182 79.20673
"6349" 1269.6 6.299323 81.06571
"6350" 1269.8 6.992734 83.50962
"6351" 1270 6.312164 87.14263
"6352" 1270.2 5.866233 87.65079
"6353" 1270.4 5.88237 87.52121
"6354" 1270.6 5.933356 87.19818
"6355" 1270.8 5.369271 86.79464
"6356" 1271 5.102707 87.00721
"6357" 1271.2 4.873978 87.28365
"6358" 1271.4 5.037408 87.38272
"6359" 1271.6 5.687238 86.93109
"6360" 1271.8 9.437454 87.70279
"6361" 1272 18.6289 80.83569
"6362" 1272.2 26.22497 74.35242
"6363" 1272.4 25.64508 63.53625
"6364" 1272.6 27.13821 54.19194
"6365" 1272.8 28.52941 44.89183
"6366" 1273 29.04706 35.45673
"6367" 1273.2 29.14337 26.70673
"6368" 1273.4 29.7064 17.45624
"6369" 1273.6 32.70898 12.41335
"6370" 1273.8 38.09759 7.794911
"6371" 1274 44.50874 5.65778
"6372" 1274.2 51.32397 3.245192
"6373" 1274.4 57.91994 2.591346
"6374" 1274.6 64.97818 1.612714
"6375" 1274.8 71.51048 1.538462
"6376" 1275 78.01364 2.851632
"6377" 1275.2 85.07373 4.302885
"6378" 1275.4 91.06243 6.809295
"6379" 1275.6 95.74603 9.081313
"6380" 1275.8 100.3494 13.05288
"6381" 1276 106.03 16.59804
"6382" 1276.2 111.2389 20.486
"6383" 1276.4 115.4018 24.96369
"6384" 1276.6 119.5693 30.24519
"6385" 1276.8 122.802 35.10417
"6386" 1277 125.5618 40.73237
"6387" 1277.2 127.6305 45.52666
"6388" 1277.4 128.9689 49.90331
"6389" 1277.6 129.9392 55.00941
"6390" 1277.8 130.2934 60.1408
"6391" 1278 130.2658 66.02981
"6392" 1278.2 129.9037 71.79135
"6393" 1278.4 129.5479 77.16128
"6394" 1278.6 127.852 82.63144
"6395" 1278.8 126.4007 88.21955
"6396" 1279 124.5944 93.09135
"6397" 1279.2 121.4494 98.22771
"6398" 1279.4 119.2184 102.6298
"6399" 1279.6 115.7947 107.2335
"6400" 1279.8 112.8691 110.512
"6401" 1280 108.3292 114.211
"6402" 1280.2 104.5112 117.7238
"6403" 1280.4 100.3713 120.757
"6404" 1280.6 95.30871 123.6955
"6405" 1280.8 90.17696 125.5612
"6406" 1281 84.56252 126.6888
"6407" 1281.2 79.49965 127.6535
"6408" 1281.4 74.37103 128.7672
"6409" 1281.6 69.53244 130.6469
"6410" 1281.8 64.88506 130.7124
"6411" 1282 59.79143 130.4008
"6412" 1282.2 53.85303 129.6188
"6413" 1282.4 48.09053 127.6177
"6414" 1282.6 42.25948 125.5712
"6415" 1282.8 36.95388 124.0433
"6416" 1283 33.56387 120.9279
"6417" 1283.2 30.20275 116.3221
"6418" 1283.4 26.24922 112.9395
"6419" 1283.6 21.59853 110.4966
"6420" 1283.8 17.89952 108.5337
"6421" 1284 17.62707 107.7391
"6422" 1284.2 16.87313 104.0572
"6423" 1284.4 15.93004 99.13942
"6424" 1284.6 14.00493 94.32627
"6425" 1284.8 11.83628 89.07071
"6426" 1285 9.27122 84.50223
"6427" 1285.2 6.789419 80.25374
"6428" 1285.4 4.462182 75.67225
"6429" 1285.6 2.691016 71.84918
"6430" 1285.8 2.909312 71.66827
"6431" 1286 2.947835 71.70673
"6432" 1286.2 3.14045 71.89904
"6433" 1286.4 5.110086 68.36926
"6434" 1286.6 8.186943 64.07212
"6435" 1286.8 10.58994 59.84602
"6436" 1287 13.50705 55.21758
"6437" 1287.2 16.60863 50.80929
"6438" 1287.4 19.64445 46.37272
"6439" 1287.6 23.29891 42.06937
"6440" 1287.8 27.65061 38.52404
"6441" 1288 33.16478 36.02193
"6442" 1288.2 38.7459 35.40279
"6443" 1288.4 44.60066 36.52404
"6444" 1288.6 49.98851 38.63835
"6445" 1288.8 54.67852 41.81662
"6446" 1289 58.96006 45.48558
"6447" 1289.2 62.40999 49.86058
"6448" 1289.4 64.87331 54.80988
"6449" 1289.6 65.91343 59.85096
"6450" 1289.8 65.74008 65.16827
"6451" 1290 66.11517 69.72293
"6452" 1290.2 65.38374 74.70673
"6453" 1290.4 64.7911 80.56227
"6454" 1290.6 64.27433 85.82493
"6455" 1290.8 62.98973 90.7765
"6456" 1291 60.11574 95.4375
"6457" 1291.2 57.10379 100.1414
"6458" 1291.4 55.3085 105.3403
"6459" 1291.6 53.47405 110.3781
"6460" 1291.8 52.14255 112.8086
"6461" 1292 53.91074 114.99
"6462" 1292.2 54.65969 118.7614
"6463" 1292.4 52.85732 120.8123
"6464" 1292.6 50.70629 119.9612
"6465" 1292.8 50.09387 119.547
"6466" 1293 50.05722 118.9436
"6467" 1293.2 47.50301 117.0476
"6468" 1293.4 42.65205 115.1084
"6469" 1293.6 37.294 114.4092
"6470" 1293.8 33.92416 114.6752
"6471" 1294 32.14064 116.4347
"6472" 1294.2 32.59117 116.8221
"6473" 1294.4 34.33326 116.5892
"6474" 1294.6 36.01822 119.685
"6475" 1294.8 37.95665 123.461
"6476" 1295 38.89623 124.3521
"6477" 1295.2 38.82347 124.2807
"6478" 1295.4 38.80372 124.3103
"6479" 1295.6 38.80372 124.3103
"6480" 1295.8 38.85113 123.6202
"6481" 1296 40.25862 122.945
"6482" 1296.2 44.35496 122.8113
"6483" 1296.4 49.18401 124.1368
"6484" 1296.6 53.43203 127.2067
"6485" 1296.8 55.54166 129.733
"6486" 1297 55.8342 129.9027
"6487" 1297.2 55.52658 129.8132
"6488" 1297.4 55.43522 129.8264
"6489" 1297.6 55.43797 130.0034
"6490" 1297.8 55.36932 129.9557
"6491" 1298 55.36932 129.9557
"6492" 1298.2 55.21784 129.6628
"6493" 1298.4 55.36376 130.0566
"6494" 1298.6 55.44397 130.4363
"6495" 1298.8 55.44088 130.485
"6496" 1299 55.55016 130.6273
"6497" 1299.2 55.50046 130.6273
"6498" 1299.4 55.45305 130.3962
"6499" 1299.6 55.41861 130.46
"6500" 1299.8 55.13426 130.5409
"6501" 1300 54.95368 130.1896
"6502" 1300.2 54.88272 130.0164
"6503" 1300.4 54.33356 129.7555
"6504" 1300.6 54.16488 129.1793
"6505" 1300.8 53.02754 128.8221
"6506" 1301 50.7458 128.0085
"6507" 1301.2 47.53556 127.9493
"6508" 1301.4 46.44013 127.9375
"6509" 1301.6 45.95584 127.7507
"6510" 1301.8 45.8019 128.0477
"6511" 1302 46.28604 128.2452
"6512" 1302.2 46.35439 128.4685
"6513" 1302.4 46.28604 128.4375
"6514" 1302.6 46.45599 128.3809
"6515" 1302.8 46.51215 128.9308
"6516" 1303 46.69639 128.5796
"6517" 1303.2 49.95672 128.3661
"6518" 1303.4 50.96381 128.8496
"6519" 1303.6 51.28931 128.9112
"6520" 1303.8 53.01878 129.1805
"6521" 1304 55.49864 129.9807
"6522" 1304.2 58.43013 129.8212
"6523" 1304.4 61.96659 130.2032
"6524" 1304.6 65.31107 130.7102
"6525" 1304.8 68.50245 130.0745
"6526" 1305 71.16015 129.4259
"6527" 1305.2 74.99432 129.7399
"6528" 1305.4 77.26874 129.6898
"6529" 1305.6 77.45497 128.1959
"6530" 1305.8 79.59934 124.6316
"6531" 1306 82.11229 121.2172
"6532" 1306.2 85.11157 117.7507
"6533" 1306.4 88.74872 115.2295
"6534" 1306.6 92.6497 114.3334
"6535" 1306.8 97.32006 114.9235
"6536" 1307 101.4315 116.726
"6537" 1307.2 101.9516 116.899
"6538" 1307.4 101.6348 115.2623
"6539" 1307.6 102.6607 111.5669
"6540" 1307.8 104.6733 106.5311
"6541" 1308 108.0671 102.3878
"6542" 1308.2 112.0988 99.80988
"6543" 1308.4 117.0543 98.90079
"6544" 1308.6 120.0848 99.17926
"6545" 1308.8 120.0665 99.12431
"6546" 1309 119.2579 98.58173
"6547" 1309.2 119.5967 95.87897
"6548" 1309.4 121.2387 91.72382
"6549" 1309.6 123.8438 87.99191
"6550" 1309.8 126.8767 85.43832
"6551" 1310 127.0734 84.21082
"6552" 1310.2 127.8848 81.99315
"6553" 1310.4 128.6471 80.65927
"6554" 1310.6 128.7584 80.55288
"6555" 1310.8 128.5066 80.58707
"6556" 1311 127.5605 80.51792
"6557" 1311.2 126.1525 78.47596
"6558" 1311.4 124.8635 74.74702
"6559" 1311.6 124.6525 70.27816
"6560" 1311.8 125.0251 66.15385
"6561" 1312 125.1423 61.78365
"6562" 1312.2 126.3466 57.39235
"6563" 1312.4 127.0342 53.77511
"6564" 1312.6 126.7854 50.535
"6565" 1312.8 127.6046 48.45712
"6566" 1313 127.8389 48.40759
"6567" 1313.2 127.8732 48.40759
"6568" 1313.4 128.2636 48.0663
"6569" 1313.6 128.2663 48.08951
"6570" 1313.8 128.2904 48.08419
"6571" 1314 128.2692 48.142
"6572" 1314.2 128.3068 48.06696
"6573" 1314.4 128.1659 48.04819
"6574" 1314.6 127.8077 47.6408
"6575" 1314.8 126.8863 46.68925
"6576" 1315 125.676 43.93
"6577" 1315.2 125.221 41.0357
"6578" 1315.4 125.1937 40.26229
"6579" 1315.6 123.9884 38.26267
"6580" 1315.8 122.5142 35.55288
"6581" 1316 121.5982 32.86058
"6582" 1316.2 121.2231 31.26139
"6583" 1316.4 121.365 31.13993
"6584" 1316.6 121.4867 31.12981
"6585" 1316.8 121.5982 31.36156
"6586" 1317 121.7908 31.20899
"6587" 1317.2 122.0885 31.4037
"6588" 1317.4 121.9381 31.51442
"6589" 1317.6 122.0316 31.44231
"6590" 1317.8 121.89 31.1706
"6591" 1318 121.4001 31.21223
"6592" 1318.2 121.3322 30.81845
"6593" 1318.4 121.0069 30.66022
"6594" 1318.6 120.9617 30.87897
"6595" 1318.8 120.6565 31.32212
"6596" 1319 119.2958 30.73178
"6597" 1319.2 117.5282 28.90573
"6598" 1319.4 115.8444 25.76565
"6599" 1319.6 113.4683 23.26923
"6600" 1319.8 111.1248 20.26442
"6601" 1320 110.5003 19.18627
"6602" 1320.2 110.4433 19.24854
"6603" 1320.4 109.3546 19.18165
"6604" 1320.6 106.478 17.8868
"6605" 1320.8 103.7772 16.42245
"6606" 1321 100.975 13.70136
"6607" 1321.2 100.6368 13.37897
"6608" 1321.4 99.98958 13.77292
"6609" 1321.6 96.806 13.7397
"6610" 1321.8 92.5263 12.88622
"6611" 1322 88.79386 10.85203
"6612" 1322.2 85.96457 7.668269
"6613" 1322.4 83.77359 4.559295
"6614" 1322.6 81.43011 3.637821
"6615" 1322.8 81.20964 3.38848
"6616" 1323 81.2605 3.330662
"6617" 1323.2 81.32508 3.412416
"6618" 1323.4 81.42558 3.337166
"6619" 1323.6 81.61507 3.173636
"6620" 1323.8 81.71573 2.962387
"6621" 1324 81.61555 2.688512
"6622" 1324.2 81.66928 2.6875
"6623" 1324.4 81.64038 2.6875
"6624" 1324.6 81.72706 2.80997
"6625" 1324.8 81.71224 2.781681
"6626" 1325 81.75595 2.639423
"6627" 1325.2 81.77151 2.653476
"6628" 1325.4 81.88757 2.540064
"6629" 1325.6 81.89766 2.60783
"6630" 1325.8 81.68854 2.596841
"6631" 1326 81.56263 2.391534
"6632" 1326.2 81.03365 2.341346
"6633" 1326.4 80.51573 2.450321
"6634" 1326.6 80.09173 2.528752
"6635" 1326.8 79.95851 2.904283
"6636" 1327 78.01821 2.729644
"6637" 1327.2 74.93531 2.39235
"6638" 1327.4 72.16602 1.780381
"6639" 1327.6 70.49123 1.057692
"6640" 1327.8 70.33393 0.6490385
"6641" 1328 70.0525 0.2644231
"6642" 1328.2 69.88363 0.2057927
"6643" 1328.4 69.90471 0.1682692
"6644" 1328.6 69.59236 0.1449592
"6645" 1328.8 69.49606 0
"6646" 1329 65.74008 2.660256
"6647" 1329.2 63.4112 3.638549
"6648" 1329.4 63.01203 3.394329
"6649" 1329.6 62.10006 3.064659
"6650" 1329.8 60.98893 3.219551
"6651" 1330 59.06825 3.899857
"6652" 1330.2 57.48393 5.115822
"6653" 1330.4 56.23194 6.872815
"6654" 1330.6 55.60857 8.841346
"6655" 1330.8 55.59573 10.91918
"6656" 1331 56.20332 13.69547
"6657" 1331.2 57.73402 15.86225
"6658" 1331.4 59.52506 17.89476
"6659" 1331.6 62.56194 19.94974
"6660" 1331.8 65.87141 21.51442
"6661" 1332 69.7239 22.83243
"6662" 1332.2 72.75875 23.40467
"6663" 1332.4 76.45733 23.83691
"6664" 1332.6 80.08243 23.14657
"6665" 1332.8 84.03843 23.24519
"6666" 1333 88.05706 25.16827
"6667" 1333.2 91.31191 28.3734
"6668" 1333.4 94.48338 31.30463
"6669" 1333.6 97.93292 34.14554
"6670" 1333.8 100.7188 37.57853
"6671" 1334 103.939 40.40428
"6672" 1334.2 106.0132 43.81375
"6673" 1334.4 107.944 48.01442
"6674" 1334.6 109.8006 52.62981
"6675" 1334.8 111.4422 57.7382
"6676" 1335 113.0444 62.3361
"6677" 1335.2 114.6551 66.91246
"6678" 1335.4 117.1155 70.39554
"6679" 1335.6 118.9464 72.96791
"6680" 1335.8 117.9123 73.90079
"6681" 1336 115.6885 76.58435
"6682" 1336.2 113.1396 80.66745
"6683" 1336.4 110.4266 84.72104
"6684" 1336.6 107.9051 89.36407
"6685" 1336.8 106.035 93.67254
"6686" 1337 104.4074 98.58173
"6687" 1337.2 103.2014 103.57
"6688" 1337.4 101.3124 107.913
"6689" 1337.6 97.57707 109.9973
"6690" 1337.8 92.73295 111.9393
"6691" 1338 87.78769 112.2702
"6692" 1338.2 82.36573 111.8079
"6693" 1338.4 77.73591 112.1718
"6694" 1338.6 72.67419 111.899
"6695" 1338.8 67.60045 110.5341
"6696" 1339 62.71908 110.1784
"6697" 1339.2 58.04514 110.9471
"6698" 1339.4 52.74825 112.1779
"6699" 1339.6 47.63434 114.5547
"6700" 1339.8 44.10151 117.9544
"6701" 1340 41.56464 120.0088
"6702" 1340.2 41.32393 119.9576
"6703" 1340.4 41.31017 119.2815
"6704" 1340.6 41.34227 118.8862
"6705" 1340.8 41.30156 118.9206
"6706" 1341 40.74721 119.793
"6707" 1341.2 39.11345 122.1829
"6708" 1341.4 39.50696 123.2077
"6709" 1341.6 39.74185 122.4197
"6710" 1341.8 40.00514 121.7485
"6711" 1342 40.12708 120.9656
"6712" 1342.2 38.5911 120.3029
"6713" 1342.4 34.99518 119.1609
"6714" 1342.6 30.77601 118.2086
"6715" 1342.8 28.62635 118.0529
"6716" 1343 28.28731 118.2879
"6717" 1343.2 27.82426 118.4084
"6718" 1343.4 28.05992 118.3413
"6719" 1343.6 28.067 118.3131
"6720" 1343.8 28.45463 118.4666
"6721" 1344 28.26785 118.5599
"6722" 1344.2 28.1803 118.5785
"6723" 1344.4 27.98769 118.6298
"6724" 1344.6 28.00053 118.8221
"6725" 1344.8 28.37292 118.4019
"6726" 1345 28.65403 118.4115
"6727" 1345.2 28.97103 118.3059
"6728" 1345.4 28.9557 117.9888
"6729" 1345.6 27.98769 117.5844
"6730" 1345.8 26.72049 116.8586
"6731" 1346 25.12599 116.454
"6732" 1346.2 24.62004 116.409
"6733" 1346.4 24.59768 116.476
"6734" 1346.6 24.50636 116.7352
"6735" 1346.8 24.6362 116.6106
"6736" 1347 25.02843 116.427
"6737" 1347.2 25.09847 116.5144
"6738" 1347.4 25.23605 116.432
"6739" 1347.6 25.23605 116.6884
"6740" 1347.8 25.19059 116.5562
"6741" 1348 25.18602 116.6018
"6742" 1348.2 25.05995 116.649
"6743" 1348.4 25.00723 116.5853
"6744" 1348.6 24.68573 116.6884
"6745" 1348.8 24.77745 116.5572
"6746" 1349 24.77745 116.5572
"6747" 1349.2 24.53989 116.5721
"6748" 1349.4 24.52063 116.5144
"6749" 1349.6 24.32802 116.0457
"6750" 1349.8 24.39956 115.8166
"6751" 1350 24.11205 114.8769
"6752" 1350.2 22.96839 113.2791
"6753" 1350.4 21.01302 111.4132
"6754" 1350.6 19.01592 110.0671
"6755" 1350.8 18.92961 109.9292
"6756" 1351 17.9273 108.7482
"6757" 1351.2 15.71062 105.9542
"6758" 1351.4 14.8514 105.1298
"6759" 1351.6 14.77662 105.2588
"6760" 1351.8 14.29726 105.2126
"6761" 1352 14.38087 105.4293
"6762" 1352.2 15.64111 105.9567
"6763" 1352.4 15.75668 105.4567
"6764" 1352.6 16.06235 103.3622
"6765" 1352.8 16.29075 100.5878
"6766" 1353 15.604 98.38591
"6767" 1353.2 13.88832 96.0625
"6768" 1353.4 11.7587 94.83296
"6769" 1353.6 10.19013 94.36607
"6770" 1353.8 10.96307 94.44867
"6771" 1354 11.56294 93.80463
"6772" 1354.2 13.23625 92.04444
"6773" 1354.4 15.17884 89.15865
"6774" 1354.6 17.79839 86.73558
"6775" 1354.8 21.10296 85.60219
"6776" 1355 24.1354 85.9375
"6777" 1355.2 27.62933 87.2434
"6778" 1355.4 30.93552 89.65824
"6779" 1355.6 33.54838 92.42579
"6780" 1355.8 35.5296 95.20246
"6781" 1356 37.08284 98.13262
"6782" 1356.2 37.42578 101.9357
"6783" 1356.4 36.95388 106.399
"6784" 1356.6 36.4815 111.1251
"6785" 1356.8 36.16638 115.6515
"6786" 1357 38.1262 119.0232
"6787" 1357.2 40.85615 119.8935
"6788" 1357.4 44.80595 120.5023
"6789" 1357.6 49.44773 120.7124
"6790" 1357.8 54.41436 121.8798
"6791" 1358 59.01692 123.639
"6792" 1358.2 63.14203 126.5278
"6793" 1358.4 65.59332 128.4924
"6794" 1358.6 65.4534 127.789
"6795" 1358.8 65.11637 127.6866
"6796" 1359 64.31473 127.4952
"6797" 1359.2 63.79418 127.5647
"6798" 1359.4 63.56629 127.7141
"6799" 1359.6 63.83145 129.4078
"6800" 1359.8 63.7781 129.3722
"6801" 1360 63.9295 129.274
"6802" 1360.2 63.65268 128.281
"6803" 1360.4 63.85152 127.8418
"6804" 1360.6 65.55216 127.8793
"6805" 1360.8 68.96744 128.758
"6806" 1361 71.19599 129.882
"6807" 1361.2 71.21888 129.8178
"6808" 1361.4 71.71582 129.9619
"6809" 1361.6 73.23369 129.9119
"6810" 1361.8 75.39831 129.747
"6811" 1362 76.54482 129.7745
"6812" 1362.2 76.52648 129.7555
"6813" 1362.4 76.92133 129.0913
"6814" 1362.6 78.85576 128.1468
"6815" 1362.8 81.64897 127.1121
"6816" 1363 84.94068 126.6966
"6817" 1363.2 85.74628 126.4247
"6818" 1363.4 86.23095 125.8148
"6819" 1363.6 88.94551 124.0694
"6820" 1363.8 92.47657 123.0652
"6821" 1364 96.23395 122.4658
"6822" 1364.2 99.18491 120.8413
"6823" 1364.4 103.1636 119.0613
"6824" 1364.6 104.1944 117.4674
"6825" 1364.8 106.6191 114.6584
"6826" 1365 110.2865 112.17
"6827" 1365.2 113.5166 109.4318
"6828" 1365.4 116.0766 106.0737
"6829" 1365.6 118.3777 102.3683
"6830" 1365.8 121.2815 99.11699
"6831" 1366 123.0654 95.84748
"6832" 1366.2 123.6583 92.76024
"6833" 1366.4 125.4762 88.26229
"6834" 1366.6 127.642 84.54434
"6835" 1366.8 128.5323 81.51442
"6836" 1367 128.9265 77.83374
"6837" 1367.2 129.6092 73.78715
"6838" 1367.4 130.039 70.19391
"6839" 1367.6 130.6896 66.16827
"6840" 1367.8 130.7272 62.86058
"6841" 1368 130.2177 59.63942
"6842" 1368.2 130.0557 56.33086
"6843" 1368.4 129.1774 53.92498
"6844" 1368.6 127.7527 51.34043
"6845" 1368.8 126.6404 47.90331
"6846" 1369 126.2034 46.06862
"6847" 1369.2 125.4881 42.39153
"6848" 1369.4 124.259 39.51532
"6849" 1369.6 122.2253 36.12534
"6850" 1369.8 120.282 32.47596
"6851" 1370 118.3525 29.13717
"6852" 1370.2 116.0081 26.34776
"6853" 1370.4 114.2943 24.15288
"6854" 1370.6 113.5566 24.33494
"6855" 1370.8 110.234 23.40253
"6856" 1371 106.6497 21.70673
"6857" 1371.2 102.789 19.19001
"6858" 1371.4 99.70439 17.42788
"6859" 1371.6 96.56731 15.88383
"6860" 1371.8 93.18966 12.90968
"6861" 1372 90.77155 9.499373
"6862" 1372.2 88.15033 7.735159
"6863" 1372.4 84.52231 7.382153
"6864" 1372.6 80.04728 7.297071
"6865" 1372.8 75.63678 8.483288
"6866" 1373 71.05811 10.09322
"6867" 1373.2 67.22596 12.20124
"6868" 1373.4 63.45689 13.41405
"6869" 1373.6 59.85159 14.22505
"6870" 1373.8 55.65993 15.98329
"6871" 1374 52.92248 18.92701
"6872" 1374.2 51.57037 22.89402
"6873" 1374.4 50.17864 27.01979
"6874" 1374.6 49.3333 31.0164
"6875" 1374.8 50.50604 35.24694
"6876" 1375 52.35981 40.2281
"6877" 1375.2 54.81969 44.73349
"6878" 1375.4 57.0142 49.84627
"6879" 1375.6 59.32602 55.1875
"6880" 1375.8 61.38532 60.12646
"6881" 1376 63.23181 65.10844
"6882" 1376.2 65.22352 70.19449
"6883" 1376.4 67.4522 75.34776
"6884" 1376.6 69.7333 80.35589
"6885" 1376.8 72.60252 84.45271
"6886" 1377 75.76477 88.78715
"6887" 1377.2 79.23183 93.184
"6888" 1377.4 83.02511 96.10472
"6889" 1377.6 86.47542 98.82212
"6890" 1377.8 89.06391 99.75743
"6891" 1378 92.80024 101.5785
"6892" 1378.2 97.09242 104.906
"6893" 1378.4 99.86276 108.8691
"6894" 1378.6 99.92687 111.2416
"6895" 1378.8 99.76561 111.5457
"6896" 1379 99.84689 111.4722
"6897" 1379.2 100.1006 110.9844
"6898" 1379.4 101.6022 111.179
"6899" 1379.6 104.7793 112.1159
"6900" 1379.8 107.0265 113.1616
"6901" 1380 106.4759 113.0242
"6902" 1380.2 105.9965 113.4637
"6903" 1380.4 104.8542 115.374
"6904" 1380.6 103.794 118.1281
"6905" 1380.8 103.7676 117.943
"6906" 1381 103.7309 117.943
"6907" 1381.2 103.8077 118.0529
"6908" 1381.4 104.03 117.8248
"6909" 1381.6 104.03 117.8248
"6910" 1381.8 104.0428 117.7598
"6911" 1382 104.2964 117.7435
"6912" 1382.2 104.4005 117.6225
"6913" 1382.4 104.639 117.65
"6914" 1382.6 104.8556 117.6042
"6915" 1382.8 104.899 117.3776
"6916" 1383 104.89 117.2434
"6917" 1383.2 104.9991 117.1255
"6918" 1383.4 105.043 116.5817
"6919" 1383.6 105.8314 116.1573
"6920" 1383.8 107.7025 115.3331
"6921" 1384 108.6931 115.0584
"6922" 1384.2 109.0783 115.1683
"6923" 1384.4 108.3226 115.2669
"6924" 1384.6 108.1056 115.1202
"6925" 1384.8 108.1702 115.1408
"6926" 1385 108.0602 115.1316
"6927" 1385.2 108.2528 115.4064
"6928" 1385.4 108.3234 115.4697
"6929" 1385.6 108.3985 115.5868
"6930" 1385.8 108.49 115.6776
"6931" 1386 108.4255 115.7559
"6932" 1386.2 108.2831 115.5332
"6933" 1386.4 108.0757 115.2669
"6934" 1386.6 107.8389 115.4693
"6935" 1386.8 107.1387 115.8749
"6936" 1387 106.3089 116.4332
"6937" 1387.2 104.9664 117.8188
"6938" 1387.4 103.14 119.4072
"6939" 1387.6 101.022 120.7619
"6940" 1387.8 98.76923 122.0746
"6941" 1388 96.14745 123.57
"6942" 1388.2 93.8532 124.8435
"6943" 1388.4 91.94399 125.1599
"6944" 1388.6 89.28279 125.3256
"6945" 1388.8 86.92764 126.2196
"6946" 1389 86.08014 127.0144
"6947" 1389.2 86.71263 125.7854
"6948" 1389.4 86.37329 125.4966
"6949" 1389.6 83.64826 125.8882
"6950" 1389.8 79.57867 126.618
"6951" 1390 75.98532 128.5749
"6952" 1390.2 74.23345 129.7287
"6953" 1390.4 73.19771 129.5963
"6954" 1390.6 70.8306 128.7763
"6955" 1390.8 67.39228 127.211
"6956" 1391 62.97771 125.9187
"6957" 1391.2 58.84974 125.7714
"6958" 1391.4 55.25828 127.1629
"6959" 1391.6 53.42989 128.4674
"6960" 1391.8 53.14311 127.6106
"6961" 1392 51.84559 126.5232
"6962" 1392.2 48.64119 124.8011
"6963" 1392.4 44.79099 122.7782
"6964" 1392.6 40.75047 120.9375
"6965" 1392.8 37.29095 118.9856
"6966" 1393 33.91841 117.0198
"6967" 1393.2 31.57327 114.5075
"6968" 1393.4 29.17156 111.4722
"6969" 1393.6 26.50053 108.2094
"6970" 1393.8 24.84503 104.4598
"6971" 1394 24.6688 99.81324
"6972" 1394.2 25.73269 95.72174
"6973" 1394.4 28.60781 92.4572
"6974" 1394.6 32.51647 90.16827
"6975" 1394.8 36.59112 88.59318
"6976" 1395 40.97952 87.33173
"6977" 1395.2 45.51558 86.62019
"6978" 1395.4 49.58867 86.85682
"6979" 1395.6 52.64231 87.8125
"6980" 1395.8 53.79799 87.86058
"6981" 1396 53.74021 87.86058
"6982" 1396.2 53.50167 88.07754
"6983" 1396.4 53.64766 88.47033
"6984" 1396.6 54.89097 89.77471
"6985" 1396.8 57.6262 92.1875
"6986" 1397 60.57802 94.67254
"6987" 1397.2 63.66319 97.33382
"6988" 1397.4 66.99849 99.95459
"6989" 1397.6 69.53983 102.5809
"6990" 1397.8 72.4082 106.3221
"6991" 1398 75.27448 109.8448
"6992" 1398.2 78.48764 112.8169
"6993" 1398.4 80.74564 116.1573
"6994" 1398.6 82.09747 120.1781
"6995" 1398.8 81.64826 122.9742
"6996" 1399 81.76394 122.836
"6997" 1399.2 81.86592 121.993
"6998" 1399.4 83.73575 122.2837
"6999" 1399.6 87.38824 123.5295
"7000" 1399.8 88.79741 122.9075
"7001" 1400 90.49325 121.6799
"7002" 1400.2 93.86176 120.483
"7003" 1400.4 98.2552 120.4796
"7004" 1400.6 98.4057 120.5791
"7005" 1400.8 97.44263 120.8501
"7006" 1401 96.92567 120.9643
"7007" 1401.2 96.11184 120.0546
"7008" 1401.4 96.02637 119.5547
"7009" 1401.6 97.83389 117.7666
"7010" 1401.8 101.0985 115.6719
"7011" 1402 105.3622 114.4084
"7012" 1402.2 107.5777 114.0323
"7013" 1402.4 107.5984 114.0895
"7014" 1402.6 106.646 114.1665
"7015" 1402.8 105.5412 114.0144
"7016" 1403 105.1384 112.3536
"7017" 1403.2 106.0179 109.0059
"7018" 1403.4 108.0147 105.1934
"7019" 1403.6 109.9102 102.4023
"7020" 1403.8 112.6806 99.04716
"7021" 1404 115.694 95.06623
"7022" 1404.2 118.0893 91.78198
"7023" 1404.4 120.5011 88.52111
"7024" 1404.6 123.3879 85.82532
"7025" 1404.8 124.0551 83.45887
"7026" 1405 122.7539 81.03365
"7027" 1405.2 121.4184 77.46741
"7028" 1405.4 120.36 73.1353
"7029" 1405.6 120.6062 68.29327
"7030" 1405.8 121.915 63.5016
"7031" 1406 124.0687 59.75857
"7032" 1406.2 124.9587 58.17973
"7033" 1406.4 124.8682 58.00369
"7034" 1406.6 123.7086 58.01944
"7035" 1406.8 121.8769 55.74928
"7036" 1407 119.7684 52.19624
"7037" 1407.2 118.037 48.49306
"7038" 1407.4 116.3334 44.54434
"7039" 1407.6 114.9026 40.79098
"7040" 1407.8 114.0863 36.70673
"7041" 1408 114.7862 32.71986
"7042" 1408.2 115.9161 31.68269
"7043" 1408.4 115.9755 31.73128
"7044" 1408.6 115.1057 32.03506
"7045" 1408.8 113.7151 32.03506
"7046" 1409 111.5554 30.95539
"7047" 1409.2 108.528 28.63897
"7048" 1409.4 106.2258 25.58951
"7049" 1409.6 105.1985 22.3386
"7050" 1409.8 104.7383 19.01442
"7051" 1410 104.1708 18.98934
"7052" 1410.2 103.4487 19.62631
"7053" 1410.4 101.4051 20.12355
"7054" 1410.6 97.70465 19.99003
"7055" 1410.8 93.96011 20.42195
"7056" 1411 89.90441 20.69274
"7057" 1411.2 85.46928 21.6701
"7058" 1411.4 82.45564 23.52947
"7059" 1411.6 78.82034 26.34834
"7060" 1411.8 76.2288 28.66477
"7061" 1412 74.70306 32.41613
"7062" 1412.2 74.05385 36.5994
"7063" 1412.4 74.31365 40.7765
"7064" 1412.6 75.95273 44.02261
"7065" 1412.8 78.01486 47.31862
"7066" 1413 80.66982 50.96314
"7067" 1413.2 83.50436 54.71372
"7068" 1413.4 86.31478 56.95149
"7069" 1413.6 89.62424 59.01442
"7070" 1413.8 93.21115 60.7922
"7071" 1414 97.07491 62.13505
"7072" 1414.2 100.8301 64.39049
"7073" 1414.4 105.159 67.0579
"7074" 1414.6 109.5665 68.83553
"7075" 1414.8 113.7224 70.74092
"7076" 1415 117.8072 73.23645
"7077" 1415.2 118.6803 76.24847
"7078" 1415.4 118.8588 78.83494
"7079" 1415.6 120.5163 82.83603
"7080" 1415.8 120.4425 85.18703
"7081" 1416 119.8165 85.78526
"7082" 1416.2 119.6239 86.73077
"7083" 1416.4 119.4519 89.81113
"7084" 1416.6 119.4269 93.68226
"7085" 1416.8 117.5292 98.02885
"7086" 1417 114.8781 102.4674
"7087" 1417.2 112.3855 106.3303
"7088" 1417.4 108.8582 109.573
"7089" 1417.6 105.6481 112.5332
"7090" 1417.8 102.0628 115.5871
"7091" 1418 99.59738 118.6554
"7092" 1418.2 99.30632 118.5871
"7093" 1418.4 98.42457 117.8435
"7094" 1418.6 95.72707 117.1015
"7095" 1418.8 92.10071 116.1573
"7096" 1419 88.52231 115.7049
"7097" 1419.2 84.61627 115.8718
"7098" 1419.4 80.73711 115.6781
"7099" 1419.6 77.76279 116.501
"7100" 1419.8 74.10504 118.236
"7101" 1420 70.42411 120.8064
"7102" 1420.2 67.19344 124.4865
"7103" 1420.4 66.4555 126.8441
"7104" 1420.6 66.76138 126.5457
"7105" 1420.8 66.75818 125.7269
"7106" 1421 65.47338 125.1387
"7107" 1421.2 62.77678 124.0835
"7108" 1421.4 58.89264 123.3894
"7109" 1421.6 55.60156 122.17
"7110" 1421.8 51.71979 121.4537
"7111" 1422 47.40117 121.4233
"7112" 1422.2 43.18394 121.1602
"7113" 1422.4 40.16293 120.6845
"7114" 1422.6 37.34963 120.0699
"7115" 1422.8 36.51524 118.219
"7116" 1423 34.41137 115.4663
"7117" 1423.2 32.25483 112.1407
"7118" 1423.4 29.92397 108.3666
"7119" 1423.6 28.6001 104.261
"7120" 1423.8 27.51578 99.64904
"7121" 1424 26.96683 95.08173
"7122" 1424.2 26.51774 90.76544
"7123" 1424.4 25.89782 86.99519
"7124" 1424.6 25.15015 83.18891
"7125" 1424.8 24.64228 79.16625
"7126" 1425 23.32642 75.22596
"7127" 1425.2 21.179 71.19689
"7128" 1425.4 18.37577 67.71986
"7129" 1425.6 14.30332 65.19449
"7130" 1425.8 10.37724 64.56387
"7131" 1426 7.260515 65.56227
"7132" 1426.2 7.033285 66.06908
"7133" 1426.4 7.460512 65.40636
"7134" 1426.6 8.05916 64.63356
"7135" 1426.8 7.955806 61.89904
"7136" 1427 7.827396 58.05288
"7137" 1427.2 7.85443 53.84236
"7138" 1427.4 8.341034 49.73168
"7139" 1427.6 8.94929 46.15005
"7140" 1427.8 10.53387 43.33395
"7141" 1428 13.60903 41.01442
"7142" 1428.2 17.52873 38.47596
"7143" 1428.4 21.39065 36.15865
"7144" 1428.6 24.2142 34.19799
"7145" 1428.8 27.80917 31.3784
"7146" 1429 31.13956 29.09309
"7147" 1429.2 34.32986 27.11949
"7148" 1429.4 37.84558 25.97695
"7149" 1429.6 41.73738 25.26689
"7150" 1429.8 45.14962 24.12981
"7151" 1430 47.77768 22.40441
"7152" 1430.2 50.40098 20.63156
"7153" 1430.4 54.20949 19.14554
"7154" 1430.6 58.12723 19.36241
"7155" 1430.8 61.91467 21.72462
"7156" 1431 64.28672 25.05463
"7157" 1431.2 66.22964 28.62179
"7158" 1431.4 67.7154 32.36958
"7159" 1431.6 68.53084 35.99733
"7160" 1431.8 68.78607 38.98759
"7161" 1432 69.87009 41.9214
"7162" 1432.2 71.49338 43.83884
"7163" 1432.4 73.07821 47.2133
"7164" 1432.6 73.96426 50.48133
"7165" 1432.8 74.10129 54.32037
"7166" 1433 73.53355 58.03809
"7167" 1433.2 72.4771 62.79797
"7168" 1433.4 71.3901 67.13408
"7169" 1433.6 69.74466 71.13428
"7170" 1433.8 67.6483 75.58866
"7171" 1434 65.61793 79.75551
"7172" 1434.2 63.28634 84.24018
"7173" 1434.4 61.71444 88.37981
"7174" 1434.6 59.83011 92.20392
"7175" 1434.8 56.55097 96.05007
"7176" 1435 51.89937 99.18842
"7177" 1435.2 49.07253 102.9375
"7178" 1435.4 46.60706 106.7617
"7179" 1435.6 43.99301 108.0804
"7180" 1435.8 40.91887 107.2057
"7181" 1436 39.15931 106.2377
"7182" 1436.2 39.04925 106.1756
"7183" 1436.4 39.99891 106.756
"7184" 1436.6 40.24162 107.9338
"7185" 1436.8 38.88274 111.0361
"7186" 1437 37.02712 114.3275
"7187" 1437.2 37.3517 115.2866
"7188" 1437.4 38.53561 116.084
"7189" 1437.6 39.59523 119.0549
"7190" 1437.8 39.06759 121.5236
"7191" 1438 38.60387 120.7049
"7192" 1438.2 38.62733 119.6097
"7193" 1438.4 36.84794 118.6298
"7194" 1438.6 32.93483 118.2553
"7195" 1438.8 29.01158 117.4861
"7196" 1439 27.27806 117.2128
"7197" 1439.2 28.10221 117.2161
"7198" 1439.4 29.42266 116.899
"7199" 1439.6 29.92484 116.3441
"7200" 1439.8 30.2245 114.4239
"7201" 1440 29.62766 111.2232
"7202" 1440.2 28.54525 107.7998
"7203" 1440.4 26.00779 104.5064
"7204" 1440.6 23.28978 102.3728
"7205" 1440.8 19.67776 100.5712
"7206" 1441 15.76175 99.51037
"7207" 1441.2 14.51432 99.47596
"7208" 1441.4 14.88992 99.66613
"7209" 1441.6 16.27674 99.65545
"7210" 1441.8 17.66142 99.01442
"7211" 1442 19.33414 97.16639
"7212" 1442.2 21.36713 93.66559
"7213" 1442.4 22.55394 89.63183
"7214" 1442.6 23.30248 85.85434
"7215" 1442.8 23.70202 81.35096
"7216" 1443 24.40506 77.19712
"7217" 1443.2 24.25755 72.77615
"7218" 1443.4 23.28978 68.339
"7219" 1443.6 20.76924 65.03091
"7220" 1443.8 17.25632 61.67926
"7221" 1444 14.05369 58.25457
"7222" 1444.2 10.90005 55.47047
"7223" 1444.4 9.819478 53.28677
"7224" 1444.6 11.08832 52.5873
"7225" 1444.8 12.47443 52.38241
"7226" 1445 14.11946 51.86058
"7227" 1445.2 17.68282 51.0625
"7228" 1445.4 22.50993 49.51161
"7229" 1445.6 26.62457 48.21561
"7230" 1445.8 30.4306 46.68797
"7231" 1446 33.73722 44.64904
"7232" 1446.2 36.12228 41.80512
"7233" 1446.4 38.75574 37.93384
"7234" 1446.6 40.9915 34.07071
"7235" 1446.8 43.34179 29.66461
"7236" 1447 45.39813 25.84369
"7237" 1447.2 48.15395 22.18974
"7238" 1447.4 51.17656 21.45345
"7239" 1447.6 53.84497 22.44782
"7240" 1447.8 57.11472 23.75176
"7241" 1448 60.24094 24.28365
"7242" 1448.2 64.4303 26.09989
"7243" 1448.4 68.24406 29.20673
"7244" 1448.6 71.08075 32.86932
"7245" 1448.8 73.6501 37.21955
"7246" 1449 76.36736 41.01275
"7247" 1449.2 78.13159 44.50893
"7248" 1449.4 79.30868 48.62126
"7249" 1449.6 79.99353 53.24519
"7250" 1449.8 79.24995 57.49385
"7251" 1450 77.75383 60.76755
"7252" 1450.2 76.16004 63.81743
"7253" 1450.4 74.30927 67.92895
"7254" 1450.6 73.0319 72.12798
"7255" 1450.8 70.8948 77.02724
"7256" 1451 68.134 80.74519
"7257" 1451.2 65.30232 84.72247
"7258" 1451.4 62.1592 88.87456
"7259" 1451.6 59.234 92.55288
"7260" 1451.8 56.82204 96.63942
"7261" 1452 54.64012 99.89099
"7262" 1452.2 52.59752 100.3293
"7263" 1452.4 51.4965 99.99075
"7264" 1452.6 51.3949 100.1866
"7265" 1452.8 51.7251 100.8001
"7266" 1453 51.75332 102.6042
"7267" 1453.2 51.08348 106.5994
"7268" 1453.4 51.1014 111.1298
"7269" 1453.6 50.48686 114.3533
"7270" 1453.8 49.63386 117.6408
"7271" 1454 47.81352 121.2506
"7272" 1454.2 46.39802 121.34
"7273" 1454.4 46.41124 120.726
"7274" 1454.6 46.24159 120.2274
"7275" 1454.8 46.28604 120.1683
"7276" 1455 46.92471 120.3707
"7277" 1455.2 47.47308 120.9822
"7278" 1455.4 47.85165 123.0085
"7279" 1455.6 47.83658 125.8894
"7280" 1455.8 47.67192 125.9281
"7281" 1456 47.88474 124.3125
"7282" 1456.2 47.83165 123.1045
"7283" 1456.4 46.93676 121.9978
"7284" 1456.6 44.39659 120.6902
"7285" 1456.8 41.25055 118.6481
"7286" 1457 37.81571 116.8099
"7287" 1457.2 34.2051 116.1432
"7288" 1457.4 30.93797 116.5191
"7289" 1457.6 30.9411 116.0953
"7290" 1457.8 31.44404 114.8584
"7291" 1458 32.43343 113.6298
"7292" 1458.2 34.66199 112.4312
"7293" 1458.4 38.89055 109.3722
"7294" 1458.6 42.35121 107.3661
"7295" 1458.8 44.92898 105.1071
"7296" 1459 46.40349 103.0107
"7297" 1459.2 47.36835 99.85691
"7298" 1459.4 47.904 96.04327
"7299" 1459.6 47.54544 92.09135
"7300" 1459.8 47.0341 88.19153
"7301" 1460 45.3138 84.33494
"7302" 1460.2 42.71392 81.6368
"7303" 1460.4 39.67853 80.3773
"7304" 1460.6 39.33267 80.12981
"7305" 1460.8 39.864 80.17765
"7306" 1461 41.01541 79.99344
"7307" 1461.2 43.04049 79.61058
"7308" 1461.4 46.76299 78.02541
"7309" 1461.6 51.24815 77.22871
"7310" 1461.8 55.3577 76.43469
"7311" 1462 59.2768 76.04861
"7312" 1462.2 63.44797 75.80288
"7313" 1462.4 67.33474 76.24161
"7314" 1462.6 69.99594 76.6701
"7315" 1462.8 73.10967 75.85389
"7316" 1463 77.58127 74.28915
"7317" 1463.2 82.55575 73.67453
"7318" 1463.4 86.95654 73.13942
"7319" 1463.6 91.25183 73.38942
"7320" 1463.8 94.82893 74.98005
"7321" 1464 98.60007 77.87981
"7322" 1464.2 101.5126 81.6799
"7323" 1464.4 103.5475 85.47047
"7324" 1464.6 104.5289 90.02175
"7325" 1464.8 104.3913 93.96314
"7326" 1465 105.3111 95.56183
"7327" 1465.2 107.6599 96.934
"7328" 1465.4 108.7543 96.3833
"7329" 1465.6 108.3889 95.48203
"7330" 1465.8 107.8823 95.60655
"7331" 1466 106.9954 95.67811
"7332" 1466.2 106.7167 96.84887
"7333" 1466.4 106.5829 99.04861
"7334" 1466.6 105.8638 102.8264
"7335" 1466.8 104.8488 106.6667
"7336" 1467 103.1968 110.0341
"7337" 1467.2 102.7477 110.9973
"7338" 1467.4 102.7049 111.0486
"7339" 1467.6 103.2035 110.4567
"7340" 1467.8 103.8681 109.8029
"7341" 1468 105.6813 110.2994
"7342" 1468.2 107.9719 110.7497
"7343" 1468.4 107.2622 109.9302
"7344" 1468.6 107.2054 109.0717
"7345" 1468.8 109.5106 106.9802
"7346" 1469 113.1713 105.7356
"7347" 1469.2 115.0768 105.7177
"7348" 1469.4 114.9597 105.8928
"7349" 1469.6 114.0191 105.374
"7350" 1469.8 113.4314 104.4931
"7351" 1470 114.7133 101.8786
"7352" 1470.2 117.1552 98.80929
"7353" 1470.4 119.6469 96.42245
"7354" 1470.6 121.1274 94.11699
"7355" 1470.8 122.7539 91.3472
"7356" 1471 123.7958 88.50743
"7357" 1471.2 123.8677 84.76693
"7358" 1471.4 124.7763 80.52666
"7359" 1471.6 127.3689 76.64519
"7360" 1471.8 128.6941 75.16058
"7361" 1472 128.842 75.15319
"7362" 1472.2 127.9416 75.39904
"7363" 1472.4 126.8905 74.59135
"7364" 1472.6 125.5447 71.38194
"7365" 1472.8 125.0754 67.41523
"7366" 1473 125.8767 63.16336
"7367" 1473.2 127.9427 59.91709
"7368" 1473.4 128.2127 59.9555
"7369" 1473.6 128.1646 60.08086
"7370" 1473.8 127.1648 60.61058
"7371" 1474 125.4906 59.85577
"7372" 1474.2 123.4616 56.63517
"7373" 1474.4 121.747 53.01792
"7374" 1474.6 121.1413 49.0502
"7375" 1474.8 121.5383 44.81784
"7376" 1475 121.3243 41.47596
"7377" 1475.2 119.5081 39.93914
"7378" 1475.4 116.7829 37.3361
"7379" 1475.6 113.9322 33.28365
"7380" 1475.8 111.8537 28.00044
"7381" 1476 111.4148 23.68834
"7382" 1476.2 111.1603 23.27266
"7383" 1476.4 110.5122 23.84348
"7384" 1476.6 108.2779 23.48451
"7385" 1476.8 104.7094 21.89904
"7386" 1477 101.0019 20.76755
"7387" 1477.2 97.49007 19.47059
"7388" 1477.4 93.89678 18.3326
"7389" 1477.6 89.83612 17.44712
"7390" 1477.8 86.03866 16.29253
"7391" 1478 82.17311 15.97799
"7392" 1478.2 77.98484 16.61516
"7393" 1478.4 74.95132 18.61271
"7394" 1478.6 72.10105 21.25645
"7395" 1478.8 69.34807 24.77427
"7396" 1479 67.39823 28.77195
"7397" 1479.2 66.09843 33.2273
"7398" 1479.4 65.24478 37.09135
"7399" 1479.6 64.13496 41.21223
"7400" 1479.8 64.29312 45.77803
"7401" 1480 64.40462 50.52724
"7402" 1480.2 65.41756 54.27381
"7403" 1480.4 68.0012 57.86894
"7404" 1480.6 70.3897 61.68884
"7405" 1480.8 72.96087 65.57077
"7406" 1481 76.09645 68.33464
"7407" 1481.2 79.49184 71.0985
"7408" 1481.4 81.86943 74.61643
"7409" 1481.6 83.85401 78.50706
"7410" 1481.8 85.70496 80.25188
"7411" 1482 88.12002 81.03823
"7412" 1482.2 91.43657 81.98645
"7413" 1482.4 94.18616 81.69661
"7414" 1482.6 96.71245 81.664
"7415" 1482.8 99.90327 82.64482
"7416" 1483 102.1913 83.76656
"7417" 1483.2 105.4186 86.39577
"7418" 1483.4 108.6527 90.57972
"7419" 1483.6 110.561 95.33822
"7420" 1483.8 111.7544 99.80002
"7421" 1484 113.2655 102.4425
"7422" 1484.2 113.9395 102.0547
"7423" 1484.4 113.646 101.3771
"7424" 1484.6 113.2282 101.3658
"7425" 1484.8 112.4536 101.6426
"7426" 1485 111.5729 102.6448
"7427" 1485.2 110.3838 105.8606
"7428" 1485.4 109.4898 109.4078
"7429" 1485.6 108.3413 111.7151
"7430" 1485.8 106.6645 112.9751
"7431" 1486 104.0006 116.3548
"7432" 1486.2 101.1575 118.5278
"7433" 1486.4 99.02884 121.3472
"7434" 1486.6 98.9271 121.7231
"7435" 1486.8 98.95801 121.7308
"7436" 1487 99.35768 121.4247
"7437" 1487.2 99.35126 121.4008
"7438" 1487.4 99.5026 121.3771
"7439" 1487.6 99.80391 121.101
"7440" 1487.8 99.89006 121.3845
"7441" 1488 99.995 121.565
"7442" 1488.2 100.2649 121.6132
"7443" 1488.4 100.289 121.5549
"7444" 1488.6 100.5489 121.4898
"7445" 1488.8 100.5772 121.3741
"7446" 1489 100.5466 121.1864
"7447" 1489.2 100.4482 121.1908
"7448" 1489.4 100.183 120.9899
"7449" 1489.6 100.1367 120.664
"7450" 1489.8 100.8387 120.2537
"7451" 1490 101.9598 119.4481
"7452" 1490.2 104.0611 118.3734
"7453" 1490.4 105.8206 117.0997
"7454" 1490.6 107.4732 116.3679
"7455" 1490.8 107.8427 116.3127
"7456" 1491 107.5621 116.6081
"7457" 1491.2 107.492 116.6162
"7458" 1491.4 107.3787 116.7746
"7459" 1491.6 107.3221 116.9895
"7460" 1491.8 107.1975 117.1027
"7461" 1492 107.2622 117.1188
"7462" 1492.2 107.0929 117.1061
"7463" 1492.4 107.1086 117.3271
"7464" 1492.6 107.0062 117.3711
"7465" 1492.8 106.6453 117.0711
"7466" 1493 106.3633 116.606
"7467" 1493.2 105.0884 116.8807
"7468" 1493.4 103.3865 117.3894
"7469" 1493.6 102.3197 117.5614
"7470" 1493.8 100.3825 117.6261
"7471" 1494 98.04791 118.0144
"7472" 1494.2 95.77078 118.6042
"7473" 1494.4 93.87093 119.5456
"7474" 1494.6 92.25385 120.8121
"7475" 1494.8 91.08811 122.8093
"7476" 1495 89.90441 123.4987
"7477" 1495.2 89.32657 124.1106
"7478" 1495.4 88.384 124.5116
"7479" 1495.6 87.25912 123.916
"7480" 1495.8 84.08288 123.0085
"7481" 1496 80.34987 122.4183
"7482" 1496.2 76.86472 122.6636
"7483" 1496.4 73.90155 123.8445
"7484" 1496.6 71.3434 125.7714
"7485" 1496.8 69.36839 127.3955
"7486" 1497 68.02256 127.2356
"7487" 1497.2 65.80585 126.2471
"7488" 1497.4 62.2551 124.6763
"7489" 1497.6 59.59477 122.6774
"7490" 1497.8 56.5121 121.1036
"7491" 1498 53.10091 120.8551
"7492" 1498.2 49.87054 121.9788
"7493" 1498.4 47.2858 123.6664
"7494" 1498.6 46.72905 123.8029
"7495" 1498.8 47.35 123.0712
"7496" 1499 47.42338 121.7342
"7497" 1499.2 46.80117 119.6405
"7498" 1499.4 45.95249 116.4253
"7499" 1499.6 44.45396 113.3883
"7500" 1499.8 43.39683 110.3606
"7501" 1500 42.28593 107.2792
"7502" 1500.2 41.69219 104.0625
"7503" 1500.4 41.85591 101.3221
"7504" 1500.6 41.65836 98.71857
"7505" 1500.8 40.54989 96.35964
"7506" 1501 38.99958 93.28272
"7507" 1501.2 37.31022 90.33921
"7508" 1501.4 35.17862 87.07303
"7509" 1501.6 33.55941 83.536
"7510" 1501.8 33.39102 80.229
"7511" 1502 34.79047 77.72946
"7512" 1502.2 36.60365 74.77427
"7513" 1502.4 39.48325 72.16128
"7514" 1502.6 43.44162 71.16111
"7515" 1502.8 47.63434 70.4966
"7516" 1503 52.06447 70.55288
"7517" 1503.2 56.45957 71.39205
"7518" 1503.4 59.95248 72.45765
"7519" 1503.6 63.54595 74.33215
"7520" 1503.8 66.51053 76.6482
"7521" 1504 69.36979 78.40759
"7522" 1504.2 71.74614 80.16827
"7523" 1504.4 71.74781 80.69025
"7524" 1504.6 71.74781 80.69025
"7525" 1504.8 71.72521 80.59979
"7526" 1505 71.54477 80.50918
"7527" 1505.2 71.31672 80.45215
"7528" 1505.4 71.30755 80.38805
"7529" 1505.6 71.07056 80.42766
"7530" 1505.8 70.93596 81.50973
"7531" 1506 70.74805 84.01442
"7532" 1506.2 69.94257 86.65428
"7533" 1506.4 69.19796 90.09501
"7534" 1506.6 68.91586 93.60167
"7535" 1506.8 68.91586 97.7011
"7536" 1507 69.09332 101.6455
"7537" 1507.2 69.44352 105.8064
"7538" 1507.4 70.1749 110.112
"7539" 1507.6 71.80743 113.6971
"7540" 1507.8 74.45149 116.5931
"7541" 1508 75.51316 117.2418
"7542" 1508.2 74.96722 116.6701
"7543" 1508.4 74.30906 116.4159
"7544" 1508.6 73.60057 116.8166
"7545" 1508.8 71.88582 118.0484
"7546" 1509 69.03801 120.2527
"7547" 1509.2 66.0825 122.7666
"7548" 1509.4 63.61704 125.2537
"7549" 1509.6 62.4849 125.1971
"7550" 1509.8 62.85086 124.7837
"7551" 1510 63.99311 124.3454
"7552" 1510.2 64.85109 124.0736
"7553" 1510.4 66.01256 124.8587
"7554" 1510.6 67.89915 127.1808
"7555" 1510.8 67.62953 126.3221
"7556" 1511 67.45951 125.4403
"7557" 1511.2 69.08171 123.8713
"7558" 1511.4 72.72117 122.2321
"7559" 1511.6 76.93922 121.5419
"7560" 1511.8 81.07217 121.5529
"7561" 1512 85.5881 122.5109
"7562" 1512.2 88.12812 124.2023
"7563" 1512.4 87.67184 123.7609
"7564" 1512.6 87.54193 123.5466
"7565" 1512.8 86.92764 122.3649
"7566" 1513 87.90746 119.4325
"7567" 1513.2 89.59912 115.787
"7568" 1513.4 91.95396 112.9064
"7569" 1513.6 95.22757 110.9637
"7570" 1513.8 98.39994 110.1589
"7571" 1514 101.836 109.4567
"7572" 1514.2 106.4989 109.9342
"7573" 1514.4 107.9719 110.8391
"7574" 1514.6 107.3151 110.1387
"7575" 1514.8 107.0743 109.0717
"7576" 1515 108.132 106.0964
"7577" 1515.2 109.2227 102.0513
"7578" 1515.4 110.4102 98.04879
"7579" 1515.6 111.86 94.09492
"7580" 1515.8 113.7886 90.21198
"7581" 1516 115.776 86.45323
"7582" 1516.2 117.762 83.08494
"7583" 1516.4 120.1229 79.84912
"7584" 1516.6 123.0386 76.99101
"7585" 1516.8 125.6655 75.82122
"7586" 1517 125.5618 76.18536
"7587" 1517.2 124.7763 76.03365
"7588" 1517.4 124.1664 75.37889
"7589" 1517.6 123.6069 73.28182
"7590" 1517.8 123.4216 69.96314
"7591" 1518 124.0672 65.74519
"7592" 1518.2 125.5175 61.51442
"7593" 1518.4 126.6062 58.77511
"7594" 1518.6 126.0412 58.6469
"7595" 1518.8 125.0396 57.62126
"7596" 1519 123.7588 54.08967
"7597" 1519.2 122.5963 50.75393
"7598" 1519.4 121.6157 47.0826
"7599" 1519.6 121.0517 43.53142
"7600" 1519.8 121.0204 40.71023
"7601" 1520 121.2932 40.51282
"7602" 1520.2 121.2757 40.65127
"7603" 1520.4 121.3386 40.56961
"7604" 1520.6 121.3821 40.58103
"7605" 1520.8 121.323 40.58036
"7606" 1521 120.9915 40.57212
"7607" 1521.2 119.7893 40.00105
"7608" 1521.4 117.8775 37.58853
"7609" 1521.6 116.2876 34.66461
"7610" 1521.8 115.2633 30.96314
"7611" 1522 114.8695 27.91186
"7612" 1522.2 114.8567 27.55957
"7613" 1522.4 114.9687 27.61907
"7614" 1522.6 115.079 27.74223
"7615" 1522.8 114.9508 27.89636
"7616" 1523 115.0493 28.05288
"7617" 1523.2 114.6904 28.79589
"7618" 1523.4 113.2883 29.03274
"7619" 1523.6 110.4362 28.12981
"7620" 1523.8 107.5541 26.38064
"7621" 1524 104.9649 24.21955
"7622" 1524.2 102.3099 21.72462
"7623" 1524.4 99.73854 19.06352
"7624" 1524.6 98.11639 15.46741
"7625" 1524.8 97.58842 13.67997
"7626" 1525 97.94518 13.83494
"7627" 1525.2 98.16056 13.90953
"7628" 1525.4 98.12495 13.83494
"7629" 1525.6 98.073 13.90953
"7630" 1525.8 97.37467 14.31662
"7631" 1526 95.82459 13.97779
"7632" 1526.2 93.03001 12.39729
"7633" 1526.4 89.88106 11.13408
"7634" 1526.6 86.84204 9.287927
"7635" 1526.8 83.69548 8.170145
"7636" 1527 80.12486 7.974213
"7637" 1527.2 75.81684 7.850455
"7638" 1527.4 71.45768 8.235071
"7639" 1527.6 67.47809 9.729987
"7640" 1527.8 63.93651 11.60184
"7641" 1528 60.11049 13.39379
"7642" 1528.2 57.21252 15.99869
"7643" 1528.4 54.86613 18.90079
"7644" 1528.6 52.62305 21.82212
"7645" 1528.8 51.20733 24.62019
"7646" 1529 51.25549 27.12019
"7647" 1529.2 51.60877 30.42155
"7648" 1529.4 52.42218 33.65728
"7649" 1529.6 52.64231 37.09135
"7650" 1529.8 53.57542 40.89476
"7651" 1530 54.48782 44.88204
"7652" 1530.2 54.8959 49.28365
"7653" 1530.4 55.25636 53.20856
"7654" 1530.6 54.37114 57.08197
"7655" 1530.8 52.59752 61.03589
"7656" 1531 50.45079 64.62981
"7657" 1531.2 47.52052 67.77316
"7658" 1531.4 43.83459 69.80988
"7659" 1531.6 40.17166 71.69779
"7660" 1531.8 36.81905 74.14904
"7661" 1532 33.3196 76.191
"7662" 1532.2 29.3031 78.62981
"7663" 1532.4 25.4837 80.36058
"7664" 1532.6 21.75065 81.75252
"7665" 1532.8 20.79989 83.83619
"7666" 1533 21.22968 84.99245
"7667" 1533.2 21.45963 84.78365
"7668" 1533.4 21.53786 84.49794
"7669" 1533.6 21.54581 84.53793
"7670" 1533.8 21.67827 84.19114
"7671" 1534 22.04416 83.68475
"7672" 1534.2 22.83526 83.50481
"7673" 1534.4 23.60571 82.92788
"7674" 1534.6 23.75017 82.92319
"7675" 1534.8 23.84434 82.71528
"7676" 1535 23.92604 82.69335
"7677" 1535.2 24.00699 82.68964
"7678" 1535.4 23.92039 82.67274
"7679" 1535.6 23.94707 82.68964
"7680" 1535.8 23.92039 82.67274
"7681" 1536 23.93851 82.6469
"7682" 1536.2 23.92039 82.67274
"7683" 1536.4 23.92039 82.67274
"7684" 1536.6 23.9703 82.7049
"7685" 1536.8 23.97414 82.72641
"7686" 1537 24.1354 82.74153
"7687" 1537.2 24.1354 82.74153
"7688" 1537.4 24.1354 82.74153
"7689" 1537.6 24.03034 82.70323
"7690" 1537.8 24.04144 82.61667
"7691" 1538 24.08037 82.67743
"7692" 1538.2 23.98507 82.58853
"7693" 1538.4 23.98507 82.58853
"7694" 1538.6 24.02265 82.56977
"7695" 1538.8 24.3609 82.7011
"7696" 1539 25.16851 82.84309
"7697" 1539.2 26.38549 83.04414
"7698" 1539.4 27.37316 83.39171
"7699" 1539.6 28.68647 83.35253
"7700" 1539.8 29.97465 83.23507
"7701" 1540 31.48438 82.56472
"7702" 1540.2 33.39968 81.55664
"7703" 1540.4 35.77893 80.46635
"7704" 1540.6 38.00363 78.64812
"7705" 1540.8 39.42469 76.71528
"7706" 1541 40.744 74.34659
"7707" 1541.2 41.88218 72.13505
"7708" 1541.4 43.58944 70.9375
"7709" 1541.6 45.39634 71.13897
"7710" 1541.8 46.5487 72.71198
"7711" 1542 47.84935 74.50637
"7712" 1542.2 48.35104 76.11639
"7713" 1542.4 48.1381 77.33789
"7714" 1542.6 47.92561 77.81367
"7715" 1542.8 47.10817 78.81743
"7716" 1543 45.34809 80.92914
"7717" 1543.2 42.707 83.3078
"7718" 1543.4 39.86984 86.24519
"7719" 1543.6 37.60048 89.20226
"7720" 1543.8 36.0162 91.88156
"7721" 1544 35.8144 93.87371
"7722" 1544.2 36.73519 94.47409
"7723" 1544.4 37.5396 94.434
"7724" 1544.6 39.66669 95.59979
"7725" 1544.8 42.43375 98.4375
"7726" 1545 46.11222 101.1251
"7727" 1545.2 50.21712 103.7172
"7728" 1545.4 53.88054 106.9174
"7729" 1545.6 56.88878 110.204
"7730" 1545.8 58.60418 114.1701
"7731" 1546 59.89161 117.4672
"7732" 1546.2 60.47821 118.1228
"7733" 1546.4 60.59728 117.4952
"7734" 1546.6 60.28111 116.2377
"7735" 1546.8 61.14421 114.5958
"7736" 1547 63.6947 112.4027
"7737" 1547.2 67.04806 110.5529
"7738" 1547.4 71.16015 108.8087
"7739" 1547.6 75.09831 108.1139
"7740" 1547.8 79.65528 108.339
"7741" 1548 83.52479 109.1976
"7742" 1548.2 87.26808 110.8123
"7743" 1548.4 89.77498 111.0629
"7744" 1548.6 90.46637 110.0341
"7745" 1548.8 90.55443 109.399
"7746" 1549 90.23497 109.596
"7747" 1549.2 89.93943 109.469
"7748" 1549.4 89.0688 109.2828
"7749" 1549.6 88.55312 108.8456
"7750" 1549.8 88.46856 108.9663
"7751" 1550 88.35849 109.0694
"7752" 1550.2 88.4488 108.9257
"7753" 1550.4 88.49979 109.0352
"7754" 1550.6 88.5598 109.0144
"7755" 1550.8 88.41218 109.2302
"7756" 1551 88.30197 109.1703
"7757" 1551.2 87.9648 108.1564
"7758" 1551.4 88.08333 106.9882
"7759" 1551.6 88.9676 105.1071
"7760" 1551.8 90.26908 103.7301
"7761" 1552 92.09473 102.0245
"7762" 1552.2 93.96225 100.4107
"7763" 1552.4 96.0174 98.08971
"7764" 1552.6 98.66036 95.94586
"7765" 1552.8 102.0124 95.17839
"7766" 1553 105.9322 96.38194
"7767" 1553.2 108.6631 98.81784
"7768" 1553.4 110.5205 101.0032
"7769" 1553.6 112.4843 103.3015
"7770" 1553.8 112.5537 104.7418
"7771" 1554 112.7992 104.0844
"7772" 1554.2 113.1399 103.0027
"7773" 1554.4 114.8074 101.9572
"7774" 1554.6 118.1967 100.8066
"7775" 1554.8 119.3254 101.0144
"7776" 1555 119.1553 101.0125
"7777" 1555.2 118.0027 100.8093
"7778" 1555.4 117.028 100.0372
"7779" 1555.6 116.3976 97.52613
"7780" 1555.8 116.205 93.60417
"7781" 1556 116.5745 89.69731
"7782" 1556.2 116.6625 85.45673
"7783" 1556.4 116.2767 81.34
"7784" 1556.6 114.6898 76.92895
"7785" 1556.8 112.6123 73.4375
"7786" 1557 110.234 70.36058
"7787" 1557.2 107.3448 68.98024
"7788" 1557.4 104.03 67.93213
"7789" 1557.6 100.6858 66.71589
"7790" 1557.8 98.12554 65.05463
"7791" 1558 95.45403 62.90331
"7792" 1558.2 91.95274 61.46741
"7793" 1558.4 88.08333 61.70673
"7794" 1558.6 84.54111 62.40091
"7795" 1558.8 81.08793 63.44624
"7796" 1559 77.61212 63.95323
"7797" 1559.2 75.47673 63.02404
"7798" 1559.4 73.61586 61.55288
"7799" 1559.6 71.48426 60.21955
"7800" 1559.8 69.45228 58.06163
"7801" 1560 66.86889 55.57972
"7802" 1560.2 64.95128 52.769
"7803" 1560.4 64.41104 49.71635
"7804" 1560.6 64.43406 47.0632
"7805" 1560.8 65.39068 44.12176
"7806" 1561 67.61597 40.54452
"7807" 1561.2 70.81972 38.00369
"7808" 1561.4 74.77885 36.15326
"7809" 1561.6 78.12821 35.56301
"7810" 1561.8 81.86943 36.44753
"7811" 1562 84.84391 38.72596
"7812" 1562.2 87.16953 41.76934
"7813" 1562.4 88.47693 44.62479
"7814" 1562.6 90.41262 47.44913
"7815" 1562.8 92.15335 50.72847
"7816" 1563 94.05009 54.55288
"7817" 1563.2 94.83892 58.62043
"7818" 1563.4 95.74938 62.64904
"7819" 1563.6 97.5298 66.84051
"7820" 1563.8 100.0746 70.75747
"7821" 1564 102.1258 74.37157
"7822" 1564.2 105.2762 77.34218
"7823" 1564.4 108.4758 78.26974
"7824" 1564.6 112.5167 80.01279
"7825" 1564.8 113.9406 81.44407
"7826" 1565 113.0426 81.98401
"7827" 1565.2 111.7792 83.47596
"7828" 1565.4 109.99 87.44177
"7829" 1565.6 106.9988 90.3802
"7830" 1565.8 103.1248 93.21023
"7831" 1566 98.7242 95.98878
"7832" 1566.2 94.61546 97.86894
"7833" 1566.4 90.49743 100.2196
"7834" 1566.6 87.64073 102.255
"7835" 1566.8 85.01026 104.7574
"7836" 1567 82.21662 107.0833
"7837" 1567.2 80.54788 110.3746
"7838" 1567.4 78.81905 114.6805
"7839" 1567.6 76.41001 117.9858
"7840" 1567.8 73.20975 120.8249
"7841" 1568 69.61162 122.9087
"7842" 1568.2 68.66218 123.0576
"7843" 1568.4 68.71597 123.0529
"7844" 1568.6 68.83178 123.1663
"7845" 1568.8 69.23465 123.465
"7846" 1569 69.57402 123.932
"7847" 1569.2 69.55478 123.8737
"7848" 1569.4 69.5731 123.8798
"7849" 1569.6 69.64874 122.945
"7850" 1569.8 69.31307 121.8894
"7851" 1570 67.47361 120.3606
"7852" 1570.2 63.99311 118.6745
"7853" 1570.4 60.01104 117.2097
"7854" 1570.6 56.22212 116.4722
"7855" 1570.8 51.81103 116.3322
"7856" 1571 47.47841 117.2104
"7857" 1571.2 43.27759 118.4467
"7858" 1571.4 41.03042 120.269
"7859" 1571.6 41.25458 120.384
"7860" 1571.8 41.2689 120.3514
"7861" 1572 41.61162 119.596
"7862" 1572.2 41.65413 118.5657
"7863" 1572.4 40.45508 116.9777
"7864" 1572.6 38.45014 114.0931
"7865" 1572.8 36.28294 111.5529
"7866" 1573 33.12407 109.0327
"7867" 1573.2 29.97309 107.0125
"7868" 1573.4 26.67791 106.1683
"7869" 1573.6 23.28563 106.3447
"7870" 1573.8 22.80272 106.4573
"7871" 1574 23.95242 106.2548
"7872" 1574.2 24.92668 105.9063
"7873" 1574.4 25.98638 104.3334
"7874" 1574.6 27.49652 101.6587
"7875" 1574.8 29.28346 98.48121
"7876" 1575 31.09993 94.83426
"7877" 1575.2 33.02384 91.24707
"7878" 1575.4 34.49071 88.40087
"7879" 1575.6 35.10032 84.83056
"7880" 1575.8 34.33926 80.80617
"7881" 1576 32.86452 77.23865
"7882" 1576.2 30.29906 74.5016
"7883" 1576.4 26.75496 72.16827
"7884" 1576.6 22.68204 70.25568
"7885" 1576.8 18.84814 69.51442
"7886" 1577 14.41801 69.92788
"7887" 1577.2 11.84393 70.50816
"7888" 1577.4 11.83497 70.70494
"7889" 1577.6 11.92794 70.78365
"7890" 1577.8 12.04657 70.69025
"7891" 1578 12.06153 70.76544
"7892" 1578.2 12.33525 71.41321
"7893" 1578.4 11.79821 73.42271
"7894" 1578.6 11.02776 76.27281
"7895" 1578.8 9.294933 79.35325
"7896" 1579 8.551159 80.97247
"7897" 1579.2 8.605191 80.35508
"7898" 1579.4 8.880354 79.23558
"7899" 1579.6 8.973204 77.85072
"7900" 1579.8 9.154294 75.0187
"7901" 1580 8.506132 70.92834
"7902" 1580.2 8.057181 67.28365
"7903" 1580.4 6.552473 63.29098
"7904" 1580.6 5.381352 61.30335
"7905" 1580.8 6.051065 62.04861
"7906" 1581 7.127564 62.53365
"7907" 1581.2 9.22706 62.90865
"7908" 1581.4 12.9369 62.35968
"7909" 1581.6 16.58676 61.98146
"7910" 1581.8 19.63786 61.62019
"7911" 1582 22.81059 61.60354
"7912" 1582.2 26.12237 61.18042
"7913" 1582.4 29.91383 60.9375
"7914" 1582.6 33.40978 60.83173
"7915" 1582.8 36.4 60.01621
"7916" 1583 39.67295 58.86649
"7917" 1583.2 42.60758 56.50035
"7918" 1583.4 45.38425 53.83086
"7919" 1583.6 48.15395 50.74072
"7920" 1583.8 50.12957 47.19624
"7921" 1584 50.56208 43.6875
"7922" 1584.2 50.15176 39.38115
"7923" 1584.4 49.65903 35.20405
"7924" 1584.6 49.30963 31.018
"7925" 1584.8 49.16512 26.646
"7926" 1585 49.35377 23.79866
"7927" 1585.2 49.44491 23.73558
"7928" 1585.4 49.50979 23.77151
"7929" 1585.6 50.24638 24.1739
"7930" 1585.8 52.13543 24.40916
"7931" 1586 55.31139 24.03274
"7932" 1586.2 59.14742 24.95848
"7933" 1586.4 62.95593 27.17002
"7934" 1586.6 66.48366 29.80154
"7935" 1586.8 69.4158 32.98077
"7936" 1587 71.81618 36.05988
"7937" 1587.2 74.57346 38.6477
"7938" 1587.4 76.51752 41.2595
"7939" 1587.6 78.10837 43.72801
"7940" 1587.8 78.73695 46.18475
"7941" 1588 78.78846 46.51935
"7942" 1588.2 78.78846 46.51935
"7943" 1588.4 78.63648 46.28715
"7944" 1588.6 78.68192 46.27633
"7945" 1588.8 78.61772 46.34043
"7946" 1589 78.56819 46.25481
"7947" 1589.2 78.58103 46.3038
"7948" 1589.4 78.06739 46.31273
"7949" 1589.6 77.13567 47.69958
"7950" 1589.8 76.06787 49.8386
"7951" 1590 75.68085 51.85682
"7952" 1590.2 75.76616 54.45977
"7953" 1590.4 76.14125 57.43933
"7954" 1590.6 77.22779 60.89805
"7955" 1590.8 78.04112 64.33785
"7956" 1591 79.89498 68.09314
"7957" 1591.2 81.64331 72.11643
"7958" 1591.4 82.65344 75.58036
"7959" 1591.6 83.36847 79.88399
"7960" 1591.8 83.31506 84.3734
"7961" 1592 83.12351 89.42788
"7962" 1592.2 83.84582 93.57736
"7963" 1592.4 84.61627 98.24519
"7964" 1592.6 84.60771 103.3136
"7965" 1592.8 84.48786 107.4674
"7966" 1593 85.4525 110.4403
"7967" 1593.2 86.87389 111.5278
"7968" 1593.4 86.9093 111.8075
"7969" 1593.6 85.81782 112.65
"7970" 1593.8 83.98675 115.2808
"7971" 1594 81.50166 118.638
"7972" 1594.2 81.35592 119.8118
"7973" 1594.4 82.0003 119.238
"7974" 1594.6 82.35866 117.8159
"7975" 1594.8 84.44715 118.0482
"7976" 1595 88.01166 119.6048
"7977" 1595.2 90.86018 121.5785
"7978" 1595.4 90.95015 121.4742
"7979" 1595.6 90.90207 121.369
"7980" 1595.8 90.66718 120.6467
"7981" 1596 91.05364 119.7128
"7982" 1596.2 94.14192 119.1805
"7983" 1596.4 97.74828 119.7324
"7984" 1596.6 98.20678 120.7765
"7985" 1596.8 97.47955 120.6198
"7986" 1597 96.67071 120.1683
"7987" 1597.2 95.83167 120.3606
"7988" 1597.4 94.09815 121.8466
"7989" 1597.6 92.0239 124.4071
"7990" 1597.8 91.99424 124.3489
"7991" 1598 91.2352 124.6875
"7992" 1598.2 89.58922 124.9235
"7993" 1598.4 86.54242 124.7837
"7994" 1598.6 82.60123 124.5174
"7995" 1598.8 78.67812 125.4309
"7996" 1599 75.32381 127.2977
"7997" 1599.2 72.63321 129.1454
"7998" 1599.4 72.13822 129.675
"7999" 1599.6 72.16055 129.7287
"8000" 1599.8 72.51154 129.8948
"8001" 1600 72.37352 129.915
"8002" 1600.2 72.1277 129.2112
"8003" 1600.4 70.03842 129.0853
"8004" 1600.6 66.76422 129.6617
"8005" 1600.8 63.20152 130.4444
"8006" 1601 61.75341 130.5261
"8007" 1601.2 59.66017 130.6783
"8008" 1601.4 58.93775 130.8464
"8009" 1601.6 58.83898 130.8606
"8010" 1601.8 58.71791 130.9375
"8011" 1602 59.09213 130.8606
"8012" 1602.2 58.9306 131.0846
"8013" 1602.4 58.98788 130.8841
"8014" 1602.6 59.19119 130.9492
"8015" 1602.8 59.16712 130.9856
"8016" 1603 59.0978 131.2872
"8017" 1603.2 59.0237 130.9542
"8018" 1603.4 58.88622 131.3542
"8019" 1603.6 58.72036 131.4076
"8020" 1603.8 58.78991 131.242
"8021" 1604 58.71424 131.1023
"8022" 1604.2 58.46889 131.0176
"8023" 1604.4 58.4473 131.3619
"8024" 1604.6 58.61335 131.3862
"8025" 1604.8 58.61335 131.2522
"8026" 1605 58.66728 131.4298
"8027" 1605.2 58.72571 131.4343
"8028" 1605.4 58.91103 131.4795
"8029" 1605.6 58.7833 131.0732
"8030" 1605.8 58.76541 131.2209
"8031" 1606 58.92979 130.8413
"8032" 1606.2 58.78395 130.8276
"8033" 1606.4 58.2961 131.1298
"8034" 1606.6 57.9071 131.2708
"8035" 1606.8 58.2365 131.088
"8036" 1607 58.1931 131.0948
"8037" 1607.2 58.05385 131.1573
"8038" 1607.4 58.12723 131.1207
"8039" 1607.6 57.94661 131.3665
"8040" 1607.8 57.97387 131.3375
"8041" 1608 58.11576 131.3542
"8042" 1608.2 58.23526 131.2366
"8043" 1608.4 58.27093 131.1939
"8044" 1608.6 56.06239 128.4703
"8045" 1608.8 55.87644 128.0305
"8046" 1609 54.9716 127.5565
"8047" 1609.2 54.13069 127.1176
"8048" 1609.4 52.7999 126.1997
"8049" 1609.6 51.09264 125.7889
"8050" 1609.8 48.78085 125.9741
"8051" 1610 47.7444 126.6243
"8052" 1610.2 47.45457 127.0401
"8053" 1610.4 47.76872 126.7336
"8054" 1610.6 48.20301 126.7342
"8055" 1610.8 48.01957 125.9375
"8056" 1611 46.74131 123.7609
"8057" 1611.2 46.18515 121.3679
"8058" 1611.4 46.19197 118.7103
"8059" 1611.6 46.91763 116.0091
"8060" 1611.8 47.35662 113.5314
"8061" 1612 48.11129 111.258
"8062" 1612.2 49.03191 109.3901
"8063" 1612.4 50.6006 107.9375
"8064" 1612.6 51.90004 107.3446
"8065" 1612.8 51.80444 107.274
"8066" 1613 51.52515 107.0721
"8067" 1613.2 50.88126 105.9467
"8068" 1613.4 50.0466 103.7031
"8069" 1613.6 49.34861 101.0048
"8070" 1613.8 48.86519 98.35776
"8071" 1614 48.6115 95.61855
"8072" 1614.2 48.3159 92.31817
"8073" 1614.4 48.4048 89.01442
"8074" 1614.6 48.22628 85.92812
"8075" 1614.8 48.56452 82.72924
"8076" 1615 49.34952 79.74702
"8077" 1615.2 51.27726 77.06626
"8078" 1615.4 54.02349 75.55288
"8079" 1615.6 56.82607 74.70315
"8080" 1615.8 58.84877 75.02297
"8081" 1616 60.7991 75.70339
"8082" 1616.2 60.75898 76.08956
"8083" 1616.4 60.73211 76.10745
"8084" 1616.6 60.72271 75.84369
"8085" 1616.8 60.83805 75.3125
"8086" 1617 62.87838 74.06937
"8087" 1617.2 65.30232 73.00918
"8088" 1617.4 68.24406 72.47596
"8089" 1617.6 71.90373 72.47596
"8090" 1617.8 75.61508 72.37277
"8091" 1618 79.80092 73.05288
"8092" 1618.2 83.68609 74.13637
"8093" 1618.4 87.33122 76.45032
"8094" 1618.6 90.42158 78.61192
"8095" 1618.8 93.65239 81.44753
"8096" 1619 96.35737 84.90071
"8097" 1619.2 98.04791 88.81784
"8098" 1619.4 99.66426 92.78846
"8099" 1619.6 99.64018 96.32212
"8100" 1619.8 99.48445 100.5283
"8101" 1620 100.4194 103.7609
"8102" 1620.2 102.3457 105.3382
"8103" 1620.4 103.9302 105.6228
"8104" 1620.6 104.1228 106.4795
"8105" 1620.8 103.2271 108.6127
"8106" 1621 102.0741 110.8851
"8107" 1621.2 101.0288 113.3883
"8108" 1621.4 99.07578 115.0878
"8109" 1621.6 96.59848 116.5144
"8110" 1621.8 93.96926 119.0502
"8111" 1622 90.78868 120.9113
"8112" 1622.2 87.84363 123.3307
"8113" 1622.4 86.87027 124.9228
"8114" 1622.6 87.33038 124.163
"8115" 1622.8 87.15376 124.1231
"8116" 1623 86.82014 124.0949
"8117" 1623.2 84.79054 124.1793
"8118" 1623.4 81.30681 124.3641
"8119" 1623.6 76.83268 124.9119
"8120" 1623.8 72.02631 125.5179
"8121" 1624 67.39374 125.8906
"8122" 1624.2 63.41931 126.5848
"8123" 1624.4 60.25729 127.8248
"8124" 1624.6 60.31104 128.4956
"8125" 1624.8 61.33507 127.5345
"8126" 1625 62.72245 127.3691
"8127" 1625.2 64.15101 128.3317
"8128" 1625.4 66.08432 129.7509
"8129" 1625.6 66.10651 129.0426
"8130" 1625.8 66.01402 128.3563
"8131" 1626 67.02119 127.0735
"8132" 1626.2 70.44184 125.6318
"8133" 1626.4 74.2151 124.7837
"8134" 1626.6 77.79367 124.7128
"8135" 1626.8 81.70955 124.941
"8136" 1627 84.79605 126.1341
"8137" 1627.2 84.50877 125.9464
"8138" 1627.4 84.15937 125.0878
"8139" 1627.6 85.413 123.2102
"8140" 1627.8 88.62086 120.9375
"8141" 1628 93.0913 119.5913
"8142" 1628.2 97.22375 119.434
"8143" 1628.4 100.3556 119.6463
"8144" 1628.6 100.7152 119.6674
"8145" 1628.8 100.3927 119.6048
"8146" 1629 99.87467 118.9977
"8147" 1629.2 100.0511 117.4931
"8148" 1629.4 102.1442 114.5913
"8149" 1629.6 105.6531 111.9074
"8150" 1629.8 110.0499 109.6896
"8151" 1630 114.0728 108.0752
"8152" 1630.2 114.5528 108.0144
"8153" 1630.4 114.2526 108.3151
"8154" 1630.6 114.0628 108.808
"8155" 1630.8 113.8091 109.0895
"8156" 1631 113.7139 109.3478
"8157" 1631.2 113.7527 109.6336
"8158" 1631.4 113.8734 109.7432
"8159" 1631.6 113.8734 109.7432
"8160" 1631.8 114.1138 110.0584
"8161" 1632 114.1138 110.0584
"8162" 1632.2 113.9849 109.733
"8163" 1632.4 114.3498 110.0164
"8164" 1632.6 114.4512 109.9861
"8165" 1632.8 114.543 110.0474
"8166" 1633 114.455 110.1243
"8167" 1633.2 114.3688 110.1939
"8168" 1633.4 114.5357 110.0721
"8169" 1633.6 114.4262 109.9873
"8170" 1633.8 114.2147 109.8862
"8171" 1634 114.6291 109.7603
"8172" 1634.2 114.9651 109.976
"8173" 1634.4 115.2619 109.8367
"8174" 1634.6 115.7135 109.4654
"8175" 1634.8 117.3057 105.7617
"8176" 1635 116.4137 103.8462
"8177" 1635.2 116.8443 103.4907
"8178" 1635.4 117.1761 102.7244
"8179" 1635.6 117.8904 101.7869
"8180" 1635.8 118.7403 100.4277
"8181" 1636 119.2152 98.53142
"8182" 1636.2 119.8209 95.66652
"8183" 1636.4 120.8359 93.14699
"8184" 1636.6 122.4273 91.38901
"8185" 1636.8 124.3116 90.32713
"8186" 1637 124.4292 90.49027
"8187" 1637.2 123.6803 90.66277
"8188" 1637.4 122.6283 89.44921
"8189" 1637.6 121.4507 86.73128
"8190" 1637.8 121.1955 83.62981
"8191" 1638 121.5326 80.24192
"8192" 1638.2 122.6075 77.26058
"8193" 1638.4 124.9552 74.29831
"8194" 1638.6 127.4537 72.06571
"8195" 1638.8 127.219 71.77666
"8196" 1639 126.72 71.59309
"8197" 1639.2 125.3831 70.24519
"8198" 1639.4 123.6165 67.45924
"8199" 1639.6 121.9397 64.26792
"8200" 1639.8 120.4596 61.211
"8201" 1640 119.1292 57.66827
"8202" 1640.2 117.6004 54.97169
"8203" 1640.4 115.8723 52.24869
"8204" 1640.6 113.7469 50.16827
"8205" 1640.8 111.2313 48.65545
"8206" 1641 108.9045 48.23581
"8207" 1641.2 106.5922 48.21836
"8208" 1641.4 104.2066 48.62981
"8209" 1641.6 101.8264 49.10096
"8210" 1641.8 99.64018 49.39904
"8211" 1642 97.61549 50.21299
"8212" 1642.2 95.92189 51.24686
"8213" 1642.4 93.99575 52.60138
"8214" 1642.6 92.90706 54.57462
"8215" 1642.8 91.36205 56.53579
"8216" 1643 88.73654 58.15322
"8217" 1643.2 86.22723 59.78365
"8218" 1643.4 84.95671 61.99296
"8219" 1643.6 83.79557 65.03449
"8220" 1643.8 83.1975 68.27333
"8221" 1644 82.60452 71.80075
"8222" 1644.2 82.54197 75.43454
"8223" 1644.4 83.27267 79.53037
"8224" 1644.6 84.61627 83.08036
"8225" 1644.8 86.62997 87.25743
"8226" 1645 89.14943 90.68705
"8227" 1645.2 92.39964 92.56337
"8228" 1645.4 96.48901 94.12212
"8229" 1645.6 100.577 96.4882
"8230" 1645.8 104.4598 99.56998
"8231" 1646 107.8891 101.5646
"8232" 1646.2 107.6862 101.899
"8233" 1646.4 106.8054 101.9204
"8234" 1646.6 104.905 103.8301
"8235" 1646.8 102.3189 106.8946
"8236" 1647 98.88764 109.56
"8237" 1647.2 94.37853 111.8005
"8238" 1647.4 89.80723 113.1779
"8239" 1647.6 85.55045 114.4663
"8240" 1647.8 80.75411 115.3458
"8241" 1648 76.97442 116.4563
"8242" 1648.2 72.72922 117.6591
"8243" 1648.4 68.76687 119.0877
"8244" 1648.6 65.32061 121.2708
"8245" 1648.8 62.37808 123.3413
"8246" 1649 62.60322 123.3368
"8247" 1649.2 62.72992 123.1647
"8248" 1649.4 62.68513 122.4491
"8249" 1649.6 61.64265 121.1123
"8250" 1649.8 58.84974 118.9882
"8251" 1650 55.31139 116.4961
"8252" 1650.2 51.71593 114.6738
"8253" 1650.4 47.91621 113.3484
"8254" 1650.6 43.78205 112.6683
"8255" 1650.8 39.29139 113.3331
"8256" 1651 35.95534 115.187
"8257" 1651.2 34.42907 116.9303
"8258" 1651.4 34.46653 117.0039
"8259" 1651.6 35.047 116.7356
"8260" 1651.8 35.38407 116.7837
"8261" 1652 35.39662 116.6262
"8262" 1652.2 35.87005 116.4898
"8263" 1652.4 36.49235 116.973
"8264" 1652.6 37.93075 118.8585
"8265" 1652.8 39.1781 121.9225
"8266" 1653 39.79148 122.4957
"8267" 1653.2 39.25562 121.3702
"8268" 1653.4 38.93001 120.4522
"8269" 1653.6 37.5736 120.1504
"8270" 1653.8 34.33926 120.3184
"8271" 1654 30.91745 119.4395
"8272" 1654.2 29.26552 118.9394
"8273" 1654.4 28.12961 117.9517
"8274" 1654.6 26.76286 115.9375
"8275" 1654.8 24.58977 113.0578
"8276" 1655 21.59853 110.6373
"8277" 1655.2 18.99074 108.3569
"8278" 1655.4 16.39414 106.487
"8279" 1655.6 15.11574 106.0967
"8280" 1655.8 14.90368 105.9512
"8281" 1656 15.33678 106.0144
"8282" 1656.2 16.43083 106.7067
"8283" 1656.4 15.8705 103.7872
"8284" 1656.6 15.05147 100.466
"8285" 1656.8 13.93698 97.3545
"8286" 1657 12.39663 94.19605
"8287" 1657.2 10.5561 90.79327
"8288" 1657.4 8.239658 88.31604
"8289" 1657.6 6.246972 86.86452
"8290" 1657.8 5.239451 86.49963
"8291" 1658 5.350445 86.42333
"8292" 1658.2 5.144679 86.42607
"8293" 1658.4 4.547117 86.26384
"8294" 1658.6 4.161889 86.21722
"8295" 1658.8 4.067406 86.47837
"8296" 1659 4.125534 86.61882
"8297" 1659.2 4.355912 86.78631
"8298" 1659.4 4.050386 86.9322
"8299" 1659.6 3.875237 87.0771
"8300" 1659.8 3.759567 87.11882
"8301" 1660 4.176898 86.96314
"8302" 1660.2 3.949429 87.1375
"8303" 1660.4 3.903202 87.1375
"8304" 1660.6 4.060718 87.06998
"8305" 1660.8 3.862753 87.33173
"8306" 1661 4.23193 87.24092
"8307" 1661.2 3.846702 87.60417
"8308" 1661.4 4.015969 87.56337
"8309" 1661.6 3.910907 87.36378
"8310" 1661.8 3.555311 87.41679
"8311" 1662 3.617798 87.27529
"8312" 1662.2 3.381217 86.57853
"8313" 1662.4 3.487155 86.15288
"8314" 1662.6 3.787083 86.14354
"8315" 1662.8 3.54708 85.83066
"8316" 1663 3.536379 85.18964
"8317" 1663.2 4.004107 84.20053
"8318" 1663.4 4.127598 81.49038
"8319" 1663.6 4.23193 79.07853
"8320" 1663.8 3.621985 75.55288
"8321" 1664 2.73382 72.91756
"8322" 1664.2 2.213494 72.15144
"8323" 1664.4 2.177378 72.12857
"8324" 1664.6 2.017973 72.15766
"8325" 1664.8 1.953697 72.12857
"8326" 1665 1.735499 72.17053
"8327" 1665.2 1.520224 72.18184
"8328" 1665.4 1.543615 72.32708
"8329" 1665.6 1.535331 72.24286
"8330" 1665.8 1.456628 72.37671
"8331" 1666 1.317035 72.48878
"8332" 1666.2 1.364118 72.5187
"8333" 1666.4 1.39408 72.89904
"8334" 1666.6 1.214307 72.98878
"8335" 1666.8 1.310614 72.95673
"8336" 1667 1.364118 72.96029
"8337" 1667.2 1.274084 72.94015
"8338" 1667.4 1.392105 72.80141
"8339" 1667.6 1.142077 72.53606
"8340" 1667.8 1.283648 72.42981
"8341" 1668 1.461954 72.42102
"8342" 1668.2 1.561013 72.32212
"8343" 1668.4 1.406921 72.10614
"8344" 1668.6 1.934076 72.39499
"8345" 1668.8 1.440912 71.81985
"8346" 1669 1.830673 71.86058
"8347" 1669.2 1.966124 71.35934
"8348" 1669.4 2.177378 69.71676
"8349" 1669.6 2.53853 66.83894
"8350" 1669.8 2.936162 64.9002
"8351" 1670 3.525678 62.02142
"8352" 1670.2 3.60499 58.528
"8353" 1670.4 3.052898 56.07736
"8354" 1670.6 3.357917 56.04916
"8355" 1670.8 4.503017 55.45317
"8356" 1671 6.877166 53.16827
"8357" 1671.2 8.666997 51.05584
"8358" 1671.4 9.621352 49.3651
"8359" 1671.6 10.04567 46.78365
"8360" 1671.8 9.843425 43.80288
"8361" 1672 9.921459 40.48385
"8362" 1672.2 9.456169 38.79175
"8363" 1672.4 9.496719 39.25481
"8364" 1672.6 10.3462 39.24125
"8365" 1672.8 11.88514 38.09135
"8366" 1673 14.1002 35.70673
"8367" 1673.2 15.74927 32.60417
"8368" 1673.4 17.24294 29.54457
"8369" 1673.6 18.27526 25.96081
"8370" 1673.8 19.70034 23.72843
"8371" 1674 21.97078 21.44116
"8372" 1674.2 24.91525 18.87371
"8373" 1674.4 29.14337 18.12045
"8374" 1674.6 33.05648 18.61969
"8375" 1674.8 36.83002 18.70136
"8376" 1675 40.02373 18.34838
"8377" 1675.2 42.43375 18.24519
"8378" 1675.4 45.30462 18.23603
"8379" 1675.6 47.51787 17.62802
"8380" 1675.8 48.91843 16.05655
"8381" 1676 49.90291 13.68964
"8382" 1676.2 49.63585 11.09636
"8383" 1676.4 48.755 8.271416
"8384" 1676.6 48.96124 7.501603
"8385" 1676.8 49.91883 7.458072
"8386" 1677 51.93268 7.870698
"8387" 1677.2 55.22884 8.162775
"8388" 1677.4 58.91347 8.755031
"8389" 1677.6 62.50232 10.08585
"8390" 1677.8 65.78106 12.53324
"8391" 1678 68.31106 15.06793
"8392" 1678.2 69.91897 18.27028
"8393" 1678.4 70.78307 20.55288
"8394" 1678.6 71.03473 23.16469
"8395" 1678.8 71.24028 25.06143
"8396" 1679 71.60974 25.60349
"8397" 1679.2 71.73038 25.65865
"8398" 1679.4 71.55609 25.58103
"8399" 1679.6 71.35192 25.78157
"8400" 1679.8 71.10576 26.6701
"8401" 1680 70.83472 28.88942
"8402" 1680.2 70.57025 31.71659
"8403" 1680.4 69.98699 33.9769
"8404" 1680.6 69.19818 37.11818
"8405" 1680.8 68.18278 39.76617
"8406" 1681 67.61905 43.08036
"8407" 1681.2 67.66622 46.32212
"8408" 1681.4 67.36854 49.55638
"8409" 1681.6 67.52176 53.3734
"8410" 1681.8 67.95728 57.10844
"8411" 1682 68.79439 60.88256
"8412" 1682.2 69.39099 65.31687
"8413" 1682.4 69.49606 69.30288
"8414" 1682.6 68.95949 73.19025
"8415" 1682.8 69.76663 76.18475
"8416" 1683 71.67443 78.87706
"8417" 1683.2 72.93101 79.35325
"8418" 1683.4 73.35506 78.76398
"8419" 1683.6 73.05942 78.42343
"8420" 1683.8 72.96311 78.00481
"8421" 1684 72.63661 77.75739
"8422" 1684.2 72.25394 77.51967
"8423" 1684.4 72.9673 76.088
"8424" 1684.6 74.52154 73.42002
"8425" 1684.8 77.24557 70.7922
"8426" 1685 80.44724 69.13408
"8427" 1685.2 84.20215 68.67788
"8428" 1685.4 88.69619 68.77841
"8429" 1685.6 92.97484 69.88204
"8430" 1685.8 97.29531 70.73683
"8431" 1686 100.5904 72.26229
"8432" 1686.2 101.8846 72.52613
"8433" 1686.4 101.8728 72.21372
"8434" 1686.6 102.4589 71.48159
"8435" 1686.8 105.3135 70.11582
"8436" 1687 109.2709 69.39904
"8437" 1687.2 113.7995 70.40759
"8438" 1687.4 117.1552 73.39904
"8439" 1687.6 118.8597 77.55957
"8440" 1687.8 118.4506 80.2527
"8441" 1688 116.9926 83.33921
"8442" 1688.2 114.9038 87.19391
"8443" 1688.4 112.0017 91.33066
"8444" 1688.6 108.8677 95.47238
"8445" 1688.8 105.2547 99.75092
"8446" 1689 102.4973 102.9968
"8447" 1689.2 99.16537 106.7962
"8448" 1689.4 95.05246 110.1595
"8449" 1689.6 91.77436 113.4241
"8450" 1689.8 88.11683 116.2552
"8451" 1690 84.27584 118.9786
"8452" 1690.2 79.96003 121.6733
"8453" 1690.4 76.08872 124.2679
"8454" 1690.6 72.7598 126.3307
"8455" 1690.8 71.15954 126.3309
"8456" 1691 69.55567 127.128
"8457" 1691.2 69.66085 127.8093
"8458" 1691.4 70.5004 126.9448
"8459" 1691.6 71.13328 125.929
"8460" 1691.8 71.37404 124.9087
"8461" 1692 70.60568 123.7218
"8462" 1692.2 68.80399 121.1343
"8463" 1692.4 66.78826 117.8427
"8464" 1692.6 64.81389 115.1437
"8465" 1692.8 62.48704 113.0486
"8466" 1693 60.30208 110.4456
"8467" 1693.2 58.10718 108.1379
"8468" 1693.4 55.01788 106.0565
"8469" 1693.6 52.16077 105.024
"8470" 1693.8 48.44431 105.3063
"8471" 1694 44.78544 105.8659
"8472" 1694.2 41.45189 105.7311
"8473" 1694.4 38.09733 106.4469
"8474" 1694.6 36.16416 106.9856
"8475" 1694.8 34.35313 108.1719
"8476" 1695 34.82302 107.4168
"8477" 1695.2 35.21813 106.1446
"8478" 1695.4 34.6172 103.4241
"8479" 1695.6 33.83188 99.45532
"8480" 1695.8 33.05986 95.74519
"8481" 1696 33.00579 91.646
"8482" 1696.2 33.31511 87.56039
"8483" 1696.4 33.15692 83.79975
"8484" 1696.6 31.74825 79.19757
"8485" 1696.8 29.90395 76.12488
"8486" 1697 27.05964 72.71198
"8487" 1697.2 24.19043 69.55472
"8488" 1697.4 21.30766 65.9375
"8489" 1697.6 18.51107 63.16827
"8490" 1697.8 15.74996 60.33822
"8491" 1698 13.80761 57.21955
"8492" 1698.2 13.62417 54.61882
"8493" 1698.4 15.12938 52.48636
"8494" 1698.6 17.7241 50.37889
"8495" 1698.8 21.01689 47.86973
"8496" 1699 25.12737 46.02404
"8497" 1699.2 28.74851 45.24519
"8498" 1699.4 33.38089 45.55288
"8499" 1699.6 37.294 45.42131
"8500" 1699.8 41.04594 45.0302
"8501" 1700 44.15765 44.41827
"8502" 1700.2 47.59932 43.32386
"8503" 1700.4 51.27992 41.97878
"8504" 1700.6 55.18298 40.60783
"8505" 1700.8 59.0371 39.29327
"8506" 1701 62.52984 37.36485
"8507" 1701.2 65.63735 35.13408
"8508" 1701.4 69.96008 33.17526
"8509" 1701.6 74.02249 32.86058
"8510" 1701.8 77.15685 34.32037
"8511" 1702 80.80776 37.06512
"8512" 1702.2 83.80913 39.78365
"8513" 1702.4 87.12026 43.05288
"8514" 1702.6 90.24396 46.2385
"8515" 1702.8 92.74191 49.34537
"8516" 1703 94.37241 53.63875
"8517" 1703.2 94.78451 57.68169
"8518" 1703.4 94.39145 62.00481
"8519" 1703.6 93.39092 66.42468
"8520" 1703.8 91.63687 70.49794
"8521" 1704 90.30036 73.94378
"8522" 1704.2 88.05821 77.12479
"8523" 1704.4 84.35647 80.23983
"8524" 1704.6 81.0906 82.52613
"8525" 1704.8 77.52623 85.28732
"8526" 1705 75.08187 88.10096
"8527" 1705.2 73.23859 90.86594
"8528" 1705.4 70.45699 93.43323
"8529" 1705.6 67.31523 95.94605
"8530" 1705.8 64.45001 98.03052
"8531" 1706 61.44619 100.6842
"8532" 1706.2 58.52824 103.1557
"8533" 1706.4 55.10598 106.1701
"8534" 1706.6 52.25708 108.1902
"8535" 1706.8 49.19276 108.7872
"8536" 1707 47.6433 109.3185
"8537" 1707.2 48.24675 109.5766
"8538" 1707.4 49.05005 110.6683
"8539" 1707.6 49.2523 114.0913
"8540" 1707.8 48.45733 117.7032
"8541" 1708 46.40349 120.1683
"8542" 1708.2 44.5221 120.2594
"8543" 1708.4 44.73031 119.4188
"8544" 1708.6 44.81921 118.2255
"8545" 1708.8 44.49473 116.6394
"8546" 1709 43.0116 114.2067
"8547" 1709.2 40.44633 110.5616
"8548" 1709.4 37.81101 107.2837
"8549" 1709.6 34.72918 103.5686
"8550" 1709.8 31.28047 100.5254
"8551" 1710 27.37132 98.45673
"8552" 1710.2 22.40681 97.14066
"8553" 1710.4 17.64734 97.10147
"8554" 1710.6 14.82909 97.46584
"8555" 1710.8 15.46282 97.07162
"8556" 1711 16.73277 96.37409
"8557" 1711.2 18.2556 95.11766
"8558" 1711.4 20.40526 93.74238
"8559" 1711.6 23.7233 90.91067
"8560" 1711.8 26.30919 87.36607
"8561" 1712 27.92192 83.76114
"8562" 1712.2 28.8119 79.47059
"8563" 1712.4 29.60762 74.99075
"8564" 1712.6 29.80789 70.92788
"8565" 1712.8 29.1342 66.84409
"8566" 1713 27.51991 63.05288
"8567" 1713.2 24.66157 59.57727
"8568" 1713.4 21.89741 55.94666
"8569" 1713.6 18.95721 53.09314
"8570" 1713.8 15.62535 50.08086
"8571" 1714 12.39469 48.17526
"8572" 1714.2 11.48065 48.39904
"8573" 1714.4 11.611 48.37042
"8574" 1714.6 12.5015 48.36058
"8575" 1714.8 13.36104 47.15144
"8576" 1715 14.80431 45.16827
"8577" 1715.2 17.18294 42.16461
"8578" 1715.4 20.04822 38.89247
"8579" 1715.6 22.98935 35.78365
"8580" 1715.8 25.69511 32.72924
"8581" 1716 29.5286 29.48146
"8582" 1716.2 33.07468 26.98286
"8583" 1716.4 37.42578 24.97596
"8584" 1716.6 41.27359 23.6477
"8585" 1716.8 45.58605 22.4103
"8586" 1717 47.61555 21.24707
"8587" 1717.2 47.80944 20.26442
"8588" 1717.4 47.3176 19.75801
"8589" 1717.6 46.32635 18.7282
"8590" 1717.8 45.24417 15.64904
"8591" 1718 44.1416 13.18536
"8592" 1718.2 43.95716 13.2889
"8593" 1718.4 44.57177 14.13942
"8594" 1718.6 45.46126 14.39904
"8595" 1718.8 46.16859 14.79303
"8596" 1719 48.44148 15.03091
"8597" 1719.2 51.87185 15.16827
"8598" 1719.4 55.32928 15.47596
"8599" 1719.6 58.86725 16.52316
"8600" 1719.8 61.952 17.51259
"8601" 1720 64.73848 19.20246
"8602" 1720.2 67.52614 21.43575
"8603" 1720.4 69.73789 24.07425
"8604" 1720.6 71.71112 26.51442
"8605" 1720.8 73.50327 29.64987
"8606" 1721 74.7373 33.14263
"8607" 1721.2 75.52016 36.48695
"8608" 1721.4 75.58967 39.87981
"8609" 1721.6 75.54997 43.62981
"8610" 1721.8 74.09253 47.16128
"8611" 1722 72.9456 50.50918
"8612" 1722.2 70.45037 54.12806
"8613" 1722.4 68.25282 57.21372
"8614" 1722.6 65.7751 60.63156
"8615" 1722.8 62.47907 63.79081
"8616" 1723 59.76904 66.89904
"8617" 1723.2 56.63468 70.32561
"8618" 1723.4 53.15316 73.91409
"8619" 1723.6 48.96513 77.25743
"8620" 1723.8 44.72 80.55288
"8621" 1724 40.43714 83.83619
"8622" 1724.2 36.48022 87.441
"8623" 1724.4 32.94868 91.05945
"8624" 1724.6 30.25208 94.13637
"8625" 1724.8 29.14337 96.24322
"8626" 1725 29.37056 97.83099
"8627" 1725.2 28.97002 99.14904
"8628" 1725.4 28.46922 99.46023
"8629" 1725.6 26.18995 101.2489
"8630" 1725.8 22.26563 103.4703
"8631" 1726 18.68138 104.0043
"8632" 1726.2 18.6994 103.1811
"8633" 1726.4 19.05226 102.6261
"8634" 1726.6 19.11755 102.6535
"8635" 1726.8 19.87523 103.0529
"8636" 1727 20.48982 103.2452
"8637" 1727.2 20.99431 104.4582
"8638" 1727.4 21.50301 107.2837
"8639" 1727.6 21.48045 110.2618
"8640" 1727.8 21.15212 110.7407
"8641" 1728 21.24619 110.3798
"8642" 1728.2 21.22149 109.6554
"8643" 1728.4 21.24149 108.7611
"8644" 1728.6 20.0049 107.8926
"8645" 1728.8 17.08715 105.5529
"8646" 1729 14.11946 103.4079
"8647" 1729.2 13.84607 103.0095
"8648" 1729.4 14.98056 102.3402
"8649" 1729.6 16.07129 101.976
"8650" 1729.8 16.43083 98.59862
"8651" 1730 16.27674 94.44712
"8652" 1730.2 15.63219 90.68422
"8653" 1730.4 14.57986 86.58478
"8654" 1730.6 12.35842 82.75069
"8655" 1730.8 9.710735 79.97169
"8656" 1731 6.882669 77.60417
"8657" 1731.2 5.9587 77.46584
"8658" 1731.4 6.534445 77.781
"8659" 1731.6 7.501434 76.83494
"8660" 1731.8 8.698075 74.64294
"8661" 1732 9.770434 71.67637
"8662" 1732.2 10.50664 67.78781
"8663" 1732.4 10.25755 63.16827
"8664" 1732.6 9.139007 58.8038
"8665" 1732.8 7.27363 55.23237
"8666" 1733 4.820225 53.74609
"8667" 1733.2 4.49838 53.76442
"8668" 1733.4 5.288839 53.88622
"8669" 1733.6 6.222277 54.56998
"8670" 1733.8 7.508108 53.54665
"8671" 1734 9.670072 51.53365
"8672" 1734.2 11.84567 48.7799
"8673" 1734.4 14.29067 45.45673
"8674" 1734.6 16.17401 41.82507
"8675" 1734.8 16.90976 37.97492
"8676" 1735 16.1345 34.09332
"8677" 1735.2 15.30266 32.01809
"8678" 1735.4 15.19613 31.95328
"8679" 1735.6 15.1981 32.14904
"8680" 1735.8 15.19583 32.22709
"8681" 1736 15.62426 33.05288
"8682" 1736.2 16.89508 33.44243
"8683" 1736.4 19.10909 32.3386
"8684" 1736.6 21.40028 30.03365
"8685" 1736.8 24.39543 26.78365
"8686" 1737 27.72017 23.65118
"8687" 1737.2 29.71108 19.97596
"8688" 1737.4 31.65699 16.75481
"8689" 1737.6 32.49891 15.67434
"8690" 1737.8 32.08985 14.96037
"8691" 1738 31.96212 15.18703
"8692" 1738.2 31.65806 15.61699
"8693" 1738.4 31.34022 15.86473
"8694" 1738.6 30.80949 14.92788
"8695" 1738.8 30.67533 14.42587
"8696" 1739 31.0068 15.9375
"8697" 1739.2 31.70818 16.68649
"8698" 1739.4 34.44533 16.56503
"8699" 1739.6 37.86924 15.67811
"8700" 1739.8 41.68956 13.90953
"8701" 1740 44.83501 11.70673
"8702" 1740.2 47.54038 8.357763
"8703" 1740.4 50.47647 6.544338
"8704" 1740.6 52.74086 7.010845
"8705" 1740.8 56.04359 7.382153
"8706" 1741 60.70643 8.920406
"8707" 1741.2 64.37503 11.22178
"8708" 1741.4 66.66965 13.10305
"8709" 1741.6 69.84918 15.65545
"8710" 1741.8 72.34033 18.92895
"8711" 1742 74.26535 22.7268
"8712" 1742.2 74.95804 26.77999
"8713" 1742.4 74.55554 30.46344
"8714" 1742.6 72.78801 34.44274
"8715" 1742.8 71.0599 37.53091
"8716" 1743 68.80516 41.41409
"8717" 1743.2 66.46866 44.93416
"8718" 1743.4 64.19916 48.78928
"8719" 1743.6 61.69518 51.89904
"8720" 1743.8 57.928 54.59582
"8721" 1744 54.63116 56.34
"8722" 1744.2 51.17477 57.11882
"8723" 1744.4 47.71497 58.25414
"8724" 1744.6 42.95809 59.00374
"8725" 1744.8 38.05713 59.40972
"8726" 1745 33.05648 59.79378
"8727" 1745.2 28.07225 59.38028
"8728" 1745.4 23.18715 58.80732
"8729" 1745.6 18.92 58.9947
"8730" 1745.8 14.1105 59.83732
"8731" 1746 12.19332 60.32395
"8732" 1746.2 12.13829 60.30563
"8733" 1746.4 12.13249 60.17839
"8734" 1746.6 11.59308 59.40798
"8735" 1746.8 9.856266 57.52724
"8736" 1747 7.436195 56.13428
"8737" 1747.2 7.410848 56.67859
"8738" 1747.4 7.758493 57.41968
"8739" 1747.6 6.819875 60.09924
"8740" 1747.8 4.681363 63.82212
"8741" 1748 3.525678 66.89904
"8742" 1748.2 4.488749 67.65348
"8743" 1748.4 5.868405 68.46881
"8744" 1748.6 7.20675 71.83494
"8745" 1748.8 7.408376 76.15005
"8746" 1749 6.903835 80.34578
"8747" 1749.2 7.661219 84.52347
"8748" 1749.4 7.54401 88.73591
"8749" 1749.6 7.322043 89.82087
"8750" 1749.8 7.522424 89.44712
"8751" 1750 8.567639 88.77687
"8752" 1750.2 11.15687 90.44299
"8753" 1750.4 13.703 94.32627
"8754" 1750.6 15.24391 98.75455
"8755" 1750.8 15.94423 102.6379
"8756" 1751 15.57282 104.7487
"8757" 1751.2 15.54802 104.6074
"8758" 1751.4 15.96856 103.2837
"8759" 1751.6 16.47753 103.0937
"8760" 1751.8 18.53477 103.4227
"8761" 1752 21.48819 105.2274
"8762" 1752.2 24.33719 108.1994
"8763" 1752.4 26.27556 111.7708
"8764" 1752.6 27.95645 114.794
"8765" 1752.8 29.21625 117.5071
"8766" 1753 29.16603 118.3696
"8767" 1753.2 29.44055 117.6408
"8768" 1753.4 30.22991 117.0026
"8769" 1753.6 32.86387 117.1116
"8770" 1753.8 36.6168 118.4332
"8771" 1754 40.42629 120.4332
"8772" 1754.2 44.37741 123.0267
"8773" 1754.4 47.18211 126.2887
"8774" 1754.6 48.53634 127.1476
"8775" 1754.8 49.04346 126.2209
"8776" 1755 51.62756 124.5585
"8777" 1755.2 55.63018 123.0857
"8778" 1755.4 59.45718 122.0089
"8779" 1755.6 63.02513 120.3972
"8780" 1755.8 65.67879 118.1403
"8781" 1756 67.51213 114.946
"8782" 1756.2 68.62929 111.6152
"8783" 1756.4 69.30109 108.6392
"8784" 1756.6 69.56549 105.5171
"8785" 1756.8 69.04204 102.5859
"8786" 1757 67.9977 99.56898
"8787" 1757.2 66.86825 96.39538
"8788" 1757.4 65.33734 92.89554
"8789" 1757.6 63.1691 89.88399
"8790" 1757.8 60.45575 86.67329
"8791" 1758 57.23003 84.08435
"8792" 1758.2 53.87862 82.03768
"8793" 1758.4 50.56387 80.9375
"8794" 1758.6 46.89076 80.40977
"8795" 1758.8 42.18477 79.98065
"8796" 1759 37.21566 78.81337
"8797" 1759.2 32.32375 77.67274
"8798" 1759.4 27.34564 76.61516
"8799" 1759.6 23.35531 76.04327
"8800" 1759.8 20.87505 76.83806
"8801" 1760 18.5671 78.86582
"8802" 1760.2 16.78918 80.28455
"8803" 1760.4 16.74439 80.15932
"8804" 1760.6 16.74318 80.00195
"8805" 1760.8 15.84851 78.99653
"8806" 1761 13.0951 76.87281
"8807" 1761.2 9.684854 73.88025
"8808" 1761.4 6.971333 71.41613
"8809" 1761.6 6.681588 71.82507
"8810" 1761.8 7.119578 72.71048
"8811" 1762 8.129158 72.92788
"8812" 1762.2 8.52895 73.733
"8813" 1762.4 8.629955 74.30288
"8814" 1762.6 8.96168 74.63408
"8815" 1762.8 9.670072 73.79327
"8816" 1763 10.63406 73.46497
"8817" 1763.2 11.01681 72.1849
"8818" 1763.4 11.0275 68.95369
"8819" 1763.6 11.42286 65.06432
"8820" 1763.8 11.90947 60.70471
"8821" 1764 11.47492 56.1454
"8822" 1764.2 10.38364 52.25235
"8823" 1764.4 8.707918 48.15362
"8824" 1764.6 8.678109 47.86058
"8825" 1764.8 9.444662 48.57783
"8826" 1765 10.58326 49.57655
"8827" 1765.2 13.01753 50.47238
"8828" 1765.4 16.62345 50.9375
"8829" 1765.6 20.47573 50.83173
"8830" 1765.8 23.70202 49.91827
"8831" 1766 26.53636 47.73535
"8832" 1766.2 28.93241 44.86607
"8833" 1766.4 30.54236 41.26139
"8834" 1766.6 31.91514 37.36339
"8835" 1766.8 33.88826 33.47971
"8836" 1767 34.96995 28.95673
"8837" 1767.2 35.12725 24.62126
"8838" 1767.4 34.24306 23.05288
"8839" 1767.6 34.47992 23.76555
"8840" 1767.8 35.32678 24.42862
"8841" 1768 35.71201 25.49371
"8842" 1768.2 37.59864 27.08148
"8843" 1768.4 40.6601 29.49519
"8844" 1768.6 43.79918 32.06571
"8845" 1768.8 46.8818 33.84448
"8846" 1769 50.69691 34.64904
"8847" 1769.2 54.56845 34.2807
"8848" 1769.4 58.12218 33.33173
"8849" 1769.6 61.81865 32.04204
"8850" 1769.8 65.2327 30.32774
"8851" 1770 68.62501 28.49306
"8852" 1770.2 71.9789 26.8193
"8853" 1770.4 74.48652 24.59135
"8854" 1770.6 77.34718 22.09135
"8855" 1770.8 81.32257 20.59135
"8856" 1771 82.71765 20.38805
"8857" 1771.2 82.47403 20.47784
"8858" 1771.4 81.87029 20.99667
"8859" 1771.6 81.6378 21.88497
"8860" 1771.8 81.72706 24.01442
"8861" 1772 82.34771 27.38194
"8862" 1772.2 82.5344 31.81311
"8863" 1772.4 82.48408 36.018
"8864" 1772.6 82.77903 40.16827
"8865" 1772.8 83.53938 44.14554
"8866" 1773 84.18407 47.91686
"8867" 1773.2 85.49948 51.52849
"8868" 1773.4 85.95582 54.74869
"8869" 1773.6 86.82429 57.95439
"8870" 1773.8 88.18988 60.92113
"8871" 1774 89.04192 64.35432
"8872" 1774.2 89.39131 67.2434
"8873" 1774.4 89.22888 67.79985
"8874" 1774.6 89.2757 67.57669
"8875" 1774.8 89.30998 67.79985
"8876" 1775 89.33532 67.66827
"8877" 1775.2 89.33532 67.66827
"8878" 1775.4 89.28717 67.88942
"8879" 1775.6 89.28717 67.88942
"8880" 1775.8 89.28717 67.63942
"8881" 1776 89.21874 67.5873
"8882" 1776.2 88.94134 67.70323
"8883" 1776.4 88.58841 67.98878
"8884" 1776.6 88.1775 68.27083
"8885" 1776.8 86.99464 69.09804
"8886" 1777 85.84363 69.77471
"8887" 1777.2 85.61437 69.89729
"8888" 1777.4 85.71693 69.85691
"8889" 1777.6 85.66445 69.82838
"8890" 1777.8 85.6107 69.78365
"8891" 1778 85.55695 69.93571
"8892" 1778.2 85.94706 70.22072
"8893" 1778.4 86.32228 71.22138
"8894" 1778.6 86.81383 73.16652
"8895" 1778.8 86.4797 76.57256
"8896" 1779 85.53348 80.40636
"8897" 1779.2 83.14384 84.211
"8898" 1779.4 80.46631 87.0389
"8899" 1779.6 76.40086 89.58299
"8900" 1779.8 71.90373 91.59684
"8901" 1780 67.21971 93.184
"8902" 1780.2 62.08041 94.29414
"8903" 1780.4 57.07244 94.87019
"8904" 1780.6 52.25708 94.78365
"8905" 1780.8 48.00122 95.61699
"8906" 1781 43.57193 97.61582
"8907" 1781.2 40.20371 100.4418
"8908" 1781.4 38.71771 101.0219
"8909" 1781.6 38.50161 100.8625
"8910" 1781.8 39.00339 100.8459
"8911" 1782 39.62709 101.8899
"8912" 1782.2 39.88498 104.2649
"8913" 1782.4 38.91854 108.2933
"8914" 1782.6 36.83002 111.7872
"8915" 1782.8 36.15086 111.8166
"8916" 1783 35.90238 111.9427
"8917" 1783.2 36.04246 111.9253
"8918" 1783.4 35.96473 112.3165
"8919" 1783.6 35.10098 113.9965
"8920" 1783.8 33.37232 117.1255
"8921" 1784 32.19832 118.0126
"8922" 1784.2 32.33271 117.2166
"8923" 1784.4 33.10896 116.1751
"8924" 1784.6 32.03259 114.2644
"8925" 1784.8 29.14337 111.0501
"8926" 1785 26.16905 108.442
"8927" 1785.2 22.50559 106.4306
"8928" 1785.4 18.62449 104.6982
"8929" 1785.6 17.24661 104.1502
"8930" 1785.8 18.32734 104.473
"8931" 1786 19.36654 103.789
"8932" 1786.2 21.25089 102.1195
"8933" 1786.4 23.21461 99.09885
"8934" 1786.6 25.21771 95.73603
"8935" 1786.8 26.48732 92.64803
"8936" 1787 26.54555 89.35959
"8937" 1787.2 25.7492 86.81068
"8938" 1787.4 24.28949 83.49519
"8939" 1787.6 22.54312 80.211
"8940" 1787.8 20.85133 76.66827
"8941" 1788 19.58433 72.64591
"8942" 1788.2 17.31135 69.60966
"8943" 1788.4 13.79552 66.59309
"8944" 1788.6 10.29177 64.03079
"8945" 1788.8 7.986218 63.06301
"8946" 1789 6.911408 63.47596
"8947" 1789.2 6.946874 63.38256
"8948" 1789.4 7.436195 63.21836
"8949" 1789.6 8.4003 62.70279
"8950" 1789.8 8.456603 60.28365
"8951" 1790 7.993389 56.63168
"8952" 1790.2 7.424815 52.26806
"8953" 1790.4 8.331156 49.06373
"8954" 1790.6 9.309311 48.14124
"8955" 1790.8 10.99065 46.39716
"8956" 1791 13.38484 43.29886
"8957" 1791.2 16.26573 39.76534
"8958" 1791.4 19.07674 36.63588
"8959" 1791.6 21.49384 33.66644
"8960" 1791.8 24.89669 30.58036
"8961" 1792 27.54163 28.38689
"8962" 1792.2 30.55588 25.69095
"8963" 1792.4 33.79501 22.98558
"8964" 1792.6 36.43584 20.14144
"8965" 1792.8 38.6397 16.65306
"8966" 1793 40.58099 13.02541
"8967" 1793.2 40.76443 11.01076
"8968" 1793.4 40.48927 11.01992
"8969" 1793.6 40.5365 11.13942
"8970" 1793.8 41.21065 12.07212
"8971" 1794 42.4024 12.59224
"8972" 1794.2 44.22366 12.57915
"8973" 1794.4 47.2939 12.73535
"8974" 1794.6 50.71617 13.34592
"8975" 1794.8 54.16295 14.3788
"8976" 1795 57.50353 15.30563
"8977" 1795.2 61.10878 16.52724
"8978" 1795.4 64.09867 18.38733
"8979" 1795.6 66.81016 20.36485
"8980" 1795.8 68.9224 22.97763
"8981" 1796 70.67956 25.77511
"8982" 1796.2 71.95626 28.71722
"8983" 1796.4 72.62721 31.76302
"8984" 1796.6 72.29734 34.57462
"8985" 1796.8 71.56437 37.09135
"8986" 1797 70.45699 39.09135
"8987" 1797.2 68.17986 41.74092
"8988" 1797.4 65.89417 44.44177
"8989" 1797.6 63.11196 45.96314
"8990" 1797.8 61.30547 47.22551
"8991" 1798 59.00306 49.03231
"8992" 1798.2 57.15499 49.46314
"8993" 1798.4 55.19007 50.28191
"8994" 1798.6 52.97729 51.86559
"8995" 1798.8 49.75803 54.25111
"8996" 1799 46.03214 57.10009
"8997" 1799.2 42.25948 60.06754
"8998" 1799.4 38.03181 62.59791
"8999" 1799.6 34.26141 65.1408
"9000" 1799.8 30.77387 67.9858
"9001" 1800 27.03871 70.90936
