# Supplementary material for: Adaptive switch to sexually dimorphic movements by partner-seeking termites
Source: Sci Adv. 2019 Jun 19;5(6):eaau6108. doi: 10.1126/sciadv.aau6108 (PMC6584256; doi:10.1126/sciadv.aau6108)
Supplement: Data file S1 [file aau6108_Data_file_S1.zip › Dataset/RsExperiments/170526_163_M_3_tandem-position_set1_5FPS.txt]

"time" "x" "y"
"1" 0 101.899175114873 61.2087661423689
"2" 0.2 105.381328195872 59.3665166775188
"3" 0.4 108.321786748447 57.4476279028708
"4" 0.6 109.421153877639 55.7031092634197
"5" 0.8 110.084364556384 53.4184475365789
"6" 1 110.115055681763 51.1813736306831
"7" 1.2 110.311409848048 48.459932482295
"8" 1.4 109.708291886064 45.7558798929087
"9" 1.6 107.492216239938 42.7963165600394
"10" 1.8 105.223201870356 39.8224543672931
"11" 2 101.642634275889 36.9672720684655
"12" 2.2 97.762204751458 35.0049724280375
"13" 2.4 93.5190326165463 33.0660819414977
"14" 2.6 89.0215560669637 31.0721937397821
"15" 2.8 84.6254519655322 28.5228906636536
"16" 3 80.2688786672643 26.1946200349033
"17" 3.2 76.3261297907379 24.0052103786352
"18" 3.4 71.8848545542685 22.2496771251122
"19" 3.6 68.007033605508 22.6503286278709
"20" 3.8 64.2200242099397 24.0674076812689
"21" 4 60.0727355540336 26.7011925897113
"22" 4.2 56.1355367794071 29.250140966624
"23" 4.4 51.9241349733366 31.2598603042042
"24" 4.6 47.4431563207959 33.5275632297241
"25" 4.8 42.996117930189 35.8826683002458
"26" 5 38.5517874306958 38.2253870644991
"27" 5.2 35.4647856880245 41.3368116849738
"28" 5.4 33.0252182291691 44.4390795132391
"29" 5.6 31.8475728021815 48.8092861123072
"30" 5.8 32.4452330780258 53.2101739266011
"31" 6 33.8156195243138 57.8545065312948
"32" 6.2 35.4397141681049 62.1238960983747
"33" 6.4 36.1759163491461 66.485632348278
"34" 6.6 35.9398815547382 71.0937208030371
"35" 6.8 35.5469300473635 75.6045256850703
"36" 7 35.9899177476082 80.104480232392
"37" 7.2 37.6523069842979 83.9760109704055
"38" 7.4 40.874050410938 87.3353662592019
"39" 7.6 44.0379541714547 91.0553700183513
"40" 7.8 46.6880389521067 94.6966716890838
"41" 8 48.1508948411629 99.0342293621222
"42" 8.2 49.9726778589896 103.192514488314
"43" 8.4 51.0638895254892 106.846008331719
"44" 8.6 50.2932304593881 109.79498251307
"45" 8.8 48.3162250148489 112.404495547209
"46" 9 45.5039359873085 113.797879908493
"47" 9.2 43.0727076117955 114.325344496219
"48" 9.4 42.0333939702529 114.132872158606
"49" 9.6 40.8332560232808 113.985523420716
"50" 9.8 39.2320865888167 113.106410505632
"51" 10 37.6487224497734 111.751364703506
"52" 10.2 36.1557699859131 108.702811695844
"53" 10.4 35.4950049758052 104.5368388001
"54" 10.6 34.7854821036067 100.284065290842
"55" 10.8 34.3945828152576 95.9525852555089
"56" 11 34.7751219948477 91.0774015124858
"57" 11.2 35.4958421287695 86.5500429158977
"58" 11.4 37.657874114829 82.0445714945567
"59" 11.6 40.6853011271688 78.8298664395947
"60" 11.8 44.43616749466 76.4312200090661
"61" 12 48.7785510353274 74.7773518277952
"62" 12.2 52.9382455737296 73.1970619018345
"63" 12.4 57.0722499838765 72.1521611114644
"64" 12.6 61.7063658824592 72.5033541027572
"65" 12.8 66.2866909301075 73.2645280740447
"66" 13 70.6769621933618 74.6866653995627
"67" 13.2 74.5040159774314 76.5704679004953
"68" 13.4 78.1702511538612 79.206321794954
"69" 13.6 81.0353832007364 82.5314093086711
"70" 13.8 83.0886883208166 85.4750852339201
"71" 14 84.2281277901924 88.7568966755588
"72" 14.2 84.4063821546589 93.0203345206369
"73" 14.4 83.4047198594816 97.1230058538589
"74" 14.6 81.7239410989487 100.878157088331
"75" 14.8 78.9608679313202 103.674206694709
"76" 15 75.6250471973845 104.731893494134
"77" 15.2 72.8293772158716 104.394233660723
"78" 15.4 72.0088492931035 103.972122542837
"79" 15.6 70.118424602932 102.365785769102
"80" 15.8 69.1290219541786 100.613466734961
"81" 16 68.5113462556147 97.6290287032103
"82" 16.2 69.6325129786896 93.8690879970984
"83" 16.4 71.9189446449979 91.1158046440628
"84" 16.6 75.0807013435535 89.5556780857029
"85" 16.8 79.1691889777911 89.2078681814566
"86" 17 83.1065120814545 89.3180043444437
"87" 17.2 86.2544041671391 88.9064222741707
"88" 17.4 89.7807388491719 86.909564257145
"89" 17.6 91.7531337068485 83.9256919205009
"90" 17.8 92.2233710916634 80.5587635764707
"91" 18 91.511089313392 75.5370782644876
"92" 18.2 90.9459623572699 71.3847362056886
"93" 18.4 89.0644347420279 67.5934040048665
"94" 18.6 87.3808392160194 63.5190409507911
"95" 18.8 84.7478363500436 59.6569458720613
"96" 19 82.4629376320888 55.9992083216722
"97" 19.2 79.6740218428029 52.2065628816882
"98" 19.4 76.315020368343 48.8843088688241
"99" 19.6 72.5301146084481 46.6269665381378
"100" 19.8 69.0452982274822 44.7674183851132
"101" 20 64.1232029146833 43.6486473548346
"102" 20.2 60.3072793152887 42.4261543917445
"103" 20.4 56.2346523340713 40.2792686795149
"104" 20.6 53.5613536773607 37.5001774760589
"105" 20.8 52.7006650529007 34.3997943525703
"106" 21 53.4313072064259 30.3619532859903
"107" 21.2 56.0493364001193 26.8278014043231
"108" 21.4 59.8276398948532 24.7183616520819
"109" 21.6 64.16011754888 24.1142996852345
"110" 21.8 68.6551236936408 24.3631859263865
"111" 22 72.8705817533222 26.3554616038844
"112" 22.2 76.9294753695978 28.0590794219266
"113" 22.4 81.0787619770719 29.3582906982184
"114" 22.6 85.5299006726391 28.7115217139698
"115" 22.8 88.6535528358232 26.6390840395362
"116" 23 90.3054783049802 24.3008199453598
"117" 23.2 90.6625477868769 23.5660523008493
"118" 23.4 90.8611589241676 23.0130450692766
"119" 23.6 90.9471420283459 22.4051447327254
"120" 23.8 91.791474074984 21.9280024451976
"121" 24 94.5588160590275 21.7788097577768
"122" 24.2 98.3319794534169 23.6826978980861
"123" 24.4 101.299742568674 26.5140503853272
"124" 24.6 103.053080484147 29.1470645934415
"125" 24.8 103.711387667243 33.9928528020616
"126" 25 102.576325088062 38.4737510225881
"127" 25.2 101.337927762336 42.257400335669
"128" 25.4 98.8646819731841 45.3466921116144
"129" 25.6 95.1835097501316 47.8418289198648
"130" 25.8 91.5490308702226 48.6655830871904
"131" 26 87.7531978791835 48.4940528847832
"132" 26.2 83.567872628196 47.5180867555125
"133" 26.4 80.7178153765985 46.8869726221304
"134" 26.6 77.4679462583587 47.991787822403
"135" 26.8 75.0161623864502 51.7161000881014
"136" 27 73.2016926732266 56.0483951706517
"137" 27.2 71.4530988004005 60.8384925149737
"138" 27.4 70.2977906296775 65.4572999759821
"139" 27.6 69.8371786649833 70.3243447048702
"140" 27.8 70.9455983533436 74.7570587566265
"141" 28 71.6898442642973 79.4265512996129
"142" 28.2 73.3961799248602 83.9812907027304
"143" 28.4 75.4982439147764 87.9019839981328
"144" 28.6 78.6611908305735 91.5459683239598
"145" 28.8 82.0495220356338 95.0392201874554
"146" 29 85.5382054529992 97.5877111218445
"147" 29.2 88.7813611836 99.8869223260562
"148" 29.4 91.2439207785525 100.297056867261
"149" 29.6 92.5890603291759 100.226086342505
"150" 29.8 93.1710858073161 100.486564871619
"151" 30 93.3396565269935 101.037241642932
"152" 30.2 93.5859920473795 103.098000274182
"153" 30.4 92.1793317634465 105.700635197005
"154" 30.6 89.0775154114379 106.903256226181
"155" 30.8 84.6891609611504 107.017796437275
"156" 31 81.2223511169658 106.066789532654
"157" 31.2 77.6311168052068 104.336848821845
"158" 31.4 74.7964161724537 101.309815272769
"159" 31.6 72.5557749437318 97.6693730150784
"160" 31.8 70.6538200484974 94.7695179329585
"161" 32 69.8102171236697 92.8458288903952
"162" 32.2 67.7199691614116 89.7585047086732
"163" 32.4 64.8102075222178 86.6231430292274
"164" 32.6 61.5513811631989 83.7205533855931
"165" 32.8 57.687886168826 80.987900119453
"166" 33 54.1197667346801 78.1990434519904
"167" 33.2 50.4948267742681 76.1487531487552
"168" 33.4 46.5928870895586 75.1091517855817
"169" 33.6 42.8092748189376 75.7310673340961
"170" 33.8 41.8619620047722 76.1075084906246
"171" 34 39.5990316674422 76.6931430963925
"172" 34.2 36.063482408642 77.3692610843071
"173" 34.4 31.8858780898013 78.1903146147463
"174" 34.6 28.1945100403472 78.2364095980436
"175" 34.8 24.647982140869 77.156279383133
"176" 35 22.2232173669541 75.3986515021819
"177" 35.2 20.8753291511777 73.46340902545
"178" 35.4 20.7985002466794 72.7104876042784
"179" 35.6 20.4184818468182 70.7664939566698
"180" 35.8 19.9834192394376 66.8070981073519
"181" 36 19.3228609054219 63.5551814260906
"182" 36.2 19.3861824845068 59.9473448906081
"183" 36.4 20.4927994686168 56.9942526512097
"184" 36.6 22.5482085701126 54.3171685758649
"185" 36.8 25.4780909618396 51.6773691599407
"186" 37 29.1021422011006 49.6446309563362
"187" 37.2 33.4161889684021 47.939913499181
"188" 37.4 38.1536125080048 46.1261000437044
"189" 37.6 42.8000586527581 44.583997687268
"190" 37.8 46.5314629980414 42.7598858754108
"191" 38 48.7364386464665 41.1538384937639
"192" 38.2 49.2088665411857 40.4752166770333
"193" 38.4 49.191063834706 40.1300990148408
"194" 38.6 48.8767000411205 38.6303752607769
"195" 38.8 47.1767167386271 36.8510424999353
"196" 39 44.4033077600352 35.6613064774356
"197" 39.2 41.9625970162952 35.8175728424029
"198" 39.4 38.095961075512 37.378088627307
"199" 39.6 35.859312720513 39.1294656190772
"200" 39.8 33.7870797053534 42.2865292811556
"201" 40 33.3016011273037 46.637640168744
"202" 40.2 33.4873378824458 51.9100913995956
"203" 40.4 34.3483721900159 56.7688402828567
"204" 40.6 35.0907313205775 61.7736300056212
"205" 40.8 35.2059165938982 66.9641180441227
"206" 41 34.6635530680612 72.2421578468534
"207" 41.2 31.7257795484166 76.2462586383416
"208" 41.4 27.6913645620732 80.8762633881335
"209" 41.6 24.4085360157774 84.2493971168256
"210" 41.8 21.8513586454717 87.6682113865684
"211" 42 20.8907464903844 90.929565289935
"212" 42.2 21.2170970697947 93.687600982702
"213" 42.4 22.4297312337974 95.319744971216
"214" 42.6 24.8487441533328 97.1971389313272
"215" 42.8 28.6532272186338 98.2469365283845
"216" 43 33.1956847804586 98.3351617393722
"217" 43.2 37.7480141342794 97.3141031465727
"218" 43.4 42.4265962546286 95.9971387744541
"219" 43.6 47.1063969890513 94.9212197522793
"220" 43.8 52.0219211330649 93.4993910532941
"221" 44 56.3512526844096 91.6917914568302
"222" 44.2 60.8618253414039 89.7205430244026
"223" 44.4 65.6692480220774 89.443735479292
"224" 44.6 70.270511497089 90.5636557619746
"225" 44.8 74.7304913777247 92.2459212724912
"226" 45 77.9537023384249 94.4018469752758
"227" 45.2 80.6836794373088 97.4897742668168
"228" 45.4 82.5927874557989 101.676045971351
"229" 45.6 83.3714343302598 106.028371651833
"230" 45.8 82.8324674582412 109.877646711207
"231" 46 81.0760145775546 112.876079150751
"232" 46.2 78.059807327153 115.276591404142
"233" 46.4 73.6929010555939 116.464532830259
"234" 46.6 69.0511024676722 116.616582825441
"235" 46.8 64.7711337898779 115.969496283298
"236" 47 60.7503570593931 115.473397761378
"237" 47.2 56.9935346409611 114.19806188614
"238" 47.4 54.3600626758553 111.553790911927
"239" 47.6 52.5709316794785 108.791180909825
"240" 47.8 51.5102884026497 104.930185139823
"241" 48 50.6868918144544 99.9713246707237
"242" 48.2 49.9647984954213 96.4925345418911
"243" 48.4 49.5270287959429 92.3768874120598
"244" 48.6 50.3081656032431 87.6892433063427
"245" 48.8 51.3601273561223 83.7416875044415
"246" 49 53.2719591032887 79.5706822924629
"247" 49.2 55.2165967331511 75.4963910404615
"248" 49.4 57.7571988109373 71.3179841005349
"249" 49.6 59.8409482145325 67.9530053108949
"250" 49.8 61.9814547108684 64.4350858044514
"251" 50 63.4441653130254 60.190000336875
"252" 50.2 64.5006822873809 56.00628158883
"253" 50.4 64.8209525888213 51.4455358900213
"254" 50.6 64.2325033380361 47.1409080950943
"255" 50.8 63.2050527204899 42.5650066717482
"256" 51 62.6258644167217 38.3180869410459
"257" 51.2 63.0330187590134 34.0795107409864
"258" 51.4 65.5174489296814 30.8298718613359
"259" 51.6 68.1216048552648 28.5633106496752
"260" 51.8 71.4436499004013 27.7734982458021
"261" 52 75.3632949008986 28.2004288724678
"262" 52.2 78.8549081281402 29.8810031771667
"263" 52.4 81.7168728748778 32.3024490141713
"264" 52.6 84.224955022376 35.5668615783902
"265" 52.8 85.7039894051179 39.3007394202437
"266" 53 85.1115672907268 43.327789304306
"267" 53.2 83.8144636818753 47.068874028917
"268" 53.4 81.5380797375619 50.273748575814
"269" 53.6 78.5300930945909 52.2630067409635
"270" 53.8 74.9968835841452 53.4437110512967
"271" 54 71.5419163623205 53.7334967959805
"272" 54.2 67.8234239187671 52.7656708264978
"273" 54.4 64.1586830720642 51.1026125791283
"274" 54.6 60.4220092809501 49.3278029951718
"275" 54.8 55.9883439310439 48.8228308163352
"276" 55 52.1509314919322 49.3440035820898
"277" 55.2 49.1529314727525 51.3730897814696
"278" 55.4 46.9557420305089 54.7145759307877
"279" 55.6 45.3018148366915 58.7730225275506
"280" 55.8 44.5682249272163 62.7267479446285
"281" 56 43.3813606203881 66.5850954775359
"282" 56.2 43.5179438425209 71.4364648573739
"283" 56.4 44.0856353044271 75.914498231367
"284" 56.6 44.4200095385763 80.6439520922577
"285" 56.8 45.266774001377 84.5216451767786
"286" 57 46.0268746980723 88.7897325223879
"287" 57.2 47.5451027597707 93.380348909486
"288" 57.4 49.361916205114 96.8844175365661
"289" 57.6 51.9297515284968 99.8790599305349
"290" 57.8 55.0211165950406 102.228460062106
"291" 58 59.1010102500588 103.515953909235
"292" 58.2 63.0431579995525 103.692313803555
"293" 58.4 66.5826070563519 102.947192295926
"294" 58.6 70.4409198422535 101.301875476198
"295" 58.8 73.6405708541436 99.3947907023702
"296" 59 76.1629605127293 97.4619487505363
"297" 59.2 78.3551792536095 93.8483725553534
"298" 59.4 80.2541028543109 90.063012382915
"299" 59.6 82.5298941381003 86.3526837565216
"300" 59.8 84.9409805346251 82.8323497454881
"301" 60 87.9983034767612 79.5237420400835
"302" 60.2 91.3505764290116 77.7979610411742
"303" 60.4 95.0465969183622 77.7472026702666
"304" 60.6 98.3547553857233 79.9221572473357
"305" 60.8 100.72445040899 83.0483460590218
"306" 61 102.094037132644 86.9646177423469
"307" 61.2 103.05724132844 91.1114212904115
"308" 61.4 102.387835106638 94.557422567783
"309" 61.6 100.599031284673 97.651125218645
"310" 61.8 97.5571326844636 99.8180565276123
"311" 62 93.6877990974688 100.94009837961
"312" 62.2 90.0398634166531 100.402014144753
"313" 62.4 86.8321398669693 98.8562666765688
"314" 62.6 83.5651905175338 96.7242233243969
"315" 62.8 80.9717624530146 93.9095011364432
"316" 63 78.4219280593138 91.4495088918278
"317" 63.2 76.683918551212 88.9244478612563
"318" 63.4 75.2607167698172 85.8341147364546
"319" 63.6 72.2961888083596 83.361787641804
"320" 63.8 68.6181742570862 82.2954554703358
"321" 64 64.4270807381978 82.3009502053122
"322" 64.2 60.6401830869094 83.2126295086598
"323" 64.4 57.7028844888836 85.4532271399958
"324" 64.6 55.2828025833605 88.4074679720042
"325" 64.8 53.4007514056432 91.8524041964755
"326" 65 52.2434726971164 95.4298166978737
"327" 65.2 51.9339957387483 99.17363682437
"328" 65.4 52.2554174802414 103.339793627353
"329" 65.6 53.3149266100594 105.731575688189
"330" 65.8 54.7432251837839 108.230128519076
"331" 66 57.1802691974746 110.114089177326
"332" 66.2 59.6088978794982 111.110450813731
"333" 66.4 62.6236694571342 111.862834049124
"334" 66.6 65.2298137191368 111.777886678258
"335" 66.8 68.3019465220308 110.842313529968
"336" 67 72.2500613652954 109.751557889652
"337" 67.2 75.8352420005189 107.409787896866
"338" 67.4 79.2305075679396 104.968995788126
"339" 67.6 81.9050914548917 103.276189620607
"340" 67.8 83.3910452948837 102.651127851634
"341" 68 85.8868577326833 102.695859231722
"342" 68.2 89.3041486135253 102.533405931499
"343" 68.4 92.7246212663954 102.109819899337
"344" 68.6 95.6466627580145 101.432715778244
"345" 68.8 98.7270773746361 99.8992802444366
"346" 69 100.956002720172 96.7440758677994
"347" 69.2 102.090305040019 93.4613619830542
"348" 69.4 102.854534609001 90.2947422365186
"349" 69.6 103.096913642301 86.023830277765
"350" 69.8 101.921554478093 82.8166635551871
"351" 70 98.9253358511844 79.5933874034388
"352" 70.2 96.0585107253909 77.4767705614854
"353" 70.4 92.3366596999406 75.0860675785258
"354" 70.6 88.0766576716205 73.2180502965923
"355" 70.8 84.5734493911985 72.2545553769657
"356" 71 79.9382714536194 72.0295264544375
"357" 71.2 75.6545048520386 72.6484602584607
"358" 71.4 73.1136720343846 73.3652162601501
"359" 71.6 71.0051078607171 74.9758300849812
"360" 71.8 69.5730943549993 77.213913393822
"361" 72 69.2375513594287 79.6216042059425
"362" 72.2 68.9559583591807 80.9211311080737
"363" 72.4 67.4732926033645 82.8201455206558
"364" 72.6 64.6615283289819 84.4296403214755
"365" 72.8 61.1004930426205 84.5829984180665
"366" 73 56.8332083308353 84.8245535810442
"367" 73.2 52.5919979383405 84.5453197213806
"368" 73.4 48.5824713662877 82.6998186299469
"369" 73.6 45.2068557456905 80.1350365670746
"370" 73.8 42.5562493142214 76.2523758251533
"371" 74 40.4426093035962 71.5323167377236
"372" 74.2 39.6180732117862 67.3838781996983
"373" 74.4 40.0277880356427 62.9331036366575
"374" 74.6 41.0601432108276 59.1364743784938
"375" 74.8 43.2942119587257 55.8812601261559
"376" 75 47.5439477911493 54.2027117385521
"377" 75.2 52.1826899516985 54.0021812908667
"378" 75.4 56.3871204372612 55.9510301117249
"379" 75.6 60.7562963195418 58.0907846401329
"380" 75.8 63.9570641631266 61.0755757835005
"381" 76 66.5371281272034 64.6976751434357
"382" 76.2 69.8957149407416 68.2151543142866
"383" 76.4 73.7199470269937 71.02431855215
"384" 76.6 77.0732582954329 74.6411405862983
"385" 76.8 79.1143317409627 78.5896339709937
"386" 77 79.9308081438845 82.294057189338
"387" 77.2 78.8698279912131 86.4114308191844
"388" 77.4 76.7355175396933 90.0517556171937
"389" 77.6 73.3148035297255 91.7101971178892
"390" 77.8 69.8244529394198 93.5426762249899
"391" 78 65.5998831296614 94.4838901781575
"392" 78.2 61.7893251995575 94.4747747505294
"393" 78.4 58.7868304832496 93.3786186979125
"394" 78.6 57.3902806887485 92.0430029120237
"395" 78.8 56.2238985665103 89.4031104790271
"396" 79 54.9339825198 85.759068405984
"397" 79.2 55.5114875415651 82.3208016447626
"398" 79.4 57.8291411162345 78.6985131812248
"399" 79.6 60.6132870178115 75.7581234926507
"400" 79.8 64.1703047540544 72.4862884061665
"401" 80 67.3583985600791 69.7221224238353
"402" 80.2 69.8561611664226 66.5730462232836
"403" 80.4 71.0679973642338 63.4102942533167
"404" 80.6 70.4550366965892 59.0509651459825
"405" 80.8 68.9796989975131 54.9134158539162
"406" 81 66.9749729226925 51.3538148250852
"407" 81.2 63.9824677749528 48.8230327195914
"408" 81.4 59.6481254676635 47.914643628065
"409" 81.6 55.2669682840333 48.3972844989513
"410" 81.8 51.7661203837372 50.0418208054742
"411" 82 49.0446845867546 53.4642364287698
"412" 82.2 46.8229504670508 57.1357913909193
"413" 82.4 45.7366777990585 61.3841634256938
"414" 82.6 45.3574937097413 65.8182895285174
"415" 82.8 46.2644497663975 70.3327657146743
"416" 83 47.9469430421975 74.3976241176268
"417" 83.2 50.9062753709708 77.6308080541582
"418" 83.4 54.4048867388701 80.2755989467452
"419" 83.6 58.5661273138604 81.3804729774444
"420" 83.8 62.9905314118667 82.2105946461855
"421" 84 67.446857317205 81.8142808487002
"422" 84.2 71.1546926163712 80.2239448396785
"423" 84.4 74.265408232708 77.1953818674363
"424" 84.6 77.3345822018786 74.0032798019568
"425" 84.8 79.3377968797811 70.0604787264836
"426" 85 80.512845144807 66.2107362872715
"427" 85.2 79.5398953619932 62.3228167768139
"428" 85.4 77.599826287373 58.2048340313946
"429" 85.6 76.0742996721557 54.1780579595591
"430" 85.8 74.1205410554973 50.0137608462511
"431" 86 71.5676435681747 46.2480394264334
"432" 86.2 69.5734794944027 42.0557097338796
"433" 86.4 68.6893381319667 37.9206483182003
"434" 86.6 67.6780062748822 32.9787751037908
"435" 86.8 67.3839584231923 28.6545144081578
"436" 87 67.4858934471453 24.91074551046
"437" 87.2 68.490001194665 23.0040282546434
"438" 87.4 70.4251213316293 21.3358251246345
"439" 87.6 72.2250579409361 21.2138661277568
"440" 87.8 75.4203550501941 22.3272846898059
"441" 88 79.3648461623787 24.6229832634
"442" 88.2 82.9161259803619 26.2936383702626
"443" 88.4 86.5253835230507 28.0986018904286
"444" 88.6 89.7559392537655 30.3967882246093
"445" 88.8 92.3140460102656 33.1042792221004
"446" 89 94.7287550362856 37.0861564223303
"447" 89.2 95.2068151479985 40.3074656545769
"448" 89.4 94.6120128487002 43.9894185606507
"449" 89.6 92.6818915404997 46.9630468909094
"450" 89.8 90.6337222819264 49.157389949561
"451" 90 87.556521311569 50.8155147400173
"452" 90.2 84.3476097318774 51.1735037617139
"453" 90.4 80.6751248031421 50.4077864317251
"454" 90.6 77.0885409276424 48.9507789825617
"455" 90.8 74.1716582991516 47.1794235391353
"456" 91 72.6214225058212 45.5871694805152
"457" 91.2 71.8079154358525 44.871008407862
"458" 91.4 70.2772058725983 44.5597913239299
"459" 91.6 68.4144184751135 46.3529702361512
"460" 91.8 66.6680602833705 48.8286399420414
"461" 92 66.3835431634332 52.4712495759813
"462" 92.2 66.5729004648823 56.4062137340127
"463" 92.4 67.7061632489028 60.3148184987721
"464" 92.6 69.8083177161378 64.059568092511
"465" 92.8 72.0756263881645 67.6088899009663
"466" 93 74.4688488688393 71.0861734106066
"467" 93.2 76.7747083288875 74.7580049200876
"468" 93.4 76.2584961274353 78.9392078647786
"469" 93.6 75.4996453942193 83.1564122795525
"470" 93.8 74.4334291268272 87.7085698559883
"471" 94 74.0959958341494 91.8986171534805
"472" 94.2 75.7509165156005 95.0033465957439
"473" 94.4 77.7124461829493 95.519223161555
"474" 94.6 78.1842764142672 96.5459290148689
"475" 94.8 77.3272177029493 98.2204754003922
"476" 95 76.8818372676005 101.445196419036
"477" 95.2 78.3574799169028 104.034428894578
"478" 95.4 79.9049636249338 104.132620109147
"479" 95.6 81.1143475803278 102.598626323619
"480" 95.8 84.5437565716005 101.455269679119
"481" 96 89.0453305364377 100.814393113183
"482" 96.2 93.6667924676005 99.3206542923689
"483" 96.4 96.7199076258614 96.6367078013907
"484" 96.6 97.3814956676005 92.7654703393255
"485" 96.8 97.6178858712369 89.7314934436189
"486" 97 98.4058532166914 89.6528221148689
"487" 97.2 99.7461428267494 91.1209816164115
"488" 97.4 99.2067448942671 92.2968447615356
"489" 97.6 97.5459224578444 91.8441064424909
"490" 97.8 95.0477277829493 94.3117097435317
"491" 98 94.4047301403278 98.1668081373689
"492" 98.2 95.5253948094187 102.607367582369
"493" 98.4 97.0925743076005 103.032192757619
"494" 98.6 98.362077253055 101.252472476119
"495" 98.8 98.4408739876005 98.4727521936189
"496" 99 95.9456440603278 95.0811437986189
"497" 99.2 92.1629935838796 94.1596524982992
"498" 99.4 88.0187686971657 95.9594502756298
"499" 99.6 87.2451712876005 98.7597568559106
"500" 99.8 87.059123442146 103.525199751119
"501" 100 88.9019897066703 107.424411008881
"502" 100.2 91.2265951803278 111.645829129869
"503" 100.4 94.2996678276005 112.570654305619
"504" 100.6 95.8668473257823 110.631843114869
"505" 100.8 97.2163977476005 107.608200088202
"506" 101 97.56515110574 105.778614942834
"507" 101.2 96.3658933112369 105.142332619869
"508" 101.4 93.4992486524894 104.457406434258
"509" 101.6 89.418541111503 101.534537971881
"510" 101.8 86.336713271503 98.5983278376128
"511" 102 83.6790082220191 97.6301355071364
"512" 102.2 83.4265928611138 95.2148740541026
"513" 102.4 84.2576867592826 91.9667408472341
"514" 102.6 84.0390323588499 90.9017669464648
"515" 102.8 83.5548246711232 90.1277784879107
"516" 103 82.5259298334397 89.038151241916
"517" 103.2 83.0862136491721 88.626392566365
"518" 103.4 83.8465547329163 89.5077467612427
"519" 103.6 83.2115058865075 93.6741450768713
"520" 103.8 79.922919721318 97.2276149608327
"521" 104 75.5330828616707 100.014540938183
"522" 104.2 70.1085437086975 102.24693607896
"523" 104.4 64.9067306547612 104.243733405576
"524" 104.6 61.9172849881474 101.588861789417
"525" 104.8 58.1276841474514 98.5115919517829
"526" 105 53.0075085491736 96.7459581975257
"527" 105.2 47.695220123777 95.2392274788018
"528" 105.4 42.0996320554502 95.0927591234367
"529" 105.6 36.8761443686676 96.1760025094936
"530" 105.8 33.9865139657296 98.0187307676675
"531" 106 33.2066569187666 99.5353002309211
"532" 106.2 33.7521657440297 102.140424870634
"533" 106.4 36.8283542755901 105.311385432166
"534" 106.6 41.5590799559206 107.515984354296
"535" 106.8 46.1612670161204 108.838152047983
"536" 107 51.2965693259317 110.203412578973
"537" 107.2 56.2554033447483 111.661605517767
"538" 107.4 61.2727931736708 112.22495258462
"539" 107.6 66.5917103558013 112.397289039629
"540" 107.8 71.7189726979769 111.729756324135
"541" 108 77.159391949432 110.251281181988
"542" 108.2 81.9201845145617 108.695013468148
"543" 108.4 86.3298439650319 106.993623649527
"544" 108.6 90.7808529535113 105.412860163759
"545" 108.8 94.6110660649038 103.520029782175
"546" 109 97.7421105686248 100.53016714951
"547" 109.2 100.661160271164 96.2663798652651
"548" 109.4 103.205761950846 91.8921711940967
"549" 109.6 106.712299823604 88.6217250772688
"550" 109.8 111.270209008455 87.2909517798499
"551" 110 113.664249316823 87.4826267370064
"552" 110.2 114.4657825415 87.769694366825
"553" 110.4 115.416465564251 88.576551708349
"554" 110.6 115.632708024866 89.6763999483317
"555" 110.8 115.136375103281 91.5817709136785
"556" 111 112.868705559609 93.7180305290485
"557" 111.2 109.322122432491 94.7636001274908
"558" 111.4 105.174217388358 95.2279953544333
"559" 111.6 101.156993436863 95.3549136003938
"560" 111.8 96.8820863232546 95.7105880521642
"561" 112 92.5466164669935 96.9323216079415
"562" 112.2 89.1266876521565 99.1155351669808
"563" 112.4 86.1345494515271 102.254259782576
"564" 112.6 84.4572674339955 106.623027438256
"565" 112.8 83.2146324747759 110.045802537154
"566" 113 82.3824446706466 113.189154247996
"567" 113.2 80.4840987357976 114.612972161966
"568" 113.4 77.0385381819675 115.017330638657
"569" 113.6 73.7257029876941 113.26040326005
"570" 113.8 70.7250821432643 109.861138096764
"571" 114 68.9192917992177 106.706786959734
"572" 114.2 66.9901196790277 103.16245928537
"573" 114.4 64.4531472293733 100.214426303758
"574" 114.6 61.4323714621993 97.7846610416481
"575" 114.8 57.4056172405242 94.9785812864509
"576" 115 53.1169056620464 92.4480829481655
"577" 115.2 49.2709528509668 90.0335371647802
"578" 115.4 45.9745101145383 86.6447471647069
"579" 115.6 43.7401843018297 82.657827761191
"580" 115.8 41.4029661440446 78.3345218011467
"581" 116 39.4877117814304 74.32640259123
"582" 116.2 38.0227191102755 70.4200302220644
"583" 116.4 36.2420814264373 66.9530296971152
"584" 116.6 33.6299772691321 63.9999450794983
"585" 116.8 30.2452666409867 62.6968545322902
"586" 117 26.8615592799074 62.9643217009686
"587" 117.2 24.3307960024737 64.300513469723
"588" 117.4 22.2743693805117 67.4447922701551
"589" 117.6 21.0248778560591 71.1345218203056
"590" 117.8 20.708940489055 75.3512085323496
"591" 118 20.6106512466329 77.4744483450842
"592" 118.2 20.2949774606407 78.7361884905618
"593" 118.4 20.007851843556 79.346087335396
"594" 118.6 20.0954306876564 78.9880683006466
"595" 118.8 19.8841567960148 78.606761301692
"596" 119 18.1352988281719 76.8539738091185
"597" 119.2 18.2293446258424 73.4507584961637
"598" 119.4 19.6420646178071 70.1463185739354
"599" 119.6 22.3753952990825 67.0192688778387
"600" 119.8 25.8048647354208 64.572605279689
"601" 120 29.6521468521008 62.8535889099579
"602" 120.2 33.6485299469244 60.7728225140882
"603" 120.4 36.9798678427761 58.5970687672435
"604" 120.6 41.062770006554 56.0188260520482
"605" 120.8 45.0381386539611 53.4789759297431
"606" 121 49.2804883236733 51.9133804674942
"607" 121.2 53.8838556365156 51.6984830139295
"608" 121.4 59.0816349667493 51.9994505011573
"609" 121.6 63.4839028105301 52.29989493511
"610" 121.8 67.4811491918831 52.2638143723885
"611" 122 70.5161971818252 51.1611782230579
"612" 122.2 73.5437151779494 48.4453345400341
"613" 122.4 75.3038269920586 45.1448879126631
"614" 122.6 76.0472874109521 41.073125872155
"615" 122.8 76.6258948913886 37.1380349929686
"616" 123 78.5163937497392 33.8765337943822
"617" 123.2 81.9723216782203 32.3822572120078
"618" 123.4 86.2141483719804 32.3964246118403
"619" 123.6 90.3401831578934 34.0930425467995
"620" 123.8 93.4730976728809 36.6121948939178
"621" 124 95.4166636725175 40.0377869147512
"622" 124.2 96.9402642571555 44.0957465481018
"623" 124.4 97.0507533968053 48.6278782362419
"624" 124.6 96.3219719219021 52.995845697343
"625" 124.8 94.8971036018683 56.6711407506168
"626" 125 93.3330194129152 60.5928915542194
"627" 125.2 91.6016097516725 64.1522858794512
"628" 125.4 90.5014353720603 67.8754229764008
"629" 125.6 88.2367902708356 71.0140527865707
"630" 125.8 84.9283402011072 73.2425765691389
"631" 126 80.5882293838187 74.0951495936994
"632" 126.2 76.9425243750317 74.059285743837
"633" 126.4 73.5680219662122 72.6707383067568
"634" 126.6 70.0665043645811 70.7113476922253
"635" 126.8 67.7489490127359 69.6785212637392
"636" 127 66.9787938017738 70.0607938384444
"637" 127.2 64.8136984287469 72.1758804427451
"638" 127.4 63.8580078968923 75.9191813502869
"639" 127.6 63.3678934799066 79.7701162033021
"640" 127.8 64.569814231372 84.1756121729492
"641" 128 66.2562596594811 88.1593249577887
"642" 128.2 68.8018571828683 90.8988811821109
"643" 128.4 72.5017102154085 92.8342934092137
"644" 128.6 76.5297806516933 93.9716161779963
"645" 128.8 81.1198388779362 94.0725436246002
"646" 129 85.204820428569 93.4885302787158
"647" 129.2 89.2872787421595 92.1115922859738
"648" 129.4 92.7867489875709 90.3368078824305
"649" 129.6 97.0269062772034 88.3259177671827
"650" 129.8 100.395831067607 85.8662736333531
"651" 130 103.633775814688 83.3416104005486
"652" 130.2 106.492881116796 79.9831779639108
"653" 130.4 109.260607927763 76.0776327811339
"654" 130.6 112.008524694001 73.3924727256108
"655" 130.8 113.21083568682 72.8073179214574
"656" 131 114.336685175394 72.4840074993189
"657" 131.2 114.793489954869 72.851123067627
"658" 131.4 114.959803251706 73.3188772781364
"659" 131.6 114.820467177129 74.0526218180377
"660" 131.8 113.57154623108 75.9517391651104
"661" 132 110.530030540937 78.4071951755153
"662" 132.2 107.872604621413 80.849427933756
"663" 132.4 105.25982790659 83.72626667989
"664" 132.6 102.747141961673 86.4793164342314
"665" 132.8 100.227827891328 89.7268679301512
"666" 133 97.4844941560805 92.9882079513771
"667" 133.2 93.9347940089864 95.0703908715319
"668" 133.4 89.9135067078643 96.0603139978493
"669" 133.6 86.0623453153081 97.3257713388298
"670" 133.8 82.6841813379382 97.545627867596
"671" 134 79.1049345090298 96.4687480601348
"672" 134.2 75.8357774551057 94.1182213849358
"673" 134.4 72.5831016761854 90.7992400040724
"674" 134.6 70.6950722458151 86.9397688211462
"675" 134.8 69.3757440785492 83.4495776688749
"676" 135 68.8345657682703 79.1102914691478
"677" 135.2 69.7391375152756 74.4333765374458
"678" 135.4 71.3480335718961 70.4455976475414
"679" 135.6 73.8680969332205 67.0212645995405
"680" 135.8 75.986726546618 65.2945938711857
"681" 136 79.8693211059342 63.1291707473845
"682" 136.2 83.7365234468481 60.7406052280079
"683" 136.4 86.7396768613804 58.6361732421539
"684" 136.6 89.3270333722802 55.5489205841318
"685" 136.8 90.6640568538503 52.5569426661107
"686" 137 89.9621490409217 47.9778509876046
"687" 137.2 88.6950164155523 44.146845407619
"688" 137.4 86.4215857167258 40.2695824221679
"689" 137.6 83.4019892006952 37.1404456147161
"690" 137.8 79.5375930523826 34.8673627811197
"691" 138 75.1044884136111 33.313819884845
"692" 138.2 71.1906807656979 31.9860949511822
"693" 138.4 66.9589568337018 31.0977107152993
"694" 138.6 62.7963189874128 30.9311700928355
"695" 138.8 58.4839185132016 30.6279847021367
"696" 139 54.2588899725193 29.5961594249171
"697" 139.2 51.3593801572921 28.4627942356219
"698" 139.4 49.3529375513763 26.5766424854884
"699" 139.6 48.7408913672619 24.7243598289349
"700" 139.8 48.6177243927001 22.5692697977515
"701" 140 49.388734289734 21.3444466411676
"702" 140.2 49.6125721373094 21.0740219149523
"703" 140.4 50.3069560320253 20.1176518793438
"704" 140.6 52.2077784840045 18.8991212765762
"705" 140.8 55.2266940665025 18.2778978774434
"706" 141 58.8926958374279 18.2982973995729
"707" 141.2 63.0237854418528 18.9675570676505
"708" 141.4 66.0799424369912 20.6064347454741
"709" 141.6 68.836275005068 23.9846443607153
"710" 141.8 71.1861763147442 28.1274831404108
"711" 142 72.9501235951227 32.4666729902995
"712" 142.2 74.9296093221685 36.5691251913575
"713" 142.4 76.411714987764 40.5472805417615
"714" 142.6 76.7121139721751 45.1458873120476
"715" 142.8 76.8724348893741 49.5519367630002
"716" 143 77.701325754115 53.641543270967
"717" 143.2 79.3858860974466 57.9739433976965
"718" 143.4 81.5103591455052 61.960801986725
"719" 143.6 83.9663721915455 65.2524137100347
"720" 143.8 86.4930319316718 68.140479847028
"721" 144 89.7549921778684 69.7496520317736
"722" 144.2 93.5555544841505 70.3522484583081
"723" 144.4 97.8996952450923 69.3286988041706
"724" 144.6 101.209442695075 67.7399646715042
"725" 144.8 103.18598106874 65.9513794883594
"726" 145 105.165133562924 64.6607338509489
"727" 145.2 107.233094818796 64.4235840805409
"728" 145.4 109.698401854987 65.804909853467
"729" 145.6 111.500404804095 68.7216723480695
"730" 145.8 111.58079888689 72.6425255629281
"731" 146 109.579062722507 76.2468810304635
"732" 146.2 106.931162882895 79.5669987584281
"733" 146.4 103.673485164097 82.1837469726939
"734" 146.6 100.29723109002 83.9774798359319
"735" 146.8 96.6539857046639 85.0444196113683
"736" 147 93.0854530589808 85.0789857098664
"737" 147.2 88.9977505644915 83.5723939140667
"738" 147.4 85.239789531621 81.8293490237173
"739" 147.6 81.6822742200093 79.451536521382
"740" 147.8 78.0080642452729 77.4713967343997
"741" 148 74.3482687414585 75.34167240994
"742" 148.2 70.7064140483091 73.4269520616033
"743" 148.4 67.2219226849325 72.0084272326557
"744" 148.6 63.4749490714305 71.883106704985
"745" 148.8 59.5752658961083 72.8486582180735
"746" 149 56.1127816577331 74.8044713383789
"747" 149.2 53.18241955244 77.7496513424736
"748" 149.4 51.2845101889553 82.0225445590376
"749" 149.6 50.6265239542795 86.4307320457299
"750" 149.8 49.6923802084059 90.7896600832564
"751" 150 49.8126786035758 94.9334908127555
"752" 150.2 50.1344247838324 98.7928396454841
"753" 150.4 51.4573301619525 102.618360294213
"754" 150.6 53.3548425216437 105.925176411126
"755" 150.8 56.4354630957864 108.295645133364
"756" 151 60.0603080844823 109.382617798056
"757" 151.2 64.0166637802424 109.775623053543
"758" 151.4 68.4816858605474 108.351251339831
"759" 151.6 72.4506917790887 106.396232147156
"760" 151.8 76.544588290888 104.344953485729
"761" 152 80.7753132515671 101.969218789053
"762" 152.2 84.6053949334858 100.368070594494
"763" 152.4 88.5007356740026 100.27137462146
"764" 152.6 89.5811171660179 101.284322696821
"765" 152.8 90.1522477427583 101.999877169409
"766" 153 90.0690711515622 102.207135295652
"767" 153.2 89.4631890454601 102.744048430052
"768" 153.4 87.051033901493 103.28081080413
"769" 153.6 83.5717337364573 102.31169637362
"770" 153.8 79.2544847885747 101.121841489185
"771" 154 75.458246009082 100.238508592376
"772" 154.2 71.2765017922249 99.7028026192443
"773" 154.4 67.1641525349043 99.608539012796
"774" 154.6 62.6251648468705 99.456854319721
"775" 154.8 57.9476424877211 99.6588345783564
"776" 155 53.8099134265689 100.422012281771
"777" 155.2 49.6877893476605 101.421208012582
"778" 155.4 45.679449126705 102.543067466807
"779" 155.6 41.78449077249 103.407198152128
"780" 155.8 39.6757484299902 103.097999910704
"781" 156 37.3989463341908 101.069060948012
"782" 156.2 36.8451239747795 97.2106832829688
"783" 156.4 37.3166903385836 93.0113320092126
"784" 156.6 39.0207767507797 89.5934279756041
"785" 156.8 41.269199622827 86.8651183868457
"786" 157 44.2436609841658 84.9333781270831
"787" 157.2 48.1746802074169 83.9009532670141
"788" 157.4 52.0367119134105 84.455986909524
"789" 157.6 56.0164923458775 85.5366571256909
"790" 157.8 60.0869206567435 86.8459337475988
"791" 158 64.2133453832203 86.9286973362929
"792" 158.2 68.3374020143022 85.8617387371571
"793" 158.4 71.9007361120758 84.4929662939003
"794" 158.6 73.783720064415 83.1693066734428
"795" 158.8 75.9644249775944 80.337787727786
"796" 159 77.9959388039248 76.0896232990217
"797" 159.2 80.3870082751817 71.6016477727527
"798" 159.4 82.2145603326611 67.2926372617948
"799" 159.6 85.1871308190074 62.9389878171592
"800" 159.8 89.4714238886955 61.0107172458336
"801" 160 93.248515467293 60.6747830224724
"802" 160.2 96.6694333846237 60.0061711777477
"803" 160.4 100.0955004128 58.8035985327199
"804" 160.6 103.044229068365 58.0857347969127
"805" 160.8 105.107554002692 58.271405242077
"806" 161 107.215248971901 59.1256415121854
"807" 161.2 109.470081688758 60.9968325485452
"808" 161.4 111.179481725652 63.5561958472016
"809" 161.6 111.801178499001 66.7332913210351
"810" 161.8 111.115454871346 70.3376145113611
"811" 162 109.161177696539 73.6226382292785
"812" 162.2 106.432901713619 76.2168439808714
"813" 162.4 102.870268899243 77.5353175849562
"814" 162.6 99.4109117390308 78.380390894958
"815" 162.8 95.6029151919352 78.5426191039629
"816" 163 91.5822974141774 78.5473981284511
"817" 163.2 87.4629233014545 77.5793178816832
"818" 163.4 83.636105985777 76.1543066522989
"819" 163.6 80.3046067766694 73.4691772930737
"820" 163.8 77.2055690451312 70.2676559656131
"821" 164 75.6584576152613 67.3353485559228
"822" 164.2 73.7884373507342 64.2330263833347
"823" 164.4 71.403574640868 61.6536879703537
"824" 164.6 67.4513433173137 60.7340126463267
"825" 164.8 63.1219117183078 60.469826436424
"826" 165 59.0531593125358 61.5962483936401
"827" 165.2 55.9117089850643 63.6664793576293
"828" 165.4 53.6942613108248 66.2590899476581
"829" 165.6 52.5110217473016 69.9072214432538
"830" 165.8 52.7059267479921 73.4922400200228
"831" 166 53.566136090137 77.6718206974083
"832" 166.2 54.7218596160361 81.8538630263289
"833" 166.4 56.2515994304327 85.0856832647834
"834" 166.6 59.2967392021401 87.8682986342824
"835" 166.8 62.7767768636914 90.5257062876916
"836" 167 65.9834986251032 92.4919279020395
"837" 167.2 70.3898904219953 93.4060828005267
"838" 167.4 74.3992593925912 93.4928661624254
"839" 167.6 78.1153793231503 92.7850883507805
"840" 167.8 81.5471766618355 90.4204108511693
"841" 168 85.2763016700146 87.6033607948239
"842" 168.2 88.4180604349318 84.1503993934796
"843" 168.4 91.1904001488299 80.6933849230641
"844" 168.6 93.8477513012755 77.2650393347818
"845" 168.8 96.9419664093421 74.1824672475076
"846" 169 100.406839273887 72.7830178992531
"847" 169.2 104.3501709457 72.9197304147012
"848" 169.4 106.749549204541 73.7662043350754
"849" 169.6 107.531165182663 73.9986202134082
"850" 169.8 108.60276342756 74.9020705385566
"851" 170 109.102346412037 76.3697467189854
"852" 170.2 109.536548799004 79.2652709074913
"853" 170.4 107.919205049201 81.9541292191257
"854" 170.6 104.786551357564 84.6687549907314
"855" 170.8 100.915649843848 86.2944819853336
"856" 171 97.0902075799743 88.3516685996324
"857" 171.2 93.0878066880032 88.7061772178233
"858" 171.4 89.5839870030097 88.1629019184857
"859" 171.6 85.8932365183772 87.0803324870271
"860" 171.8 82.4583483399362 85.5149905505968
"861" 172 78.9513828842158 83.4438087012135
"862" 172.2 75.1611031581377 81.3531530158253
"863" 172.4 71.9897766347374 78.3983607980382
"864" 172.6 69.3979999467442 75.3680742772769
"865" 172.8 67.0663247819087 73.2119256933335
"866" 173 63.6749343079066 72.2635386575782
"867" 173.2 59.84738893491 72.6939644149778
"868" 173.4 56.5669868959375 74.5824758540036
"869" 173.6 54.3393965581583 77.0374176084826
"870" 173.8 53.3609992625612 80.7167108750788
"871" 174 53.469418437553 84.908678717371
"872" 174.2 55.1100228438245 88.7279786154645
"873" 174.4 56.5694928161937 92.6582021471424
"874" 174.6 58.7169927170069 96.5601247248443
"875" 174.8 61.3135584195062 100.00162590533
"876" 175 64.7200544448818 102.463875171034
"877" 175.2 68.4241253348876 103.914002147175
"878" 175.4 72.6825690471352 103.837561263955
"879" 175.6 76.840768765714 102.386068563943
"880" 175.8 81.1982710086953 101.006458811586
"881" 176 84.9583528778102 99.6727528322024
"882" 176.2 89.0556113196763 98.9470590539491
"883" 176.4 93.5699731505183 97.845760432202
"884" 176.6 96.8908765915233 96.3634611572068
"885" 176.8 99.3142007227529 93.7327787942065
"886" 177 100.891855633779 90.3474031708774
"887" 177.2 100.830601106589 86.414600648111
"888" 177.4 100.124524730239 82.4435109325894
"889" 177.6 98.3118967017738 78.6617872985572
"890" 177.8 96.5078913601788 74.574041505332
"891" 178 95.05287432788 70.4351573412627
"892" 178.2 93.9518670678934 65.9029536747958
"893" 178.4 92.4869119433296 61.3467813569969
"894" 178.6 90.1645479990951 58.2514253493351
"895" 178.8 86.6798209091012 56.3069070107967
"896" 179 83.1130747724625 55.6362091618163
"897" 179.2 78.6929631798369 55.8544771934352
"898" 179.4 74.4707810405756 55.8800959057112
"899" 179.6 70.2645262313287 56.5313646335312
"900" 179.8 66.6200537501354 58.0518101051905
"901" 180 63.7249230904135 60.8587462287375
"902" 180.2 62.3298607085569 64.0479382053126
"903" 180.4 62.14095596662 68.0013466751644
"904" 180.6 63.5626117213798 71.6854924830651
"905" 180.8 65.9514281168137 74.6985938144606
"906" 181 69.1711142123429 77.7230806983695
"907" 181.2 72.2450949194051 80.4597476534271
"908" 181.4 75.9859287583253 82.4861512173254
"909" 181.6 79.7348416605125 83.8489181074094
"910" 181.8 83.4759275812229 84.880199018135
"911" 182 86.6373802268843 86.5726700270527
"912" 182.2 88.7565076681086 90.1090762047579
"913" 182.4 89.7213662123028 93.9606151918827
"914" 182.6 89.4033055658153 97.4556848308022
"915" 182.8 87.3628268332094 100.688242580219
"916" 183 84.4550040507692 102.736574306556
"917" 183.2 80.3222043978274 103.898389617921
"918" 183.4 76.2188247409398 104.051205967371
"919" 183.6 72.3566675706651 103.039519313626
"920" 183.8 68.632364267 101.121402700139
"921" 184 66.019560523146 98.4040046345836
"922" 184.2 63.893192949468 94.4762487891087
"923" 184.4 61.6894381041548 90.9553796929244
"924" 184.6 60.6491287162503 86.7881241988593
"925" 184.8 59.0255358072689 83.1031923230379
"926" 185 56.7010477372679 80.2086683248711
"927" 185.2 53.7735938732033 78.5132914912739
"928" 185.4 49.9674098570551 78.2820569610735
"929" 185.6 46.4873492728475 80.0137188262711
"930" 185.8 43.5710044038941 82.5329354239529
"931" 186 41.9397028588542 85.8634161333523
"932" 186.2 41.3912543228092 89.5252558229356
"933" 186.4 41.54421166565 93.068333269214
"934" 186.6 42.9604076984054 96.9942375866742
"935" 186.8 43.6336468085612 100.631046478669
"936" 187 42.515064283858 104.373174242292
"937" 187.2 41.1068458909406 106.858772383516
"938" 187.4 39.0590022256997 108.179274078611
"939" 187.6 37.2310617539337 108.309353343984
"940" 187.8 35.2405590868947 107.640654895437
"941" 188 33.8185336497819 106.055765104376
"942" 188.2 32.563501462651 102.819349292018
"943" 188.4 32.5200063937062 99.5354032205819
"944" 188.6 33.176755136692 95.9802367340342
"945" 188.8 34.3306291995577 92.409182836493
"946" 189 35.9966619638545 88.5225558313994
"947" 189.2 38.2818431286082 84.7875848042736
"948" 189.4 40.5160742819159 81.291181497617
"949" 189.6 43.3734882134956 77.9015972238646
"950" 189.8 46.4074849961635 74.9724029266816
"951" 190 49.4115361526376 71.9922751586085
"952" 190.2 52.5764830726559 70.0275369356752
"953" 190.4 56.0584268905888 67.9822417548161
"954" 190.6 59.1259355747115 66.2013231557823
"955" 190.8 61.1978707355345 64.0179093216447
"956" 191 61.9810571721147 60.0882836131786
"957" 191.2 61.5118697604831 55.9632005872731
"958" 191.4 62.0731409436555 52.2579095434335
"959" 191.6 63.9532779888726 48.3836646211816
"960" 191.8 65.9808502049463 44.6436113081863
"961" 192 67.6124125199452 41.0700381119755
"962" 192.2 67.8015680647428 37.3111556733765
"963" 192.4 66.5607763193244 33.5458840129855
"964" 192.6 63.4438351963466 30.8127506780935
"965" 192.8 59.8523775489584 29.076887227848
"966" 193 56.2425648672284 28.3891970578825
"967" 193.2 52.7851705334932 28.2902595112216
"968" 193.4 49.016123269447 29.6287402610641
"969" 193.6 46.3700314089096 32.0078698484932
"970" 193.8 44.883879751341 35.6353531614136
"971" 194 44.1945650922327 39.5872214528674
"972" 194.2 44.5473385660051 43.8302449252399
"973" 194.4 45.5678359273143 48.0387773820853
"974" 194.6 47.3795252691203 51.6145012388245
"975" 194.8 49.5173050322384 54.7801102616362
"976" 195 52.4422582866097 56.861080990752
"977" 195.2 56.3197449371516 58.2944137499694
"978" 195.4 60.3331479770498 58.4536436378501
"979" 195.6 64.7425923482746 58.2083583945633
"980" 195.8 68.9610900988133 58.066219391113
"981" 196 73.1476991288351 58.6292993609464
"982" 196.2 77.7399077318909 59.7647737661137
"983" 196.4 81.3671442534631 62.2666835268452
"984" 196.6 84.8147264862334 64.5224952876454
"985" 196.8 88.1964800624005 65.3128292073753
"986" 197 92.0263669578376 64.3586684702949
"987" 197.2 95.1104643250791 62.1512936185032
"988" 197.4 98.1841660877691 58.9547602169706
"989" 197.6 100.59943474574 56.3060815379763
"990" 197.8 102.81585249406 54.894884846684
"991" 198 105.401417779699 54.699488379002
"992" 198.2 107.574491539918 56.2627376322543
"993" 198.4 109.246470832482 59.2955196996776
"994" 198.6 109.412697652604 62.6741989817449
"995" 198.8 109.293235536102 66.4659861233204
"996" 199 107.690109064871 69.8609417821141
"997" 199.2 105.485038386834 72.7653383237127
"998" 199.4 103.659781008862 74.7411001409582
"999" 199.6 101.075068494728 76.0419914209165
"1000" 199.8 98.2898057835708 76.7723958578869
"1001" 200 94.9815620530264 77.1774109078147
"1002" 200.2 91.5012776541834 77.6562563870731
"1003" 200.4 88.6728225490029 78.2740320224984
"1004" 200.6 85.2058604930979 79.2601592851944
"1005" 200.8 82.2230801529051 80.0115624836235
"1006" 201 77.4452672999376 79.9510564486032
"1007" 201.2 73.6707499477844 79.7085459516276
"1008" 201.4 69.5153038521789 78.9966961424424
"1009" 201.6 66.6925654309492 77.7553903351091
"1010" 201.8 63.5932559961949 75.8105837600258
"1011" 202 60.6699534744651 71.9762055733048
"1012" 202.2 59.6038330260107 68.7035376479605
"1013" 202.4 60.1916752230201 65.4100377723208
"1014" 202.6 61.7032674750868 61.9495086052087
"1015" 202.8 64.6455911097101 59.2216889270173
"1016" 203 68.7929315964106 57.4824438481199
"1017" 203.2 72.1916310273551 57.1577630552082
"1018" 203.4 76.3594821187466 56.4478255294259
"1019" 203.6 79.6716555366026 57.9049662144936
"1020" 203.8 82.6518417562331 59.535329707052
"1021" 204 84.6468004216243 59.7991869535225
"1022" 204.2 86.0172549692961 59.6228513276569
"1023" 204.4 86.7877125359683 59.7052696383808
"1024" 204.6 87.0787739858227 58.8762098074801
"1025" 204.8 88.1025140189049 57.4561057555211
"1026" 205 89.5918174499647 56.5478456628215
"1027" 205.2 90.5849646388245 57.3334747632917
"1028" 205.4 92.9886296417543 57.2602026860843
"1029" 205.6 95.3442599548444 57.0051538717469
"1030" 205.8 95.7062890437712 56.8059065717322
"1031" 206 95.1098101797235 56.3002711799875
"1032" 206.2 93.7941913137277 53.7553858350524
"1033" 206.4 90.9401806213187 52.2667351977317
"1034" 206.6 87.7779682273646 51.8424394544564
"1035" 206.8 83.97140928417 51.1161142061327
"1036" 207 80.6987698282918 49.0660628993714
"1037" 207.2 77.0804603367796 47.6134091148196
"1038" 207.4 74.8086177350475 47.4955647390025
"1039" 207.6 72.0376944473376 48.6908544104946
"1040" 207.8 69.397696497766 51.0654521671041
"1041" 208 66.902583327125 54.3362812119005
"1042" 208.2 65.1866468289181 56.4020007388719
"1043" 208.4 62.9931726472921 60.0845512718916
"1044" 208.6 61.0499232065022 63.5015569016633
"1045" 208.8 58.8892428737123 67.0748360927935
"1046" 209 56.0181231750495 70.8053452961175
"1047" 209.2 53.3628012541362 74.0336690881719
"1048" 209.4 50.8819062367872 77.5284850225696
"1049" 209.6 49.02771216179 81.0914789423591
"1050" 209.8 49.0891076334212 85.1308509140956
"1051" 210 50.7143248380725 88.4321208806386
"1052" 210.2 53.6075009575621 90.228283330028
"1053" 210.4 57.754092307952 90.861247198673
"1054" 210.6 62.0915622790942 91.6508860729908
"1055" 210.8 66.4013310923789 91.9125321709325
"1056" 211 70.8089418038678 93.3394142724111
"1057" 211.2 74.9456743453412 95.5646911373447
"1058" 211.4 78.6134160396471 98.3599412262938
"1059" 211.6 81.9537364283371 100.88235351926
"1060" 211.8 83.7064790820066 103.518573498901
"1061" 212 84.0670612405821 106.784838145205
"1062" 212.2 82.8261149073894 109.253255652473
"1063" 212.4 80.9951404544073 110.425646731762
"1064" 212.6 79.5888390919925 111.08939552267
"1065" 212.8 76.7190098393168 111.332510177326
"1066" 213 72.8155394746607 111.20411157554
"1067" 213.2 68.515946030674 110.188214413956
"1068" 213.4 64.838074273854 109.620605061448
"1069" 213.6 60.8076576026865 108.930698482958
"1070" 213.8 56.8040509584449 107.453178945076
"1071" 214 53.1004116330264 105.090066648478
"1072" 214.2 49.7977560380931 102.469997386729
"1073" 214.4 47.3565589783496 99.1833952236099
"1074" 214.6 46.2203506664291 95.5422476700628
"1075" 214.8 46.315963476441 91.418635806203
"1076" 215 47.3013952798775 87.7760520950594
"1077" 215.2 49.4144240469727 84.5778863370559
"1078" 215.4 52.3733962240173 82.1307278808392
"1079" 215.6 56.1876380081328 80.2697233628024
"1080" 215.8 59.7782550888027 78.2876146123124
"1081" 216 63.4371514971368 76.4634893142395
"1082" 216.2 66.8667963003248 74.886226785929
"1083" 216.4 70.8390598142731 74.1452881765094
"1084" 216.6 74.0436857193179 73.7301636465629
"1085" 216.8 78.3619116395696 73.6073629861588
"1086" 217 81.2282717376511 73.9660006888271
"1087" 217.2 83.7613521494922 73.3695818265581
"1088" 217.4 86.3522550417098 70.4949148418769
"1089" 217.6 87.3922041683309 66.89735800426
"1090" 217.8 87.8011189014566 63.8929904717992
"1091" 218 86.8567482351975 60.8202076724503
"1092" 218.2 85.1058338484504 57.9228369133533
"1093" 218.4 82.1181114260655 56.1033411153314
"1094" 218.6 78.29886918992 54.9518440280424
"1095" 218.8 74.2150653433189 54.8033357340712
"1096" 219 70.3311864904286 55.2205614578124
"1097" 219.2 66.8754241221222 56.3197865693307
"1098" 219.4 62.8380895234842 58.1962439169788
"1099" 219.6 59.2104027915349 60.4738311995852
"1100" 219.8 55.528472746175 62.0305649156371
"1101" 220 51.5706057816273 62.4078751809086
"1102" 220.2 48.1149385762885 61.2137713870328
"1103" 220.4 45.4470386891569 57.9529987845384
"1104" 220.6 44.3197279327816 54.4474078053171
"1105" 220.8 44.4478943183409 50.0536803712542
"1106" 221 45.6504212889495 46.2587275244265
"1107" 221.2 48.0653400738894 43.0107982132416
"1108" 221.4 51.3069735395572 40.8131808590957
"1109" 221.6 55.3799085354685 39.5581142217538
"1110" 221.8 59.2275561394636 39.6245693498404
"1111" 222 63.0921039339559 40.58060220881
"1112" 222.2 66.612892924307 42.2873066501978
"1113" 222.4 70.0859762567795 44.4263081281306
"1114" 222.6 73.8669212109852 46.4713883495293
"1115" 222.8 78.1050797945889 48.1195101458962
"1116" 223 82.4198887639678 49.4341186497568
"1117" 223.2 86.401756816338 50.800392047628
"1118" 223.4 90.6850985195515 51.7238620240649
"1119" 223.6 95.0427983466458 53.3856611071757
"1120" 223.8 98.9781177918536 54.8727168437695
"1121" 224 102.480742559739 55.9246065599995
"1122" 224.2 105.368326081279 57.3985546343279
"1123" 224.4 108.095924350303 57.704496002401
"1124" 224.6 110.13465876036 57.2596102982211
"1125" 224.8 111.826552289139 56.2240505127834
"1126" 225 113.793057779152 54.0921328497589
"1127" 225.2 115.964131234757 53.1002039152196
"1128" 225.4 117.017096006982 52.8993909243354
"1129" 225.6 117.905195375023 53.2104400806655
"1130" 225.8 119.871452117407 54.8718291189409
"1131" 226 121.046249605629 56.9459220940118
"1132" 226.2 120.815861920449 59.7469204243964
"1133" 226.4 119.710574834774 63.2276698714748
"1134" 226.6 118.186727292637 66.2819956348662
"1135" 226.8 117.099609294188 69.063635430591
"1136" 227 115.598242452043 72.0772060428639
"1137" 227.2 113.101315164489 74.721011211317
"1138" 227.4 110.354668610859 76.3316360917415
"1139" 227.6 107.909832423913 77.4987648900871
"1140" 227.8 104.329169348673 78.1825497579506
"1141" 228 101.210137285986 78.6355271938424
"1142" 228.2 98.1917750966889 79.4921752375429
"1143" 228.4 95.3916428147294 80.1249648965509
"1144" 228.6 91.9914287664847 80.8032329576042
"1145" 228.8 89.2904526526227 81.9672883617249
"1146" 229 87.7173466797857 84.1546860933142
"1147" 229.2 87.3928171849142 87.3354573878236
"1148" 229.4 88.5770094769906 90.934996600342
"1149" 229.6 90.1599162898467 94.6047237713198
"1150" 229.8 92.1972018012851 96.8067171158533
"1151" 230 95.1740133562085 98.2951844958811
"1152" 230.2 97.7555214316922 98.4432916261562
"1153" 230.4 100.449724744004 97.9605739344358
"1154" 230.6 102.757290027265 96.5856602638018
"1155" 230.8 104.911834131728 93.8174094332554
"1156" 231 106.515748462945 90.1686488879278
"1157" 231.2 106.914430830794 86.0565075374457
"1158" 231.4 107.630106769867 81.4830018328577
"1159" 231.6 107.241300181115 76.8812861990037
"1160" 231.8 105.540986517608 71.8734910175073
"1161" 232 104.121373613584 67.3953935027979
"1162" 232.2 102.216211255985 63.5241363162799
"1163" 232.4 99.5487123730801 60.0489588252064
"1164" 232.6 97.9846628553872 57.3497427330556
"1165" 232.8 95.5008876574934 54.6384634174617
"1166" 233 92.0926965645893 52.4387649113653
"1167" 233.2 87.5973102892862 51.7577439130385
"1168" 233.4 83.3185608391436 52.6767684413812
"1169" 233.6 79.1060075578602 53.9364352481891
"1170" 233.8 75.1208852324702 56.3230249632083
"1171" 234 71.388195399769 59.0457492645818
"1172" 234.2 67.5124802285859 61.7960946814396
"1173" 234.4 63.9734240341117 64.1344881111275
"1174" 234.6 59.4974188769302 64.5982011996061
"1175" 234.8 54.8598978945294 63.9903904923856
"1176" 235 50.2449725433859 62.7605602051072
"1177" 235.2 45.6544111402627 62.2293609638687
"1178" 235.4 41.0976632450917 61.7362934177395
"1179" 235.6 36.4625198250699 60.7283485872015
"1180" 235.8 33.0994419076951 57.6253511367202
"1181" 236 30.9018237727732 54.0294721420341
"1182" 236.2 30.680510876366 50.1184855864946
"1183" 236.4 32.024502734484 46.6101018179843
"1184" 236.6 33.9081423282008 43.5385751883567
"1185" 236.8 37.0884055579502 41.4433015395878
"1186" 237 41.166149240132 39.9885095251046
"1187" 237.2 44.6673671430338 39.3299009112766
"1188" 237.4 48.7045627332881 39.7361633689814
"1189" 237.6 52.9736560016746 40.6857813864128
"1190" 237.8 57.4045989308266 41.3975004236579
"1191" 238 61.460202129139 42.3927046487761
"1192" 238.2 65.7415702806559 42.6497076197527
"1193" 238.4 69.7149306192651 42.784098265353
"1194" 238.6 74.0917671591886 42.7653754386261
"1195" 238.8 78.3414790982189 43.5227421313898
"1196" 239 82.4239653320608 44.3668591584157
"1197" 239.2 86.8456273915197 44.8690277485813
"1198" 239.4 90.1819898780673 44.5388239878379
"1199" 239.6 93.9445448353335 43.3541618351569
"1200" 239.8 96.8612753774118 41.1960590307656
"1201" 240 98.7306624131264 38.1952959968645
"1202" 240.2 99.1206698397809 36.7401110832981
"1203" 240.4 99.3393265401935 36.0826358827556
"1204" 240.6 99.5131253039474 35.1827245849252
"1205" 240.8 100.167797242217 34.1791205387131
"1206" 241 101.273630102715 33.3739747866869
"1207" 241.2 103.714502006172 33.6495882037869
"1208" 241.4 106.374718855954 35.1146796190255
"1209" 241.6 107.959564279642 37.7345631885049
"1210" 241.8 108.437665653302 41.3346945622322
"1211" 242 108.34405201345 45.5208074491492
"1212" 242.2 108.102147386537 49.5986294915375
"1213" 242.4 106.746358207404 53.4119842324991
"1214" 242.6 104.616322752499 56.2412890734081
"1215" 242.8 102.495259810553 59.1057737339496
"1216" 243 99.5915640789827 61.6171762333205
"1217" 243.2 96.7166103365665 63.8270330545086
"1218" 243.4 94.5711315347846 66.3686276040069
"1219" 243.6 93.2905514800197 69.912965741687
"1220" 243.8 92.4414895986365 73.4051941733072
"1221" 244 91.2591642958649 76.9708843127863
"1222" 244.2 89.1728750901922 80.533282003814
"1223" 244.4 86.1914054202826 82.9341298682574
"1224" 244.6 82.2273235725326 83.8316995624357
"1225" 244.8 77.7232408548409 84.6559854687975
"1226" 245 73.181962179302 84.3995131889195
"1227" 245.2 68.7472622799266 83.6323710721182
"1228" 245.4 64.4561973344111 82.2824231057566
"1229" 245.6 60.6424531184581 81.4090656428453
"1230" 245.8 57.0347763574018 81.5446270882646
"1231" 246 54.2972027495377 83.4749867855655
"1232" 246.2 52.5866966594439 87.1195451465011
"1233" 246.4 52.2183874864985 91.0864080622961
"1234" 246.6 52.7504251529549 95.602926815658
"1235" 246.8 54.7549745079815 99.0258331097508
"1236" 247 57.5648434652154 101.908535553961
"1237" 247.2 61.1631322807261 103.525851488195
"1238" 247.4 64.645772211605 104.567686123739
"1239" 247.6 68.6312000673634 105.242029795836
"1240" 247.8 72.5028876047553 106.650454255045
"1241" 248 75.7381018857425 109.337051208756
"1242" 248.2 78.4352619359821 112.021530721931
"1243" 248.4 80.9190243689618 113.379039698637
"1244" 248.6 83.8034199082233 113.806967913705
"1245" 248.8 87.2745537530028 112.741606952059
"1246" 249 90.3441186769014 110.253248822304
"1247" 249.2 93.5194938369281 107.6804287445
"1248" 249.4 96.8949795902505 105.223417115758
"1249" 249.6 99.999718672964 103.117197099798
"1250" 249.8 103.304413156663 100.621968320992
"1251" 250 105.721082612453 98.4707115839606
"1252" 250.2 107.097617835411 95.8646376375514
"1253" 250.4 107.483223587007 92.2008119149817
"1254" 250.6 106.936737635951 88.0745583511197
"1255" 250.8 105.003222995199 84.525646110891
"1256" 251 102.970456407369 81.2093373455457
"1257" 251.2 100.28030921383 78.6863599036705
"1258" 251.4 96.8285305399852 76.4219433280622
"1259" 251.6 93.3620319747124 74.4482562163343
"1260" 251.8 89.6033889362613 73.0882795103727
"1261" 252 85.6968275307363 72.2710406189324
"1262" 252.2 81.8671206791926 72.491743231835
"1263" 252.4 78.4036127572552 74.0706689510523
"1264" 252.6 75.5653468739995 76.9556904804698
"1265" 252.8 73.8739499987844 80.6039341735112
"1266" 253 72.8592940863146 84.0687410666688
"1267" 253.2 72.6590987091623 86.0523396163675
"1268" 253.4 71.7497317555689 88.565816220087
"1269" 253.6 69.4379767977699 90.5315019660994
"1270" 253.8 65.8181943217944 90.1057685032807
"1271" 254 62.0150426644724 88.8099388332562
"1272" 254.2 58.8916812745491 86.0821326167924
"1273" 254.4 56.8120397801298 83.4090091569667
"1274" 254.6 54.9987878438094 79.7248415171912
"1275" 254.8 53.0976642279908 76.5775379340255
"1276" 255 50.3995453942771 73.5894557269515
"1277" 255.2 47.9342344198416 71.4893847172578
"1278" 255.4 44.4558694759265 70.1853650424708
"1279" 255.6 40.0464474809015 70.5067597066558
"1280" 255.8 37.1246015161948 72.925185518502
"1281" 256 35.2590670772515 76.2209903813418
"1282" 256.2 35.0455624721774 79.8378366279258
"1283" 256.4 35.8620947370256 83.3519891160106
"1284" 256.6 37.8102670554637 86.2611306141572
"1285" 256.8 41.0408422024974 88.4240313564385
"1286" 257 45.3239504593735 89.8894212399098
"1287" 257.2 49.1055979223838 91.2117892552736
"1288" 257.4 52.7915938036684 92.0020608424992
"1289" 257.6 56.2056713937349 92.6310762710279
"1290" 257.8 60.1285203347325 93.1589297655676
"1291" 258 64.2101357833342 94.1386787652959
"1292" 258.2 67.5558942216213 95.5919479256404
"1293" 258.4 69.9027301508743 98.2545907631653
"1294" 258.6 70.2925531995728 101.599471121458
"1295" 258.8 70.0874133779017 105.670821579569
"1296" 259 68.1298803796812 109.004617895711
"1297" 259.2 65.7895224952959 112.682937290447
"1298" 259.4 64.0223206185051 115.110997370373
"1299" 259.6 63.6621925464263 115.598491760836
"1300" 259.8 62.9720527452204 116.865096410527
"1301" 260 62.7818674217545 117.877406297228
"1302" 260.2 63.4508567249162 119.393030866755
"1303" 260.4 65.5634875334053 121.083369493593
"1304" 260.6 68.9706935088804 121.311882114763
"1305" 260.8 72.2816010101788 121.241678566553
"1306" 261 75.800453786281 120.484870944712
"1307" 261.2 79.0481480950934 118.809730592803
"1308" 261.4 82.0978566187024 116.659331615536
"1309" 261.6 85.2565892704306 114.561295275347
"1310" 261.8 88.7926501627364 112.475064582618
"1311" 262 92.7638572962272 110.726538619576
"1312" 262.2 96.5773030079333 109.493743428554
"1313" 262.4 99.3820578561791 109.002157413134
"1314" 262.6 102.071722168684 107.52713084076
"1315" 262.8 103.479379141338 104.743045099061
"1316" 263 103.445054529086 100.543152667813
"1317" 263.2 102.921561643869 96.4900142680261
"1318" 263.4 101.683782637628 92.992342531107
"1319" 263.6 99.6855698640403 89.1684285282846
"1320" 263.8 97.8079975208384 86.0554043776947
"1321" 264 96.8737746850591 82.8601194640726
"1322" 264.2 95.2602799644981 79.2306206880678
"1323" 264.4 93.5868641764805 76.4043471467832
"1324" 264.6 90.8123423889467 74.4907981255931
"1325" 264.8 87.3623762302247 74.0712533994807
"1326" 265 83.2364790399004 74.4647291042099
"1327" 265.2 79.712194528354 76.593866761384
"1328" 265.4 76.726733981722 79.2048633753439
"1329" 265.6 74.1908653756493 82.3837009909419
"1330" 265.8 72.7296179916466 86.4308831100552
"1331" 266 71.1771978526795 90.1669834389423
"1332" 266.2 69.0293946215909 93.2500185143587
"1333" 266.4 65.2717844407551 95.127151256207
"1334" 266.6 62.2208369183863 93.2182363867091
"1335" 266.8 59.2838425451603 90.6361617081948
"1336" 267 56.9414063475099 87.4117792077855
"1337" 267.2 56.3590260054569 83.2828426322633
"1338" 267.4 57.3675508625198 78.8897705735403
"1339" 267.6 59.0192285806839 74.9836251989742
"1340" 267.8 61.2947731853712 71.6646488989934
"1341" 268 64.6377325595421 68.8871177306944
"1342" 268.2 68.4012479439092 67.2482537974758
"1343" 268.4 72.7652345155047 65.4525452787698
"1344" 268.6 76.7100037125808 64.9330460762647
"1345" 268.8 80.5143426707568 65.0271791734886
"1346" 269 85.171890311081 64.8304738081017
"1347" 269.2 89.0341400684948 65.2992740148268
"1348" 269.4 93.3208325913916 64.8350842502504
"1349" 269.6 97.2206235344494 63.177926968212
"1350" 269.8 100.512997307613 60.8986157452622
"1351" 270 103.710549962338 59.3294022531592
"1352" 270.2 106.082223367224 58.6897798966871
"1353" 270.4 107.85247898232 58.9862917346082
"1354" 270.6 110.195859268617 59.8919564481106
"1355" 270.8 111.913295075829 60.020945293475
"1356" 271 113.628915746238 58.9687543797748
"1357" 271.2 114.730558092724 56.8197966759784
"1358" 271.4 114.208047908347 53.8766927779176
"1359" 271.6 111.946926630463 50.8580686135726
"1360" 271.8 109.076248411 48.2768753749468
"1361" 272 105.619917042229 45.6172045858676
"1362" 272.2 101.7663821471 43.868007509284
"1363" 272.4 97.8460080625685 41.8729138100038
"1364" 272.6 94.4044818470927 39.1711730843753
"1365" 272.8 91.2279781042441 36.0025307517765
"1366" 273 87.8702302972746 33.6487868351295
"1367" 273.2 84.1445873184196 33.4187381885694
"1368" 273.4 80.0634810186217 34.2161252968969
"1369" 273.6 76.0835794798441 35.9504714355433
"1370" 273.8 73.0624732447384 38.5061027784972
"1371" 274 71.1069968867596 41.8454335368952
"1372" 274.2 69.6404816434704 45.4104164789754
"1373" 274.4 69.2400997785788 49.0503020761898
"1374" 274.6 69.9943013324545 53.0810346524092
"1375" 274.8 71.1406985947475 56.1036888034164
"1376" 275 73.2888784359954 58.7206517440924
"1377" 275.2 76.3143155316389 60.9343610742403
"1378" 275.4 79.0392015846141 63.0015864760194
"1379" 275.6 80.1760491917385 65.9786223237362
"1380" 275.8 79.3071083420602 69.494630781942
"1381" 276 76.8805496341887 72.6745675655641
"1382" 276.2 73.6454899689631 74.821228476371
"1383" 276.4 69.4672726702206 75.6814726159567
"1384" 276.6 65.1329100898234 76.3916434646358
"1385" 276.8 60.7080091369632 76.8611635595678
"1386" 277 56.5333965636604 77.8580292993125
"1387" 277.2 52.1024793815887 79.3051972414306
"1388" 277.4 48.7889605187282 81.6640277948402
"1389" 277.6 46.8113254857011 84.9840399554216
"1390" 277.8 46.3558357628484 89.5250235476565
"1391" 278 47.1756455999879 92.8034306228362
"1392" 278.2 49.8496528554923 95.1964203880631
"1393" 278.4 53.8037789742152 96.8637214591029
"1394" 278.6 58.0871057383484 97.922378372728
"1395" 278.8 62.3858177064916 98.308051070639
"1396" 279 66.1750980807573 97.520877690922
"1397" 279.2 69.8476688605285 95.2805687175423
"1398" 279.4 72.7153053906802 91.8558959893954
"1399" 279.6 76.0813477632815 87.8455707435684
"1400" 279.8 78.5801248212521 84.4347413658578
"1401" 280 80.6535347205545 80.9408737421612
"1402" 280.2 81.5173118443408 76.6172285528265
"1403" 280.4 81.1369197640115 72.1151541205365
"1404" 280.6 81.4456371490244 67.8484051570675
"1405" 280.8 82.549589539812 63.8728729190797
"1406" 281 85.0741497611113 60.3342644288958
"1407" 281.2 88.3241689632382 58.2889300924441
"1408" 281.4 92.0429053342726 57.9083352778665
"1409" 281.6 95.7509420029562 59.6370824994078
"1410" 281.8 98.3758270597501 62.6993553444977
"1411" 282 100.791200452569 65.5794709437915
"1412" 282.2 103.318845076078 68.6908192320322
"1413" 282.4 104.786511532972 71.8836651792216
"1414" 282.6 105.72958552576 75.2405388632933
"1415" 282.8 105.054494926818 79.1411562089626
"1416" 283 103.678574888336 82.5140961611122
"1417" 283.2 101.190666487353 84.8871592187885
"1418" 283.4 97.8144757464893 86.0828627057142
"1419" 283.6 94.5288898798331 85.5756233871296
"1420" 283.8 90.4141549282091 84.6804015393374
"1421" 284 87.177512868784 83.1159077517539
"1422" 284.2 83.7402943022413 81.0792392622706
"1423" 284.4 80.9450870834511 78.6893074791998
"1424" 284.6 78.7948996121156 75.1373649722842
"1425" 284.8 76.8729584658337 71.2828908034645
"1426" 285 76.0500491538069 67.2048329469436
"1427" 285.2 74.4182222482595 63.9779055627046
"1428" 285.4 72.0005379015606 61.2646172355754
"1429" 285.6 68.0180519128219 60.8336988726454
"1430" 285.8 65.1527240945213 61.5274798221222
"1431" 286 62.4039181253185 64.1178805806897
"1432" 286.2 60.5379833533404 67.765869672602
"1433" 286.4 59.8954316686358 71.6575621089945
"1434" 286.6 60.1899380407409 75.8695842304778
"1435" 286.8 61.5231946944722 79.9761948138155
"1436" 287 62.6734391566082 84.1311125336586
"1437" 287.2 64.7879042970611 87.7826739714887
"1438" 287.4 67.081084781276 90.6552098428984
"1439" 287.6 69.8069522775034 93.0043890789763
"1440" 287.8 73.3040372431216 94.898994532109
"1441" 288 76.5256813723301 97.1135997042843
"1442" 288.2 79.2854916893226 99.2669362375854
"1443" 288.4 79.9708912300733 101.479208938914
"1444" 288.6 78.9039896486311 103.621000352118
"1445" 288.8 76.2067707606087 105.311623969866
"1446" 289 72.3213760479344 106.081071182783
"1447" 289.2 68.5657940005812 105.800582145959
"1448" 289.4 65.1043705916302 103.730480395438
"1449" 289.6 62.0809135862401 101.605975850699
"1450" 289.8 59.5940605695299 98.676728949542
"1451" 290 57.922702570488 95.3347962084704
"1452" 290.2 55.9832744408924 91.8424383727714
"1453" 290.4 54.8458454174891 87.9042309220603
"1454" 290.6 54.4495170770147 84.8577783587066
"1455" 290.8 56.1358181567138 81.6220121565903
"1456" 291 58.3935437001009 78.2814102426605
"1457" 291.2 61.0050113889708 74.8852227395318
"1458" 291.4 63.1104942314327 71.5497575025367
"1459" 291.6 65.2110648796485 67.9534541283234
"1460" 291.8 67.0614888972653 63.7882750440989
"1461" 292 68.4521302222246 59.945152962188
"1462" 292.2 68.6698053588514 55.917782949755
"1463" 292.4 68.2745947410754 52.2507546506319
"1464" 292.6 66.2322868203833 48.5124200307567
"1465" 292.8 64.0499979974922 45.1473856448898
"1466" 293 61.3444649454679 42.5344839375513
"1467" 293.2 58.1294654532996 40.9169124954645
"1468" 293.4 54.689814088693 40.5264293045052
"1469" 293.6 51.8029920590894 41.7919153715866
"1470" 293.8 49.9315142676345 43.746656238892
"1471" 294 48.330511745729 46.7283245484259
"1472" 294.2 47.6280290641047 50.3602687764321
"1473" 294.4 48.2390047783501 54.3980012424302
"1474" 294.6 49.803853125163 58.2178127635897
"1475" 294.8 50.7878151390711 62.3785710540287
"1476" 295 51.9438879956233 66.5618222697815
"1477" 295.2 51.937918546385 70.7595328018532
"1478" 295.4 51.3956183802673 74.9612920149194
"1479" 295.6 49.3148679288881 78.9057915616199
"1480" 295.8 46.8176383466132 82.4203859516693
"1481" 296 44.54723385735 85.5114241417219
"1482" 296.2 41.6042808077965 88.3532695313318
"1483" 296.4 38.8017135340737 91.2541651132421
"1484" 296.6 35.6658751010682 93.8746470424239
"1485" 296.8 33.7522130957881 95.4045592774633
"1486" 297 32.1054697655138 96.2134820177303
"1487" 297.2 30.3350708829577 96.5724399513788
"1488" 297.4 27.9565056948446 96.0538060534877
"1489" 297.6 25.3255352911896 94.537744621843
"1490" 297.8 23.5992557626847 91.7514789732981
"1491" 298 22.7641079271491 88.049467933019
"1492" 298.2 22.1213796601917 84.1683418834341
"1493" 298.4 22.5116979037412 80.1503475106753
"1494" 298.6 23.999636620113 77.015287754482
"1495" 298.8 25.26520122865 73.7539454981683
"1496" 299 26.810920412061 70.4077984502023
"1497" 299.2 28.7445637724803 67.7212205244436
"1498" 299.4 31.2671623715301 65.5829779390778
"1499" 299.6 34.357480459358 63.5060643382756
"1500" 299.8 37.7335837726928 62.202674114512
"1501" 300 41.1108139180493 61.0729260141116
"1502" 300.2 44.819828241493 60.4512442244948
"1503" 300.4 48.4139513734189 61.1384749070595
"1504" 300.6 52.5618653399313 61.8093119565076
"1505" 300.8 56.2250219954787 61.3847489411128
"1506" 301 59.5972563053229 60.4168098563473
"1507" 301.2 62.9608617511064 58.4046529570575
"1508" 301.4 65.9115912791296 56.2379266156448
"1509" 301.6 68.8887557619684 53.1168691715308
"1510" 301.8 69.9460429363796 50.9989929599115
"1511" 302 69.8559972598308 47.5532637415785
"1512" 302.2 68.262502889061 44.0898850013916
"1513" 302.4 65.634388599156 42.0386029530356
"1514" 302.6 64.6545852530551 40.9902346536189
"1515" 302.8 64.0767425330551 38.3591157698689
"1516" 303 62.8864254418227 35.9958679042578
"1517" 303.2 61.2400600894187 35.7542206623689
"1518" 303.4 61.9733608656493 35.8215923151738
"1519" 303.6 62.8864254418227 36.4146713234801
"1520" 303.8 64.1129849587633 35.903838486555
"1521" 304 66.0736560742671 33.9440516628898
"1522" 304.2 68.8874290969338 31.8933037975912
"1523" 304.4 72.3972885813783 30.0471499495912
"1524" 304.6 73.5148402930551 28.5951297461189
"1525" 304.8 72.659681933647 27.7464145070201
"1526" 305 71.1217542809338 27.4433648432023
"1527" 305.2 69.0044907745772 28.0773626289968
"1528" 305.4 68.3684158424842 29.6694914320201
"1529" 305.6 69.2160406639641 31.7419828961189
"1530" 305.8 71.2384901839641 34.4692556261189
"1531" 306 74.1589179493396 37.3474100832385
"1532" 306.2 77.9624781985096 39.9849898973689
"1533" 306.4 81.954846082146 41.6545703186189
"1534" 306.6 85.9455850927168 42.442300031555
"1535" 306.8 88.7909005636005 44.2608251774801
"1536" 307 90.4924629561111 45.760916104603
"1537" 307.2 89.5998803716005 45.9745003928689
"1538" 307.4 90.057874231156 46.3719362907023
"1539" 307.6 90.3891508155075 49.2312088039968
"1540" 307.8 91.6205788530551 53.123101798619
"1541" 308 94.4066757387116 56.7223636514801
"1542" 308.2 97.3686547182672 59.1839021154801
"1543" 308.4 99.9750688062051 58.6855916399271
"1544" 308.6 103.028594976691 57.2140108936189
"1545" 308.8 106.336008739941 54.2306378806668
"1546" 309 107.0947566276 50.1723025948689
"1547" 309.2 105.708701996903 45.7428367074852
"1548" 309.4 102.129855410209 43.2587813266081
"1549" 309.6 98.3533220603278 44.1108640273689
"1550" 309.8 94.4397509112369 46.8818430511189
"1551" 310 92.1533948676005 50.2638776865356
"1552" 310.2 89.0990833476005 54.2944304711189
"1553" 310.4 86.6507423413783 58.3206542513689
"1554" 310.6 85.62306822574 61.2079530020201
"1555" 310.8 86.8818794293783 61.5343294682578
"1556" 311 88.2281320015135 60.9009218124776
"1557" 311.2 90.6143153689338 59.2950132267023
"1558" 311.4 93.7469487041222 56.1684803361733
"1559" 311.6 96.0331959876005 51.6967226208134
"1560" 311.8 96.304606962146 46.9867381561189
"1561" 312 95.9110503719908 41.6002039532226
"1562" 312.2 95.0835629903912 36.6104574496945
"1563" 312.4 94.0810469046139 33.7531374282271
"1564" 312.6 93.5828048781966 33.2420419456456
"1565" 312.8 93.0203039987498 32.50646171186
"1566" 313 92.149472736445 32.0115520450617
"1567" 313.2 90.9278416686654 31.448541630481
"1568" 313.4 89.2457519300903 30.9091608567474
"1569" 313.6 87.5497131475928 30.7064511271109
"1570" 313.8 85.5483222998368 30.801673510461
"1571" 314 83.4970679060769 31.3240950152157
"1572" 314.2 81.0245085890169 32.2476054967725
"1573" 314.4 78.5667413382179 33.8444555172943
"1574" 314.6 76.4603018914112 35.7386914136978
"1575" 314.8 73.8438071857942 37.6784625356003
"1576" 315 71.2184154946898 39.8926245779978
"1577" 315.2 69.0911230331517 42.6905625674944
"1578" 315.4 67.9800454891452 45.6427338703817
"1579" 315.6 67.8683381076613 48.9598470083247
"1580" 315.8 68.9624544123971 52.5108067054286
"1581" 316 71.4825501702097 55.7264022451949
"1582" 316.2 74.9632747602263 57.6912615791125
"1583" 316.4 78.7060269221635 58.4274752713876
"1584" 316.6 82.9217749677888 57.555343474759
"1585" 316.8 86.3350984082792 55.1106345454412
"1586" 317 89.6183965487663 52.1327410483159
"1587" 317.2 92.6868690085897 49.1161868734283
"1588" 317.4 95.3669928858235 45.3936560731377
"1589" 317.6 97.4328977767929 41.0497878307501
"1590" 317.8 98.300725409653 37.953647144515
"1591" 318 98.4596679025785 37.0587132809564
"1592" 318.2 98.8794288343477 36.3261786982765
"1593" 318.4 99.0058637917673 36.5409845669221
"1594" 318.6 99.054846154854 36.8388565670431
"1595" 318.8 99.8201088649212 38.0416408973442
"1596" 319 100.01893558636 40.5776118200297
"1597" 319.2 99.2163846533773 44.4836306536312
"1598" 319.4 97.4559964041932 48.317456398909
"1599" 319.6 95.593962356812 51.5834057004058
"1600" 319.8 93.1773887401096 54.5090378058424
"1601" 320 89.9817078824673 56.9983504296701
"1602" 320.2 86.5593485353495 58.4676409008965
"1603" 320.4 82.8250889939576 58.6560071804598
"1604" 320.6 78.6947893913808 56.8752230601453
"1605" 320.8 75.5277824237687 54.2385847939684
"1606" 321 72.3794533784829 51.0735745297542
"1607" 321.2 70.2101430082783 48.7235864520821
"1608" 321.4 68.405640950731 46.845427221471
"1609" 321.6 65.8932132869439 46.046331730755
"1610" 321.8 62.1320702299085 47.3945315059905
"1611" 322 59.5365337417244 50.6676292182059
"1612" 322.2 58.4243792314077 54.3676799273246
"1613" 322.4 57.9940112441672 58.182974713167
"1614" 322.6 58.9076530649496 61.9006920353329
"1615" 322.8 61.1440856249971 65.1918664164249
"1616" 323 64.5832334062513 67.9395998082568
"1617" 323.2 68.2983414217777 69.4385366515909
"1618" 323.4 72.4382162428121 69.3626750897089
"1619" 323.6 76.8310597652827 68.1564678204527
"1620" 323.8 80.7533081210126 65.8473539500156
"1621" 324 83.9234037082098 63.142851250062
"1622" 324.2 86.6410077440012 59.8843687430578
"1623" 324.4 89.9726387780051 57.8263113799937
"1624" 324.6 93.8822856719628 57.6323212790504
"1625" 324.8 97.6803968919359 58.9268931106635
"1626" 325 100.755604309511 61.7364707427866
"1627" 325.2 102.55185858094 65.0529697340047
"1628" 325.4 103.048248573571 68.4687203536863
"1629" 325.6 102.079094252684 71.6272863104621
"1630" 325.8 100.018217359105 74.1775422962795
"1631" 326 96.647008466576 75.8357909180026
"1632" 326.2 93.1592035161769 76.2314979237963
"1633" 326.4 89.592630307326 76.7733262115143
"1634" 326.6 85.7540914277596 76.3432396740705
"1635" 326.8 81.8071058043261 74.458383488274
"1636" 327 78.9581592130581 71.4892500514839
"1637" 327.2 76.4013663345516 68.7134960372354
"1638" 327.4 75.0217433144978 65.3490635783464
"1639" 327.6 74.5420832279758 61.3644940787274
"1640" 327.8 75.392227311498 57.8007078134949
"1641" 328 77.4916431866037 53.7470010836515
"1642" 328.2 79.3258009796934 51.2529300582496
"1643" 328.4 80.4586059064073 48.9645612552093
"1644" 328.6 80.4735932147187 46.5970455671434
"1645" 328.8 78.9509275176055 44.7058161554532
"1646" 329 76.0922247993434 43.310998432657
"1647" 329.2 71.7915101707279 43.3617101148525
"1648" 329.4 67.5271947210886 44.8449843871077
"1649" 329.6 63.6180978547323 46.5159633481716
"1650" 329.8 60.0886785866134 49.1923342468424
"1651" 330 57.2600666337825 52.4054300399358
"1652" 330.2 55.0094309698844 55.6639192597084
"1653" 330.4 54.3484444980827 59.3690585285655
"1654" 330.6 54.9432675528653 63.7623962191008
"1655" 330.8 56.1367114837878 67.4100605669769
"1656" 331 58.249857389977 71.276190406635
"1657" 331.2 61.1971754793424 73.9826627621065
"1658" 331.4 64.8147150903176 75.9473619586124
"1659" 331.6 69.005136780321 78.3211073723555
"1660" 331.8 72.4527256344123 80.6855502968167
"1661" 332 75.7070004059907 83.1860913117396
"1662" 332.2 78.9831905853216 84.8548742086922
"1663" 332.4 83.0190317974949 85.3940988554197
"1664" 332.6 86.9597139109187 84.6000609806122
"1665" 332.8 90.8863981695918 83.4205620265071
"1666" 333 94.4007962431906 81.3775205114487
"1667" 333.2 98.2502737144177 80.008835584915
"1668" 333.4 102.10441338936 79.2141605750117
"1669" 333.6 105.072452741343 79.7742042781317
"1670" 333.8 107.387018858618 81.5035362831277
"1671" 334 108.387948580962 83.4310651245615
"1672" 334.2 108.128373271072 86.0755251260329
"1673" 334.4 106.634099959557 88.653323330627
"1674" 334.6 103.895659066363 91.2031299012457
"1675" 334.8 100.640969266456 93.209122089544
"1676" 335 97.041545561555 94.9464036593971
"1677" 335.2 93.2788943040148 96.7234362965053
"1678" 335.4 90.1557818054309 98.135177286967
"1679" 335.6 87.0580108641535 99.1557066337725
"1680" 335.8 83.5871897562524 100.375205270316
"1681" 336 80.151770435005 102.535392412063
"1682" 336.2 78.1671548265598 104.812183736613
"1683" 336.4 77.5587947576648 107.178511766178
"1684" 336.6 78.2622870385754 110.224232253819
"1685" 336.8 79.9646798337111 112.175632027764
"1686" 337 81.5421681871474 113.346350992125
"1687" 337.2 83.3332065985061 113.64601723819
"1688" 337.4 85.8544934861815 113.082050766167
"1689" 337.6 88.6747863686809 111.481268994793
"1690" 337.8 91.1624449504074 108.90713436595
"1691" 338 93.9295771874436 106.27646154064
"1692" 338.2 96.3327004229699 103.593754230456
"1693" 338.4 98.7387996666799 100.614808230206
"1694" 338.6 100.810793125218 96.7301987340878
"1695" 338.8 102.269234976976 92.6488046927321
"1696" 339 102.81904991688 88.8924824824319
"1697" 339.2 102.289768967445 84.7955959793309
"1698" 339.4 100.785845955769 81.2675661738603
"1699" 339.6 98.8191241986505 78.5752534100369
"1700" 339.8 96.3617797953176 76.3737339080589
"1701" 340 93.4793985976586 75.5030558532547
"1702" 340.2 90.2306720182343 75.1869589615363
"1703" 340.4 86.5953097598588 76.1188908263382
"1704" 340.6 83.4718188212263 78.4829706242155
"1705" 340.8 80.9732918851158 81.4763410551039
"1706" 341 79.042062177216 84.9860362604159
"1707" 341.2 77.5529677969628 87.8686538790631
"1708" 341.4 76.9770923268353 91.2511261443828
"1709" 341.6 77.5539897152919 94.4075054139825
"1710" 341.8 77.5968380733881 95.7822040914753
"1711" 342 77.2620037567979 96.9366623042915
"1712" 342.2 75.9415869282674 97.2160420590377
"1713" 342.4 72.2818459259239 96.5023198477303
"1714" 342.6 68.9723217482736 94.2034010212826
"1715" 342.8 65.2012957542726 91.9762037401995
"1716" 343 61.2508715032947 90.6371568525228
"1717" 343.2 56.8743449536721 90.3473818979081
"1718" 343.4 52.914767548722 90.754096357112
"1719" 343.6 49.5456645315063 91.5965615170266
"1720" 343.8 46.2011501157511 92.1414945181056
"1721" 344 43.808505732362 92.2448822468454
"1722" 344.2 41.0519548010169 91.626122987746
"1723" 344.4 39.2261312048952 89.8475134247914
"1724" 344.6 38.1238864664098 86.4690658620096
"1725" 344.8 39.1257113719383 83.0608024598682
"1726" 345 41.0241655095935 79.6914843281443
"1727" 345.2 43.3331578124156 75.9108314340336
"1728" 345.4 45.5203980370434 72.7976076219845
"1729" 345.6 48.3001357051854 69.6338369194808
"1730" 345.8 50.4218337662127 66.3256863247578
"1731" 346 52.2802870241447 62.556180659284
"1732" 346.2 53.8304331395828 58.8356425984785
"1733" 346.4 55.4848482232637 54.8395777705049
"1734" 346.6 57.8178452141202 52.3362572759973
"1735" 346.8 61.5263836616369 50.845656301581
"1736" 347 65.4437371097975 50.5179702767745
"1737" 347.2 69.7569966560785 51.6393818327865
"1738" 347.4 73.9834045100517 52.6601850254505
"1739" 347.6 78.4793205211171 53.5041346792705
"1740" 347.8 82.9033462304227 53.4414437493211
"1741" 348 86.9312429775154 53.3907038098156
"1742" 348.2 90.8676746609172 54.3949783382356
"1743" 348.4 94.5968904340104 56.0477347597912
"1744" 348.6 97.441100452891 58.7234544434434
"1745" 348.8 99.3438542243116 62.3773239976852
"1746" 349 100.714454861224 66.2104339943288
"1747" 349.2 101.849882580346 69.8200103657777
"1748" 349.4 102.767087941936 73.1816338528442
"1749" 349.6 102.753469184415 76.5403977143843
"1750" 349.8 101.987337546809 80.2521798078608
"1751" 350 100.217963580002 83.9940644679747
"1752" 350.2 98.2344941718035 87.2264833344626
"1753" 350.4 95.7925611160916 90.257385755928
"1754" 350.6 92.8697849572274 92.3822353011849
"1755" 350.8 89.5419064939981 93.8292041465169
"1756" 351 86.6437196362471 94.4971731242369
"1757" 351.2 83.0835087183393 93.7682915809417
"1758" 351.4 80.629526245345 92.6540589941482
"1759" 351.6 77.9703947329882 89.9667533170497
"1760" 351.8 75.2110401069438 87.0244558223899
"1761" 352 71.9325026248287 84.8103340306002
"1762" 352.2 68.5039499353868 82.8686357040124
"1763" 352.4 66.0680177630591 80.0125741605542
"1764" 352.6 63.6685817871366 76.7822904733569
"1765" 352.8 60.9037974081263 74.217446903975
"1766" 353 57.5158860920067 72.7491734887063
"1767" 353.2 54.2230489362727 72.8314077207328
"1768" 353.4 50.8248762863759 74.2255826602158
"1769" 353.6 48.6709007740959 77.0619478685713
"1770" 353.8 47.6787019716083 81.2370681058394
"1771" 354 47.624281441658 85.179452291644
"1772" 354.2 48.1964988389595 89.4051945261437
"1773" 354.4 49.8068814941563 92.8168129787476
"1774" 354.6 52.0702080592387 96.3673179455817
"1775" 354.8 54.8352128757161 99.1697189028389
"1776" 355 57.9990341210452 101.18178461546
"1777" 355.2 62.2034469554256 101.889023938382
"1778" 355.4 66.1672238555272 102.052376729419
"1779" 355.6 70.1745890939865 101.404248922617
"1780" 355.8 73.9422633437745 100.260728170972
"1781" 356 77.7600761244066 98.1332578230594
"1782" 356.2 81.3291747199747 95.659089159877
"1783" 356.4 84.3320339907526 93.1660644521938
"1784" 356.6 86.9638753614183 90.4488066815002
"1785" 356.8 89.0121765480496 87.1215926291665
"1786" 357 91.8283865978203 84.4208556954289
"1787" 357.2 95.4356335181593 82.5462833323679
"1788" 357.4 98.2768489516647 82.2715129438832
"1789" 357.6 102.027598543735 83.279204668465
"1790" 357.8 104.950511348457 85.654914973303
"1791" 358 106.765337440635 87.9713364927808
"1792" 358.2 107.855791333245 90.5312400005037
"1793" 358.4 107.686894587179 92.531292497557
"1794" 358.6 106.619873270382 94.6641362675596
"1795" 358.8 104.259710976437 97.3242927412248
"1796" 359 101.238432377805 99.7557410112434
"1797" 359.2 97.8810139995596 101.66690879094
"1798" 359.4 93.9750679770881 103.32681594538
"1799" 359.6 90.8671478112773 104.023439231519
"1800" 359.8 88.111088384497 104.084807402637
"1801" 360 84.4006215559538 103.079048405013
"1802" 360.2 80.3546388530451 102.087724760126
"1803" 360.4 77.1039461253783 101.084961198451
"1804" 360.6 73.9243658586167 99.6084245260294
"1805" 360.8 70.6263579307763 98.1181830505981
"1806" 361 67.1558756397907 97.351605521736
"1807" 361.2 63.3415135772986 98.2647708219505
"1808" 361.4 60.7133221486017 100.243968312779
"1809" 361.6 59.4422707782433 102.506614463062
"1810" 361.8 59.4200163858531 105.338988413158
"1811" 362 60.5998590516529 107.485745886202
"1812" 362.2 62.8497766480683 109.319586436581
"1813" 362.4 66.605356187224 110.079008838149
"1814" 362.6 70.3833300747139 110.725108725731
"1815" 362.8 73.8700355344794 110.485165486149
"1816" 363 77.5375120636867 109.249917642766
"1817" 363.2 81.0692679987455 107.087319745566
"1818" 363.4 85.009353457142 104.585608319447
"1819" 363.6 88.09600381724 101.87266499553
"1820" 363.8 91.1379178256445 99.2349512005656
"1821" 364 93.1797221800595 95.8618534306293
"1822" 364.2 94.7072588745029 91.4919119734796
"1823" 364.4 94.8872784113879 87.4324300011193
"1824" 364.6 95.1782861004786 83.5801449623407
"1825" 364.8 95.3463167179301 79.368354278145
"1826" 365 95.8351274795051 75.1786365915788
"1827" 365.2 96.1088651609965 71.0732865831189
"1828" 365.4 96.6371766372945 66.7966854593264
"1829" 365.6 96.8530313679844 63.0800839761754
"1830" 365.8 95.4692654731132 58.8365247504296
"1831" 366 92.9434905077357 55.6455289987837
"1832" 366.2 89.9973216322811 52.8125613809843
"1833" 366.4 86.5215289253906 50.1016723709153
"1834" 366.6 83.0652667203705 47.6773800267694
"1835" 366.8 80.0824802249527 44.1743834031928
"1836" 367 77.7349649458558 40.4697002521369
"1837" 367.2 75.910121043067 36.6924613205166
"1838" 367.4 74.6482010824191 32.6245974571216
"1839" 367.6 74.7579860161318 29.183650177081
"1840" 367.8 76.4418846836026 26.232271912784
"1841" 368 79.4270842706743 24.5582184280056
"1842" 368.2 82.2392622125662 23.9107896467502
"1843" 368.4 85.8887492431706 24.1791688505008
"1844" 368.6 88.9263936393034 25.1630661167904
"1845" 368.8 91.3970965954518 26.6563417088796
"1846" 369 93.965360121354 29.3884351188861
"1847" 369.2 95.9202686289364 32.7659741533622
"1848" 369.4 98.1118046691456 36.2254158388092
"1849" 369.6 99.2801748164268 39.6031963801266
"1850" 369.8 99.2649859325186 43.4054495820538
"1851" 370 97.9290356261528 47.3545374671685
"1852" 370.2 95.828836926689 50.7859464279154
"1853" 370.4 93.5356731357193 53.3305926647028
"1854" 370.6 90.4561802303584 55.2847246652382
"1855" 370.8 86.6386222758647 57.1709187742183
"1856" 371 83.3879791033392 58.2482774056849
"1857" 371.2 79.7257582364477 58.2070866927453
"1858" 371.4 75.6821784286413 57.4114022874307
"1859" 371.6 72.0416641563429 56.0687539119339
"1860" 371.8 68.2095124590049 55.6065738635277
"1861" 372 64.6265065332389 55.2229007967181
"1862" 372.2 61.2423735251044 55.6641757309365
"1863" 372.4 58.427772763106 57.7593883603102
"1864" 372.6 56.5471546910118 60.1736008533193
"1865" 372.8 55.7969760389256 63.846396381559
"1866" 373 56.7260935038948 67.4223424718721
"1867" 373.2 58.7280069709941 70.7781221012885
"1868" 373.4 61.2154884123527 73.3198924141133
"1869" 373.6 64.6299963599729 75.59587321494
"1870" 373.8 67.7686700948436 77.2795704674679
"1871" 374 71.136750036679 78.216710858033
"1872" 374.2 74.859616067191 78.3553349628466
"1873" 374.4 78.1840414016272 77.7618060854222
"1874" 374.6 80.8457246318861 76.3193914390258
"1875" 374.8 83.2456638485931 74.0046667988621
"1876" 375 84.9558653390015 71.6966401340992
"1877" 375.2 87.4806244013987 68.2422802184949
"1878" 375.4 89.494636939186 64.3137027498298
"1879" 375.6 90.8877483103917 60.395682630268
"1880" 375.8 91.7166718800621 56.7887916867112
"1881" 376 92.3631423233692 53.8306655718529
"1882" 376.2 93.3008294305154 51.845360475275
"1883" 376.4 94.3209434897311 50.7445892209781
"1884" 376.6 95.7262156662003 50.2779481856023
"1885" 376.8 97.7235923405648 51.1139901433773
"1886" 377 99.071087730116 52.7979590792136
"1887" 377.2 100.154338715985 56.0952246124781
"1888" 377.4 99.5045331501341 59.67446164851
"1889" 377.6 98.2456812512751 63.5069087125972
"1890" 377.8 95.9600471917691 66.4636548832489
"1891" 378 93.2724874562754 68.785240860372
"1892" 378.2 90.9874384183538 70.3067074465848
"1893" 378.4 87.8356151761136 71.0624687488747
"1894" 378.6 84.1934182082695 71.6654842329207
"1895" 378.8 80.2850760008348 72.0782610336785
"1896" 379 77.2809694472732 71.9365604099789
"1897" 379.2 73.79766511047 70.5204561560452
"1898" 379.4 70.6960489676867 67.6999707682321
"1899" 379.6 68.3354213924007 65.0049692006982
"1900" 379.8 66.4170116771969 61.5369869112451
"1901" 380 65.7366886796584 57.576782403178
"1902" 380.2 66.2099775787403 53.6573014391687
"1903" 380.4 67.7583310365778 49.9512894994947
"1904" 380.6 68.3367797664549 48.1521421793175
"1905" 380.8 68.2656425495931 47.5843116596144
"1906" 381 67.7273787065207 46.7390187923108
"1907" 381.2 65.1528436712461 45.6929912805789
"1908" 381.4 61.9116662229668 46.7613379664658
"1909" 381.6 58.1992861337579 48.434315888385
"1910" 381.8 54.6518336191898 51.0283534690543
"1911" 382 50.4792354040884 52.4216723542444
"1912" 382.2 47.1293968565007 54.0095976743926
"1913" 382.4 44.0362288827134 56.2272414061967
"1914" 382.6 41.3753828644866 59.0289141290896
"1915" 382.8 39.8881598999598 62.43324365979
"1916" 383 39.5871158567021 65.7134154775049
"1917" 383.2 40.3803857883953 69.6058053411235
"1918" 383.4 41.3910983622159 73.6979671030713
"1919" 383.6 41.708906159215 77.5753910431822
"1920" 383.8 40.9993427115809 81.0412781712432
"1921" 384 39.122814078416 84.0937835423395
"1922" 384.2 35.9388305641364 85.8751748473378
"1923" 384.4 32.3389181125194 86.584115861825
"1924" 384.6 28.1435429048513 86.6690027980826
"1925" 384.8 25.7197842257562 87.0253746141471
"1926" 385 23.5314650768827 88.00003239844
"1927" 385.2 22.6297204206421 89.3046108673048
"1928" 385.4 22.5890515761103 90.6719806673587
"1929" 385.6 23.3794487898659 92.7664500125042
"1930" 385.8 24.9760997562391 94.6412896946804
"1931" 386 28.0244014747152 96.0539468691986
"1932" 386.2 31.3944528057099 96.6938715395412
"1933" 386.4 34.9094499674435 96.8939216631297
"1934" 386.6 39.0520791478795 97.6818453454322
"1935" 386.8 42.336194780909 98.3529427740495
"1936" 387 45.858672183604 99.3116289928651
"1937" 387.2 48.9129434097585 99.4476281963371
"1938" 387.4 51.8503760505636 98.4373836033674
"1939" 387.6 54.4674382474728 96.5473914326503
"1940" 387.8 57.6698887003873 95.5084120205959
"1941" 388 61.1383358368618 95.7762732833097
"1942" 388.2 64.5288343417973 97.6738080425341
"1943" 388.4 67.6037172967511 100.111862754426
"1944" 388.6 70.1051273057301 102.941305960041
"1945" 388.8 73.4348121021304 104.942292516283
"1946" 389 77.3264687014929 105.712609994025
"1947" 389.2 80.8674119527176 105.577994135445
"1948" 389.4 84.2015563215402 104.012441798208
"1949" 389.6 86.860397009979 101.519615760665
"1950" 389.8 88.1952978846637 97.7358534972324
"1951" 390 89.4253900823363 93.6962798786149
"1952" 390.2 90.0809647404955 89.2450083203539
"1953" 390.4 90.5053243438098 85.3047284625281
"1954" 390.6 90.7056204715664 80.932445513383
"1955" 390.8 90.9643831009209 76.7083739220615
"1956" 391 91.5971928113053 72.9105352545424
"1957" 391.2 93.6161835380148 68.995857524673
"1958" 391.4 96.4232396276948 66.1043871424502
"1959" 391.6 100.558683599215 64.3761773276157
"1960" 391.8 104.333210048096 64.3501060821663
"1961" 392 108.220850368028 65.191584346829
"1962" 392.2 111.551373064043 66.6765733767997
"1963" 392.4 114.022580127586 68.5747918658937
"1964" 392.6 116.358140400363 70.8325101374755
"1965" 392.8 117.299958526079 72.7182032250872
"1966" 393 117.914518487979 74.954691359033
"1967" 393.2 117.779116552241 78.1079925213279
"1968" 393.4 116.272842279897 81.699505086608
"1969" 393.6 114.780722599123 85.4625610080889
"1970" 393.8 112.893401827772 88.8694340230546
"1971" 394 110.608144116732 91.8523345544823
"1972" 394.2 107.889876004289 94.2886412894287
"1973" 394.4 105.07706516839 96.4478361026136
"1974" 394.6 102.108694836218 97.7149482949974
"1975" 394.8 98.6137483022847 98.5658561718092
"1976" 395 95.4659055158266 98.8163683506862
"1977" 395.2 92.1472392047958 98.4979642390354
"1978" 395.4 88.5081806503267 98.086254528
"1979" 395.6 85.737652604941 97.7958168818197
"1980" 395.8 83.4023688759403 98.2841504078159
"1981" 396 81.3025265356799 99.8348599439443
"1982" 396.2 79.5769981468281 102.101872268938
"1983" 396.4 78.0560794728643 104.116021714237
"1984" 396.6 75.5647795121693 105.14200992827
"1985" 396.8 71.5256214846762 104.952900744729
"1986" 397 68.3621842493735 103.007516717294
"1987" 397.2 65.5739383430477 100.356750299346
"1988" 397.4 62.7094524294681 97.0724229275964
"1989" 397.6 60.0789002056649 94.3441159629096
"1990" 397.8 56.9937356908439 91.5535410394293
"1991" 398 54.2351929130849 88.7514392777118
"1992" 398.2 51.4341444222 85.9036917099629
"1993" 398.4 47.9466780682216 82.0741340034073
"1994" 398.6 44.6591480750912 80.1017721579463
"1995" 398.8 40.5959210412705 79.7222141171955
"1996" 399 36.7752267268962 80.7499949830953
"1997" 399.2 34.139024407403 82.9175146550646
"1998" 399.4 32.3328663646907 86.2706460439314
"1999" 399.6 31.5683594625152 89.7030010586903
"2000" 399.8 31.1385577238867 92.5177004497007
"2001" 400 32.6218799373799 96.4154378251011
"2002" 400.2 34.7669270499456 99.4217447615033
"2003" 400.4 38.1475941611765 101.826790331244
"2004" 400.6 42.1916180887422 103.058412895966
"2005" 400.8 46.5360572357412 103.427102551157
"2006" 401 50.8842154100264 103.167826257367
"2007" 401.2 55.1343737173042 103.041355478593
"2008" 401.4 58.8909957549604 103.469000900083
"2009" 401.6 62.7377108583385 104.545160078694
"2010" 401.8 66.4595749460714 105.493520778306
"2011" 402 69.7762896915484 105.279194851115
"2012" 402.2 73.456844627033 103.736890495206
"2013" 402.4 76.6716002822981 100.796634677622
"2014" 402.6 79.7186856291112 97.8705308439358
"2015" 402.8 82.9005973448672 94.295287332824
"2016" 403 85.8992393183315 91.610669369695
"2017" 403.2 89.0281037435699 88.1257617398136
"2018" 403.4 93.0592387561599 85.8587844375829
"2019" 403.6 96.7882063121241 84.5240362517398
"2020" 403.8 101.106731850873 84.5880566863009
"2021" 404 105.578540882719 84.5486667263606
"2022" 404.2 109.669801206631 83.848941812081
"2023" 404.4 113.12205777378 81.8010551494878
"2024" 404.6 115.388115375488 79.1667471598746
"2025" 404.8 116.542019119866 76.2549708381368
"2026" 405 116.421594009265 72.539126879521
"2027" 405.2 115.02749952056 69.403338318019
"2028" 405.4 112.634793885872 67.5752417265457
"2029" 405.6 109.284371708974 66.6078974947432
"2030" 405.8 105.8795937698 66.6971645488782
"2031" 406 101.956089657278 67.4405769973237
"2032" 406.2 98.2846402175725 68.3184982875122
"2033" 406.4 94.9518062847085 69.0020701744312
"2034" 406.6 91.8712464939239 69.5790440929924
"2035" 406.8 88.2168533942391 68.5512584812915
"2036" 407 85.1617351352929 67.0836385637399
"2037" 407.2 82.171008382819 66.3751991935538
"2038" 407.4 78.883438384893 66.9032350509309
"2039" 407.6 75.6221252684676 69.1929019194285
"2040" 407.8 73.0746448317479 72.4548273116409
"2041" 408 72.2751489186838 75.5014027104073
"2042" 408.2 72.6929322252827 79.0319802264993
"2043" 408.4 73.9995588524159 82.248499326058
"2044" 408.6 76.179053558133 84.1489478135324
"2045" 408.8 78.9599458269379 84.6941611434748
"2046" 409 81.3951917583876 84.7558349236761
"2047" 409.2 84.5205632648246 83.591041772702
"2048" 409.4 86.9739865037135 81.4160022616705
"2049" 409.6 88.5515145910707 77.8455603159357
"2050" 409.8 88.6226553134126 73.8998155598719
"2051" 410 88.0398958282811 70.0092175797599
"2052" 410.2 86.6464465157832 67.0925558395319
"2053" 410.4 83.3345107640514 64.9419541566031
"2054" 410.6 79.0975479025918 63.6291298548486
"2055" 410.8 74.7176449722989 62.8626970732839
"2056" 411 70.120527101402 62.4027120543581
"2057" 411.2 65.6598637107386 61.1910862010646
"2058" 411.4 60.9621722171028 60.5481742983002
"2059" 411.6 56.601159290389 59.3893436579355
"2060" 411.8 52.6578560891878 57.44343002051
"2061" 412 49.8608005889842 54.6740089399478
"2062" 412.2 48.4872416766158 50.6952587130527
"2063" 412.4 48.1179911251143 46.2854530297961
"2064" 412.6 49.4191822506002 42.3479771267341
"2065" 412.8 51.9580429643645 38.5190652047112
"2066" 413 55.0590330946769 35.9009729758924
"2067" 413.2 59.1250855435942 34.4822752562639
"2068" 413.4 62.9359776002778 33.324115059907
"2069" 413.6 67.3053123164355 32.7790909176648
"2070" 413.8 71.1696225608125 33.0635686018537
"2071" 414 75.6062648761386 33.5466595308347
"2072" 414.2 79.6887229684809 33.580897571007
"2073" 414.4 83.364275890289 32.7559277210997
"2074" 414.6 86.4307585394194 30.3353724603921
"2075" 414.8 88.258790993261 26.7298824846073
"2076" 415 88.4764842070194 23.8196336821048
"2077" 415.2 87.5309737479119 21.2326435136748
"2078" 415.4 85.4709009326459 19.2093815816001
"2079" 415.6 82.3512787505128 16.7138204412318
"2080" 415.8 79.0485267347324 15.4000881108901
"2081" 416 75.4866720275313 13.381535152134
"2082" 416.2 72.2252226971907 11.3612927200852
"2083" 416.4 70.0751532715544 9.56012832984639
"2084" 416.6 68.3910086748287 7.6213565414293
"2085" 416.8 67.0152717746727 6.19933913582281
"2086" 417 65.9814710133105 5.43242583320128
"2087" 417.2 65.4314554962008 5.09312251016379
"2088" 417.4 63.5952908552821 4.4341107354146
"2089" 417.6 61.9306262003379 4.1534523812204
"2090" 417.8 61.2257711601281 4.04681027119507
"2091" 418 60.5565885876017 3.93599340968385
"2092" 418.2 60.5146478946911 3.98932031935146
"2093" 418.4 59.2846582578197 3.83635098586734
"2094" 418.6 57.7833198140788 3.47642042126808
"2095" 418.8 55.22393063482 3.46071336885219
"2096" 419 53.1174904516157 3.81575253418714
"2097" 419.2 50.6491190358739 3.69499312654085
"2098" 419.4 48.2488630005886 3.45765233279667
"2099" 419.6 46.4195072583146 3.51610974645129
"2100" 419.8 44.3578438964595 3.55405199777869
"2101" 420 43.0988599783386 3.89115935283556
"2102" 420.2 41.2247751854457 4.58896442999422
"2103" 420.4 39.2113711019209 6.20666493707923
"2104" 420.6 37.4826088113037 7.7078302236529
"2105" 420.8 35.2570209370921 9.51818035536583
"2106" 421 33.0864730735524 11.2045653937527
"2107" 421.2 30.2959836993942 12.5552105606897
"2108" 421.4 28.0739409185644 13.8856398852037
"2109" 421.6 25.9774623721092 14.7293716970684
"2110" 421.8 23.4615012280649 15.3834994405927
"2111" 422 22.0388216516667 15.8246747209345
"2112" 422.2 20.749278916177 16.3778999882327
"2113" 422.4 18.892019144477 17.7065931117333
"2114" 422.6 17.4910295095709 19.4537659996197
"2115" 422.8 16.2391736833553 22.4536653335079
"2116" 423 15.165019062198 24.9905826992457
"2117" 423.2 14.344351736661 27.4904573493842
"2118" 423.4 13.9215307659761 29.7191808821761
"2119" 423.6 13.4376897439617 31.3970472480327
"2120" 423.8 12.5208004412973 33.6541545441519
"2121" 424 10.5126731993277 35.8137936157687
"2122" 424.2 8.51032351920148 37.7991090323653
"2123" 424.4 6.72782342889074 40.4903635938504
"2124" 424.6 6.62356480225134 43.2954999271158
"2125" 424.8 7.9354592352674 45.8068852848067
"2126" 425 9.65498452467596 47.5773808290635
"2127" 425.2 12.335782518962 48.663481486537
"2128" 425.4 15.0340878728187 48.5636278976891
"2129" 425.6 17.9327733156402 47.4627812142409
"2130" 425.8 20.1902697003064 45.9047446371756
"2131" 426 21.9664031836963 43.5045810614675
"2132" 426.2 23.2417624640664 40.4835406010508
"2133" 426.4 23.5345225038393 37.6777101018545
"2134" 426.6 23.2804190683444 35.4926781707188
"2135" 426.8 22.8732234641662 34.4214473886562
"2136" 427 22.6176236480696 34.0019619423835
"2137" 427.2 22.6546469456383 33.6410174812621
"2138" 427.4 23.2252428696651 33.2475992183498
"2139" 427.6 24.8128156959933 33.1114178403969
"2140" 427.8 26.8785166510089 33.5137139647622
"2141" 428 29.1520531202041 35.0984950779321
"2142" 428.2 32.3220778337057 35.3528005573943
"2143" 428.4 35.2381612000883 34.6049716834236
"2144" 428.6 38.068813667296 32.7118519892445
"2145" 428.8 40.3544707067052 29.4867415625223
"2146" 429 41.2322767162131 26.5168484853618
"2147" 429.2 41.2610729483915 23.8144512867116
"2148" 429.4 40.6481472956028 21.9920941585836
"2149" 429.6 39.9891102726547 21.062938401915
"2150" 429.8 39.3158463884077 20.6874203043055
"2151" 430 38.5503793905586 20.2984283464617
"2152" 430.2 36.652502902506 19.9053389712759
"2153" 430.4 33.7467482728083 19.5355520734123
"2154" 430.6 30.3197938523394 20.436372174678
"2155" 430.8 27.0739971949344 22.415540338169
"2156" 431 24.1373825843987 24.4342536539464
"2157" 431.2 21.0014193942239 27.1736782131898
"2158" 431.4 17.9132279679524 29.5559406635385
"2159" 431.6 15.3007411349631 31.9107657538266
"2160" 431.8 12.9259592982929 33.2771584178408
"2161" 432 11.7337698865942 33.3809248442018
"2162" 432.2 11.3881638342216 33.2309908241015
"2163" 432.4 11.2929872105384 33.1559347410056
"2164" 432.6 11.0776407185619 33.0516953686644
"2165" 432.8 10.9412871487661 32.7736267125734
"2166" 433 10.8497263846915 32.0858406411771
"2167" 433.2 10.6946223436267 30.5710238098317
"2168" 433.4 10.9115914951316 29.1242419997493
"2169" 433.6 11.5705918284567 27.7286047756133
"2170" 433.8 12.1314955227038 26.3193949085085
"2171" 434 12.8200601042225 24.9944476816251
"2172" 434.2 14.5997835146722 23.1706989390449
"2173" 434.4 16.0296008715891 21.5941200330864
"2174" 434.6 17.5565871842722 20.3260279664829
"2175" 434.8 18.8480355821576 18.8350446414499
"2176" 435 19.6207441560684 17.9186888240236
"2177" 435.2 21.1098101655355 16.0793098030422
"2178" 435.4 21.717368345875 15.399932252786
"2179" 435.6 23.3344212883832 13.9392079723618
"2180" 435.8 25.1717507058968 12.6400690729044
"2181" 436 27.31230846225 11.2667110197645
"2182" 436.2 28.8656247501638 10.1128229267746
"2183" 436.4 30.1876772920965 9.07744012997169
"2184" 436.6 31.6288108493578 7.93808637339344
"2185" 436.8 33.118461561663 7.170050654297
"2186" 437 35.2313215557958 6.31544293021137
"2187" 437.2 36.9623253789317 5.73465291053875
"2188" 437.4 39.3812016812108 4.93149785125738
"2189" 437.6 41.9310208820819 4.27130824102118
"2190" 437.8 44.1148500099769 3.45734212229755
"2191" 438 45.90228105862 2.62220039628305
"2192" 438.2 47.7922329079711 1.9693845412328
"2193" 438.4 49.8477051806748 1.25069110897715
"2194" 438.6 52.0683871667047 1.00906344100069
"2195" 438.8 54.3577056760271 0.714131732607273
"2196" 439 56.4362481425906 0.589616682177894
"2197" 439.2 58.9099104269144 0.137436782249345
"2198" 439.4 61.2471952622273 0.0412220615796596
"2199" 439.6 63.9713282932796 0.442205827639428
"2200" 439.8 66.810159580126 1.03394829238648
"2201" 440 70.14801395344 1.72967983194368
"2202" 440.2 72.7102833150396 2.29063647855677
"2203" 440.4 74.0478490902253 2.35098248677028
"2204" 440.6 75.9905131418813 2.17420425225806
"2205" 440.8 77.3692675902862 2.14147977242533
"2206" 441 79.4805077668659 2.71449322565165
"2207" 441.2 80.0461933903333 3.00944703832815
"2208" 441.4 81.1301668870009 4.03069450708806
"2209" 441.6 83.0970725880021 5.03646892288116
"2210" 441.8 84.8838231358682 6.39142565306034
"2211" 442 86.1088895146155 7.16270210630055
"2212" 442.2 87.5335945878237 7.58225018342555
"2213" 442.4 87.1075764862332 7.48374910688754
"2214" 442.6 86.1383531189105 7.31502072703358
"2215" 442.8 86.2956676570328 7.43699602981903
"2216" 443 86.6437183139294 7.68688581781655
"2217" 443.2 88.0810676069889 8.8269017786263
"2218" 443.4 89.2417839937062 10.1043776579697
"2219" 443.6 90.5570305809109 12.3142772995843
"2220" 443.8 92.1760231790287 14.3328009297822
"2221" 444 94.5594015181785 16.1195118488769
"2222" 444.2 97.2328164503453 16.9087053235635
"2223" 444.4 99.7602990133218 16.815822941254
"2224" 444.6 101.699944590883 17.0459740402186
"2225" 444.8 103.89993520766 17.8110802799398
"2226" 445 105.771396408994 19.4465943182581
"2227" 445.2 106.318083619998 21.8455204491073
"2228" 445.4 105.966965285375 24.6716109906616
"2229" 445.6 105.180101093441 27.5925220237232
"2230" 445.8 104.132823333411 30.3412716553806
"2231" 446 103.112778056152 33.3379923019967
"2232" 446.2 102.281022788254 35.907779568615
"2233" 446.4 101.550010790966 37.5868609374624
"2234" 446.6 101.392677792752 38.24727952208
"2235" 446.8 101.39215922415 38.8511326418295
"2236" 447 101.300567100439 39.0422349797837
"2237" 447.2 101.283388416123 39.0279221785642
"2238" 447.4 101.331252876467 39.0510640522891
"2239" 447.6 101.423988430417 39.1251955439617
"2240" 447.8 101.573844741599 39.1215218302742
"2241" 448 102.057751013662 39.51049356751
"2242" 448.2 102.674615193045 40.0534335354194
"2243" 448.4 103.569279447599 40.7369384825989
"2244" 448.6 104.540327183663 41.7098017317939
"2245" 448.8 105.107165807424 43.6361192843021
"2246" 449 104.247447879074 45.5752789332547
"2247" 449.2 102.564287497096 47.304696717658
"2248" 449.4 99.9179043057949 48.5943355000438
"2249" 449.6 96.6731211733464 49.3144149067913
"2250" 449.8 93.8633661052416 49.9844676785658
"2251" 450 90.8071057595697 51.1117936669788
"2252" 450.2 88.9126396315506 52.5702165970804
"2253" 450.4 87.5205039997479 54.9089267942472
"2254" 450.6 87.1665808578362 57.2245364934926
"2255" 450.8 88.0083417008948 59.9498211533944
"2256" 451 88.8704874304746 61.1212190592243
"2257" 451.2 89.5378888901895 61.5757414801129
"2258" 451.4 90.5021939790478 62.3460517440571
"2259" 451.6 91.1386513235139 63.4422698776187
"2260" 451.8 91.2638468803185 65.2968812000875
"2261" 452 89.6275782349362 67.8132979997839
"2262" 452.2 86.3007821760031 69.2424280309033
"2263" 452.4 83.0007875492972 71.4388233606488
"2264" 452.6 80.5302169862662 73.3715400654254
"2265" 452.8 77.6238648767111 74.1943359747333
"2266" 453 74.8850975997409 73.8547038194683
"2267" 453.2 71.3623831262013 72.2316730873753
"2268" 453.4 68.0341782935296 70.3134384399071
"2269" 453.6 65.08889486729 68.0690033415298
"2270" 453.8 63.2055337887656 64.9231438352391
"2271" 454 61.9866347861256 60.4602128860727
"2272" 454.2 61.1002377833435 56.2714455574095
"2273" 454.4 59.9455678615662 52.1029131742226
"2274" 454.6 58.7171743332038 47.8876422215847
"2275" 454.8 57.0160172876721 43.7394213661753
"2276" 455 55.9999772841452 39.7190311396536
"2277" 455.2 55.5828001046762 35.1611068566847
"2278" 455.4 55.3484046916208 31.2424867006867
"2279" 455.6 55.4030066124164 26.8987195692508
"2280" 455.8 56.2797193259196 23.2582388622333
"2281" 456 58.0128397866042 20.8476454292037
"2282" 456.2 60.5056840594683 18.2598085620593
"2283" 456.4 63.9613227544453 16.9104805640871
"2284" 456.6 67.3490550362995 16.0367301515047
"2285" 456.8 71.0714938795921 16.8700217768883
"2286" 457 74.1309759044908 17.9054718508979
"2287" 457.2 76.1824204535456 18.8903143031941
"2288" 457.4 77.6269907883928 21.4974566203764
"2289" 457.6 78.3320747938058 24.8399083151286
"2290" 457.8 78.8701269523222 28.6020205784922
"2291" 458 79.4265676992293 32.5379796085744
"2292" 458.2 80.6209865170559 36.1055876868574
"2293" 458.4 80.9115588747914 39.005240762333
"2294" 458.6 79.6614038212987 42.6094535057093
"2295" 458.8 77.0012536275425 45.5688227382754
"2296" 459 74.0116569314862 48.427359699166
"2297" 459.2 71.0252007935819 50.4563639921477
"2298" 459.4 67.3477855118633 51.528908588468
"2299" 459.6 63.3025814388922 51.9111403090232
"2300" 459.8 60.2423992105713 51.2486092316029
"2301" 460 57.5568477560685 48.9916544121121
"2302" 460.2 55.7970080926509 45.75538823556
"2303" 460.4 54.6549526483666 41.7451962160932
"2304" 460.6 52.6001158451344 37.8110991547796
"2305" 460.8 49.8605687581208 35.0328314473526
"2306" 461 46.307808038322 33.1988262096811
"2307" 461.2 42.2866755397799 32.1424181587761
"2308" 461.4 37.7763532512523 32.4425655592489
"2309" 461.6 33.7223533307838 33.8613035528327
"2310" 461.8 30.1174317065275 36.136311007698
"2311" 462 27.3263239582776 39.5940665170523
"2312" 462.2 25.3817531747135 43.3471990700017
"2313" 462.4 24.3668291977369 47.7545852789592
"2314" 462.6 23.6813247707098 52.4138692826714
"2315" 462.8 23.6192825292711 56.909251908447
"2316" 463 23.3535793966712 61.3613850516636
"2317" 463.2 24.6434418533247 65.7937109100209
"2318" 463.4 26.9427667402738 68.7318364769581
"2319" 463.6 29.0747864356985 71.5499818100251
"2320" 463.8 32.144463038148 73.6083356992239
"2321" 464 34.9894058340948 74.622655426383
"2322" 464.2 38.6160084100375 74.4848685264631
"2323" 464.4 42.3368713044748 73.5368134323139
"2324" 464.6 46.2051980051826 71.8628794492869
"2325" 464.8 49.0626399695149 70.4452140332717
"2326" 465 51.9281983304999 69.3320556145013
"2327" 465.2 55.0977297485673 68.9840862552619
"2328" 465.4 57.909281217032 70.5491572683217
"2329" 465.6 60.2501967630924 73.7563665673194
"2330" 465.8 61.8878509516478 77.101408438903
"2331" 466 63.0170832129835 80.3634157645258
"2332" 466.2 63.7191080022835 84.209176268263
"2333" 466.4 64.3374360615154 87.987492842503
"2334" 466.6 64.4849447605017 91.9207509154232
"2335" 466.8 64.9613416056538 95.4185320301103
"2336" 467 65.8225039502983 98.2008136940102
"2337" 467.2 67.4447398491295 100.315695692976
"2338" 467.4 69.0892012789435 101.253756099646
"2339" 467.6 72.0612618288534 101.168411278734
"2340" 467.8 74.9236346033231 100.057213455
"2341" 468 77.9374651021553 97.077134038907
"2342" 468.2 79.3992309577649 93.6165839069388
"2343" 468.4 80.4200509303901 89.6026999737636
"2344" 468.6 81.271942406716 86.1639564339562
"2345" 468.8 82.8664801105427 82.2140082708711
"2346" 469 85.1553980984987 77.4838016286391
"2347" 469.2 87.4777660063045 74.0101920894598
"2348" 469.4 89.0655228161022 71.2537264869736
"2349" 469.6 91.8173065086238 67.8482412832007
"2350" 469.8 95.5448732483715 64.3481989516032
"2351" 470 99.6907418747509 62.0198488044186
"2352" 470.2 102.54180154515 60.2190143055033
"2353" 470.4 104.746044767621 57.4978589281335
"2354" 470.6 105.676052295331 54.595290277924
"2355" 470.8 105.265545558241 52.0225298794099
"2356" 471 102.995370664327 49.240354052877
"2357" 471.2 99.5811202737328 47.7590116287833
"2358" 471.4 95.3289707774121 47.1645925548044
"2359" 471.6 91.0880734934149 47.8934434989346
"2360" 471.8 86.8623408910361 48.0266639689824
"2361" 472 82.9949281909233 47.130517950595
"2362" 472.2 79.3665464087662 44.8871792652005
"2363" 472.4 75.4601979867849 42.6347751780749
"2364" 472.6 71.7833238672001 39.8787439101869
"2365" 472.8 67.8725825272933 37.6069072113248
"2366" 473 64.587454988331 35.1469660926992
"2367" 473.2 61.7569601209064 32.1372806125646
"2368" 473.4 59.9511525995523 28.4314407745894
"2369" 473.6 57.5528274917769 24.2841308975623
"2370" 473.8 55.9472938548475 20.2919599472611
"2371" 474 53.8474962087484 16.9774202230744
"2372" 474.2 53.3493998963465 13.8053389538834
"2373" 474.4 53.9554596395306 10.6952128322043
"2374" 474.6 56.075551656099 7.4147586811388
"2375" 474.8 57.8684169915026 5.64998089015607
"2376" 475 60.0079794988481 4.30136060062727
"2377" 475.2 62.7552285069934 3.40615947732333
"2378" 475.4 65.502075101857 3.55899901255943
"2379" 475.6 68.4780203427233 4.2305548782647
"2380" 475.8 71.8702653618563 5.91727083243017
"2381" 476 76.1987757866481 7.41296186671701
"2382" 476.2 79.6656202067641 7.52734199561374
"2383" 476.4 82.2110624505087 7.90002407438088
"2384" 476.6 85.2679706395903 9.41577127211192
"2385" 476.8 87.9190524395068 11.579757097082
"2386" 477 90.4484558275115 14.0032197573786
"2387" 477.2 92.9236225342326 16.4470304531471
"2388" 477.4 96.3365048332246 18.517279315772
"2389" 477.6 99.7194629181801 20.1606530615929
"2390" 477.8 103.164093865655 21.4916806969782
"2391" 478 104.807860317116 21.6896278048766
"2392" 478.2 104.699008828592 21.6818594859251
"2393" 478.4 104.589298870624 21.6281560998884
"2394" 478.6 105.192881656729 21.8512764192491
"2395" 478.8 106.565654197283 22.3844418653277
"2396" 479 107.496052698772 22.4844988346128
"2397" 479.2 108.118250830304 22.6003040695965
"2398" 479.4 109.333857630889 23.5644026862484
"2399" 479.6 111.326007956496 25.5653744623463
"2400" 479.8 111.951107314408 26.1519763197432
"2401" 480 112.957458674061 27.1919862361532
"2402" 480.2 113.998176973878 29.2113345633799
"2403" 480.4 115.111225985394 31.9733210563878
"2404" 480.6 116.449190985393 34.0517229630168
"2405" 480.8 116.812146196598 34.3092427403993
"2406" 481 116.688981625318 34.2733634428127
"2407" 481.2 116.619327171855 34.3238756824967
"2408" 481.4 117.280751008412 35.2085967856078
"2409" 481.6 118.188747867827 37.013323439508
"2410" 481.8 119.117144532623 39.5870152373653
"2411" 482 120.058221889733 42.3248313434416
"2412" 482.2 121.293346529815 44.7948371956733
"2413" 482.4 122.385727568259 47.3916401460432
"2414" 482.6 123.524692491962 49.6795177233003
"2415" 482.8 124.256936378736 50.904841489995
"2416" 483 125.139328389845 52.853094202331
"2417" 483.2 125.491143616331 54.2241442299073
"2418" 483.4 125.524939900422 56.1489646738314
"2419" 483.6 124.831753483098 59.1848734158286
"2420" 483.8 124.614225460751 62.0705499257026
"2421" 484 125.270043979457 64.0256643196492
"2422" 484.2 125.568733965507 65.478771350021
"2423" 484.4 125.486232074126 67.7191391795015
"2424" 484.6 124.567026600133 70.2646460211714
"2425" 484.8 122.853858525627 72.8382106412879
"2426" 485 121.928591571161 75.184788330009
"2427" 485.2 121.968279888963 77.6207636994203
"2428" 485.4 122.44185145509 79.7775619019744
"2429" 485.6 122.601432744319 81.4158846539049
"2430" 485.8 121.926576508253 83.8028972254807
"2431" 486 119.895844616034 86.4903852176905
"2432" 486.2 117.736887172884 88.0701865900451
"2433" 486.4 115.81438042245 89.0939114076264
"2434" 486.6 114.059795644638 89.9790028324497
"2435" 486.8 112.840102849811 91.1669159157651
"2436" 487 112.172451706212 92.3636065005234
"2437" 487.2 112.156799122405 92.4101383076462
"2438" 487.4 112.299055169668 92.2307728396153
"2439" 487.6 112.141466310612 92.5316552648856
"2440" 487.8 112.04247094871 93.3563623458293
"2441" 488 111.571770954141 94.5387091164794
"2442" 488.2 109.885597472557 96.2771662421238
"2443" 488.4 107.178694369003 97.4564212187585
"2444" 488.6 105.049135878992 98.6313839782167
"2445" 488.8 104.096110566783 99.4131758180796
"2446" 489 104.000129079234 99.4563461304818
"2447" 489.2 103.782436991557 99.686300140945
"2448" 489.4 103.700030559502 99.9866073707557
"2449" 489.6 103.644681222766 101.409083460119
"2450" 489.8 103.62781029974 101.550004252637
"2451" 490 103.663035520757 101.969916867554
"2452" 490.2 104.402010455603 103.131306943835
"2453" 490.4 105.047410449175 104.461373911376
"2454" 490.6 105.032913671819 106.884808795933
"2455" 490.8 103.436915205751 109.259366688463
"2456" 491 100.371522126719 111.586997275178
"2457" 491.2 96.9348454978075 113.64666378205
"2458" 491.4 93.7733429775532 114.294390669217
"2459" 491.6 89.840066797597 114.443064067101
"2460" 491.8 85.7697694399231 114.31074107127
"2461" 492 82.205929494954 115.254848235849
"2462" 492.2 78.6138642547317 117.110859663045
"2463" 492.4 75.7427710345365 119.712919491073
"2464" 492.6 75.4096026613716 120.272098685274
"2465" 492.8 75.0009935433556 120.902872742434
"2466" 493 73.5265310948785 122.354739926317
"2467" 493.2 70.5559987216892 122.949178258533
"2468" 493.4 67.0640693002321 121.62645947813
"2469" 493.6 62.6822533333701 120.077988062244
"2470" 493.8 58.1542384815588 118.676145744653
"2471" 494 54.3785965455488 116.830343988651
"2472" 494.2 50.6312578774479 114.711929334096
"2473" 494.4 46.8068154735964 112.635463110951
"2474" 494.6 43.3797618865038 109.455079561525
"2475" 494.8 39.8501626089325 106.281470875864
"2476" 495 36.825172313128 103.042599508369
"2477" 495.2 32.4219512063408 101.524555699785
"2478" 495.4 28.0987882838953 101.259871183535
"2479" 495.6 24.575565822528 101.871634359667
"2480" 495.8 22.4157081467233 102.791390015203
"2481" 496 21.618628604497 103.405978926031
"2482" 496.2 21.0141030355672 103.841031101108
"2483" 496.4 18.7673617671643 104.033150376394
"2484" 496.6 16.3075528135259 102.260146042614
"2485" 496.8 14.0061937715129 99.048361834428
"2486" 497 12.2647703096261 95.5098869105549
"2487" 497.2 10.9468956810354 91.5534423194109
"2488" 497.4 10.0582346328534 87.4009432815675
"2489" 497.6 11.005506396418 83.432426183264
"2490" 497.8 13.1449446824454 79.2963772480496
"2491" 498 15.7509530302375 76.2014760156218
"2492" 498.2 18.8400895310017 74.0293319788726
"2493" 498.4 22.3929409075384 71.5547082946777
"2494" 498.6 25.7415134298199 68.9482802729487
"2495" 498.8 27.7473050831068 66.029567740266
"2496" 499 28.308674159736 61.7601013565354
"2497" 499.2 28.0227430797034 57.5657544769579
"2498" 499.4 26.5683792482733 53.6969746770619
"2499" 499.6 24.2366638496661 49.9490382181577
"2500" 499.8 21.7587634334561 47.4295608074234
"2501" 500 18.9655009662918 45.4089524316231
"2502" 500.2 16.8385665104203 42.8800187354321
"2503" 500.4 16.0147335694346 38.9992666578214
"2504" 500.6 17.4690210170545 35.51343985864
"2505" 500.8 20.5704577982649 32.8094196419359
"2506" 501 24.0922938283136 30.4789865185636
"2507" 501.2 28.1547169040362 28.9544826556744
"2508" 501.4 31.6848143177082 27.5086823080643
"2509" 501.6 35.9798068323071 26.9128206733287
"2510" 501.8 39.9959176194567 26.6178719031963
"2511" 502 44.2124484839843 25.7689545863498
"2512" 502.2 47.7046145081788 22.8675225201434
"2513" 502.4 50.2193942064848 19.2516907720815
"2514" 502.6 51.7189883593291 15.1606910885983
"2515" 502.8 53.0871848568459 11.385254475076
"2516" 503 55.2063981587919 9.21909308930662
"2517" 503.2 58.5043360659329 8.70973513003044
"2518" 503.4 62.2923484063935 9.8495430729438
"2519" 503.6 65.0581362479783 12.292822259925
"2520" 503.8 66.9663814260824 16.3530665116068
"2521" 504 69.0464550504774 20.9957125314356
"2522" 504.2 71.1960059660707 24.8088455766807
"2523" 504.4 74.3521206238629 27.8800840158815
"2524" 504.6 78.9451754848668 29.757563505417
"2525" 504.8 83.1414979881491 30.2869210339966
"2526" 505 87.047531543401 29.1436352858496
"2527" 505.2 91.7252284862154 27.3036497508987
"2528" 505.4 93.7363505508561 25.446035478233
"2529" 505.6 95.3948196763398 24.0736758152816
"2530" 505.8 98.7107524094486 23.8869542190165
"2531" 506 100.816430675498 26.0134625595433
"2532" 506.2 102.382392168486 29.659988938585
"2533" 506.4 102.880293708497 33.9220231565619
"2534" 506.6 102.576850875674 38.4495848792983
"2535" 506.8 102.580578330334 43.0628471441611
"2536" 507 102.7990276437 47.6187894594312
"2537" 507.2 104.078466093741 51.6663744314394
"2538" 507.4 106.980521149814 54.2534398766314
"2539" 507.6 110.064122715516 55.3011519674145
"2540" 507.8 113.767159616645 54.9387770531883
"2541" 508 116.2491002565 54.0818305866049
"2542" 508.2 117.973663361101 52.2440866996269
"2543" 508.4 118.91097880316 49.8009432103806
"2544" 508.6 118.733907734679 46.3291730815389
"2545" 508.8 118.13977980433 42.9550513922336
"2546" 509 117.379220142892 39.067213848745
"2547" 509.2 115.724879563465 35.3332669479586
"2548" 509.4 114.634588047381 31.8878830714757
"2549" 509.6 114.332834686972 31.0412469147151
"2550" 509.8 114.30644634895 31.0778624551268
"2551" 510 114.189097182122 31.0947253604462
"2552" 510.2 114.047564677024 30.2706088799532
"2553" 510.4 113.908157637671 29.7333005052442
"2554" 510.6 113.908343372352 29.4432148082962
"2555" 510.8 113.932806611095 29.3700146555369
"2556" 511 113.913411920977 29.399613722374
"2557" 511.2 113.837163210153 29.1583650233962
"2558" 511.4 113.709444721069 28.4343084390685
"2559" 511.6 113.390477596368 26.8972003337003
"2560" 511.8 112.532886825296 25.5824447045578
"2561" 512 112.199409705498 25.2409286163814
"2562" 512.2 111.260216227634 24.2456807891213
"2563" 512.4 110.380943769365 23.2537628431921
"2564" 512.6 108.862408803802 21.6015500636921
"2565" 512.8 108.13720146124 19.9108472510114
"2566" 513 106.63942123455 17.8176794974506
"2567" 513.2 105.613482166401 16.7526480331674
"2568" 513.4 104.36516353697 15.6112219985655
"2569" 513.6 104.365673343858 15.5330124349845
"2570" 513.8 103.951275374791 15.2252144921256
"2571" 514 103.663941698728 14.9654098480405
"2572" 514.2 102.501451418478 13.7750371408822
"2573" 514.4 100.904205339631 12.8933058117144
"2574" 514.6 99.307393671803 12.4978229454435
"2575" 514.8 96.9359210935126 11.4140891641764
"2576" 515 95.6652611219443 11.1173425097279
"2577" 515.2 94.6030061347222 10.7686505930682
"2578" 515.4 93.130514415699 9.91352679997598
"2579" 515.6 92.2602220003234 8.86055894170317
"2580" 515.8 91.736062765179 8.30477399219457
"2581" 516 91.4849614175809 7.80044445875537
"2582" 516.2 90.9691942401284 7.35489746100348
"2583" 516.4 90.0267732478582 6.63021748417533
"2584" 516.6 87.9168443453508 5.66730898750303
"2585" 516.8 85.1794834679328 4.98288924343919
"2586" 517 82.4192097782384 4.19276250389993
"2587" 517.2 79.7929153456733 3.01917502104011
"2588" 517.4 76.7954477836714 1.87361243219361
"2589" 517.6 73.6045280066752 1.03247896200406
"2590" 517.8 69.6263114422562 0.658373814825809
"2591" 518 66.4182002915001 0.797289597649881
"2592" 518.2 62.7132531651907 1.14469711017543
"2593" 518.4 59.0917417655965 1.23550650905536
"2594" 518.6 56.0303635999903 1.0331256030028
"2595" 518.8 53.7383630063454 0.653473761680625
"2596" 519 50.7652694773195 1.01878789541633
"2597" 519.2 48.9981872655097 1.76418242722833
"2598" 519.4 47.4345062872589 2.87618396840142
"2599" 519.6 44.3958324213934 5.4661366792508
"2600" 519.8 41.6818769409431 8.47333219220791
"2601" 520 39.4971468257318 11.6390887015391
"2602" 520.2 37.2176293521927 13.5931989966734
"2603" 520.4 35.8133380989735 13.9574178269167
"2604" 520.6 34.1828447304591 14.1193907790233
"2605" 520.8 32.335919831004 13.8310454960184
"2606" 521 31.9223937440379 13.6175663657692
"2607" 521.2 31.8830807998587 13.6481786884037
"2608" 521.4 31.1209783340579 13.6618150683631
"2609" 521.6 29.6171264135531 13.875919155738
"2610" 521.8 27.5736838054052 15.5581393967615
"2611" 522 26.5268637975372 18.1416132358977
"2612" 522.2 26.4210686611228 21.8974198395635
"2613" 522.4 26.8050956461688 25.2610005784791
"2614" 522.6 27.997306192346 27.6860957997371
"2615" 522.8 30.3751397172208 29.7639909518721
"2616" 523 33.7411948360952 30.7279983080386
"2617" 523.2 36.8489361305619 30.8505127232974
"2618" 523.4 40.0599319602759 29.594530842005
"2619" 523.6 42.8195398090063 26.8647043528163
"2620" 523.8 44.9960128024827 23.2587591798633
"2621" 524 46.1099724954023 19.3814030529416
"2622" 524.2 46.4083041791753 15.9730953845162
"2623" 524.4 45.732779640126 12.9329329665502
"2624" 524.6 45.3969189168375 12.3016524043196
"2625" 524.8 44.777348176644 10.596834632589
"2626" 525 45.7334869956844 8.30937371785029
"2627" 525.2 48.9040231207711 6.75027180280692
"2628" 525.4 52.8793995370906 5.21503412837472
"2629" 525.6 54.7729838937129 3.82011956973478
"2630" 525.8 56.3225595553013 2.52125663457895
"2631" 526 58.6407234768665 1.29066105300844
"2632" 526.2 61.358913744597 1.54793168289642
"2633" 526.4 64.6976956613497 2.29966394168824
"2634" 526.6 68.5733414853794 2.44541479889656
"2635" 526.8 70.1272685766383 2.26934230729033
"2636" 527 72.092513191906 1.7612000438109
"2637" 527.2 74.4561014589745 1.88004575969597
"2638" 527.4 77.0032653018439 2.44413875639225
"2639" 527.6 80.7050236903185 3.79377768239288
"2640" 527.8 83.1123618427958 4.21873211576077
"2641" 528 85.2127387359572 4.48880551641719
"2642" 528.2 86.313663856999 4.83285680444634
"2643" 528.4 87.2675413676071 5.34145979323539
"2644" 528.6 88.4815281570227 6.15240605909058
"2645" 528.8 90.2255550800131 7.41738302374651
"2646" 529 92.6195215989009 9.15502943705517
"2647" 529.2 95.3378757030454 12.4020106406942
"2648" 529.4 98.2161573744927 15.6625345510887
"2649" 529.6 100.986133587599 17.1503245398691
"2650" 529.8 103.013169160934 18.2400681307023
"2651" 530 105.184721339577 18.6921363882299
"2652" 530.2 106.516434493651 18.3852753534747
"2653" 530.4 106.594980632427 18.7588482203409
"2654" 530.6 107.555119045639 19.3805025112181
"2655" 530.8 108.360344551327 18.976655857296
"2656" 531 107.931505420842 18.298824192199
"2657" 531.2 107.351311665919 18.2457909151267
"2658" 531.4 107.221438406392 18.4727980201919
"2659" 531.6 107.469199354742 18.061658251039
"2660" 531.8 106.751800528634 16.754532750278
"2661" 532 106.165713687131 16.6168495117443
"2662" 532.2 106.008621683619 16.6825408230315
"2663" 532.4 105.592378328317 17.0050605252027
"2664" 532.6 105.725986331145 17.4925590191933
"2665" 532.8 105.71530084539 17.6026811065241
"2666" 533 105.87857340829 17.8567810969444
"2667" 533.2 106.646546642743 18.7961024511263
"2668" 533.4 108.102999831029 20.4284914350821
"2669" 533.6 110.103113677366 23.2960582420412
"2670" 533.8 111.552854554753 26.3498549006812
"2671" 534 113.44106275252 30.5741683374805
"2672" 534.2 115.477824527895 33.8795081628191
"2673" 534.4 116.755030642274 34.9555377778575
"2674" 534.6 117.55450160653 35.6644063070874
"2675" 534.8 119.296926186639 37.528576953882
"2676" 535 121.130265803316 40.8257631772073
"2677" 535.2 122.285969236512 44.3730603436643
"2678" 535.4 121.81308970986 48.882986597823
"2679" 535.6 121.310210667471 52.6333702271526
"2680" 535.8 121.949920577105 56.7906512901181
"2681" 536 123.165300226826 58.965447209932
"2682" 536.2 124.5842413136 60.4120996967472
"2683" 536.4 125.573144667405 62.2035642815597
"2684" 536.6 126.422926678611 65.4921242950623
"2685" 536.8 126.372791131068 68.2513723632641
"2686" 537 126.321087706649 71.5020657417079
"2687" 537.2 125.909766353349 74.9769736005924
"2688" 537.4 125.484060272587 77.5440510931475
"2689" 537.6 124.686394633971 80.7107398541484
"2690" 537.8 123.504427763343 83.7626874805863
"2691" 538 122.374335927729 87.1755622799686
"2692" 538.2 121.436488816581 90.3657034825777
"2693" 538.4 119.763729348104 93.6864791621665
"2694" 538.6 117.655540362486 97.2961998198287
"2695" 538.8 114.933301240979 100.8107681489
"2696" 539 113.081028528226 103.813176290461
"2697" 539.2 110.108024254502 107.33186732778
"2698" 539.4 107.779460941494 110.081582530316
"2699" 539.6 105.216754011578 111.860938105595
"2700" 539.8 104.454481516148 112.191843082123
"2701" 540 101.251493635411 114.154373152491
"2702" 540.2 98.7000687820378 116.74446318329
"2703" 540.4 95.7001412221798 118.762431930046
"2704" 540.6 93.1133876081801 119.659000518706
"2705" 540.8 90.5201785707115 120.236011336709
"2706" 541 87.0888502318916 121.088390637438
"2707" 541.2 86.7728653203037 121.205921638079
"2708" 541.4 85.738075239597 121.675330709572
"2709" 541.6 83.3739269601078 122.90402885257
"2710" 541.8 80.8285325281641 124.018953850574
"2711" 542 77.5588613216349 125.723819738994
"2712" 542.2 75.294466869305 126.632944390936
"2713" 542.4 72.4865469594632 127.135910007893
"2714" 542.6 70.1837260002524 127.255046593219
"2715" 542.8 67.3620661795544 126.976695865329
"2716" 543 63.6847251750404 125.499184744191
"2717" 543.2 60.5064839783746 124.468370467701
"2718" 543.4 57.9282339366289 124.698429546641
"2719" 543.6 56.5635352441588 125.220857112923
"2720" 543.8 54.8398743464926 126.332408243754
"2721" 544 52.2797169692278 126.992552425264
"2722" 544.2 49.2477139575386 126.283282367575
"2723" 544.4 46.0476654237414 123.850555899226
"2724" 544.6 42.442661302138 121.016458506428
"2725" 544.8 38.8652892021895 119.609116374736
"2726" 545 37.1696500814635 119.945483992348
"2727" 545.2 34.2904268671412 120.082531904454
"2728" 545.4 31.1169012693233 118.496751108131
"2729" 545.6 28.0624059819182 115.868415862116
"2730" 545.8 25.3267548743482 113.677270541701
"2731" 546 22.633961032432 111.882033518616
"2732" 546.2 20.6189372798454 110.799788592335
"2733" 546.4 18.0513377499144 109.297471338481
"2734" 546.6 15.6460995211938 106.899939111428
"2735" 546.8 13.7027785626489 104.510855385923
"2736" 547 10.9534484716451 101.397402564343
"2737" 547.2 9.8808380814402 98.8444158006577
"2738" 547.4 8.62546196145416 95.3029736375521
"2739" 547.6 6.92221181770901 91.602427646521
"2740" 547.8 5.55522789928253 89.7249540101439
"2741" 548 3.40722691631771 87.3341755993801
"2742" 548.2 2.24400949896044 84.48148999034
"2743" 548.4 2.2699998863078 79.6757786407423
"2744" 548.6 2.67705533811619 75.2633035328027
"2745" 548.8 3.12335546058703 71.8781324312526
"2746" 549 2.80345659071497 67.9585285820726
"2747" 549.2 2.64043948727093 65.9159509373857
"2748" 549.4 2.00675934665358 65.1019560842536
"2749" 549.6 1.29887987929904 64.2844346480785
"2750" 549.8 0.195804149294407 62.0978313677125
"2751" 550 0.684524816919674 59.0877279382339
"2752" 550.2 2.64336135502958 55.6159672423465
"2753" 550.4 5.27000418141763 52.440762854332
"2754" 550.6 8.07579717493172 48.7907989081054
"2755" 550.8 10.9297783025946 45.6276796992267
"2756" 551 14.2216610469037 43.1586703798522
"2757" 551.2 17.946213497299 41.6584506445408
"2758" 551.4 21.8595020631465 41.077619932618
"2759" 551.6 25.2041014932812 41.5309485069146
"2760" 551.8 28.8150421260256 41.4863328674797
"2761" 552 32.2670300312723 41.5688893235463
"2762" 552.2 36.1702733695001 41.6746573495419
"2763" 552.4 40.016296500587 42.183493279588
"2764" 552.6 43.619587041827 41.913116435555
"2765" 552.8 47.1001555080999 40.6778710120478
"2766" 553 50.8128878287143 38.4652056447344
"2767" 553.2 54.3913961252494 36.7649504323727
"2768" 553.4 58.5927014199045 36.913596466824
"2769" 553.6 62.4838899881332 38.6436523567429
"2770" 553.8 65.0337900606926 41.4161883591629
"2771" 554 67.812808989487 44.8427139456809
"2772" 554.2 70.763249101129 47.9238444019837
"2773" 554.4 74.3536943309881 50.6593716872053
"2774" 554.6 78.4724865501532 52.7260001146404
"2775" 554.8 82.7424400053164 53.6227434664281
"2776" 555 86.9726055638688 54.0597907829593
"2777" 555.2 91.2322194878451 52.7087394697446
"2778" 555.4 94.9520645576063 51.1407076163211
"2779" 555.6 98.590508389367 48.2230177092998
"2780" 555.8 102.07285251191 45.08814046466
"2781" 556 105.05227567951 43.2003184796616
"2782" 556.2 107.285396723133 42.5538051318019
"2783" 556.4 109.874750335111 43.2674232953488
"2784" 556.6 112.788811091336 45.4316088294916
"2785" 556.8 113.831946577473 49.5170848330552
"2786" 557 114.691014797752 52.6393050384737
"2787" 557.2 114.141845336675 56.8345314917604
"2788" 557.4 113.755627339334 61.1022281853926
"2789" 557.6 113.505539674774 65.312344807327
"2790" 557.8 113.702586490499 69.4452890562635
"2791" 558 114.251437934467 73.7314877512668
"2792" 558.2 116.231934718896 77.335681788356
"2793" 558.4 118.199191097407 79.0201101010957
"2794" 558.6 118.330839285021 79.1998682456853
"2795" 558.8 119.851934210789 79.6396530438139
"2796" 559 120.509695476182 79.5344829843677
"2797" 559.2 121.111108982018 79.1906052597324
"2798" 559.4 122.340076112407 78.2751745259258
"2799" 559.6 123.561275905012 77.0328257305853
"2800" 559.8 124.414197257406 75.3787410699799
"2801" 560 124.929942576157 72.7100634532293
"2802" 560.2 125.559417226642 69.5929638119342
"2803" 560.4 125.518113379831 66.4029016347583
"2804" 560.6 125.803090033303 62.9844463392173
"2805" 560.8 126.042090461391 60.2156229442769
"2806" 561 126.184792254991 56.4239373650657
"2807" 561.2 125.678363118435 53.1155179882243
"2808" 561.4 125.160977366474 50.569682530711
"2809" 561.6 124.110553404412 47.3346632985911
"2810" 561.8 123.253116166429 44.3895929785592
"2811" 562 121.817007869353 40.6377334695855
"2812" 562.2 120.760365057491 37.1914340253112
"2813" 562.4 119.201124509827 34.1366978020138
"2814" 562.6 118.539128281386 31.8848047790517
"2815" 562.8 117.17822519488 29.5347809611581
"2816" 563 116.895459449387 28.4488610291444
"2817" 563.2 116.474894479523 27.994958640037
"2818" 563.4 115.688603660328 27.2926821923689
"2819" 563.6 115.021749814458 26.2757824246994
"2820" 563.8 113.493901228873 25.0988298799551
"2821" 564 111.853570302708 22.9963715017367
"2822" 564.2 110.098014469062 20.3123900460529
"2823" 564.4 108.279144959025 19.2083127107347
"2824" 564.6 106.111314601041 17.5259232399438
"2825" 564.8 104.292906992889 15.8242511028684
"2826" 565 102.042329236913 14.533197637217
"2827" 565.2 100.023043198675 13.859109799314
"2828" 565.4 97.8449574140662 14.0180894048641
"2829" 565.6 95.5474708514258 15.48107482012
"2830" 565.8 93.7353210596012 17.5286982402199
"2831" 566 92.72233956103 20.0835604898042
"2832" 566.2 92.3266355332576 22.8879962637364
"2833" 566.4 93.0962155594007 25.5926285323403
"2834" 566.6 94.2252413424915 27.3109405840638
"2835" 566.8 94.9028307775403 27.8678664833757
"2836" 567 95.8487938596384 28.284542027656
"2837" 567.2 96.8801671545474 28.5098325290456
"2838" 567.4 97.5024972098226 28.4945842259153
"2839" 567.6 97.5021956113598 28.3844463408964
"2840" 567.8 97.4301310066975 28.3356247434758
"2841" 568 97.5454716964968 28.5723304827687
"2842" 568.2 96.9647766305316 28.7422779111438
"2843" 568.4 95.1813570800579 28.8682664779258
"2844" 568.6 91.988412510486 27.3611849345695
"2845" 568.8 88.5614089789548 25.0538504596029
"2846" 569 88.2663092094691 22.7950950842226
"2847" 569.2 87.3956361452075 19.7310884070641
"2848" 569.4 85.3363908170795 17.460167935744
"2849" 569.6 83.4217925205238 18.2487755762114
"2850" 569.8 81.3204498920819 20.342127629292
"2851" 570 79.9106047574318 21.2656114847577
"2852" 570.2 78.3255439402812 22.8116391030013
"2853" 570.4 77.5990563922075 24.8023332837729
"2854" 570.6 77.7001075901168 28.0094246626287
"2855" 570.8 78.1093441605836 31.0967018644163
"2856" 571 78.4592338680786 34.6313503370946
"2857" 571.2 79.3517783739612 37.8502375800722
"2858" 571.4 81.1582371471644 40.2171597882558
"2859" 571.6 82.3315124381488 40.9132251989458
"2860" 571.8 82.35107582115 40.9695933184285
"2861" 572 82.3664054419548 41.0536369179872
"2862" 572.2 82.6107324268906 41.1479629607045
"2863" 572.4 82.5555825895357 41.206469687166
"2864" 572.6 82.5336671498733 41.1959910728002
"2865" 572.8 82.4561935815733 41.1749716590033
"2866" 573 82.4558278477926 41.1740242989921
"2867" 573.2 82.5053729829224 41.1949703415541
"2868" 573.4 82.5217035332563 41.2212979833535
"2869" 573.6 82.3496618839958 41.1654222685006
"2870" 573.8 82.3028459610894 41.1391348633548
"2871" 574 82.3138855488343 41.1514965996161
"2872" 574.2 82.5033766670399 41.2299419399601
"2873" 574.4 82.5262293883357 41.2209579457856
"2874" 574.6 82.6857191235387 41.3097770742346
"2875" 574.8 82.6515577533718 41.3061364532176
"2876" 575 82.5063039126074 41.2397840712108
"2877" 575.2 82.3775577352985 41.1814208465832
"2878" 575.4 82.6227654372076 41.1894632481819
"2879" 575.6 83.7080550955858 41.6128792394833
"2880" 575.8 86.1545394639889 42.3725220948473
"2881" 576 88.77477515395 43.1463499595679
"2882" 576.2 91.2288323304566 45.0158041166433
"2883" 576.4 92.9337962576246 47.3734959723029
"2884" 576.6 93.8335587915057 51.0642518751872
"2885" 576.8 94.3413651913719 54.6215105616064
"2886" 577 94.1179313152303 58.3628205546961
"2887" 577.2 94.0117780905497 61.9312727684953
"2888" 577.4 95.0237546200897 65.6415820088444
"2889" 577.6 97.5704589198449 68.8665161034995
"2890" 577.8 100.981694155611 70.4972094844389
"2891" 578 104.722802934494 70.4259720152006
"2892" 578.2 108.811965947365 68.7013990561075
"2893" 578.4 111.432154015707 66.9113833081402
"2894" 578.6 113.284549950045 64.6187104762914
"2895" 578.8 113.958527431981 61.9084654874237
"2896" 579 113.288721986531 58.4444870905625
"2897" 579.2 111.477002468286 55.5197899804235
"2898" 579.4 108.103687612381 53.0291231551973
"2899" 579.6 103.977097068145 51.6514836295773
"2900" 579.8 99.6745202421642 51.4871973167019
"2901" 580 95.3855482243549 51.7711188736873
"2902" 580.2 91.1098731324263 51.6315642122036
"2903" 580.4 86.8332986146801 51.2939731542927
"2904" 580.6 83.0482618965399 50.0165977973351
"2905" 580.8 79.059564140899 49.5037796118937
"2906" 581 74.902294559624 49.3917981890555
"2907" 581.2 71.2453759375454 50.5491011331531
"2908" 581.4 67.7457885706495 52.8995521258466
"2909" 581.6 65.220098213373 55.5689611391048
"2910" 581.8 63.6798488406619 58.8922122629279
"2911" 582 63.3085673672004 63.6774738574086
"2912" 582.2 63.5689085225157 68.1258642542684
"2913" 582.4 65.2811171505323 72.4715260814211
"2914" 582.6 67.5926722959658 76.4511295046884
"2915" 582.8 70.3853841212006 80.0990237353471
"2916" 583 73.4775257293541 83.2356299811691
"2917" 583.2 76.6005323048506 85.98505520004
"2918" 583.4 80.1605733109146 88.406622569193
"2919" 583.6 83.2652304969399 90.1403489964144
"2920" 583.8 84.987199137321 92.0870573691423
"2921" 584 85.5402978830086 95.4300136795147
"2922" 584.2 84.1149898842861 97.4469953904402
"2923" 584.4 80.7118165603641 98.8707298612183
"2924" 584.6 76.1121776151257 98.7723429107877
"2925" 584.8 71.6293300310984 97.9399352660469
"2926" 585 67.4170099937944 96.5953369454889
"2927" 585.2 62.2912883532791 95.8222266154009
"2928" 585.4 58.0472161864097 95.2263318185072
"2929" 585.6 53.2929369744212 94.5330834534146
"2930" 585.8 48.8665448333692 93.2691804839582
"2931" 586 45.4787663957002 90.4077533596355
"2932" 586.2 42.9322251534551 86.1461372509634
"2933" 586.4 41.3339580457634 81.2755971189933
"2934" 586.6 40.9855264925643 76.8599260408841
"2935" 586.8 40.6223464753299 72.2278364211133
"2936" 587 41.4679808945967 67.5737132412814
"2937" 587.2 43.2925380910079 63.4024437167067
"2938" 587.4 45.6320609760611 60.3037276440144
"2939" 587.6 49.7230688985641 58.1802212937628
"2940" 587.8 53.6430629099294 56.7839038102553
"2941" 588 58.1001144573892 56.374157023906
"2942" 588.2 62.4742525492922 56.6892456670968
"2943" 588.4 66.601088613185 56.4330985141678
"2944" 588.6 71.0524513862196 55.6067705925975
"2945" 588.8 75.480117158422 54.52819068975
"2946" 589 80.0054630580909 52.9881533207178
"2947" 589.2 83.7913102408592 50.7813443374953
"2948" 589.4 86.8340844945481 48.428045347684
"2949" 589.6 89.6476205540412 45.8553626622668
"2950" 589.8 92.9493529994624 44.4244481946862
"2951" 590 96.2005364379455 44.0144398290364
"2952" 590.2 98.8685754108184 45.0985875038633
"2953" 590.4 100.90519325023 46.3742182317371
"2954" 590.6 102.660679943712 48.257982502573
"2955" 590.8 103.173188714888 49.3870317354846
"2956" 591 103.315093306444 49.7515842180238
"2957" 591.2 103.783685495936 50.2253245650141
"2958" 591.4 104.402481825007 50.4034119341014
"2959" 591.6 104.719537671831 50.0891918732279
"2960" 591.8 104.815717556432 49.8371896783458
"2961" 592 104.705952607073 48.5698448003767
"2962" 592.2 103.446710648069 47.051948513635
"2963" 592.4 100.720434625667 45.1014906587862
"2964" 592.6 97.7492192663189 42.6160983524084
"2965" 592.8 94.7397152452327 42.2594751986647
"2966" 593 91.6487211613106 43.0373996089979
"2967" 593.2 88.055804465941 44.1609800021616
"2968" 593.4 84.1924914124429 44.7064427770932
"2969" 593.6 80.0246641249112 44.7560132768064
"2970" 593.8 75.8452992972243 44.7076188056025
"2971" 594 71.8227079733382 44.4101979993274
"2972" 594.2 67.6000483229875 44.3622692664781
"2973" 594.4 63.0326155289677 43.8285508033343
"2974" 594.6 58.8343784529225 42.1215381893389
"2975" 594.8 54.7596395298482 40.6455814573054
"2976" 595 50.7890586494369 40.6743351834741
"2977" 595.2 47.1470258312487 42.6822323973964
"2978" 595.4 44.727232902432 46.5068164261786
"2979" 595.6 43.2697379363396 51.0399133837915
"2980" 595.8 42.3502267551762 55.6959594902243
"2981" 596 41.2103813451047 60.6578556448435
"2982" 596.2 39.6228967307125 65.2927150949996
"2983" 596.4 38.6244236611137 69.6282781854744
"2984" 596.6 38.9837815204942 74.458016754765
"2985" 596.8 40.4856662162273 79.3405260645573
"2986" 597 42.8110658120753 83.1392193868112
"2987" 597.2 45.8242270060533 87.0794651848861
"2988" 597.4 49.2243323360331 90.529609735188
"2989" 597.6 53.1757965503606 92.8394648582626
"2990" 597.8 57.3013648019148 94.7014985533432
"2991" 598 61.3230959664329 96.2634596641666
"2992" 598.2 65.8245801068454 97.2291877853009
"2993" 598.4 70.5758731780878 97.9774732192047
"2994" 598.6 74.8280112009353 98.1566612477625
"2995" 598.8 79.4883135047819 98.2221639318101
"2996" 599 81.7050676942117 98.3342075850174
"2997" 599.2 85.4700373114751 98.4739427538943
"2998" 599.4 89.4431244507386 99.3776124899921
"2999" 599.6 92.4484444371177 100.945797401033
"3000" 599.8 93.6763661221512 101.714503329503
"3001" 600 94.9471178676632 101.794855281316
