# Supplementary material for: Adaptive switch to sexually dimorphic movements by partner-seeking termites
Source: Sci Adv. 2019 Jun 19;5(6):eaau6108. doi: 10.1126/sciadv.aau6108 (PMC6584256; doi:10.1126/sciadv.aau6108)
Supplement: Data file S1 [file aau6108_Data_file_S1.zip › Dataset/RsExperiments/170526_163_M_4_after-position_set3_5FPS.txt]

"time" "x" "y"
"1" 0 71.6616815188121 93.6804971769519
"2" 0.2 71.9891055562498 93.5268546034452
"3" 0.4 72.3625361481414 93.5170503293693
"4" 0.6 72.1315137159684 93.8749065220271
"5" 0.8 71.7768648948466 94.261533800849
"6" 1 70.8952145097111 94.7433907328175
"7" 1.2 70.2457412661229 95.5243219210601
"8" 1.4 68.2675312380384 96.6247806269722
"9" 1.6 66.7771229500963 97.0329021814571
"10" 1.8 66.5484751405224 96.5726966868376
"11" 2 67.4187220996852 96.3916575623744
"12" 2.2 68.1927710672785 97.35142695847
"13" 2.4 70.0757523698275 97.240110149441
"14" 2.6 71.7691302579804 96.6832883191448
"15" 2.8 72.6298364102936 96.3497828223592
"16" 3 71.9531762618246 96.3481668578007
"17" 3.2 71.7099459625523 96.5393817341389
"18" 3.4 70.5974396742366 97.2384921826125
"19" 3.6 69.4549269076142 98.9689544609335
"20" 3.8 69.9815511560824 100.932643695959
"21" 4 71.3558702558869 103.650721453009
"22" 4.2 73.5958274480186 105.244473703264
"23" 4.4 76.331844884998 106.517522295861
"24" 4.6 79.512888266319 107.464340095889
"25" 4.8 82.1195004586244 107.109972815136
"26" 5 83.0138643284711 106.018189613953
"27" 5.2 82.4832664365044 105.60330967804
"28" 5.4 81.1975388532149 104.937716970318
"29" 5.6 79.2538575437605 103.793098140013
"30" 5.8 75.8561346360268 102.14959748887
"31" 6 72.2146453414733 101.82217099111
"32" 6.2 68.9415046683482 103.013495888694
"33" 6.4 68.0519225241635 105.240725886292
"34" 6.6 67.5917603120593 108.684324279222
"35" 6.8 68.5645536549922 112.03443427088
"36" 7 71.0100461855597 114.939390354298
"37" 7.2 72.6534951405796 118.046433775242
"38" 7.4 74.2499196054751 121.480373967346
"39" 7.6 76.1834535986788 124.319731387609
"40" 7.8 77.4163311141437 127.263880770216
"41" 8 76.6784745362578 129.510144845807
"42" 8.2 76.3265750186317 129.139016316754
"43" 8.4 76.016365692177 128.410479347357
"44" 8.6 74.8911687497525 125.691572279373
"45" 8.8 74.3255709762746 120.851633201
"46" 9 73.1252026641417 115.714615742657
"47" 9.2 72.1344590912157 110.990640647297
"48" 9.4 70.6630771861142 105.969773556926
"49" 9.6 68.0964290826921 102.870827674643
"50" 9.8 64.4539478301853 102.064886010324
"51" 10 60.828695302397 101.955888883288
"52" 10.2 56.960224850957 102.187554314016
"53" 10.4 55.7208348840113 101.744735987679
"54" 10.6 57.1387364894589 101.246302528745
"55" 10.8 59.0694879226124 100.078207283079
"56" 11 62.4615734293471 97.3444468069569
"57" 11.2 66.0197471860164 95.6242141872002
"58" 11.4 69.9994898588901 94.5174115453949
"59" 11.6 72.8186415558573 92.5297418809773
"60" 11.8 76.5038314228348 90.0221494445509
"61" 12 79.8975855672108 87.4511590192155
"62" 12.2 82.0936479027199 84.0003055891819
"63" 12.4 84.8637168041701 79.6446610331626
"64" 12.6 87.5671494954816 75.8844949720404
"65" 12.8 89.5702088657175 74.0408950407425
"66" 13 89.4942902978484 73.9538813965373
"67" 13.2 87.6622248152839 74.8222669033668
"68" 13.4 86.6798298528272 75.8532878531188
"69" 13.6 85.8143988460542 78.9064582379617
"70" 13.8 84.1604604968777 82.8210081594651
"71" 14 82.9963366289918 86.8087332617148
"72" 14.2 81.1942535669798 91.4496824141814
"73" 14.4 79.9395265850425 95.8213620107545
"74" 14.6 79.864350165519 100.333125882911
"75" 14.8 80.0951010980472 105.233755061152
"76" 15 80.4294810312161 110.54457083847
"77" 15.2 80.1128667322579 115.512008989033
"78" 15.4 79.640816527677 120.638520648614
"79" 15.6 79.7312614642255 124.490271084808
"80" 15.8 81.9679956044178 127.196914327794
"81" 16 83.3973168901573 126.976452772369
"82" 16.2 84.428140170537 126.114076621855
"83" 16.4 85.0821969849431 124.255871552121
"84" 16.6 87.6477920743436 120.856735412284
"85" 16.8 90.2579858686306 117.101733571518
"86" 17 90.9658692372343 112.746547720116
"87" 17.2 89.04719900811 109.472750698772
"88" 17.4 85.6281588722856 107.40585535794
"89" 17.6 81.3800848969304 105.451484638455
"90" 17.8 76.5358827330145 102.353385081031
"91" 18 71.9522819091855 100.130799878546
"92" 18.2 67.953708059636 100.08143033327
"93" 18.4 64.5404222605283 101.722006435121
"94" 18.6 61.4111575234465 103.969200503486
"95" 18.8 59.859521119156 106.7773251222
"96" 19 59.8973361035512 108.401985082508
"97" 19.2 59.787205397892 108.518580713744
"98" 19.4 59.9871380413826 107.716191625243
"99" 19.6 60.4877756567885 106.485944885702
"100" 19.8 61.6089112705437 104.836219238976
"101" 20 62.6838112575722 101.98153526612
"102" 20.2 64.1396844531635 98.1171478931277
"103" 20.4 64.7460799834733 94.536803471511
"104" 20.6 65.2208660047805 90.3643149832009
"105" 20.8 65.1298351635044 86.167298022745
"106" 21 67.1608560323374 82.8307377227657
"107" 21.2 69.4295114638079 79.7105132478444
"108" 21.4 71.2835295782069 76.2937442117222
"109" 21.6 72.1236811397146 73.7747170275057
"110" 21.8 72.2325571321108 70.8172994224328
"111" 22 72.8174077212552 67.6794247006901
"112" 22.2 73.955905465976 64.8718329177925
"113" 22.4 74.9436232345714 63.0139723793022
"114" 22.6 76.4167781923415 62.306207747003
"115" 22.8 77.7274525204492 61.0636359504436
"116" 23 77.6963425155169 59.9268150239033
"117" 23.2 76.5916005142811 58.4094937218105
"118" 23.4 74.3906565131634 57.4266888164722
"119" 23.6 71.2892144562349 57.6541287249365
"120" 23.8 69.5551265500035 59.0246240998022
"121" 24 69.1034026516518 61.2904922119897
"122" 24.2 67.6079681361869 64.9421726308628
"123" 24.4 65.5917470074882 68.7542419587222
"124" 24.6 64.0052849604595 71.7346954234525
"125" 24.8 61.151102185295 74.5128883525249
"126" 25 58.4064622224635 75.3831480172822
"127" 25.2 54.5608832753835 75.5720015688622
"128" 25.4 50.2515599158981 74.7991390989569
"129" 25.6 45.8369922470563 74.2676990501151
"130" 25.8 41.6165293243093 74.1023476224097
"131" 26 38.083832218589 72.9180220193286
"132" 26.2 35.9739183644968 69.7194647390654
"133" 26.4 36.2278596366414 66.5324354695457
"134" 26.6 36.3171753316528 62.5938409750946
"135" 26.8 35.3807476770925 58.6407304962029
"136" 27 33.4576275270344 54.8282405689577
"137" 27.2 30.3763437842104 52.5092109591081
"138" 27.4 29.0002742765894 52.0540140268704
"139" 27.6 29.7623174376635 52.03138315496
"140" 27.8 31.10984053826 50.9539996291671
"141" 28 30.9823414289743 49.837727745229
"142" 28.2 30.8292553459492 50.3912143146437
"143" 28.4 29.9148616647468 51.1925696396389
"144" 28.6 28.7846118860162 53.032837192259
"145" 28.8 27.1711449510685 56.0022720880043
"146" 29 25.1846346764783 60.169619922
"147" 29.2 21.6506326723484 64.2017264140141
"148" 29.4 16.9412802397635 66.3650249340822
"149" 29.6 12.4297039650654 67.1919445663007
"150" 29.8 9.47225724908221 67.6617461225472
"151" 30 9.66555820847806 66.6841069995424
"152" 30.2 9.95597499316345 65.5832830690911
"153" 30.4 9.89069341550081 63.2484386407343
"154" 30.6 10.7480955614362 60.2970897845495
"155" 30.8 12.3873973257178 58.6145821115048
"156" 31 14.676882706994 58.01941503029
"157" 31.2 17.0924797457622 58.0058704795598
"158" 31.4 20.3486655609054 59.0076702550867
"159" 31.6 24.3189441207854 60.5916551008686
"160" 31.8 27.773601227371 62.6766490544675
"161" 32 31.6485599673374 64.300238833744
"162" 32.2 35.2895307510959 64.3622988987222
"163" 32.4 38.8194963228889 61.9302245473595
"164" 32.6 40.8203553370552 58.003073063598
"165" 32.8 43.809945816182 54.1212094486296
"166" 33 47.2239412729172 53.7757495824536
"167" 33.2 49.2804486616315 54.8285118626265
"168" 33.4 50.722340709822 54.7098435516125
"169" 33.6 50.0166822771072 53.9753535618222
"170" 33.8 49.4447470330865 54.0876859516261
"171" 34 48.2638470459548 53.9535518300855
"172" 34.2 46.6979569922517 52.9819993814869
"173" 34.4 43.7514259255582 50.8435899535117
"174" 34.6 39.9195663245435 49.1866716454022
"175" 34.8 39.7779355473063 49.3286080909603
"176" 35 40.7645393072035 50.5862375005222
"177" 35.2 40.406021544118 52.1397209965177
"178" 35.4 41.8058015076058 54.3903358740299
"179" 35.6 44.6106032866284 57.7932668664643
"180" 35.8 46.5800657929794 60.2364321437376
"181" 36 48.157999141639 60.649878497481
"182" 36.2 47.3118036836401 59.8667141917456
"183" 36.4 47.0791380961634 59.596144363712
"184" 36.6 45.5027281071046 59.0108741604183
"185" 36.8 42.7270134765932 58.3451554212718
"186" 37 39.6283060045619 55.8580560282457
"187" 37.2 36.2480649444731 51.4776130409254
"188" 37.4 35.2788048305235 47.5660446562622
"189" 37.6 34.2823202278558 46.3023526200054
"190" 37.8 33.1856476246765 47.243702653495
"191" 38 34.537522556028 48.3026632352932
"192" 38.2 35.5059596124904 51.2892299249338
"193" 38.4 37.3232579223158 56.4517113904871
"194" 38.6 38.5972523731914 61.6250127083551
"195" 38.8 36.9423183869647 66.6298781960048
"196" 39 33.4879291816503 69.0446302992025
"197" 39.2 30.85586057512 70.5389803108992
"198" 39.4 31.0725050417376 71.3206951371706
"199" 39.6 32.2002953321963 70.805741677538
"200" 39.8 34.2435930895361 70.4735103522409
"201" 40 37.0587139599067 69.8626140755533
"202" 40.2 39.8635188019816 67.8805114681495
"203" 40.4 43.2863677281452 65.3022818341247
"204" 40.6 46.3726794798117 64.7038103332153
"205" 40.8 49.70318260521 64.788725928385
"206" 41 51.9435144604842 64.1171511335807
"207" 41.2 55.4116086020771 63.1150186663949
"208" 41.4 59.2252775522807 61.9232560372981
"209" 41.6 62.1729622422235 60.2265525172222
"210" 41.8 65.4307400586925 58.1462827129964
"211" 42 66.5809113859932 56.3781513465626
"212" 42.2 66.1339169258563 55.6380177202508
"213" 42.4 64.7829852508063 56.7949112929603
"214" 42.6 63.4432313680239 57.5028668986176
"215" 42.8 61.97091536435 57.6858899336327
"216" 43 59.9043388541438 59.2189891093399
"217" 43.2 58.0900646509398 61.1645006055017
"218" 43.4 56.4162528942211 63.7569990539145
"219" 43.6 55.9092086843103 66.9951612680824
"220" 43.8 55.4552341797973 71.8255091830743
"221" 44 54.6869201329858 76.1916507984854
"222" 44.2 53.7758296651218 80.9052844247222
"223" 44.4 52.8483607644551 84.307515315993
"224" 44.6 52.3818195003435 86.6396980800622
"225" 44.8 53.2268499114183 88.1713666931046
"226" 45 54.5347557978159 88.6143942349173
"227" 45.2 54.0959128922486 87.9612057131371
"228" 45.4 53.2000541100686 86.4393850908429
"229" 45.6 51.6787625724362 85.4275013202432
"230" 45.8 50.3975241944435 83.6517128182422
"231" 46 47.7894416719745 81.5090325028521
"232" 46.2 43.8036767547284 79.2763678807157
"233" 46.4 39.1984002570376 78.9524210011891
"234" 46.6 35.1384453669327 81.3191405976838
"235" 46.8 32.3597692170596 85.4864042528911
"236" 47 30.3690076208063 90.4198539288115
"237" 47.2 26.8101706138907 94.2068828832586
"238" 47.4 22.4690466113423 94.5234588632487
"239" 47.6 19.6344901718907 92.4248187143677
"240" 47.8 18.2543809464968 88.7110302847909
"241" 48 18.6081290781635 84.1455006443045
"242" 48.2 21.6826018830101 80.6495368201547
"243" 48.4 25.9454984028972 77.4971972484293
"244" 48.6 28.5190729606487 74.2513174366305
"245" 48.8 30.4556730631941 71.2917342144001
"246" 49 30.0163456891941 68.2645268353142
"247" 49.2 27.9294985492572 65.3573484982535
"248" 49.4 24.9331701552201 61.0966544442034
"249" 49.6 21.9129065963583 58.3661558573911
"250" 49.8 18.7983344589047 56.1581185497537
"251" 50 16.3400625143281 54.2809149661795
"252" 50.2 17.2362571908777 53.7013799709365
"253" 50.4 16.9054928225126 53.4675513879027
"254" 50.6 15.7216891442322 53.6679175476222
"255" 50.8 13.8600962625066 54.8838880551808
"256" 51 11.8854975473143 57.3088138083675
"257" 51.2 9.58709831517427 61.0867402841087
"258" 51.4 6.95177608006462 64.8500088548036
"259" 51.6 4.53760404716346 67.2440615376812
"260" 51.8 3.91563963037369 67.5002923066484
"261" 52 3.88660075659982 67.5451267253859
"262" 52.2 3.74132318178845 67.6209637941329
"263" 52.4 3.67086903411694 68.1350290563676
"264" 52.6 3.52774362870103 68.0021534433899
"265" 52.8 3.53177558563713 67.924010617117
"266" 53 4.24038651406286 67.9635622687784
"267" 53.2 5.19992334584527 68.3849194741313
"268" 53.4 5.56355266280299 70.2365227414722
"269" 53.6 6.14847108516345 73.1461850187222
"270" 53.8 6.71404195743931 75.9037699572567
"271" 54 7.06589001322228 79.2393601404928
"272" 54.2 7.66440594835532 83.0267801760885
"273" 54.4 9.29338288811427 85.9986183914353
"274" 54.6 12.242637964393 88.5005859543042
"275" 54.8 16.5124864460757 90.4975705904152
"276" 55 20.3856068519235 90.5119278779622
"277" 55.2 23.4337788096635 89.1253525379691
"278" 55.4 27.6610608528082 88.4977596751564
"279" 55.6 31.1212173052811 88.6636661929673
"280" 55.8 34.3731012991046 87.6216561728497
"281" 56 35.1091900071105 85.8156489988634
"282" 56.2 37.46159465627 82.6155001221986
"283" 56.4 40.328969701937 80.5109763292411
"284" 56.6 42.1988580423495 78.6093025634141
"285" 56.8 44.3119282530125 75.2351202005619
"286" 57 45.6402968371394 72.2982225182825
"287" 57.2 47.0765230522706 70.1071172763115
"288" 57.4 47.792932776415 70.0967484799768
"289" 57.6 47.5761397258826 71.160786101188
"290" 57.8 47.0791380961635 72.4947134648222
"291" 58 46.5139303901155 75.2639438640921
"292" 58.2 46.373110881435 79.5937610308116
"293" 58.4 45.190945653326 83.899583104691
"294" 58.6 43.8969344996236 86.4479794367928
"295" 58.8 43.8250725683972 86.0339711798521
"296" 59 44.6909995503173 84.5214711085649
"297" 59.2 44.7050805558942 82.7254069813184
"298" 59.4 42.1256256105911 79.6069644148801
"299" 59.6 39.0285103101635 75.5436855815387
"300" 59.8 36.0863193739266 73.0176051067683
"301" 60 33.6967231689303 69.8609846654063
"302" 60.2 31.6822351175466 65.8994789697222
"303" 60.4 31.6040554936328 60.6732161141406
"304" 60.6 33.4612970241099 56.1653123126329
"305" 60.8 35.7817681089998 53.2979296171131
"306" 61 38.383455514802 50.5779474875174
"307" 61.2 42.1296739610442 48.4560481640368
"308" 61.4 45.9673708640002 48.8567978812834
"309" 61.6 48.5126033645729 52.3028780636719
"310" 61.8 47.7234849113634 56.3528587383022
"311" 62 44.6761088869197 59.6766446465847
"312" 62.2 41.5805247074237 60.2967433880441
"313" 62.4 39.6110641558077 60.6239889753363
"314" 62.6 36.5006674482725 63.292927308204
"315" 62.8 35.7553786875911 66.2057592094327
"316" 63 37.5270116901635 66.3873182146779
"317" 63.2 38.3615976737102 65.0882333721287
"318" 63.4 37.9039548622404 62.8687567235107
"319" 63.6 38.1716792445911 58.6571070750578
"320" 63.8 38.5292261112098 53.650756975401
"321" 64 41.1472916961634 49.143382282583
"322" 64.2 45.2004230785312 46.3574574864609
"323" 64.4 48.4746171393678 46.4859686152733
"324" 64.6 50.3707651634817 45.4327391190144
"325" 64.8 51.7503726800106 42.7165935404324
"326" 65 52.2532777059595 41.6888928514722
"327" 65.2 51.3806036798019 41.5512223286299
"328" 65.4 50.7718311170915 42.6423836897982
"329" 65.6 50.9465053062513 44.2009062300465
"330" 65.8 50.3223777079537 45.1060856117047
"331" 66 47.8033626157271 46.8790382903313
"332" 66.2 43.4653653565593 48.4735298910347
"333" 66.4 38.4248102455088 49.3688688228481
"334" 66.6 34.493324096426 51.0300067472097
"335" 66.8 31.6319692193006 54.4383898444337
"336" 67 28.5705788139393 58.486181977067
"337" 67.2 24.6357732974178 61.7544240383841
"338" 67.4 20.8945333870274 65.1049011054648
"339" 67.6 18.2041310834576 69.1624343137105
"340" 67.8 17.67603935512 73.3569164481539
"341" 68 19.9050700564091 77.8546818694503
"342" 68.2 24.0716550463197 80.177411361341
"343" 68.4 28.3149156274628 81.8020893584706
"344" 68.6 30.5445891393267 82.1937371081406
"345" 68.8 32.4082663947089 83.0659873210586
"346" 69 36.3761045353808 85.685728038011
"347" 69.2 37.9218721102816 86.4404583324269
"348" 69.4 36.9657173449277 86.5698452713936
"349" 69.6 35.7403077767349 85.631169739129
"350" 69.8 33.3028203673036 85.3156438064706
"351" 70 28.1723707508063 87.7977593519186
"352" 70.2 25.4982576311929 90.5886577067163
"353" 70.4 22.4459751610056 94.6609271402749
"354" 70.6 20.8619682884948 97.7238687873186
"355" 70.8 20.5823722636725 100.064137855095
"356" 71 19.7991735789535 100.322242635427
"357" 71.2 18.5978443821273 99.5229779926198
"358" 71.4 16.6478562717708 98.9879199283511
"359" 71.6 12.5572304727674 98.3499491698586
"360" 71.8 10.0724087507536 97.0792747346157
"361" 72 10.3050833528599 97.0626678070615
"362" 72.2 10.0867271878063 96.8705202981865
"363" 72.4 9.63188784889641 96.3548591264097
"364" 72.6 8.58808789944278 95.7015115912446
"365" 72.8 8.44769813865247 95.5571604023596
"366" 73 8.35168471225927 95.5418072421923
"367" 73.2 8.40097617613454 95.6650479828638
"368" 73.4 10.2202857710171 95.7834378761491
"369" 73.6 11.6780819752211 95.3043823608568
"370" 73.8 12.9966529392725 95.3607661053859
"371" 74 15.2567118335569 96.5092821243698
"372" 74.2 18.0510343498545 98.2382439786492
"373" 74.4 21.3884150194007 99.66967504929
"374" 74.6 25.3209474001831 100.157352475477
"375" 74.8 28.6807283563092 99.5858276685004
"376" 75 32.0127645397138 98.1102546569135
"377" 75.2 35.5738545480765 96.1772889130172
"378" 75.4 39.2324236278674 94.275187404413
"379" 75.6 42.3540516981635 92.4081909897792
"380" 75.8 45.7977665886635 90.4415997507807
"381" 76 49.1256014901252 88.941094892942
"382" 76.2 53.0017035452104 87.8643525921081
"383" 76.4 57.2317991354082 87.2733459209845
"384" 76.6 61.4304989801635 86.8222077138889
"385" 76.8 65.2066223614492 86.2038500163937
"386" 77 70.2700150088017 84.7077415101797
"387" 77.2 73.4952935652574 82.2034622251752
"388" 77.4 75.8841460084917 78.0871209612222
"389" 77.6 77.4677786618884 73.7500771894722
"390" 77.8 77.268657597469 69.3540675155278
"391" 78 75.6072553950096 65.0032598196581
"392" 78.2 72.3522719768086 62.0051713935367
"393" 78.4 67.9994892390206 59.3237642215556
"394" 78.6 63.7461861937174 56.680348132805
"395" 78.8 61.2026996010524 53.1636574185111
"396" 79 60.4394581597448 50.574491606292
"397" 79.2 60.9362556844134 46.9820992269097
"398" 79.4 61.6978416069774 42.2672504695478
"399" 79.6 61.0627160131253 37.7365631760085
"400" 79.8 59.0725551921409 33.5287121791846
"401" 80 56.9140804459362 31.2430555508131
"402" 80.2 56.0015235803083 31.079700051105
"403" 80.4 57.4627642009102 32.5791758908196
"404" 80.6 58.4083286459478 33.6667792083007
"405" 80.8 59.2170822451843 36.7266071857639
"406" 81 60.5099313907359 40.819212402436
"407" 81.2 61.6818259013256 45.2855381141209
"408" 81.4 61.7778869162461 49.749181585741
"409" 81.6 60.6523439582419 54.225665610732
"410" 81.8 59.5056833849443 58.3369140020236
"411" 82 58.3720284553121 63.0343296288911
"412" 82.2 56.3090068353816 67.0180935581859
"413" 82.4 54.0870009387783 70.7640332937874
"414" 82.6 50.9007230097404 74.0259813047799
"415" 82.8 46.9611705605523 76.7681825052407
"416" 83 42.8475998556635 79.4672473721653
"417" 83.2 39.4714524030635 82.0563395016972
"418" 83.4 35.1697527455661 84.6208492407417
"419" 83.6 31.1222353544544 87.3660988443495
"420" 83.8 27.1141496554968 90.1135966211345
"421" 84 22.9029527049435 91.4005643571022
"422" 84.2 19.1563270187692 89.9290542918565
"423" 84.4 18.5354233757552 86.6254220994648
"424" 84.6 19.9185542371021 83.5891747824001
"425" 84.8 22.9734173700282 81.1860243144399
"426" 85 26.7803828866385 78.2929932921597
"427" 85.2 28.4946453859118 75.4519551252222
"428" 85.4 27.7541574349042 73.4999804318889
"429" 85.6 25.1422480727739 72.2307215627092
"430" 85.8 21.2618924034692 71.8195104988464
"431" 86 16.3761647197588 71.0422411973494
"432" 86.2 13.218340502597 69.3286217953263
"433" 86.4 10.9875328958399 66.1604120574046
"434" 86.6 10.4416449171634 62.2900244992096
"435" 86.8 11.2328504602863 58.1975261912573
"436" 87 12.9845981355371 56.9189206742332
"437" 87.2 13.4735566938513 55.4889237655055
"438" 87.4 15.0078213871406 52.2072827699537
"439" 87.6 16.2260480875315 49.4640466505597
"440" 87.8 16.0305207990481 46.5721141576068
"441" 88 14.8048474913857 45.1678810809444
"442" 88.2 14.6485652436027 46.4473257546547
"443" 88.4 15.867281712967 47.6049447233651
"444" 88.6 17.3043470129936 48.7481126519203
"445" 88.8 18.3308257516163 51.9509164117128
"446" 89 18.8237314725998 56.4348416754222
"447" 89.2 17.9527792175206 61.1219337660615
"448" 89.4 16.8426242680582 65.1103418321871
"449" 89.6 16.821380477276 67.3460752151097
"450" 89.8 16.2661542013551 70.6050383230785
"451" 90 16.5677626776817 71.6705992711247
"452" 90.2 17.2740300471079 71.808269031
"453" 90.4 17.5818303986449 71.878757006037
"454" 90.6 16.7955257664655 71.0452740012625
"455" 90.8 16.5993934243558 70.8699760674338
"456" 91 15.6991247647279 70.5790538834983
"457" 91.2 12.8981371038907 70.568912977604
"458" 91.4 8.87001858383879 70.1744936755274
"459" 91.6 5.18115689722973 70.1961750717945
"460" 91.8 4.96922392337397 70.3228847797134
"461" 92 5.23203977952651 70.132668673891
"462" 92.2 6.73552550012837 70.1854760348538
"463" 92.4 7.99676554027588 69.7684169759796
"464" 92.6 9.65067969936684 70.6282617305104
"465" 92.8 12.3517736060435 72.2947754855194
"466" 93 15.999251255629 74.9875197671533
"467" 93.2 20.0870157298014 78.0353768044808
"468" 93.4 23.1408459530945 81.5804825675671
"469" 93.6 24.678776018978 86.1365927615865
"470" 93.8 23.5684671117998 91.0832797433131
"471" 94 20.6972461114397 95.0203666210068
"472" 94.2 17.6429194551985 97.6582356496433
"473" 94.4 17.2162464202193 99.9759104726756
"474" 94.6 18.7778990220061 100.233123733711
"475" 94.8 20.4713570467746 99.5100432205555
"476" 95 22.5926615271634 97.9217473565577
"477" 95.2 24.3462743342039 95.2410858493263
"478" 95.4 25.6791977714465 91.1814644052034
"479" 95.6 27.9203183273984 86.8802672021319
"480" 95.8 31.10984053826 84.310049938305
"481" 96 35.2857962769054 84.9201343090867
"482" 96.2 37.5782579285937 87.3791446794431
"483" 96.4 38.0584692342654 89.2264313210439
"484" 96.6 39.128174052987 89.8319804579477
"485" 96.8 39.2676953968462 88.4763379928084
"486" 97 38.9718659365486 86.5742541717628
"487" 97.2 39.738960646547 83.0671632460373
"488" 97.4 40.2258276288212 78.7547552585981
"489" 97.6 40.5577750196954 75.2837530505839
"490" 97.8 41.471253380987 71.3025736263791
"491" 98 41.8630215939047 67.3283961086488
"492" 98.2 42.2975393554669 62.6729152837464
"493" 98.4 41.5158501344343 58.3081273889306
"494" 98.6 41.1167643572409 54.1556706606941
"495" 98.8 42.796611465026 50.6937486066785
"496" 99 46.1096890242035 49.6024422550822
"497" 99.2 48.4206165826933 50.7554693363416
"498" 99.4 49.5371184296711 51.1087661107376
"499" 99.6 50.7234099649915 52.8432393220885
"500" 99.8 52.7187761137401 55.1336083264777
"501" 100 54.4231739187109 57.5652059987478
"502" 100.2 56.3252307522008 59.1198265670282
"503" 100.4 58.6940219581725 59.4652823868222
"504" 100.6 61.8791454196725 59.9823338652495
"505" 100.8 64.2427574139865 59.5801485899299
"506" 101 64.2013708310196 58.7264733350852
"507" 101.2 62.6221744821385 59.1011171080972
"508" 101.4 60.6180549179613 58.2299315942009
"509" 101.6 56.7150518325635 57.7871941426472
"510" 101.8 52.373351306033 59.1476621568309
"511" 102 49.1408181911438 61.4695011087124
"512" 102.2 46.2037273266634 64.5707772085323
"513" 102.4 42.791119872851 68.2011316296035
"514" 102.6 39.5637667626635 71.8174832575323
"515" 102.8 36.9414517112201 75.5292975187317
"516" 103 36.85574286267 78.9298606847482
"517" 103.2 39.1115004349794 82.3982307133695
"518" 103.4 42.9069361437211 85.961649639953
"519" 103.6 47.2043716464531 87.4692200152567
"520" 103.8 50.6237335644655 86.0766254337927
"521" 104 51.9605533628301 83.7905470183055
"522" 104.2 52.864598022452 80.0605477254303
"523" 104.4 52.3766940143135 76.5096814121722
"524" 104.6 52.076768595525 72.0921186843222
"525" 104.8 53.4450524020629 68.826358183524
"526" 105 56.8087750056835 67.2800130715822
"527" 105.2 59.618417698691 67.9182165770254
"528" 105.4 63.2753555977939 69.1345587671787
"529" 105.6 66.5683604291494 68.8408436528631
"530" 105.8 68.3132945061635 66.9526174288279
"531" 106 68.4144095366873 63.5117956394841
"532" 106.2 67.8382952513686 59.6128066280684
"533" 106.4 67.5346651870652 55.5019459129454
"534" 106.6 66.5896271964608 52.710790496979
"535" 106.8 64.9700131900235 51.5685687649422
"536" 107 62.9689237384081 51.6023026254669
"537" 107.2 60.14523272644 52.596719520435
"538" 107.4 56.8574544986186 54.0783370542636
"539" 107.6 53.1002226296345 55.0021971086602
"540" 107.8 49.4241963762986 54.269732448006
"541" 108 45.8898315163032 53.0740364235531
"542" 108.2 42.8357390592728 52.4954746229332
"543" 108.4 39.7024582020066 53.6974842231242
"544" 108.6 36.6884206417915 55.7511446856552
"545" 108.8 33.2412956327661 57.2573857134143
"546" 109 30.7093290672823 57.8550056411173
"547" 109.2 27.4468214493552 56.5530631564208
"548" 109.4 25.8341704979889 53.2151642227793
"549" 109.6 26.7578384556042 51.2110299266235
"550" 109.8 27.0165213501635 50.8462487774546
"551" 110 26.6067010385963 51.8059303443491
"552" 110.2 25.9765945281634 52.9682643398994
"553" 110.4 26.2491248332414 55.1563299391898
"554" 110.6 27.0320104562981 58.9216386657414
"555" 110.8 27.7861232039081 62.7885193022222
"556" 111 28.4777623984678 66.9899629686259
"557" 111.2 28.3260003616989 70.9863407622803
"558" 111.4 26.3575302891635 73.4587962524515
"559" 111.6 22.5058700674917 74.1930432022986
"560" 111.8 19.8619458506399 71.9500264088516
"561" 112 17.6525345971515 68.5011135039168
"562" 112.2 15.6961787829076 64.3125065210071
"563" 112.4 15.3938427161161 59.5915832345832
"564" 112.6 15.6929310216337 57.3199200020169
"565" 112.8 15.245132005634 57.792145843156
"566" 113 14.4900224508538 58.8305757768609
"567" 113.2 13.5327330822067 61.0903013190222
"568" 113.4 12.9418738223843 64.831805695167
"569" 113.6 13.8007551631998 68.3024041802768
"570" 113.8 16.0647175268777 72.7364794732679
"571" 114 19.1788699134251 76.0992560355187
"572" 114.2 23.0380163110827 78.5986050132409
"573" 114.4 26.182075646088 81.2940680635241
"574" 114.6 27.7961918441449 84.1016429850555
"575" 114.8 28.9198009091377 87.3668716202545
"576" 115 27.8162828021282 91.7052373648701
"577" 115.2 23.6829584880544 94.0312051608586
"578" 115.4 19.1995239369221 94.181320581436
"579" 115.6 15.7713285060309 92.6691656450716
"580" 115.8 12.2907126621635 92.3053416902729
"581" 116 11.3689593426634 92.0996430912602
"582" 116.2 11.456800984152 92.6294718533194
"583" 116.4 12.2224274536053 93.7729966691176
"584" 116.6 12.8791242970138 96.1572052517971
"585" 116.8 14.4105406608095 98.5330963357672
"586" 117 16.287283459123 98.5705848800719
"587" 117.2 18.9608302114783 97.7979987499444
"588" 117.4 21.7927771547957 96.82796702499
"589" 117.6 23.7522167921867 93.8879021561524
"590" 117.8 25.3873490049134 90.0368660369722
"591" 118 28.0930188891038 86.5510642093017
"592" 118.2 31.9131910395384 85.3521267729722
"593" 118.4 35.8044860152409 87.0466848036222
"594" 118.6 37.769581837592 88.1602066937324
"595" 118.8 39.172234840231 86.6380560472966
"596" 119 38.6037808394135 84.2878510972485
"597" 119.2 38.497928410533 80.1000948637222
"598" 119.4 37.6890984484819 76.1597013635534
"599" 119.6 34.921751492018 73.1841154360586
"600" 119.8 31.3638523582419 71.9541887078301
"601" 120 28.430329912801 72.2434786011887
"602" 120.2 23.5266531961353 72.2368672302433
"603" 120.4 20.712455153375 72.1129522603761
"604" 120.6 18.2519402388635 70.5252284102693
"605" 120.8 17.4855580419968 67.0340642602222
"606" 121 18.0835314121634 63.1082835776433
"607" 121.2 20.7734481406898 60.5848426089591
"608" 121.4 24.5901708205556 60.1533534662222
"609" 121.6 28.0888440825599 62.0526306179086
"610" 121.8 31.3026097971092 64.861022553427
"611" 122 34.3510272521267 66.3128383165458
"612" 122.2 37.9844126586635 64.886274384045
"613" 122.4 38.9219922764032 61.6865226303181
"614" 122.6 39.370123670028 56.6686063866803
"615" 122.8 41.5938082631174 52.4202589862354
"616" 123 45.5614617132544 50.7339664943586
"617" 123.2 48.6382452998703 52.1670845916015
"618" 123.4 51.939781382972 53.9656975167967
"619" 123.6 53.7570092734686 52.9075980542482
"620" 123.8 53.2056556135411 51.6540734466138
"621" 124 52.4100158786974 51.3725690009256
"622" 124.2 51.090692340862 51.3527822684208
"623" 124.4 48.8591358603043 52.9633509074335
"624" 124.6 45.985204165894 55.1701198685037
"625" 124.8 42.4306732089386 57.4657788422281
"626" 125 39.4092143584135 58.3583131019268
"627" 125.2 36.2065645389081 58.1177968777754
"628" 125.4 33.0769861504712 57.4881572503248
"629" 125.6 29.7460198092731 54.5888088343964
"630" 125.8 26.3900157640015 52.6509662249969
"631" 126 24.8451695088829 53.2426257951934
"632" 126.2 24.6669044124313 54.8529578982758
"633" 126.4 25.0055525965563 56.4829439089365
"634" 126.6 25.2861644537954 60.2000571552038
"635" 126.8 24.4043760601755 65.1785124131861
"636" 127 21.3693340635384 69.0849448141329
"637" 127.2 17.0337330686695 72.005867272421
"638" 127.4 13.4689758364563 74.7834577147084
"639" 127.6 11.8710239367806 76.7231089308737
"640" 127.8 12.9475225708102 78.3632610937372
"641" 128 14.4376668210125 78.227994606543
"642" 128.2 15.1586520778321 78.0421432310897
"643" 128.4 15.6731677115689 77.6597967716006
"644" 128.6 17.3001091828628 76.0299132763695
"645" 128.8 20.855477938592 73.3331040239544
"646" 129 25.1044802004276 71.0475820376939
"647" 129.2 28.7489632589559 69.5794576751845
"648" 129.4 29.055868172682 68.3042033488704
"649" 129.6 28.9270173647292 66.2996658867025
"650" 129.8 29.5856314285547 62.4043379475949
"651" 130 30.4765572441816 58.2315456545131
"652" 130.2 32.5670476850903 56.0617943167283
"653" 130.4 34.7148664860121 55.8283490120709
"654" 130.6 35.8595101941843 55.3557656652639
"655" 130.8 38.1209486442868 54.233736705482
"656" 131 42.2761962141635 52.1621482086336
"657" 131.2 46.0567279077414 51.6508471844699
"658" 131.4 49.5161525534726 53.3492127321499
"659" 131.6 51.4564362952907 56.807491389604
"660" 131.8 53.0264950639186 59.4572155526304
"661" 132 55.1046424272447 59.332151612816
"662" 132.2 55.5860135135168 57.8346496928162
"663" 132.4 55.3531369731635 55.9078085082222
"664" 132.6 53.624730593874 55.0255673145906
"665" 132.8 50.4904963805994 53.3327034320171
"666" 133 45.8462969381169 53.1756113720594
"667" 133.2 42.367875018792 53.2914652853365
"668" 133.4 38.8247839391391 53.9260781031003
"669" 133.6 35.2238282797303 52.564896433891
"670" 133.8 34.4118654791634 50.5224497560794
"671" 134 34.9371687478602 47.9640585929254
"672" 134.2 35.3175701079405 47.1504978398592
"673" 134.4 35.0275894502998 47.679569729904
"674" 134.6 35.4974497873808 48.9809504864179
"675" 134.8 35.6824691588693 50.2872696118301
"676" 135 37.6661423236079 51.6229529487593
"677" 135.2 39.5298799551839 55.6374201769773
"678" 135.4 41.1848291616635 59.5867928114822
"679" 135.6 42.4852046522627 63.4813958155047
"680" 135.8 42.5577272054135 67.1339286798008
"681" 136 42.0433738538113 71.1883681476095
"682" 136.2 41.7030290675728 74.8196921813497
"683" 136.4 42.1609403341775 77.296880502187
"684" 136.6 44.8278431256423 79.987718855849
"685" 136.8 47.3880401560072 80.5095520552535
"686" 137 49.5466423098068 78.2483636260124
"687" 137.2 50.2690588105979 74.1722337853257
"688" 137.4 51.2264779372321 70.0123157245734
"689" 137.6 52.6980074410359 65.6467211728128
"690" 137.8 53.435059126533 61.4343368587222
"691" 138 52.565573846586 57.1944622497434
"692" 138.2 49.1627595909678 54.7238934224831
"693" 138.4 45.8585663591724 53.4510653590347
"694" 138.6 41.4628173448669 52.4336301014498
"695" 138.8 37.61188567346 53.5800786864222
"696" 139 34.9165689504849 55.8424522126865
"697" 139.2 31.6843746989135 58.8817431229356
"698" 139.4 27.7726426128981 60.4162725065488
"699" 139.6 23.0931610671635 59.4602789073868
"700" 139.8 18.2867081999184 59.0083457942884
"701" 140 14.5512531825811 60.937875059881
"702" 140.2 12.9240498115563 65.3269578208294
"703" 140.4 14.0502620480801 69.6680101120389
"704" 140.6 17.0767395134135 73.0638360863472
"705" 140.8 21.6564383561963 75.6253212986433
"706" 141 26.7392906279497 77.019424458705
"707" 141.2 30.7270187891698 76.6086866254197
"708" 141.4 33.062565843555 74.4531849413969
"709" 141.6 34.2940748064243 72.0270579129054
"710" 141.8 34.5143751997634 71.4178740923333
"711" 142 35.7229212686905 72.0541343119114
"712" 142.2 36.1750326734835 73.9425906936022
"713" 142.4 37.6976681305385 76.3707958443538
"714" 142.6 40.446210014126 79.0890329717847
"715" 142.8 43.6865544858301 82.0276698733889
"716" 143 47.3954538054435 83.4687151907422
"717" 143.2 51.3202973111282 84.6471992923912
"718" 143.4 54.7352340838325 84.7303297983805
"719" 143.6 58.7238917194522 83.8244831980532
"720" 143.8 61.8087309337877 81.3237312290057
"721" 144 62.877037458423 79.8036666457413
"722" 144.2 63.7391212592223 77.387962378509
"723" 144.4 64.1124694830927 73.5844076559036
"724" 144.6 63.2390633364634 71.1797923304949
"725" 144.8 61.2685872484311 68.4990762527715
"726" 145 58.7717684716845 65.1641053103063
"727" 145.2 55.2740580458435 61.3596738267022
"728" 145.4 51.5584099239151 58.6431931791484
"729" 145.6 48.1823379464301 56.4446015488889
"730" 145.8 46.4994196054031 54.1074748241231
"731" 146 45.6529158965113 50.3462719159396
"732" 146.2 44.1788166877219 45.5054628515014
"733" 146.4 43.7903784336173 41.0529057122068
"734" 146.6 44.1819205070915 36.4216355396142
"735" 146.8 42.9658278788105 31.373208943634
"736" 147 40.7655580373461 29.5905218765179
"737" 147.2 38.120069364273 30.3066911026537
"738" 147.4 36.2049241634399 32.332116511734
"739" 147.6 35.6439534671442 33.057035529703
"740" 147.8 36.0227325171635 32.8501074432222
"741" 148 36.6198464832339 32.0552276077152
"742" 148.2 37.77731327171 30.0539946255204
"743" 148.4 39.0283377241152 27.4752778156567
"744" 148.6 40.918094684592 25.2855993032346
"745" 148.8 43.0658572859738 22.3851672554291
"746" 149 43.7324972177517 22.1616107217124
"747" 149.2 43.6339153435888 23.5827798296774
"748" 149.4 44.9393992512463 25.5460543670057
"749" 149.6 47.0202739708889 28.9547697096144
"750" 149.8 48.6801103734878 32.8530749723168
"751" 150 50.7061671439522 36.2816995735532
"752" 150.2 52.4770070980435 39.7220343511022
"753" 150.4 54.5246068248816 43.6413178745377
"754" 150.6 55.7391635995826 47.6745299556707
"755" 150.8 56.8629587151435 51.8569730258822
"756" 151 58.4775841015411 54.9971713632642
"757" 151.2 62.1104961314504 56.8905957667304
"758" 151.4 66.1181830784343 56.4507014698056
"759" 151.6 68.8796382978165 53.6461072181406
"760" 151.8 70.3709254492338 50.2514662157144
"761" 152 72.399357437533 47.0666361743961
"762" 152.2 74.4683005009621 43.405508851182
"763" 152.4 75.233552056303 39.3767391068036
"764" 152.6 74.2096095017319 35.4296219459277
"765" 152.8 72.0989004765186 33.808536139026
"766" 153 69.6943282420245 33.3625008002222
"767" 153.2 68.2319375850523 33.6146308647778
"768" 153.4 68.2164935593499 33.9090123589595
"769" 153.6 69.3630147803227 34.2454238667089
"770" 153.8 70.0509326272082 34.8363145285655
"771" 154 70.8824045845547 35.6921401624831
"772" 154.2 73.9088496475299 35.8892649881764
"773" 154.4 77.7188941949816 36.4518334753813
"774" 154.6 81.8638955666315 36.0179131822435
"775" 154.8 85.1419736379968 34.7480542655794
"776" 155 89.1847242125019 33.5105881110915
"777" 155.2 92.4744995541389 32.7943081666403
"778" 155.4 96.1552203625049 32.7483429089052
"779" 155.6 100.7436424778 34.2582933823901
"780" 155.8 104.760438355373 35.5737930618269
"781" 156 108.129188873399 35.8775872941323
"782" 156.2 111.313945450515 34.6840404236817
"783" 156.4 113.795966592758 32.3679150932782
"784" 156.6 114.401874091435 31.5199761164794
"785" 156.8 114.518027851266 31.3241476647113
"786" 157 113.033322111783 32.2126926982311
"787" 157.2 112.835898030695 33.4950781023831
"788" 157.4 113.221276360504 36.1892301101158
"789" 157.6 114.152036821056 39.9245141875607
"790" 157.8 114.644027155913 44.3989213532677
"791" 158 114.690574937206 48.9528529624937
"792" 158.2 114.370565428522 53.7151896065123
"793" 158.4 114.227581415976 58.0138062047014
"794" 158.6 114.807072101884 62.0820633448966
"795" 158.8 117.50994347128 65.0571555835799
"796" 159 121.181950693323 67.3371083313622
"797" 159.2 121.957557768837 69.766330878161
"798" 159.4 120.182452389722 72.4973752484949
"799" 159.6 117.813319000332 75.5691725244587
"800" 159.8 114.868267169726 76.9616855520972
"801" 160 110.530965426894 77.2847467483376
"802" 160.2 106.778639967867 76.1851862971036
"803" 160.4 103.326816258767 73.8343285724301
"804" 160.6 99.7350081617617 71.2776485293561
"805" 160.8 97.0955136085063 69.2300357902222
"806" 161 95.2761118244012 65.6564821200911
"807" 161.2 94.3492220390056 62.1894428585117
"808" 161.4 92.5789298315651 58.4709752776648
"809" 161.6 90.2149408698152 55.1235329617936
"810" 161.8 88.3194582435451 50.9224502408787
"811" 162 88.6866690665808 47.1861704000962
"812" 162.2 90.2760914388952 43.7424833005637
"813" 162.4 92.2694501042384 40.4865984387972
"814" 162.6 95.2501222202807 38.3203482476084
"815" 162.8 98.8096569143238 37.1297374555047
"816" 163 103.193575752427 35.1517497836884
"817" 163.2 107.233705957345 32.7134350892572
"818" 163.4 110.347624567419 30.8032055134339
"819" 163.6 113.42712216525 29.6914092642005
"820" 163.8 116.634564703279 29.6161839022798
"821" 164 119.92948565362 29.9014587148961
"822" 164.2 122.514596079624 30.5443373367222
"823" 164.4 122.358520337403 30.6016235505483
"824" 164.6 121.003506251119 30.7881547639502
"825" 164.8 120.136157722303 30.6202275293031
"826" 165 118.438742424602 30.6691768141126
"827" 165.2 115.628555843143 31.0191419918574
"828" 165.4 111.576651346454 32.3293060871209
"829" 165.6 107.906553354816 34.0481817065283
"830" 165.8 104.157863458626 35.1475480025395
"831" 166 100.204908475391 35.1009782614722
"832" 166.2 96.2821768457412 34.5597119454667
"833" 166.4 92.106097638632 33.5227197020614
"834" 166.6 88.945829065514 32.3407326037892
"835" 166.8 86.1924782103438 30.1609423073042
"836" 167 84.6112231475617 27.4643942162561
"837" 167.2 83.130608665618 24.1121370915768
"838" 167.4 81.2954184078635 21.4749749178222
"839" 167.6 78.5797659504043 20.9101133359448
"840" 167.8 75.3591108816352 21.8371030531468
"841" 168 72.8268602652349 24.1381132483115
"842" 168.2 72.0176909692451 27.4348715274059
"843" 168.4 73.1263365247456 31.0752811381537
"844" 168.6 74.267255700653 34.6406688446068
"845" 168.8 74.6025307077166 38.693572110286
"846" 169 74.3179267018077 42.1115068355175
"847" 169.2 73.2274060448993 45.6171268289581
"848" 169.4 72.4456254770426 49.6824502916316
"849" 169.6 70.8379624820835 54.0851521383222
"850" 169.8 69.345999112579 58.1280212823846
"851" 170 68.3821224614235 62.2995496415422
"852" 170.2 67.0882470209711 66.4808483555491
"853" 170.4 64.9120966335948 69.3276345248889
"854" 170.6 62.4685175795164 71.9900705955752
"855" 170.8 59.2892727699472 73.5289962719249
"856" 171 55.5288679227635 73.6863940151022
"857" 171.2 52.4959056575868 73.0267690486602
"858" 171.4 49.2253336750746 72.4768203634667
"859" 171.6 45.3864984447547 71.9143571933171
"860" 171.8 42.0563519717739 72.8467343555404
"861" 172 41.2320901367453 74.9262528498586
"862" 172.2 41.2722748969342 76.1485116997063
"863" 172.4 41.1977059984876 79.194193504967
"864" 172.6 41.9386066081497 83.3048094801058
"865" 172.8 44.0121770371515 86.5133398619647
"866" 173 44.9155225647321 88.248871570634
"867" 173.2 43.8551579701941 88.1198816875474
"868" 173.4 42.424792801729 87.4192427321602
"869" 173.6 42.4571048643187 86.0021661715266
"870" 173.8 42.3626311676174 83.0425040848406
"871" 174 40.9570570835326 78.8800288022558
"872" 174.2 39.0593412217295 75.7046990182977
"873" 174.4 36.3103873453777 72.8729957033829
"874" 174.6 34.4946969944697 69.3361744141722
"875" 174.8 33.5682295798156 64.7187464514179
"876" 175 34.1031877490654 60.4030914049281
"877" 175.2 34.2669920474992 56.8536448172151
"878" 175.4 33.197254503987 52.659780029536
"879" 175.6 31.1517564216996 49.4852532201801
"880" 175.8 30.5341087703662 46.3953939954993
"881" 176 31.8556213898143 44.700557356595
"882" 176.2 32.6742341884572 42.856875208991
"883" 176.4 32.5962883854381 39.5060662214757
"884" 176.6 31.0867602563399 37.8793128295752
"885" 176.8 30.2405083870558 37.4650260739607
"886" 177 30.2767097406743 37.7381188920136
"887" 177.2 29.2971906373379 38.6023738067055
"888" 177.4 27.4344181205537 40.55743191071
"889" 177.6 26.018050045618 43.2285683446654
"890" 177.8 25.5807677333261 46.309031748174
"891" 178 24.8948285616105 50.1504878557457
"892" 178.2 24.5479199153063 54.7112281030998
"893" 178.4 24.3256411844135 59.524299121691
"894" 178.6 23.3497257075309 63.9429477089572
"895" 178.8 20.4292733303089 67.2922572764768
"896" 179 16.5458856031635 68.6501844842614
"897" 179.2 13.1257176639564 67.4775898710151
"898" 179.4 10.1784548812788 66.9467884686453
"899" 179.6 8.01561242466346 67.012562038991
"900" 179.8 6.04363159818619 65.4278441752109
"901" 180 4.45426938874356 62.90701279362
"902" 180.2 4.28374363233379 60.2876857905849
"903" 180.4 4.67037266119358 57.4092709699993
"904" 180.6 4.24667691803511 57.0445467119869
"905" 180.8 5.26383909397978 58.3248710494059
"906" 181 6.04485613846534 58.9559274809958
"907" 181.2 7.11291165175517 60.7051616968376
"908" 181.4 7.62372720791493 64.1017709154293
"909" 181.6 9.64852673879881 67.6289582050896
"910" 181.8 11.8635361440478 71.1196714073667
"911" 182 14.4906703068892 74.5032954242622
"912" 182.2 17.4166621176634 76.2080364621336
"913" 182.4 19.9841227375735 75.4250979194596
"914" 182.6 22.4790933155697 73.611456486641
"915" 182.8 24.5043454822629 70.4655225350012
"916" 183 25.569325294634 67.0116739622693
"917" 183.2 25.0877324597957 63.1771826504351
"918" 183.4 23.6527557335731 59.0681554872403
"919" 183.6 21.8134031737538 54.9685676731017
"920" 183.8 19.9323674444135 51.7381406152832
"921" 184 19.8814023084009 51.1130073617834
"922" 184.2 20.4910454216835 52.5860355738422
"923" 184.4 21.5502749852019 53.8371199693568
"924" 184.6 24.8582594616273 56.6790442925535
"925" 184.8 27.4303998823769 60.1685288792344
"926" 185 29.957352165818 64.0768225998222
"927" 185.2 33.7034263154622 66.6424018055209
"928" 185.4 38.0387869696297 66.1359163951915
"929" 185.6 41.4687341156163 62.9445852034109
"930" 185.8 42.8380874375055 59.268222836367
"931" 186 44.3853430725711 55.1287281628655
"932" 186.2 46.4532146869699 53.6027467796351
"933" 186.4 49.0748422912332 54.5766071621292
"934" 186.6 51.7294541925131 55.8555965977187
"935" 186.8 53.9964719377295 54.8609239675053
"936" 187 53.6073024458873 53.0251861789163
"937" 187.2 51.7747987437131 51.0632606290619
"938" 187.4 50.1215137488332 50.5065244055342
"939" 187.6 46.750165574442 50.1371090376008
"940" 187.8 42.5999090003808 49.5633603269831
"941" 188 38.6240130211108 48.406832071538
"942" 188.2 35.3096214173374 47.9736678933092
"943" 188.4 35.6524817742955 47.7882383039015
"944" 188.6 36.945913688204 48.0126973520533
"945" 188.8 37.8649786388035 49.0841929740022
"946" 189 39.552193650177 50.5425159051952
"947" 189.2 41.9952876669674 53.4965456517516
"948" 189.4 44.9480952438093 55.2581669305972
"949" 189.6 47.3508920534587 53.8916413585309
"950" 189.8 49.2091304942593 51.7354626012222
"951" 190 49.2194509438558 50.1419755679145
"952" 190.2 48.8025691130739 49.1805972166924
"953" 190.4 48.7617521102306 49.7340335154907
"954" 190.6 48.7339378715635 51.4329065237556
"955" 190.8 49.6149835168369 53.7925053201406
"956" 191 49.6880423207504 56.6095646275918
"957" 191.2 48.4316585337295 59.2583914841845
"958" 191.4 47.0863166480262 59.5749374357712
"959" 191.6 46.7613855929559 59.342639448543
"960" 191.8 46.6314566222104 58.8377356234168
"961" 192 47.5847603666905 58.3530524821682
"962" 192.2 48.7038577991094 57.7165174913776
"963" 192.4 49.8095191880845 56.5882707388999
"964" 192.6 50.657280141137 54.3415427215931
"965" 192.8 51.3329905919032 51.0917120431126
"966" 193 51.7361072081702 48.4978883590195
"967" 193.2 52.0051593988876 45.5450945813084
"968" 193.4 50.8927437732468 41.7453171199514
"969" 193.6 48.7846569667732 39.9932636151978
"970" 193.8 44.3880071727799 39.5899351322154
"971" 194 40.2585115381823 38.261312760543
"972" 194.2 38.1651856777035 34.9040728142822
"973" 194.4 39.0611773231505 30.6272175525319
"974" 194.6 41.5464103992533 27.5785420793514
"975" 194.8 43.9157098136264 26.971139217537
"976" 195 43.3265501099135 26.6835819846547
"977" 195.2 42.1072630360935 26.7044584480754
"978" 195.4 40.7683527081232 27.8745370504168
"979" 195.6 40.099998847795 29.881051199152
"980" 195.8 37.9592090427836 33.311384144496
"981" 196 36.4242833335265 37.5106024355534
"982" 196.2 36.8735631981435 41.3734049416622
"983" 196.4 38.0763668526735 45.6736968945846
"984" 196.6 39.017583911755 50.1364241772645
"985" 196.8 39.018571312206 54.0061906088392
"986" 197 40.5344915186362 56.8487490365313
"987" 197.2 43.6194350259134 59.3425332089915
"988" 197.4 46.747771950324 59.3957165733901
"989" 197.6 50.052113957084 58.2841114751229
"990" 197.8 51.4590988854362 55.7067487772287
"991" 198 51.546615900452 52.2807709677323
"992" 198.2 50.9829857265319 48.6908223746658
"993" 198.4 49.1467070370787 46.4651309292222
"994" 198.6 46.0818770598659 43.5813303001561
"995" 198.8 42.312539216755 40.2622845863842
"996" 199 41.5474246997936 36.4493950262976
"997" 199.2 43.8078720123105 32.4432068361928
"998" 199.4 46.7139088521096 29.4417492361803
"999" 199.6 48.8910306901453 28.6058933770586
"1000" 199.8 48.5155205033549 28.4363604105839
"1001" 200 47.5361987365619 27.1251410404019
"1002" 200.2 46.3487873628329 27.2652679842985
"1003" 200.4 44.4019566040509 28.3214615197653
"1004" 200.6 43.1951689806635 29.6520501707349
"1005" 200.8 41.900984164602 31.4850093517661
"1006" 201 40.2311673010293 35.5910548346308
"1007" 201.2 38.8380424296635 39.9467091091589
"1008" 201.4 37.2230376639849 44.0940045271865
"1009" 201.6 36.3103185284332 47.1976030119262
"1010" 201.8 37.1064067063635 51.4491729795333
"1011" 202 38.0128855213835 57.1595122803222
"1012" 202.2 37.1911277112064 61.1067374249523
"1013" 202.4 34.8581005162767 63.0177842544109
"1014" 202.6 30.1305771482223 63.8423703452957
"1015" 202.8 25.0930559883558 62.4858693798184
"1016" 203 20.9088310234593 58.7027994910802
"1017" 203.2 18.6628023185126 56.0013646917489
"1018" 203.4 16.663936156041 55.6000737223855
"1019" 203.6 14.892341048832 57.3860110581308
"1020" 203.8 14.5179043729949 60.7833587815705
"1021" 204 15.4374676883014 64.7118874698774
"1022" 204.2 18.2175634923668 67.8355318355782
"1023" 204.4 20.6323876423531 70.8378908070153
"1024" 204.6 22.9785859273693 73.9561109889046
"1025" 204.8 23.4570730342859 76.2496753953039
"1026" 205 22.5408737275385 79.8135591048735
"1027" 205.2 21.3434106793191 83.8913235560845
"1028" 205.4 20.8861525638874 88.2855899686455
"1029" 205.6 22.3884347033703 92.098428964705
"1030" 205.8 25.0178529882005 93.2501688220741
"1031" 206 25.4185001418126 93.6746662425906
"1032" 206.2 24.2994074638322 93.5862040974834
"1033" 206.4 23.185894948795 93.8172117629591
"1034" 206.6 21.8500314319235 95.4679219109536
"1035" 206.8 20.378066278948 96.4058911996034
"1036" 207 20.6770809198525 96.669860530332
"1037" 207.2 21.8190986741284 96.5153030989415
"1038" 207.4 23.4176128038495 96.0200373044664
"1039" 207.6 25.8382019427375 95.3010977880555
"1040" 207.8 28.1033457550297 93.3338023631176
"1041" 208 30.8510255863572 90.2720179883097
"1042" 208.2 32.6274370094597 86.152571951037
"1043" 208.4 34.9769716514457 83.14459158921
"1044" 208.6 38.7471943616814 82.2452483475244
"1045" 208.8 42.8922150924362 82.6848403743831
"1046" 209 47.2793757428165 82.8674671489773
"1047" 209.2 51.6406751902231 83.8155526543812
"1048" 209.4 55.9511103433301 85.3170522277014
"1049" 209.6 59.9087708296417 86.076956506244
"1050" 209.8 64.5621146204711 86.1615393561453
"1051" 210 69.076063687006 86.1171144929702
"1052" 210.2 73.9924456754481 85.4537608399376
"1053" 210.4 78.0645316782385 84.2706107944472
"1054" 210.6 80.6220881895176 82.1969426788264
"1055" 210.8 81.0055694940415 78.6227237734174
"1056" 211 80.8462162442644 76.1409663759195
"1057" 211.2 79.4995013547544 74.8347540361086
"1058" 211.4 78.4622504718264 75.748041174211
"1059" 211.6 75.9765971753337 77.3644750109244
"1060" 211.8 73.3459714624628 79.7403937946362
"1061" 212 69.8845194775074 82.533613632477
"1062" 212.2 66.432031929642 85.1942259629579
"1063" 212.4 62.1131097924538 86.5380694621577
"1064" 212.6 57.1133949750292 87.2821990656987
"1065" 212.8 53.5012702609052 88.856107172911
"1066" 213 50.7347757514227 91.9705409675556
"1067" 213.2 49.1910680541831 95.5285889563595
"1068" 213.4 49.7126937471042 96.8424514891564
"1069" 213.6 50.9725361381827 95.6548932012222
"1070" 213.8 54.0651089902998 94.127694818995
"1071" 214 56.525609391673 91.1650405825598
"1072" 214.2 57.7694375301635 87.0709162136084
"1073" 214.4 57.3782556218073 82.8265088317907
"1074" 214.6 55.7021915990813 79.139984023551
"1075" 214.8 54.0921046959412 75.0127608192222
"1076" 215 52.9056679200351 71.0466581842966
"1077" 215.2 53.6901796648681 67.0851562152826
"1078" 215.4 55.1629583448212 63.7101395685041
"1079" 215.6 57.7309000412161 60.3601086804503
"1080" 215.8 60.9756825000288 57.4351348608184
"1081" 216 65.0641024692884 55.9047585477639
"1082" 216.2 69.4001379724396 54.716412013961
"1083" 216.4 73.5074958433788 54.7675925214915
"1084" 216.6 76.7014688588923 57.0002112947561
"1085" 216.8 78.4712558158121 60.7908776333776
"1086" 217 78.9132699423459 64.5442279269375
"1087" 217.2 78.2555352647828 68.578891993267
"1088" 217.4 76.2298015003987 71.5810170752811
"1089" 217.6 73.7614963232375 74.4759677785556
"1090" 217.8 70.9425616865354 76.9047777533015
"1091" 218 68.2191529260206 79.3515095378123
"1092" 218.2 65.6537422152373 81.2734903893162
"1093" 218.4 62.5478549347035 83.4496834374822
"1094" 218.6 59.4291187208301 84.7482346022222
"1095" 218.8 55.6292856082492 85.3244157036651
"1096" 219 52.0017815323121 84.5771070911006
"1097" 219.2 48.9800186294184 82.1446448274379
"1098" 219.4 46.3469258061635 78.3878431771139
"1099" 219.6 44.5288288747672 74.6536711350713
"1100" 219.8 43.0354204973484 70.7486654167907
"1101" 220 42.6288599094252 66.3055126318128
"1102" 220.2 42.5948325579472 61.8695744592628
"1103" 220.4 42.946714984476 57.5944366416806
"1104" 220.6 44.1685942434135 54.8295301800299
"1105" 220.8 45.8438688439597 54.5807368243518
"1106" 221 48.3118626227525 54.4398165813181
"1107" 221.2 50.8597633251635 53.1656238065197
"1108" 221.4 52.5575733315775 51.8349675611753
"1109" 221.6 53.3692124076634 51.8383119007286
"1110" 221.8 53.092244738939 51.6099785137937
"1111" 222 52.3574550135393 50.8408621188665
"1112" 222.2 51.5046983623367 50.5856034929939
"1113" 222.4 50.4286198482911 50.1624617180307
"1114" 222.6 47.630303374732 49.8463254493866
"1115" 222.8 43.8376906123558 50.0800379093761
"1116" 223 39.9461700377468 50.5307282201805
"1117" 223.2 36.4905876427219 51.7996306004755
"1118" 223.4 33.775702213087 53.6072053935575
"1119" 223.6 31.7374077890606 56.9581103199994
"1120" 223.8 29.2499880599 60.478585177851
"1121" 224 25.803013420761 63.7717967982771
"1122" 224.2 20.9377236327909 64.9701380771242
"1123" 224.4 16.4485722278473 64.6435249301448
"1124" 224.6 12.5348895679426 63.2340006432774
"1125" 224.8 9.4330892754811 62.0087341177457
"1126" 225 8.58591574037735 60.3643389661634
"1127" 225.2 7.87402197581406 61.026009622421
"1128" 225.4 7.65032899010165 62.4710492608065
"1129" 225.6 8.10797102033391 64.497051697154
"1130" 225.8 8.36720430237648 67.888197565382
"1131" 226 9.47133945536235 71.8680325287471
"1132" 226.2 11.6272174305143 75.743467135345
"1133" 226.4 14.8291565473321 78.1109327007042
"1134" 226.6 19.0126079645647 80.5579176707252
"1135" 226.8 23.233885029371 81.4970918464864
"1136" 227 27.085963418957 82.0512037618287
"1137" 227.2 30.1732613015455 84.4319982526773
"1138" 227.4 32.4441608061635 88.3456436592792
"1139" 227.6 31.8272925325361 92.3091055222843
"1140" 227.8 29.9971512687933 95.6997832269736
"1141" 228 27.4786187404988 96.5225697569783
"1142" 228.2 26.0979277499816 95.9144171093131
"1143" 228.4 26.7755569419998 95.9889470521495
"1144" 228.6 27.7189027690894 95.7796026955185
"1145" 228.8 28.6525441478199 94.5340046656639
"1146" 229 28.9934945331635 93.2235364876144
"1147" 229.2 28.6612184496634 90.8501630877982
"1148" 229.4 29.9199022565982 87.1792614699054
"1149" 229.6 32.9139555810232 84.7768000855393
"1150" 229.8 37.147085166919 84.7758875770444
"1151" 230 40.4628857025598 87.3142184083137
"1152" 230.2 41.702037297418 89.1548174724222
"1153" 230.4 40.9395380445135 88.3880574131972
"1154" 230.6 40.225245686874 87.3593218030249
"1155" 230.8 37.9720750477106 86.5809731055618
"1156" 231 34.0234961226432 85.4940735813303
"1157" 231.2 29.9753469864655 86.5644553508598
"1158" 231.4 27.0489716675612 89.9416240899324
"1159" 231.6 23.8088857716728 93.6607873770856
"1160" 231.8 19.1447927617549 95.4486861185271
"1161" 232 14.74225247249 94.9109518257528
"1162" 232.2 10.3859833016544 92.8294098326222
"1163" 232.4 8.23893717311346 89.6501310508556
"1164" 232.6 8.08151153076346 85.6212996468768
"1165" 232.8 8.0462631716867 81.3478833377455
"1166" 233 9.11393085966345 76.6346048528246
"1167" 233.2 11.4229100153006 72.4579047991765
"1168" 233.4 14.5383687074949 68.6544821092165
"1169" 233.6 18.4296681310725 66.1716463502586
"1170" 233.8 21.7634596819058 63.7580699225228
"1171" 234 23.3439742171831 60.6442176905752
"1172" 234.2 25.7036476860007 57.0900582970478
"1173" 234.4 29.7183847002635 56.7563946494579
"1174" 234.6 34.1655758907089 58.2121526591833
"1175" 234.8 37.8191602039991 57.9774364707428
"1176" 235 41.479286312642 54.9741838025228
"1177" 235.2 44.4401729821225 52.1692569772304
"1178" 235.4 47.577624343925 51.7020140282487
"1179" 235.6 50.1555307852762 52.7063131723801
"1180" 235.8 52.6871467575592 52.6991623374093
"1181" 236 53.4438683512251 51.0646384215099
"1182" 236.2 52.8751127355188 49.8062743893297
"1183" 236.4 52.4693470310096 50.089422403094
"1184" 236.6 52.8848889226162 50.5573535506682
"1185" 236.8 53.7673896268642 51.680964037704
"1186" 237 54.40652871048 53.3437352757114
"1187" 237.2 55.9365294925336 55.7552312655534
"1188" 237.4 55.9242625593635 57.7377847832222
"1189" 237.6 56.7970800905061 60.2721099685439
"1190" 237.8 58.0432849266235 61.5470633972622
"1191" 238 59.2565258239015 61.526707089746
"1192" 238.2 59.2616861771835 60.7828653048222
"1193" 238.4 58.1644778704941 60.3812150282061
"1194" 238.6 56.9227338639089 59.5251725194586
"1195" 238.8 53.6324380916634 56.7269407456032
"1196" 239 50.6339687467126 53.8432352746894
"1197" 239.2 47.2090021626918 51.2341181575807
"1198" 239.4 43.9627299418788 47.7083886569761
"1199" 239.6 43.5816559875464 43.7941442810307
"1200" 239.8 45.6729266671697 39.293442541185
"1201" 240 49.0803739349268 35.6476972089559
"1202" 240.2 50.8001078244362 33.3275648895177
"1203" 240.4 49.8358698217609 30.5600228476508
"1204" 240.6 47.6162681117563 30.1396511547651
"1205" 240.8 45.5013031915469 30.8291531930568
"1206" 241 42.3150342609054 31.7365373641384
"1207" 241.2 39.1120723942158 33.8829800989025
"1208" 241.4 36.5630546897841 37.1953545568946
"1209" 241.6 33.7018810622527 41.0706222957044
"1210" 241.8 31.3902983132108 44.8382928490092
"1211" 242 28.5243362880894 48.9010326819444
"1212" 242.2 25.6455615154164 52.7236497897222
"1213" 242.4 23.0381679078301 57.1265084976784
"1214" 242.6 20.4342291339322 60.9293480300026
"1215" 242.8 18.3196590441457 64.8528191665181
"1216" 243 16.2306620071296 68.2747261415782
"1217" 243.2 15.6323846076273 71.9291405563126
"1218" 243.4 14.1232179827721 74.9063721364023
"1219" 243.6 11.5681495531099 74.8755125985972
"1220" 243.8 10.2745106581762 74.3413809883942
"1221" 244 9.27312532945559 75.1620375355874
"1222" 244.2 9.98393218969072 76.5140068106404
"1223" 244.4 11.5211293301856 77.6139558249239
"1224" 244.6 14.2688645578482 79.8045139132168
"1225" 244.8 17.435805155625 82.8182051865062
"1226" 245 20.9395684003087 85.7570729196356
"1227" 245.2 22.9767294053359 89.0190206122912
"1228" 245.4 24.3379556638362 93.0742939305131
"1229" 245.6 23.8661548011635 96.9502384328425
"1230" 245.8 23.9078630961635 100.946072704203
"1231" 246 22.8214499024566 102.610065098826
"1232" 246.2 21.111364826182 103.809809697815
"1233" 246.4 21.4274534140572 104.013309837285
"1234" 246.6 23.0456777774711 104.711651523175
"1235" 246.8 25.2942502336849 104.603140380523
"1236" 247 28.9809023472845 104.424792241413
"1237" 247.2 32.9067624386079 103.389592923556
"1238" 247.4 35.8999391517597 101.009790236489
"1239" 247.6 37.0388542176731 97.4966757747706
"1240" 247.8 36.6936780645308 93.5739487513651
"1241" 248 35.6507472953824 90.0191005738645
"1242" 248.2 34.4388417214266 84.8863771721546
"1243" 248.4 34.4808624064904 80.1113562561838
"1244" 248.6 34.6380938280738 75.7957382544015
"1245" 248.8 33.30480421085 71.7417465103565
"1246" 249 29.1048105907648 68.613284326729
"1247" 249.2 24.5380790922358 67.1896122435972
"1248" 249.4 19.8271414524151 66.7403235523384
"1249" 249.6 15.0794953525863 66.8125020320276
"1250" 249.8 10.3012269906635 67.1322807083994
"1251" 250 5.82435193861101 67.0734791338376
"1252" 250.2 4.37615351116967 68.034754392216
"1253" 250.4 4.73361864156717 68.0306625197998
"1254" 250.6 5.09963732690522 68.7566551142497
"1255" 250.8 5.39051067067994 70.5230849603596
"1256" 251 5.78358529398012 73.6305187395056
"1257" 251.2 5.71564263681435 77.7427822301867
"1258" 251.4 4.66574119791346 82.0276698733889
"1259" 251.6 3.97814809433532 84.476025631316
"1260" 251.8 5.24122106429954 82.7701277033051
"1261" 252 6.46519547107043 82.8901703192804
"1262" 252.2 8.97347922949073 82.8104560884768
"1263" 252.4 13.0849938765985 83.1849120130079
"1264" 252.6 17.3901620912061 84.4728454896186
"1265" 252.8 20.1901492418046 86.6475346843458
"1266" 253 22.3998396557714 89.235419609262
"1267" 253.2 24.2191175289707 92.6863630124752
"1268" 253.4 24.8899022803947 97.2689322757722
"1269" 253.6 26.1023140979091 101.69571893028
"1270" 253.8 26.8402123382292 106.027969244249
"1271" 254 26.6916666017832 110.115829663919
"1272" 254.2 25.5880251993001 111.753683243825
"1273" 254.4 26.1408350303662 110.952505683857
"1274" 254.6 26.170990491473 109.759653195103
"1275" 254.8 26.5854831718993 107.734117730392
"1276" 255 25.8036543667279 104.671848692198
"1277" 255.2 22.9704172304221 101.519651649446
"1278" 255.4 19.6123401762841 98.9551607592395
"1279" 255.6 16.2093175675896 95.3130203607563
"1280" 255.8 13.3800958369612 91.559036190211
"1281" 256 11.4940440462617 87.2581581313089
"1282" 256.2 11.3450498200646 82.4931080251932
"1283" 256.4 11.3390954812219 77.3313645255729
"1284" 256.6 11.4037162551634 72.3122717794817
"1285" 256.8 11.1351046626086 67.3764037243503
"1286" 257 12.3454975007006 62.7416719095822
"1287" 257.2 14.5340046249425 58.8889675329606
"1288" 257.4 17.520589375087 56.1403231408105
"1289" 257.6 21.2684274785423 55.4181477757564
"1290" 257.8 25.6066537643203 56.062818263281
"1291" 258 29.4590504071037 56.6501779881401
"1292" 258.2 32.9049725863435 56.6134473598622
"1293" 258.4 36.5035711391005 56.5441215184899
"1294" 258.6 39.9701703294746 57.1424325017556
"1295" 258.8 42.6483150079583 58.443498710812
"1296" 259 45.8619759740942 60.4163069801991
"1297" 259.2 48.9992828626261 60.1817590681028
"1298" 259.4 50.3836026516829 58.149410615469
"1299" 259.6 52.8885104050235 54.7468715593622
"1300" 259.8 54.0651089902998 50.9119732774722
"1301" 260 54.1170928931396 46.8450688606032
"1302" 260.2 52.7868221908952 43.237231314393
"1303" 260.4 51.4011007261809 41.4449490575961
"1304" 260.6 51.3673039429215 39.8913838974803
"1305" 260.8 53.1380667867719 39.5347676320963
"1306" 261 55.1036160859887 39.7215795220475
"1307" 261.2 59.3282361386524 40.4481689370222
"1308" 261.4 63.1350210785123 40.573458475478
"1309" 261.6 67.2536368800755 40.2619505512782
"1310" 261.8 71.3425276091473 39.5212564379883
"1311" 262 75.3965767306158 39.2707099166508
"1312" 262.2 79.3735948313869 38.8773484510946
"1313" 262.4 84.2360956125481 39.0063353221966
"1314" 262.6 88.8662534168602 38.4930342846567
"1315" 262.8 92.7508796849135 37.0350017589651
"1316" 263 96.4228002154855 35.0591059229765
"1317" 263.2 100.161391068492 32.1285739405079
"1318" 263.4 103.194318975428 30.2023931984794
"1319" 263.6 106.718722058481 28.7063270195393
"1320" 263.8 109.215000881813 26.0278466377073
"1321" 264 109.7864642593 23.0979975122677
"1322" 264.2 108.910001277578 22.0255746087588
"1323" 264.4 107.737696234878 21.52367469461
"1324" 264.6 107.163044911177 21.478660464446
"1325" 264.8 107.033851941027 21.8491684665342
"1326" 265 106.723059204449 22.4255168800936
"1327" 265.2 107.839836772811 23.5679756819617
"1328" 265.4 108.358163234627 25.3641654714417
"1329" 265.6 108.645304748859 26.4466544617422
"1330" 265.8 107.881162953276 27.7482597937826
"1331" 266 107.636581204354 30.1173428725556
"1332" 266.2 108.511749227163 33.5880184647002
"1333" 266.4 110.395670431643 36.7723565926389
"1334" 266.6 113.227086267652 39.6361548028463
"1335" 266.8 116.144310077513 41.6159444821537
"1336" 267 119.739701685535 42.7779901602794
"1337" 267.2 123.653899384363 42.2488655916222
"1338" 267.4 127.063875057038 40.7032506630898
"1339" 267.6 127.848770059278 38.5940281560295
"1340" 267.8 127.335786093001 36.8156897970729
"1341" 268 125.990286970905 35.2002332660567
"1342" 268.2 124.037978012845 32.5449529578846
"1343" 268.4 121.862583787378 30.0189253565578
"1344" 268.6 119.550581711203 26.6062283929222
"1345" 268.8 118.344589532084 23.9448650018275
"1346" 269 115.703478157711 20.6760022625236
"1347" 269.2 112.885410137967 17.7593388040258
"1348" 269.4 109.946975157562 14.9293630922652
"1349" 269.6 107.101508356623 12.6559532533422
"1350" 269.8 103.73370510732 10.445456735183
"1351" 270 99.9510970281209 9.0806624142435
"1352" 270.2 95.9076478665556 7.93659514404575
"1353" 270.4 92.1179014289529 7.70767814283406
"1354" 270.6 88.5541289604842 6.56059922086373
"1355" 270.8 85.1303006884461 4.73848929178744
"1356" 271 82.9659210492418 2.68857076611379
"1357" 271.2 80.624131706522 1.50848358769392
"1358" 271.4 77.496158288583 1.83009002643901
"1359" 271.6 74.3032486710447 3.22645150352222
"1360" 271.8 71.38234567851 5.63378529328472
"1361" 272 69.4185206042767 8.72342401078826
"1362" 272.2 67.5335611536337 12.0203721954143
"1363" 272.4 66.1193202263089 15.5884403255859
"1364" 272.6 64.7856002946992 18.8337963026329
"1365" 272.8 63.4903641205219 22.2873462725052
"1366" 273 62.4958436166734 25.7211985425202
"1367" 273.2 62.2364445357299 29.2812697958656
"1368" 273.4 61.3341064761635 32.9738045737096
"1369" 273.6 61.0325794735979 36.7755958609877
"1370" 273.8 61.5507909992349 41.1163717025794
"1371" 274 61.7493284261241 45.1319860082537
"1372" 274.2 61.7950472266741 47.2781076233073
"1373" 274.4 62.3091537281635 50.3820934805111
"1374" 274.6 64.10332632566 53.9162894999808
"1375" 274.8 65.7448086496733 56.5048831203007
"1376" 275 67.9301217589153 59.2991810816207
"1377" 275.2 71.2371962858256 61.2211693520938
"1378" 275.4 75.1680936798988 62.7476139501928
"1379" 275.6 79.4337686605384 63.0172663365972
"1380" 275.8 83.7073256911235 62.5747780733022
"1381" 276 87.3700501317482 61.5987245580019
"1382" 276.2 90.7936762337435 58.9865605932822
"1383" 276.4 93.8799666150784 56.3579048005414
"1384" 276.6 96.1792022284492 53.1620185425155
"1385" 276.8 96.588994989071 49.965767897634
"1386" 277 96.0622628297532 46.6697128922735
"1387" 277.2 95.1084440821287 43.203635822057
"1388" 277.4 92.9833570869884 39.8625765290222
"1389" 277.6 89.537234000489 37.6250687933385
"1390" 277.8 85.3944665614733 37.0874046208279
"1391" 278 81.4739504380359 37.8448373191752
"1392" 278.2 78.0125091760215 39.8687158042674
"1393" 278.4 74.742436765533 42.6205894680048
"1394" 278.6 71.9974525854453 45.8431846301215
"1395" 278.8 70.011633884848 49.7605620306182
"1396" 279 68.8001923601507 54.0657100973878
"1397" 279.2 67.0411915086634 57.7604857547349
"1398" 279.4 64.1357146274948 60.6952910185054
"1399" 279.6 60.6328549536103 62.8492589402861
"1400" 279.8 57.0877827554254 63.4229110775556
"1401" 280 53.1535114815716 64.4392325951814
"1402" 280.2 49.7462213624885 66.3496531333722
"1403" 280.4 46.4015006352318 68.5666978063154
"1404" 280.6 43.5092577992578 71.5682620797128
"1405" 280.8 42.2155028188787 74.3932350763216
"1406" 281 42.5197651923916 77.5786577546115
"1407" 281.2 43.307213517748 80.9867312561166
"1408" 281.4 44.0320084893173 84.7779237278026
"1409" 281.6 44.6802467824222 89.0378013671173
"1410" 281.8 45.0274075744642 93.7967634450684
"1411" 282 45.4487847633489 97.8172167803593
"1412" 282.2 47.1073001073173 100.968862769011
"1413" 282.4 49.9512034459186 102.226375351202
"1414" 282.6 53.2948596982219 101.154803714995
"1415" 282.8 55.36081752166 99.1484842716768
"1416" 283 56.2689407270531 97.0628984763399
"1417" 283.2 57.1377249662419 94.8769738749085
"1418" 283.4 58.4614499297321 92.5044634572026
"1419" 283.6 59.9174465610566 90.022477673894
"1420" 283.8 60.8846680003453 86.8344075557222
"1421" 284 61.2526759954492 83.2578035049701
"1422" 284.2 60.951645102013 79.6301310451337
"1423" 284.4 59.6510528335355 75.8247595942687
"1424" 284.6 57.8721834482764 73.8403953733674
"1425" 284.8 55.3074469262675 71.2602846687582
"1426" 285 53.3232520991343 68.2902027193536
"1427" 285.2 52.132583884728 64.8864985542706
"1428" 285.4 51.1743380141713 60.7078218682852
"1429" 285.6 50.961975384 56.4631359239818
"1430" 285.8 49.5257128151539 53.836416132328
"1431" 286 46.218626661544 52.8159583274877
"1432" 286.2 42.4795136198907 52.1497026852904
"1433" 286.4 39.1796939675096 53.662568386203
"1434" 286.6 36.6638439757332 56.1593238520652
"1435" 286.8 33.3867682731635 57.4167970528236
"1436" 287 29.9328693247244 58.12520415071
"1437" 287.2 26.1364118757595 56.7483856899043
"1438" 287.4 23.8236450526517 54.1200293332105
"1439" 287.6 22.013235614508 53.6242948699317
"1440" 287.8 21.7196011851994 55.0793881106773
"1441" 288 21.7540845029597 57.5385206999444
"1442" 288.2 21.818746845673 61.3991360412031
"1443" 288.4 23.4611264641694 65.2111010679528
"1444" 288.6 26.1366185130328 68.6906086927961
"1445" 288.8 28.6265114872173 72.3618155470785
"1446" 289 31.3797220853956 75.6597881450258
"1447" 289.2 33.6555493063249 77.2128242216384
"1448" 289.4 34.0163775671125 79.0941907074643
"1449" 289.6 32.6450643423672 81.4759659149259
"1450" 289.8 30.5673044857549 84.9749731260515
"1451" 290 29.3744302941634 89.303254029007
"1452" 290.2 28.3639705521269 94.0534407927588
"1453" 290.4 26.9149427665796 98.1313905740719
"1454" 290.6 25.9586672785582 101.89607544438
"1455" 290.8 27.5274518044563 105.095144292344
"1456" 291 30.1933915517473 107.129796456251
"1457" 291.2 31.7412875632725 107.061967130695
"1458" 291.4 32.1882282809697 106.962774098516
"1459" 291.6 31.1857959356569 106.730102246604
"1460" 291.8 29.7305240092819 106.25623470592
"1461" 292 28.433945816954 105.191047946702
"1462" 292.2 26.603379051435 104.348613602772
"1463" 292.4 25.0447167245046 102.66262587784
"1464" 292.6 24.23085000738 100.144745819885
"1465" 292.8 22.6896890957375 96.4777047559815
"1466" 293 21.7717118358672 92.9275507824815
"1467" 293.2 21.7445928621635 89.4177445334638
"1468" 293.4 21.0248712524046 85.8027315192752
"1469" 293.6 19.3592705174327 83.6981097551838
"1470" 293.8 15.6782641910402 82.8776478948181
"1471" 294 12.3902597116722 84.0804537860819
"1472" 294.2 10.4082475568209 85.8021391707637
"1473" 294.4 8.88591738339152 86.0504071936959
"1474" 294.6 7.08453793317482 86.8934658809609
"1475" 294.8 8.12941409383213 86.064053687668
"1476" 295 8.74148432891207 84.7535507344178
"1477" 295.2 8.08100363784553 82.4320981561297
"1478" 295.4 7.17822397624438 79.058171955702
"1479" 295.6 7.30536650336345 74.9888047661677
"1480" 295.8 8.00411839452974 70.8263709082513
"1481" 296 8.33282861862308 66.3734541912595
"1482" 296.2 8.74101343754717 61.8050134483792
"1483" 296.4 8.64139850972159 57.1743223208734
"1484" 296.6 6.8487249381966 53.1731566692056
"1485" 296.8 4.98491919159982 52.0628619929677
"1486" 297 5.21002622117529 52.1928483873524
"1487" 297.2 5.93285028810824 52.7795594943204
"1488" 297.4 6.14847108516345 53.9301720786188
"1489" 297.6 6.03745825409894 55.2277657118351
"1490" 297.8 5.54343250868977 57.489935364924
"1491" 298 6.07569094790442 60.4333618842041
"1492" 298.2 6.48711926928845 63.9780038809722
"1493" 298.4 5.99055070477967 67.8788208758168
"1494" 298.6 4.05755470623297 71.133993993773
"1495" 298.8 3.86946033253845 71.137587146445
"1496" 299 3.93833532937016 71.5433711617697
"1497" 299.2 4.20474429803373 72.7467556025898
"1498" 299.4 4.75150876109603 75.4001400666492
"1499" 299.6 5.27369275516933 79.2561528639575
"1500" 299.8 6.37918703314459 83.0908975984486
"1501" 300 7.02712583316345 87.0906042342222
"1502" 300.2 7.06521780200738 90.1408467698234
"1503" 300.4 7.61422696023619 90.9355507494768
"1504" 300.6 9.57146565156987 93.596316681388
"1505" 300.8 11.9400341015506 96.6064808642222
"1506" 301 14.3182705208942 99.8815351075904
"1507" 301.2 16.1230776527793 103.656799215417
"1508" 301.4 16.3252771261118 107.975001862435
"1509" 301.6 17.2226403942759 107.261057524275
"1510" 301.8 18.5571970176945 105.500417971243
"1511" 302 20.1898474847144 103.376297287546
"1512" 302.2 22.9265332689191 100.08426759412
"1513" 302.4 25.4593787642108 96.3747560578021
"1514" 302.6 27.7716965107966 92.7455557718317
"1515" 302.8 29.9020443391575 89.3970240364412
"1516" 303 33.4859712285828 86.5819888927577
"1517" 303.2 37.6180205702698 85.3338270102222
"1518" 303.4 42.1675351298213 85.8048051146828
"1519" 303.6 46.1623004986849 87.960909515437
"1520" 303.8 48.7443149199118 90.3569300993745
"1521" 304 50.4701671156475 93.2519128900502
"1522" 304.2 51.6856439287243 96.856742484533
"1523" 304.4 53.1836190768672 100.303032939722
"1524" 304.6 54.6300204880082 102.133691193458
"1525" 304.8 56.6711190951635 102.051853745135
"1526" 305 58.0701022017447 100.126440229185
"1527" 305.2 58.5995951005141 97.2091847386898
"1528" 305.4 59.4580087295512 93.482823402161
"1529" 305.6 60.0201944389895 89.3947830570048
"1530" 305.8 60.501504637226 86.2381402861181
"1531" 306 61.7932191723773 82.8217879016268
"1532" 306.2 63.2158933311223 79.4242570503798
"1533" 306.4 64.0769233997349 75.6558667672936
"1534" 306.6 63.4580296784254 72.4403370269365
"1535" 306.8 61.4488042874135 69.0114843379508
"1536" 307 59.8969494636949 66.0445973680334
"1537" 307.2 59.1301320357468 62.2608761429306
"1538" 307.4 59.9915426537287 58.2056221961353
"1539" 307.6 61.2747091312273 53.6370805006052
"1540" 307.8 63.7266061989936 49.4262397092977
"1541" 308 67.5859636314301 47.4150919466445
"1542" 308.2 72.1450336096776 47.4935260471448
"1543" 308.4 76.1756854744277 49.7873221438937
"1544" 308.6 77.9239595429083 53.3423079759326
"1545" 308.8 78.3207634092565 57.2866743526408
"1546" 309 78.7854881516528 61.2279778319669
"1547" 309.2 78.5001979907885 65.395697265781
"1548" 309.4 77.5911168537108 69.3195562512425
"1549" 309.6 76.3905113302259 73.4954054912014
"1550" 309.8 75.7865669431706 77.4314666044079
"1551" 310 75.8474538818093 81.7363986496181
"1552" 310.2 76.7724722332796 85.152482264519
"1553" 310.4 78.0724218968807 85.4216658714222
"1554" 310.6 77.6727248818595 84.2885445619422
"1555" 310.8 76.3047905817232 83.3361484318118
"1556" 311 75.0342947358247 81.4979606118512
"1557" 311.2 73.1029179422722 79.0593953125483
"1558" 311.4 69.6113072020725 77.7876702980404
"1559" 311.6 65.2380028881635 77.0500453554485
"1560" 311.8 61.11554739241 75.9257435032702
"1561" 312 57.3385587595096 74.3983110930395
"1562" 312.2 54.5688344128681 71.729120168994
"1563" 312.4 53.4643182961305 69.2078834458406
"1564" 312.6 53.0348159024512 66.8560694455604
"1565" 312.8 53.485258507197 64.5251545054772
"1566" 313 53.4415182755519 64.071015071809
"1567" 313.2 52.6946431202404 63.3140509504274
"1568" 313.4 50.2666622536962 62.8665182909927
"1569" 313.6 46.4852966326201 62.8934187296395
"1570" 313.8 41.7662466828488 63.1744779347677
"1571" 314 38.0077226230467 63.1689406475653
"1572" 314.2 34.0789459343577 63.3109182848985
"1573" 314.4 29.7414996372615 62.9090824450457
"1574" 314.6 25.4745400736569 61.7213541902749
"1575" 314.8 21.0228407477349 61.3842926095692
"1576" 315 16.6884743122687 62.8694235164854
"1577" 315.2 14.432753842641 66.3004288277278
"1578" 315.4 13.8988940656394 70.5282165501258
"1579" 315.6 15.8811677421299 74.1466402045965
"1580" 315.8 19.0254423698321 76.8098191777962
"1581" 316 23.1271819509282 77.8459946755752
"1582" 316.2 26.5537079215786 78.1948478664675
"1583" 316.4 28.6872575106988 79.8619826566458
"1584" 316.6 30.4509039055946 82.1766248284677
"1585" 316.8 29.781300719256 83.9782890287407
"1586" 317 28.9475518012419 88.1110851216928
"1587" 317.2 27.9646899231635 92.3762243156083
"1588" 317.4 25.6767013177599 96.1441710684327
"1589" 317.6 21.8752788531635 97.6826922279754
"1590" 317.8 18.4029274628014 96.7882164391188
"1591" 318 16.4492171266747 94.321272288902
"1592" 318.2 14.9626265695405 90.7541567375501
"1593" 318.4 14.3925564112915 86.3956595853991
"1594" 318.6 15.326887735182 82.1130687662222
"1595" 318.8 17.5669149631079 78.2701185887222
"1596" 319 20.2056157580907 74.331344199004
"1597" 319.2 22.1839202361635 70.843013695098
"1598" 319.4 22.7447948503035 67.1848543052822
"1599" 319.6 21.3377601164179 63.6716723494944
"1600" 319.8 18.2096346398857 61.9670632854444
"1601" 320 14.8488214221634 62.6889129986463
"1602" 320.2 12.6711622062454 65.128488965337
"1603" 320.4 11.8048110254135 67.9368525558889
"1604" 320.6 11.3023008167118 69.4756068000287
"1605" 320.8 11.2327398670509 68.1877976468447
"1606" 321 11.2059044435046 66.5841053878987
"1607" 321.2 11.637400670018 64.6171646853859
"1608" 321.4 12.6633067641635 61.8174736636399
"1609" 321.6 14.3393423315929 57.8971003648105
"1610" 321.8 16.6165819621979 54.6255630631188
"1611" 322 18.4996875111635 51.0975189732032
"1612" 322.2 19.3449756231634 47.0822267262602
"1613" 322.4 19.3691272213365 42.9009002151453
"1614" 322.6 20.0132064099709 38.855612192657
"1615" 322.8 20.2398966062135 35.2217566956222
"1616" 323 21.1638727700945 32.2443221935671
"1617" 323.2 22.1532409502696 31.685874492401
"1618" 323.4 22.741629237888 30.1781229228869
"1619" 323.6 22.9513350401058 27.9133945228953
"1620" 323.8 22.5718976573583 27.2275647530988
"1621" 324 22.8654409060865 28.8767128030427
"1622" 324.2 23.166469971258 30.1481722025938
"1623" 324.4 24.2174150696196 31.3501689946608
"1624" 324.6 25.1656776390538 32.0312225759061
"1625" 324.8 26.3222271966099 34.0539704069901
"1626" 325 27.6082404070197 37.0471580299347
"1627" 325.2 28.4393751678925 40.8831129755448
"1628" 325.4 27.656130321134 44.3092035859458
"1629" 325.6 25.6861985715904 47.1868406736323
"1630" 325.8 22.537966414034 49.394815299834
"1631" 326 19.4299884565523 51.2691575355926
"1632" 326.2 15.4718126082297 52.3564426299043
"1633" 326.4 11.9277518308796 51.7425463803513
"1634" 326.6 8.65362436948929 49.8824574113009
"1635" 326.8 7.89371114781181 48.7503892137387
"1636" 327 8.38844296824509 49.6829014568549
"1637" 327.2 9.2560661865458 50.4320889107693
"1638" 327.4 10.7328132392995 50.949330781311
"1639" 327.6 11.8417427856547 52.4880002132573
"1640" 327.8 13.2474845932693 55.4182360318281
"1641" 328 14.4397259205902 58.9989531459929
"1642" 328.2 15.4828545074406 62.0988607735234
"1643" 328.4 16.8485051334236 64.9189078674534
"1644" 328.6 18.5740713220536 67.5985008731355
"1645" 328.8 19.9300928204356 70.2154076306068
"1646" 329 20.9369670907982 73.0350714892103
"1647" 329.2 22.2042594664412 75.8450611398519
"1648" 329.4 23.7996686894301 78.9545297155722
"1649" 329.6 25.2042959324135 81.4372542721059
"1650" 329.8 25.1215744806635 84.2149934142412
"1651" 330 23.2129400080027 86.5468398553651
"1652" 330.2 20.4708034345895 88.1729973019678
"1653" 330.4 17.5391893807819 88.9932979875183
"1654" 330.6 15.146974754374 90.2933837639415
"1655" 330.8 14.6489449262797 91.8349241211292
"1656" 331 15.65531112021 92.2600744231583
"1657" 331.2 15.8551653429301 92.1876981521889
"1658" 331.4 15.197543459383 91.783823876082
"1659" 331.6 14.0376424802032 91.6484928700688
"1660" 331.8 11.839996675876 91.9138518821504
"1661" 332 9.43945656449478 91.7352163076138
"1662" 332.2 9.1113158157706 91.7269798395258
"1663" 332.4 10.5031372680544 91.9390431940949
"1664" 332.6 11.1915832325385 92.7674520644543
"1665" 332.8 11.7458768654866 95.0523400375027
"1666" 333 12.0524380345315 97.8953230505412
"1667" 333.2 12.753618482701 101.361880483812
"1668" 333.4 13.7796603882353 103.798186521311
"1669" 333.6 15.2064420864566 104.617990790912
"1670" 333.8 17.5831114789978 105.152806873922
"1671" 334 20.4975148416634 105.775820214804
"1672" 334.2 23.8699481383687 105.920696532527
"1673" 334.4 27.5922412095556 105.519541780105
"1674" 334.6 31.6143568986822 104.618574490241
"1675" 334.8 34.2444360446985 103.800968481936
"1676" 335 38.6056744918876 102.912200492091
"1677" 335.2 42.3458033463111 102.371028947672
"1678" 335.4 46.2737045771635 101.371739084322
"1679" 335.6 49.4164745826733 100.527653557007
"1680" 335.8 52.8304154994802 98.6187727879862
"1681" 336 55.8568244083227 96.0171585682732
"1682" 336.2 58.7431240860145 93.5227761625201
"1683" 336.4 61.670769839397 91.5114762604857
"1684" 336.6 64.113671648124 88.291164985163
"1685" 336.8 66.4569209944576 84.7482346022222
"1686" 337 68.5868112261054 80.6528657617577
"1687" 337.2 69.9424668514134 76.9449107695764
"1688" 337.4 70.7713493177172 72.7895665016602
"1689" 337.6 70.3115254653247 69.4413685342384
"1690" 337.8 69.0258170539113 65.5257947387768
"1691" 338 69.0140398217172 61.2271411978338
"1692" 338.2 68.7753457098531 56.7294047530671
"1693" 338.4 67.9343327255375 51.636560066665
"1694" 338.6 67.83258122012 47.7779399960701
"1695" 338.8 68.1967037799865 43.5309751233684
"1696" 339 69.4440984160015 39.4906016332363
"1697" 339.2 70.7819764039096 35.1491207142453
"1698" 339.4 72.1047499256155 30.6571440934003
"1699" 339.6 71.4676650514835 26.5242454558022
"1700" 339.8 68.644235192499 23.6241375809985
"1701" 340 65.0017891973484 23.0178705311606
"1702" 340.2 61.5769414381635 23.8802957336822
"1703" 340.4 59.488828889717 25.9484826346508
"1704" 340.6 57.3327252000563 29.0725135612579
"1705" 340.8 55.7735975274211 32.2438576343265
"1706" 341 54.2033783076634 36.0481647157096
"1707" 341.2 53.4517623317933 40.0240897597352
"1708" 341.4 53.6527187917822 43.9626712864021
"1709" 341.6 54.3449369738558 48.0952174880299
"1710" 341.8 53.4512387211634 52.0996047156906
"1711" 342 52.6335588095957 55.4686142022222
"1712" 342.2 51.0709721911227 58.4740310520013
"1713" 342.4 49.1737228782447 61.7463478136097
"1714" 342.6 47.0369123567401 64.3292919646823
"1715" 342.8 44.2865862841213 65.0105073623969
"1716" 343 41.4727666973256 65.1012136432763
"1717" 343.2 37.7239576675464 64.5016885809456
"1718" 343.4 34.2280945514772 63.4186052510262
"1719" 343.6 30.1970410816964 61.1939196163659
"1720" 343.8 27.6084721950011 57.6802712431508
"1721" 344 25.388264270276 53.457927770066
"1722" 344.2 24.632034154729 49.1502740483188
"1723" 344.4 24.3529264537106 44.8216050671468
"1724" 344.6 22.7472295684702 42.3156877927805
"1725" 344.8 19.7068322437672 42.2264915420713
"1726" 345 17.0052567772808 44.2348090065742
"1727" 345.2 15.1455837562522 47.1914907429915
"1728" 345.4 15.5940096261635 49.5903733383808
"1729" 345.6 16.8877265734367 51.8107895316118
"1730" 345.8 19.0207631433635 55.2864777400281
"1731" 346 21.487011038717 59.0723603380615
"1732" 346.2 22.7046045312746 62.9430506321111
"1733" 346.4 23.214543572654 66.4788563639581
"1734" 346.6 23.4593868058409 70.4437232809964
"1735" 346.8 21.9707554748143 74.1135819442163
"1736" 347 20.0044859440611 77.5143163392403
"1737" 347.2 19.4120390858322 80.2611327759222
"1738" 347.4 20.5624720957068 82.4206740267829
"1739" 347.6 22.7002561441117 85.2114079076877
"1740" 347.8 24.9742766715977 88.8850266844508
"1741" 348 26.1690534219227 92.5290226159259
"1742" 348.2 27.5894453525143 96.0041939358187
"1743" 348.4 28.7725827570328 97.882057508637
"1744" 348.6 27.8472494755453 98.9209017676586
"1745" 348.8 25.8984578646466 99.6545222463121
"1746" 349 23.2487306511126 100.722996986561
"1747" 349.2 21.8116089022651 102.199384625375
"1748" 349.4 22.1706072854362 103.150476023622
"1749" 349.6 23.463646322787 103.340793556222
"1750" 349.8 24.9939575906163 102.850498025939
"1751" 350 27.480560888951 102.124774321485
"1752" 350.2 30.9024428324473 101.357335400093
"1753" 350.4 34.6747962560271 99.9940759062807
"1754" 350.6 38.3264206776634 98.7236939216273
"1755" 350.8 41.8931037421827 97.4764234318761
"1756" 351 45.8104138918544 95.3581043217131
"1757" 351.2 48.8431040675271 92.8467114264949
"1758" 351.4 51.7308975170628 89.6122869777323
"1759" 351.6 54.4520961169342 86.2835497292477
"1760" 351.8 56.478556772144 82.6230855306573
"1761" 352 59.110695274627 79.7799096108381
"1762" 352.2 62.2572684864217 76.8597037616725
"1763" 352.4 65.7833218314152 75.4980244580194
"1764" 352.6 69.922141648191 74.0525911985188
"1765" 352.8 73.5290683674116 73.635738070335
"1766" 353 77.5058275505295 73.3559787273919
"1767" 353.2 81.720163066508 73.4534364974995
"1768" 353.4 86.5835829075113 73.3419129159613
"1769" 353.6 91.0822805240481 74.0617362258453
"1770" 353.8 95.6597594188225 74.9711704493359
"1771" 354 99.9631707414134 75.9963730670347
"1772" 354.2 104.204651241294 77.6749539971299
"1773" 354.4 108.727953643502 78.688851742671
"1774" 354.6 112.795191123663 78.0322216729722
"1775" 354.8 116.811151387694 77.3192778548141
"1776" 355 118.531792795702 75.5972270879761
"1777" 355.2 119.450426555614 72.5440869423595
"1778" 355.4 120.43123056927 68.5058324133073
"1779" 355.6 120.084109047722 64.8449019442687
"1780" 355.8 118.614763907184 61.2311463895671
"1781" 356 116.975665666882 57.4878786481675
"1782" 356.2 115.276310473549 54.1150317509435
"1783" 356.4 113.469331404457 50.5257851808171
"1784" 356.6 110.966587273111 47.5477063676959
"1785" 356.8 107.241055815559 44.9127010559306
"1786" 357 103.811243168184 44.7825419325871
"1787" 357.2 100.93768749317 46.4969147276827
"1788" 357.4 97.6595444669274 49.0498303387564
"1789" 357.6 95.2984426890232 52.0648583307222
"1790" 357.8 93.0648329734087 55.6730190993543
"1791" 358 91.6474357638835 59.6175364129022
"1792" 358.2 90.4002628774576 63.1459029041634
"1793" 358.4 89.3464712669083 67.0406269337602
"1794" 358.6 88.7203838522316 70.9169411928131
"1795" 358.8 90.1790538838734 73.3163309044436
"1796" 359 92.697408918999 75.0979991878209
"1797" 359.2 95.3666117472161 76.5515919966358
"1798" 359.4 98.294471892013 77.9374839631603
"1799" 359.6 101.977599399248 78.9756448264376
"1800" 359.8 104.421297569956 78.7443438691294
"1801" 360 106.73003265483 77.3910123389673
"1802" 360.2 109.281962408163 75.6840609768108
"1803" 360.4 111.1854900288 74.2336804738655
"1804" 360.6 111.727811236128 73.1214416775391
"1805" 360.8 111.70378518231 72.8674655552991
"1806" 361 111.242114394502 73.5354708808586
"1807" 361.2 110.990810837592 74.3712234222436
"1808" 361.4 110.928049784163 75.930931524157
"1809" 361.6 110.889974745083 78.4809318556022
"1810" 361.8 110.345395749142 81.8451913880946
"1811" 362 109.381789712928 85.6093999081046
"1812" 362.2 107.494835570287 89.1083145459046
"1813" 362.4 105.176611540395 92.1373217321308
"1814" 362.6 102.523234930962 94.7992677087405
"1815" 362.8 99.1499574668322 97.2881470266597
"1816" 363 95.883671503334 100.328437316246
"1817" 363.2 93.0193196253933 103.474461388483
"1818" 363.4 90.9372091113279 106.701207884367
"1819" 363.6 88.5834522191304 109.857448142931
"1820" 363.8 85.3131208196025 112.059068331728
"1821" 364 81.8185434106079 113.303997720111
"1822" 364.2 77.6538365678427 113.75163216826
"1823" 364.4 74.0967887618749 113.557219493108
"1824" 364.6 70.1317025111304 113.551334027832
"1825" 364.8 66.1324504502615 114.04364303283
"1826" 365 62.1571147431061 115.126307003216
"1827" 365.2 58.9802343591092 117.224360548602
"1828" 365.4 57.2603965309479 120.01571270109
"1829" 365.6 55.9213173479176 122.84322898215
"1830" 365.8 55.4201771893258 125.661275607579
"1831" 366 56.1161108445777 126.696055260494
"1832" 366.2 56.3576965173708 126.789484674125
"1833" 366.4 56.3800647098885 126.447903980647
"1834" 366.6 55.9104551276092 125.124831133822
"1835" 366.8 56.0508109475974 123.836527836222
"1836" 367 56.495981831204 122.470969864526
"1837" 367.2 57.196894758886 121.180582914777
"1838" 367.4 56.487150757301 118.943171276872
"1839" 367.6 55.4902424959218 116.003738110424
"1840" 367.8 54.3551587408672 112.75364929963
"1841" 368 53.5803582034311 109.418376734321
"1842" 368.2 54.0428353996599 106.458151742166
"1843" 368.4 55.4410024479634 103.144845327391
"1844" 368.6 57.5468449940035 99.7481841331422
"1845" 368.8 60.3814928014288 97.3549038142426
"1846" 369 63.589788109197 95.833223775135
"1847" 369.2 67.2499225668225 94.9811292090631
"1848" 369.4 71.265025300226 94.2961358170347
"1849" 369.6 75.5967147565492 94.4502459619079
"1850" 369.8 78.8556772292306 95.887754611786
"1851" 370 81.8873067261223 98.3983535236332
"1852" 370.2 84.6834692754492 101.406247208365
"1853" 370.4 86.2482814397102 104.669435323654
"1854" 370.6 87.5452290335083 108.661102511319
"1855" 370.8 87.8131538064206 112.102719960922
"1856" 371 88.2354794920664 115.785724749371
"1857" 371.2 88.0459209836297 119.717102864743
"1858" 371.4 87.7208780954337 123.163887908114
"1859" 371.6 86.8680963142375 126.786178483926
"1860" 371.8 85.9279825903291 130.643606448743
"1861" 372 84.3724910827851 131.742421014768
"1862" 372.2 82.2562182221478 132.396241862535
"1863" 372.4 79.8566212580135 132.400816803222
"1864" 372.6 76.6301743239038 133.142917679382
"1865" 372.8 73.2531431849929 133.481148679452
"1866" 373 70.2643523103601 133.605722530357
"1867" 373.2 67.1130838790008 133.126633899282
"1868" 373.4 63.6488310291264 132.898299242426
"1869" 373.6 60.1294827526878 132.908746803454
"1870" 373.8 57.404512372728 133.350043206513
"1871" 374 54.8423527371273 132.690085342114
"1872" 374.2 52.4845876488105 130.84727459141
"1873" 374.4 49.7820113942497 128.829207935464
"1874" 374.6 46.3715939207463 126.976258253714
"1875" 374.8 42.7603701681284 125.805197049959
"1876" 375 38.9277522831102 124.675501574607
"1877" 375.2 36.0016348749092 122.996599742544
"1878" 375.4 33.6154240409178 120.997175173749
"1879" 375.6 30.6267586529752 119.023905524299
"1880" 375.8 27.2361850371635 117.880293945593
"1881" 376 24.2167616401345 117.166528761286
"1882" 376.2 22.4155221670221 115.357770369032
"1883" 376.4 20.8697037773692 113.387049595754
"1884" 376.6 19.1189052818828 111.08705102345
"1885" 376.8 18.4611232401439 108.417363034399
"1886" 377 18.7499372811635 105.369982438374
"1887" 377.2 18.5623597123345 102.257254972341
"1888" 377.4 17.7814390362293 99.0330074889887
"1889" 377.6 17.6085568608871 95.7357974154854
"1890" 377.8 18.3385285992042 92.2945460692687
"1891" 378 19.625561725894 90.2425466039288
"1892" 378.2 20.7744115779135 89.5375439390794
"1893" 378.4 22.7167818252731 88.6462021309577
"1894" 378.6 24.5118195532732 87.8551772486308
"1895" 378.8 26.6098466863932 87.7953923941884
"1896" 379 29.0556063343152 87.9462758993601
"1897" 379.2 31.4140742528972 87.317331164917
"1898" 379.4 32.0171005777517 85.6668109284967
"1899" 379.6 31.5393403414711 82.832390209703
"1900" 379.8 30.0288605700598 80.7276428253442
"1901" 380 29.6767429338322 80.3518008028971
"1902" 380.2 30.9061376363992 81.1238358769937
"1903" 380.4 32.4954710108037 82.0904244554812
"1904" 380.6 35.1173238585673 83.5601576975299
"1905" 380.8 38.3176804079187 85.8666956262432
"1906" 381 41.5545448038677 88.3153996227856
"1907" 381.2 42.847398212507 91.4322578698711
"1908" 381.4 42.3183225007909 93.4488747426536
"1909" 381.6 42.9469740218427 93.8884481780335
"1910" 381.8 43.230447246851 92.8931540062014
"1911" 382 43.4411732754453 91.3911712976719
"1912" 382.2 43.0260379825593 89.1630523656597
"1913" 382.4 41.8798963756379 85.8932387357478
"1914" 382.6 39.7555208853675 82.0667591625283
"1915" 382.8 37.0340700291232 78.6383245533162
"1916" 383 34.11044557328 75.1367052245965
"1917" 383.2 30.2979171683116 72.5999032121852
"1918" 383.4 26.3259536341572 71.6364545918472
"1919" 383.6 22.0778241696533 71.22583032361
"1920" 383.8 18.6162789748876 71.1614810945395
"1921" 384 15.3841087696968 69.6521503176556
"1922" 384.2 12.2862831765704 66.9566094504432
"1923" 384.4 10.3167880372719 63.4548070495776
"1924" 384.6 10.8497939010155 60.5323426356009
"1925" 384.8 11.5841240603684 57.7723383725141
"1926" 385 10.7586454469182 57.0430843558071
"1927" 385.2 9.21147382556905 58.2128107925089
"1928" 385.4 7.64993699277522 60.2467899019105
"1929" 385.6 6.25098080576346 62.9153976572889
"1930" 385.8 4.85548064012753 66.0592457606773
"1931" 386 4.22058475959363 68.0101879179708
"1932" 386.2 4.88315686472485 67.1226736377485
"1933" 386.4 0 71.7504761905203
"1934" 386.6 10.2836399929385 71.1643207128972
"1935" 386.8 20.7676675173477 70.915540254038
"1936" 387 32.124108857519 69.6659768050667
"1937" 387.2 39.1697510533675 71.9428822517732
"1938" 387.4 44.5911632375367 75.1875106663279
"1939" 387.6 50.7010813553278 78.1863909070989
"1940" 387.8 56.4972845227174 81.057211951438
"1941" 388 61.3582286762154 84.5780705745729
"1942" 388.2 65.5624734323595 88.6579250909281
"1943" 388.4 69.4973720518415 92.8226915635578
"1944" 388.6 73.6168184559922 97.2251632541811
"1945" 388.8 75.0699002545252 103.08070331118
"1946" 389 76.3972190969237 108.693850183119
"1947" 389.2 77.4509579582973 113.9143100176
"1948" 389.4 78.9517289029551 119.139588730389
"1949" 389.6 81.1248560156046 124.282611464669
"1950" 389.8 83.7781379850155 128.782877909713
"1951" 390 85.879773090049 131.129093531632
"1952" 390.2 87.816767321618 131.394662574931
"1953" 390.4 89.6759249744088 130.872618210873
"1954" 390.6 92.2831475238014 129.990296330636
"1955" 390.8 94.3841966280314 129.373414542996
"1956" 391 95.427433958033 128.847480262287
"1957" 391.2 97.6525091921746 126.78616333825
"1958" 391.4 101.440670540878 124.65609578224
"1959" 391.6 104.358935736246 122.895335304725
"1960" 391.8 107.073441773431 119.818972279108
"1961" 392 110.17349881413 116.371465296104
"1962" 392.2 113.919727482596 113.836120713796
"1963" 392.4 117.570261272021 111.110349969508
"1964" 392.6 120.86686818369 107.981870228398
"1965" 392.8 123.382980837063 104.97872996801
"1966" 393 125.087025478242 102.11363299534
"1967" 393.2 127.17449168715 98.3146192451235
"1968" 393.4 129.320564340613 94.3632178125087
"1969" 393.6 130.449590175605 92.7887225679105
"1970" 393.8 130.470608057522 92.7888688197607
"1971" 394 130.442616725224 92.7557671510101
"1972" 394.2 130.339090277163 92.994709968045
"1973" 394.4 130.427909084421 93.5551261382508
"1974" 394.6 130.18133826494 93.3024002962116
"1975" 394.8 130.147466271995 92.8602304856748
"1976" 395 130.337362554911 92.5570809360863
"1977" 395.2 130.3388190037 92.3609359062222
"1978" 395.4 130.229979317775 92.0342512526852
"1979" 395.6 129.879035144436 91.2203616024586
"1980" 395.8 130.37038478131 89.2026532853687
"1981" 396 131.742170640978 86.1977511390905
"1982" 396.2 132.995148241186 83.977420286167
"1983" 396.4 133.795843248499 81.9488172371491
"1984" 396.6 134.136705686995 80.8127964346074
"1985" 396.8 134.53048503604 79.9779380058846
"1986" 397 134.396511788909 79.4313601810315
"1987" 397.2 134.26179244111 78.2651375882104
"1988" 397.4 134.4087886707 75.6526465630633
"1989" 397.6 135.029601822681 72.0312066168829
"1990" 397.8 135.52618533287 70.2179898607254
"1991" 398 135.710479664089 69.4464503757874
"1992" 398.2 135.265972734552 69.099904144
"1993" 398.4 134.857219816389 66.7955770295448
"1994" 398.6 134.793622535741 63.1040481307564
"1995" 398.8 134.49316280213 59.3137458083944
"1996" 399 133.627085564406 55.0976177698247
"1997" 399.2 132.714568840432 50.663553998141
"1998" 399.4 131.010766475379 47.4238949697712
"1999" 399.6 129.641526438376 43.4125747598605
"2000" 399.8 128.58406414919 38.8344934339176
"2001" 400 127.402826309163 35.7502538438422
"2002" 400.2 125.48921765126 33.7242730330491
"2003" 400.4 122.815041212736 31.2022906386497
"2004" 400.6 120.44584611694 27.4555300136038
"2005" 400.8 118.697415866704 23.9059747521141
"2006" 401 115.729464078404 20.2273377596667
"2007" 401.2 112.816254764883 17.8663619761948
"2008" 401.4 109.933346295862 15.4632611594675
"2009" 401.6 106.673591290809 13.8976531551389
"2010" 401.8 102.381944988582 12.7599354728168
"2011" 402 98.9334642853865 12.271168486546
"2012" 402.2 95.1879592393324 13.015142974952
"2013" 402.4 92.1953017233128 14.6477849883846
"2014" 402.6 89.408853589842 14.7004027477722
"2015" 402.8 88.0194872531469 13.2841825961726
"2016" 403 87.1345559977216 10.987423443385
"2017" 403.2 87.682101704646 9.57127358079565
"2018" 403.4 87.4353727557828 9.93691547245448
"2019" 403.6 86.9114866721634 10.4582362075107
"2020" 403.8 85.1420614332354 10.7308287442798
"2021" 404 82.1862437114945 11.3266189201276
"2022" 404.2 79.4270336890031 11.5616136297505
"2023" 404.4 75.1679280210096 11.0846511631838
"2024" 404.6 72.0377832628131 9.93647330025407
"2025" 404.8 71.5838427348301 8.74147714600794
"2026" 405 71.6575620674287 6.82112245089569
"2027" 405.2 72.2520916523704 6.22130233150498
"2028" 405.4 72.6805725435599 6.05015903715713
"2029" 405.6 72.4594465982885 7.10038056510615
"2030" 405.8 71.9121179115134 7.21945973557222
"2031" 406 69.735090288458 7.84611380300304
"2032" 406.2 66.9239930052674 8.99101936532612
"2033" 406.4 63.7228866880865 10.3428069347799
"2034" 406.6 60.4687662992596 11.5674833649722
"2035" 406.8 56.8371743823599 12.5425992943651
"2036" 407 53.8154911641635 13.9071080325597
"2037" 407.2 51.9917401825894 16.3952318860185
"2038" 407.4 52.4421739149039 18.7489528551611
"2039" 407.6 53.7666770114968 20.4794678242222
"2040" 407.8 54.8325641258895 20.692547253503
"2041" 408 55.53229529944 21.047928539435
"2042" 408.2 56.5460550981853 21.0736090264996
"2043" 408.4 58.7905768318932 22.0616554198236
"2044" 408.6 61.6051034493173 23.0803376013621
"2045" 408.8 64.6743697067914 24.3573152237106
"2046" 409 68.0557032760843 25.1294507042942
"2047" 409.2 71.5419084291836 26.3520950433766
"2048" 409.4 74.1252295580384 27.7414236755139
"2049" 409.6 75.5132064340196 30.2086222646898
"2050" 409.8 75.0296781480725 32.490766647404
"2051" 410 73.465406437618 34.7865550651313
"2052" 410.2 72.1393354341635 36.5207155512792
"2053" 410.4 71.451777047821 38.185114989051
"2054" 410.6 71.9104938316221 41.1584749161245
"2055" 410.8 71.8642488448853 43.9356359036884
"2056" 411 71.1766570740296 45.7986071761025
"2057" 411.2 70.9441502923262 45.8829431282455
"2058" 411.4 71.3997284850982 46.3807928922005
"2059" 411.6 71.9135451049601 47.1741691944171
"2060" 411.8 73.4708148238509 49.7819629276597
"2061" 412 74.1182054285123 53.1517791228966
"2062" 412.2 73.5306756356467 56.4280621660007
"2063" 412.4 71.616487199426 59.1468665149722
"2064" 412.6 69.3853151758184 60.0646898269828
"2065" 412.8 66.7740335229943 59.4601153949869
"2066" 413 63.7215098786524 59.6263202990222
"2067" 413.2 60.343085834589 59.0958607932648
"2068" 413.4 57.8330243869266 58.3850184973275
"2069" 413.6 55.6292007960148 56.7223952446884
"2070" 413.8 55.1833968513907 54.7299692330404
"2071" 414 55.5625039248353 51.9619221652535
"2072" 414.2 56.1396251392054 48.5751063713341
"2073" 414.4 57.1379044300385 45.5544486182516
"2074" 414.6 56.9816781009221 42.5521368322308
"2075" 414.8 56.4919607688869 38.5705354075414
"2076" 415 56.9610751620035 35.1939410562422
"2077" 415.2 59.6199376812544 33.1043077839677
"2078" 415.4 62.9198853427771 32.4059222928359
"2079" 415.6 66.4323224900746 32.5914707963556
"2080" 415.8 68.7274145718192 32.0923172677058
"2081" 416 72.2096738369496 30.772264036905
"2082" 416.2 75.7190988107349 31.0427880173413
"2083" 416.4 77.2697704987484 32.9523098917883
"2084" 416.6 77.9571860779619 35.6835662308118
"2085" 416.8 78.0750156269362 38.3217365054722
"2086" 417 78.6141901313907 41.1598633465177
"2087" 417.2 79.8761469190801 44.1268279111667
"2088" 417.4 81.6173517458602 46.6505285256075
"2089" 417.6 83.7580513896004 48.8234936311886
"2090" 417.8 85.1631890197327 51.6037043094222
"2091" 418 85.1011737492008 54.537784479058
"2092" 418.2 82.9921719685283 56.5591811444857
"2093" 418.4 80.151765126823 58.9961854897754
"2094" 418.6 77.3571193181977 61.90311160314
"2095" 418.8 76.2016615770968 65.0674497566889
"2096" 419 75.4254518951899 68.5077405187653
"2097" 419.2 74.0961074783226 71.2114010116086
"2098" 419.4 72.291971221031 72.9927578687785
"2099" 419.6 71.0567864291145 74.9574776198656
"2100" 419.8 69.0672369673505 77.993615076719
"2101" 420 66.9997650264675 80.7697672627357
"2102" 420.2 65.527424637927 84.0459193831682
"2103" 420.4 63.6779709709342 87.4276928576171
"2104" 420.6 60.7291917543518 90.2391140642482
"2105" 420.8 57.0249285452169 91.6736471067566
"2106" 421 52.7540505744262 91.1315124292076
"2107" 421.2 49.2052824786169 88.8542012455825
"2108" 421.4 46.4780918926455 86.0542320589129
"2109" 421.6 43.6997685080488 82.5965554916171
"2110" 421.8 42.1192194720366 78.7065815868491
"2111" 422 41.0953946605277 74.7712039509222
"2112" 422.2 40.1762426249478 70.9107434122026
"2113" 422.4 40.2987533431567 68.7883685433101
"2114" 422.6 40.2730037226735 68.0166018575377
"2115" 422.8 39.8170671393721 67.3426588205532
"2116" 423 38.6083280176475 64.5672096179229
"2117" 423.2 37.1324128670083 61.8729001384205
"2118" 423.4 34.702004599076 58.1037800382222
"2119" 423.6 32.6275280127272 55.1355339567323
"2120" 423.8 29.7531057346602 52.5798490734029
"2121" 424 27.0901973694057 49.3035264285576
"2122" 424.2 24.8393483511635 45.2462277445323
"2123" 424.4 23.9834167978787 41.6179964196262
"2124" 424.6 23.9325587971503 37.2478293756696
"2125" 424.8 24.4791241452019 33.0345127447799
"2126" 425 25.5189399872201 28.9954177952788
"2127" 425.2 27.1952307904346 25.4011735075612
"2128" 425.4 30.2585456462478 22.8650513538005
"2129" 425.6 33.8096582284083 21.9703382915283
"2130" 425.8 37.5012963689704 21.3341298472774
"2131" 426 41.3869197537035 21.0343166308022
"2132" 426.2 44.8803089737982 20.2226136692162
"2133" 426.4 46.8237567364805 18.3915095280149
"2134" 426.6 48.6737824666605 15.1810838213001
"2135" 426.8 49.9667729116964 11.4926406227073
"2136" 427 50.103776672184 7.98148191101674
"2137" 427.2 50.1338675882114 4.86049497625647
"2138" 427.4 50.921945096717 3.19926328457936
"2139" 427.6 50.9299681751694 3.01997820404471
"2140" 427.8 50.6127024411215 3.34423543104041
"2141" 428 50.2563249908837 3.13385214459985
"2142" 428.2 50.0975471065106 2.8651143699495
"2143" 428.4 49.9691800047935 2.42492189507222
"2144" 428.6 50.0991402147145 2.31489923984467
"2145" 428.8 50.3008721721635 2.32610317622222
"2146" 429 50.124069692383 2.68674240310027
"2147" 429.2 50.4215325072761 3.11479717643349
"2148" 429.4 50.1396988160215 3.18240213377843
"2149" 429.6 49.4375104656635 3.2767642689564
"2150" 429.8 47.6383244246412 3.38212770179547
"2151" 430 44.813179352554 4.20502319538198
"2152" 430.2 42.28886139199 5.50201113463841
"2153" 430.4 39.0320049942618 6.9520432025337
"2154" 430.6 35.8404840735536 8.40604852768926
"2155" 430.8 34.0579628723301 8.67699226774603
"2156" 431 33.7469145506867 8.53099947610594
"2157" 431.2 33.8396551340153 8.53717820737037
"2158" 431.4 33.7619242329837 8.53897543750312
"2159" 431.6 33.44601966242 8.86923150475512
"2160" 431.8 33.6304389204913 9.48761032979599
"2161" 432 32.2834000982324 12.1928304299808
"2162" 432.2 30.8876005767563 15.3625473369528
"2163" 432.4 29.3750817380092 18.2826597336394
"2164" 432.6 27.8752066720726 21.4842911606768
"2165" 432.8 26.0202324965569 24.2606188029271
"2166" 433 23.8351851936117 26.5524649520153
"2167" 433.2 20.9905787455511 28.6074410995874
"2168" 433.4 18.2336349316135 30.9396122121222
"2169" 433.6 16.1097945265778 33.6823927855316
"2170" 433.8 15.2957995298725 36.4767876973131
"2171" 434 15.0601434501635 39.7396206547475
"2172" 434.2 15.9512787262841 42.7774132219464
"2173" 434.4 17.0369728114566 45.653631105205
"2174" 434.6 18.2426467751827 49.0383591066838
"2175" 434.8 19.4074258073125 52.0150738829924
"2176" 435 20.8126863112544 52.9612139825131
"2177" 435.2 22.4875318290233 54.2335550550948
"2178" 435.4 23.8133242941635 54.977995246469
"2179" 435.6 24.4497104891079 56.0108293948148
"2180" 435.8 24.3064031226539 57.3638635163305
"2181" 436 23.2795921207177 59.5840765093487
"2182" 436.2 21.987836266977 62.0664540872731
"2183" 436.4 19.787476283638 64.1569693573578
"2184" 436.6 16.965320504545 65.7934884363378
"2185" 436.8 13.3743216285153 66.2803851425185
"2186" 437 9.18544926938438 67.6881743845652
"2187" 437.2 6.16040932902215 69.7221402798255
"2188" 437.4 5.09633194799869 72.5135954927506
"2189" 437.6 5.25310279576128 76.3279568116461
"2190" 437.8 7.28760135272084 78.4375164184681
"2191" 438 10.3341505715151 81.336434878964
"2192" 438.2 14.0345259067599 83.7915101637135
"2193" 438.4 17.7763488597315 85.9341458545181
"2194" 438.6 20.8077140043562 88.1766841294813
"2195" 438.8 23.0011214526813 90.7636280433293
"2196" 439 23.7833875618641 94.0559103386593
"2197" 439.2 24.2443100091635 98.1788706053235
"2198" 439.4 25.4826628461117 101.528486017671
"2199" 439.6 28.2617006501863 103.816378247577
"2200" 439.8 31.967191695926 104.913658164585
"2201" 440 35.765150693717 106.493581252865
"2202" 440.2 39.3446640644266 108.300350309942
"2203" 440.4 43.0228584462599 109.39558975671
"2204" 440.6 46.6970955660282 110.799346270469
"2205" 440.8 50.0973800449426 112.596207305363
"2206" 441 53.3863807058379 114.914329555902
"2207" 441.2 55.3211606136635 118.021836133051
"2208" 441.4 55.2901760437686 121.760378956585
"2209" 441.6 54.6734229228238 125.253550974449
"2210" 441.8 53.1459139013803 128.426461100433
"2211" 442 50.6309745084287 129.874438507106
"2212" 442.2 49.1665636415533 129.24209165329
"2213" 442.4 49.402604594967 129.182672811044
"2214" 442.6 50.0525566999026 128.864529730688
"2215" 442.8 50.8188445699042 128.759841784963
"2216" 443 51.6433977228785 128.336838206362
"2217" 443.2 53.3735946242336 127.676267529029
"2218" 443.4 56.4314859820725 127.620253327004
"2219" 443.6 59.7992412201635 127.529836915792
"2220" 443.8 63.4152307039847 127.381591809487
"2221" 444 66.9017278547907 127.445804120145
"2222" 444.2 70.8355043408241 127.961817210436
"2223" 444.4 74.7709076683112 128.834026681768
"2224" 444.6 78.7067864583242 130.216609406419
"2225" 444.8 82.4578375328126 130.949677721994
"2226" 445 86.8357833676041 130.366131317798
"2227" 445.2 90.983842225632 129.220631747491
"2228" 445.4 94.8986023732454 127.446081039632
"2229" 445.6 96.866911226018 124.158603660622
"2230" 445.8 97.3183153481777 120.058411103894
"2231" 446 96.4317825518627 116.146532429418
"2232" 446.2 95.4402129232902 113.033997464701
"2233" 446.4 94.6944078328627 110.187931853147
"2234" 446.6 93.4539581760508 108.139455286919
"2235" 446.8 91.7261560566124 107.156107357324
"2236" 447 90.3172006716635 105.030857721083
"2237" 447.2 89.7842514865464 102.407895012626
"2238" 447.4 89.8976394026852 99.31007190007
"2239" 447.6 89.8454049941711 96.4302400721991
"2240" 447.8 89.5837375429245 92.9750305995674
"2241" 448 87.9334680811847 89.6494561659882
"2242" 448.2 85.8366845442876 87.47209417885
"2243" 448.4 83.9435020276979 84.7621171808601
"2244" 448.6 83.1941011998558 81.2384339517094
"2245" 448.8 84.1100539815257 77.9090224828049
"2246" 449 86.0428166372089 74.5768937428131
"2247" 449.2 88.2537002800196 71.5592401252798
"2248" 449.4 90.1777392553955 68.8078236640542
"2249" 449.6 91.8189482964097 65.0555048369237
"2250" 449.8 92.3513537587873 61.170081569103
"2251" 450 91.9195662487669 57.1402028754895
"2252" 450.2 91.3261741678144 53.127625684392
"2253" 450.4 91.7026316491561 49.6767392918472
"2254" 450.6 93.4137380643466 46.6120445174969
"2255" 450.8 95.3228697107923 45.514297895614
"2256" 451 97.4304172723337 45.533011098935
"2257" 451.2 97.720504021144 45.7828873470863
"2258" 451.4 97.3833326874114 45.7591533051148
"2259" 451.6 97.5869370457369 45.3656095197956
"2260" 451.8 97.5679076270739 44.1151136351774
"2261" 452 97.3798162387225 41.9262133967419
"2262" 452.2 97.1106681067732 39.2934092739295
"2263" 452.4 96.3884921876097 36.3182905786189
"2264" 452.6 95.7229293700235 33.2497742616822
"2265" 452.8 94.8807269203526 29.5779120282492
"2266" 453 94.1525860810569 26.0119960969353
"2267" 453.2 92.9592248231558 22.6631463838253
"2268" 453.4 90.8071450861305 20.3215119773275
"2269" 453.6 87.9006911188497 19.2594836408889
"2270" 453.8 84.8126602498575 18.3534177757745
"2271" 454 81.6054628027207 17.1229281344741
"2272" 454.2 79.309528184104 15.5128035024103
"2273" 454.4 76.209067862329 13.3831984455533
"2274" 454.6 73.7728523934759 13.0512891279514
"2275" 454.8 71.6082498111635 14.0039161086872
"2276" 455 71.2439973681634 15.2128424332855
"2277" 455.2 71.4272690375974 15.37210762426
"2278" 455.4 72.0349346708038 14.3881482348913
"2279" 455.6 72.8994027805528 14.0938284743902
"2280" 455.8 73.9426123261873 14.3795469075556
"2281" 456 74.4847980933063 14.6008868951032
"2282" 456.2 75.0507654555222 14.3838308214818
"2283" 456.4 75.4961535000262 13.5470871118693
"2284" 456.6 76.3354123554035 12.7950314502422
"2285" 456.8 78.3718134710216 12.0937251910803
"2286" 457 80.8632191932429 11.0518178649639
"2287" 457.2 83.5819176952725 9.41842577220404
"2288" 457.4 86.3177771888261 7.9760998055174
"2289" 457.6 88.9229169041046 6.72967196785163
"2290" 457.8 91.5774308784395 5.66317156874369
"2291" 458 92.2204892001634 5.74097789091209
"2292" 458.2 92.0556369370066 6.61470639951634
"2293" 458.4 92.1622738193958 6.77371875388419
"2294" 458.6 93.1154505460796 7.49159491711254
"2295" 458.8 95.5473673924904 9.4123343826453
"2296" 459 97.9789445121446 11.3931177010335
"2297" 459.2 101.056276406799 13.127083675103
"2298" 459.4 103.931306428418 15.2303595457074
"2299" 459.6 106.317858153251 17.1406761104847
"2300" 459.8 109.483761042138 18.953725104941
"2301" 460 112.374615527822 20.7454838876125
"2302" 460.2 115.414514179254 23.0347801500404
"2303" 460.4 117.840504542163 25.7493362110893
"2304" 460.6 119.190783856702 28.9677423921068
"2305" 460.8 120.072774995832 32.5703658470439
"2306" 461 120.191581270221 35.7644753737508
"2307" 461.2 120.763864584591 38.0159705667077
"2308" 461.4 122.206481025293 39.6599804459319
"2309" 461.6 125.776682899645 40.2674357405963
"2310" 461.8 128.210199463369 40.0968134922222
"2311" 462 128.96925563577 40.3254974239671
"2312" 462.2 129.785445100823 40.5594314945422
"2313" 462.4 129.748465819996 40.468439443453
"2314" 462.6 129.119232911722 39.9544539585533
"2315" 462.8 129.163144896766 39.9012817806469
"2316" 463 128.744443131663 40.2858338264501
"2317" 463.2 128.4984494842 40.177646800075
"2318" 463.4 128.157838023762 40.1007583512582
"2319" 463.6 128.067241164904 40.7650937170926
"2320" 463.8 127.963546773348 42.4719300680906
"2321" 464 127.549726399845 44.7165885984597
"2322" 464.2 126.673325916534 47.432985048
"2323" 464.4 125.396564634563 50.0079649976222
"2324" 464.6 124.194932831328 52.6205462483747
"2325" 464.8 123.508921350943 55.3954151512222
"2326" 465 123.201937759085 57.944464456634
"2327" 465.2 123.671492136029 60.5753533642692
"2328" 465.4 124.421257864283 63.4663425144822
"2329" 465.6 125.336253464361 66.9237841110183
"2330" 465.8 126.778292297105 69.7625230043595
"2331" 466 128.89838087275 72.5958771832102
"2332" 466.2 130.917445301163 75.5303826798651
"2333" 466.4 132.866960523288 78.5153354095722
"2334" 466.6 133.304364091112 81.2817699895789
"2335" 466.8 132.448742448689 83.0921589628349
"2336" 467 130.697781614163 84.9020766755104
"2337" 467.2 128.346613894588 86.8671768983211
"2338" 467.4 125.401743697102 88.654564445832
"2339" 467.6 122.004382659663 90.6277862240007
"2340" 467.8 119.535133467595 91.4653239881046
"2341" 468 115.986852194896 92.8720221373115
"2342" 468.2 113.372650570777 94.6148379735167
"2343" 468.4 112.222094196683 97.0259677334145
"2344" 468.6 111.524070588223 99.6120338982822
"2345" 468.8 111.142903317434 103.077918132193
"2346" 469 111.546694453674 107.190466095549
"2347" 469.2 112.413849505549 110.588863562694
"2348" 469.4 113.509487581036 112.433050146392
"2349" 469.6 113.847085789761 112.577457311274
"2350" 469.8 113.707050847605 113.018389019827
"2351" 470 113.113781364738 113.697680559414
"2352" 470.2 111.770916628102 114.115858355672
"2353" 470.4 109.708916321313 115.385697398272
"2354" 470.6 107.174783823571 117.270301853926
"2355" 470.8 104.603622280538 119.104635809308
"2356" 471 101.604086113956 120.34092787243
"2357" 471.2 98.2369477731102 121.897402680441
"2358" 471.4 95.1406478302814 123.63379113879
"2359" 471.6 92.599620040795 125.797491886696
"2360" 471.8 90.0044931036312 128.517725210658
"2361" 472 86.8665192869624 130.95036169482
"2362" 472.2 83.019899045147 132.133358732261
"2363" 472.4 79.548070404646 131.731385947275
"2364" 472.6 76.0909215633146 130.232507705286
"2365" 472.8 73.7736844528964 128.164005822898
"2366" 473 71.2903835346811 125.51106377351
"2367" 473.2 68.8712133185438 123.888620412394
"2368" 473.4 65.422628195642 122.379731999142
"2369" 473.6 62.0819914815671 121.050113358698
"2370" 473.8 59.0604670525315 120.835815819155
"2371" 474 55.4533585303572 121.32305542251
"2372" 474.2 51.882735996079 121.360593702073
"2373" 474.4 47.9957763567072 120.801512184135
"2374" 474.6 44.9630445780635 119.209127828839
"2375" 474.8 42.8583686075363 116.870211372409
"2376" 475 41.6787087758125 113.836374040997
"2377" 475.2 41.0616393912513 110.403512801357
"2378" 475.4 41.2287618990635 106.810428573622
"2379" 475.6 40.3410312262712 104.021939216426
"2380" 475.8 38.2792776654362 103.117453269932
"2381" 476 35.7640496226042 103.08796788665
"2382" 476.2 32.1063602028871 102.739790821696
"2383" 476.4 29.1710134430065 101.958097528902
"2384" 476.6 27.0644267287113 100.182332376903
"2385" 476.8 24.8692471064556 98.181494152593
"2386" 477 22.2147502273213 97.1265793844854
"2387" 477.2 20.1002532623349 95.8418644914908
"2388" 477.4 18.6742653952821 93.7343486088832
"2389" 477.6 17.4764763391751 91.062503902728
"2390" 477.8 18.0895559436634 89.0391815032475
"2391" 478 19.5581729078379 87.8591942697222
"2392" 478.2 21.484635836128 87.5570857604175
"2393" 478.4 23.7652418659705 86.3342140405556
"2394" 478.6 25.4896565810162 84.2924245607192
"2395" 478.8 25.1253770249979 82.182389721805
"2396" 479 23.4710723670056 79.9813069300819
"2397" 479.2 21.6154572401089 77.0343855186586
"2398" 479.4 20.3055984096006 73.5807769891803
"2399" 479.6 20.1414572582815 69.9797577473589
"2400" 479.8 21.1146139862389 66.3296960336184
"2401" 480 22.2377732691054 62.2435405612287
"2402" 480.2 23.6600042475329 58.1079761621649
"2403" 480.4 25.0691960267586 53.8209619438235
"2404" 480.6 27.2010388472434 50.3727054117479
"2405" 480.8 27.832819954757 47.8450511035577
"2406" 481 26.7659674571791 46.7550677952925
"2407" 481.2 23.8307322411271 44.9173037235313
"2408" 481.4 20.8082059912981 43.2809722107222
"2409" 481.6 19.0501382873055 40.5503011040388
"2410" 481.8 19.0604097600415 37.2795427000759
"2411" 482 20.2719363096723 33.2178352201394
"2412" 482.2 22.9823607164387 30.4394735277054
"2413" 482.4 25.9258656019193 28.4351832858152
"2414" 482.6 30.0427116734223 26.3926593970634
"2415" 482.8 34.0671551478323 25.0444268229495
"2416" 483 38.3579491628547 24.680798590343
"2417" 483.2 42.3753422098204 24.7650852553974
"2418" 483.4 46.7251546711966 24.1651127563613
"2419" 483.6 50.8411261050554 22.9133362699722
"2420" 483.8 55.4138950142486 22.2767381402648
"2421" 484 59.6762403687051 22.2118453645556
"2422" 484.2 63.8422232103509 23.1024338183889
"2423" 484.4 67.8158625439893 24.2277314873642
"2424" 484.6 71.2233153501349 25.1077392488794
"2425" 484.8 75.8414828649206 25.9500511857436
"2426" 485 79.5336519674895 25.3710739714831
"2427" 485.2 82.4438988489993 23.8597344480133
"2428" 485.4 85.672622790895 21.6536002530142
"2429" 485.6 88.7662659859881 20.4328866099495
"2430" 485.8 89.5761249638837 20.8014412723271
"2431" 486 88.3797149523713 21.328386688417
"2432" 486.2 86.8700305351561 21.2227611288619
"2433" 486.4 85.9691199456829 21.3069973553326
"2434" 486.6 84.1073690243553 22.4996765166466
"2435" 486.8 81.315796846296 24.7197212845596
"2436" 487 78.2160080957322 26.8688299883847
"2437" 487.2 74.9263276095319 29.0976929340643
"2438" 487.4 72.4576160675634 31.1305951906404
"2439" 487.6 70.6331573469196 33.6655627247893
"2440" 487.8 69.2919243937596 35.6992397359914
"2441" 488 69.346712306368 35.8595866081995
"2442" 488.2 69.370425999851 35.5950718557222
"2443" 488.4 69.2782998069841 35.0369921944774
"2444" 488.6 68.9425246805376 34.5417138992351
"2445" 488.8 67.7471190875578 34.447599408356
"2446" 489 64.7635903419343 34.559610280118
"2447" 489.2 61.7184290761559 34.4368207066282
"2448" 489.4 58.5000919216741 33.8188267990095
"2449" 489.6 54.9387359749932 33.3889770527116
"2450" 489.8 51.5515121419445 33.3742553923536
"2451" 490 48.2644067406009 33.5317736056597
"2452" 490.2 45.6608157714598 34.6855058701481
"2453" 490.4 43.3389299997877 36.581989696517
"2454" 490.6 41.8011796245988 38.9290733374458
"2455" 490.8 40.2358031127383 42.415075652336
"2456" 491 39.3686032463025 45.6303708906659
"2457" 491.2 39.2038475172218 49.3022620300251
"2458" 491.4 40.0442677099327 53.0305227342991
"2459" 491.6 41.8411413972122 55.5181574623503
"2460" 491.8 44.0038464781634 56.3649291124263
"2461" 492 46.7446175793595 56.0398538551242
"2462" 492.2 48.4886467544135 54.3720009194285
"2463" 492.4 48.8803803295634 52.2598339847495
"2464" 492.6 49.695048118208 50.8151127497955
"2465" 492.8 50.876022131255 51.0565553724818
"2466" 493 52.6095522650628 52.0994927810276
"2467" 493.2 54.6272284975807 53.6056741161759
"2468" 493.4 56.6499975867981 55.8233480647607
"2469" 493.6 58.6253684484738 58.9321913671257
"2470" 493.8 61.4012104885635 61.5499913593022
"2471" 494 64.7725616492754 62.9548807817677
"2472" 494.2 68.3116552249172 64.3475498362073
"2473" 494.4 71.7374637446929 66.0157362860163
"2474" 494.6 74.2805721826669 68.4505921023326
"2475" 494.8 76.0617053832182 71.9504333979345
"2476" 495 77.0752396532195 75.9192578668062
"2477" 495.2 76.4528054115308 78.9341385513651
"2478" 495.4 75.456432179719 80.3291807825926
"2479" 495.6 75.3544062029743 81.3172763806884
"2480" 495.8 75.7525713725635 81.2281735719111
"2481" 496 75.9849103311382 80.5728131048441
"2482" 496.2 76.7087740585498 79.7324359939268
"2483" 496.4 77.7704818790498 78.7192945834949
"2484" 496.6 79.2415629344135 77.5663619983936
"2485" 496.8 81.6200325230968 75.7935506965556
"2486" 497 84.591448989653 73.8318502551872
"2487" 497.2 87.743070630092 72.5013362361032
"2488" 497.4 91.0639170308246 71.756915426809
"2489" 497.6 94.2615033736873 70.6696171265556
"2490" 497.8 96.862202551499 68.5707530624236
"2491" 498 98.7006634818428 66.4585297370924
"2492" 498.2 101.286382951199 64.0313346181294
"2493" 498.4 103.691611301078 62.478591405435
"2494" 498.6 105.335778419288 61.6402091896597
"2495" 498.8 104.478579892081 62.1159280221321
"2496" 499 103.177915518282 62.8810162848495
"2497" 499.2 102.50470859851 64.1155238802519
"2498" 499.4 99.8767526630007 64.043116990292
"2499" 499.6 96.7073606319173 63.7136426929376
"2500" 499.8 92.8247890833589 63.1099346840568
"2501" 500 88.8456986574274 61.9440950498862
"2502" 500.2 85.8289073798457 60.4577794259886
"2503" 500.4 82.2204926519842 59.0940388979769
"2504" 500.6 78.0598536552746 58.2030054184667
"2505" 500.8 74.5626412603495 57.2509259788966
"2506" 501 71.8332279422038 55.4296534170125
"2507" 501.2 69.778701921452 51.9609549798061
"2508" 501.4 69.2275703925959 48.3984761343506
"2509" 501.6 68.8276736398885 45.4055746659972
"2510" 501.8 68.357820929204 41.5998669786344
"2511" 502 68.5313548085868 38.953946557266
"2512" 502.2 69.309999807041 37.6334413473447
"2513" 502.4 69.4959765310982 37.619184744244
"2514" 502.6 68.9609236523186 38.2491684807739
"2515" 502.8 68.1078682803579 37.3457491588055
"2516" 503 66.2064332299808 34.771105146857
"2517" 503.2 64.1006331310301 31.5113781327111
"2518" 503.4 61.9679739589932 28.953426047435
"2519" 503.6 59.2889042754117 26.1576948976567
"2520" 503.8 56.3986790677803 24.4726186518261
"2521" 504 53.1687889807579 23.5441022181873
"2522" 504.2 49.6482023683433 23.4690434539129
"2523" 504.4 45.8835062858473 24.5337507457383
"2524" 504.6 43.4656062158652 26.8644797816257
"2525" 504.8 42.6181347193385 29.3091033510972
"2526" 505 41.5387317684968 32.4176908271296
"2527" 505.2 41.3038776633593 35.4545603906908
"2528" 505.4 42.4165148351992 38.4670889067436
"2529" 505.6 44.4223227737065 41.0886363951759
"2530" 505.8 47.2924347197722 43.0963832995048
"2531" 506 50.9156356451769 45.2079740734571
"2532" 506.2 53.4166842761149 46.3841145038436
"2533" 506.4 56.6512998151334 47.4524925645155
"2534" 506.6 57.4038778122455 49.1101294735655
"2535" 506.8 56.5125539171304 51.1043025720699
"2536" 507 54.9585559057746 52.5081192506667
"2537" 507.2 52.8401291325785 53.1317690269015
"2538" 507.4 50.1517574065357 53.4040803842368
"2539" 507.6 47.6818051348558 53.4523130701313
"2540" 507.8 44.6493887420002 54.0389919204467
"2541" 508 41.5559276631862 54.4488183326086
"2542" 508.2 38.3072348619635 54.3376888642722
"2543" 508.4 36.4568913338223 55.5164088766987
"2544" 508.6 35.3748636681634 57.6757045754121
"2545" 508.8 34.69997509762 60.7293981719179
"2546" 509 34.3391356678077 64.8729728149269
"2547" 509.2 35.0811168397686 69.4123340637318
"2548" 509.4 35.0058278962264 72.8275388002082
"2549" 509.6 34.7100755754544 72.735604887204
"2550" 509.8 35.2806254664878 72.2856015812898
"2551" 510 35.7852582609472 72.3345658113506
"2552" 510.2 36.942657412418 72.4028819281131
"2553" 510.4 39.5203452882344 72.8904605921641
"2554" 510.6 42.9266693839311 72.8585436774687
"2555" 510.8 46.5377285707839 72.8696849538135
"2556" 511 49.7501660272902 72.8276145009898
"2557" 511.2 52.0612974651422 73.6282085566903
"2558" 511.4 53.7695484322419 74.6941296560458
"2559" 511.6 55.8421143586087 76.8597834485647
"2560" 511.8 58.350390176045 78.9698437275577
"2561" 512 61.4204605858651 80.5398794846496
"2562" 512.2 64.8596041280759 82.3283915220835
"2563" 512.4 68.6427900366635 83.7224587118574
"2564" 512.6 72.1805315220319 85.5722054986762
"2565" 512.8 74.9440275712697 88.8765315227797
"2566" 513 77.1645491187681 92.6979920015245
"2567" 513.2 79.3217104958864 95.3462701753844
"2568" 513.4 80.4245262112086 95.524455794553
"2569" 513.6 82.2134834055899 94.7280640407663
"2570" 513.8 83.1782729162145 93.2216926300251
"2571" 514 84.0109160557772 91.0418385250981
"2572" 514.2 84.2835891737313 88.834354508468
"2573" 514.4 83.905957012502 87.6283578923561
"2574" 514.6 83.7200510357497 87.4805784886877
"2575" 514.8 83.2524041742986 88.3053128102763
"2576" 515 82.5097410544279 89.7784007928421
"2577" 515.2 81.8841170890234 90.2945266964922
"2578" 515.4 81.0351727854685 90.7958409428917
"2579" 515.6 80.1735974944642 91.843423734467
"2580" 515.8 78.553113663733 93.6901531104739
"2581" 516 76.3310190816635 95.8958796873066
"2582" 516.2 73.6117595469554 97.8287576352826
"2583" 516.4 71.3530716358461 100.192796045552
"2584" 516.6 69.5134083083098 103.040855981393
"2585" 516.8 67.7677245645948 104.290945943712
"2586" 517 66.9255543214 103.72657233852
"2587" 517.2 65.9522938983383 102.493117832754
"2588" 517.4 64.8232431633674 100.32711157492
"2589" 517.6 64.301294165742 97.4838237754936
"2590" 517.8 64.4292411314816 94.0029237093359
"2591" 518 65.1220692755801 90.3235623200555
"2592" 518.2 65.923028163919 87.0873509430667
"2593" 518.4 67.4955683720759 85.0885834743901
"2594" 518.6 69.7044978571635 82.6285769764563
"2595" 518.8 71.7316225668758 79.3114502937017
"2596" 519 73.010717966625 75.7466282279658
"2597" 519.2 74.1221786734968 72.5239930852222
"2598" 519.4 75.22412003389 69.4250426370269
"2599" 519.6 75.9885064437857 66.2126082434444
"2600" 519.8 75.1441794593649 63.1905678211476
"2601" 520 74.4299459531147 60.4407936421003
"2602" 520.2 74.9453323986018 57.8330438221948
"2603" 520.4 75.8419241535775 55.3502376119332
"2604" 520.6 76.8320767618642 53.0690745084923
"2605" 520.8 77.8307229810907 49.9746927017131
"2606" 521 78.6268833413083 45.9911039713671
"2607" 521.2 79.8913345340978 42.9435619865872
"2608" 521.4 82.0311325827287 40.209794636157
"2609" 521.6 83.6601154320444 37.4546763180317
"2610" 521.8 85.0748541780801 33.9053937618056
"2611" 522 86.1289745813721 30.8088086905526
"2612" 522.2 87.2318295490385 27.3876282623472
"2613" 522.4 87.2584678692903 23.6663578505954
"2614" 522.6 86.0292774955712 21.2967387819892
"2615" 522.8 84.096537201719 19.2757500966667
"2616" 523 83.8944392135953 18.6062375645404
"2617" 523.2 84.0587022840372 18.20745456163
"2618" 523.4 84.5356914758868 18.7187970336797
"2619" 523.6 85.2735596147504 19.274866050157
"2620" 523.8 85.9878892387772 19.6197575907533
"2621" 524 87.5141131899764 20.1656071451143
"2622" 524.2 90.5296253327497 20.0816688436153
"2623" 524.4 93.6507685893235 19.3141389323022
"2624" 524.6 96.185297726444 17.9332993955532
"2625" 524.8 99.4066166646933 16.4690324008911
"2626" 525 102.130609889932 15.416634288528
"2627" 525.2 105.339001184649 14.4812695324194
"2628" 525.4 107.519091806163 13.9272261894564
"2629" 525.6 107.782681407121 13.7653634591854
"2630" 525.8 107.745706875663 13.7979696373741
"2631" 526 107.416439883766 14.3934179605989
"2632" 526.2 106.657614290183 14.9486053193867
"2633" 526.4 106.428442030074 15.8054519880757
"2634" 526.6 106.67384370212 17.8543076138985
"2635" 526.8 107.466026322854 20.6701977458419
"2636" 527 108.623822536857 23.8809829084467
"2637" 527.2 110.013266140275 26.4586745164327
"2638" 527.4 111.752879655216 29.3481872814739
"2639" 527.6 113.011845719061 31.9160674979277
"2640" 527.8 114.684436985126 34.725660485826
"2641" 528 116.845952225786 37.0029336032889
"2642" 528.2 119.678509658442 39.4866471171008
"2643" 528.4 122.675543401259 42.3514445356948
"2644" 528.6 125.512633842015 44.9889500673889
"2645" 528.8 127.804852302352 47.7537104496562
"2646" 529 130.329735833958 50.9443311361096
"2647" 529.2 132.544635543081 54.4993095714643
"2648" 529.4 133.006461707063 58.170101326041
"2649" 529.6 131.614948826767 61.8412095058391
"2650" 529.8 129.590418203816 65.3918220219046
"2651" 530 126.883262498595 68.2591621497132
"2652" 530.2 124.015093794747 70.7326622719303
"2653" 530.4 121.009669676476 72.4180116371486
"2654" 530.6 117.705444050584 74.0588419762541
"2655" 530.8 115.054892729609 75.7792257209835
"2656" 531 113.246261524956 77.9269117175241
"2657" 531.2 111.43637408549 80.5435121918953
"2658" 531.4 109.863190056455 83.4098069213547
"2659" 531.6 109.664138723579 85.7443047654453
"2660" 531.8 110.152467996987 87.7122330980991
"2661" 532 109.78487045534 89.5092658348701
"2662" 532.2 108.777423551305 89.7910557103033
"2663" 532.4 106.925133806412 90.2726648907509
"2664" 532.6 104.463416120656 90.44117642023
"2665" 532.8 101.430210365306 90.8954610280385
"2666" 533 98.216416860543 91.4488864167551
"2667" 533.2 95.3715895062051 91.9964656314514
"2668" 533.4 92.2949003862538 92.8596339569061
"2669" 533.6 89.120416157251 93.5663158993317
"2670" 533.8 86.4756224644 94.1607423020939
"2671" 534 83.2504252221635 94.7028239655183
"2672" 534.2 79.50130040215 95.3106598262492
"2673" 534.4 76.1933194569769 95.6663646942894
"2674" 534.6 73.3398843307609 94.2474750842677
"2675" 534.8 70.7279182411253 92.0072336216192
"2676" 535 69.2098809837145 89.0535338875691
"2677" 535.2 67.896251854033 86.1612945432657
"2678" 535.4 66.5346288183718 84.0253939735972
"2679" 535.6 65.2001298386807 82.3654792869119
"2680" 535.8 64.3931425535481 82.2538361719915
"2681" 536 62.1884531084838 82.7930193259019
"2682" 536.2 59.2308734885716 83.3410201932018
"2683" 536.4 55.8440520312316 83.8299192351313
"2684" 536.6 52.6444671426212 83.8198438215814
"2685" 536.8 48.9220372720081 83.9376045712155
"2686" 537 45.5204214298973 84.1773873267978
"2687" 537.2 42.3453600394851 83.6999013403481
"2688" 537.4 39.2426128911635 82.2372291818425
"2689" 537.6 36.2506853998993 80.3673404555807
"2690" 537.8 33.0043322137822 78.5120967465244
"2691" 538 28.9355277268718 77.5472779600972
"2692" 538.2 24.9883936099169 76.7905953044688
"2693" 538.4 21.844439992618 75.5460681907936
"2694" 538.6 19.326984783217 73.0363864422222
"2695" 538.8 16.876232543303 70.5122959103559
"2696" 539 14.8538095657271 68.1160793231859
"2697" 539.2 13.6007650589412 64.857070261963
"2698" 539.4 13.1479481825377 61.3722357283577
"2699" 539.6 12.7690014818362 57.3611423935313
"2700" 539.8 11.3498409343089 55.6842186797131
"2701" 540 9.06479556125555 55.8485750656367
"2702" 540.2 8.55424883081017 56.4627186792761
"2703" 540.4 9.17126446350308 55.9837697875618
"2704" 540.6 9.8396055399313 55.5496560086865
"2705" 540.8 10.303884146341 54.373227220098
"2706" 541 9.79650544534138 51.5239487790075
"2707" 541.2 8.85681006996691 48.1114749028696
"2708" 541.4 7.80560428434478 45.3309478313101
"2709" 541.6 10.2380920813693 46.9979769622369
"2710" 541.8 13.0073289016827 47.7855291953376
"2711" 542 16.6557174466635 50.5051554747992
"2712" 542.2 19.7228733725523 54.6281806537037
"2713" 542.4 21.6645918897375 59.5908052039074
"2714" 542.6 21.1968600322414 64.2496484111443
"2715" 542.8 19.1465016676462 67.5868433005326
"2716" 543 15.9314448080008 70.817926047156
"2717" 543.2 12.557853492629 73.6144065346015
"2718" 543.4 8.76792880933109 76.7314576120662
"2719" 543.6 5.19783614594312 79.3662433609002
"2720" 543.8 5.02504822879203 80.1337664271822
"2721" 544 7.14579472154276 81.7344529851877
"2722" 544.2 10.0560440061301 84.7714143017056
"2723" 544.4 13.0832025991751 88.4669166233734
"2724" 544.6 15.5116357435385 92.5418540152279
"2725" 544.8 17.4730604426695 96.9354356355837
"2726" 545 18.1073395418383 101.309183085523
"2727" 545.2 17.6019610214327 105.921060103972
"2728" 545.4 17.1217987312596 108.090285826876
"2729" 545.6 18.9869041546666 108.099198107216
"2730" 545.8 22.3725579786719 110.957216845866
"2731" 546 25.9649130095255 114.26133473386
"2732" 546.2 29.4050483375428 118.350385169033
"2733" 546.4 31.5477546009013 121.865955823021
"2734" 546.6 35.3698432252468 124.838134850739
"2735" 546.8 39.1975402806552 127.262324305951
"2736" 547 43.090381637688 129.17885857478
"2737" 547.2 46.9862821241914 130.536490135574
"2738" 547.4 50.6723259350118 131.815635625846
"2739" 547.6 54.5793217121407 132.399984995824
"2740" 547.8 58.3907719591063 133.287571021051
"2741" 548 62.3983504980362 133.816885717113
"2742" 548.2 66.6088155171635 133.898154352792
"2743" 548.4 71.2133630674814 133.621083063823
"2744" 548.6 75.7248043610466 133.23595143054
"2745" 548.8 80.2968391604743 133.026470853999
"2746" 549 84.228927100618 132.451390693004
"2747" 549.2 86.807905421383 131.987509966478
"2748" 549.4 88.0244493529635 131.696641932602
"2749" 549.6 88.9440069944048 130.655398052653
"2750" 549.8 91.2898747776964 129.431831119255
"2751" 550 94.8205997579801 127.692897839739
"2752" 550.2 98.2383452299553 125.930105318003
"2753" 550.4 101.64303470674 124.303875623376
"2754" 550.6 104.330199522826 121.773725664066
"2755" 550.8 106.925777407023 118.879488102502
"2756" 551 109.77585157688 117.33562343892
"2757" 551.2 112.187193418574 116.928367398097
"2758" 551.4 112.874558660207 116.827585128062
"2759" 551.6 113.171975364559 116.318375306431
"2760" 551.8 114.256371725163 114.570825177994
"2761" 552 115.849310338097 111.492345705535
"2762" 552.2 118.165253388992 108.451300081364
"2763" 552.4 120.682195590949 106.121459346357
"2764" 552.6 123.44147554922 103.805895391509
"2765" 552.8 125.502318333663 101.326893083456
"2766" 553 127.367067104303 98.716486066885
"2767" 553.2 128.355174681189 97.6100162408351
"2768" 553.4 128.452330591497 96.4549459867134
"2769" 553.6 128.265372386783 95.8393548097422
"2770" 553.8 128.198731038088 93.3115208424962
"2771" 554 127.951985526663 90.0280921781195
"2772" 554.2 127.369031895779 86.6253039729705
"2773" 554.4 126.776378016608 82.788126681
"2774" 554.6 126.732274001479 79.5945811167786
"2775" 554.8 127.680374346116 76.4445936073641
"2776" 555 130.045328162896 73.8899396619186
"2777" 555.2 132.750687923534 72.5090821674259
"2778" 555.4 134.176410510553 71.2386673761375
"2779" 555.6 134.811367287576 69.6019891075129
"2780" 555.8 135.196543565435 67.3913748820527
"2781" 556 134.610995640852 65.8638489680765
"2782" 556.2 133.553409545163 63.5771638722428
"2783" 556.4 132.52641048906 59.9318550391703
"2784" 556.6 131.443992080296 56.4051314723693
"2785" 556.8 130.64033111141 53.1814253932838
"2786" 557 130.563454899092 49.6721972644021
"2787" 557.2 130.8815003342 47.3594902432586
"2788" 557.4 130.874054943238 44.4562236406667
"2789" 557.6 130.786236790137 42.1601424465846
"2790" 557.8 130.917445301163 41.7437921397222
"2791" 558 131.014304879683 41.9314007310647
"2792" 558.2 131.113083272398 42.1418119795347
"2793" 558.4 130.887845229866 42.3301632610307
"2794" 558.6 130.636446948313 42.22719106743
"2795" 558.8 130.251180608144 42.25061073456
"2796" 559 129.726140397433 41.7943129571302
"2797" 559.2 128.596285704138 40.0548522527955
"2798" 559.4 127.037183589663 37.9884028523425
"2799" 559.6 125.623839475631 35.6456369896367
"2800" 559.8 124.429631897797 32.6954615608279
"2801" 560 123.661172365499 29.8921780065041
"2802" 560.2 123.194013742221 28.5088406492991
"2803" 560.4 122.331396220036 27.8332704713296
"2804" 560.6 120.238410671625 26.9618068598953
"2805" 560.8 117.887920288058 25.376580650663
"2806" 561 114.657996995657 23.8162850898735
"2807" 561.2 112.316891160034 22.2655246686222
"2808" 561.4 109.824307554423 19.836942821
"2809" 561.6 107.249759809693 17.7739734882418
"2810" 561.8 104.814304557785 15.4364623975638
"2811" 562 101.705184021766 13.5029966278866
"2812" 562.2 98.8031739144692 11.8429122782095
"2813" 562.4 96.4064612021698 9.61477046464898
"2814" 562.6 93.7574441885423 6.96083066624707
"2815" 562.8 91.5079046755476 4.80326618262466
"2816" 563 89.2924390496462 3.38875146832567
"2817" 563.2 87.2334661162429 3.61896323593746
"2818" 563.4 85.1262199796362 4.9293276081495
"2819" 563.6 82.312093056308 6.51368125568465
"2820" 563.8 79.8205677615602 8.39963530457548
"2821" 564 78.777789117828 10.5078680702545
"2822" 564.2 78.9326608745697 11.6229545208082
"2823" 564.4 79.3509818762461 12.3268547229967
"2824" 564.6 79.6121300366424 12.0031407420373
"2825" 564.8 79.5195747882728 12.1908190336441
"2826" 565 79.3203553438808 11.9963343268092
"2827" 565.2 79.4763609305572 12.0488968086553
"2828" 565.4 79.5359122749935 11.4855004278522
"2829" 565.6 79.9448410290828 12.2433939568674
"2830" 565.8 80.618528824219 13.3140940541111
"2831" 566 81.8949395438464 15.2430576636612
"2832" 566.2 82.3698265477298 17.4083465782842
"2833" 566.4 82.6742581742946 19.7822768630583
"2834" 566.6 82.825939989177 22.318346686506
"2835" 566.8 83.7522957292676 24.7280627426806
"2836" 567 85.4384139155099 26.7169491621907
"2837" 567.2 87.0105506878693 28.8537621956119
"2838" 567.4 87.6099045487788 31.5371314585019
"2839" 567.6 87.0263435019674 33.6108034634183
"2840" 567.8 85.7914380659764 34.7613110522351
"2841" 568 85.4057830100426 35.1993548384034
"2842" 568.2 84.8314060442451 35.2761331335079
"2843" 568.4 84.0192481266635 36.113638626662
"2844" 568.6 82.2912726012877 37.2325028009179
"2845" 568.8 80.8126940615537 39.0470319803198
"2846" 569 80.0697544029675 41.0330689215668
"2847" 569.2 80.0315073472789 42.4819764155761
"2848" 569.4 80.362254522719 43.5664485096222
"2849" 569.6 80.4539375145865 45.3586991198761
"2850" 569.8 80.280773392568 48.0945082781993
"2851" 570 80.2849654476635 51.1864697187222
"2852" 570.2 80.6235192745346 53.3382954293047
"2853" 570.4 82.6669435535697 56.5237098982769
"2854" 570.6 84.784584305973 58.6684584316508
"2855" 570.8 85.9727529670353 61.0711569518376
"2856" 571 86.73201208078 64.3284512172448
"2857" 571.2 86.9993521469635 67.1869689445333
"2858" 571.4 86.3082601233158 68.2081576477851
"2859" 571.6 85.0953130508889 69.3075406677516
"2860" 571.8 83.4771748345505 71.0444277511384
"2861" 572 82.7581861571342 73.6599141248281
"2862" 572.2 83.1017298032712 76.4908185797991
"2863" 572.4 84.4081122212175 78.4788348017087
"2864" 572.6 86.9097838528844 81.0780682311524
"2865" 572.8 89.5938838906513 82.7022318596369
"2866" 573 92.5120971214523 84.3789860560667
"2867" 573.2 95.2004626187316 86.2621240660859
"2868" 573.4 97.9056866052873 88.4431672296912
"2869" 573.6 100.267557222146 91.1988199991957
"2870" 573.8 101.619225006401 94.4970173035859
"2871" 574 102.13173947363 97.5857215020444
"2872" 574.2 103.430978451515 100.098801999718
"2873" 574.4 106.002091603188 102.124774321485
"2874" 574.6 108.885326926143 103.956263127896
"2875" 574.8 111.740139778527 105.63658197395
"2876" 575 114.986047370321 106.987262070512
"2877" 575.2 117.358845031144 108.050870953261
"2878" 575.4 118.440283224519 109.009310427337
"2879" 575.6 118.726110672663 109.438731998591
"2880" 575.8 118.967740728363 109.42430014024
"2881" 576 119.137802937654 109.014900638577
"2882" 576.2 119.633877475567 108.813525013819
"2883" 576.4 120.308656291899 108.467489354562
"2884" 576.6 121.278166116971 107.745012233471
"2885" 576.8 121.974341933744 106.956260495117
"2886" 577 122.632986248592 106.082620866537
"2887" 577.2 123.709878194922 104.867347958529
"2888" 577.4 124.266362525163 104.330370600121
"2889" 577.6 124.556351031788 103.917236082847
"2890" 577.8 124.464082388488 103.648229570422
"2891" 578 124.319348466803 102.808850142123
"2892" 578.2 124.678443977314 100.712533291071
"2893" 578.4 125.956707036413 97.8835428789901
"2894" 578.6 127.815155911577 95.360461264239
"2895" 578.8 129.587481523509 93.4775541569313
"2896" 579 129.728589805981 93.4974995494519
"2897" 579.2 129.718297632786 93.8153170506812
"2898" 579.4 129.72694656894 94.0471283310436
"2899" 579.6 129.476532124971 94.1237570885617
"2900" 579.8 129.463480896735 93.8861651117528
"2901" 580 129.645173541776 93.5477760105864
"2902" 580.2 129.462173374788 92.7739876940079
"2903" 580.4 129.293551173341 90.8048947300566
"2904" 580.6 128.865692990674 88.1169483748392
"2905" 580.8 128.248765188887 84.9678317552222
"2906" 581 128.263057651157 81.7097656078093
"2907" 581.2 128.75110687075 78.9427926263601
"2908" 581.4 129.901500748788 76.1217264418722
"2909" 581.6 131.358095950386 73.0033145818307
"2910" 581.8 132.516652907794 70.197009241012
"2911" 582 134.171903948784 67.1845516946803
"2912" 582.2 134.904596643105 66.1880194149432
"2913" 582.4 134.993564167236 65.6490395199526
"2914" 582.6 134.31336403994 65.1540762112471
"2915" 582.8 133.469662764495 63.438618373916
"2916" 583 132.031935295943 60.7227792126517
"2917" 583.2 130.182570421018 57.671240191404
"2918" 583.4 128.685148741715 55.3131850484755
"2919" 583.6 127.211462851777 52.5599623413204
"2920" 583.8 125.88252237019 50.1231571884064
"2921" 584 124.67497660132 47.6090455105359
"2922" 584.2 123.4105049617 45.8883576839933
"2923" 584.4 121.50349238836 45.288205011183
"2924" 584.6 120.008513465079 45.3532270348067
"2925" 584.8 119.294371080337 45.6583500845048
"2926" 585 119.205980002318 46.4828166059739
"2927" 585.2 118.898504958663 46.921003500007
"2928" 585.4 118.559377994579 47.7946197169632
"2929" 585.6 118.119705767036 49.1442161958222
"2930" 585.8 116.978666312307 50.9175618277731
"2931" 586 115.216721768449 52.6569863682758
"2932" 586.2 113.60371228485 54.0160980938246
"2933" 586.4 113.103832506663 54.8640271037729
"2934" 586.6 113.030129437905 54.7574684550898
"2935" 586.8 112.833566105127 55.0730747519391
"2936" 587 112.883056598463 55.1941177609722
"2937" 587.2 112.891379259896 55.2176460273651
"2938" 587.4 112.838842240952 55.382746084703
"2939" 587.6 112.806602224287 55.4714661133001
"2940" 587.8 112.806602224287 55.4714661133001
"2941" 588 112.792338348508 55.4529286912937
"2942" 588.2 112.847361249326 55.4095974673535
"2943" 588.4 112.863836025851 55.423322289416
"2944" 588.6 112.844990655188 55.4031442435638
"2945" 588.8 112.835869584219 55.4076149930556
"2946" 589 112.865596151548 55.3165854039915
"2947" 589.2 112.875068828027 55.3231667372482
"2948" 589.4 112.893900755163 55.2267793628425
"2949" 589.6 112.857269991729 55.1999145802284
"2950" 589.8 112.828140676713 55.176275492291
"2951" 590 112.835946336031 55.1495768289958
"2952" 590.2 112.844084008834 55.0931739083835
"2953" 590.4 112.797237679754 55.1453562813464
"2954" 590.6 112.740936839525 55.1894877005174
"2955" 590.8 112.701334821036 55.3821062328586
"2956" 591 112.334691346097 55.8747366478307
"2957" 591.2 112.002276072847 57.0780488203383
"2958" 591.4 112.029484016142 58.1473879834988
"2959" 591.6 111.863540591038 59.2923688243901
"2960" 591.8 112.36541434475 60.2201873823527
"2961" 592 113.014854810663 61.5566563255248
"2962" 592.2 113.858334654536 63.3769822612418
"2963" 592.4 114.370972989434 65.0698897250556
"2964" 592.6 115.413440554196 66.7459905756416
"2965" 592.8 116.973576474207 68.6810429077222
"2966" 593 118.86985033362 70.5544964714034
"2967" 593.2 120.680820644143 71.9250467962966
"2968" 593.4 122.704464114997 73.4832056493681
"2969" 593.6 124.119432250848 74.2014071276117
"2970" 593.8 127.424136965365 75.2225252638789
"2971" 594 130.536509540163 76.4012263625577
"2972" 594.2 132.568892779332 77.6915815109391
"2973" 594.4 133.254824773014 78.1331443166414
"2974" 594.6 133.385505692457 78.567963003136
"2975" 594.8 133.380189037701 78.9855870272108
"2976" 595 133.021095702433 79.1527734030811
"2977" 595.2 132.562142400663 79.9828837250956
"2978" 595.4 131.835275738565 81.8202725622222
"2979" 595.6 130.780155496788 84.2815906520972
"2980" 595.8 129.369462377481 85.9254475753634
"2981" 596 126.655969773363 87.2649510647859
"2982" 596.2 124.294452810591 88.5338602217102
"2983" 596.4 121.346178202473 89.6679813457485
"2984" 596.6 118.247243835003 90.9672259751822
"2985" 596.8 115.641666401038 92.8471867450079
"2986" 597 113.32450121282 95.2342191370415
"2987" 597.2 111.479763230582 98.3794299715827
"2988" 597.4 110.226931440725 101.380964170202
"2989" 597.6 110.180894386204 104.352135546569
"2990" 597.8 110.575941815296 107.782791849627
"2991" 598 110.276429987828 111.244817257826
"2992" 598.2 110.506796004663 114.391533831558
"2993" 598.4 110.430330797163 116.698693793456
"2994" 598.6 109.385204834643 117.310550904761
"2995" 598.8 107.345307243663 117.789730281463
"2996" 599 104.483571684177 118.629298794395
"2997" 599.2 100.900886009031 118.980530415166
"2998" 599.4 96.6718764978635 119.232307528322
"2999" 599.6 92.5193713873399 119.117341959987
"3000" 599.8 88.61779379486 118.995798870436
"3001" 600 85.0743424168022 119.367135457745
"3002" 600.2 81.5765323161635 119.888411933551
"3003" 600.4 78.0130350497295 120.575717281298
"3004" 600.6 74.561654871133 121.371862228771
"3005" 600.8 71.490180579401 121.991454256953
"3006" 601 68.4867132064266 123.191862509871
"3007" 601.2 65.8647269668923 125.559807189426
"3008" 601.4 63.0650797116464 128.488410708012
"3009" 601.6 59.7598346051468 130.331723628289
"3010" 601.8 56.8695250060022 131.162336085496
"3011" 602 54.5854581503666 132.260137377082
"3012" 602.2 54.779440854456 132.36032371118
"3013" 602.4 55.388440065717 131.710654322365
"3014" 602.6 55.1648538128777 130.956442671883
"3015" 602.8 54.7378424520506 129.618072235367
"3016" 603 52.6497759161066 127.646205717813
"3017" 603.2 50.2957932429843 125.388093847881
"3018" 603.4 48.039334667368 123.448905588881
"3019" 603.6 45.6574258997468 121.327020371106
"3020" 603.8 42.8793776042349 119.161441194332
"3021" 604 40.2360557791126 116.778402393188
"3022" 604.2 37.9074712238541 115.459887265156
"3023" 604.4 35.1631789593374 114.47887027298
"3024" 604.6 31.4700686628159 113.285598771655
"3025" 604.8 27.7378494034202 112.442205289344
"3026" 605 24.6855678307877 112.589050725878
"3027" 605.2 21.5487144151571 112.21559569498
"3028" 605.4 19.6281924287323 110.628263148593
"3029" 605.6 18.978085627032 109.178313303399
"3030" 605.8 19.2035129326664 107.455966239956
"3031" 606 18.9867507015054 105.081986466138
"3032" 606.2 17.7211483805024 101.721729801053
"3033" 606.4 15.425215424574 98.5038773177749
"3034" 606.6 12.845276858356 95.4047638237409
"3035" 606.8 10.7121735478359 91.9078590215843
"3036" 607 8.78926310250412 88.6145119498211
"3037" 607.2 7.93752388853339 84.9022487904534
"3038" 607.4 7.34414047235664 81.3012247460404
"3039" 607.6 6.28941136988599 77.6885457817887
"3040" 607.8 5.06558847681751 74.736187107606
"3041" 608 4.17269172654932 73.8634561543363
"3042" 608.2 4.82930159188238 74.1201280675682
"3043" 608.4 5.96712083194253 74.6540003541466
"3044" 608.6 6.78473831647379 73.078034178136
"3045" 608.8 7.57111649332228 70.2061666644399
"3046" 609 8.67460348566346 67.2975808438222
"3047" 609.2 10.0055070010164 64.8880403179634
"3048" 609.4 11.2820478586994 63.838784138946
"3049" 609.6 12.6090939251006 63.2988212577651
"3050" 609.8 13.9567647541138 63.5677936712533
"3051" 610 15.1679150043924 64.4800347217162
"3052" 610.2 16.2542852701284 65.7729858728187
"3053" 610.4 17.5748365580582 67.5066476070292
"3054" 610.6 18.2155050045527 69.4084310821803
"3055" 610.8 18.4509688522362 71.7627229548222
"3056" 611 18.6074797274629 74.8996748601923
"3057" 611.2 19.6622838760406 76.9236413084854
"3058" 611.4 21.5604028140579 78.5072198626135
"3059" 611.6 23.9426288639278 78.4717656559674
"3060" 611.8 25.2206743652161 76.9955561656082
"3061" 612 25.4614631757305 74.710145230332
"3062" 612.2 24.4213330001575 72.3946893723779
"3063" 612.4 22.7653829370458 69.5344577258516
"3064" 612.6 20.2119394096862 67.3156310643529
"3065" 612.8 17.6539668686968 64.1353818406222
"3066" 613 15.3304132017635 61.4074972066889
"3067" 613.2 12.4146667880056 58.9462112216608
"3068" 613.4 8.47208118464322 55.8481491660777
"3069" 613.6 7.1572060053534 53.6308681955518
"3070" 613.8 7.92837456039774 52.6791029386851
"3071" 614 9.44586709779679 51.5988243726889
"3072" 614.2 10.0264698998071 50.5276782597222
"3073" 614.4 10.5417448251635 48.1754052267046
"3074" 614.6 11.2158851059566 44.6843747057567
"3075" 614.8 11.5434112378835 41.9552328270394
"3076" 615 11.254064642545 41.3395048956153
"3077" 615.2 11.6121291496779 42.9960036509043
"3078" 615.4 12.7267438839317 44.1222765352951
"3079" 615.6 13.8094127156293 44.6415197890918
"3080" 615.8 14.4753754744467 45.5334297136037
"3081" 616 14.7469315331697 47.677032717341
"3082" 616.2 14.9282388217375 51.3111792130185
"3083" 616.4 14.9278866272738 55.0664947402352
"3084" 616.6 13.2178761433577 58.8955846298965
"3085" 616.8 10.3562802750617 61.2820214681683
"3086" 617 6.83117583964641 62.8413390719779
"3087" 617.2 5.26082425640906 65.1719831382924
"3088" 617.4 4.90203656407203 68.0596875348051
"3089" 617.6 5.62307665251432 70.9791078509591
"3090" 617.8 7.37882780196673 74.488367617796
"3091" 618 9.21631647648549 78.4717261444426
"3092" 618.2 10.5601597450317 82.9077387031264
"3093" 618.4 10.9633981094048 87.4427169105843
"3094" 618.6 9.44342639016345 91.5346550932392
"3095" 618.8 9.69989858687697 91.6143055860222
"3096" 619 10.6982716440437 92.262314430324
"3097" 619.2 12.2375002110701 94.6039639690079
"3098" 619.4 14.7460605548409 97.5498041182384
"3099" 619.6 17.5804307096796 100.606454812416
"3100" 619.8 20.6628769151344 103.261636442932
"3101" 620 23.8791508640982 105.980733243374
"3102" 620.2 26.1742605858084 109.519399843293
"3103" 620.4 28.1416591888088 112.943062089437
"3104" 620.6 28.8758175579849 116.618578557258
"3105" 620.8 28.0037598525328 119.7456990542
"3106" 621 28.1893020519431 119.574854273765
"3107" 621.2 28.5035779463998 119.937014755677
"3108" 621.4 29.1359138467129 120.505568823134
"3109" 621.6 30.7148139335533 121.669091529493
"3110" 621.8 32.4559899384177 123.870025707019
"3111" 622 33.156644410592 124.853471794758
"3112" 622.2 33.8040130542904 125.072778475333
"3113" 622.4 34.5643736011043 124.770357149571
"3114" 622.6 36.4090376218876 124.892865865308
"3115" 622.8 38.941121501592 124.975505069782
"3116" 623 41.8306956627484 124.901366861147
"3117" 623.2 45.3341740399367 124.415736606054
"3118" 623.4 48.8288575867183 123.974891896039
"3119" 623.6 51.5280950462413 124.349797828564
"3120" 623.8 54.6449109478359 125.411569485326
"3121" 624 58.0387870511277 126.312224311115
"3122" 624.2 61.2411337327497 127.168346709326
"3123" 624.4 64.2836448356041 128.827710584917
"3124" 624.6 67.0364259084683 130.667134466971
"3125" 624.8 70.4460756531983 132.496145799873
"3126" 625 73.8278747414309 132.921296101902
"3127" 625.2 76.7916042318247 131.750289753206
"3128" 625.4 79.0854536287646 129.682582381256
"3129" 625.6 81.5957059096525 127.491654075167
"3130" 625.8 83.8614896605453 124.29834730344
"3131" 626 85.5852153544276 120.625437391411
"3132" 626.2 86.5425091064184 117.468210399222
"3133" 626.4 85.8925771756564 115.404718841807
"3134" 626.6 84.4345725149979 113.894545472255
"3135" 626.8 82.2892301796544 112.046157057877
"3136" 627 80.6375834715319 110.454585538933
"3137" 627.2 79.0502316656412 108.479646678018
"3138" 627.4 77.8700551671635 106.587495767665
"3139" 627.6 76.256490330717 105.118484794794
"3140" 627.8 74.2645532854412 104.143272041259
"3141" 628 71.6082498111635 102.676512168397
"3142" 628.2 69.2922894568671 101.276309210426
"3143" 628.4 66.8355569754362 100.719448520061
"3144" 628.6 63.9980591812819 100.412349943518
"3145" 628.8 61.5052563188627 99.7842410642782
"3146" 629 58.8348064121135 99.8725310210285
"3147" 629.2 56.4970459847106 100.712533291071
"3148" 629.4 52.9774591528004 102.209717809263
"3149" 629.6 49.5748408950011 102.244233746761
"3150" 629.8 46.6792375377788 101.225059447511
"3151" 630 43.4418735455885 99.7476351402597
"3152" 630.2 40.2533980732803 98.9787955625404
"3153" 630.4 37.2988739368777 99.1775975305972
"3154" 630.6 34.5101490080225 99.3541472551148
"3155" 630.8 31.691020574794 98.6621153601394
"3156" 631 28.7298981087635 97.8332969589822
"3157" 631.2 25.7618540555929 96.8445930712987
"3158" 631.4 23.2834590249801 95.1949591641056
"3159" 631.6 22.8023364759979 93.0560937727254
"3160" 631.8 22.7911434218832 90.3761692813369
"3161" 632 22.9491538647321 88.4354573869085
"3162" 632.2 23.2686043733497 87.2057034316567
"3163" 632.4 23.3987046528614 85.9542995029269
"3164" 632.6 23.746278209951 83.509798158116
"3165" 632.8 23.5435379589674 80.5400068074771
"3166" 633 24.0118907783313 77.5742157227467
"3167" 633.2 24.5692253035868 73.8231639719891
"3168" 633.4 24.7122347262694 70.4390320365401
"3169" 633.6 23.7091322515597 66.8476138472977
"3170" 633.8 22.751498458474 63.065857321539
"3171" 634 22.9285663197672 59.4296496412411
"3172" 634.2 24.844435127534 56.0085648490105
"3173" 634.4 27.5656805676635 52.7634517737035
"3174" 634.6 31.1603005320894 50.141349935
"3175" 634.8 34.4837307594783 47.7406921697963
"3176" 635 38.4935992129724 46.2819001837254
"3177" 635.2 42.3486775200962 45.9945656013651
"3178" 635.4 44.4001354198505 47.2328828076497
"3179" 635.6 44.7187168981371 47.8539866074064
"3180" 635.8 46.8314322363549 48.9803749157116
"3181" 636 49.5800040162339 50.8462487774546
"3182" 636.2 51.7716638155548 52.9559772124614
"3183" 636.4 53.5940701676674 54.1738693881342
"3184" 636.6 55.5471465069372 54.0740921357259
"3185" 636.8 58.6584700901477 53.5959865116789
"3186" 637 62.1295873808539 53.2064149594127
"3187" 637.2 65.7687339440024 51.6160842831484
"3188" 637.4 68.9180828392024 49.7719218240729
"3189" 637.6 72.2601549467764 48.1156514662867
"3190" 637.8 75.6147652646506 46.9531246025556
"3191" 638 80.2003652438864 44.9828501464722
"3192" 638.2 84.4348518224675 42.8619808427982
"3193" 638.4 87.7146140107225 40.3561802083639
"3194" 638.6 91.3513081934563 37.8130031010222
"3195" 638.8 95.680010465025 35.8062229643761
"3196" 639 99.8230351539786 35.2066247909617
"3197" 639.2 103.924654586869 34.4555656206172
"3198" 639.4 108.575623065227 33.9901437268818
"3199" 639.6 112.596004560028 34.5529158753832
"3200" 639.8 116.834741720627 34.5568294338178
"3201" 640 120.726893556003 33.6163940120824
"3202" 640.2 124.08802187582 32.4320791278728
"3203" 640.4 122.937923106011 32.8150992014396
"3204" 640.6 122.238017767293 33.2621909895926
"3205" 640.8 121.535097683821 33.099786398003
"3206" 641 119.983685280738 32.854224889841
"3207" 641.2 117.99984760752 33.7065363399222
"3208" 641.4 114.993200891707 35.7542797916472
"3209" 641.6 112.273489867038 38.1002130616564
"3210" 641.8 109.451670717796 40.4374131580998
"3211" 642 107.710622839281 42.8898596343007
"3212" 642.2 106.176377396953 45.7254352559591
"3213" 642.4 105.566331759871 47.6336442470105
"3214" 642.6 105.14895660706 48.3688444835384
"3215" 642.8 103.854304778614 49.1907191223399
"3216" 643 101.759478500685 50.4233355131104
"3217" 643.2 99.8584643839435 52.3796142500222
"3218" 643.4 98.3597247739202 54.8988486160601
"3219" 643.6 97.733902671533 57.9541993687874
"3220" 643.8 97.6087341059956 60.9938068036164
"3221" 644 96.7082822977369 63.7764505499845
"3222" 644.2 95.44385854831 66.4918317996299
"3223" 644.4 94.8047351583635 69.4907370257068
"3224" 644.6 94.058877093868 73.445635681904
"3225" 644.8 93.0474256623635 77.1679500208079
"3226" 645 91.8930039343324 80.8543418419317
"3227" 645.2 90.0647404620484 83.7302938426323
"3228" 645.4 88.1964949956734 86.5932384969639
"3229" 645.6 86.4981111261634 89.4978337848298
"3230" 645.8 84.5903737128635 91.3288292871222
"3231" 646 83.966780685501 91.3188984604579
"3232" 646.2 84.0362643277691 90.7015855881307
"3233" 646.4 84.219529723634 90.1040676867348
"3234" 646.6 83.9200451712441 89.1944866355448
"3235" 646.8 82.6920434834535 87.2749987901764
"3236" 647 81.4308488542579 84.4243143922852
"3237" 647.2 80.101228064612 81.5863092403344
"3238" 647.4 78.3687920351724 78.8125758416686
"3239" 647.6 76.2154443966732 75.5438127578497
"3240" 647.8 74.4671809555018 73.515207302147
"3241" 648 72.450816953442 71.1839276015579
"3242" 648.2 71.1943906907287 69.2364009250918
"3243" 648.4 70.4341319348747 68.7666136293138
"3244" 648.6 69.8601569733593 68.7365820478166
"3245" 648.8 69.5011681366327 69.0768808527453
"3246" 649 69.2371283103549 69.1957724046478
"3247" 649.2 69.3265319356353 69.2723056647434
"3248" 649.4 69.8815491895815 68.9918388783616
"3249" 649.6 70.3904084876488 68.8026825071781
"3250" 649.8 70.8112399733758 68.7979670555585
"3251" 650 70.3359695300829 67.6820478056517
"3252" 650.2 69.6129713209134 66.3642929435722
"3253" 650.4 68.1182331521075 64.3631772873342
"3254" 650.6 66.1229788933433 61.9017049001791
"3255" 650.8 64.2469620677448 59.8214042814548
"3256" 651 62.3241734674455 58.5317129517607
"3257" 651.2 59.3632017993459 56.8519159762295
"3258" 651.4 57.2508871870815 55.612612335337
"3259" 651.6 55.0356543005463 54.0223610773863
"3260" 651.8 53.3911068981226 52.0939885653038
"3261" 652 52.4921074760897 50.6878761828124
"3262" 652.2 50.1301875505081 48.8361866758033
"3263" 652.4 48.0726290162642 48.5631526499704
"3264" 652.6 45.2117510478413 49.1341943123296
"3265" 652.8 42.1854351289979 50.0180614184498
"3266" 653 39.4275196656635 51.5450524115956
"3267" 653.2 37.1288037881752 53.2455159650869
"3268" 653.4 34.856718983654 56.0113920709581
"3269" 653.6 31.7932080711089 58.3712892973313
"3270" 653.8 27.9283328811069 59.9365185415619
"3271" 654 24.0530346027922 61.3398794006953
"3272" 654.2 20.5589382624526 62.8872939252584
"3273" 654.4 16.7577335410005 64.8002595128514
"3274" 654.6 14.792666678616 67.5157876237865
"3275" 654.8 13.598613037157 71.2682751716158
"3276" 655 13.4029692832208 74.9805905356617
"3277" 655.2 12.0123745940618 78.0424571334934
"3278" 655.4 8.95162380204679 79.6255210164056
"3279" 655.6 8.41926193867302 79.4648483224006
"3280" 655.8 9.1043482155997 78.6294817149403
"3281" 656 9.4166069865181 78.0986115099257
"3282" 656.2 10.3957657926635 78.192749971526
"3283" 656.4 10.916171564368 78.4764068233586
"3284" 656.6 11.6467197355271 79.060002893604
"3285" 656.8 12.2049127410206 80.3417426625203
"3286" 657 13.2686451116312 83.0894496561738
"3287" 657.2 14.785068503379 85.9045166174198
"3288" 657.4 15.5373667886352 89.0973631229581
"3289" 657.6 15.4520318772488 92.6809585865088
"3290" 657.8 14.8622465461573 96.75961507521
"3291" 658 14.7621219857183 100.746713639171
"3292" 658.2 15.3901228890585 102.29255079273
"3293" 658.4 15.068853394329 101.743987768182
"3294" 658.6 14.6212132980206 101.189264307187
"3295" 658.8 14.5838278557005 100.263722338259
"3296" 659 14.3582408139178 99.5549900062573
"3297" 659.2 13.4778309670995 99.3676171600827
"3298" 659.4 12.9326507362675 98.5794703140083
"3299" 659.6 12.6338358762169 97.693506343511
"3300" 659.8 12.0326536794826 96.4351639363499
"3301" 660 10.3362529889377 94.287723829319
"3302" 660.2 8.71243445398012 91.3654288126222
"3303" 660.4 7.37762745395034 88.4429867010583
"3304" 660.6 6.17357550653488 84.9799618836737
"3305" 660.8 5.97300801810857 81.1775491875881
"3306" 661 6.3000518750231 76.9724406758187
"3307" 661.2 6.57502731457043 73.1295875594839
"3308" 661.4 7.25352767007144 69.3732903746946
"3309" 661.6 8.26130562370681 65.9585036380141
"3310" 661.8 8.327801119218 62.3599721309131
"3311" 662 8.58811090890721 58.9217794331472
"3312" 662.2 9.31699205869253 55.2719981466292
"3313" 662.4 10.5150804469727 51.5641006610199
"3314" 662.6 11.2623958684792 47.9984584185906
"3315" 662.8 12.2359465215833 44.5287936022167
"3316" 663 13.6242781031745 42.138343068464
"3317" 663.2 15.4475671681635 39.7077027474327
"3318" 663.4 17.174131838727 36.4582949184819
"3319" 663.6 18.9944531424346 33.2657291734765
"3320" 663.8 21.1617352381351 30.7377325566938
"3321" 664 23.6324084310282 29.4450598237634
"3322" 664.2 26.4116939380128 28.9229282207359
"3323" 664.4 29.6524855941635 28.1414377202414
"3324" 664.6 32.2217662188956 26.7837360915972
"3325" 664.8 34.7673290036693 24.6330883925943
"3326" 665 37.0690595469564 22.5732205611098
"3327" 665.2 38.5672930793245 20.728049836343
"3328" 665.4 39.9726849979453 17.5222261638222
"3329" 665.6 41.2084126863414 14.3918215950443
"3330" 665.8 43.235874983303 11.6130199839083
"3331" 666 45.2259753549271 8.87941457847677
"3332" 666.2 45.43523892478 6.82867036592899
"3333" 666.4 45.1218096331391 6.01640655224661
"3334" 666.6 45.1055369434463 5.91044881170249
"3335" 666.8 45.4258532427428 6.9649037254567
"3336" 667 45.8716301091459 7.51424644008187
"3337" 667.2 46.1139491684362 8.05026896442222
"3338" 667.4 46.9627927077524 8.29699018294615
"3339" 667.6 49.2051844400018 8.0750777445815
"3340" 667.8 51.7349822306029 7.44257697032413
"3341" 668 54.5418637242432 6.61700460140627
"3342" 668.2 57.4399419996635 5.35322439577455
"3343" 668.4 60.3646258801694 4.42739808935995
"3344" 668.6 63.1281467340153 3.54879843551852
"3345" 668.8 64.532416499618 3.28878160452526
"3346" 669 67.3114949639362 4.11947992572222
"3347" 669.2 69.1716965738018 5.45964552966903
"3348" 669.4 71.8051896684738 6.86646362238774
"3349" 669.6 74.5384302662362 8.34572695209495
"3350" 669.8 77.8672197348279 9.41100079669591
"3351" 670 81.1349379944947 9.47070354261713
"3352" 670.2 84.264711239989 9.41805955364504
"3353" 670.4 87.7780984548674 9.54969373543275
"3354" 670.6 91.3468131450351 9.7523447354452
"3355" 670.8 95.0212195025253 9.53380183620249
"3356" 671 98.9816104823864 10.2657272688101
"3357" 671.2 101.675749223457 12.1865106778463
"3358" 671.4 103.308734837046 15.1646426114183
"3359" 671.6 104.846380646046 18.4700821104967
"3360" 671.8 107.243891704882 21.2320916237658
"3361" 672 110.046485583355 24.3119956202884
"3362" 672.2 112.493938067206 26.6449193198794
"3363" 672.4 115.983148955318 28.459581139048
"3364" 672.6 119.314547503071 30.7835673477719
"3365" 672.8 121.903098442052 32.7836860821296
"3366" 673 125.293170362204 34.8574317545377
"3367" 673.2 126.282263450163 35.2865239572032
"3368" 673.4 126.244986100912 35.7176212346545
"3369" 673.6 126.044165726608 36.0329106237407
"3370" 673.8 125.529307636815 37.0507884667384
"3371" 674 125.73680561815 39.410928877982
"3372" 674.2 126.016921862894 42.4256990885117
"3373" 674.4 126.412855503562 45.4472684497763
"3374" 674.6 127.759110094176 48.5740670022405
"3375" 674.8 129.874737926163 50.9196174821653
"3376" 675 132.49723588732 53.063259340292
"3377" 675.2 133.285077855654 53.5974360661803
"3378" 675.4 133.956746823553 54.4016449842561
"3379" 675.6 133.74825247657 54.8606898803578
"3380" 675.8 133.426732326894 55.6895585770198
"3381" 676 133.364914354292 57.6022676212357
"3382" 676.2 132.279087286418 59.9601261576818
"3383" 676.4 130.525470578253 62.1617250331803
"3384" 676.6 129.018923434949 65.3790051980015
"3385" 676.8 127.481573668654 68.4455629417694
"3386" 677 125.460536866216 71.4028918304327
"3387" 677.2 123.498438214011 73.9107580331308
"3388" 677.4 121.565263827138 76.5526858546347
"3389" 677.6 120.060390423054 79.1851067262222
"3390" 677.8 119.582799051963 82.0545095254222
"3391" 678 120.179209666883 85.0368179112006
"3392" 678.2 120.821429795559 87.9843135778269
"3393" 678.4 121.362074916663 91.6897478337464
"3394" 678.6 121.881727071731 95.2107825410506
"3395" 678.8 122.338357969997 98.8787014056805
"3396" 679 121.501922916151 102.56060988221
"3397" 679.2 120.513889647828 105.618936924119
"3398" 679.4 119.760241666657 108.826444514605
"3399" 679.6 119.144802973036 110.184239378804
"3400" 679.8 119.229327158242 109.977507513556
"3401" 680 119.416270229792 109.169020698006
"3402" 680.2 119.426762088095 109.132352953446
"3403" 680.4 119.358456138495 108.460395821429
"3404" 680.6 118.853569849071 107.652759875315
"3405" 680.8 117.259019094256 107.197559448646
"3406" 681 114.845149338151 106.175721963661
"3407" 681.2 113.398925170232 104.768857029458
"3408" 681.4 111.331797828579 102.982015109067
"3409" 681.6 108.84433861241 101.627317179293
"3410" 681.8 106.06529875234 100.674051659007
"3411" 682 103.083549928278 99.9009294280209
"3412" 682.2 100.770861079116 99.1804803699345
"3413" 682.4 98.3916406402698 98.4520314053924
"3414" 682.6 95.8591208559635 98.1758685176622
"3415" 682.8 93.2622396315985 98.3570789475534
"3416" 683 90.4221477598932 98.8093766287763
"3417" 683.2 87.9803264305531 99.87144372993
"3418" 683.4 85.9835484046442 101.82332092203
"3419" 683.6 84.7920408568321 104.041916996523
"3420" 683.8 82.8403863397635 105.695141214749
"3421" 684 80.8173350839915 106.776020357292
"3422" 684.2 78.2718633687753 106.574072690525
"3423" 684.4 75.9563871771223 105.624002311387
"3424" 684.6 74.3868528129557 104.187811146365
"3425" 684.8 71.858063415987 102.545650923791
"3426" 685 69.1842146172973 101.647421144004
"3427" 685.2 66.0571653876009 101.060948113618
"3428" 685.4 63.1878084761634 100.687327957472
"3429" 685.6 60.5828224444327 101.167344811145
"3430" 685.8 58.7362289427005 103.005975674796
"3431" 686 57.8987431047805 105.39659669069
"3432" 686.2 57.595716575085 108.097296595712
"3433" 686.4 57.1439051764549 110.782373899937
"3434" 686.6 56.2332181087414 113.891438588995
"3435" 686.8 54.1872297113942 115.731790307749
"3436" 687 51.8412985341634 116.363738642361
"3437" 687.2 48.9986742671934 116.73490493621
"3438" 687.4 46.2518275026452 116.637133368966
"3439" 687.6 43.3616826561262 116.800325890409
"3440" 687.8 40.5436857752322 117.031303563566
"3441" 688 38.5227144787349 116.517929862133
"3442" 688.2 37.5815958413851 115.142892818876
"3443" 688.4 37.3672257738014 113.458669278067
"3444" 688.6 36.2668032804968 111.644005907989
"3445" 688.8 34.7541130214556 109.443867241003
"3446" 689 33.3473077305886 107.064740486138
"3447" 689.2 31.651044226175 104.718035816367
"3448" 689.4 30.2956997052684 102.190638301835
"3449" 689.6 29.2807470469327 99.3776496707193
"3450" 689.8 28.1385534786464 96.8926226090404
"3451" 690 26.762108605333 95.2516780897815
"3452" 690.2 25.7600450605234 93.6647155746051
"3453" 690.4 25.4239596194135 91.9029955017954
"3454" 690.6 24.8124129261839 89.67199117561
"3455" 690.8 23.0930485592386 86.9065488169679
"3456" 691 21.456284272976 84.3593646437847
"3457" 691.2 20.0268739144018 81.6466376040362
"3458" 691.4 18.0179285769322 78.7662219835054
"3459" 691.6 16.6742544666634 75.8091479626969
"3460" 691.8 15.8279709495954 72.7998972005299
"3461" 692 15.877223813805 69.7479536039015
"3462" 692.2 16.5772031167719 66.9114778977041
"3463" 692.4 17.9954177298075 64.060197730612
"3464" 692.6 19.9254240520083 62.0855560021015
"3465" 692.8 21.8303786807552 60.8519929293169
"3466" 693 23.2633021464221 59.6106708467395
"3467" 693.2 24.7053931039089 57.3997382567859
"3468" 693.4 24.6568636306918 54.2670448744864
"3469" 693.6 22.7386405596635 51.2253856698868
"3470" 693.8 20.1441859997349 48.6026382821248
"3471" 694 17.7866036062187 46.1876032389277
"3472" 694.2 15.9454715253635 43.265666954604
"3473" 694.4 14.2163657620153 41.7139703041296
"3474" 694.6 13.8497753496277 41.7398707619901
"3475" 694.8 15.3429654124492 42.2409546382843
"3476" 695 16.1029199072256 42.2218592336756
"3477" 695.2 17.3094179564351 41.538792485332
"3478" 695.4 19.0487203398907 39.1211034146881
"3479" 695.6 20.6995656175007 36.0479097718198
"3480" 695.8 22.6192047202187 33.0238990551057
"3481" 696 25.3156968022492 29.4921532636337
"3482" 696.2 28.3920624061902 26.8141215265377
"3483" 696.4 30.6922270459635 24.8433512480056
"3484" 696.6 32.9717060738902 22.0975073120245
"3485" 696.8 35.3687623404377 18.4646116604108
"3486" 697 37.3485133499445 15.0692350074116
"3487" 697.2 39.402173855625 11.5890006684255
"3488" 697.4 41.582372682158 8.7349983480157
"3489" 697.6 43.3923849868652 5.70866984874854
"3490" 697.8 43.6414013946135 6.21175280013889
"3491" 698 43.7017541022293 7.37946760124618
"3492" 698.2 44.4019566040509 8.35848059770567
"3493" 698.4 46.1643674716972 8.99414105177628
"3494" 698.6 49.1525037831634 8.91818733241842
"3495" 698.8 52.1084315312027 8.55376361326144
"3496" 699 51.7768316033073 8.54551569440715
"3497" 699.2 51.7136731518613 8.65808439366107
"3498" 699.4 51.9146680593235 8.68856468914223
"3499" 699.6 51.9553603678656 8.69909289307329
"3500" 699.8 52.0253068306533 8.66902502409977
"3501" 700 52.0356134811429 8.68088380242085
"3502" 700.2 52.0990845616048 8.66261688761533
"3503" 700.4 52.1541936108257 8.69005775587785
"3504" 700.6 52.1541936108257 8.69005775587785
"3505" 700.8 52.1680135116635 8.69442061322222
"3506" 701 52.1492264858016 8.68575230455117
"3507" 701.2 52.1643766956535 8.68133204118911
"3508" 701.4 51.9691288220824 8.67661543865466
"3509" 701.6 51.9910622082468 8.65019618657639
"3510" 701.8 51.9194467079529 8.6250741438538
"3511" 702 51.8667180490891 8.65732649953979
"3512" 702.2 51.9301657446138 8.61007203789772
"3513" 702.4 51.9586218675807 8.5790926120064
"3514" 702.6 52.1518843598208 8.50707199318026
"3515" 702.8 52.1982356967876 8.42618784915511
"3516" 703 52.1680135116635 8.37874970578472
"3517" 703.2 52.9743399724805 8.004831992521
"3518" 703.4 54.1430820962212 7.29052205126846
"3519" 703.6 55.7592593712216 6.17926717479199
"3520" 703.8 57.5025206081693 4.76082277372804
"3521" 704 59.7921739812884 3.95347493506151
"3522" 704.2 62.3823749571635 4.08288040022222
"3523" 704.4 64.9333080965183 4.9782700821319
"3524" 704.6 67.1058437935456 6.44669688792923
"3525" 704.8 69.1555718282908 8.16291158048337
"3526" 705 71.484688987226 9.75123191203472
"3527" 705.2 74.1350729779748 11.1707583196939
"3528" 705.4 76.7483800869635 12.3806238573739
"3529" 705.6 79.7077289167875 13.271287591538
"3530" 705.8 83.0562297887287 13.7626592531135
"3531" 706 86.6186017561634 14.4069965516806
"3532" 706.2 90.1167833294083 14.6011358714671
"3533" 706.4 93.4039338895081 14.1962195546006
"3534" 706.6 97.260547548371 13.424736644826
"3535" 706.8 100.651168673902 12.5187894931607
"3536" 707 104.93804827797 11.7233468614981
"3537" 707.2 107.401376077633 12.9604970123564
"3538" 707.4 109.003512449028 15.4126767391964
"3539" 707.6 109.655658238711 18.6992116593354
"3540" 707.8 111.252053722488 22.0486724800347
"3541" 708 113.373181200082 25.6143812518722
"3542" 708.2 115.799826587565 28.9085483530694
"3543" 708.4 117.667219053279 31.483255933203
"3544" 708.6 119.575692285619 34.1919106354502
"3545" 708.8 122.696650338761 36.4284351521791
"3546" 709 126.765656144223 37.9212019631626
"3547" 709.2 129.142933227266 39.7541890185656
"3548" 709.4 129.555235591177 39.7932093746517
"3549" 709.6 129.56188912744 39.8266512053077
"3550" 709.8 129.447882389304 40.2406432064678
"3551" 710 129.12483271261 40.6876344038651
"3552" 710.2 129.144256502489 42.0917081110415
"3553" 710.4 129.748617534534 44.7612196865
"3554" 710.6 131.163692491686 48.1673585419675
"3555" 710.8 132.736971679609 51.6631097820257
"3556" 711 133.887401116041 55.693348130731
"3557" 711.2 133.762020971182 59.6934424476751
"3558" 711.4 132.646040589712 63.2966068326928
"3559" 711.6 131.201469049323 67.2303496135407
"3560" 711.8 130.000526556073 71.0019250763642
"3561" 712 129.565668765779 74.6552116085684
"3562" 712.2 128.380545072869 78.8176761957124
"3563" 712.4 126.795603123444 82.5825684118082
"3564" 712.6 125.115340877256 86.0536176783889
"3565" 712.8 124.03953119043 89.6851039307778
"3566" 713 123.555383548982 93.3025418804495
"3567" 713.2 122.983016016371 96.6954005167793
"3568" 713.4 122.858533784351 100.867275624514
"3569" 713.6 122.354654620344 105.180772186017
"3570" 713.8 122.121347226076 106.537682544461
"3571" 714 122.20463108673 106.306122943936
"3572" 714.2 121.977001705122 106.432248087378
"3573" 714.4 121.041467512227 106.935586257355
"3574" 714.6 119.128422894987 108.118548188896
"3575" 714.8 116.603111061374 109.634248327427
"3576" 715 113.491685740981 110.144288278131
"3577" 715.2 110.559180573918 110.283654487864
"3578" 715.4 107.765672562442 110.9916103424
"3579" 715.6 104.875235934863 112.169106845904
"3580" 715.8 102.277668098444 113.732490410468
"3581" 716 100.379054476304 115.999092603713
"3582" 716.2 98.5081116674483 118.546619673838
"3583" 716.4 97.027997929818 121.552717445022
"3584" 716.6 96.202875257374 124.517150591134
"3585" 716.8 95.7341871339822 127.422366347085
"3586" 717 94.8612201064492 128.174878733883
"3587" 717.2 93.7280344195444 128.278432153254
"3588" 717.4 91.2092896384397 128.854100354217
"3589" 717.6 87.7160737029669 129.415734116488
"3590" 717.8 83.9759429997978 130.471708099154
"3591" 718 80.2803617176964 131.190183396863
"3592" 718.2 76.4033788844399 131.095290199505
"3593" 718.4 72.5118962361275 130.48273867642
"3594" 718.6 68.9189568107819 129.300223475315
"3595" 718.8 65.6211662512828 127.637471740137
"3596" 719 62.8102747405103 126.328680497436
"3597" 719.2 59.9050567093301 126.052832435944
"3598" 719.4 57.4894266764052 127.276883233222
"3599" 719.6 55.3982900643801 129.120279334239
"3600" 719.8 54.3109282842993 131.364493282271
"3601" 720 53.9204952343228 131.374421318871
"3602" 720.2 53.9073279598584 130.682500097544
"3603" 720.4 53.7970762442952 129.683247245138
"3604" 720.6 53.09085348406 128.390013629464
"3605" 720.8 51.3340156670646 127.170704390013
"3606" 721 49.0424598635872 125.528790642392
"3607" 721.2 46.5155049147914 124.521704999652
"3608" 721.4 43.8696075583301 124.178123407556
"3609" 721.6 41.510378637906 123.383307364761
"3610" 721.8 38.5337156978703 122.298085712619
"3611" 722 36.7853850933769 121.204651845211
"3612" 722.2 35.5187981763987 120.006925720963
"3613" 722.4 34.8412278338321 118.23181943421
"3614" 722.6 34.4889404570582 116.317572685257
"3615" 722.8 34.2681182811266 114.216915127811
"3616" 723 33.2936904396889 112.072571877205
"3617" 723.2 32.4212408805872 109.879081670968
"3618" 723.4 31.8769279941635 107.058656747836
"3619" 723.6 31.1713796250049 103.82953112235
"3620" 723.8 29.9022222859313 100.611514654651
"3621" 724 29.243361977126 97.8453748023972
"3622" 724.2 29.584790495654 95.4187226781845
"3623" 724.4 30.3408584222144 93.7484542232668
"3624" 724.6 30.4588639032151 92.6032011524351
"3625" 724.8 30.0307230670451 92.1751229306068
"3626" 725 29.3775921801463 90.5301230706394
"3627" 725.2 28.3199401337988 88.3778560537416
"3628" 725.4 26.7439266542478 86.4701761332764
"3629" 725.6 24.4752397298703 85.2972274847222
"3630" 725.8 22.0435023096634 84.7653761521399
"3631" 726 18.9602072080283 84.998496222533
"3632" 726.2 15.5119513522841 86.2967731466533
"3633" 726.4 13.7408893730677 88.5752211568978
"3634" 726.6 11.4445510780169 91.3756230260076
"3635" 726.8 9.60158424480346 92.4136392229422
"3636" 727 10.1062938691693 91.5690944074634
"3637" 727.2 10.9394118447324 90.963843674205
"3638" 727.4 11.6311234589483 89.9836690522339
"3639" 727.6 12.1397660335143 87.608134366731
"3640" 727.8 12.0676925679919 84.008447743595
"3641" 728 11.9457398366514 80.2169487704391
"3642" 728.2 11.140485274872 76.5047666187479
"3643" 728.4 9.88029942129195 72.8830364750435
"3644" 728.6 9.31650959323012 69.7534090048722
"3645" 728.8 10.0300282815839 66.9962170236256
"3646" 729 11.6974198895468 64.6904746440389
"3647" 729.2 14.0836733566283 63.3218831981574
"3648" 729.4 15.5953017654987 62.6546080971575
"3649" 729.6 16.7793898883281 62.6242677731491
"3650" 729.8 18.9222932147083 63.1030228110015
"3651" 730 21.5303529699042 64.1698125053518
"3652" 730.2 23.8104473057993 65.7033647492685
"3653" 730.4 26.8884965019119 67.101874424032
"3654" 730.6 29.7786150660538 68.2335841927383
"3655" 730.8 33.2101758973399 68.2597895455948
"3656" 731 36.1272712597719 66.8585629210776
"3657" 731.2 38.4071052126809 64.7402102783036
"3658" 731.4 40.5404400220536 62.4512959285401
"3659" 731.6 42.8910540792914 60.6419145740594
"3660" 731.8 45.4008895590837 59.3944185202713
"3661" 732 47.7545931021457 58.0414092492045
"3662" 732.2 48.8958804079102 56.1815919717027
"3663" 732.4 48.9889918192468 53.8033357919722
"3664" 732.6 48.5601126799785 50.5818255029277
"3665" 732.8 47.0303239434968 47.7861995163175
"3666" 733 45.1925857597138 43.9552386368799
"3667" 733.2 44.4421049291124 40.710723781266
"3668" 733.4 45.2443282084297 36.1597502491508
"3669" 733.6 46.5325770513054 32.6885972790803
"3670" 733.8 48.6877590841941 28.9121781289952
"3671" 734 51.791922653618 26.8890429081495
"3672" 734.2 53.8521017786634 27.4301951017874
"3673" 734.4 56.8130786207757 28.1339971573651
"3674" 734.6 60.1254079196071 28.0885607242997
"3675" 734.8 63.2102231381022 27.754557178712
"3676" 735 67.3285436916533 28.4073732049773
"3677" 735.2 71.4553757587243 29.5086696827087
"3678" 735.4 74.8595954135973 31.1482295074722
"3679" 735.6 77.2041822374885 32.2919646793472
"3680" 735.8 80.6661465515752 33.0793927059134
"3681" 736 82.9989681067819 34.4407420843604
"3682" 736.2 84.0498814979798 36.1111998581814
"3683" 736.4 84.4585755006635 37.7818935043472
"3684" 736.6 85.3372302486635 39.9634866493294
"3685" 736.8 87.1317008947198 42.7055616256057
"3686" 737 88.9493799176914 44.5467302006142
"3687" 737.2 90.7908037086058 45.9245840910684
"3688" 737.4 93.4756709044067 48.7224313938438
"3689" 737.6 95.7501917399443 52.0513215199208
"3690" 737.8 96.850191726134 54.9664471832296
"3691" 738 96.3012132274222 58.255808836453
"3692" 738.2 95.6505950460508 60.9879257448772
"3693" 738.4 94.3399435862526 63.8482737157445
"3694" 738.6 92.4008327971941 66.4390412996394
"3695" 738.8 90.4468286535031 69.2921859278637
"3696" 739 88.3648839586394 72.3458459972463
"3697" 739.2 86.1788080049087 74.8910732248847
"3698" 739.4 83.8101706414466 76.8079014012764
"3699" 739.6 81.7656099201635 79.3074140013108
"3700" 739.8 80.7539771036905 82.3321713310398
"3701" 740 79.5133081730086 85.89202880559
"3702" 740.2 77.4030035658827 88.7562036929415
"3703" 740.4 74.7435828369435 90.4548326181822
"3704" 740.6 71.8760150354627 90.9215326697697
"3705" 740.8 68.8631532895456 90.1383889245853
"3706" 741 66.8820267091069 88.1941144559015
"3707" 741.2 65.7793675877377 86.0648730163384
"3708" 741.4 65.3562833350096 84.2711610670334
"3709" 741.6 64.4348575325697 83.0088421528347
"3710" 741.8 63.1914179733677 82.4496813035673
"3711" 742 61.7397102512783 81.9033633768709
"3712" 742.2 59.5940190303072 80.9103168594785
"3713" 742.4 57.6962163011634 79.4360749010794
"3714" 742.6 56.2091167599247 77.3376571293706
"3715" 742.8 54.7466441518238 75.2599802556185
"3716" 743 53.4975568803476 73.9017725912156
"3717" 743.2 52.0398763609134 72.6551413849305
"3718" 743.4 50.4202866597272 71.3518257316249
"3719" 743.6 48.6210910362811 69.3118464942811
"3720" 743.8 46.5254911259183 66.8196618785835
"3721" 744 44.4537092807966 64.535290900546
"3722" 744.2 41.373216230978 62.5989773887057
"3723" 744.4 38.3990942219816 62.939524337502
"3724" 744.6 35.3198087187635 63.8269361843395
"3725" 744.8 31.9454133954511 64.64807601564
"3726" 745 28.0072193210628 65.0159320353363
"3727" 745.2 24.1653161779621 65.0778319039672
"3728" 745.4 20.2414291435646 63.8643751215711
"3729" 745.6 17.0218235916635 61.7031540632567
"3730" 745.8 14.1849169976237 58.8399295852109
"3731" 746 11.7287227000972 57.406625221168
"3732" 746.2 9.51941068440874 57.4449885792222
"3733" 746.4 9.70868065371063 57.3814573274109
"3734" 746.6 11.066917777991 56.9956978523946
"3735" 746.8 12.1122744196425 56.5205766118031
"3736" 747 13.3910966508206 56.3018285427479
"3737" 747.2 15.555753590787 55.8004773154638
"3738" 747.4 18.6197429733159 54.7883986307344
"3739" 747.6 22.1359142648323 54.4680655845798
"3740" 747.8 25.2025244510667 54.899078360248
"3741" 748 28.2954842646042 56.0551697556301
"3742" 748.2 31.4879304956064 57.1340154296719
"3743" 748.4 34.7528958608073 57.9593873896743
"3744" 748.6 36.6756638902462 58.5354020286015
"3745" 748.8 38.0066570826635 60.4720936376653
"3746" 749 38.9099559099922 63.7606628631058
"3747" 749.2 38.4892829372027 67.5277990355948
"3748" 749.4 38.9078455068212 71.1145429018732
"3749" 749.6 40.7289911183791 73.1942667483006
"3750" 749.8 43.6350483762149 73.9438393832958
"3751" 750 47.067793962093 73.5405320188279
"3752" 750.2 50.5341701569772 72.7955868054843
"3753" 750.4 52.7026254651237 72.4357664144805
"3754" 750.6 54.6012112753558 71.7877795530491
"3755" 750.8 57.264804735704 71.0585283006749
"3756" 751 60.3980796512635 70.2065111305622
"3757" 751.2 63.5240284052451 68.8476080952018
"3758" 751.4 66.0088980915974 67.2716158974298
"3759" 751.6 68.8531216062419 65.410767658634
"3760" 751.8 71.5675174718522 62.7705831109176
"3761" 752 74.2770888926736 60.323653299161
"3762" 752.2 77.8616914402825 58.8078851954603
"3763" 752.4 79.8806907896741 59.1176647659031
"3764" 752.6 82.9525479496407 61.3727831112904
"3765" 752.8 85.1720632779039 64.0932504784436
"3766" 753 87.3374525080248 66.9613995088646
"3767" 753.2 88.9647319687051 70.3539462191181
"3768" 753.4 89.5709672232875 73.4066560943609
"3769" 753.6 90.7414758394627 75.6179498235529
"3770" 753.8 92.5380237568081 76.8893183084949
"3771" 754 94.6466728096743 77.9630008312657
"3772" 754.2 98.2260371680029 78.9863472592733
"3773" 754.4 100.606907379705 78.2624936875764
"3774" 754.6 102.842402884394 76.8114348684656
"3775" 754.8 105.076718527555 75.5378844459614
"3776" 755 105.590057029397 75.1052227783801
"3777" 755.2 104.116674965139 75.8083505046812
"3778" 755.4 103.194304840055 75.8654308457357
"3779" 755.6 101.582216746483 75.8226226600733
"3780" 755.8 99.4034895756516 75.2755857582459
"3781" 756 96.3110004406492 73.8536015616008
"3782" 756.2 93.2650137869666 72.069813146734
"3783" 756.4 90.7171900581389 69.9242267902796
"3784" 756.6 88.1735747262245 67.4307919412146
"3785" 756.8 85.6885466752231 65.1076203617189
"3786" 757 84.5954891685881 63.0838223230373
"3787" 757.2 84.5192026782755 61.7631469958142
"3788" 757.4 85.4076741207014 59.8726729672153
"3789" 757.6 86.5871347817172 57.8297373100983
"3790" 757.8 88.7549387905164 55.4153295989207
"3791" 758 91.0427911261857 53.8972745740889
"3792" 758.2 93.7304083600996 51.8709587169031
"3793" 758.4 96.5255417181414 49.7445560596855
"3794" 758.6 99.0510032001404 47.737105207753
"3795" 758.8 101.465614036471 45.7032977291992
"3796" 759 103.826227277503 43.335394113857
"3797" 759.2 105.241796293042 40.416389836832
"3798" 759.4 105.947128744753 37.1294365786068
"3799" 759.6 106.209288975105 32.9879567509448
"3800" 759.8 106.002258015073 30.2615228214949
"3801" 760 106.689620938278 26.7679862957878
"3802" 760.2 108.045705999339 22.8376642780601
"3803" 760.4 109.259450623298 19.5180264428184
"3804" 760.6 110.876058378956 18.1448945408494
"3805" 760.8 111.24609045982 18.3486120144369
"3806" 761 110.601842632211 18.6367803367731
"3807" 761.2 110.003835160341 19.4595610469556
"3808" 761.4 109.484127148283 20.2496228040822
"3809" 761.6 108.433613821721 20.8179520264974
"3810" 761.8 105.892363374635 21.4945867390335
"3811" 762 102.850143376609 22.4011935946537
"3812" 762.2 99.4711689118573 23.4089237224059
"3813" 762.4 96.6130322839007 23.6895400753755
"3814" 762.6 93.6989019130187 23.345306985413
"3815" 762.8 90.8754416953649 22.8876639409345
"3816" 763 88.5743351933467 22.5139544249169
"3817" 763.2 86.4799487906103 21.9403339909882
"3818" 763.4 83.2504252221635 20.7782530414859
"3819" 763.6 80.1462304874529 19.9208434876433
"3820" 763.8 78.440619396437 19.2744457110618
"3821" 764 77.1979895909932 17.9548792780307
"3822" 764.2 76.2033766689472 16.843255506979
"3823" 764.4 75.4347912387035 16.5735664628622
"3824" 764.6 74.9861891756968 17.4246274291556
"3825" 764.8 74.471349296143 18.4567838435283
"3826" 765 73.3540652770297 20.2960446208443
"3827" 765.2 72.0398243491517 22.3740314971634
"3828" 765.4 70.5458763431271 24.848785723004
"3829" 765.6 68.6966826803684 27.4993022803713
"3830" 765.8 67.091415247226 29.9363277193535
"3831" 766 66.1520872630989 32.5525887198029
"3832" 766.2 66.1628188457504 35.0524441080918
"3833" 766.4 66.7199805025128 37.927915583825
"3834" 766.6 67.9006829859878 40.5493616791479
"3835" 766.8 69.4715212194362 42.7642278611803
"3836" 767 70.918898728383 44.4548350407832
"3837" 767.2 72.7841937596146 46.1018875182448
"3838" 767.4 74.6308221442835 48.0620414258382
"3839" 767.6 75.9092011319895 50.3303590787657
"3840" 767.8 76.5390339367771 52.0931397822449
"3841" 768 77.6612047418301 54.4194278045556
"3842" 768.2 79.2334605853028 56.6061994538288
"3843" 768.4 80.7921301367664 57.709796910781
"3844" 768.6 84.1054238807942 59.0987240621991
"3845" 768.8 86.1742246422324 60.1691291237653
"3846" 769 87.2704358549304 61.6998898068989
"3847" 769.2 87.9682021361407 63.765061187154
"3848" 769.4 88.5822619884362 66.4575461147429
"3849" 769.6 88.8254555418379 69.4904882275013
"3850" 769.8 88.0284789776467 71.0865405803497
"3851" 770 87.0774230937284 71.2981466402287
"3852" 770.2 87.0662183258993 71.0682987502411
"3853" 770.4 87.2945646252098 70.9422149169242
"3854" 770.6 87.5690696326057 70.7559544687607
"3855" 770.8 87.6704148159878 70.5392107091209
"3856" 771 88.0551029861211 70.1444035967815
"3857" 771.2 87.5818218672339 70.2372959708842
"3858" 771.4 87.487247846962 70.1895226313877
"3859" 771.6 86.9196758885648 70.284198439163
"3860" 771.8 85.3311284795801 70.5903181546389
"3861" 772 83.1109090966364 71.0377555970128
"3862" 772.2 80.7469052600311 71.5880140433913
"3863" 772.4 78.5459612589134 72.6323839876645
"3864" 772.6 75.9160168810561 73.1660814050679
"3865" 772.8 72.9963373651847 73.3073786735839
"3866" 773 70.6154391313367 73.2352342579309
"3867" 773.2 68.2913281374635 72.7242447747437
"3868" 773.4 65.8385223202498 72.2306702693445
"3869" 773.6 63.1583092759908 72.154838158956
"3870" 773.8 61.0499623739737 72.542693572704
"3871" 774 58.5299283637772 73.1378554715395
"3872" 774.2 56.4465375644247 72.8151505044983
"3873" 774.4 55.2794523186635 71.5395121777855
"3874" 774.6 54.1435222700835 69.6238466846022
"3875" 774.8 52.9795487997468 67.3253354839931
"3876" 775 51.4699042598278 65.5926445915578
"3877" 775.2 49.3025385877979 64.5508495576774
"3878" 775.4 45.8354232207206 64.1615243588365
"3879" 775.6 42.5503061349067 64.8371035538574
"3880" 775.8 39.1577855794208 64.5060058591413
"3881" 776 35.3080732615128 63.8358673675578
"3882" 776.2 31.3598026648462 63.0833347903877
"3883" 776.4 27.5057722893907 63.1502366906053
"3884" 776.6 23.5772898957137 64.1719380530743
"3885" 776.8 20.1619556955851 65.7195680491921
"3886" 777 16.3382818832929 67.7815557457281
"3887" 777.2 12.644991744403 69.1769993520725
"3888" 777.4 8.42949095687687 69.81875254796
"3889" 777.6 4.8466605229426 69.1375265601241
"3890" 777.8 4.35540238430299 68.6648710243618
"3891" 778 5.05909245137857 68.8551034417862
"3892" 778.2 6.3749992623822 68.934037127741
"3893" 778.4 6.84293578505786 68.996344410011
"3894" 778.6 7.70821324137648 69.1667987402459
"3895" 778.8 8.44375931160059 69.7135001809587
"3896" 779 7.93841632894631 71.5481451653194
"3897" 779.2 7.3682506176811 74.7466607397046
"3898" 779.4 6.80241240623242 78.1893472221015
"3899" 779.6 5.88875107876934 81.7182244734752
"3900" 779.8 5.38271610925284 84.1978104533619
"3901" 780 5.49079537558262 84.080676789809
"3902" 780.2 5.78278818426171 82.8547909419621
"3903" 780.4 6.15096726342482 81.1277929036143
"3904" 780.6 6.96228534724178 80.4219943048668
"3905" 780.8 7.17931113265366 79.8137573995163
"3906" 781 7.13575073332829 79.0680686831398
"3907" 781.2 6.81503675606001 77.5621070781877
"3908" 781.4 6.60260724705109 74.8684188703402
"3909" 781.6 6.83509279861629 71.4481051469392
"3910" 781.8 7.61032649923362 68.176996810924
"3911" 782 8.94602700695655 65.0299247259464
"3912" 782.2 10.1573333729135 61.8548058260943
"3913" 782.4 11.6595600371161 58.8197447204885
"3914" 782.6 12.7979290801936 55.6868884808066
"3915" 782.8 13.8593321463998 52.2278925806768
"3916" 783 14.6563594879406 48.6259669147422
"3917" 783.2 14.9001938342976 45.4421295579295
"3918" 783.4 14.115802226587 42.4193763221869
"3919" 783.6 13.0176151955872 41.1290441775104
"3920" 783.8 13.3809611013876 41.2276126249119
"3921" 784 14.262298523726 41.8755504315222
"3922" 784.2 14.9731105340074 41.7304639888176
"3923" 784.4 15.981953681567 41.3540392979941
"3924" 784.6 17.7190706880398 39.8858521823177
"3925" 784.8 19.8506037386968 37.9411014402722
"3926" 785 22.0144266505153 36.0423993896111
"3927" 785.2 24.2929455778224 34.1435727548234
"3928" 785.4 25.9361870766722 32.1476533923977
"3929" 785.6 27.9972551056517 30.2976134765869
"3930" 785.8 30.4292481500008 29.196328307162
"3931" 786 32.8593042346264 27.8007284622037
"3932" 786.2 35.554978077787 25.634403345234
"3933" 786.4 37.7827372731266 24.7546516617682
"3934" 786.6 39.9548489515361 24.3935711165141
"3935" 786.8 41.9736214922544 23.6150489906949
"3936" 787 43.9655130112164 22.1751023115046
"3937" 787.2 45.9102291350018 20.9445228727911
"3938" 787.4 48.5571221630153 19.9752076951111
"3939" 787.6 51.1618896898204 20.0076812400397
"3940" 787.8 53.3475120049026 20.5988141030266
"3941" 788 55.8469907942911 21.1429315630733
"3942" 788.2 58.8011912115271 21.7837418238586
"3943" 788.4 60.8295799283704 22.8031590776912
"3944" 788.6 61.2920734450467 24.0517952328792
"3945" 788.8 61.4304989801635 24.8589808566939
"3946" 789 61.1682878222581 24.6211492639114
"3947" 789.2 60.8787615503747 24.1713805232504
"3948" 789.4 60.8828652049343 24.1134957103264
"3949" 789.6 60.9892059355863 24.134016417437
"3950" 789.8 60.6961331246046 24.0306982543546
"3951" 790 60.821024433739 24.1167760634812
"3952" 790.2 60.666252402476 24.0387716790972
"3953" 790.4 60.6281812581422 23.974333152818
"3954" 790.6 60.5091318485801 23.8862736561806
"3955" 790.8 60.4916982226277 23.9062291117508
"3956" 791 60.4760628203313 23.8251251482502
"3957" 791.2 60.2794181889723 23.480090686906
"3958" 791.4 60.4538989518128 23.0637745793326
"3959" 791.6 60.5678197730362 22.2908116135131
"3960" 791.8 60.3563998747558 21.5881519120607
"3961" 792 60.1660933671879 20.1456087379539
"3962" 792.2 59.5947005408469 18.0565265749345
"3963" 792.4 58.8244645815941 16.0340947999886
"3964" 792.6 57.8439321718417 13.8864611263266
"3965" 792.8 56.1686007975059 10.6677868100441
"3966" 793 54.5412718597243 8.34573594460736
"3967" 793.2 52.8228337431635 6.74306363339944
"3968" 793.4 50.5219439597211 5.42439377720299
"3969" 793.6 48.3893616773423 5.21576902397719
"3970" 793.8 46.7942409505998 6.2469105261495
"3971" 794 45.1697226216883 7.63525865427747
"3972" 794.2 42.7295401769705 9.30056012325731
"3973" 794.4 39.5480668109683 10.8743240588564
"3974" 794.6 36.2629896748197 11.893676635991
"3975" 794.8 33.258410576543 13.2384942310234
"3976" 795 30.079974805391 14.9194081719168
"3977" 795.2 26.8021828434544 16.6997350089495
"3978" 795.4 23.6875704745563 17.9541005647222
"3979" 795.6 21.8085608589272 19.3907324887442
"3980" 795.8 20.3862128207152 21.7932645844119
"3981" 796 19.115051532988 24.9304838025731
"3982" 796.2 18.6838485082032 27.518695768401
"3983" 796.4 19.5964706715009 30.4493581999952
"3984" 796.6 19.9368016492753 33.7134925230297
"3985" 796.8 20.3364923044711 37.0576452016645
"3986" 797 20.2977956150709 40.0466585869074
"3987" 797.2 19.6786761003782 42.9677431427928
"3988" 797.4 18.4235757637906 45.7405843905104
"3989" 797.6 16.3274629539431 48.7975752661714
"3990" 797.8 13.2765577283135 51.2730885957389
"3991" 798 11.2361655130989 53.0731162267545
"3992" 798.2 8.92379186177637 54.9774721826093
"3993" 798.4 6.70673238914136 55.7670722112719
"3994" 798.6 6.89953674550478 55.3042450757252
"3995" 798.8 7.38196717370191 55.3347768841216
"3996" 799 7.64290436557329 55.5286134243534
"3997" 799.2 7.87122674275896 55.7622328674694
"3998" 799.4 8.14666178338505 56.8086559199609
"3999" 799.6 8.8136391719438 58.8691967044592
"4000" 799.8 9.624178 61.04262
"4001" 800 10.3054 63.7869
"4002" 800.2 10.87738 66.12249
"4003" 800.4 11.52958 68.26632
"4004" 800.6 12.71955 70.35981
"4005" 800.8 13.72687 72.52399
"4006" 801 14.57807 75.30604
"4007" 801.2 14.29313 78.22914
"4008" 801.4 12.85855 80.80625
"4009" 801.6 10.06161 83.19065
"4010" 801.8 7.364317 83.66936
"4011" 802 5.03258 83.3951
"4012" 802.2 5.858674 83.40772
"4013" 802.4 7.505723 83.2041
"4014" 802.6 8.32647 83.68086
"4015" 802.8 9.691474 85.58303
"4016" 803 11.13536 88.68138
"4017" 803.2 12.59407 92.14006
"4018" 803.4 13.5731 95.68921
"4019" 803.6 13.84079 99.3935
"4020" 803.8 13.98402 102.7346
"4021" 804 14.95473 105.4622
"4022" 804.2 15.13939 106.6987
"4023" 804.4 15.09342 106.4062
"4024" 804.6 15.46409 105.8153
"4025" 804.8 16.09868 105.4075
"4026" 805 17.76199 105.7373
"4027" 805.2 20.17775 106.386
"4028" 805.4 23.02575 107.621
"4029" 805.6 25.6796 108.7866
"4030" 805.8 28.27229 110.2651
"4031" 806 30.34724 111.7289
"4032" 806.2 32.05798 113.7915
"4033" 806.4 33.15088 116.2134
"4034" 806.6 34.57683 119.2358
"4035" 806.8 36.51936 122.0161
"4036" 807 38.3992 124.2966
"4037" 807.2 39.90534 126.4279
"4038" 807.4 41.09887 128.1923
"4039" 807.6 41.25097 128.6115
"4040" 807.8 41.0994 128.6361
"4041" 808 41.44354 128.9104
"4042" 808.2 41.934 128.9065
"4043" 808.4 42.58911 129.0135
"4044" 808.6 43.99689 129.0803
"4045" 808.8 46.40401 129.4815
"4046" 809 48.45522 130.1639
"4047" 809.2 50.65884 131.0623
"4048" 809.4 52.92204 132.2628
"4049" 809.6 54.26183 132.9409
"4050" 809.8 55.39425 132.9559
"4051" 810 56.99295 132.2025
"4052" 810.2 59.33422 131.4299
"4053" 810.4 62.23194 130.5562
"4054" 810.6 65.71997 129.9779
"4055" 810.8 69.28898 129.6884
"4056" 811 72.44889 129.2744
"4057" 811.2 76.01582 129.8653
"4058" 811.4 79.36888 130.8653
"4059" 811.6 82.35315 132.3834
"4060" 811.8 83.405 132.6448
"4061" 812 84.37238 132.4485
"4062" 812.2 85.60307 131.554
"4063" 812.4 88.21158 130.1828
"4064" 812.6 91.77338 128.9086
"4065" 812.8 95.34734 128.0025
"4066" 813 98.68149 126.5809
"4067" 813.2 101.1518 124.6292
"4068" 813.4 104.049 122.2331
"4069" 813.6 107.1803 120.1646
"4070" 813.8 109.9034 119.1041
"4071" 814 110.5382 119.2361
"4072" 814.2 110.3603 119.089
"4073" 814.4 110.156 118.5328
"4074" 814.6 109.8031 117.6213
"4075" 814.8 110.3001 115.7272
"4076" 815 111.396 113.1538
"4077" 815.2 113.4309 110.5397
"4078" 815.4 115.5639 108.4804
"4079" 815.6 117.8149 106.0505
"4080" 815.8 120.1072 103.7749
"4081" 816 122.4204 102.1919
"4082" 816.2 124.9095 101.3175
"4083" 816.4 126.1901 100.4518
"4084" 816.6 126.4862 99.85435
"4085" 816.8 126.2503 98.80446
"4086" 817 125.9374 96.47983
"4087" 817.2 125.9943 93.51976
"4088" 817.4 126.0425 90.14382
"4089" 817.6 126.4366 86.84183
"4090" 817.8 126.0256 83.9337
"4091" 818 125.4991 82.04783
"4092" 818.2 124.9533 79.91025
"4093" 818.4 125.0575 78.01448
"4094" 818.6 125.8233 76.04718
"4095" 818.8 126.3544 74.02847
"4096" 819 127.2582 71.71602
"4097" 819.2 128.8722 70.19367
"4098" 819.4 131.2261 69.47116
"4099" 819.6 133.3493 69.86569
"4100" 819.8 134.0414 69.87802
"4101" 820 134.2163 69.58296
"4102" 820.2 134.169 69.0886
"4103" 820.4 134.0626 68.19129
"4104" 820.6 133.7319 66.36887
"4105" 820.8 133.7017 63.43565
"4106" 821 133.5857 59.84059
"4107" 821.2 133.7323 56.27138
"4108" 821.4 133.9863 53.87589
"4109" 821.6 133.3165 53.33436
"4110" 821.8 131.5377 51.53596
"4111" 822 129.0837 49.02059
"4112" 822.2 126.7088 46.30806
"4113" 822.4 124.6507 43.85719
"4114" 822.6 122.7067 41.26942
"4115" 822.8 120.7773 38.25546
"4116" 823 119.1055 36.82567
"4117" 823.2 117.6153 35.24946
"4118" 823.4 116.2649 33.71303
"4119" 823.6 114.7697 32.04004
"4120" 823.8 113.2364 29.37191
"4121" 824 112.1475 26.22183
"4122" 824.2 111.2193 22.938
"4123" 824.4 110.6781 20.07182
"4124" 824.6 109.5198 16.87517
"4125" 824.8 107.5529 14.95442
"4126" 825 104.6029 13.96475
"4127" 825.2 101.0475 13.21042
"4128" 825.4 97.54662 12.93445
"4129" 825.6 94.06041 13.43969
"4130" 825.8 91.77763 13.85566
"4131" 826 90.52574 14.59992
"4132" 826.2 88.98713 16.1326
"4133" 826.4 87.1513 17.90718
"4134" 826.6 85.80257 19.7653
"4135" 826.8 84.93406 21.89753
"4136" 827 84.63695 24.13475
"4137" 827.2 84.90328 26.18695
"4138" 827.4 85.11356 29.09932
"4139" 827.6 85.41246 30.57141
"4140" 827.8 85.64734 31.03682
"4141" 828 85.58618 31.16653
"4142" 828.2 85.66673 30.76393
"4143" 828.4 85.60766 30.55264
"4144" 828.6 85.4337 30.52653
"4145" 828.8 85.23999 30.30726
"4146" 829 84.95145 30.13671
"4147" 829.2 84.24852 29.93907
"4148" 829.4 82.55707 29.92513
"4149" 829.6 79.86825 29.97597
"4150" 829.8 77.40737 30.12564
"4151" 830 74.51301 29.81187
"4152" 830.2 72.18321 29.01526
"4153" 830.4 69.86899 28.02348
"4154" 830.6 67.90755 26.24541
"4155" 830.8 66.66142 24.32827
"4156" 831 65.06432 22.51372
"4157" 831.2 62.94108 20.21054
"4158" 831.4 61.20865 18.26984
"4159" 831.6 59.31828 17.08527
"4160" 831.8 56.97225 17.36342
"4161" 832 54.97383 18.62353
"4162" 832.2 53.02782 20.59555
"4163" 832.4 51.00502 22.66446
"4164" 832.6 48.92765 24.38599
"4165" 832.8 46.72735 26.76886
"4166" 833 44.5996 28.86617
"4167" 833.2 42.50345 30.48847
"4168" 833.4 41.6797 31.93638
"4169" 833.6 41.81746 32.53682
"4170" 833.8 41.75774 33.62908
"4171" 834 41.89648 35.85678
"4172" 834.2 41.70097 38.53236
"4173" 834.4 41.1776 41.68889
"4174" 834.6 40.84134 44.24398
"4175" 834.8 39.96376 46.2685
"4176" 835 38.88921 47.64038
"4177" 835.2 37.57544 48.21187
"4178" 835.4 35.43152 49.79548
"4179" 835.6 33.289 52.40949
"4180" 835.8 31.46377 55.82248
"4181" 836 29.09459 58.26224
"4182" 836.2 25.94106 60.51808
"4183" 836.4 22.38254 62.54701
"4184" 836.6 19.51113 64.84402
"4185" 836.8 15.74183 66.65702
"4186" 837 11.01133 68.25259
"4187" 837.2 6.886889 70.32554
"4188" 837.4 4.919982 72.09758
"4189" 837.6 5.329508 71.62452
"4190" 837.8 5.999049 70.88255
"4191" 838 6.669707 70.73124
"4192" 838.2 7.112693 71.21833
"4193" 838.4 7.789847 72.91439
"4194" 838.6 8.897405 75.95013
"4195" 838.8 9.929546 79.64769
"4196" 839 10.73773 83.34693
"4197" 839.2 10.96061 87.38658
"4198" 839.4 10.4845 91.27227
"4199" 839.6 9.308606 94.17348
"4200" 839.8 9.331126 94.14856
"4201" 840 9.882754 93.02812
"4202" 840.2 10.54426 91.7423
"4203" 840.4 11.88843 91.43389
"4204" 840.6 14.77368 92.28153
"4205" 840.8 18.12978 93.43581
"4206" 841 21.23583 94.57836
"4207" 841.2 24.12213 95.76728
"4208" 841.4 26.72107 97.21776
"4209" 841.6 29.19319 99.20089
"4210" 841.8 31.29066 101.4364
"4211" 842 33.79562 103.9679
"4212" 842.2 36.83144 105.6742
"4213" 842.4 39.54359 107.8138
"4214" 842.6 42.06842 110.5295
"4215" 842.8 44.44703 113.5296
"4216" 843 46.36252 115.685
"4217" 843.2 48.10014 118.673
"4218" 843.4 49.86934 122.1352
"4219" 843.6 51.04636 125.4872
"4220" 843.8 51.05793 128.8376
"4221" 844 50.46235 130.2254
"4222" 844.2 50.92059 129.6561
"4223" 844.4 51.39795 128.9766
"4224" 844.6 51.88568 128.4654
"4225" 844.8 53.10158 127.7934
"4226" 845 55.10829 127.5846
"4227" 845.2 58.01589 127.1778
"4228" 845.4 61.71509 126.7217
"4229" 845.6 65.17103 126.752
"4230" 845.8 68.51899 127.3518
"4231" 846 72.06609 128.7869
"4232" 846.2 75.734 130.339
"4233" 846.4 78.46456 132.1174
"4234" 846.6 79.49329 132.7059
"4235" 846.8 80.11014 132.5524
"4236" 847 81.98896 132.0913
"4237" 847.2 85.33723 131.414
"4238" 847.4 89.25118 130.8603
"4239" 847.6 91.01141 130.452
"4240" 847.8 91.97404 129.8023
"4241" 848 93.27056 128.3637
"4242" 848.2 96.19095 126.0047
"4243" 848.4 99.87372 124.3148
"4244" 848.6 103.7938 123.4291
"4245" 848.8 105.8065 122.8523
"4246" 849 106.6477 122.2851
"4247" 849.2 106.9701 121.0104
"4248" 849.4 107.8812 118.2341
"4249" 849.6 109.1804 114.8724
"4250" 849.8 110.9396 111.3632
"4251" 850 113.0463 108.1629
"4252" 850.2 115.4618 106.1802
"4253" 850.4 118.2212 104.7496
"4254" 850.6 121.3863 104.5286
"4255" 850.8 122.1843 104.6777
"4256" 851 122.9855 104.5167
"4257" 851.2 123.4311 103.9336
"4258" 851.4 123.7811 102.6504
"4259" 851.6 124.3044 100.879
"4260" 851.8 125.5154 97.63826
"4261" 852 126.0515 94.38123
"4262" 852.2 126.1028 90.63702
"4263" 852.4 126.1291 87.20193
"4264" 852.6 126.5894 83.41979
"4265" 852.8 127.5731 80.10192
"4266" 853 129.1323 76.92696
"4267" 853.2 130.9301 74.00564
"4268" 853.4 133.3388 70.89563
"4269" 853.6 134.7609 68.77203
"4270" 853.8 134.8638 67.61082
"4271" 854 134.0998 66.61803
"4272" 854.2 132.8202 64.62493
"4273" 854.4 131.2664 61.36577
"4274" 854.6 130.2965 58.33216
"4275" 854.8 129.2617 54.64699
"4276" 855 128.669 50.86962
"4277" 855.2 128.3913 47.23372
"4278" 855.4 128.4017 43.75429
"4279" 855.6 128.4233 40.13799
"4280" 855.8 127.0536 36.9577
"4281" 856 124.4599 35.26431
"4282" 856.2 120.9858 33.94243
"4283" 856.4 117.9983 33.55721
"4284" 856.6 116.0939 33.5089
"4285" 856.8 115.9266 33.74113
"4286" 857 115.9127 33.70546
"4287" 857.2 115.88 33.65211
"4288" 857.4 116.3412 33.48466
"4289" 857.6 116.7162 33.35204
"4290" 857.8 116.7399 32.67868
"4291" 858 116.3931 31.10365
"4292" 858.2 115.9087 28.59661
"4293" 858.4 116.1032 25.77079
"4294" 858.6 116.5765 23.78019
"4295" 858.8 116.7168 22.35373
"4296" 859 115.4258 19.95145
"4297" 859.2 113.3234 18.4678
"4298" 859.4 110.1558 16.74995
"4299" 859.6 106.9713 16.24431
"4300" 859.8 103.3892 15.73031
"4301" 860 99.86195 15.29397
"4302" 860.2 97.10341 14.81481
"4303" 860.4 93.82319 13.37386
"4304" 860.6 90.53927 11.9418
"4305" 860.8 87.44093 10.10773
"4306" 861 84.21048 8.075673
"4307" 861.2 80.60897 6.58217
"4308" 861.4 77.12503 5.522151
"4309" 861.6 73.46032 5.245454
"4310" 861.8 70.01337 5.10509
"4311" 862 66.12365 5.054982
"4312" 862.2 63.19952 6.180974
"4313" 862.4 60.71977 8.654972
"4314" 862.6 59.02787 11.78466
"4315" 862.8 58.05626 14.79279
"4316" 863 58.50423 16.89065
"4317" 863.2 59.30275 18.25845
"4318" 863.4 60.43108 19.98941
"4319" 863.6 62.07934 21.07256
"4320" 863.8 64.15368 22.86193
"4321" 864 66.03588 25.54106
"4322" 864.2 67.6338 28.40839
"4323" 864.4 68.97686 30.96981
"4324" 864.6 70.33577 32.92853
"4325" 864.8 71.36778 33.83483
"4326" 865 73.58377 34.32912
"4327" 865.2 75.29269 34.93905
"4328" 865.4 78.20731 35.88329
"4329" 865.6 81.00259 36.13086
"4330" 865.8 84.06318 36.9595
"4331" 866 86.86714 38.53798
"4332" 866.2 88.95937 39.52355
"4333" 866.4 92.92244 41.06032
"4334" 866.6 96.29495 42.84496
"4335" 866.8 98.96324 45.16127
"4336" 867 101.1241 46.84323
"4337" 867.2 103.707 49.10762
"4338" 867.4 104.8777 51.6734
"4339" 867.6 104.8133 53.73723
"4340" 867.8 104.3335 54.24227
"4341" 868 104.3797 54.15795
"4342" 868.2 104.5578 53.6835
"4343" 868.4 104.5475 53.31039
"4344" 868.6 104.3906 53.1989
"4345" 868.8 104.3948 53.06721
"4346" 869 104.128 53.27105
"4347" 869.2 103.8453 53.31309
"4348" 869.4 103.3648 53.44832
"4349" 869.6 102.667 54.16771
"4350" 869.8 101.5133 55.77792
"4351" 870 100.089 57.95967
"4352" 870.2 98.82472 59.99559
"4353" 870.4 97.70001 61.37364
"4354" 870.6 96.35317 62.59974
"4355" 870.8 94.64868 64.26463
"4356" 871 93.00512 66.82396
"4357" 871.2 92.03968 69.14735
"4358" 871.4 91.42258 72.05563
"4359" 871.6 91.58352 75.26059
"4360" 871.8 92.61135 77.75854
"4361" 872 93.82543 80.77473
"4362" 872.2 94.88509 83.06653
"4363" 872.4 96.18401 86.27243
"4364" 872.6 97.4113 90.09562
"4365" 872.8 98.62529 93.47643
"4366" 873 100.2558 96.44915
"4367" 873.2 101.78 97.73847
"4368" 873.4 104.316 98.6892
"4369" 873.6 105.72 99.24476
"4370" 873.8 106.0303 99.3517
"4371" 874 105.3104 99.06882
"4372" 874.2 104.9463 98.87081
"4373" 874.4 104.3 99.41092
"4374" 874.6 103.4776 99.23933
"4375" 874.8 102.7098 98.72359
"4376" 875 101.6613 97.98178
"4377" 875.2 99.32596 97.62165
"4378" 875.4 96.54618 97.35067
"4379" 875.6 93.40377 97.27503
"4380" 875.8 90.67018 98.01449
"4381" 876 87.81075 99.38016
"4382" 876.2 85.92523 100.3253
"4383" 876.4 84.60951 100.2877
"4384" 876.6 82.52405 100.8026
"4385" 876.8 79.83013 102.2363
"4386" 877 77.33735 103.0786
"4387" 877.2 74.87331 104.0711
"4388" 877.4 72.29316 105.8279
"4389" 877.6 69.87228 108.0276
"4390" 877.8 67.74375 110.3705
"4391" 878 66.64683 112.61
"4392" 878.2 66.19085 114.9096
"4393" 878.4 65.99684 116.7704
"4394" 878.6 65.63779 119.2923
"4395" 878.8 65.80305 122.2538
"4396" 879 65.72977 123.7534
"4397" 879.2 65.19868 125.7573
"4398" 879.4 64.16604 128.1101
"4399" 879.6 62.56003 129.3853
"4400" 879.8 62.06761 128.7525
"4401" 880 61.92358 127.7717
"4402" 880.2 61.86766 126.5921
"4403" 880.4 61.19957 124.9003
"4404" 880.6 59.11538 122.1383
"4405" 880.8 56.78095 119.102
"4406" 881 54.3848 116.041
"4407" 881.2 52.31535 112.9227
"4408" 881.4 50.0735 110.2292
"4409" 881.6 47.58398 107.9035
"4410" 881.8 44.56506 106.0987
"4411" 882 42.02904 104.2504
"4412" 882.2 39.05903 102.4585
"4413" 882.4 36.2437 100.9005
"4414" 882.6 32.67583 99.90291
"4415" 882.8 29.3913 100.4017
"4416" 883 26.60146 101.7717
"4417" 883.2 24.14476 102.9723
"4418" 883.4 21.7264 103.5954
"4419" 883.6 18.84394 103.0435
"4420" 883.8 16.02057 102.276
"4421" 884 13.39615 101.0062
"4422" 884.2 11.65896 99.09053
"4423" 884.4 11.44284 97.75996
"4424" 884.6 10.90008 95.98981
"4425" 884.8 11.04876 93.84322
"4426" 885 10.54551 91.18139
"4427" 885.2 9.508381 88.28068
"4428" 885.4 8.087822 84.7357
"4429" 885.6 6.580224 80.90655
"4430" 885.8 4.983771 77.14358
"4431" 886 3.707236 74.10826
"4432" 886.2 3.858171 74.17227
"4433" 886.4 3.88743 74.25509
"4434" 886.6 4.256923 74.41863
"4435" 886.8 5.111658 73.86835
"4436" 887 6.402617 71.58347
"4437" 887.2 7.49872 68.81317
"4438" 887.4 8.709048 65.43495
"4439" 887.6 9.253144 61.99918
"4440" 887.8 8.853734 58.76519
"4441" 888 7.549437 55.77117
"4442" 888.2 6.526642 53.05055
"4443" 888.4 7.045847 50.95065
"4444" 888.6 8.362884 49.63342
"4445" 888.8 9.857953 47.79924
"4446" 889 11.43325 44.98446
"4447" 889.2 12.68031 42.0795
"4448" 889.4 14.09171 39.25124
"4449" 889.6 15.81961 36.73876
"4450" 889.8 17.537 34.00512
"4451" 890 19.21294 30.84061
"4452" 890.2 19.94796 28.0271
"4453" 890.4 21.24937 24.73021
"4454" 890.6 22.90329 22.33898
"4455" 890.8 24.88819 20.17105
"4456" 891 27.09941 19.48507
"4457" 891.2 29.64614 18.35289
"4458" 891.4 32.44921 16.72137
"4459" 891.6 35.37637 14.91129
"4460" 891.8 38.2839 13.42134
"4461" 892 40.58429 11.67632
"4462" 892.2 42.70152 9.258011
"4463" 892.4 44.72294 6.679966
"4464" 892.6 46.02765 4.713584
"4465" 892.8 46.45066 4.625773
"4466" 893 46.45347 5.130898
"4467" 893.2 46.54202 5.708188
"4468" 893.4 47.60397 5.947331
"4469" 893.6 49.58259 5.788463
"4470" 893.8 52.22065 5.238039
"4471" 894 54.99236 4.44089
"4472" 894.2 58.05713 3.351834
"4473" 894.4 61.09115 2.675206
"4474" 894.6 64.22012 2.363218
"4475" 894.8 66.96617 2.205101
"4476" 895 70.56485 3.068075
"4477" 895.2 73.56647 4.756401
"4478" 895.4 76.3856 5.647005
"4479" 895.6 79.33286 5.747343
"4480" 895.8 83.02444 5.650077
"4481" 896 86.62393 5.105005
"4482" 896.2 89.55752 4.398551
"4483" 896.4 89.99764 4.696336
"4484" 896.6 90.02862 4.735696
"4485" 896.8 89.99017 4.831838
"4486" 897 90.05717 5.243203
"4487" 897.2 90.93731 6.323039
"4488" 897.4 92.81565 7.644296
"4489" 897.6 95.00505 9.15845
"4490" 897.8 97.77862 11.17076
"4491" 898 99.87587 13.30596
"4492" 898.2 102.3084 15.28946
"4493" 898.4 105.3656 16.90331
"4494" 898.6 108.1038 17.49713
"4495" 898.8 111.4883 17.65074
"4496" 899 113.7169 18.15787
"4497" 899.2 113.8574 18.43887
"4498" 899.4 113.9055 18.89065
"4499" 899.6 113.6587 19.99269
"4500" 899.8 113.536 21.77445
"4501" 900 113.7266 24.54494
"4502" 900.2 114.1464 27.40496
"4503" 900.4 115.2379 30.57769
"4504" 900.6 116.5626 33.44995
"4505" 900.8 117.8362 36.32632
"4506" 901 118.1966 38.73228
"4507" 901.2 118.6683 41.16715
"4508" 901.4 120.1539 43.98682
"4509" 901.6 122.3521 45.83418
"4510" 901.8 125.1084 46.84428
"4511" 902 128.3724 47.39653
"4512" 902.2 131.6442 48.31951
"4513" 902.4 132.0815 48.59676
"4514" 902.6 132.3033 48.3476
"4515" 902.8 132.2783 48.31627
"4516" 903 132.2903 48.26918
"4517" 903.2 132.152 48.35811
"4518" 903.4 131.4924 48.2865
"4519" 903.6 131.2145 48.78126
"4520" 903.8 131.1606 49.99045
"4521" 904 130.9958 51.83897
"4522" 904.2 130.8658 55.00437
"4523" 904.4 130.0926 58.14062
"4524" 904.6 128.5798 61.2161
"4525" 904.8 126.6805 64.10137
"4526" 905 124.9319 66.2342
"4527" 905.2 122.5831 67.94302
"4528" 905.4 120.1722 69.4627
"4529" 905.6 118.1232 69.91572
"4530" 905.8 116.0267 70.061
"4531" 906 114.9965 70.13059
"4532" 906.2 114.8211 70.10148
"4533" 906.4 114.9708 69.91219
"4534" 906.6 114.9237 69.46833
"4535" 906.8 114.6967 69.00129
"4536" 907 114.3183 68.43453
"4537" 907.2 112.7559 67.47433
"4538" 907.4 110.7568 66.15621
"4539" 907.6 108.5623 64.67032
"4540" 907.8 105.6545 63.41677
"4541" 908 103.0631 62.82594
"4542" 908.2 101.0682 61.92939
"4543" 908.4 98.19948 60.99089
"4544" 908.6 95.2179 60.85964
"4545" 908.8 92.70518 61.23035
"4546" 909 90.44144 62.03724
"4547" 909.2 88.76499 62.97654
"4548" 909.4 88.64601 63.11089
"4549" 909.6 88.59988 63.28512
"4550" 909.8 88.68429 63.16437
"4551" 910 88.66587 63.02129
"4552" 910.2 88.72875 62.85975
"4553" 910.4 88.68438 62.56269
"4554" 910.6 87.98843 62.36429
"4555" 910.8 87.17927 61.55459
"4556" 911 86.01373 60.71985
"4557" 911.2 84.75329 59.81298
"4558" 911.4 82.7398 58.56224
"4559" 911.6 80.35405 57.44853
"4560" 911.8 78.40961 56.29159
"4561" 912 75.64762 55.03094
"4562" 912.2 72.96177 54.36094
"4563" 912.4 70.18428 54.49041
"4564" 912.6 67.32086 55.14791
"4565" 912.8 64.7634 55.50228
"4566" 913 62.66269 54.82785
"4567" 913.2 60.91534 53.69615
"4568" 913.4 58.73523 52.46685
"4569" 913.6 56.46192 50.87276
"4570" 913.8 53.81997 49.31691
"4571" 914 51.80314 48.5093
"4572" 914.2 50.9619 48.03078
"4573" 914.4 49.12299 46.82133
"4574" 914.6 46.22977 45.3704
"4575" 914.8 43.46258 44.01225
"4576" 915 40.8814 42.42119
"4577" 915.2 38.44812 39.10938
"4578" 915.4 37.62833 35.16299
"4579" 915.6 38.43632 31.49321
"4580" 915.8 39.52251 27.2667
"4581" 916 40.44367 23.24477
"4582" 916.2 39.85568 20.26793
"4583" 916.4 37.39454 16.86605
"4584" 916.6 33.92813 14.64054
"4585" 916.8 30.83896 13.46344
"4586" 917 30.18974 13.25834
"4587" 917.2 30.75214 13.08636
"4588" 917.4 31.09507 13.00161
"4589" 917.6 31.17052 13.15564
"4590" 917.8 31.88527 14.08567
"4591" 918 32.32891 14.83881
"4592" 918.2 31.70745 15.53442
"4593" 918.4 30.07919 16.72486
"4594" 918.6 27.30103 18.51147
"4595" 918.8 24.98719 20.52458
"4596" 919 22.598 22.70194
"4597" 919.2 19.84816 24.2297
"4598" 919.4 17.40654 26.22416
"4599" 919.6 15.29746 28.48012
"4600" 919.8 13.22859 30.79061
"4601" 920 12.66476 31.42755
"4602" 920.2 13.10491 31.397
"4603" 920.4 13.93522 31.67892
"4604" 920.6 14.44111 33.15887
"4605" 920.8 14.62083 36.45949
"4606" 921 14.07354 40.1054
"4607" 921.2 12.73713 43.11752
"4608" 921.4 10.19781 45.79128
"4609" 921.6 7.212995 47.58781
"4610" 921.8 6.332124 48.37671
"4611" 922 6.409171 48.30516
"4612" 922.2 7.333633 47.91932
"4613" 922.4 8.464925 48.07684
"4614" 922.6 9.319039 49.75512
"4615" 922.8 10.25659 52.88801
"4616" 923 10.73516 56.39258
"4617" 923.2 9.915021 60.30595
"4618" 923.4 8.522988 63.94817
"4619" 923.6 5.745545 67.26914
"4620" 923.8 4.154784 69.71737
"4621" 924 4.369065 71.98908
"4622" 924.2 5.460028 75.15262
"4623" 924.4 6.578591 79.23113
"4624" 924.6 6.809958 83.45228
"4625" 924.8 6.365667 86.60206
"4626" 925 6.499933 86.64137
"4627" 925.2 6.859383 86.71929
"4628" 925.4 7.97242 88.22437
"4629" 925.6 10.00794 91.17913
"4630" 925.8 12.10479 94.7892
"4631" 926 13.80222 98.69989
"4632" 926.2 14.80377 102.9237
"4633" 926.4 14.78451 106.6754
"4634" 926.6 15.08734 106.2773
"4635" 926.8 16.51272 107.0985
"4636" 927 19.00913 108.8307
"4637" 927.2 22.18875 111.1003
"4638" 927.4 25.08599 113.6581
"4639" 927.6 27.26045 116.7911
"4640" 927.8 28.48879 119.8289
"4641" 928 29.79425 122.4713
"4642" 928.2 31.0979 123.5826
"4643" 928.4 31.72221 123.7292
"4644" 928.6 32.62985 123.4326
"4645" 928.8 34.9593 123.6962
"4646" 929 38.28327 123.7979
"4647" 929.2 41.48754 123.9843
"4648" 929.4 44.93376 124.9126
"4649" 929.6 48.22113 126.3471
"4650" 929.8 50.48785 128.8193
"4651" 930 51.62415 131.4373
"4652" 930.2 51.68711 130.881
"4653" 930.4 53.19547 131.5071
"4654" 930.6 55.72212 131.8255
"4655" 930.8 59.31225 131.9969
"4656" 931 63.30856 132.4907
"4657" 931.2 67.31389 133.6028
"4658" 931.4 70.25744 134.2699
"4659" 931.6 71.5337 133.7543
"4660" 931.8 73.29103 132.4806
"4661" 932 76.59606 130.8259
"4662" 932.2 80.42339 129.6262
"4663" 932.4 84.39089 128.7336
"4664" 932.6 88.3096 127.2285
"4665" 932.8 92.32254 126.4314
"4666" 933 95.76738 126.7912
"4667" 933.2 98.59958 126.798
"4668" 933.4 100.457 125.6542
"4669" 933.6 103.2372 123.383
"4670" 933.8 105.9813 120.6947
"4671" 934 108.7452 117.3992
"4672" 934.2 111.2145 114.259
"4673" 934.4 112.8625 111.2861
"4674" 934.6 114.481 108.3968
"4675" 934.8 116.8691 106.2438
"4676" 935 119.1787 105.6847
"4677" 935.2 121.3166 105.8655
"4678" 935.4 122.4009 105.5718
"4679" 935.6 122.9776 105.0146
"4680" 935.8 123.7771 103.5062
"4681" 936 124.7876 100.7597
"4682" 936.2 126.18 96.80883
"4683" 936.4 127.3008 92.97156
"4684" 936.6 128.5305 89.07957
"4685" 936.8 128.7277 86.13625
"4686" 937 128.8709 82.42958
"4687" 937.2 128.9685 78.71788
"4688" 937.4 128.713 74.99551
"4689" 937.6 128.1766 71.76871
"4690" 937.8 127.5786 68.29858
"4691" 938 126.4425 65.25404
"4692" 938.2 124.6461 63.16033
"4693" 938.4 122.2349 62.0741
"4694" 938.6 119.6168 62.0421
"4695" 938.8 117.0999 62.19583
"4696" 939 114.6404 62.8705
"4697" 939.2 113.8507 63.78336
"4698" 939.4 113.7367 64.65164
"4699" 939.6 113.5733 65.37297
"4700" 939.8 113.7161 65.13511
"4701" 940 113.9715 64.73259
"4702" 940.2 113.906 64.65973
"4703" 940.4 113.9812 64.61211
"4704" 940.6 113.8536 64.25413
"4705" 940.8 113.1591 63.94028
"4706" 941 112.2592 63.4883
"4707" 941.2 110.2197 61.98333
"4708" 941.4 108.2617 60.3402
"4709" 941.6 106.4165 58.69838
"4710" 941.8 104.0722 56.8086
"4711" 942 101.7232 55.66399
"4712" 942.2 99.37312 54.18997
"4713" 942.4 96.47925 53.15947
"4714" 942.6 93.93217 53.35118
"4715" 942.8 91.8012 54.61804
"4716" 943 90.14069 55.81818
"4717" 943.2 89.40247 56.8916
"4718" 943.4 89.14777 57.59605
"4719" 943.6 88.3849 58.52277
"4720" 943.8 86.97446 59.44625
"4721" 944 84.81465 60.91378
"4722" 944.2 83.66597 61.73063
"4723" 944.4 81.82891 63.18668
"4724" 944.6 79.61599 64.53045
"4725" 944.8 77.40097 65.91911
"4726" 945 75.84679 67.75777
"4727" 945.2 74.83746 70.29814
"4728" 945.4 73.46997 73.42407
"4729" 945.6 71.695 75.90514
"4730" 945.8 69.73039 78.23575
"4731" 946 67.38044 80.58112
"4732" 946.2 65.07564 82.78868
"4733" 946.4 63.47925 85.18069
"4734" 946.6 62.633 87.93804
"4735" 946.8 61.45367 90.91132
"4736" 947 60.54927 93.8842
"4737" 947.2 59.62573 96.5509
"4738" 947.4 58.35871 99.27759
"4739" 947.6 57.21664 102.3068
"4740" 947.8 57.0978 105.2935
"4741" 948 57.61097 107.6951
"4742" 948.2 57.57856 110.1059
"4743" 948.4 56.72009 112.4436
"4744" 948.6 55.44728 114.8696
"4745" 948.8 54.3104 117.3249
"4746" 949 53.56568 120.0847
"4747" 949.2 53.96571 122.9317
"4748" 949.4 54.70627 125.5349
"4749" 949.6 54.78771 127.5846
"4750" 949.8 53.9134 129.1529
"4751" 950 52.7988 130.038
"4752" 950.2 52.0938 130.8676
"4753" 950.4 52.32409 130.0662
"4754" 950.6 52.84133 128.6108
"4755" 950.8 52.80092 127.749
"4756" 951 51.78485 126.3349
"4757" 951.2 49.76392 124.6931
"4758" 951.4 47.42694 122.8252
"4759" 951.6 44.4302 121.2323
"4760" 951.8 42.07485 120.068
"4761" 952 39.44247 118.8646
"4762" 952.2 36.68294 117.65
"4763" 952.4 34.35547 116.9558
"4764" 952.6 32.14695 117.0111
"4765" 952.8 29.1703 117.0576
"4766" 953 26.59572 116.7891
"4767" 953.2 25.19952 115.6705
"4768" 953.4 24.50642 114.8097
"4769" 953.6 22.37767 113.8555
"4770" 953.8 20.97389 113.8928
"4771" 954 22.29375 113.9448
"4772" 954.2 23.1613 113.6137
"4773" 954.4 23.27815 111.9201
"4774" 954.6 22.89173 108.7173
"4775" 954.8 22.59356 105.3825
"4776" 955 22.46252 101.9643
"4777" 955.2 22.31254 98.34785
"4778" 955.4 22.84291 96.14039
"4779" 955.6 23.26988 95.01669
"4780" 955.8 23.24322 94.36765
"4781" 956 23.75058 92.54877
"4782" 956.2 24.02071 90.47558
"4783" 956.4 23.58326 88.50172
"4784" 956.6 22.32598 86.466
"4785" 956.8 20.13549 85.04015
"4786" 957 17.6192 84.57327
"4787" 957.2 14.4928 83.86744
"4788" 957.4 10.83688 82.73773
"4789" 957.6 7.210179 82.40147
"4790" 957.8 7.605252 81.85044
"4791" 958 8.728902 81.27498
"4792" 958.2 9.504516 81.15498
"4793" 958.4 10.67591 79.1759
"4794" 958.6 12.49033 75.93309
"4795" 958.8 14.92766 72.77753
"4796" 959 17.0687 71.51126
"4797" 959.2 19.15681 71.30086
"4798" 959.4 21.15521 71.84097
"4799" 959.6 23.3913 72.56187
"4800" 959.8 25.44379 73.40391
"4801" 960 27.40639 74.62447
"4802" 960.2 28.44574 74.70166
"4803" 960.4 28.86722 73.93581
"4804" 960.6 28.63453 73.18903
"4805" 960.8 28.42504 71.9295
"4806" 961 27.84717 69.42103
"4807" 961.2 27.34457 65.63221
"4808" 961.4 26.74155 61.42301
"4809" 961.6 26.82278 57.96193
"4810" 961.8 27.36393 54.18841
"4811" 962 28.90087 50.71288
"4812" 962.2 30.67303 47.44718
"4813" 962.4 32.82152 43.21733
"4814" 962.6 35.57946 39.54059
"4815" 962.8 38.74892 37.07997
"4816" 963 41.63607 35.56332
"4817" 963.2 45.16642 34.37982
"4818" 963.4 48.97831 33.97859
"4819" 963.6 52.19437 33.51915
"4820" 963.8 54.94035 32.52734
"4821" 964 58.19351 32.16692
"4822" 964.2 61.04523 31.26577
"4823" 964.4 63.17074 29.01591
"4824" 964.6 64.49519 26.18562
"4825" 964.8 65.61606 22.78748
"4826" 965 66.72836 18.69219
"4827" 965.2 67.19796 14.89572
"4828" 965.4 67.15749 12.27981
"4829" 965.6 66.01213 9.060921
"4830" 965.8 64.36438 7.995398
"4831" 966 62.44628 7.173211
"4832" 966.2 63.02617 7.111664
"4833" 966.4 63.31394 7.046641
"4834" 966.6 64.51825 6.953218
"4835" 966.8 65.60178 6.312421
"4836" 967 66.97911 4.345677
"4837" 967.2 68.96098 1.75289
"4838" 967.4 69.07024 1.802334
"4839" 967.6 68.66712 2.673921
"4840" 967.8 67.96465 3.772624
"4841" 968 68.07957 4.246261
"4842" 968.2 68.46074 4.852975
"4843" 968.4 69.64043 5.472137
"4844" 968.6 72.39397 6.163423
"4845" 968.8 75.32836 6.118759
"4846" 969 78.14035 5.254065
"4847" 969.2 80.98272 4.179761
"4848" 969.4 84.55549 2.807925
"4849" 969.6 86.67386 2.701766
"4850" 969.8 87.84863 2.699686
"4851" 970 88.05346 2.877911
"4852" 970.2 88.0116 3.344603
"4853" 970.4 88.70269 4.047636
"4854" 970.6 90.65812 5.634612
"4855" 970.8 93.64969 7.314294
"4856" 971 96.89336 8.625884
"4857" 971.2 100.1144 10.34818
"4858" 971.4 102.3693 12.57442
"4859" 971.6 104.157 15.65451
"4860" 971.8 105.914 18.56071
"4861" 972 108.0666 21.20853
"4862" 972.2 110.4073 23.12026
"4863" 972.4 113.2148 23.99039
"4864" 972.6 114.9638 23.42827
"4865" 972.8 115.1051 23.10941
"4866" 973 115.0839 23.08158
"4867" 973.2 114.7191 23.24456
"4868" 973.4 114.5189 22.84166
"4869" 973.6 114.6139 22.8804
"4870" 973.8 114.369 23.2192
"4871" 974 114.6714 24.15148
"4872" 974.2 115.6903 26.27368
"4873" 974.4 117.4894 28.61217
"4874" 974.6 119.7002 31.14787
"4875" 974.8 121.2727 33.80902
"4876" 975 122.878 36.33655
"4877" 975.2 124.8598 38.30062
"4878" 975.4 127.7913 40.13698
"4879" 975.6 129.9497 41.8172
"4880" 975.8 130.7714 42.83987
"4881" 976 130.9795 43.59358
"4882" 976.2 130.5902 44.87489
"4883" 976.4 129.9949 47.5787
"4884" 976.6 129.0607 50.62505
"4885" 976.8 127.7241 53.75626
"4886" 977 125.7955 56.7428
"4887" 977.2 124.4458 60.05482
"4888" 977.4 122.934 63.37126
"4889" 977.6 121.6645 66.70868
"4890" 977.8 121.6049 70.23884
"4891" 978 122.958 73.47411
"4892" 978.2 125.1058 75.96386
"4893" 978.4 127.6051 77.81359
"4894" 978.6 131.1206 78.69778
"4895" 978.8 133.2539 78.11108
"4896" 979 132.561 78.16517
"4897" 979.2 131.5322 78.57937
"4898" 979.4 130.8007 78.18594
"4899" 979.6 130.1302 77.47107
"4900" 979.8 129.427 76.60383
"4901" 980 127.6848 76.58888
"4902" 980.2 124.2914 76.13331
"4903" 980.4 120.8904 74.86349
"4904" 980.6 117.5876 73.59219
"4905" 980.8 114.8867 71.97134
"4906" 981 112.0642 70.13013
"4907" 981.2 109.6758 67.93934
"4908" 981.4 108.0941 65.584
"4909" 981.6 106.7729 63.06567
"4910" 981.8 105.3718 60.74065
"4911" 982 103.3116 59.04366
"4912" 982.2 102.0149 58.33501
"4913" 982.4 101.099 57.04937
"4914" 982.6 100.0212 54.79269
"4915" 982.8 99.09216 52.31817
"4916" 983 98.07613 50.02642
"4917" 983.2 97.56998 47.87631
"4918" 983.4 97.62784 45.7261
"4919" 983.6 97.12866 42.22334
"4920" 983.8 96.27104 39.93161
"4921" 984 95.00919 36.56299
"4922" 984.2 94.77733 33.96549
"4923" 984.4 95.10663 30.58281
"4924" 984.6 94.91532 26.7809
"4925" 984.8 94.13329 23.12386
"4926" 985 92.54848 19.45154
"4927" 985.2 91.47317 16.35543
"4928" 985.4 90.26934 13.45629
"4929" 985.6 88.29396 11.65098
"4930" 985.8 85.91275 11.15098
"4931" 986 83.23578 11.06607
"4932" 986.2 79.88279 10.74023
"4933" 986.4 76.39073 9.923575
"4934" 986.6 72.94059 8.892489
"4935" 986.8 69.98446 7.213216
"4936" 987 67.69782 5.265805
"4937" 987.2 63.99977 2.370862
"4938" 987.4 61.59598 2.372951
"4939" 987.6 60.97704 3.314932
"4940" 987.8 59.53656 5.069227
"4941" 988 56.87168 7.761133
"4942" 988.2 53.98763 10.02741
"4943" 988.4 51.16263 11.28801
"4944" 988.6 47.63898 12.47258
"4945" 988.8 43.81295 12.89029
"4946" 989 40.07829 12.37977
"4947" 989.2 36.42783 11.80015
"4948" 989.4 33.17978 12.16293
"4949" 989.6 30.49959 13.5474
"4950" 989.8 27.95758 15.35595
"4951" 990 24.64765 16.89563
"4952" 990.2 22.26479 18.76814
"4953" 990.4 21.4151 20.77356
"4954" 990.6 20.48277 23.84039
"4955" 990.8 19.59649 27.08951
"4956" 991 18.8473 30.21999
"4957" 991.2 17.45326 33.01511
"4958" 991.4 15.26876 35.42097
"4959" 991.6 12.80872 37.0644
"4960" 991.8 11.33201 37.3551
"4961" 992 12.19104 39.08618
"4962" 992.2 10.26408 43.93853
"4963" 992.4 8.269116 48.55902
"4964" 992.6 5.605914 52.00906
"4965" 992.8 4.989342 53.18828
"4966" 993 6.09518 54.30696
"4967" 993.2 7.018081 58.06244
"4968" 993.4 7.519705 61.93808
"4969" 993.6 7.619319 66.24685
"4970" 993.8 6.941975 71.04768
"4971" 994 5.546474 75.21693
"4972" 994.2 3.812629 79.58855
"4973" 994.4 3.709675 81.16677
"4974" 994.6 5.232427 82.58536
"4975" 994.8 7.873193 85.21196
"4976" 995 10.95654 88.61143
"4977" 995.2 13.6194 91.79659
"4978" 995.4 16.21061 94.88695
"4979" 995.6 18.52368 98.62932
"4980" 995.8 20.75932 102.8245
"4981" 996 21.52493 107.0982
"4982" 996.2 21.67883 111.7862
"4983" 996.4 22.11777 114.4928
"4984" 996.6 22.56236 114.6668
"4985" 996.8 24.70471 115.5813
"4986" 997 28.23766 117.1187
"4987" 997.2 31.41733 119.0903
"4988" 997.4 34.47159 122.0789
"4989" 997.6 37.87266 124.9943
"4990" 997.8 40.97525 127.8595
"4991" 998 43.48003 129.7026
"4992" 998.2 45.81607 130.0911
"4993" 998.4 49.25479 129.5465
"4994" 998.6 53.64806 129.0256
"4995" 998.8 57.71258 129.2881
"4996" 999 61.65376 130.7064
"4997" 999.2 64.35935 132.4821
"4998" 999.4 65.51941 133.1763
"4999" 999.6 67.62861 132.6461
"5000" 999.8 71.49306 132.2486
"5001" 1000 75.51826 131.2336
"5002" 1000.2 79.80308 130.5461
"5003" 1000.4 84.03243 129.9604
"5004" 1000.6 87.68261 130.1429
"5005" 1000.8 91.52865 129.8008
"5006" 1001 95.05312 128.142
"5007" 1001.2 98.61182 125.8037
"5008" 1001.4 102.4193 123.514
"5009" 1001.6 106.0631 122.0375
"5010" 1001.8 108.8188 120.5066
"5011" 1002 110.8873 118.0772
"5012" 1002.2 112.9998 114.5965
"5013" 1002.4 115.2529 110.9333
"5014" 1002.6 117.3272 108.1364
"5015" 1002.8 120.6605 105.6434
"5016" 1003 123.5783 104.0924
"5017" 1003.2 125.17 101.7429
"5018" 1003.4 126.8325 98.7438
"5019" 1003.6 128.5752 94.62074
"5020" 1003.8 130.1221 90.63445
"5021" 1004 131.5913 86.21087
"5022" 1004.2 132.9792 82.13716
"5023" 1004.4 133.2916 78.17438
"5024" 1004.6 132.9082 73.91785
"5025" 1004.8 132.6294 69.8288
"5026" 1005 133.7297 66.1344
"5027" 1005.2 134.7092 62.33741
"5028" 1005.4 134.5655 61.07306
"5029" 1005.6 133.6495 58.65552
"5030" 1005.8 132.323 55.51164
"5031" 1006 131.4598 51.78393
"5032" 1006.2 130.7673 47.87592
"5033" 1006.4 130.1613 43.70299
"5034" 1006.6 129.0717 39.81384
"5035" 1006.8 126.7038 37.01555
"5036" 1007 123.7099 34.4429
"5037" 1007.2 120.405 31.92262
"5038" 1007.4 117.6473 29.56289
"5039" 1007.6 116.5798 27.74695
"5040" 1007.8 116.5005 25.5668
"5041" 1008 116.6587 23.63994
"5042" 1008.2 115.5342 20.71498
"5043" 1008.4 113.0645 18.93856
"5044" 1008.6 109.8697 16.86372
"5045" 1008.8 106.9174 15.36232
"5046" 1009 104.2329 14.00651
"5047" 1009.2 102.3003 13.55523
"5048" 1009.4 101.2749 13.95122
"5049" 1009.6 99.5337 13.90422
"5050" 1009.8 98.13264 13.27851
"5051" 1010 96.97065 11.855
"5052" 1010.2 95.22282 9.363392
"5053" 1010.4 93.19405 6.683079
"5054" 1010.6 91.21508 4.591161
"5055" 1010.8 88.98897 4.080152
"5056" 1011 86.33258 4.832256
"5057" 1011.2 83.37441 6.137394
"5058" 1011.4 80.37167 7.0041
"5059" 1011.6 77.18455 7.580647
"5060" 1011.8 73.91405 8.353712
"5061" 1012 70.50522 8.713243
"5062" 1012.2 66.96848 8.355805
"5063" 1012.4 63.43925 7.005318
"5064" 1012.6 60.29282 5.179494
"5065" 1012.8 58.19063 3.319327
"5066" 1013 55.92458 1.334733
"5067" 1013.2 55.67568 1.575581
"5068" 1013.4 55.89109 2.087086
"5069" 1013.6 56.07681 2.995672
"5070" 1013.8 55.49836 4.301258
"5071" 1014 53.54219 6.190758
"5072" 1014.2 51.62764 8.448472
"5073" 1014.4 50.17396 10.91113
"5074" 1014.6 48.67561 13.06416
"5075" 1014.8 47.28817 15.18664
"5076" 1015 46.18407 17.88216
"5077" 1015.2 44.90562 20.36389
"5078" 1015.4 43.57625 22.69647
"5079" 1015.6 42.09663 24.97969
"5080" 1015.8 40.81063 27.48274
"5081" 1016 39.82318 29.61039
"5082" 1016.2 40.21386 31.19976
"5083" 1016.4 40.8301 33.24331
"5084" 1016.6 42.10467 34.95001
"5085" 1016.8 43.77927 36.74126
"5086" 1017 45.59777 38.61699
"5087" 1017.2 47.33611 40.93184
"5088" 1017.4 49.44489 42.7674
"5089" 1017.6 51.21515 43.32252
"5090" 1017.8 53.11257 43.36097
"5091" 1018 53.55189 44.16315
"5092" 1018.2 53.4375 45.72934
"5093" 1018.4 52.73099 47.75647
"5094" 1018.6 51.94694 50.3841
"5095" 1018.8 50.55043 51.81992
"5096" 1019 48.65466 53.10605
"5097" 1019.2 46.65393 54.15368
"5098" 1019.4 44.18357 55.7654
"5099" 1019.6 41.37431 57.48994
"5100" 1019.8 38.78776 60.04169
"5101" 1020 35.9007 62.54581
"5102" 1020.2 32.63364 65.5613
"5103" 1020.4 30.42131 69.04131
"5104" 1020.6 27.99096 72.44654
"5105" 1020.8 24.80852 74.46124
"5106" 1021 20.96421 75.03588
"5107" 1021.2 17.03495 73.66203
"5108" 1021.4 13.09889 71.86994
"5109" 1021.6 9.872294 69.46822
"5110" 1021.8 7.308746 69.00481
"5111" 1022 6.080509 70.62082
"5112" 1022.2 6.560664 72.35564
"5113" 1022.4 7.646656 74.2251
"5114" 1022.6 9.020897 77.25007
"5115" 1022.8 9.735893 81.31583
"5116" 1023 10.73427 85.66968
"5117" 1023.2 11.84746 89.81778
"5118" 1023.4 12.61404 94.42294
"5119" 1023.6 13.64417 98.63108
"5120" 1023.8 15.76095 102.9104
"5121" 1024 18.61569 106.0073
"5122" 1024.2 21.35437 108.593
"5123" 1024.4 24.79703 110.7677
"5124" 1024.6 28.27834 113.3212
"5125" 1024.8 31.68025 115.981
"5126" 1025 35.33738 118.4528
"5127" 1025.2 38.86447 120.4202
"5128" 1025.4 42.88449 122.2613
"5129" 1025.6 46.35401 124.3714
"5130" 1025.8 49.11825 127.6294
"5131" 1026 51.1713 131.2402
"5132" 1026.2 53.1504 132.8193
"5133" 1026.4 54.36158 132.638
"5134" 1026.6 55.57672 131.512
"5135" 1026.8 58.26466 130.5747
"5136" 1027 61.98804 129.6739
"5137" 1027.2 66.04585 129.0033
"5138" 1027.4 69.64969 128.9074
"5139" 1027.6 73.60519 128.7835
"5140" 1027.8 77.83848 129.3444
"5141" 1028 81.48284 130.088
"5142" 1028.2 85.14581 131.3677
"5143" 1028.4 88.56299 130.68
"5144" 1028.6 91.85433 129.1262
"5145" 1028.8 95.46039 127.6827
"5146" 1029 98.87909 126.3904
"5147" 1029.2 101.9702 124.3216
"5148" 1029.4 105.0853 121.6974
"5149" 1029.6 108.5913 118.9443
"5150" 1029.8 111.8599 116.8426
"5151" 1030 114.806 114.1209
"5152" 1030.2 117.826 111.0911
"5153" 1030.4 120.6993 107.893
"5154" 1030.6 122.9721 104.1016
"5155" 1030.8 124.8767 100.3064
"5156" 1031 127.5434 96.7077
"5157" 1031.2 128.965 93.01973
"5158" 1031.4 129.6946 89.21804
"5159" 1031.6 130.82 85.49885
"5160" 1031.8 132.5904 81.55105
"5161" 1032 133.579 78.06152
"5162" 1032.2 133.8509 73.65858
"5163" 1032.4 134.2179 69.56401
"5164" 1032.6 134.4582 65.4072
"5165" 1032.8 133.5828 61.53201
"5166" 1033 131.9858 58.04888
"5167" 1033.2 129.9227 54.73849
"5168" 1033.4 128.472 51.78178
"5169" 1033.6 127.4107 47.83291
"5170" 1033.8 127.3804 43.99578
"5171" 1034 128.6528 40.88453
"5172" 1034.2 128.7311 38.37836
"5173" 1034.4 127.5683 36.29046
"5174" 1034.6 125.2311 34.3097
"5175" 1034.8 122.4488 31.84351
"5176" 1035 121.0441 29.69968
"5177" 1035.2 119.2211 26.29621
"5178" 1035.4 117.2285 22.75902
"5179" 1035.6 114.5674 19.26084
"5180" 1035.8 111.2191 16.82931
"5181" 1036 107.5233 15.33795
"5182" 1036.2 103.3928 14.7023
"5183" 1036.4 99.49366 14.17248
"5184" 1036.6 95.65764 13.49224
"5185" 1036.8 92.6016 13.63072
"5186" 1037 90.18571 15.05216
"5187" 1037.2 87.60327 16.06103
"5188" 1037.4 85.51981 17.77633
"5189" 1037.6 84.42489 19.80457
"5190" 1037.8 83.33332 22.26525
"5191" 1038 82.76926 25.20006
"5192" 1038.2 82.6729 28.18912
"5193" 1038.4 82.39981 31.3176
"5194" 1038.6 82.40838 34.66331
"5195" 1038.8 82.49381 37.89434
"5196" 1039 82.85074 41.1948
"5197" 1039.2 83.88778 43.50223
"5198" 1039.4 85.24224 45.24696
"5199" 1039.6 86.61914 45.86244
"5200" 1039.8 86.84036 46.00293
"5201" 1040 87.53305 47.93887
"5202" 1040.2 86.88659 49.18374
"5203" 1040.4 85.89362 49.3589
"5204" 1040.6 84.00082 49.81067
"5205" 1040.8 81.49451 50.79175
"5206" 1041 78.99785 52.02395
"5207" 1041.2 76.80315 52.69228
"5208" 1041.4 74.81587 53.91159
"5209" 1041.6 72.97885 55.4502
"5210" 1041.8 71.87274 56.2499
"5211" 1042 70.51884 56.32771
"5212" 1042.2 69.60269 55.80403
"5213" 1042.4 68.24475 55.34869
"5214" 1042.6 66.30148 55.26871
"5215" 1042.8 63.52934 55.90044
"5216" 1043 61.50372 56.18383
"5217" 1043.2 60.09569 56.86531
"5218" 1043.4 58.93033 58.2728
"5219" 1043.6 57.30248 60.21827
"5220" 1043.8 55.28349 62.47698
"5221" 1044 53.59441 64.68178
"5222" 1044.2 52.03089 67.39642
"5223" 1044.4 50.88112 69.39163
"5224" 1044.6 50.69497 71.32805
"5225" 1044.8 51.43795 72.1623
"5226" 1045 52.42531 73.4203
"5227" 1045.2 54.13725 75.37309
"5228" 1045.4 56.23179 77.31853
"5229" 1045.6 58.93306 79.35722
"5230" 1045.8 61.55068 81.59916
"5231" 1046 64.34025 83.91122
"5232" 1046.2 67.84213 85.91624
"5233" 1046.4 71.62681 86.67615
"5234" 1046.6 75.14356 88.01355
"5235" 1046.8 78.96919 89.79062
"5236" 1047 82.20959 91.06182
"5237" 1047.2 85.80998 92.23841
"5238" 1047.4 88.32862 93.18443
"5239" 1047.6 89.7179 93.95212
"5240" 1047.8 91.03571 94.57734
"5241" 1048 89.88027 94.24947
"5242" 1048.2 88.86183 95.46447
"5243" 1048.4 87.6979 95.78751
"5244" 1048.6 86.18409 95.30238
"5245" 1048.8 83.59809 94.65644
"5246" 1049 80.2407 94.01611
"5247" 1049.2 77.38601 93.42669
"5248" 1049.4 73.26585 92.44971
"5249" 1049.6 69.85408 90.7469
"5250" 1049.8 66.92508 88.65916
"5251" 1050 65.31526 86.2319
"5252" 1050.2 63.6162 83.48294
"5253" 1050.4 61.25716 81.16148
"5254" 1050.6 58.63251 79.59471
"5255" 1050.8 55.59533 78.12654
"5256" 1051 52.94976 77.84815
"5257" 1051.2 50.24767 77.68395
"5258" 1051.4 47.25159 77.01803
"5259" 1051.6 44.42042 76.87192
"5260" 1051.8 42.10783 77.97528
"5261" 1052 40.25559 80.63127
"5262" 1052.2 39.01332 84.09662
"5263" 1052.4 37.89147 87.84806
"5264" 1052.6 38.02869 91.98427
"5265" 1052.8 39.90569 95.33085
"5266" 1053 42.01567 97.74494
"5267" 1053.2 43.63386 100.0643
"5268" 1053.4 46.15357 102.5965
"5269" 1053.6 48.68403 104.7674
"5270" 1053.8 51.13335 106.1968
"5271" 1054 52.93164 107.0674
"5272" 1054.2 55.53202 108.4376
"5273" 1054.4 57.71419 109.6828
"5274" 1054.6 57.7405 110.406
"5275" 1054.8 57.30772 111.2309
"5276" 1055 56.51314 111.6208
"5277" 1055.2 55.27109 111.4196
"5278" 1055.4 55.14214 109.9648
"5279" 1055.6 55.68642 108.8201
"5280" 1055.8 54.65383 106.9669
"5281" 1056 51.98972 105.0961
"5282" 1056.2 48.81778 103.0265
"5283" 1056.4 45.51677 100.8069
"5284" 1056.6 41.93786 98.48956
"5285" 1056.8 38.5075 95.94294
"5286" 1057 35.5683 93.75126
"5287" 1057.2 32.45391 91.49538
"5288" 1057.4 29.56128 88.80115
"5289" 1057.6 26.81842 86.80499
"5290" 1057.8 23.72617 85.59028
"5291" 1058 20.30332 85.81836
"5292" 1058.2 18.05987 87.40393
"5293" 1058.4 16.85084 89.43256
"5294" 1058.6 16.26968 92.29422
"5295" 1058.8 16.80976 95.49883
"5296" 1059 18.05118 98.8582
"5297" 1059.2 18.9887 101.0842
"5298" 1059.4 19.21505 103.3122
"5299" 1059.6 19.12054 103.2482
"5300" 1059.8 19.10034 101.4459
"5301" 1060 19.4561 100.4301
"5302" 1060.2 18.73135 98.72925
"5303" 1060.4 17.32012 95.98304
"5304" 1060.6 15.94603 92.48622
"5305" 1060.8 15.22116 88.90517
"5306" 1061 15.63383 85.64845
"5307" 1061.2 16.88453 82.54494
"5308" 1061.4 18.64596 79.02315
"5309" 1061.6 20.71288 76.42527
"5310" 1061.8 23.57336 74.38969
"5311" 1062 26.03627 72.57523
"5312" 1062.2 27.7537 70.10346
"5313" 1062.4 29.56861 66.97817
"5314" 1062.6 31.7725 64.22569
"5315" 1062.8 34.40644 62.61772
"5316" 1063 36.46788 60.5019
"5317" 1063.2 37.3805 58.24557
"5318" 1063.4 37.5371 54.89999
"5319" 1063.6 36.97695 52.64372
"5320" 1063.8 35.30883 50.14495
"5321" 1064 32.87609 48.49745
"5322" 1064.2 32.37969 47.60197
"5323" 1064.4 32.87783 45.04239
"5324" 1064.6 34.68292 42.12229
"5325" 1064.8 37.29059 39.60751
"5326" 1065 40.48286 36.47414
"5327" 1065.2 43.7082 34.02958
"5328" 1065.4 47.45364 31.85003
"5329" 1065.6 50.92036 29.54983
"5330" 1065.8 54.87651 27.89191
"5331" 1066 58.82993 26.21856
"5332" 1066.2 62.43025 25.17265
"5333" 1066.4 65.99761 24.13564
"5334" 1066.6 69.75347 22.88389
"5335" 1066.8 73.20649 21.08576
"5336" 1067 76.09393 18.63687
"5337" 1067.2 78.78336 16.43865
"5338" 1067.4 81.42882 14.10401
"5339" 1067.6 83.13337 11.162
"5340" 1067.8 83.81631 8.694421
"5341" 1068 83.58655 5.580268
"5342" 1068.2 82.2597 3.483843
"5343" 1068.4 81.92955 2.966113
"5344" 1068.6 82.43168 4.228069
"5345" 1068.8 82.53309 4.947544
"5346" 1069 82.67581 6.137786
"5347" 1069.2 82.68494 7.170594
"5348" 1069.4 82.81268 8.011932
"5349" 1069.6 83.26162 8.736382
"5350" 1069.8 85.16736 10.15987
"5351" 1070 87.84054 11.43083
"5352" 1070.2 90.8 12.40577
"5353" 1070.4 93.94441 12.92048
"5354" 1070.6 97.26433 13.34574
"5355" 1070.8 100.3743 13.16397
"5356" 1071 102.6635 13.23421
"5357" 1071.2 105.7852 13.95093
"5358" 1071.4 107.2631 15.85011
"5359" 1071.6 108.8329 18.48456
"5360" 1071.8 111.1104 21.55259
"5361" 1072 113.031 24.46088
"5362" 1072.2 114.4621 27.76203
"5363" 1072.4 115.5216 31.25467
"5364" 1072.6 115.9521 34.85472
"5365" 1072.8 115.9724 38.25252
"5366" 1073 116.2 41.35752
"5367" 1073.2 116.3135 44.69192
"5368" 1073.4 116.086 47.87491
"5369" 1073.6 116.0251 51.19767
"5370" 1073.8 115.5623 54.48653
"5371" 1074 115.0584 57.68061
"5372" 1074.2 115.2209 61.58159
"5373" 1074.4 116.6894 64.91937
"5374" 1074.6 118.7686 67.39739
"5375" 1074.8 121.5679 69.89696
"5376" 1075 124.8752 71.31872
"5377" 1075.2 128.3122 71.68041
"5378" 1075.4 130.6936 70.46376
"5379" 1075.6 131.6198 68.66548
"5380" 1075.8 131.7466 66.96911
"5381" 1076 131.4133 64.67601
"5382" 1076.2 130.8311 61.59067
"5383" 1076.4 129.849 58.23375
"5384" 1076.6 129.6046 55.22689
"5385" 1076.8 129.6701 51.4296
"5386" 1077 130.3986 47.53711
"5387" 1077.2 130.7236 45.09265
"5388" 1077.4 129.9928 42.59993
"5389" 1077.6 128.4845 40.16631
"5390" 1077.8 126.2563 37.69541
"5391" 1078 123.4989 35.73406
"5392" 1078.2 120.5354 33.64615
"5393" 1078.4 117.5395 31.11022
"5394" 1078.6 114.9823 28.8353
"5395" 1078.8 112.4593 25.57476
"5396" 1079 110.9617 22.86021
"5397" 1079.2 108.8669 19.4062
"5398" 1079.4 106.2113 17.12264
"5399" 1079.6 102.862 15.71567
"5400" 1079.8 99.43795 14.63762
"5401" 1080 96.2223 13.88131
"5402" 1080.2 92.761 13.28429
"5403" 1080.4 89.23923 13.19913
"5404" 1080.6 85.97 13.85991
"5405" 1080.8 82.75994 14.72883
"5406" 1081 80.67501 15.7159
"5407" 1081.2 78.55159 17.11513
"5408" 1081.4 75.81824 18.58468
"5409" 1081.6 73.29966 19.78408
"5410" 1081.8 70.94653 21.84024
"5411" 1082 68.92053 24.40067
"5412" 1082.2 67.58244 27.06196
"5413" 1082.4 67.05576 29.9526
"5414" 1082.6 67.07009 32.80338
"5415" 1082.8 66.75554 35.10484
"5416" 1083 66.90117 37.11343
"5417" 1083.2 67.36409 38.00022
"5418" 1083.4 68.12628 39.09972
"5419" 1083.6 69.03165 40.96333
"5420" 1083.8 70.35774 43.50998
"5421" 1084 71.80088 45.48877
"5422" 1084.2 73.38386 46.50478
"5423" 1084.4 75.40894 47.4763
"5424" 1084.6 77.92895 49.09534
"5425" 1084.8 79.65915 51.35227
"5426" 1085 80.89386 53.53462
"5427" 1085.2 81.27673 56.02416
"5428" 1085.4 80.91988 57.47507
"5429" 1085.6 80.47357 58.01443
"5430" 1085.8 80.47634 58.22855
"5431" 1086 80.20697 58.30746
"5432" 1086.2 80.29774 58.17017
"5433" 1086.4 80.62318 57.79878
"5434" 1086.6 80.62887 58.01558
"5435" 1086.8 80.71078 57.93486
"5436" 1087 81.2213 58.18751
"5437" 1087.2 82.28158 59.24539
"5438" 1087.4 83.84992 60.89754
"5439" 1087.6 85.2951 62.54536
"5440" 1087.8 86.85164 64.7107
"5441" 1088 88.15834 66.47984
"5442" 1088.2 90.8279 68.53741
"5443" 1088.4 93.45563 69.73877
"5444" 1088.6 96.81187 70.74364
"5445" 1088.8 100.352 70.86881
"5446" 1089 104.1201 70.82132
"5447" 1089.2 107.8314 70.56182
"5448" 1089.4 111.5576 69.97759
"5449" 1089.6 114.5674 69.80942
"5450" 1089.8 118.4786 69.52806
"5451" 1090 122.631 69.55554
"5452" 1090.2 126.3936 69.93285
"5453" 1090.4 130.0247 70.9957
"5454" 1090.6 133.1089 72.3607
"5455" 1090.8 134.3269 73.84158
"5456" 1091 134.4435 74.7989
"5457" 1091.2 134.5351 74.83247
"5458" 1091.4 134.2653 74.94227
"5459" 1091.6 133.7146 75.35927
"5460" 1091.8 133.232 76.77632
"5461" 1092 132.6183 79.10123
"5462" 1092.2 131.2349 81.99434
"5463" 1092.4 130.2334 84.62083
"5464" 1092.6 129.6308 87.16048
"5465" 1092.8 129.742 89.92968
"5466" 1093 130.1577 91.5357
"5467" 1093.2 130.2702 91.86172
"5468" 1093.4 130.2509 91.80141
"5469" 1093.6 130.2003 91.74141
"5470" 1093.8 130.1732 91.97375
"5471" 1094 130.0219 92.03576
"5472" 1094.2 129.7488 92.01836
"5473" 1094.4 129.346 92.14697
"5474" 1094.6 128.6178 93.20272
"5475" 1094.8 127.7161 94.82978
"5476" 1095 126.3577 96.75833
"5477" 1095.2 124.9823 99.36986
"5478" 1095.4 123.9251 102.4851
"5479" 1095.6 122.919 105.2945
"5480" 1095.8 121.535 107.0777
"5481" 1096 119.4617 108.343
"5482" 1096.2 116.9579 110.1496
"5483" 1096.4 114.9168 112.0002
"5484" 1096.6 112.5346 114.5662
"5485" 1096.8 110.2894 116.6791
"5486" 1097 108.1412 119.335
"5487" 1097.2 105.7628 121.9426
"5488" 1097.4 103.4231 123.6682
"5489" 1097.6 100.7879 124.3976
"5490" 1097.8 97.653 125.2421
"5491" 1098 93.94731 126.4861
"5492" 1098.2 90.76886 128.0283
"5493" 1098.4 87.90373 130.0189
"5494" 1098.6 84.79681 131.2845
"5495" 1098.8 81.46735 132.6723
"5496" 1099 80.43289 133.3317
"5497" 1099.2 80.51212 132.783
"5498" 1099.4 80.35086 132.2708
"5499" 1099.6 79.20572 131.394
"5500" 1099.8 77.33781 129.8571
"5501" 1100 74.98483 128.2741
"5502" 1100.2 72.49514 127.5349
"5503" 1100.4 69.73441 127.0024
"5504" 1100.6 67.1836 126.8821
"5505" 1100.8 64.29888 127.3805
"5506" 1101 61.08062 128.3125
"5507" 1101.2 58.41602 129.4059
"5508" 1101.4 55.92975 129.831
"5509" 1101.6 54.19657 128.5071
"5510" 1101.8 52.28163 126.9235
"5511" 1102 49.65033 125.2752
"5512" 1102.2 47.141 123.3089
"5513" 1102.4 44.91786 121.5287
"5514" 1102.6 42.63705 119.3214
"5515" 1102.8 40.291 117.5127
"5516" 1103 38.05337 115.5521
"5517" 1103.2 36.18963 113.2386
"5518" 1103.4 34.5318 110.8222
"5519" 1103.6 32.77271 108.6498
"5520" 1103.8 30.79276 106.5854
"5521" 1104 29.01571 104.6226
"5522" 1104.2 27.13963 102.1016
"5523" 1104.4 25.72191 99.66838
"5524" 1104.6 25.02508 97.45112
"5525" 1104.8 24.93041 95.45325
"5526" 1105 25.72399 94.18065
"5527" 1105.2 26.5216 92.60629
"5528" 1105.4 27.24983 90.52641
"5529" 1105.6 28.32423 88.45442
"5530" 1105.8 30.17089 86.30884
"5531" 1106 32.36925 84.09828
"5532" 1106.2 34.45483 82.32521
"5533" 1106.4 35.15473 81.19475
"5534" 1106.6 35.07848 80.72839
"5535" 1106.8 35.14111 80.51159
"5536" 1107 34.85972 80.90127
"5537" 1107.2 34.41978 80.95821
"5538" 1107.4 34.13729 80.78895
"5539" 1107.6 33.99415 80.97099
"5540" 1107.8 33.63526 81.20403
"5541" 1108 33.47148 81.26195
"5542" 1108.2 32.71773 81.33946
"5543" 1108.4 31.34788 80.90504
"5544" 1108.6 29.1645 81.03361
"5545" 1108.8 26.6484 81.53555
"5546" 1109 24.27451 81.85813
"5547" 1109.2 21.74716 82.38403
"5548" 1109.4 19.21261 83.70959
"5549" 1109.6 17.17115 85.38564
"5550" 1109.8 14.98543 87.555
"5551" 1110 12.69469 89.41761
"5552" 1110.2 10.23473 90.80449
"5553" 1110.4 8.039102 90.40233
"5554" 1110.6 8.238488 90.18808
"5555" 1110.8 9.694667 90.10458
"5556" 1111 10.23422 89.28532
"5557" 1111.2 10.07345 87.75543
"5558" 1111.4 9.602715 84.98324
"5559" 1111.6 9.730173 81.54676
"5560" 1111.8 9.852993 77.90153
"5561" 1112 10.43976 74.40756
"5562" 1112.2 11.9739 70.60221
"5563" 1112.4 14.67508 67.65382
"5564" 1112.6 16.564 65.59435
"5565" 1112.8 18.07091 63.27315
"5566" 1113 19.93805 61.09106
"5567" 1113.2 22.30756 59.71723
"5568" 1113.4 24.01747 58.91887
"5569" 1113.6 24.81612 57.71101
"5570" 1113.8 25.02877 56.06139
"5571" 1114 25.50686 53.2153
"5572" 1114.2 24.93169 50.04838
"5573" 1114.4 23.37038 47.00599
"5574" 1114.6 22.33673 43.59264
"5575" 1114.8 22.65297 40.00252
"5576" 1115 23.54744 36.59799
"5577" 1115.2 24.98926 33.32767
"5578" 1115.4 27.44971 30.15115
"5579" 1115.6 30.19497 27.23643
"5580" 1115.8 32.90773 24.44214
"5581" 1116 35.75636 22.53788
"5582" 1116.2 38.90582 20.34745
"5583" 1116.4 41.16035 17.64771
"5584" 1116.6 42.93349 14.13378
"5585" 1116.8 43.93187 11.62654
"5586" 1117 43.70316 11.83115
"5587" 1117.2 43.48456 13.1187
"5588" 1117.4 43.73203 13.9828
"5589" 1117.6 44.36995 14.90199
"5590" 1117.8 46.46625 16.61754
"5591" 1118 48.89649 18.94229
"5592" 1118.2 51.82885 20.89795
"5593" 1118.4 54.90363 22.25273
"5594" 1118.6 57.92612 23.78981
"5595" 1118.8 60.81889 25.60986
"5596" 1119 63.91392 26.87218
"5597" 1119.2 67.22091 28.06793
"5598" 1119.4 70.46309 29.30264
"5599" 1119.6 73.50788 30.76239
"5600" 1119.8 76.78945 31.58504
"5601" 1120 80.37092 32.36317
"5602" 1120.2 83.78275 33.05047
"5603" 1120.4 87.06316 33.9528
"5604" 1120.6 89.43396 34.29945
"5605" 1120.8 93.02546 34.37208
"5606" 1121 96.41516 34.65382
"5607" 1121.2 99.44255 34.20806
"5608" 1121.4 102.494 33.34597
"5609" 1121.6 106.032 32.42881
"5610" 1121.8 109.2781 32.56346
"5611" 1122 112.5958 33.61701
"5612" 1122.2 115.2568 35.86682
"5613" 1122.4 117.2718 38.8426
"5614" 1122.6 118.881 42.11391
"5615" 1122.8 120.145 45.87954
"5616" 1123 121.5737 49.92051
"5617" 1123.2 122.4524 53.40644
"5618" 1123.4 122.3291 57.24996
"5619" 1123.6 121.5746 60.57622
"5620" 1123.8 120.902 64.5412
"5621" 1124 120.7452 68.39176
"5622" 1124.2 120.9944 72.04972
"5623" 1124.4 120.9632 75.88393
"5624" 1124.6 120.3882 79.28027
"5625" 1124.8 120.3998 82.7593
"5626" 1125 120.4197 86.53931
"5627" 1125.2 120.4792 89.97941
"5628" 1125.4 120.558 93.73551
"5629" 1125.6 119.9314 97.42584
"5630" 1125.8 119.4934 101.0522
"5631" 1126 119.8554 104.3684
"5632" 1126.2 120.4573 107.3786
"5633" 1126.4 120.8747 107.8576
"5634" 1126.6 120.5271 107.2635
"5635" 1126.8 120.1421 107.024
"5636" 1127 119.2866 106.8481
"5637" 1127.2 117.5128 107.5742
"5638" 1127.4 114.9363 109.0566
"5639" 1127.6 112.1501 109.9162
"5640" 1127.8 109.1406 110.5243
"5641" 1128 106.0969 110.9831
"5642" 1128.2 103.2035 111.5299
"5643" 1128.4 100.4648 111.8259
"5644" 1128.6 97.82974 112.278
"5645" 1128.8 95.17193 113.5426
"5646" 1129 92.43833 114.6853
"5647" 1129.2 89.53038 115.6221
"5648" 1129.4 86.69096 116.9064
"5649" 1129.6 84.09054 118.6188
"5650" 1129.8 81.13311 120.4072
"5651" 1130 78.27299 122.4421
"5652" 1130.2 75.86997 124.3216
"5653" 1130.4 73.01713 126.0287
"5654" 1130.6 69.92976 127.3906
"5655" 1130.8 66.63698 129.3673
"5656" 1131 63.56432 130.7118
"5657" 1131.2 60.3843 131.2631
"5658" 1131.4 57.9796 132.3644
"5659" 1131.6 57.83619 132.893
"5660" 1131.8 58.02048 132.406
"5661" 1132 57.94916 131.6576
"5662" 1132.2 57.08215 130.7797
"5663" 1132.4 55.46172 129.5352
"5664" 1132.6 53.14261 128.3231
"5665" 1132.8 50.50296 127.2656
"5666" 1133 47.87027 126.4752
"5667" 1133.2 45.36903 126.5705
"5668" 1133.4 42.97138 126.5479
"5669" 1133.6 40.34365 126.29
"5670" 1133.8 37.60564 126.3053
"5671" 1134 36.90756 126.2628
"5672" 1134.2 36.4688 126.4079
"5673" 1134.4 36.37528 126.3768
"5674" 1134.6 35.92771 125.9827
"5675" 1134.8 35.61206 125.3518
"5676" 1135 34.66416 124.3732
"5677" 1135.2 33.12217 122.6703
"5678" 1135.4 31.45251 120.8207
"5679" 1135.6 29.67598 118.9545
"5680" 1135.8 27.85339 117.4081
"5681" 1136 25.09446 114.7563
"5682" 1136.2 22.79635 112.8061
"5683" 1136.4 20.79145 111.11
"5684" 1136.6 19.77738 109.7848
"5685" 1136.8 18.30824 108.1177
"5686" 1137 15.696 106.5014
"5687" 1137.2 13.04119 105.0169
"5688" 1137.4 12.1549 103.3099
"5689" 1137.6 11.69768 101.1352
"5690" 1137.8 12.03755 98.82337
"5691" 1138 12.50274 96.16329
"5692" 1138.2 12.38794 94.50106
"5693" 1138.4 11.58101 92.19093
"5694" 1138.6 11.16654 89.64819
"5695" 1138.8 10.64534 86.81486
"5696" 1139 10.01652 84.43213
"5697" 1139.2 8.936689 82.36752
"5698" 1139.4 7.845872 80.05528
"5699" 1139.6 7.300118 77.04118
"5700" 1139.8 7.70033 74.54515
"5701" 1140 9.035308 72.2588
"5702" 1140.2 10.73822 70.77088
"5703" 1140.4 12.36021 69.96951
"5704" 1140.6 13.51186 70.11375
"5705" 1140.8 14.01484 70.53646
"5706" 1141 14.30821 70.82223
"5707" 1141.2 15.04418 70.78248
"5708" 1141.4 16.06614 70.61084
"5709" 1141.6 17.64287 70.39057
"5710" 1141.8 19.76188 70.78587
"5711" 1142 21.93795 71.79244
"5712" 1142.2 24.3991 72.36191
"5713" 1142.4 26.66042 73.30645
"5714" 1142.6 28.21873 73.59725
"5715" 1142.8 29.07278 73.0169
"5716" 1143 29.29337 71.8286
"5717" 1143.2 29.66062 69.48623
"5718" 1143.4 28.8885 66.85728
"5719" 1143.6 27.25339 64.00248
"5720" 1143.8 25.31681 61.3348
"5721" 1144 23.74496 59.1381
"5722" 1144.2 22.29637 56.43458
"5723" 1144.4 20.04543 54.1717
"5724" 1144.6 16.97455 52.59161
"5725" 1144.8 13.96599 50.7592
"5726" 1145 11.17359 48.66234
"5727" 1145.2 8.601382 47.50681
"5728" 1145.4 7.95359 47.55537
"5729" 1145.6 9.212335 47.74083
"5730" 1145.8 10.30286 47.93094
"5731" 1146 11.38651 46.81649
"5732" 1146.2 12.63662 44.12276
"5733" 1146.4 13.94963 40.82012
"5734" 1146.6 14.87979 37.25585
"5735" 1146.8 14.97185 33.5444
"5736" 1147 14.61598 29.97835
"5737" 1147.2 15.61061 27.6334
"5738" 1147.4 17.57451 26.86227
"5739" 1147.6 19.8459 25.11164
"5740" 1147.8 22.14214 22.90618
"5741" 1148 24.55903 20.92324
"5742" 1148.2 26.8928 18.66337
"5743" 1148.4 29.18002 15.98161
"5744" 1148.6 31.38924 13.03628
"5745" 1148.8 33.03948 10.16903
"5746" 1149 33.28707 9.598147
"5747" 1149.2 33.27694 9.572809
"5748" 1149.4 33.28158 9.592913
"5749" 1149.6 33.72636 9.292674
"5750" 1149.8 34.58446 9.506146
"5751" 1150 36.55677 9.024474
"5752" 1150.2 38.99886 7.777132
"5753" 1150.4 41.92924 6.164173
"5754" 1150.6 44.7415 4.745436
"5755" 1150.8 47.84475 3.752843
"5756" 1151 51.03769 2.915878
"5757" 1151.2 54.0675 2.00277
"5758" 1151.4 55.56724 1.575581
"5759" 1151.6 55.53911 1.442326
"5760" 1151.8 55.36708 1.587141
"5761" 1152 55.48523 1.610929
"5762" 1152.2 55.43275 1.932597
"5763" 1152.4 55.27561 2.355168
"5764" 1152.6 55.25268 2.822875
"5765" 1152.8 55.24463 3.381757
"5766" 1153 55.97751 4.937313
"5767" 1153.2 57.54324 6.88013
"5768" 1153.4 59.62553 8.658038
"5769" 1153.6 62.18241 9.746972
"5770" 1153.8 65.18271 9.934323
"5771" 1154 67.99788 8.891495
"5772" 1154.2 70.69519 6.964101
"5773" 1154.4 72.65328 4.537667
"5774" 1154.6 73.81773 1.518345
"5775" 1154.8 73.88027 1.914196
"5776" 1155 73.76589 2.530108
"5777" 1155.2 74.68354 3.204492
"5778" 1155.4 76.73194 3.623478
"5779" 1155.6 79.7372 3.463005
"5780" 1155.8 82.44408 2.973983
"5781" 1156 84.14006 2.940975
"5782" 1156.2 84.63705 3.462518
"5783" 1156.4 85.68936 4.757643
"5784" 1156.6 87.98229 6.513835
"5785" 1156.8 90.69332 7.729049
"5786" 1157 93.74112 8.918214
"5787" 1157.2 96.27354 10.36728
"5788" 1157.4 99.55281 11.89665
"5789" 1157.6 103.0489 13.11968
"5790" 1157.8 106.549 13.77675
"5791" 1158 108.8937 14.44311
"5792" 1158.2 110.1585 14.76098
"5793" 1158.4 110.2409 15.13875
"5794" 1158.6 109.9981 15.54585
"5795" 1158.8 109.8748 16.76223
"5796" 1159 110.2903 19.06082
"5797" 1159.2 110.6844 21.74919
"5798" 1159.4 111.9083 24.68521
"5799" 1159.6 113.0601 27.70608
"5800" 1159.8 114.4079 30.29277
"5801" 1160 116.6514 32.55102
"5802" 1160.2 119.408 34.12042
"5803" 1160.4 122.3935 34.54744
"5804" 1160.6 125.7993 34.37265
"5805" 1160.8 125.7008 35.19626
"5806" 1161 125.5754 36.08075
"5807" 1161.2 124.96 37.35701
"5808" 1161.4 124.367 40.09365
"5809" 1161.6 123.394 42.87212
"5810" 1161.8 121.9699 46.06686
"5811" 1162 119.7031 48.21617
"5812" 1162.2 116.4639 49.54686
"5813" 1162.4 112.9804 50.0131
"5814" 1162.6 110.3179 49.66312
"5815" 1162.8 107.5933 48.43286
"5816" 1163 104.6918 46.81555
"5817" 1163.2 102.1264 44.88604
"5818" 1163.4 100.3039 43.04237
"5819" 1163.6 98.23001 40.85156
"5820" 1163.8 96.0049 38.80319
"5821" 1164 93.81528 37.10157
"5822" 1164.2 93.07021 36.85369
"5823" 1164.4 91.4833 37.17136
"5824" 1164.6 90.47896 38.14952
"5825" 1164.8 90.50079 38.5406
"5826" 1165 90.88486 38.26385
"5827" 1165.2 91.36047 37.67011
"5828" 1165.4 91.62594 37.55647
"5829" 1165.6 91.83641 37.37572
"5830" 1165.8 91.60375 36.89588
"5831" 1166 90.80718 35.93729
"5832" 1166.2 89.51781 34.32629
"5833" 1166.4 87.67235 32.23428
"5834" 1166.6 85.55371 30.00967
"5835" 1166.8 83.19246 27.60265
"5836" 1167 80.59603 25.48055
"5837" 1167.2 77.81411 23.48305
"5838" 1167.4 75.69949 21.54408
"5839" 1167.6 73.64294 19.16135
"5840" 1167.8 71.84497 17.22673
"5841" 1168 69.95232 14.62777
"5842" 1168.2 67.46759 12.18162
"5843" 1168.4 64.12637 9.782425
"5844" 1168.6 61.59188 7.68756
"5845" 1168.8 58.63704 6.354813
"5846" 1169 55.48409 5.924118
"5847" 1169.2 52.35058 5.394646
"5848" 1169.4 50.35228 4.520517
"5849" 1169.6 49.3446 4.732888
"5850" 1169.8 48.94697 5.454327
"5851" 1170 47.25588 6.706688
"5852" 1170.2 44.571 8.247782
"5853" 1170.4 41.18278 9.55235
"5854" 1170.6 37.61456 10.38385
"5855" 1170.8 33.78751 10.74943
"5856" 1171 32.14841 11.46958
"5857" 1171.2 30.64225 12.9638
"5858" 1171.4 28.42212 15.44642
"5859" 1171.6 25.73315 17.82035
"5860" 1171.8 22.55003 19.69611
"5861" 1172 20.04026 21.13008
"5862" 1172.2 18.06406 23.54993
"5863" 1172.4 17.19679 26.43455
"5864" 1172.6 15.84288 29.86333
"5865" 1172.8 14.24997 33.36622
"5866" 1173 12.02012 36.27768
"5867" 1173.2 10.41284 39.19739
"5868" 1173.4 9.144366 42.62483
"5869" 1173.6 8.145293 46.01535
"5870" 1173.8 6.842211 48.92784
"5871" 1174 5.207055 51.51466
"5872" 1174.2 4.937737 53.50257
"5873" 1174.4 4.79709 56.60641
"5874" 1174.6 4.465667 60.03007
"5875" 1174.8 4.659356 63.52221
"5876" 1175 4.247734 67.02588
"5877" 1175.2 4.214391 69.8009
"5878" 1175.4 4.666055 72.97741
"5879" 1175.6 4.593049 76.43443
"5880" 1175.8 4.199626 80.49733
"5881" 1176 4.649961 84.62077
"5882" 1176.2 5.816507 88.40572
"5883" 1176.4 7.332908 92.3809
"5884" 1176.6 8.690987 96.49203
"5885" 1176.8 9.997929 100.3472
"5886" 1177 11.13149 103.3945
"5887" 1177.2 12.57895 105.7528
"5888" 1177.4 14.12631 107.5058
"5889" 1177.6 16.43006 109.8009
"5890" 1177.8 19.26033 112.8259
"5891" 1178 21.64089 116.0618
"5892" 1178.2 24.05224 118.0432
"5893" 1178.4 27.33 119.9067
"5894" 1178.6 30.19212 122.2515
"5895" 1178.8 32.41345 124.6211
"5896" 1179 33.83559 125.3717
"5897" 1179.2 35.47961 125.5853
"5898" 1179.4 38.40983 126.1802
"5899" 1179.6 41.9775 127.233
"5900" 1179.8 45.82445 128.3935
"5901" 1180 49.02587 130.3739
"5902" 1180.2 51.87473 132.2275
"5903" 1180.4 54.79312 132.9707
"5904" 1180.6 58.48141 133.3068
"5905" 1180.8 62.55667 133.4745
"5906" 1181 66.06968 133.7798
"5907" 1181.2 69.90875 134.033
"5908" 1181.4 73.76954 134.1223
"5909" 1181.6 76.28178 133.8156
"5910" 1181.8 78.88069 133.0688
"5911" 1182 82.65134 132.4636
"5912" 1182.2 86.82781 131.5521
"5913" 1182.4 90.87191 130.1535
"5914" 1182.6 94.84163 128.5751
"5915" 1182.8 98.791 126.7897
"5916" 1183 101.7951 125.1575
"5917" 1183.2 104.5481 122.9031
"5918" 1183.4 107.8791 120.4405
"5919" 1183.6 111.4018 117.9533
"5920" 1183.8 114.4962 115.3187
"5921" 1184 117.5311 112.3732
"5922" 1184.2 119.9368 109.4464
"5923" 1184.4 122.0803 106.1902
"5924" 1184.6 124.3081 103.1843
"5925" 1184.8 125.7647 100.2034
"5926" 1185 128.2404 96.25333
"5927" 1185.2 129.9527 93.6598
"5928" 1185.4 130.3664 92.73388
"5929" 1185.6 130.3221 91.81259
"5930" 1185.8 130.2273 88.98092
"5931" 1186 130.9256 85.51523
"5932" 1186.2 132.5042 81.95277
"5933" 1186.4 133.7549 78.9798
"5934" 1186.6 134.2432 75.7452
"5935" 1186.8 134.7199 71.5826
"5936" 1187 134.4727 67.5695
"5937" 1187.2 133.5112 63.88369
"5938" 1187.4 133.0284 59.77957
"5939" 1187.6 132.5022 56.08035
"5940" 1187.8 132.5065 52.34597
"5941" 1188 131.946 48.65962
"5942" 1188.2 130.8263 45.55687
"5943" 1188.4 129.68 42.5036
"5944" 1188.6 128.2885 38.74263
"5945" 1188.8 126.7612 35.93237
"5946" 1189 124.4374 32.89056
"5947" 1189.2 122.2055 29.70945
"5948" 1189.4 120.773 26.91671
"5949" 1189.6 119.632 24.87196
"5950" 1189.8 117.9207 23.54773
"5951" 1190 114.7137 21.97007
"5952" 1190.2 111.6395 20.30959
"5953" 1190.4 109.197 18.94919
"5954" 1190.6 107.7118 17.40115
"5955" 1190.8 106.7375 14.8178
"5956" 1191 106.031 12.35823
"5957" 1191.2 105.4175 11.5871
"5958" 1191.4 103.8435 10.55445
"5959" 1191.6 101.1987 9.773869
"5960" 1191.8 97.95704 8.89504
"5961" 1192 94.79982 7.671453
"5962" 1192.2 92.34569 5.910878
"5963" 1192.4 89.58893 3.875977
"5964" 1192.6 86.86252 2.485311
"5965" 1192.8 83.94462 2.390856
"5966" 1193 80.14962 2.795049
"5967" 1193.2 76.29441 3.006854
"5968" 1193.4 73.35691 3.035039
"5969" 1193.6 69.39739 2.946979
"5970" 1193.8 66.19134 2.096258
"5971" 1194 64.797 1.140949
"5972" 1194.2 64.10526 0.4742764
"5973" 1194.4 63.65291 0.3110797
"5974" 1194.6 63.27636 0.5063407
"5975" 1194.8 62.83552 1.375897
"5976" 1195 61.55792 2.241972
"5977" 1195.2 59.41487 3.531842
"5978" 1195.4 56.45417 4.416343
"5979" 1195.6 53.52122 5.189153
"5980" 1195.8 50.91955 6.110679
"5981" 1196 48.14876 6.645342
"5982" 1196.2 45.44267 7.371449
"5983" 1196.4 42.94214 8.690801
"5984" 1196.6 40.15698 10.36615
"5985" 1196.8 38.0335 12.02458
"5986" 1197 36.59164 14.17325
"5987" 1197.2 35.14533 15.91603
"5988" 1197.4 33.21237 16.83948
"5989" 1197.6 31.33614 17.6979
"5990" 1197.8 29.26874 18.77076
"5991" 1198 26.49137 19.35579
"5992" 1198.2 23.77504 19.44168
"5993" 1198.4 21.19184 19.65562
"5994" 1198.6 22.65114 21.83539
"5995" 1198.8 22.79928 35.07315
"5996" 1199 18.50187 39.60808
"5997" 1199.2 13.26999 43.34009
"5998" 1199.4 8.294023 45.60589
"5999" 1199.6 6.1966 47.20535
"6000" 1199.8 3.795657 51.24296
"6001" 1200 3.235942 56.25705
"6002" 1200.2 3.207812 61.38357
"6003" 1200.4 2.75819 67.21085
"6004" 1200.6 2.441977 72.76652
"6005" 1200.8 2.135591 77.56759
"6006" 1201 3.636387 81.79729
"6007" 1201.2 5.563553 86.75227
"6008" 1201.4 7.840006 91.1972
"6009" 1201.6 9.145224 96.14561
"6010" 1201.8 10.21164 101.216
"6011" 1202 12.15802 104.868
"6012" 1202.2 14.66011 107.2962
"6013" 1202.4 17.57475 110.3265
"6014" 1202.6 20.32911 114.04
"6015" 1202.8 23.55921 117.6325
"6016" 1203 27.03952 120.4314
"6017" 1203.2 30.75206 123.363
"6018" 1203.4 33.11099 125.2122
"6019" 1203.6 35.58006 126.3662
"6020" 1203.8 38.85606 128.0416
"6021" 1204 42.46502 129.8377
"6022" 1204.2 45.82762 130.8377
"6023" 1204.4 50.49529 131.8493
"6024" 1204.6 54.92731 132.8453
"6025" 1204.8 58.55598 133.9852
"6026" 1205 62.2871 134.1201
"6027" 1205.2 66.61565 133.7048
"6028" 1205.4 71.42888 132.9513
"6029" 1205.6 75.91883 132.9334
"6030" 1205.8 79.98326 133.1452
"6031" 1206 82.84679 132.8574
"6032" 1206.2 84.72346 132.4025
"6033" 1206.4 86.77797 131.4053
"6034" 1206.6 90.54869 130.3216
"6035" 1206.8 94.77003 128.7413
"6036" 1207 98.5177 126.9858
"6037" 1207.2 102.1937 125.3794
"6038" 1207.4 104.8092 123.6046
"6039" 1207.6 107.3398 121.1637
"6040" 1207.8 110.6272 118.8763
"6041" 1208 112.4078 117.5874
"6042" 1208.2 113.152 116.9558
"6043" 1208.4 113.7052 115.8749
"6044" 1208.6 115.6543 113.0597
"6045" 1208.8 117.6991 110.1021
"6046" 1209 120.4804 107.8071
"6047" 1209.2 123.1464 105.4012
"6048" 1209.4 124.7199 103.3674
"6049" 1209.6 125.8772 100.3672
"6050" 1209.8 127.8134 96.68622
"6051" 1210 129.6994 93.63657
"6052" 1210.2 130.705 91.93254
"6053" 1210.4 130.818 90.1275
"6054" 1210.6 131.7605 86.91763
"6055" 1210.8 132.8868 83.17743
"6056" 1211 133.4935 79.51384
"6057" 1211.2 134.4532 75.62922
"6058" 1211.4 135.0506 72.50019
"6059" 1211.6 135.0726 69.94077
"6060" 1211.8 134.539 66.49838
"6061" 1212 134.1821 62.10565
"6062" 1212.2 134.0231 58.1529
"6063" 1212.4 134.0565 54.48314
"6064" 1212.6 133.6675 52.19034
"6065" 1212.8 132.4122 49.45781
"6066" 1213 131.0163 46.17495
"6067" 1213.2 130.0123 42.7025
"6068" 1213.4 129.8552 39.98701
"6069" 1213.6 129.4896 38.88903
"6070" 1213.8 129.0791 38.88682
"6071" 1214 128.1011 37.90666
"6072" 1214.2 126.5441 35.21862
"6073" 1214.4 124.62 31.9525
"6074" 1214.6 123.0397 29.05667
"6075" 1214.8 120.843 26.52541
"6076" 1215 118.5734 24.24121
"6077" 1215.2 116.2851 21.1655
"6078" 1215.4 114.0568 18.24401
"6079" 1215.6 111.424 15.64695
"6080" 1215.8 109.1296 13.62473
"6081" 1216 106.0545 12.0064
"6082" 1216.2 102.6257 9.902952
"6083" 1216.4 99.19879 7.764056
"6084" 1216.6 95.41871 6.272074
"6085" 1216.8 91.67865 4.948917
"6086" 1217 88.02273 3.531735
"6087" 1217.2 84.3797 2.601705
"6088" 1217.4 80.40545 1.422428
"6089" 1217.6 77.59189 0.4463515
"6090" 1217.8 75.04614 0.453511
"6091" 1218 71.68361 1.571138
"6092" 1218.2 68.03832 1.615177
"6093" 1218.4 63.92476 1.608858
"6094" 1218.6 60.75438 1.086442
"6095" 1218.8 57.21095 1.843851
"6096" 1219 55.01072 3.719899
"6097" 1219.2 52.26635 5.775821
"6098" 1219.4 49.13732 7.310293
"6099" 1219.6 45.94119 8.582039
"6100" 1219.8 42.68899 9.62637
"6101" 1220 39.23891 10.25886
"6102" 1220.2 35.83035 10.53444
"6103" 1220.4 32.54235 10.64085
"6104" 1220.6 29.5505 11.74656
"6105" 1220.8 27.88773 14.16202
"6106" 1221 26.82974 17.11275
"6107" 1221.2 26.91207 19.35026
"6108" 1221.4 27.07928 22.25567
"6109" 1221.6 26.94229 24.18586
"6110" 1221.8 26.46665 26.45629
"6111" 1222 25.38293 29.16491
"6112" 1222.2 23.79684 31.21176
"6113" 1222.4 21.85442 33.71142
"6114" 1222.6 20.10394 35.78675
"6115" 1222.8 18.21 37.17467
"6116" 1223 16.06885 38.20591
"6117" 1223.2 13.90828 39.32082
"6118" 1223.4 11.64664 40.08892
"6119" 1223.6 10.82553 40.30686
"6120" 1223.8 11.47997 40.78786
"6121" 1224 11.65647 42.289
"6122" 1224.2 11.8313 44.74323
"6123" 1224.4 11.71284 48.07371
"6124" 1224.6 12.46317 51.1953
"6125" 1224.8 13.66684 54.14592
"6126" 1225 14.90419 57.34611
"6127" 1225.2 15.62521 59.68837
"6128" 1225.4 15.69239 61.30882
"6129" 1225.6 15.66128 62.97335
"6130" 1225.8 15.81228 64.68336
"6131" 1226 15.71071 66.18221
"6132" 1226.2 14.6955 68.33676
"6133" 1226.4 13.60427 71.59496
"6134" 1226.6 12.16556 74.95574
"6135" 1226.8 10.15528 77.54341
"6136" 1227 8.16428 80.3935
"6137" 1227.2 7.559843 83.65332
"6138" 1227.4 8.528363 86.66961
"6139" 1227.6 10.62045 89.81502
"6140" 1227.8 13.74401 91.9814
"6141" 1228 17.28542 93.48225
"6142" 1228.2 20.43053 94.91375
"6143" 1228.4 23.34801 96.93898
"6144" 1228.6 25.76797 99.46503
"6145" 1228.8 26.94582 102.7312
"6146" 1229 27.99145 106.365
"6147" 1229.2 28.58665 109.8174
"6148" 1229.4 27.79456 113.2878
"6149" 1229.6 26.77463 115.6931
"6150" 1229.8 26.99691 118.5623
"6151" 1230 28.25663 120.9074
"6152" 1230.2 30.21892 121.9375
"6153" 1230.4 32.92956 122.8403
"6154" 1230.6 35.77335 123.5489
"6155" 1230.8 39.05433 124.6575
"6156" 1231 42.37398 126.2359
"6157" 1231.2 45.8907 127.4904
"6158" 1231.4 49.33939 128.6353
"6159" 1231.6 52.45768 129.6816
"6160" 1231.8 55.89604 131.3366
"6161" 1232 59.10533 133.1165
"6162" 1232.2 62.68842 134.2522
"6163" 1232.4 65.2848 134.0597
"6164" 1232.6 67.22003 133.1278
"6165" 1232.8 70.68864 131.474
"6166" 1233 74.22808 129.917
"6167" 1233.2 77.92084 128.5396
"6168" 1233.4 81.99138 128.3481
"6169" 1233.6 85.48237 128.5866
"6170" 1233.8 89.47423 129.464
"6171" 1234 91.98002 129.9947
"6172" 1234.2 93.17894 129.6502
"6173" 1234.4 94.16159 128.9077
"6174" 1234.6 95.49124 127.5254
"6175" 1234.8 98.39982 125.5756
"6176" 1235 101.5371 123.528
"6177" 1235.2 104.7681 122.0558
"6178" 1235.4 108.2828 120.9591
"6179" 1235.6 109.5669 120.0178
"6180" 1235.8 110.5288 118.4554
"6181" 1236 112.3792 115.9072
"6182" 1236.2 114.3803 112.7116
"6183" 1236.4 116.1301 109.7066
"6184" 1236.6 118.0537 107.3314
"6185" 1236.8 120.5253 106.0792
"6186" 1237 122.6935 105.1464
"6187" 1237.2 123.9227 104.1681
"6188" 1237.4 124.1755 102.064
"6189" 1237.6 124.657 99.31284
"6190" 1237.8 125.0913 96.27442
"6191" 1238 126.0606 92.92847
"6192" 1238.2 127.8053 90.2582
"6193" 1238.4 129.4505 87.64212
"6194" 1238.6 131.3317 85.15815
"6195" 1238.8 132.9668 82.35554
"6196" 1239 133.8989 79.48613
"6197" 1239.2 133.7235 76.52852
"6198" 1239.4 133.5883 72.87205
"6199" 1239.6 133.7333 69.11383
"6200" 1239.8 134.2959 65.34278
"6201" 1240 134.7469 61.77105
"6202" 1240.2 134.1799 58.37895
"6203" 1240.4 133.1792 54.68918
"6204" 1240.6 132.4771 50.70336
"6205" 1240.8 132.6101 48.17071
"6206" 1241 132.0932 46.83165
"6207" 1241.2 131.192 45.47694
"6208" 1241.4 129.8825 43.19033
"6209" 1241.6 128.5967 39.74318
"6210" 1241.8 127.3026 36.28406
"6211" 1242 126.153 33.36713
"6212" 1242.2 125.3491 31.64629
"6213" 1242.4 123.8769 30.55355
"6214" 1242.6 121.2983 28.0571
"6215" 1242.8 118.544 25.33158
"6216" 1243 116.3737 22.60511
"6217" 1243.2 114.1017 20.54324
"6218" 1243.4 111.2867 18.48317
"6219" 1243.6 108.8944 17.57323
"6220" 1243.8 106.2504 17.39709
"6221" 1244 104.2506 16.953
"6222" 1244.2 102.5808 15.70384
"6223" 1244.4 100.2416 13.94479
"6224" 1244.6 97.6384 12.31503
"6225" 1244.8 95.29701 10.41484
"6226" 1245 92.703 7.825886
"6227" 1245.2 89.58317 5.51294
"6228" 1245.4 86.75306 3.601098
"6229" 1245.6 83.9611 3.319314
"6230" 1245.8 81.70244 4.355439
"6231" 1246 78.68248 5.608155
"6232" 1246.2 75.81826 7.396915
"6233" 1246.4 74.20394 8.945737
"6234" 1246.6 72.24099 9.625292
"6235" 1246.8 69.48389 10.24293
"6236" 1247 66.06661 11.22257
"6237" 1247.2 63.27969 12.09746
"6238" 1247.4 60.10459 13.06119
"6239" 1247.6 57.4147 13.8911
"6240" 1247.8 54.73959 14.85702
"6241" 1248 51.52636 16.48049
"6242" 1248.2 48.50967 18.12204
"6243" 1248.4 45.56869 19.94783
"6244" 1248.6 42.63705 20.97894
"6245" 1248.8 39.88957 21.96743
"6246" 1249 37.39716 23.30561
"6247" 1249.2 35.09622 24.55449
"6248" 1249.4 32.14579 26.07288
"6249" 1249.6 29.35875 27.46232
"6250" 1249.8 26.67726 29.28165
"6251" 1250 24.04548 31.69629
"6252" 1250.2 22.06921 34.58492
"6253" 1250.4 20.63198 37.54221
"6254" 1250.6 19.69178 40.58437
"6255" 1250.8 18.6602 43.64805
"6256" 1251 17.8209 45.91811
"6257" 1251.2 17.54609 48.50885
"6258" 1251.4 16.76772 51.34954
"6259" 1251.6 16.25164 54.14154
"6260" 1251.8 16.3531 57.31434
"6261" 1252 16.72987 59.32268
"6262" 1252.2 17.22081 60.14991
"6263" 1252.4 17.03388 60.54211
"6264" 1252.6 16.37504 61.45752
"6265" 1252.8 15.70856 63.11545
"6266" 1253 15.65978 65.86858
"6267" 1253.2 15.56817 68.79945
"6268" 1253.4 15.70725 72.69267
"6269" 1253.6 15.61611 76.45188
"6270" 1253.8 14.58497 80.44602
"6271" 1254 14.46686 84.47054
"6272" 1254.2 15.27964 88.25828
"6273" 1254.4 16.54711 92.22918
"6274" 1254.6 18.5565 96.06085
"6275" 1254.8 21.13851 99.07417
"6276" 1255 24.20958 101.9282
"6277" 1255.2 28.0331 104.2473
"6278" 1255.4 31.69499 106.1798
"6279" 1255.6 35.31266 107.4148
"6280" 1255.8 39.0248 108.4181
"6281" 1256 42.51157 109.2201
"6282" 1256.2 46.18009 109.6577
"6283" 1256.4 49.33835 110.5942
"6284" 1256.6 53.04454 110.9984
"6285" 1256.8 56.77335 111.0391
"6286" 1257 60.27663 111.0721
"6287" 1257.2 63.92706 111.2547
"6288" 1257.4 66.35161 112.1622
"6289" 1257.6 68.62594 113.8141
"6290" 1257.8 71.64113 115.3384
"6291" 1258 75.17154 117.1675
"6292" 1258.2 78.43324 118.5007
"6293" 1258.4 81.36614 119.8855
"6294" 1258.6 84.51867 121.2069
"6295" 1258.8 87.9563 122.0685
"6296" 1259 91.55872 122.3665
"6297" 1259.2 95.05312 122.0037
"6298" 1259.4 98.26335 120.6903
"6299" 1259.6 101.6427 119.2977
"6300" 1259.8 104.2015 117.8305
"6301" 1260 107.7364 115.484
"6302" 1260.2 110.7681 113.7456
"6303" 1260.4 113.9047 112.4429
"6304" 1260.6 117.6309 111.2839
"6305" 1260.8 119.1929 110.6836
"6306" 1261 120.2019 109.8369
"6307" 1261.2 120.6095 108.9393
"6308" 1261.4 121.1207 108.2988
"6309" 1261.6 122.4329 106.4223
"6310" 1261.8 123.7512 103.5862
"6311" 1262 125.4447 100.2732
"6312" 1262.2 127.4377 96.94793
"6313" 1262.4 129.2726 94.71698
"6314" 1262.6 129.7597 93.61664
"6315" 1262.8 129.9103 92.80912
"6316" 1263 129.8795 90.46691
"6317" 1263.2 130.3878 87.37622
"6318" 1263.4 131.1983 83.90645
"6319" 1263.6 131.9602 80.28726
"6320" 1263.8 132.9639 76.57518
"6321" 1264 134.0279 73.0138
"6322" 1264.2 134.7047 69.26577
"6323" 1264.4 134.5905 65.56609
"6324" 1264.6 133.3365 62.03029
"6325" 1264.8 131.7618 58.2177
"6326" 1265 129.931 55.09139
"6327" 1265.2 128.4344 52.31116
"6328" 1265.4 127.1006 49.39653
"6329" 1265.6 125.303 46.68328
"6330" 1265.8 123.7515 44.60854
"6331" 1266 122.402 42.49681
"6332" 1266.2 121.1394 40.67845
"6333" 1266.4 119.3851 38.66041
"6334" 1266.6 118.1862 37.8962
"6335" 1266.8 116.868 36.55167
"6336" 1267 115.2357 34.71098
"6337" 1267.2 113.1219 33.54148
"6338" 1267.4 110.8484 32.49345
"6339" 1267.6 108.4161 31.61319
"6340" 1267.8 105.4859 30.69486
"6341" 1268 103.0121 28.9894
"6342" 1268.2 100.2633 26.89888
"6343" 1268.4 97.49861 25.56775
"6344" 1268.6 94.27312 24.89879
"6345" 1268.8 92.09266 24.16365
"6346" 1269 88.7892 23.18295
"6347" 1269.2 85.73941 23.26372
"6348" 1269.4 82.78685 23.8837
"6349" 1269.6 81.15142 25.32552
"6350" 1269.8 79.81119 27.39916
"6351" 1270 78.26575 29.98885
"6352" 1270.2 78.27425 31.57415
"6353" 1270.4 78.06017 33.24707
"6354" 1270.6 77.37917 35.65065
"6355" 1270.8 75.9081 37.76075
"6356" 1271 74.2838 40.09426
"6357" 1271.2 73.99709 40.91619
"6358" 1271.4 74.3047 41.26641
"6359" 1271.6 74.41128 42.07009
"6360" 1271.8 74.73411 43.68778
"6361" 1272 75.69737 45.29036
"6362" 1272.2 76.8943 47.14431
"6363" 1272.4 78.07806 49.4763
"6364" 1272.6 78.63749 52.24038
"6365" 1272.8 79.13133 54.68319
"6366" 1273 80.62133 57.15334
"6367" 1273.2 82.77063 59.27689
"6368" 1273.4 84.80638 61.53083
"6369" 1273.6 86.41225 63.03252
"6370" 1273.8 88.54884 65.5732
"6371" 1274 90.24044 67.68763
"6372" 1274.2 92.45587 69.44623
"6373" 1274.4 95.23857 70.88982
"6374" 1274.6 98.73672 72.4423
"6375" 1274.8 102.8476 73.47244
"6376" 1275 106.6454 74.28402
"6377" 1275.2 110.5386 75.08929
"6378" 1275.4 114.1872 75.70571
"6379" 1275.6 118.1673 76.28352
"6380" 1275.8 121.009 76.32446
"6381" 1276 124.8947 76.64921
"6382" 1276.2 127.7864 77.31217
"6383" 1276.4 131.037 78.26363
"6384" 1276.6 132.7342 78.27771
"6385" 1276.8 133.7548 77.38781
"6386" 1277 134.0473 77.08762
"6387" 1277.2 134.1372 77.25737
"6388" 1277.4 134.1324 77.5146
"6389" 1277.6 134.046 77.50153
"6390" 1277.8 133.8786 77.56666
"6391" 1278 133.8949 77.72647
"6392" 1278.2 134.084 77.97423
"6393" 1278.4 134.1195 78.05322
"6394" 1278.6 134.1083 78.13418
"6395" 1278.8 134.0914 78.27336
"6396" 1279 134.0614 78.38358
"6397" 1279.2 133.9676 78.41519
"6398" 1279.4 133.5826 78.08585
"6399" 1279.6 133.2866 78.06557
"6400" 1279.8 132.8454 78.3305
"6401" 1280 132.2851 79.51842
"6402" 1280.2 131.8477 81.55794
"6403" 1280.4 132.0042 84.35784
"6404" 1280.6 131.9854 86.87929
"6405" 1280.8 131.8693 88.56831
"6406" 1281 131.2446 89.36029
"6407" 1281.2 131.2333 90.11617
"6408" 1281.4 130.9993 90.24534
"6409" 1281.6 130.4238 90.65969
"6410" 1281.8 129.7341 91.90143
"6411" 1282 129.1311 93.97132
"6412" 1282.2 128.7003 96.00543
"6413" 1282.4 127.9201 97.5746
"6414" 1282.6 127.1713 98.54779
"6415" 1282.8 125.9985 99.92397
"6416" 1283 124.3313 102.2253
"6417" 1283.2 122.7862 104.8135
"6418" 1283.4 121.0276 106.3599
"6419" 1283.6 118.66 107.5057
"6420" 1283.8 116.3004 108.4397
"6421" 1284 113.2966 109.0899
"6422" 1284.2 110.4558 109.2176
"6423" 1284.4 107.8024 108.6843
"6424" 1284.6 105.6092 107.6812
"6425" 1284.8 103.6413 105.7851
"6426" 1285 102.2978 104.032
"6427" 1285.2 101.5954 102.8196
"6428" 1285.4 101.6826 102.7392
"6429" 1285.6 101.6814 102.9609
"6430" 1285.8 101.973 102.9115
"6431" 1286 101.9335 102.5671
"6432" 1286.2 101.8358 102.2695
"6433" 1286.4 100.9348 100.8718
"6434" 1286.6 99.91929 98.92629
"6435" 1286.8 98.59275 96.74843
"6436" 1287 97.72723 94.56175
"6437" 1287.2 97.39912 92.83738
"6438" 1287.4 96.60192 90.13728
"6439" 1287.6 95.7759 86.78904
"6440" 1287.8 95.16718 84.35348
"6441" 1288 94.51996 82.85159
"6442" 1288.2 93.30898 80.40055
"6443" 1288.4 92.66581 78.11941
"6444" 1288.6 91.23297 74.58505
"6445" 1288.8 89.24013 72.1781
"6446" 1289 87.06782 70.70094
"6447" 1289.2 84.52155 69.74097
"6448" 1289.4 83.22332 68.75139
"6449" 1289.6 82.4483 67.54362
"6450" 1289.8 81.49312 66.86463
"6451" 1290 81.07494 66.78681
"6452" 1290.2 80.40086 66.23039
"6453" 1290.4 79.37033 65.21608
"6454" 1290.6 77.72144 63.66535
"6455" 1290.8 76.31475 62.085
"6456" 1291 75.35188 59.49923
"6457" 1291.2 74.67286 57.32452
"6458" 1291.4 74.60477 54.79619
"6459" 1291.6 75.28874 52.83195
"6460" 1291.8 76.684 50.77697
"6461" 1292 77.96567 49.10831
"6462" 1292.2 79.39772 46.79548
"6463" 1292.4 80.81005 43.60285
"6464" 1292.6 81.60856 40.71233
"6465" 1292.8 82.71869 37.67216
"6466" 1293 83.23226 35.26898
"6467" 1293.2 83.84088 32.24929
"6468" 1293.4 84.98155 28.75338
"6469" 1293.6 85.68488 25.85567
"6470" 1293.8 86.14335 22.46068
"6471" 1294 86.1115 18.6997
"6472" 1294.2 86.62438 15.32279
"6473" 1294.4 86.80964 11.82492
"6474" 1294.6 86.79273 9.742582
"6475" 1294.8 87.75353 6.837105
"6476" 1295 88.70109 5.605057
"6477" 1295.2 88.02465 6.065397
"6478" 1295.4 87.52212 6.976315
"6479" 1295.6 86.63877 7.201949
"6480" 1295.8 84.69746 6.761966
"6481" 1296 82.02904 5.945488
"6482" 1296.2 78.61124 5.139433
"6483" 1296.4 74.92344 4.552414
"6484" 1296.6 71.63664 4.200895
"6485" 1296.8 68.84017 4.116297
"6486" 1297 65.4753 3.799167
"6487" 1297.2 61.91336 3.723809
"6488" 1297.4 58.64809 3.606123
"6489" 1297.6 56.00399 3.048605
"6490" 1297.8 54.8964 2.618007
"6491" 1298 55.25825 3.197995
"6492" 1298.2 55.64561 4.095217
"6493" 1298.4 54.91009 5.24414
"6494" 1298.6 52.98202 6.903763
"6495" 1298.8 50.32964 8.26699
"6496" 1299 47.48684 9.587103
"6497" 1299.2 44.30196 11.0394
"6498" 1299.4 41.25434 11.97726
"6499" 1299.6 38.02617 12.76226
"6500" 1299.8 34.62738 13.31701
"6501" 1300 30.69278 13.70787
"6502" 1300.2 28.22333 13.68356
"6503" 1300.4 27.77422 14.03147
"6504" 1300.6 28.07116 14.64281
"6505" 1300.8 27.42196 16.0779
"6506" 1301 25.73274 18.33303
"6507" 1301.2 24.36236 20.76447
"6508" 1301.4 22.98224 23.73494
"6509" 1301.6 21.47126 26.85236
"6510" 1301.8 19.66495 29.82826
"6511" 1302 17.83483 32.64313
"6512" 1302.2 16.35467 34.9871
"6513" 1302.4 14.02756 37.83724
"6514" 1302.6 11.80155 40.89092
"6515" 1302.8 9.920169 43.97234
"6516" 1303 8.350044 47.56435
"6517" 1303.2 6.794942 50.69778
"6518" 1303.4 5.563942 52.96124
"6519" 1303.6 5.542809 54.63465
"6520" 1303.8 6.375753 57.59858
"6521" 1304 7.241366 61.25947
"6522" 1304.2 8.07436 64.55125
"6523" 1304.4 9.189872 67.07715
"6524" 1304.6 10.21103 68.8128
"6525" 1304.8 10.97074 70.03307
"6526" 1305 11.39831 70.06998
"6527" 1305.2 11.63062 70.15919
"6528" 1305.4 12.2421 71.11927
"6529" 1305.6 12.99423 73.1914
"6530" 1305.8 12.92821 75.78135
"6531" 1306 12.54547 78.30109
"6532" 1306.2 11.86899 81.71047
"6533" 1306.4 11.31124 85.62617
"6534" 1306.6 10.5724 89.34658
"6535" 1306.8 10.18762 93.30853
"6536" 1307 11.47592 97.2162
"6537" 1307.2 13.46144 100.7318
"6538" 1307.4 16.01314 103.8166
"6539" 1307.6 19.46464 106.3192
"6540" 1307.8 23.5162 108.0017
"6541" 1308 27.47948 109.2838
"6542" 1308.2 31.48111 110.1526
"6543" 1308.4 35.71908 111.2773
"6544" 1308.6 39.48442 112.6472
"6545" 1308.8 42.99772 114.3378
"6546" 1309 46.63795 116.3068
"6547" 1309.2 50.24596 117.7142
"6548" 1309.4 53.81549 119.52
"6549" 1309.6 56.26424 122.029
"6550" 1309.8 59.08487 125.4282
"6551" 1310 62.10515 128.5628
"6552" 1310.2 64.92898 131.6974
"6553" 1310.4 67.48001 133.971
"6554" 1310.6 68.25653 133.7649
"6555" 1310.8 70.33122 133.2469
"6556" 1311 73.26488 132.1642
"6557" 1311.2 76.85768 131.1463
"6558" 1311.4 80.55466 129.2557
"6559" 1311.6 84.04145 127.3669
"6560" 1311.8 87.01038 126.0292
"6561" 1312 90.20827 125.1564
"6562" 1312.2 93.91724 124.5616
"6563" 1312.4 97.76721 123.8555
"6564" 1312.6 101.5501 124.1051
"6565" 1312.8 104.5368 123.3759
"6566" 1313 106.5616 121.7455
"6567" 1313.2 107.7251 119.5925
"6568" 1313.4 109.7097 116.6789
"6569" 1313.6 112.2031 113.5176
"6570" 1313.8 114.6788 110.6725
"6571" 1314 116.8565 107.9698
"6572" 1314.2 119.3927 105.4939
"6573" 1314.4 122.2362 103.6306
"6574" 1314.6 124.876 102.105
"6575" 1314.8 125.9701 100.6609
"6576" 1315 126.1089 98.60592
"6577" 1315.2 126.6765 95.55655
"6578" 1315.4 127.3361 92.02042
"6579" 1315.6 128.3039 88.36483
"6580" 1315.8 129.6075 84.9492
"6581" 1316 131.2064 81.60852
"6582" 1316.2 132.8445 78.80455
"6583" 1316.4 133.4184 75.89512
"6584" 1316.6 133.0639 72.59876
"6585" 1316.8 131.9742 68.77353
"6586" 1317 130.2019 65.59433
"6587" 1317.2 128.1851 62.53206
"6588" 1317.4 126.0717 59.53708
"6589" 1317.6 123.8055 56.90455
"6590" 1317.8 121.8007 54.76413
"6591" 1318 120.0543 54.01195
"6592" 1318.2 118.99 53.65999
"6593" 1318.4 118.7319 53.4489
"6594" 1318.6 118.3258 53.51969
"6595" 1318.8 118.1635 53.8433
"6596" 1319 118.0671 53.84697
"6597" 1319.2 118.0326 53.6888
"6598" 1319.4 117.4803 52.82442
"6599" 1319.6 116.3312 51.23732
"6600" 1319.8 114.8619 49.26886
"6601" 1320 113.0909 47.33584
"6602" 1320.2 111.5515 45.39459
"6603" 1320.4 110.4663 43.64846
"6604" 1320.6 108.0557 41.04058
"6605" 1320.8 105.4587 39.42211
"6606" 1321 103.4418 38.16946
"6607" 1321.2 100.8266 36.22817
"6608" 1321.4 98.55463 35.26857
"6609" 1321.6 96.77543 35.08405
"6610" 1321.8 94.24246 34.69531
"6611" 1322 92.29226 33.94611
"6612" 1322.2 89.59608 32.49121
"6613" 1322.4 87.34737 30.78825
"6614" 1322.6 84.75604 28.83331
"6615" 1322.8 82.66518 26.84726
"6616" 1323 80.73612 24.62704
"6617" 1323.2 77.5305 22.20976
"6618" 1323.4 74.00789 20.23463
"6619" 1323.6 70.47614 18.74803
"6620" 1323.8 66.7302 17.8857
"6621" 1324 62.87301 16.77463
"6622" 1324.2 59.3749 16.13272
"6623" 1324.4 55.56131 15.66699
"6624" 1324.6 51.90128 15.99389
"6625" 1324.8 48.74926 16.99215
"6626" 1325 46.30354 17.82804
"6627" 1325.2 45.83802 18.05662
"6628" 1325.4 45.90246 18.53135
"6629" 1325.6 46.1285 18.9733
"6630" 1325.8 46.07636 20.47768
"6631" 1326 45.2785 23.041
"6632" 1326.2 44.39436 25.81893
"6633" 1326.4 43.79797 28.36976
"6634" 1326.6 43.5096 30.2994
"6635" 1326.8 42.9703 31.5466
"6636" 1327 42.27965 33.34385
"6637" 1327.2 41.57061 35.27528
"6638" 1327.4 40.92052 37.39081
"6639" 1327.6 40.62283 39.84585
"6640" 1327.8 41.09369 41.93146
"6641" 1328 41.85124 43.53915
"6642" 1328.2 43.05779 45.13737
"6643" 1328.4 44.2519 47.25986
"6644" 1328.6 45.19692 49.06441
"6645" 1328.8 45.83674 51.49886
"6646" 1329 46.77193 53.91075
"6647" 1329.2 48.03387 55.25931
"6648" 1329.4 50.18106 56.12883
"6649" 1329.6 52.57561 57.4824
"6650" 1329.8 53.9163 59.39579
"6651" 1330 53.8058 61.73359
"6652" 1330.2 54.18267 64.86641
"6653" 1330.4 54.49017 67.96997
"6654" 1330.6 54.4696 70.3085
"6655" 1330.8 54.73301 72.38942
"6656" 1331 55.01996 75.55512
"6657" 1331.2 55.30011 79.11544
"6658" 1331.4 55.04098 82.62354
"6659" 1331.6 55.17282 86.32857
"6660" 1331.8 56.34531 90.10601
"6661" 1332 57.28618 94.16163
"6662" 1332.2 56.74483 97.75359
"6663" 1332.4 55.60096 99.89903
"6664" 1332.6 56.32573 101.1983
"6665" 1332.8 58.2314 102.7086
"6666" 1333 61.2924 103.4965
"6667" 1333.2 63.94873 104.0197
"6668" 1333.4 66.55882 105.2562
"6669" 1333.6 69.47557 106.6667
"6670" 1333.8 73.11032 107.0446
"6671" 1334 77.61093 107.6756
"6672" 1334.2 81.49591 108.716
"6673" 1334.4 85.45018 109.9785
"6674" 1334.6 89.30986 111.8453
"6675" 1334.8 92.61341 114.779
"6676" 1335 93.85847 117.6902
"6677" 1335.2 94.4316 118.3139
"6678" 1335.4 95.23679 117.6943
"6679" 1335.6 95.73274 116.8831
"6680" 1335.8 94.81109 116.2791
"6681" 1336 93.46015 116.0666
"6682" 1336.2 92.12877 115.6563
"6683" 1336.4 90.36204 113.1479
"6684" 1336.6 87.97698 110.0075
"6685" 1336.8 86.19066 106.9129
"6686" 1337 84.74447 103.4699
"6687" 1337.2 83.70277 99.91996
"6688" 1337.4 83.31558 96.52398
"6689" 1337.6 83.6598 92.23616
"6690" 1337.8 84.66566 88.64287
"6691" 1338 86.74139 85.43011
"6692" 1338.2 89.5973 82.40898
"6693" 1338.4 92.76515 80.14303
"6694" 1338.6 96.79483 77.75773
"6695" 1338.8 100.3786 76.3585
"6696" 1339 104.7775 75.55133
"6697" 1339.2 108.3841 73.9949
"6698" 1339.4 111.6201 71.83612
"6699" 1339.6 114.1124 69.38322
"6700" 1339.8 116.2 66.74224
"6701" 1340 118.5199 64.09807
"6702" 1340.2 121.3539 61.7951
"6703" 1340.4 124.1977 59.98719
"6704" 1340.6 127.6724 58.33906
"6705" 1340.8 130.9546 57.00579
"6706" 1341 133.2724 56.8247
"6707" 1341.2 133.2658 56.7496
"6708" 1341.4 133.3794 56.45927
"6709" 1341.6 132.9716 56.46279
"6710" 1341.8 132.7206 55.8133
"6711" 1342 132.2003 54.28218
"6712" 1342.2 131.6482 51.37972
"6713" 1342.4 131.1283 48.048
"6714" 1342.6 131.0302 44.52632
"6715" 1342.8 130.5851 42.91498
"6716" 1343 129.7026 43.57288
"6717" 1343.2 128.5795 43.94514
"6718" 1343.4 125.1811 44.10446
"6719" 1343.6 121.7171 44.0036
"6720" 1343.8 118.2181 43.2398
"6721" 1344 115.3343 41.90076
"6722" 1344.2 112.2111 39.90519
"6723" 1344.4 109.7576 37.48847
"6724" 1344.6 107.8901 34.90935
"6725" 1344.8 106.2628 31.612
"6726" 1345 104.7384 28.17343
"6727" 1345.2 102.3771 25.60517
"6728" 1345.4 98.70362 24.03163
"6729" 1345.6 95.16921 23.94422
"6730" 1345.8 92.03552 25.44343
"6731" 1346 89.71423 27.93764
"6732" 1346.2 87.46346 30.86669
"6733" 1346.4 85.36921 33.49083
"6734" 1346.6 84.41389 35.876
"6735" 1346.8 84.71803 37.88334
"6736" 1347 85.58873 40.73969
"6737" 1347.2 87.38043 42.99679
"6738" 1347.4 89.65639 44.17989
"6739" 1347.6 91.56214 44.61297
"6740" 1347.8 94.00264 44.42901
"6741" 1348 94.78626 44.41904
"6742" 1348.2 94.27954 44.60854
"6743" 1348.4 94.12921 44.77793
"6744" 1348.6 93.6545 45.50356
"6745" 1348.8 92.88383 45.80778
"6746" 1349 91.94737 46.63561
"6747" 1349.2 90.83868 47.82776
"6748" 1349.4 89.83042 49.24056
"6749" 1349.6 89.05992 50.81206
"6750" 1349.8 87.29062 52.32689
"6751" 1350 85.20346 53.83712
"6752" 1350.2 82.59922 55.10885
"6753" 1350.4 80.31594 55.97538
"6754" 1350.6 78.2363 57.01647
"6755" 1350.8 75.37811 57.22539
"6756" 1351 72.32715 57.43117
"6757" 1351.2 69.28993 57.6946
"6758" 1351.4 66.30684 58.76699
"6759" 1351.6 63.47064 59.36682
"6760" 1351.8 60.89354 59.75533
"6761" 1352 58.40831 59.60911
"6762" 1352.2 56.58736 58.65988
"6763" 1352.4 54.92296 57.57675
"6764" 1352.6 52.45911 55.73121
"6765" 1352.8 50.77299 54.83113
"6766" 1353 48.89066 54.48462
"6767" 1353.2 46.74833 54.41328
"6768" 1353.4 44.13503 53.99396
"6769" 1353.6 41.40525 53.66489
"6770" 1353.8 38.82457 53.56843
"6771" 1354 36.66122 53.87287
"6772" 1354.2 33.45906 54.40121
"6773" 1354.4 29.49007 55.63098
"6774" 1354.6 25.9987 57.27859
"6775" 1354.8 22.23173 58.89433
"6776" 1355 19.0845 61.22384
"6777" 1355.2 15.89526 63.39419
"6778" 1355.4 13.04078 63.76625
"6779" 1355.6 11.14953 62.42028
"6780" 1355.8 10.86384 61.83076
"6781" 1356 11.48031 62.42201
"6782" 1356.2 11.16865 63.54189
"6783" 1356.4 10.94526 65.40658
"6784" 1356.6 10.60177 68.23589
"6785" 1356.8 10.11731 72.00292
"6786" 1357 9.735434 75.72415
"6787" 1357.2 10.26264 79.18381
"6788" 1357.4 11.58515 81.95561
"6789" 1357.6 13.39223 85.39804
"6790" 1357.8 15.23964 89.11551
"6791" 1358 16.90827 92.32496
"6792" 1358.2 18.14023 95.61338
"6793" 1358.4 18.34188 98.58009
"6794" 1358.6 17.84905 100.7869
"6795" 1358.8 18.27362 99.70899
"6796" 1359 18.28295 98.26293
"6797" 1359.2 17.83228 97.13753
"6798" 1359.4 17.07877 95.66438
"6799" 1359.6 17.59337 94.04778
"6800" 1359.8 19.08395 91.39866
"6801" 1360 20.73556 88.47194
"6802" 1360.2 22.04813 85.57871
"6803" 1360.4 22.82539 82.96541
"6804" 1360.6 24.14131 79.77256
"6805" 1360.8 24.63709 76.47162
"6806" 1361 23.91004 73.36307
"6807" 1361.2 21.98866 71.20641
"6808" 1361.4 19.05308 68.45514
"6809" 1361.6 16.02418 66.41187
"6810" 1361.8 12.85451 65.42322
"6811" 1362 10.01612 65.78968
"6812" 1362.2 8.754262 67.48251
"6813" 1362.4 8.034924 69.45647
"6814" 1362.6 7.562637 72.19698
"6815" 1362.8 7.730318 74.26961
"6816" 1363 7.616282 77.00056
"6817" 1363.2 7.272184 80.07746
"6818" 1363.4 7.445356 83.33636
"6819" 1363.6 7.490578 86.55113
"6820" 1363.8 7.315188 87.42723
"6821" 1364 7.619477 85.62868
"6822" 1364.2 8.564772 84.9789
"6823" 1364.4 8.032254 82.85704
"6824" 1364.6 5.290156 81.32686
"6825" 1364.8 4.705531 80.70782
"6826" 1365 4.717329 80.68103
"6827" 1365.2 4.919125 80.57589
"6828" 1365.4 4.896388 80.47951
"6829" 1365.6 4.980317 80.46207
"6830" 1365.8 5.042578 80.41813
"6831" 1366 4.976065 79.90367
"6832" 1366.2 4.186735 77.93353
"6833" 1366.4 4.313633 74.70532
"6834" 1366.6 4.830489 71.09884
"6835" 1366.8 5.901831 67.58627
"6836" 1367 7.131039 63.45301
"6837" 1367.2 8.001177 60.0011
"6838" 1367.4 8.593784 56.48511
"6839" 1367.6 8.952927 52.61136
"6840" 1367.8 10.45922 49.12335
"6841" 1368 13.29674 45.91675
"6842" 1368.2 16.63863 43.0626
"6843" 1368.4 20.2425 40.87365
"6844" 1368.6 23.61381 39.85098
"6845" 1368.8 26.53567 38.49402
"6846" 1369 29.27815 36.53908
"6847" 1369.2 30.92165 34.63899
"6848" 1369.4 32.02664 32.41602
"6849" 1369.6 33.06077 29.82051
"6850" 1369.8 33.42389 26.43385
"6851" 1370 32.97693 23.1333
"6852" 1370.2 31.49522 19.94674
"6853" 1370.4 29.49831 17.1605
"6854" 1370.6 27.70671 14.90811
"6855" 1370.8 28.27959 14.81198
"6856" 1371 28.83678 14.27138
"6857" 1371.2 29.99082 13.60254
"6858" 1371.4 31.76675 11.99711
"6859" 1371.6 34.40224 9.542693
"6860" 1371.8 37.09435 7.742024
"6861" 1372 40.08783 7.133429
"6862" 1372.2 42.85453 6.4527
"6863" 1372.4 45.39971 4.72644
"6864" 1372.6 47.36012 3.264881
"6865" 1372.8 48.10424 2.765297
"6866" 1373 48.03387 2.823628
"6867" 1373.2 47.86738 2.83977
"6868" 1373.4 47.87045 2.871959
"6869" 1373.6 48.03606 3.041687
"6870" 1373.8 48.27036 3.411737
"6871" 1374 50.34055 3.901536
"6872" 1374.2 53.3626 3.795506
"6873" 1374.4 56.27486 2.994942
"6874" 1374.6 58.64809 1.765101
"6875" 1374.8 59.93312 0.8932318
"6876" 1375 59.94208 0.5637899
"6877" 1375.2 60.02927 0.7182309
"6878" 1375.4 59.72145 0.983566
"6879" 1375.6 60.09817 1.808269
"6880" 1375.8 61.59296 2.995874
"6881" 1376 63.91168 4.206578
"6882" 1376.2 66.17438 4.704805
"6883" 1376.4 68.38865 4.501237
"6884" 1376.6 71.32562 3.144469
"6885" 1376.8 73.42246 1.320719
"6886" 1377 74.4602 1.15819
"6887" 1377.2 75.50294 2.144069
"6888" 1377.4 78.03449 2.956189
"6889" 1377.6 81.66914 3.618963
"6890" 1377.8 85.44258 4.254674
"6891" 1378 89.05321 5.177816
"6892" 1378.2 93.12461 5.415713
"6893" 1378.4 95.02955 5.597016
"6894" 1378.6 95.54581 5.657623
"6895" 1378.8 95.05883 6.002872
"6896" 1379 95.37422 7.094498
"6897" 1379.2 97.28734 9.091851
"6898" 1379.4 99.44766 11.74774
"6899" 1379.6 101.5557 14.25192
"6900" 1379.8 103.9551 17.25026
"6901" 1380 105.7625 19.76939
"6902" 1380.2 107.3092 22.50263
"6903" 1380.4 108.109 25.68728
"6904" 1380.6 108.0491 29.02507
"6905" 1380.8 107.3791 31.8791
"6906" 1381 105.7347 34.68978
"6907" 1381.2 103.7534 37.31929
"6908" 1381.4 101.7243 38.90745
"6909" 1381.6 99.49669 39.69299
"6910" 1381.8 96.97862 39.63708
"6911" 1382 94.37736 39.36375
"6912" 1382.2 92.04348 38.73206
"6913" 1382.4 90.23137 37.43361
"6914" 1382.6 87.97023 35.72861
"6915" 1382.8 85.19394 33.92046
"6916" 1383 82.10634 32.04797
"6917" 1383.2 79.57759 30.05677
"6918" 1383.4 76.67729 27.63468
"6919" 1383.6 73.12566 25.77966
"6920" 1383.8 69.15815 25.42527
"6921" 1384 65.37354 25.91489
"6922" 1384.2 61.45698 26.30424
"6923" 1384.4 57.48959 26.91046
"6924" 1384.6 54.17931 27.90643
"6925" 1384.8 51.18378 28.64659
"6926" 1385 48.25068 28.78834
"6927" 1385.2 45.00948 29.84246
"6928" 1385.4 43.40774 30.63258
"6929" 1385.6 43.41808 31.14964
"6930" 1385.8 43.70799 30.75503
"6931" 1386 43.743 30.72581
"6932" 1386.2 43.35742 31.03876
"6933" 1386.4 42.41624 32.07248
"6934" 1386.6 41.12684 34.05721
"6935" 1386.8 40.46189 36.52489
"6936" 1387 39.95386 39.26833
"6937" 1387.2 38.80468 41.06795
"6938" 1387.4 36.96877 42.62824
"6939" 1387.6 34.85512 43.59076
"6940" 1387.8 32.52754 43.76872
"6941" 1388 29.34765 43.34297
"6942" 1388.2 25.86751 43.41611
"6943" 1388.4 22.45392 43.2581
"6944" 1388.6 18.96175 42.52032
"6945" 1388.8 16.30081 40.82019
"6946" 1389 13.59278 38.76306
"6947" 1389.2 12.56021 37.61537
"6948" 1389.4 13.26366 38.46552
"6949" 1389.6 13.89257 38.93155
"6950" 1389.8 14.43439 39.49675
"6951" 1390 14.46034 41.59613
"6952" 1390.2 14.5904 44.43221
"6953" 1390.4 14.71935 48.0968
"6954" 1390.6 14.62232 51.86205
"6955" 1390.8 13.61103 55.51421
"6956" 1391 11.42768 58.92757
"6957" 1391.2 9.250912 61.72713
"6958" 1391.4 7.218138 63.87417
"6959" 1391.6 5.103175 64.66393
"6960" 1391.8 5.980866 64.36928
"6961" 1392 7.64144 64.21776
"6962" 1392.2 8.965786 65.99779
"6963" 1392.4 11.47776 68.9043
"6964" 1392.6 14.15171 71.901
"6965" 1392.8 16.55878 74.97408
"6966" 1393 18.63291 77.84673
"6967" 1393.2 20.72463 81.61737
"6968" 1393.4 22.17333 85.12084
"6969" 1393.6 22.44086 89.15349
"6970" 1393.8 21.24559 92.00933
"6971" 1394 19.55932 95.169
"6972" 1394.2 17.35872 97.24759
"6973" 1394.4 14.37695 99.17438
"6974" 1394.6 13.94963 100.285
"6975" 1394.8 14.95725 101.218
"6976" 1395 16.57492 102.1065
"6977" 1395.2 19.20473 103.5404
"6978" 1395.4 22.79538 104.6353
"6979" 1395.6 26.55456 105.0257
"6980" 1395.8 30.61703 105.1792
"6981" 1396 34.23499 105.4296
"6982" 1396.2 37.70991 106.0262
"6983" 1396.4 40.61141 106.8355
"6984" 1396.6 44.22164 107.1774
"6985" 1396.8 47.49668 107.755
"6986" 1397 50.67567 108.198
"6987" 1397.2 53.65405 109.0199
"6988" 1397.4 56.20619 110.671
"6989" 1397.6 57.97967 113.0812
"6990" 1397.8 58.40308 116.0366
"6991" 1398 58.49635 119.5375
"6992" 1398.2 57.59477 122.4312
"6993" 1398.4 55.65379 124.8932
"6994" 1398.6 53.67245 127.3139
"6995" 1398.8 52.80296 129.3091
"6996" 1399 53.38997 130.1944
"6997" 1399.2 53.81549 129.3762
"6998" 1399.4 53.5566 128.1644
"6999" 1399.6 54.19053 126.8685
"7000" 1399.8 56.13359 125.3625
"7001" 1400 58.45509 123.4219
"7002" 1400.2 60.83218 121.3214
"7003" 1400.4 63.16747 118.7655
"7004" 1400.6 65.19571 116.0161
"7005" 1400.8 66.61677 113.3856
"7006" 1401 67.81493 110.3816
"7007" 1401.2 69.27685 107.7166
"7008" 1401.4 70.63734 104.9614
"7009" 1401.6 72.35648 102.9634
"7010" 1401.8 74.26163 101.3791
"7011" 1402 76.48849 99.85634
"7012" 1402.2 78.53664 98.17405
"7013" 1402.4 80.78877 96.79822
"7014" 1402.6 83.34002 95.19547
"7015" 1402.8 85.34016 93.25689
"7016" 1403 87.85914 90.01857
"7017" 1403.2 89.65184 87.10841
"7018" 1403.4 91.06418 84.18878
"7019" 1403.6 91.62581 81.64197
"7020" 1403.8 91.47187 78.3138
"7021" 1404 90.58719 74.35904
"7022" 1404.2 89.23127 71.83526
"7023" 1404.4 87.4002 70.63784
"7024" 1404.6 84.78479 69.39501
"7025" 1404.8 82.01386 68.17454
"7026" 1405 80.55008 66.95582
"7027" 1405.2 80.01632 65.44841
"7028" 1405.4 79.54505 63.86243
"7029" 1405.6 78.34953 62.67103
"7030" 1405.8 75.46656 60.9929
"7031" 1406 72.54306 60.49458
"7032" 1406.2 69.77359 60.94926
"7033" 1406.4 66.93038 61.71263
"7034" 1406.6 64.94057 62.77806
"7035" 1406.8 62.86177 63.57575
"7036" 1407 60.912 64.4817
"7037" 1407.2 59.07022 65.39811
"7038" 1407.4 57.76674 66.44847
"7039" 1407.6 56.43902 66.94982
"7040" 1407.8 54.96162 67.44183
"7041" 1408 53.5053 68.49805
"7042" 1408.2 52.9588 69.95471
"7043" 1408.4 52.88659 71.18632
"7044" 1408.6 53.25149 72.46514
"7045" 1408.8 53.8859 73.85847
"7046" 1409 54.66171 76.20212
"7047" 1409.2 55.22307 79.11865
"7048" 1409.4 55.92787 82.59037
"7049" 1409.6 55.86973 85.92144
"7050" 1409.8 54.75766 89.1781
"7051" 1410 52.80313 92.19044
"7052" 1410.2 51.24421 94.88967
"7053" 1410.4 49.20127 96.27901
"7054" 1410.6 46.51642 97.83595
"7055" 1410.8 43.86245 99.79316
"7056" 1411 41.69579 100.6374
"7057" 1411.2 38.99087 101.185
"7058" 1411.4 36.02527 102.6058
"7059" 1411.6 33.92915 103.1158
"7060" 1411.8 33.21398 102.4437
"7061" 1412 33.04047 101.6912
"7062" 1412.2 34.04059 101.4626
"7063" 1412.4 35.50564 101.539
"7064" 1412.6 36.61855 101.6888
"7065" 1412.8 37.99131 100.8077
"7066" 1413 39.60538 98.59324
"7067" 1413.2 41.37687 95.73573
"7068" 1413.4 42.84725 92.71946
"7069" 1413.6 43.4595 89.38048
"7070" 1413.8 42.90786 86.52972
"7071" 1414 41.5967 83.60842
"7072" 1414.2 40.55541 80.7251
"7073" 1414.4 39.45827 78.01685
"7074" 1414.6 37.65588 74.9682
"7075" 1414.8 34.74919 72.62766
"7076" 1415 31.52465 71.67431
"7077" 1415.2 27.85561 71.72835
"7078" 1415.4 24.86626 73.14375
"7079" 1415.6 21.72549 74.82044
"7080" 1415.8 18.64996 76.01407
"7081" 1416 15.41855 77.17144
"7082" 1416.2 11.861 78.91347
"7083" 1416.4 8.596723 79.7494
"7084" 1416.6 5.669577 79.00234
"7085" 1416.8 4.189695 78.5679
"7086" 1417 5.986053 78.87368
"7087" 1417.2 7.637303 78.79985
"7088" 1417.4 8.401593 78.0156
"7089" 1417.6 9.012836 75.60418
"7090" 1417.8 9.858195 72.39669
"7091" 1418 10.59173 69.3269
"7092" 1418.2 11.99078 66.22139
"7093" 1418.4 13.75194 63.4863
"7094" 1418.6 15.93828 61.03688
"7095" 1418.8 18.25467 59.51362
"7096" 1419 20.92733 58.42567
"7097" 1419.2 23.89959 57.96456
"7098" 1419.4 26.18331 58.02806
"7099" 1419.6 28.09302 57.60787
"7100" 1419.8 29.22996 56.58468
"7101" 1420 30.81594 54.87494
"7102" 1420.2 32.94478 53.17948
"7103" 1420.4 35.5862 52.03199
"7104" 1420.6 38.47657 51.06416
"7105" 1420.8 40.53133 50.38082
"7106" 1421 42.3463 49.55733
"7107" 1421.2 43.50612 48.40109
"7108" 1421.4 44.33917 46.59381
"7109" 1421.6 44.28535 43.96647
"7110" 1421.8 44.03364 40.72683
"7111" 1422 43.39695 37.57071
"7112" 1422.2 41.50306 34.83211
"7113" 1422.4 39.52532 32.65006
"7114" 1422.6 37.84465 30.04127
"7115" 1422.8 37.17908 27.79385
"7116" 1423 36.07985 25.64
"7117" 1423.2 34.97446 23.3574
"7118" 1423.4 34.16122 20.89051
"7119" 1423.6 33.77912 18.22825
"7120" 1423.8 34.11849 15.4411
"7121" 1424 35.47173 13.50102
"7122" 1424.2 37.18295 13.06938
"7123" 1424.4 39.42687 12.47565
"7124" 1424.6 41.72049 11.67677
"7125" 1424.8 44.17282 10.65531
"7126" 1425 46.762 10.53248
"7127" 1425.2 49.39004 10.67499
"7128" 1425.4 52.1108 10.33285
"7129" 1425.6 55.33624 9.809298
"7130" 1425.8 58.50973 9.29047
"7131" 1426 62.0075 8.236817
"7132" 1426.2 64.92498 7.556633
"7133" 1426.4 67.59573 7.846776
"7134" 1426.6 70.09181 8.394557
"7135" 1426.8 72.83209 8.248097
"7136" 1427 75.87877 6.922142
"7137" 1427.2 78.71071 4.997869
"7138" 1427.4 80.61316 4.08418
"7139" 1427.6 80.89916 4.373269
"7140" 1427.8 80.32385 4.303842
"7141" 1428 79.55447 4.181625
"7142" 1428.2 78.84836 4.301014
"7143" 1428.4 78.26406 4.536715
"7144" 1428.6 77.18556 4.614466
"7145" 1428.8 75.34796 4.000193
"7146" 1429 73.76795 3.684496
"7147" 1429.2 70.34864 2.957253
"7148" 1429.4 67.05102 2.636404
"7149" 1429.6 63.64581 2.50296
"7150" 1429.8 60.51878 2.836135
"7151" 1430 56.70481 4.0007
"7152" 1430.2 52.76349 5.396495
"7153" 1430.4 49.26845 6.422963
"7154" 1430.6 45.89662 7.879471
"7155" 1430.8 42.86686 9.925645
"7156" 1431 39.7082 11.55689
"7157" 1431.2 36.05411 12.77675
"7158" 1431.4 32.48615 13.02519
"7159" 1431.6 28.97867 13.32617
"7160" 1431.8 26.90411 14.90773
"7161" 1432 25.25672 17.57563
"7162" 1432.2 23.41862 20.48027
"7163" 1432.4 21.44762 23.42951
"7164" 1432.6 19.10088 25.78812
"7165" 1432.8 16.71631 27.77539
"7166" 1433 15.10314 30.36706
"7167" 1433.2 14.26005 33.05506
"7168" 1433.4 14.04764 35.91138
"7169" 1433.6 14.72359 38.5212
"7170" 1433.8 14.96736 41.97215
"7171" 1434 15.12549 44.69862
"7172" 1434.2 14.82734 47.95208
"7173" 1434.4 13.78945 51.06135
"7174" 1434.6 12.58861 53.95015
"7175" 1434.8 10.99835 57.08722
"7176" 1435 8.564772 60.05731
"7177" 1435.2 5.977085 62.48969
"7178" 1435.4 4.835814 65.02176
"7179" 1435.6 5.284461 67.51452
"7180" 1435.8 6.122556 70.69731
"7181" 1436 7.458142 73.55392
"7182" 1436.2 9.254965 76.91926
"7183" 1436.4 11.24539 80.31446
"7184" 1436.6 13.13012 83.78811
"7185" 1436.8 14.17811 86.83794
"7186" 1437 15.32356 89.6128
"7187" 1437.2 16.51684 92.4873
"7188" 1437.4 17.70463 96.02662
"7189" 1437.6 18.07101 99.83591
"7190" 1437.8 18.35248 103.8307
"7191" 1438 18.85738 107.7643
"7192" 1438.2 19.54376 110.5288
"7193" 1438.4 21.13813 112.6737
"7194" 1438.6 23.36011 115.1026
"7195" 1438.8 25.40643 117.7454
"7196" 1439 27.76409 119.8059
"7197" 1439.2 30.72046 121.9495
"7198" 1439.4 33.69548 123.6529
"7199" 1439.6 36.42189 125.1876
"7200" 1439.8 39.75059 125.9721
"7201" 1440 43.04092 126.0449
"7202" 1440.2 46.47569 126.4452
"7203" 1440.4 49.93477 127.5851
"7204" 1440.6 53.28514 129.5008
"7205" 1440.8 56.42057 131.6517
"7206" 1441 59.78825 133.7451
"7207" 1441.2 61.51125 133.7368
"7208" 1441.4 64.77398 133.9558
"7209" 1441.6 68.99151 133.9554
"7210" 1441.8 72.97505 133.6105
"7211" 1442 77.1427 133.2756
"7212" 1442.2 81.00672 132.1201
"7213" 1442.4 84.88313 130.7275
"7214" 1442.6 89.10679 129.4462
"7215" 1442.8 93.2048 128.7432
"7216" 1443 96.86098 127.4781
"7217" 1443.2 99.74134 125.3836
"7218" 1443.4 102.6679 123.1643
"7219" 1443.6 105.178 120.8876
"7220" 1443.8 108.4342 118.6674
"7221" 1444 111.3238 117.191
"7222" 1444.2 114.0904 115.6244
"7223" 1444.4 117.0054 112.3017
"7224" 1444.6 119.067 109.1963
"7225" 1444.8 121.1552 107.046
"7226" 1445 123.4516 105.1177
"7227" 1445.2 124.5422 103.4299
"7228" 1445.4 124.5349 102.9139
"7229" 1445.6 126.0201 100.2093
"7230" 1445.8 127.6305 96.80611
"7231" 1446 129.0043 93.02483
"7232" 1446.2 130.4242 89.4733
"7233" 1446.4 131.9109 86.055
"7234" 1446.6 132.7138 82.32009
"7235" 1446.8 133.3159 78.30123
"7236" 1447 133.357 75.39088
"7237" 1447.2 133.8148 71.67553
"7238" 1447.4 134.0058 67.45629
"7239" 1447.6 134.4348 63.42383
"7240" 1447.8 134.2383 59.49229
"7241" 1448 133.2416 55.39919
"7242" 1448.2 132.1709 51.65998
"7243" 1448.4 131.2638 48.0488
"7244" 1448.6 130.9745 44.09519
"7245" 1448.8 130.1088 42.08966
"7246" 1449 128.2311 39.77199
"7247" 1449.2 126.1683 36.68427
"7248" 1449.4 123.8325 33.52996
"7249" 1449.6 121.9719 30.90696
"7250" 1449.8 119.7373 27.74837
"7251" 1450 117.4623 25.10126
"7252" 1450.2 115.1161 22.39324
"7253" 1450.4 112.9899 19.90448
"7254" 1450.6 110.9772 17.83949
"7255" 1450.8 108.1969 16.32437
"7256" 1451 104.6008 15.82288
"7257" 1451.2 101.2628 15.56883
"7258" 1451.4 98.44702 15.72153
"7259" 1451.6 96.07934 16.11238
"7260" 1451.8 93.92024 15.80599
"7261" 1452 91.70894 14.8285
"7262" 1452.2 88.67465 13.64853
"7263" 1452.4 85.52129 13.19843
"7264" 1452.6 81.5519 12.97657
"7265" 1452.8 78.20472 11.70487
"7266" 1453 75.47982 10.4024
"7267" 1453.2 72.19648 9.609654
"7268" 1453.4 68.31011 9.098607
"7269" 1453.6 65.31936 8.069789
"7270" 1453.8 62.11181 6.649757
"7271" 1454 58.5108 5.451245
"7272" 1454.2 55.14906 5.493969
"7273" 1454.4 51.52432 6.442855
"7274" 1454.6 48.20126 7.663796
"7275" 1454.8 45.14618 9.509891
"7276" 1455 42.78599 11.59284
"7277" 1455.2 39.96227 14.04035
"7278" 1455.4 37.67613 16.68408
"7279" 1455.6 35.84011 19.22359
"7280" 1455.8 34.14324 22.03917
"7281" 1456 32.7265 24.26667
"7282" 1456.2 30.76281 26.12659
"7283" 1456.4 28.05082 28.13818
"7284" 1456.6 25.178 29.97272
"7285" 1456.8 21.92681 31.66104
"7286" 1457 19.22604 33.12019
"7287" 1457.2 17.10847 35.12172
"7288" 1457.4 15.21563 38.16487
"7289" 1457.6 14.30028 41.52217
"7290" 1457.8 13.53515 44.80451
"7291" 1458 12.24031 48.24872
"7292" 1458.2 11.38186 51.66997
"7293" 1458.4 10.97327 54.98134
"7294" 1458.6 11.08698 58.63709
"7295" 1458.8 11.51987 61.73059
"7296" 1459 12.42511 64.27621
"7297" 1459.2 13.35684 64.64987
"7298" 1459.4 14.30179 64.63341
"7299" 1459.6 15.32483 65.22101
"7300" 1459.8 16.40677 65.99464
"7301" 1460 17.69437 66.57318
"7302" 1460.2 19.93403 67.4666
"7303" 1460.4 21.89765 67.81847
"7304" 1460.6 23.68029 67.46835
"7305" 1460.8 25.22507 67.7067
"7306" 1461 26.06638 68.86534
"7307" 1461.2 26.62512 70.87103
"7308" 1461.4 27.1041 73.60332
"7309" 1461.6 26.82804 76.31618
"7310" 1461.8 26.26124 79.38365
"7311" 1462 25.8536 82.95701
"7312" 1462.2 25.1824 86.76053
"7313" 1462.4 23.7586 90.41265
"7314" 1462.6 21.79982 93.32842
"7315" 1462.8 19.1546 96.3839
"7316" 1463 16.73769 99.36656
"7317" 1463.2 15.09524 102.5942
"7318" 1463.4 15.56429 104.4724
"7319" 1463.6 16.82132 105.0184
"7320" 1463.8 18.90893 106.0651
"7321" 1464 21.82212 108.1332
"7322" 1464.2 24.91724 110.0572
"7323" 1464.4 28.43533 111.9603
"7324" 1464.6 31.65291 114.164
"7325" 1464.8 34.75651 116.8359
"7326" 1465 37.94539 119.6911
"7327" 1465.2 40.59552 122.1907
"7328" 1465.4 43.36913 124.7498
"7329" 1465.6 45.52287 127.7224
"7330" 1465.8 48.27814 129.9509
"7331" 1466 51.66205 131.0421
"7332" 1466.2 55.40504 131.5868
"7333" 1466.4 59.36263 131.973
"7334" 1466.6 63.13269 132.7323
"7335" 1466.8 66.89514 133.7104
"7336" 1467 70.66008 134.0761
"7337" 1467.2 73.73564 133.4495
"7338" 1467.4 75.10153 132.6852
"7339" 1467.6 78.48502 130.8098
"7340" 1467.8 82.3193 129.2618
"7341" 1468 86.21459 128.101
"7342" 1468.2 90.30843 127.3488
"7343" 1468.4 94.25395 127.5615
"7344" 1468.6 97.03544 127.7938
"7345" 1468.8 98.30697 127.2946
"7346" 1469 98.44583 126.9468
"7347" 1469.2 99.07383 125.9149
"7348" 1469.4 101.0716 124.295
"7349" 1469.6 103.6316 122.3762
"7350" 1469.8 106.6144 120.493
"7351" 1470 109.9377 118.6536
"7352" 1470.2 112.7873 116.6807
"7353" 1470.4 115.062 114.9355
"7354" 1470.6 116.7994 112.775
"7355" 1470.8 118.7011 110.1881
"7356" 1471 120.9565 107.5058
"7357" 1471.2 123.2731 105.1146
"7358" 1471.4 124.4294 103.8303
"7359" 1471.6 124.6857 102.4571
"7360" 1471.8 125.5235 99.68084
"7361" 1472 127.2622 96.24341
"7362" 1472.2 129.1799 93.10979
"7363" 1472.4 130.8481 89.48787
"7364" 1472.6 131.9677 85.98742
"7365" 1472.8 132.9768 81.83905
"7366" 1473 133.9608 77.89949
"7367" 1473.2 134.5874 73.9917
"7368" 1473.4 134.7712 70.08143
"7369" 1473.6 134.6881 66.33396
"7370" 1473.8 133.9826 62.34547
"7371" 1474 133.3043 58.95122
"7372" 1474.2 132.7337 55.86065
"7373" 1474.4 132.7333 52.28446
"7374" 1474.6 132.9033 49.35544
"7375" 1474.8 132.4977 48.13407
"7376" 1475 131.2038 46.34094
"7377" 1475.2 129.9023 43.46064
"7378" 1475.4 128.2741 39.94796
"7379" 1475.6 127.0679 36.72187
"7380" 1475.8 125.053 33.77039
"7381" 1476 122.8099 31.92466
"7382" 1476.2 120.8508 30.0064
"7383" 1476.4 118.2203 27.46325
"7384" 1476.6 115.8387 24.9475
"7385" 1476.8 114.3112 22.77801
"7386" 1477 113.587 21.06219
"7387" 1477.2 111.9462 19.26961
"7388" 1477.4 110.3596 17.95941
"7389" 1477.6 107.7965 15.8164
"7390" 1477.8 105.8933 13.52556
"7391" 1478 103.4448 10.4878
"7392" 1478.2 100.9454 9.682608
"7393" 1478.4 97.91709 9.613143
"7394" 1478.6 94.20404 9.817745
"7395" 1478.8 90.84654 10.24577
"7396" 1479 88.02847 10.49139
"7397" 1479.2 85.31156 10.95884
"7398" 1479.4 82.79364 11.42266
"7399" 1479.6 80.24737 11.32959
"7400" 1479.8 77.42533 11.14365
"7401" 1480 74.41354 11.41346
"7402" 1480.2 71.72939 12.01906
"7403" 1480.4 68.14899 12.67216
"7404" 1480.6 64.46918 13.34988
"7405" 1480.8 60.95528 14.06379
"7406" 1481 57.61824 14.55367
"7407" 1481.2 53.88728 15.31248
"7408" 1481.4 50.43947 16.13589
"7409" 1481.6 47.12914 17.32164
"7410" 1481.8 43.74476 18.68414
"7411" 1482 40.72054 20.46657
"7412" 1482.2 37.35902 22.1722
"7413" 1482.4 34.34424 23.7872
"7414" 1482.6 31.3994 25.20189
"7415" 1482.8 27.7457 26.62212
"7416" 1483 24.50796 27.55489
"7417" 1483.2 21.19688 27.31539
"7418" 1483.4 18.22168 27.48448
"7419" 1483.6 16.63208 28.42177
"7420" 1483.8 16.03334 30.05024
"7421" 1484 15.98424 32.1319
"7422" 1484.2 15.26642 35.67568
"7423" 1484.4 14.94707 39.29877
"7424" 1484.6 14.69036 43.01075
"7425" 1484.8 14.60885 46.57559
"7426" 1485 14.70732 49.87023
"7427" 1485.2 14.17557 53.23649
"7428" 1485.4 13.26249 56.25968
"7429" 1485.6 12.3586 59.0073
"7430" 1485.8 11.30932 62.21748
"7431" 1486 10.57554 65.5298
"7432" 1486.2 10.38246 68.56225
"7433" 1486.4 9.784416 70.5557
"7434" 1486.6 8.909593 73.02234
"7435" 1486.8 7.865731 75.58663
"7436" 1487 6.641494 78.61171
"7437" 1487.2 6.360243 82.06222
"7438" 1487.4 7.704713 85.25366
"7439" 1487.6 10.01914 87.46344
"7440" 1487.8 12.75679 89.51967
"7441" 1488 15.80982 91.45558
"7442" 1488.2 18.77048 92.75887
"7443" 1488.4 21.17794 93.16659
"7444" 1488.6 22.40733 93.83947
"7445" 1488.8 23.06004 95.14462
"7446" 1489 24.42523 97.43648
"7447" 1489.2 25.7379 100.1573
"7448" 1489.4 27.35113 102.9412
"7449" 1489.6 28.69162 105.1117
"7450" 1489.8 30.64675 107.2358
"7451" 1490 32.89919 109.7307
"7452" 1490.2 34.71339 112.5293
"7453" 1490.4 36.62342 115.2058
"7454" 1490.6 38.50792 118.2604
"7455" 1490.8 39.50052 121.6949
"7456" 1491 39.52194 125.2735
"7457" 1491.2 39.85229 127.4925
"7458" 1491.4 40.15048 128.0141
"7459" 1491.6 40.68096 128.2617
"7460" 1491.8 41.63781 128.0057
"7461" 1492 43.35495 127.8499
"7462" 1492.2 46.24603 127.8974
"7463" 1492.4 49.5659 127.7727
"7464" 1492.6 52.93417 128.0049
"7465" 1492.8 56.26394 128.3789
"7466" 1493 60.01768 129.0614
"7467" 1493.2 64.05024 129.653
"7468" 1493.4 68.37178 130.489
"7469" 1493.6 72.59109 131.8357
"7470" 1493.8 76.1991 133.3655
"7471" 1494 78.46558 133.5538
"7472" 1494.2 79.88307 132.968
"7473" 1494.4 82.52404 132.0032
"7474" 1494.6 85.95479 130.2303
"7475" 1494.8 90.01785 128.8307
"7476" 1495 93.79833 127.6514
"7477" 1495.2 97.9073 126.3114
"7478" 1495.4 101.226 124.3444
"7479" 1495.6 104.6704 122.0093
"7480" 1495.8 107.8964 119.8149
"7481" 1496 110.9139 117.806
"7482" 1496.2 113.7867 115.6683
"7483" 1496.4 116.0862 113.0757
"7484" 1496.6 117.4583 110.1375
"7485" 1496.8 119.1432 107.2504
"7486" 1497 121.5384 104.1552
"7487" 1497.2 124.0433 102.3642
"7488" 1497.4 126.1272 100.3461
"7489" 1497.6 126.5013 98.26581
"7490" 1497.8 126.7575 95.25525
"7491" 1498 127.1099 91.75704
"7492" 1498.2 127.1861 87.65655
"7493" 1498.4 127.1135 84.01019
"7494" 1498.6 127.5269 80.34285
"7495" 1498.8 128.0972 77.19694
"7496" 1499 128.9861 73.83605
"7497" 1499.2 130.3612 70.6876
"7498" 1499.4 131.7425 67.89154
"7499" 1499.6 133.5178 64.63035
"7500" 1499.8 134.7691 61.13397
"7501" 1500 134.5004 59.10287
"7502" 1500.2 132.9945 56.45124
"7503" 1500.4 131.5821 53.0231
"7504" 1500.6 130.1087 49.43825
"7505" 1500.8 128.4938 46.09521
"7506" 1501 126.6711 43.10558
"7507" 1501.2 124.844 39.97029
"7508" 1501.4 123.5021 36.74557
"7509" 1501.6 121.6183 34.11312
"7510" 1501.8 119.2109 31.24299
"7511" 1502 116.4675 29.08176
"7512" 1502.2 114.0209 27.17426
"7513" 1502.4 111.497 24.72774
"7514" 1502.6 108.9113 22.32713
"7515" 1502.8 106.4243 19.43605
"7516" 1503 104.7161 16.68721
"7517" 1503.2 103.1681 13.81103
"7518" 1503.4 100.6472 11.46946
"7519" 1503.6 97.94131 9.652536
"7520" 1503.8 94.49531 8.389425
"7521" 1504 90.95617 7.41456
"7522" 1504.2 87.49726 6.563036
"7523" 1504.4 84.184 6.485095
"7524" 1504.6 81.0248 6.179728
"7525" 1504.8 77.88845 5.639156
"7526" 1505 74.15581 5.33753
"7527" 1505.2 70.67913 4.852954
"7528" 1505.4 67.26182 4.255652
"7529" 1505.6 64.41684 3.907497
"7530" 1505.8 61.98181 4.611205
"7531" 1506 59.45953 6.242852
"7532" 1506.2 56.74035 8.070232
"7533" 1506.4 53.76122 9.643855
"7534" 1506.6 50.32209 11.32584
"7535" 1506.8 47.30059 12.89622
"7536" 1507 43.9932 13.98072
"7537" 1507.2 40.34279 14.73541
"7538" 1507.4 36.46061 15.15376
"7539" 1507.6 32.73044 16.12213
"7540" 1507.8 29.45212 17.10588
"7541" 1508 26.40833 17.93123
"7542" 1508.2 25.83797 19.09044
"7543" 1508.4 25.96029 20.91296
"7544" 1508.6 25.43601 23.80511
"7545" 1508.8 26.01274 26.0148
"7546" 1509 26.64243 27.66761
"7547" 1509.2 27.3979 29.509
"7548" 1509.4 28.55824 31.57861
"7549" 1509.6 29.76093 33.80911
"7550" 1509.8 30.31288 36.37345
"7551" 1510 30.22498 38.2124
"7552" 1510.2 30.40959 39.85526
"7553" 1510.4 30.2528 40.31942
"7554" 1510.6 29.81237 40.87791
"7555" 1510.8 28.68549 42.2713
"7556" 1511 27.36443 43.91755
"7557" 1511.2 25.5966 45.09902
"7558" 1511.4 23.56793 45.50297
"7559" 1511.6 20.9943 46.33813
"7560" 1511.8 18.22244 47.63841
"7561" 1512 15.7848 49.35001
"7562" 1512.2 12.99916 51.33385
"7563" 1512.4 10.34895 53.49925
"7564" 1512.6 8.670448 55.97309
"7565" 1512.8 8.192841 59.36896
"7566" 1513 8.597407 63.13946
"7567" 1513.2 9.30721 66.86804
"7568" 1513.4 9.830762 70.68449
"7569" 1513.6 9.343343 74.43973
"7570" 1513.8 8.540221 78.17108
"7571" 1514 8.345108 81.69307
"7572" 1514.2 8.518853 85.7358
"7573" 1514.4 9.268462 89.61469
"7574" 1514.6 10.98225 92.83083
"7575" 1514.8 13.05925 95.60546
"7576" 1515 15.28905 98.54587
"7577" 1515.2 16.68713 101.9712
"7578" 1515.4 17.70944 106.0252
"7579" 1515.6 18.07058 109.8055
"7580" 1515.8 18.81831 109.8465
"7581" 1516 20.81792 111.8847
"7582" 1516.2 23.67763 114.6103
"7583" 1516.4 26.46446 117.1347
"7584" 1516.6 29.30619 119.8584
"7585" 1516.8 31.95471 122.4178
"7586" 1517 34.64954 124.8965
"7587" 1517.2 37.21102 126.3553
"7588" 1517.4 40.67538 127.056
"7589" 1517.6 43.93946 127.6795
"7590" 1517.8 47.2988 128.5747
"7591" 1518 50.93861 130.0266
"7592" 1518.2 54.51659 131.5892
"7593" 1518.4 57.46032 133.3475
"7594" 1518.6 58.42962 133.7449
"7595" 1518.8 59.52307 133.7752
"7596" 1519 60.55866 133.3196
"7597" 1519.2 62.7763 133.0625
"7598" 1519.4 65.7795 133.1958
"7599" 1519.6 69.22425 133.4592
"7600" 1519.8 73.02037 133.9824
"7601" 1520 76.17677 133.6596
"7602" 1520.2 79.58267 132.881
"7603" 1520.4 83.33076 132.0101
"7604" 1520.6 86.9528 130.7855
"7605" 1520.8 90.67557 129.2699
"7606" 1521 94.47754 128.2434
"7607" 1521.2 98.1101 126.7412
"7608" 1521.4 101.6389 124.7038
"7609" 1521.6 104.5323 122.8849
"7610" 1521.8 107.9064 120.8125
"7611" 1522 110.2913 119.6812
"7612" 1522.2 111.1697 118.848
"7613" 1522.4 112.1255 117.8141
"7614" 1522.6 113.3108 115.9444
"7615" 1522.8 115.3847 113.8154
"7616" 1523 117.9748 111.3099
"7617" 1523.2 120.3177 108.4213
"7618" 1523.4 122.6776 105.5911
"7619" 1523.6 124.6415 102.3421
"7620" 1523.8 126.7206 98.88611
"7621" 1524 128.5755 95.72101
"7622" 1524.2 129.7926 92.74712
"7623" 1524.4 131.1005 89.08772
"7624" 1524.6 131.9934 85.78841
"7625" 1524.8 132.0114 81.85541
"7626" 1525 131.8824 78.13418
"7627" 1525.2 132.4254 74.07375
"7628" 1525.4 133.6519 70.54895
"7629" 1525.6 134.7596 66.80805
"7630" 1525.8 134.5748 63.5292
"7631" 1526 133.5916 60.57118
"7632" 1526.2 132.4346 57.06444
"7633" 1526.4 131.0767 53.8436
"7634" 1526.6 129.622 50.70082
"7635" 1526.8 127.8727 48.06339
"7636" 1527 126.2806 45.77646
"7637" 1527.2 125.1225 43.46696
"7638" 1527.4 124.2616 41.13049
"7639" 1527.6 124.2836 38.98093
"7640" 1527.8 124.9446 37.16932
"7641" 1528 125.3623 35.12204
"7642" 1528.2 124.9923 32.26021
"7643" 1528.4 123.2712 30.05269
"7644" 1528.6 121.0092 27.57017
"7645" 1528.8 118.5652 25.12692
"7646" 1529 116.0349 23.2242
"7647" 1529.2 113.4976 21.42834
"7648" 1529.4 110.8244 19.99193
"7649" 1529.6 107.9286 18.25954
"7650" 1529.8 105.1062 17.51757
"7651" 1530 102.0813 17.88592
"7652" 1530.2 99.23385 18.49394
"7653" 1530.4 96.8234 19.98619
"7654" 1530.6 95.50203 20.76825
"7655" 1530.8 93.66386 21.20871
"7656" 1531 91.273 21.37293
"7657" 1531.2 88.53868 21.44589
"7658" 1531.4 86.11579 22.48457
"7659" 1531.6 84.28284 24.15148
"7660" 1531.8 82.37697 26.41552
"7661" 1532 80.41716 28.4082
"7662" 1532.2 77.79566 30.31093
"7663" 1532.4 75.30883 31.55873
"7664" 1532.6 73.11878 32.54918
"7665" 1532.8 71.17865 32.94879
"7666" 1533 69.22742 33.68894
"7667" 1533.2 67.62061 34.64595
"7668" 1533.4 66.29473 36.2896
"7669" 1533.6 64.2013 37.91022
"7670" 1533.8 61.99921 39.53784
"7671" 1534 59.99076 41.48225
"7672" 1534.2 58.64681 43.59367
"7673" 1534.4 57.21505 45.40113
"7674" 1534.6 55.6067 46.45564
"7675" 1534.8 53.42362 47.32861
"7676" 1535 51.18336 48.83346
"7677" 1535.2 49.0934 50.07299
"7678" 1535.4 46.92512 51.15618
"7679" 1535.6 45.55693 52.55829
"7680" 1535.8 44.9566 53.9722
"7681" 1536 44.70835 55.98496
"7682" 1536.2 44.77016 58.47228
"7683" 1536.4 44.43421 61.11241
"7684" 1536.6 44.47277 63.31493
"7685" 1536.8 44.49182 66.44998
"7686" 1537 43.52746 69.13988
"7687" 1537.2 42.72247 71.76503
"7688" 1537.4 42.84756 74.0871
"7689" 1537.6 43.48713 77.13507
"7690" 1537.8 44.43656 80.04649
"7691" 1538 45.91627 83.6175
"7692" 1538.2 46.58827 86.55606
"7693" 1538.4 46.60901 90.05289
"7694" 1538.6 46.90662 93.17766
"7695" 1538.8 47.27938 96.90675
"7696" 1539 46.53687 100.2199
"7697" 1539.2 44.70544 102.2588
"7698" 1539.4 42.38903 104.1258
"7699" 1539.6 40.17846 106.7994
"7700" 1539.8 39.2765 109.3207
"7701" 1540 39.87087 111.7176
"7702" 1540.2 41.53654 113.0611
"7703" 1540.4 43.99065 113.7985
"7704" 1540.6 47.08147 114.6228
"7705" 1540.8 50.74738 114.5962
"7706" 1541 54.28245 114.3262
"7707" 1541.2 57.48122 113.536
"7708" 1541.4 61.2782 112.3779
"7709" 1541.6 64.79315 111.1524
"7710" 1541.8 67.90209 109.6944
"7711" 1542 70.81538 107.8822
"7712" 1542.2 73.39618 105.9041
"7713" 1542.4 75.81919 104.4617
"7714" 1542.6 78.84632 103.8248
"7715" 1542.8 82.4943 103.6201
"7716" 1543 86.45297 103.5619
"7717" 1543.2 89.88707 103.1944
"7718" 1543.4 93.77996 102.5579
"7719" 1543.6 97.47765 101.6102
"7720" 1543.8 101.0629 100.472
"7721" 1544 104.9535 99.01023
"7722" 1544.2 108.3219 98.02654
"7723" 1544.4 112.2289 97.89603
"7724" 1544.6 115.865 98.3185
"7725" 1544.8 118.7547 99.40309
"7726" 1545 122.2099 101.0774
"7727" 1545.2 124.0191 101.9811
"7728" 1545.4 124.2585 102.3055
"7729" 1545.6 124.335 102.3175
"7730" 1545.8 124.0577 102.0262
"7731" 1546 124.0738 101.4244
"7732" 1546.2 124.2264 100.5178
"7733" 1546.4 125.212 99.119
"7734" 1546.6 127.2415 97.17719
"7735" 1546.8 128.6599 95.3434
"7736" 1547 129.1046 93.62943
"7737" 1547.2 129.3642 91.10442
"7738" 1547.4 129.9114 88.98512
"7739" 1547.6 131.085 86.64156
"7740" 1547.8 133.2416 78.24296
"7741" 1548 133.8821 71.97889
"7742" 1548.2 134.8952 67.93949
"7743" 1548.4 135.0869 64.896
"7744" 1548.6 134.4191 61.791
"7745" 1548.8 133.6979 57.47889
"7746" 1549 133.0335 53.51127
"7747" 1549.2 132.3096 50.5291
"7748" 1549.4 130.2473 46.97986
"7749" 1549.6 127.5391 43.78271
"7750" 1549.8 125.0469 40.74014
"7751" 1550 124.0958 37.91897
"7752" 1550.2 123.6421 33.92473
"7753" 1550.4 123.3174 30.16545
"7754" 1550.6 122.3257 27.45973
"7755" 1550.8 121.2194 26.24508
"7756" 1551 118.7414 24.78617
"7757" 1551.2 115.3067 23.059
"7758" 1551.4 111.6176 21.87025
"7759" 1551.6 107.8712 20.71852
"7760" 1551.8 104.141 19.35333
"7761" 1552 101.2816 17.5202
"7762" 1552.2 98.40869 15.47393
"7763" 1552.4 95.38684 12.36423
"7764" 1552.6 92.62181 9.655333
"7765" 1552.8 90.20058 7.144065
"7766" 1553 87.38037 4.825013
"7767" 1553.2 83.97558 3.291801
"7768" 1553.4 80.93015 1.913208
"7769" 1553.6 77.80652 2.001042
"7770" 1553.8 75.69181 3.503198
"7771" 1554 73.43231 5.755944
"7772" 1554.2 71.27297 8.517202
"7773" 1554.4 69.60332 11.287
"7774" 1554.6 67.80031 14.06074
"7775" 1554.8 66.09996 16.56011
"7776" 1555 64.75959 19.2755
"7777" 1555.2 63.28782 22.3148
"7778" 1555.4 61.80608 25.3063
"7779" 1555.6 61.23688 28.40069
"7780" 1555.8 61.17022 31.73449
"7781" 1556 61.94305 33.87059
"7782" 1556.2 62.91985 35.88553
"7783" 1556.4 63.99078 39.02388
"7784" 1556.6 64.80162 41.91107
"7785" 1556.8 65.04309 44.48257
"7786" 1557 64.95914 46.9199
"7787" 1557.2 64.37308 49.05363
"7788" 1557.4 63.53872 51.09463
"7789" 1557.6 63.05116 52.93276
"7790" 1557.8 62.33488 55.36772
"7791" 1558 61.04719 57.72544
"7792" 1558.2 60.11837 60.11383
"7793" 1558.4 59.84653 62.8408
"7794" 1558.6 60.2897 65.23817
"7795" 1558.8 60.73326 68.0889
"7796" 1559 61.23026 70.43707
"7797" 1559.2 62.49295 72.60466
"7798" 1559.4 64.4202 74.41629
"7799" 1559.6 66.4171 76.7412
"7800" 1559.8 68.63092 79.31568
"7801" 1560 71.29754 81.53855
"7802" 1560.2 73.80959 83.50646
"7803" 1560.4 75.71438 85.72422
"7804" 1560.6 77.74167 87.62244
"7805" 1560.8 80.11326 89.27575
"7806" 1561 82.81577 90.92655
"7807" 1561.2 85.62756 92.89376
"7808" 1561.4 87.90761 95.2473
"7809" 1561.6 88.61778 98.13166
"7810" 1561.8 87.90045 101.1391
"7811" 1562 87.49954 104.13
"7812" 1562.2 87.25891 107.4314
"7813" 1562.4 86.82137 110.5931
"7814" 1562.6 85.70581 112.8347
"7815" 1562.8 84.08736 115.1033
"7816" 1563 82.12018 117.1588
"7817" 1563.2 80.23845 119.3753
"7818" 1563.4 77.9969 121.6042
"7819" 1563.6 76.04521 123.6024
"7820" 1563.8 73.56026 125.983
"7821" 1564 71.31659 128.1882
"7822" 1564.2 69.42489 130.7398
"7823" 1564.4 69.30848 132.1589
"7824" 1564.6 69.52989 132.1277
"7825" 1564.8 69.42389 131.0796
"7826" 1565 69.5489 129.2766
"7827" 1565.2 69.76973 128.4095
"7828" 1565.4 70.05783 128.0429
"7829" 1565.6 71.03047 127.6708
"7830" 1565.8 73.40895 128.1702
"7831" 1566 76.27257 128.7152
"7832" 1566.2 79.28844 128.9868
"7833" 1566.4 82.4246 129.067
"7834" 1566.6 85.62773 129.6626
"7835" 1566.8 88.80961 130.4417
"7836" 1567 89.41864 130.5085
"7837" 1567.2 90.55258 130.5482
"7838" 1567.4 90.52787 129.35
"7839" 1567.6 90.61223 129.2017
"7840" 1567.8 90.79388 128.9738
"7841" 1568 92.18169 127.3712
"7842" 1568.2 94.25746 125.372
"7843" 1568.4 96.81496 123.0414
"7844" 1568.6 98.91192 120.1975
"7845" 1568.8 100.7962 117.3304
"7846" 1569 102.4493 114.3822
"7847" 1569.2 104.5754 111.6611
"7848" 1569.4 107.0234 109.2712
"7849" 1569.6 109.018 107.2976
"7850" 1569.8 111.7457 105.0921
"7851" 1570 114.3795 103.6687
"7852" 1570.2 117.2967 102.9975
"7853" 1570.4 120.7016 102.8269
"7854" 1570.6 123.6045 102.5173
"7855" 1570.8 124.271 102.6481
"7856" 1571 124.2816 102.405
"7857" 1571.2 124.6343 101.7353
"7858" 1571.4 124.9983 100.5568
"7859" 1571.6 125.5666 98.83259
"7860" 1571.8 126.3086 96.03233
"7861" 1572 127.1712 93.05034
"7862" 1572.2 127.9571 90.13006
"7863" 1572.4 128.6243 87.01507
"7864" 1572.6 129.2945 83.77147
"7865" 1572.8 129.7534 80.26367
"7866" 1573 130.003 76.66675
"7867" 1573.2 130.546 73.40623
"7868" 1573.4 131.1805 69.94469
"7869" 1573.6 131.8733 66.04934
"7870" 1573.8 132.3905 62.49572
"7871" 1574 133.0376 59.12809
"7872" 1574.2 133.7649 55.71532
"7873" 1574.4 133.5054 52.58622
"7874" 1574.6 131.9729 49.90549
"7875" 1574.8 129.8965 47.14464
"7876" 1575 127.7526 44.40763
"7877" 1575.2 126.0196 42.31347
"7878" 1575.4 124.5768 40.12485
"7879" 1575.6 122.5308 37.55737
"7880" 1575.8 120.1984 34.98354
"7881" 1576 117.2659 32.97391
"7882" 1576.2 114.2972 31.3479
"7883" 1576.4 111.5585 30.7128
"7884" 1576.6 109.6198 30.31988
"7885" 1576.8 107.646 29.3344
"7886" 1577 104.6947 28.03755
"7887" 1577.2 101.6589 27.44833
"7888" 1577.4 98.89699 26.92586
"7889" 1577.6 95.85912 26.20949
"7890" 1577.8 93.50244 26.00966
"7891" 1578 90.74665 26.42486
"7892" 1578.2 88.15002 26.96148
"7893" 1578.4 85.74219 27.80072
"7894" 1578.6 84.5376 28.96297
"7895" 1578.8 83.55447 30.36625
"7896" 1579 83.56402 31.27392
"7897" 1579.2 83.84352 32.10641
"7898" 1579.4 83.72053 32.69765
"7899" 1579.6 83.60568 32.7132
"7900" 1579.8 83.13413 32.58013
"7901" 1580 82.35243 32.4413
"7902" 1580.2 80.96803 32.34624
"7903" 1580.4 78.69389 32.54148
"7904" 1580.6 76.14515 32.65078
"7905" 1580.8 73.3186 32.54267
"7906" 1581 71.46903 31.86965
"7907" 1581.2 69.34701 30.70258
"7908" 1581.4 66.47238 29.40538
"7909" 1581.6 63.52367 28.17173
"7910" 1581.8 60.46625 27.12426
"7911" 1582 57.17571 26.20013
"7912" 1582.2 54.04485 24.71048
"7913" 1582.4 50.74846 22.85926
"7914" 1582.6 47.46508 20.8601
"7915" 1582.8 44.78716 18.59051
"7916" 1583 42.20655 15.57995
"7917" 1583.2 40.04944 13.14401
"7918" 1583.4 37.76475 11.97726
"7919" 1583.6 35.81025 12.40748
"7920" 1583.8 35.37637 13.52051
"7921" 1584 34.34288 15.30264
"7922" 1584.2 32.58457 17.84471
"7923" 1584.4 31.11989 20.27179
"7924" 1584.6 29.17946 22.80728
"7925" 1584.8 28.0251 25.30614
"7926" 1585 27.29392 28.35822
"7927" 1585.2 26.95289 31.67791
"7928" 1585.4 27.04571 34.81113
"7929" 1585.6 26.89161 38.17067
"7930" 1585.8 26.46297 41.28703
"7931" 1586 26.20557 44.22704
"7932" 1586.2 25.97551 45.53423
"7933" 1586.4 25.45343 46.6084
"7934" 1586.6 25.18647 47.87968
"7935" 1586.8 25.02209 49.92342
"7936" 1587 24.80977 51.69068
"7937" 1587.2 23.89957 53.30167
"7938" 1587.4 22.9269 55.40274
"7939" 1587.6 22.66775 57.58852
"7940" 1587.8 22.31868 60.2984
"7941" 1588 21.36651 62.60353
"7942" 1588.2 20.23814 64.59944
"7943" 1588.4 19.1765 66.81364
"7944" 1588.6 17.84307 68.98756
"7945" 1588.8 16.50279 71.94593
"7946" 1589 14.86861 75.12511
"7947" 1589.2 12.81287 77.79054
"7948" 1589.4 10.31584 79.66797
"7949" 1589.6 7.446989 80.30811
"7950" 1589.8 5.957934 80.9613
"7951" 1590 6.26209 81.80008
"7952" 1590.2 7.095383 82.90337
"7953" 1590.4 8.339006 83.53801
"7954" 1590.6 10.70039 85.00077
"7955" 1590.8 13.87159 86.24451
"7956" 1591 17.35831 86.84303
"7957" 1591.2 20.3662 87.09335
"7958" 1591.4 22.97129 87.54834
"7959" 1591.6 25.06756 87.77003
"7960" 1591.8 27.30263 88.51934
"7961" 1592 30.31977 89.63462
"7962" 1592.2 33.08982 90.72073
"7963" 1592.4 35.86468 92.1333
"7964" 1592.6 38.41894 94.18466
"7965" 1592.8 39.69112 96.55524
"7966" 1593 40.9665 99.43759
"7967" 1593.2 42.77739 102.3613
"7968" 1593.4 45.18705 104.215
"7969" 1593.6 48.09595 105.6956
"7970" 1593.8 51.16134 107.4628
"7971" 1594 53.38011 109.2397
"7972" 1594.2 55.7995 110.7902
"7973" 1594.4 58.3848 111.5697
"7974" 1594.6 61.55101 111.2295
"7975" 1594.8 64.77969 110.2025
"7976" 1595 67.49588 108.3529
"7977" 1595.2 69.31093 105.9531
"7978" 1595.4 70.50132 103.0853
"7979" 1595.6 70.68821 99.88453
"7980" 1595.8 70.44863 96.61499
"7981" 1596 70.70778 93.52278
"7982" 1596.2 70.48363 90.24074
"7983" 1596.4 69.2625 87.65643
"7984" 1596.6 67.62523 85.76495
"7985" 1596.8 66.16973 85.09802
"7986" 1597 64.77641 84.27739
"7987" 1597.2 63.31073 83.05611
"7988" 1597.4 61.24745 81.51762
"7989" 1597.6 59.04485 80.57759
"7990" 1597.8 56.30251 78.84368
"7991" 1598 54.96986 77.01337
"7992" 1598.2 54.30363 75.08309
"7993" 1598.4 53.71332 73.96414
"7994" 1598.6 52.67352 72.84776
"7995" 1598.8 51.31401 71.30202
"7996" 1599 49.96492 69.33092
"7997" 1599.2 47.99525 66.91831
"7998" 1599.4 45.69763 64.21052
"7999" 1599.6 43.73726 61.73332
"8000" 1599.8 41.03302 59.01854
"8001" 1600 39.1381 56.52802
"8002" 1600.2 38.1164 54.14691
"8003" 1600.4 37.83457 51.10626
"8004" 1600.6 37.04688 48.26754
"8005" 1600.8 36.28989 44.83002
"8006" 1601 36.1451 41.80348
"8007" 1601.2 35.40201 37.82717
"8008" 1601.4 33.96208 34.53667
"8009" 1601.6 31.77923 31.05198
"8010" 1601.8 29.36361 28.82065
"8011" 1602 26.59224 28.79959
"8012" 1602.2 24.0253 29.82726
"8013" 1602.4 20.96069 30.39722
"8014" 1602.6 18.22859 30.96903
"8015" 1602.8 17.56105 31.61689
"8016" 1603 17.86892 31.78241
"8017" 1603.2 18.25935 32.50411
"8018" 1603.4 18.09768 34.11653
"8019" 1603.6 17.69127 36.67737
"8020" 1603.8 17.57236 39.64657
"8021" 1604 17.33052 42.82554
"8022" 1604.2 16.7463 46.38482
"8023" 1604.4 15.50206 49.85612
"8024" 1604.6 13.64676 52.83474
"8025" 1604.8 12.27343 55.75287
"8026" 1605 11.64693 58.74747
"8027" 1605.2 12.38064 61.67255
"8028" 1605.4 14.0625 64.07829
"8029" 1605.6 16.02042 65.95373
"8030" 1605.8 18.11882 67.0517
"8031" 1606 20.23407 67.90703
"8032" 1606.2 23.02921 69.25598
"8033" 1606.4 25.99844 71.54786
"8034" 1606.6 28.76603 73.868
"8035" 1606.8 31.4031 76.40265
"8036" 1607 32.75386 79.54607
"8037" 1607.2 32.83377 83.22999
"8038" 1607.4 32.94459 87.25602
"8039" 1607.6 34.02334 91.01348
"8040" 1607.8 36.26166 94.46316
"8041" 1608 39.10366 96.4629
"8042" 1608.2 42.24698 98.23114
"8043" 1608.4 44.92542 100.4469
"8044" 1608.6 47.97652 102.5071
"8045" 1608.8 51.57218 104.4333
"8046" 1609 55.35314 105.149
"8047" 1609.2 58.50215 104.4267
"8048" 1609.4 60.72108 103.3786
"8049" 1609.6 63.66248 101.8733
"8050" 1609.8 66.51319 100.1495
"8051" 1610 68.85936 98.29779
"8052" 1610.2 71.25766 95.52982
"8053" 1610.4 72.52403 92.80786
"8054" 1610.6 73.89924 89.87905
"8055" 1610.8 74.93435 86.99392
"8056" 1611 75.44581 83.65899
"8057" 1611.2 75.52592 81.13731
"8058" 1611.4 74.91342 78.47695
"8059" 1611.6 74.10041 75.97804
"8060" 1611.8 73.76328 73.33417
"8061" 1612 73.9064 70.61915
"8062" 1612.2 73.90816 67.9791
"8063" 1612.4 73.59128 65.27173
"8064" 1612.6 73.45796 62.0025
"8065" 1612.8 73.08206 59.26183
"8066" 1613 71.62452 55.41168
"8067" 1613.2 70.3119 52.4608
"8068" 1613.4 69.54457 50.07115
"8069" 1613.6 68.02773 46.65398
"8070" 1613.8 66.94524 43.87356
"8071" 1614 66.11026 41.43998
"8072" 1614.2 64.2466 38.2623
"8073" 1614.4 61.42411 35.96721
"8074" 1614.6 58.46604 35.76203
"8075" 1614.8 55.33756 35.75471
"8076" 1615 52.09963 36.45205
"8077" 1615.2 49.28704 37.41942
"8078" 1615.4 45.87049 38.17534
"8079" 1615.6 42.52415 38.42693
"8080" 1615.8 39.57647 38.69049
"8081" 1616 36.09364 39.58952
"8082" 1616.2 33.21804 39.85653
"8083" 1616.4 29.73123 40.44071
"8084" 1616.6 26.52228 41.45361
"8085" 1616.8 23.45797 43.00428
"8086" 1617 20.43976 44.352
"8087" 1617.2 17.61648 46.12209
"8088" 1617.4 15.45053 48.50243
"8089" 1617.6 15.05769 50.76439
"8090" 1617.8 16.01994 53.67702
"8091" 1618 17.6442 56.11792
"8092" 1618.2 19.92177 58.74973
"8093" 1618.4 21.93471 61.39388
"8094" 1618.6 23.34153 62.83118
"8095" 1618.8 25.21702 64.98449
"8096" 1619 27.35879 67.44943
"8097" 1619.2 30.01859 69.32717
"8098" 1619.4 33.32338 69.97971
"8099" 1619.6 36.82574 70.16417
"8100" 1619.8 40.21947 70.12961
"8101" 1620 43.13021 70.66143
"8102" 1620.2 44.70667 71.4862
"8103" 1620.4 46.07195 72.39181
"8104" 1620.6 48.39871 72.89954
"8105" 1620.8 50.21008 73.02614
"8106" 1621 51.80303 72.92828
"8107" 1621.2 53.08235 71.95099
"8108" 1621.4 54.28928 70.76722
"8109" 1621.6 55.45631 69.34649
"8110" 1621.8 57.64108 67.22235
"8111" 1622 59.90699 65.38229
"8112" 1622.2 62.20351 63.19843
"8113" 1622.4 65.21572 61.32136
"8114" 1622.6 68.03438 59.76087
"8115" 1622.8 70.17813 57.4281
"8116" 1623 72.26724 54.34898
"8117" 1623.2 73.70533 51.22518
"8118" 1623.4 74.91185 48.44496
"8119" 1623.6 76.94963 45.01999
"8120" 1623.8 79.23476 41.92256
"8121" 1624 81.66827 38.57399
"8122" 1624.2 84.20896 36.17401
"8123" 1624.4 86.70293 33.52404
"8124" 1624.6 89.37418 30.78154
"8125" 1624.8 92.31269 27.71456
"8126" 1625 93.89567 24.62554
"8127" 1625.2 93.42329 21.3302
"8128" 1625.4 91.43695 18.42154
"8129" 1625.6 89.59456 16.11619
"8130" 1625.8 87.26187 14.28604
"8131" 1626 85.8374 14.17961
"8132" 1626.2 84.5038 14.51375
"8133" 1626.4 82.05936 14.90495
"8134" 1626.6 79.61292 15.7461
"8135" 1626.8 77.79241 16.91603
"8136" 1627 75.66135 17.73145
"8137" 1627.2 73.13463 19.1464
"8138" 1627.4 70.80408 21.20767
"8139" 1627.6 68.01594 23.18114
"8140" 1627.8 65.08799 25.27668
"8141" 1628 62.72718 27.75545
"8142" 1628.2 60.99742 30.87775
"8143" 1628.4 59.40587 34.3587
"8144" 1628.6 58.52234 37.7624
"8145" 1628.8 57.87577 41.20039
"8146" 1629 57.18211 44.60868
"8147" 1629.2 57.00061 47.45332
"8148" 1629.4 57.45047 50.04787
"8149" 1629.6 58.37665 52.49935
"8150" 1629.8 60.27879 53.95278
"8151" 1630 62.82836 55.27231
"8152" 1630.2 65.31965 56.21874
"8153" 1630.4 68.70995 56.89995
"8154" 1630.6 71.54834 57.18768
"8155" 1630.8 75.46326 57.57742
"8156" 1631 78.48528 57.62136
"8157" 1631.2 81.96313 56.91053
"8158" 1631.4 84.69852 55.99565
"8159" 1631.6 88.27844 54.5888
"8160" 1631.8 90.64314 53.26158
"8161" 1632 93.50027 51.39086
"8162" 1632.2 96.02257 50.02893
"8163" 1632.4 98.77569 48.29275
"8164" 1632.6 101.2628 46.26426
"8165" 1632.8 103.152 43.81331
"8166" 1633 103.8145 41.44602
"8167" 1633.2 103.779 38.36998
"8168" 1633.4 103.8282 35.42645
"8169" 1633.6 104.1493 32.36276
"8170" 1633.8 104.4581 29.12878
"8171" 1634 103.5881 26.07652
"8172" 1634.2 102.7544 22.51983
"8173" 1634.4 102.1272 19.62786
"8174" 1634.6 101.2628 16.75154
"8175" 1634.8 100.7819 14.21275
"8176" 1635 100.5512 11.46796
"8177" 1635.2 99.83075 10.50966
"8178" 1635.4 98.73136 9.894171
"8179" 1635.6 96.66473 9.638823
"8180" 1635.8 93.82174 9.15962
"8181" 1636 90.92103 8.401624
"8182" 1636.2 87.63688 7.779205
"8183" 1636.4 84.38948 7.455369
"8184" 1636.6 81.12013 7.25009
"8185" 1636.8 78.5009 6.447773
"8186" 1637 77.72408 5.964745
"8187" 1637.2 77.59542 5.764673
"8188" 1637.4 78.32309 6.033178
"8189" 1637.6 79.03199 6.600031
"8190" 1637.8 79.10025 6.650703
"8191" 1638 79.19902 6.826298
"8192" 1638.2 79.33283 6.882349
"8193" 1638.4 79.49157 7.015658
"8194" 1638.6 80.25308 7.919455
"8195" 1638.8 80.74817 9.140435
"8196" 1639 81.41466 10.16173
"8197" 1639.2 81.71278 10.94895
"8198" 1639.4 81.89865 11.71951
"8199" 1639.6 81.81987 12.55933
"8200" 1639.8 81.96806 13.41724
"8201" 1640 82.07321 14.44879
"8202" 1640.2 81.82339 16.21523
"8203" 1640.4 81.28103 18.32489
"8204" 1640.6 80.32806 20.36365
"8205" 1640.8 79.20861 22.74864
"8206" 1641 77.85632 24.97969
"8207" 1641.2 76.32897 27.10103
"8208" 1641.4 74.88779 29.49579
"8209" 1641.6 73.81927 31.86061
"8210" 1641.8 72.77809 33.99789
"8211" 1642 72.02331 35.85297
"8212" 1642.2 71.62775 36.66902
"8213" 1642.4 71.77849 36.80835
"8214" 1642.6 71.67681 36.80425
"8215" 1642.8 71.67121 36.78887
"8216" 1643 71.69114 36.92163
"8217" 1643.2 71.67261 36.89797
"8218" 1643.4 71.64301 36.95296
"8219" 1643.6 71.64645 36.95971
"8220" 1643.8 71.70496 36.9603
"8221" 1644 71.69028 36.92933
"8222" 1644.2 71.61507 36.94334
"8223" 1644.4 71.58682 36.94881
"8224" 1644.6 71.58491 36.97442
"8225" 1644.8 71.63467 37.00578
"8226" 1645 71.65493 37.0252
"8227" 1645.2 71.9948 36.39931
"8228" 1645.4 72.25828 36.01559
"8229" 1645.6 72.14536 36.13981
"8230" 1645.8 72.00031 36.19132
"8231" 1646 71.94064 36.2293
"8232" 1646.2 71.86962 36.25247
"8233" 1646.4 71.84139 36.31651
"8234" 1646.6 71.8146 36.34503
"8235" 1646.8 71.7579 36.38562
"8236" 1647 71.76989 36.37747
"8237" 1647.2 71.76652 36.38276
"8238" 1647.4 71.82387 36.35827
"8239" 1647.6 71.88213 36.31363
"8240" 1647.8 71.89886 36.28864
"8241" 1648 71.90113 36.27527
"8242" 1648.2 71.90754 36.29641
"8243" 1648.4 71.91387 36.29683
"8244" 1648.6 71.91715 36.3019
"8245" 1648.8 71.926 36.29737
"8246" 1649 72.00674 36.30595
"8247" 1649.2 71.94404 36.70495
"8248" 1649.4 71.40869 37.87931
"8249" 1649.6 71.08996 39.09356
"8250" 1649.8 70.28889 40.50562
"8251" 1650 68.90356 41.83473
"8252" 1650.2 67.85092 43.15626
"8253" 1650.4 66.91311 43.73297
"8254" 1650.6 65.70426 44.14307
"8255" 1650.8 63.95403 44.91237
"8256" 1651 62.17197 46.19791
"8257" 1651.2 60.45094 47.25113
"8258" 1651.4 58.22018 48.1007
"8259" 1651.6 56.19752 48.24683
"8260" 1651.8 54.25322 47.83401
"8261" 1652 52.1909 47.17425
"8262" 1652.2 50.67678 46.18831
"8263" 1652.4 48.85916 45.12531
"8264" 1652.6 47.20205 43.91467
"8265" 1652.8 45.60007 41.76292
"8266" 1653 44.35839 40.17772
"8267" 1653.2 43.12893 38.10441
"8268" 1653.4 41.724 35.62668
"8269" 1653.6 40.20338 32.80084
"8270" 1653.8 39.10772 30.03248
"8271" 1654 37.5982 27.01115
"8272" 1654.2 35.73128 24.72788
"8273" 1654.4 33.23315 23.51508
"8274" 1654.6 31.68437 23.07522
"8275" 1654.8 30.53954 23.57807
"8276" 1655 29.88943 24.49061
"8277" 1655.2 29.86637 25.34104
"8278" 1655.4 29.99732 25.47091
"8279" 1655.6 30.1075 25.45258
"8280" 1655.8 30.18684 25.42452
"8281" 1656 30.412 25.43467
"8282" 1656.2 30.75842 25.45997
"8283" 1656.4 30.78529 25.48467
"8284" 1656.6 30.8826 25.36443
"8285" 1656.8 30.98845 25.27208
"8286" 1657 30.98151 25.12986
"8287" 1657.2 31.31042 24.10151
"8288" 1657.4 31.58314 23.59715
"8289" 1657.6 31.37318 23.06736
"8290" 1657.8 29.83825 22.32842
"8291" 1658 27.77247 21.4038
"8292" 1658.2 25.06841 20.87164
"8293" 1658.4 22.72805 21.38513
"8294" 1658.6 20.46078 22.63762
"8295" 1658.8 19.0891 24.75673
"8296" 1659 18.22359 27.21719
"8297" 1659.2 16.9939 29.83282
"8298" 1659.4 15.77195 32.7765
"8299" 1659.6 14.55122 35.73695
"8300" 1659.8 12.86475 38.58561
"8301" 1660 11.51244 41.28558
"8302" 1660.2 11.03599 44.77474
"8303" 1660.4 11.45328 48.49542
"8304" 1660.6 12.37444 51.80043
"8305" 1660.8 13.64116 54.97357
"8306" 1661 14.69856 58.05599
"8307" 1661.2 15.98768 60.74018
"8308" 1661.4 17.31363 62.90893
"8309" 1661.6 18.38869 64.47844
"8310" 1661.8 19.14501 66.64517
"8311" 1662 19.24097 69.51874
"8312" 1662.2 19.48234 73.28308
"8313" 1662.4 20.75738 77.2598
"8314" 1662.6 22.80027 80.71841
"8315" 1662.8 24.50848 84.39602
"8316" 1663 25.1976 88.2542
"8317" 1663.2 24.51963 92.35314
"8318" 1663.4 22.80156 96.21034
"8319" 1663.6 21.11454 100.2322
"8320" 1663.8 20.25546 104.0319
"8321" 1664 20.31607 107.3771
"8322" 1664.2 22.07848 108.9964
"8323" 1664.4 23.97243 109.6355
"8324" 1664.6 26.64271 110.4912
"8325" 1664.8 29.30878 111.515
"8326" 1665 31.77408 112.0415
"8327" 1665.2 35.40485 112.6563
"8328" 1665.4 38.97527 113.5831
"8329" 1665.6 42.06224 115.2452
"8330" 1665.8 44.63993 117.5827
"8331" 1666 46.90951 120.595
"8332" 1666.2 48.24983 123.6663
"8333" 1666.4 49.59529 127.2503
"8334" 1666.6 51.60133 130.3734
"8335" 1666.8 53.69438 131.3198
"8336" 1667 54.5786 131.0494
"8337" 1667.2 55.00777 130.5099
"8338" 1667.4 55.26778 130.2433
"8339" 1667.6 55.3614 129.3418
"8340" 1667.8 56.04894 128.2056
"8341" 1668 58.3967 126.1094
"8342" 1668.2 60.05198 123.9437
"8343" 1668.4 61.9571 121.5444
"8344" 1668.6 63.78514 119.1454
"8345" 1668.8 65.74178 116.2418
"8346" 1669 67.83669 114.0691
"8347" 1669.2 70.4274 111.8987
"8348" 1669.4 72.93186 110.7663
"8349" 1669.6 75.91159 110.6037
"8350" 1669.8 78.68584 111.3609
"8351" 1670 82.64844 113.1115
"8352" 1670.2 85.55964 115.0481
"8353" 1670.4 88.34576 117.3577
"8354" 1670.6 90.62713 119.7214
"8355" 1670.8 92.25276 122.6343
"8356" 1671 94.169 126.4527
"8357" 1671.2 94.78694 127.6063
"8358" 1671.4 95.00958 127.7473
"8359" 1671.6 95.07773 127.9067
"8360" 1671.8 95.17569 128.3795
"8361" 1672 94.95438 128.3886
"8362" 1672.2 95.07786 128.101
"8363" 1672.4 94.95082 127.7372
"8364" 1672.6 94.94386 127.1744
"8365" 1672.8 95.67781 126.2153
"8366" 1673 97.35959 124.6297
"8367" 1673.2 99.76119 122.7671
"8368" 1673.4 102.5716 121.3096
"8369" 1673.6 105.3335 120.5308
"8370" 1673.8 107.7734 120.6829
"8371" 1674 107.4698 120.6115
"8372" 1674.2 106.1657 121.3244
"8373" 1674.4 105.5613 120.3795
"8374" 1674.6 104.4732 119.7494
"8375" 1674.8 102.5148 117.9877
"8376" 1675 100.5297 115.8861
"8377" 1675.2 98.54634 113.6472
"8378" 1675.4 97.10428 111.6674
"8379" 1675.6 95.84295 109.4773
"8380" 1675.8 94.77007 107.1367
"8381" 1676 93.58649 104.6139
"8382" 1676.2 91.83205 102.7292
"8383" 1676.4 89.89193 100.6113
"8384" 1676.6 88.03125 98.41084
"8385" 1676.8 85.58984 96.34349
"8386" 1677 82.75543 94.82163
"8387" 1677.2 79.63871 93.50189
"8388" 1677.4 77.94526 91.96942
"8389" 1677.6 77.10857 89.85229
"8390" 1677.8 76.82199 87.37855
"8391" 1678 77.29678 85.09
"8392" 1678.2 78.00798 82.59107
"8393" 1678.4 79.41127 80.73787
"8394" 1678.6 81.08497 79.61297
"8395" 1678.8 82.25822 78.20064
"8396" 1679 84.228 76.13838
"8397" 1679.2 86.2525 75.07718
"8398" 1679.4 88.29962 74.43843
"8399" 1679.6 90.73663 73.57496
"8400" 1679.8 93.43999 72.20475
"8401" 1680 96.09656 71.62493
"8402" 1680.2 99.26784 71.63195
"8403" 1680.4 101.5762 72.95727
"8404" 1680.6 103.6041 74.1433
"8405" 1680.8 106.2623 75.05404
"8406" 1681 109.2188 76.22398
"8407" 1681.2 111.9654 77.5245
"8408" 1681.4 113.0226 77.85211
"8409" 1681.6 114.2048 77.31364
"8410" 1681.8 113.8715 77.10364
"8411" 1682 112.8475 77.3865
"8412" 1682.2 111.8463 77.3215
"8413" 1682.4 110.4401 75.67469
"8414" 1682.6 108.5983 73.34254
"8415" 1682.8 106.7048 71.2405
"8416" 1683 104.6159 68.577
"8417" 1683.2 102.3627 66.02629
"8418" 1683.4 100.074 63.3756
"8419" 1683.6 97.84045 61.31895
"8420" 1683.8 95.02968 59.76149
"8421" 1684 91.88353 58.76257
"8422" 1684.2 89.35525 58.5262
"8423" 1684.4 86.91928 57.93402
"8424" 1684.6 85.48728 57.14498
"8425" 1684.8 84.78642 57.18081
"8426" 1685 84.30736 57.47363
"8427" 1685.2 83.53039 58.03058
"8428" 1685.4 81.64212 58.57215
"8429" 1685.6 79.21877 58.88955
"8430" 1685.8 76.99216 59.58068
"8431" 1686 75.18682 60.73061
"8432" 1686.2 74.44545 61.79443
"8433" 1686.4 74.14399 62.88002
"8434" 1686.6 74.11608 63.91978
"8435" 1686.8 73.77508 65.7238
"8436" 1687 73.04843 67.20034
"8437" 1687.2 72.50741 69.05289
"8438" 1687.4 71.94064 71.55411
"8439" 1687.6 71.20976 73.56145
"8440" 1687.8 70.88833 74.44854
"8441" 1688 70.70519 74.60712
"8442" 1688.2 70.1227 75.47589
"8443" 1688.4 69.06157 76.61228
"8444" 1688.6 67.63037 77.32838
"8445" 1688.8 65.85743 78.55496
"8446" 1689 64.47352 80.23686
"8447" 1689.2 63.97601 82.31401
"8448" 1689.4 63.9969 84.05075
"8449" 1689.6 64.41382 84.53976
"8450" 1689.8 64.76359 84.77568
"8451" 1690 64.92577 84.77542
"8452" 1690.2 64.88236 84.67653
"8453" 1690.4 64.69571 84.3079
"8454" 1690.6 64.72317 84.31133
"8455" 1690.8 64.39392 84.05081
"8456" 1691 64.71431 84.42043
"8457" 1691.2 64.64962 84.45544
"8458" 1691.4 64.56083 84.83405
"8459" 1691.6 64.11945 85.30493
"8460" 1691.8 63.65614 86.09101
"8461" 1692 62.7578 86.83773
"8462" 1692.2 61.60571 87.61868
"8463" 1692.4 60.30903 87.72106
"8464" 1692.6 58.59607 88.08457
"8465" 1692.8 56.41072 88.30784
"8466" 1693 54.22479 88.23125
"8467" 1693.2 53.20762 87.98004
"8468" 1693.4 52.68361 87.87597
"8469" 1693.6 51.54367 87.70223
"8470" 1693.8 49.82612 87.08777
"8471" 1694 48.0035 86.15487
"8472" 1694.2 45.98927 85.21136
"8473" 1694.4 43.40946 84.28321
"8474" 1694.6 41.11326 82.80492
"8475" 1694.8 38.93761 81.17448
"8476" 1695 36.81094 80.14387
"8477" 1695.2 34.36411 79.73092
"8478" 1695.4 31.43277 80.0678
"8479" 1695.6 28.77383 80.87546
"8480" 1695.8 26.22216 81.84198
"8481" 1696 23.37303 82.48931
"8482" 1696.2 20.06828 83.49882
"8483" 1696.4 17.12899 84.08146
"8484" 1696.6 13.81661 84.54381
"8485" 1696.8 11.54723 84.47374
"8486" 1697 10.38145 83.48446
"8487" 1697.2 10.01719 82.08187
"8488" 1697.4 8.519366 80.04509
"8489" 1697.6 6.923534 77.58055
"8490" 1697.8 5.029342 74.62211
"8491" 1698 4.298275 71.57952
"8492" 1698.2 4.731705 68.80427
"8493" 1698.4 6.274175 65.65513
"8494" 1698.6 8.261306 62.92603
"8495" 1698.8 10.61991 61.2482
"8496" 1699 13.91339 59.89044
"8497" 1699.2 16.84941 58.73959
"8498" 1699.4 19.78731 58.08106
"8499" 1699.6 22.17821 57.21541
"8500" 1699.8 24.1101 55.70217
"8501" 1700 26.45355 53.52774
"8502" 1700.2 28.56078 50.85575
"8503" 1700.4 29.55895 48.19782
"8504" 1700.6 30.01906 45.21189
"8505" 1700.8 30.54233 41.94171
"8506" 1701 31.77502 38.68266
"8507" 1701.2 33.63157 35.4813
"8508" 1701.4 35.63634 32.21116
"8509" 1701.6 37.05766 29.56794
"8510" 1701.8 38.22224 26.57078
"8511" 1702 39.33279 23.5735
"8512" 1702.2 41.46103 20.92949
"8513" 1702.4 44.05992 18.98213
"8514" 1702.6 47.04635 17.34493
"8515" 1702.8 50.32814 16.9225
"8516" 1703 53.64533 17.72729
"8517" 1703.2 57.13931 18.5811
"8518" 1703.4 60.3353 20.1929
"8519" 1703.6 62.50458 21.92128
"8520" 1703.8 65.00077 23.89054
"8521" 1704 67.7242 25.38048
"8522" 1704.2 70.90836 26.556
"8523" 1704.4 73.97814 27.78855
"8524" 1704.6 76.79949 28.25052
"8525" 1704.8 80.00963 28.0295
"8526" 1705 83.40375 27.57388
"8527" 1705.2 86.74701 27.29135
"8528" 1705.4 89.89881 27.79305
"8529" 1705.6 92.05797 29.58521
"8530" 1705.8 93.24595 31.66296
"8531" 1706 93.8174 33.89361
"8532" 1706.2 94.63022 36.46279
"8533" 1706.4 95.96614 39.46444
"8534" 1706.6 96.66947 42.33039
"8535" 1706.8 97.35446 45.39154
"8536" 1707 98.56551 47.87152
"8537" 1707.2 100.1163 50.25152
"8538" 1707.4 101.7293 51.69471
"8539" 1707.6 104.5442 52.71346
"8540" 1707.8 107.1393 53.27264
"8541" 1708 110.1889 55.12735
"8542" 1708.2 112.2659 57.80493
"8543" 1708.4 112.7666 60.7946
"8544" 1708.6 112.0594 63.9586
"8545" 1708.8 110.7607 66.24381
"8546" 1709 109.1384 68.53605
"8547" 1709.2 107.2697 71.20234
"8548" 1709.4 105.1685 73.92209
"8549" 1709.6 102.7679 76.45502
"8550" 1709.8 100.2653 78.56408
"8551" 1710 98.29457 80.7617
"8552" 1710.2 96.66074 83.87552
"8553" 1710.4 96.29296 86.43343
"8554" 1710.6 96.84004 88.77357
"8555" 1710.8 98.08629 91.54796
"8556" 1711 98.98231 94.65451
"8557" 1711.2 99.65622 97.56049
"8558" 1711.4 100.7631 100.3342
"8559" 1711.6 101.9283 101.7713
"8560" 1711.8 104.474 103.9644
"8561" 1712 105.5303 104.862
"8562" 1712.2 106.0442 107.0827
"8563" 1712.4 105.3282 107.4661
"8564" 1712.6 104.9986 106.2165
"8565" 1712.8 104.6725 105.1941
"8566" 1713 104.3441 104.5941
"8567" 1713.2 103.3026 103.8625
"8568" 1713.4 100.9462 102.7608
"8569" 1713.6 98.54797 101.4646
"8570" 1713.8 95.34714 99.40832
"8571" 1714 92.25027 97.80153
"8572" 1714.2 89.26649 97.44061
"8573" 1714.4 86.14696 97.42227
"8574" 1714.6 83.3022 97.99674
"8575" 1714.8 80.48022 98.6225
"8576" 1715 78.23034 99.79087
"8577" 1715.2 76.58583 101.991
"8578" 1715.4 75.32103 104.4925
"8579" 1715.6 75.07146 107.3418
"8580" 1715.8 74.87462 110.3198
"8581" 1716 74.34862 113.4992
"8582" 1716.2 73.71116 116.5825
"8583" 1716.4 72.31414 119.4762
"8584" 1716.6 70.33562 122.1213
"8585" 1716.8 68.23598 125.2772
"8586" 1717 66.21375 127.7488
"8587" 1717.2 63.97527 128.5972
"8588" 1717.4 62.17744 128.2959
"8589" 1717.6 60.2336 128.8214
"8590" 1717.8 58.89744 129.8717
"8591" 1718 59.14878 129.7501
"8592" 1718.2 60.01161 128.7551
"8593" 1718.4 60.09991 127.8746
"8594" 1718.6 60.18 126.5636
"8595" 1718.8 59.49192 124.8305
"8596" 1719 58.44789 122.5931
"8597" 1719.2 56.88812 119.752
"8598" 1719.4 55.00361 117.3619
"8599" 1719.6 52.11277 115.5265
"8600" 1719.8 49.15406 114.2166
"8601" 1720 45.84949 113.9905
"8602" 1720.2 42.23037 114.2436
"8603" 1720.4 38.60031 114.3137
"8604" 1720.6 35.37812 113.8148
"8605" 1720.8 32.01642 112.915
"8606" 1721 28.84922 111.4971
"8607" 1721.2 26.62002 109.7257
"8608" 1721.4 24.22704 107.6803
"8609" 1721.6 21.79817 105.9559
"8610" 1721.8 20.05266 104.5747
"8611" 1722 17.88517 102.6487
"8612" 1722.2 15.45029 100.8995
"8613" 1722.4 12.14796 99.52133
"8614" 1722.6 10.8829 99.21384
"8615" 1722.8 12.15343 99.16351
"8616" 1723 13.39229 99.33727
"8617" 1723.2 14.06465 98.52209
"8618" 1723.4 14.31505 96.12443
"8619" 1723.6 15.0741 94.06444
"8620" 1723.8 16.31915 92.06523
"8621" 1724 17.79854 90.17943
"8622" 1724.2 19.55457 89.13709
"8623" 1724.4 20.93374 88.01915
"8624" 1724.6 22.45716 86.49609
"8625" 1724.8 23.84949 84.81067
"8626" 1725 24.94559 83.31937
"8627" 1725.2 25.64547 81.26023
"8628" 1725.4 25.44011 78.61961
"8629" 1725.6 24.67158 75.63658
"8630" 1725.8 23.33818 72.39123
"8631" 1726 21.84038 70.15354
"8632" 1726.2 19.61941 68.0981
"8633" 1726.4 17.73939 66.22887
"8634" 1726.6 16.43124 64.33657
"8635" 1726.8 14.85044 61.9543
"8636" 1727 12.79679 59.87198
"8637" 1727.2 10.50093 58.00418
"8638" 1727.4 8.897556 57.52652
"8639" 1727.6 8.362415 57.75775
"8640" 1727.8 9.015814 57.96763
"8641" 1728 10.08712 57.99537
"8642" 1728.2 10.46282 57.66327
"8643" 1728.4 10.99375 56.57786
"8644" 1728.6 11.46326 54.65182
"8645" 1728.8 11.79204 51.9142
"8646" 1729 12.2032 49.27864
"8647" 1729.2 12.28258 46.42945
"8648" 1729.4 12.59287 43.60897
"8649" 1729.6 13.58766 41.23438
"8650" 1729.8 14.73196 38.93371
"8651" 1730 16.03081 36.53278
"8652" 1730.2 17.65537 34.30044
"8653" 1730.4 19.65096 32.58957
"8654" 1730.6 21.72396 30.59226
"8655" 1730.8 23.58178 28.59791
"8656" 1731 25.97588 26.50142
"8657" 1731.2 28.21436 24.63645
"8658" 1731.4 30.64855 22.70573
"8659" 1731.6 33.0287 20.90047
"8660" 1731.8 34.65117 18.79857
"8661" 1732 36.46968 16.88044
"8662" 1732.2 38.4377 14.78857
"8663" 1732.4 40.25475 12.96578
"8664" 1732.6 42.24823 11.43367
"8665" 1732.8 44.46299 9.603811
"8666" 1733 46.86266 7.702653
"8667" 1733.2 49.06143 6.429748
"8668" 1733.4 51.0697 6.083654
"8669" 1733.6 53.03877 6.326216
"8670" 1733.8 54.91381 6.312636
"8671" 1734 57.06327 6.698887
"8672" 1734.2 59.2486 7.498044
"8673" 1734.4 61.37192 8.40267
"8674" 1734.6 63.72914 9.716683
"8675" 1734.8 65.4798 10.66739
"8676" 1735 67.27179 11.43749
"8677" 1735.2 69.30263 11.73473
"8678" 1735.4 70.87403 11.63943
"8679" 1735.6 71.71808 11.65898
"8680" 1735.8 71.65894 11.86553
"8681" 1736 71.65689 11.95858
"8682" 1736.2 71.6178 11.88017
"8683" 1736.4 71.34596 11.7442
"8684" 1736.6 71.32147 11.47903
"8685" 1736.8 71.03089 11.24353
"8686" 1737 71.06439 10.692
"8687" 1737.2 71.29717 9.634187
"8688" 1737.4 71.81707 8.213205
"8689" 1737.6 72.67859 6.450893
"8690" 1737.8 73.95968 4.348166
"8691" 1738 75.23974 1.889724
"8692" 1738.2 75.73025 1.341885
"8693" 1738.4 75.86721 1.378698
"8694" 1738.6 75.7714 1.285631
"8695" 1738.8 75.62198 0.8945521
"8696" 1739 75.60927 0.7167698
"8697" 1739.2 75.75571 0.6407822
"8698" 1739.4 75.81115 0.6018589
"8699" 1739.6 75.76496 0.9929276
"8700" 1739.8 76.04595 1.184938
"8701" 1740 76.55485 1.453274
"8702" 1740.2 77.48756 1.607782
"8703" 1740.4 78.97044 1.465669
"8704" 1740.6 81.12201 1.573199
"8705" 1740.8 83.07958 1.341126
"8706" 1741 83.44931 1.216247
"8707" 1741.2 83.35941 1.221308
"8708" 1741.4 83.35941 1.205987
"8709" 1741.6 83.18006 1.240127
"8710" 1741.8 83.15073 1.22305
"8711" 1742 83.05755 1.247756
"8712" 1742.2 83.07005 1.240615
"8713" 1742.4 83.0478 1.345488
"8714" 1742.6 82.91303 1.413268
"8715" 1742.8 83.08568 1.480393
"8716" 1743 82.93021 1.821958
"8717" 1743.2 83.28144 2.371314
"8718" 1743.4 84.3835 3.399072
"8719" 1743.6 86.04601 4.476691
"8720" 1743.8 88.29542 5.317569
"8721" 1744 90.76763 5.676528
"8722" 1744.2 93.14678 5.66886
"8723" 1744.4 94.9904 5.821609
"8724" 1744.6 97.05337 6.456621
"8725" 1744.8 98.33152 6.663147
"8726" 1745 99.23769 7.188409
"8727" 1745.2 99.58307 7.83182
"8728" 1745.4 100.3896 8.990809
"8729" 1745.6 102.1914 10.473
"8730" 1745.8 104.0928 11.99319
"8731" 1746 105.5405 13.82028
"8732" 1746.2 107.4593 15.54502
"8733" 1746.4 109.4845 17.13893
"8734" 1746.6 111.3852 18.73687
"8735" 1746.8 113.5723 20.25896
"8736" 1747 115.1969 21.14733
"8737" 1747.2 117.1131 21.67032
"8738" 1747.4 117.3978 21.65628
"8739" 1747.6 117.6481 21.79761
"8740" 1747.8 117.4586 22.03855
"8741" 1748 117.2906 22.54915
"8742" 1748.2 117.5399 23.51311
"8743" 1748.4 118.3656 25.43769
"8744" 1748.6 119.4521 27.69303
"8745" 1748.8 121.2009 30.17359
"8746" 1749 123.2125 32.40396
"8747" 1749.2 125.4083 34.20002
"8748" 1749.4 126.9064 35.26948
"8749" 1749.6 127.4106 36.15186
"8750" 1749.8 127.2399 37.05787
"8751" 1750 126.8418 39.19045
"8752" 1750.2 126.5783 41.86791
"8753" 1750.4 126.9274 44.92795
"8754" 1750.6 127.9134 47.56603
"8755" 1750.8 129.4493 49.96757
"8756" 1751 131.6116 51.67916
"8757" 1751.2 132.3992 52.4954
"8758" 1751.4 133.0543 54.52266
"8759" 1751.6 132.8626 57.04668
"8760" 1751.8 132.491 60.42374
"8761" 1752 132.4239 63.84164
"8762" 1752.2 132.4182 67.24611
"8763" 1752.4 132.9002 70.37088
"8764" 1752.6 133.8589 73.34054
"8765" 1752.8 134.4005 75.55452
"8766" 1753 134.4906 75.92176
"8767" 1753.2 134.1054 75.85407
"8768" 1753.4 133.4097 75.81933
"8769" 1753.6 132.2677 76.50652
"8770" 1753.8 130.9471 78.09452
"8771" 1754 129.2562 80.55073
"8772" 1754.2 128.2419 83.17885
"8773" 1754.4 127.9774 86.16277
"8774" 1754.6 128.637 89.0193
"8775" 1754.8 129.354 91.47441
"8776" 1755 129.1899 93.70402
"8777" 1755.2 128.0453 95.04307
"8778" 1755.4 126.2889 96.78406
"8779" 1755.6 124.3127 99.45481
"8780" 1755.8 123.4473 102.5816
"8781" 1756 122.4557 105.4963
"8782" 1756.2 120.4815 107.6561
"8783" 1756.4 118.1562 109.5389
"8784" 1756.6 115.9261 111.9022
"8785" 1756.8 113.4167 114.2156
"8786" 1757 111.0988 116.4055
"8787" 1757.2 108.7834 118.532
"8788" 1757.4 106.5992 121.6712
"8789" 1757.6 105.8509 122.5936
"8790" 1757.8 105.3549 123.2045
"8791" 1758 104.8298 123.0209
"8792" 1758.2 103.4181 122.9237
"8793" 1758.4 100.9995 123.5687
"8794" 1758.6 97.88053 124.7478
"8795" 1758.8 95.41525 126.0994
"8796" 1759 92.30267 127.2769
"8797" 1759.2 88.87813 128.162
"8798" 1759.4 85.98916 128.6458
"8799" 1759.6 82.65034 129.7084
"8800" 1759.8 79.48174 130.5192
"8801" 1760 76.11735 131.187
"8802" 1760.2 72.76532 131.7173
"8803" 1760.4 69.51531 131.5147
"8804" 1760.6 66.27263 130.4643
"8805" 1760.8 63.02613 129.2431
"8806" 1761 60.03759 127.5169
"8807" 1761.2 58.00831 125.9041
"8808" 1761.4 56.17029 124.8852
"8809" 1761.6 54.19732 124.5769
"8810" 1761.8 52.31233 125.1626
"8811" 1762 50.84313 126.1638
"8812" 1762.2 50.02296 127.4904
"8813" 1762.4 50.12614 128.2713
"8814" 1762.6 50.25352 128.4117
"8815" 1762.8 50.45205 128.2793
"8816" 1763 50.43318 127.4657
"8817" 1763.2 50.7029 126.8018
"8818" 1763.4 50.60221 126.2887
"8819" 1763.6 50.72213 125.4854
"8820" 1763.8 49.99176 124.0027
"8821" 1764 48.56228 122.0477
"8822" 1764.2 46.7568 120.2669
"8823" 1764.4 44.72117 118.6369
"8824" 1764.6 42.32785 117.432
"8825" 1764.8 39.99798 116.8547
"8826" 1765 37.73637 115.8694
"8827" 1765.2 35.52849 115.2004
"8828" 1765.4 33.17837 115.1089
"8829" 1765.6 30.26858 114.6247
"8830" 1765.8 27.75888 113.3497
"8831" 1766 25.29281 112.0278
"8832" 1766.2 22.95629 111.2265
"8833" 1766.4 20.68338 110.9451
"8834" 1766.6 20.52884 110.9466
"8835" 1766.8 20.92343 110.5256
"8836" 1767 21.47641 109.988
"8837" 1767.2 21.29227 109.0386
"8838" 1767.4 20.30736 107.3726
"8839" 1767.6 18.75051 104.9671
"8840" 1767.8 17.0887 102.5544
"8841" 1768 15.48052 99.99438
"8842" 1768.2 14.37352 98.01001
"8843" 1768.4 13.87819 96.96882
"8844" 1768.6 13.82895 95.88482
"8845" 1768.8 14.01909 95.51648
"8846" 1769 14.34738 95.0003
"8847" 1769.2 14.72594 93.66529
"8848" 1769.4 15.81611 92.33166
"8849" 1769.6 16.94261 91.69017
"8850" 1769.8 18.06945 91.55856
"8851" 1770 18.70398 91.57645
"8852" 1770.2 18.71955 91.63182
"8853" 1770.4 18.92805 91.67385
"8854" 1770.6 19.19065 91.52285
"8855" 1770.8 19.90337 90.92615
"8856" 1771 20.63113 90.15487
"8857" 1771.2 22.03455 89.11466
"8858" 1771.4 23.02532 87.75453
"8859" 1771.6 23.34481 86.30405
"8860" 1771.8 24.09499 83.79794
"8861" 1772 24.43041 81.14591
"8862" 1772.2 24.14902 78.29485
"8863" 1772.4 23.79115 75.16143
"8864" 1772.6 22.87448 71.84241
"8865" 1772.8 21.11071 69.27437
"8866" 1773 19.08208 66.43641
"8867" 1773.2 17.30362 62.90355
"8868" 1773.4 15.98305 58.94116
"8869" 1773.6 16.13029 54.75379
"8870" 1773.8 17.20623 50.46261
"8871" 1774 18.85871 47.03188
"8872" 1774.2 21.70015 44.06226
"8873" 1774.4 24.99146 41.74444
"8874" 1774.6 28.46821 40.51964
"8875" 1774.8 31.55132 40.0187
"8876" 1775 34.73059 39.0792
"8877" 1775.2 37.84007 37.51757
"8878" 1775.4 40.71543 36.07087
"8879" 1775.6 43.80159 34.92169
"8880" 1775.8 47.27627 34.65756
"8881" 1776 50.58204 35.15324
"8882" 1776.2 54.54255 35.23784
"8883" 1776.4 58.09487 35.09488
"8884" 1776.6 61.78961 35.18171
"8885" 1776.8 64.66157 34.76016
"8886" 1777 67.6749 33.22205
"8887" 1777.2 70.32596 30.89844
"8888" 1777.4 73.64838 28.69972
"8889" 1777.6 77.09302 26.41496
"8890" 1777.8 80.63975 24.0994
"8891" 1778 84.25227 22.4964
"8892" 1778.2 88.19055 22.02074
"8893" 1778.4 91.67296 22.242
"8894" 1778.6 95.32527 22.60058
"8895" 1778.8 98.8515 23.1383
"8896" 1779 102.7759 23.9007
"8897" 1779.2 106.3166 25.64581
"8898" 1779.4 109.3167 28.48581
"8899" 1779.6 111.1802 31.79388
"8900" 1779.8 112.0338 35.47332
"8901" 1780 113.0126 38.97194
"8902" 1780.2 113.8002 42.69287
"8903" 1780.4 114.7643 46.06358
"8904" 1780.6 116.5427 49.15886
"8905" 1780.8 118.6399 52.66691
"8906" 1781 120.3707 56.29465
"8907" 1781.2 121.7839 59.8351
"8908" 1781.4 122.6217 63.5195
"8909" 1781.6 123.4536 66.81914
"8910" 1781.8 123.947 70.55741
"8911" 1782 124.0116 74.08775
"8912" 1782.2 123.5703 77.71727
"8913" 1782.4 122.882 81.09631
"8914" 1782.6 122.0116 84.62995
"8915" 1782.8 121.9191 87.49346
"8916" 1783 122.7372 90.10128
"8917" 1783.2 124.5357 93.85362
"8918" 1783.4 125.9137 95.92703
"8919" 1783.6 125.1663 94.93314
"8920" 1783.8 125.0057 94.15308
"8921" 1784 125.1358 93.20488
"8922" 1784.2 125.5097 92.1094
"8923" 1784.4 124.7104 91.06148
"8924" 1784.6 122.5108 89.58357
"8925" 1784.8 119.8874 87.7836
"8926" 1785 117.0678 85.76374
"8927" 1785.2 114.3194 83.74767
"8928" 1785.4 112.1001 81.93164
"8929" 1785.6 109.4288 80.33223
"8930" 1785.8 106.837 79.55
"8931" 1786 103.9765 78.82868
"8932" 1786.2 101.0918 78.10281
"8933" 1786.4 98.36015 77.91458
"8934" 1786.6 95.51165 77.82941
"8935" 1786.8 92.42714 77.35001
"8936" 1787 89.57875 77.69319
"8937" 1787.2 87.09153 79.0362
"8938" 1787.4 85.58992 81.02327
"8939" 1787.6 85.17763 83.48269
"8940" 1787.8 85.18142 86.39947
"8941" 1788 85.10041 89.11502
"8942" 1788.2 85.0366 92.80494
"8943" 1788.4 84.94497 96.298
"8944" 1788.6 85.39017 99.93625
"8945" 1788.8 86.55993 102.6675
"8946" 1789 88.26234 104.9915
"8947" 1789.2 90.0952 107.5441
"8948" 1789.4 92.03016 110.2283
"8949" 1789.6 94.3477 112.9299
"8950" 1789.8 96.8341 116.1074
"8951" 1790 98.1541 118.5832
"8952" 1790.2 99.09246 121.5825
"8953" 1790.4 100.561 124.4039
"8954" 1790.6 100.1905 124.5536
"8955" 1790.8 99.80483 124.2327
"8956" 1791 99.35661 123.7745
"8957" 1791.2 98.36329 123.7865
"8958" 1791.4 96.27369 124.6551
"8959" 1791.6 93.77859 126.0052
"8960" 1791.8 91.05542 127.7681
"8961" 1792 88.16647 129.5146
"8962" 1792.2 85.08179 130.4428
"8963" 1792.4 81.69978 130.6358
"8964" 1792.6 78.51767 131.8227
"8965" 1792.8 76.31291 133.3267
"8966" 1793 76.23332 133.0786
"8967" 1793.2 76.49641 132.1752
"8968" 1793.4 76.47032 131.1533
"8969" 1793.6 75.38036 129.8462
"8970" 1793.8 73.48699 127.8948
"8971" 1794 71.04358 125.949
"8972" 1794.2 68.24181 124.4091
"8973" 1794.4 65.52196 123.4741
"8974" 1794.6 62.49835 122.5153
"8975" 1794.8 59.90044 121.8044
"8976" 1795 57.16103 121.3261
"8977" 1795.2 54.79163 121.5791
"8978" 1795.4 52.56573 122.4471
"8979" 1795.6 50.56743 123.8139
"8980" 1795.8 48.93871 125.6158
"8981" 1796 47.64801 126.67
"8982" 1796.2 47.50686 126.2432
"8983" 1796.4 47.96758 125.3158
"8984" 1796.6 47.41779 123.7803
"8985" 1796.8 46.10299 122.1837
"8986" 1797 44.40415 119.9263
"8987" 1797.2 42.51474 117.3411
"8988" 1797.4 42.09571 116.5534
"8989" 1797.6 42.44055 116.6299
"8990" 1797.8 42.29582 116.359
"8991" 1798 42.28381 116.4233
"8992" 1798.2 42.2917 116.418
"8993" 1798.4 42.30354 116.397
"8994" 1798.6 42.26609 116.312
"8995" 1798.8 42.25654 116.3502
"8996" 1799 42.26255 116.3643
"8997" 1799.2 42.25706 116.3794
"8998" 1799.4 42.24513 116.4096
"8999" 1799.6 42.28871 116.4096
"9000" 1799.8 42.30482 116.4892
"9001" 1800 42.28824 116.4875
