# Supplementary material for: Adaptive switch to sexually dimorphic movements by partner-seeking termites
Source: Sci Adv. 2019 Jun 19;5(6):eaau6108. doi: 10.1126/sciadv.aau6108 (PMC6584256; doi:10.1126/sciadv.aau6108)
Supplement: Data file S1 [file aau6108_Data_file_S1.zip › Dataset/RsExperiments/170526_163_M_4_before-position_set3_5FPS.txt]

"time" "x" "y"
"1" 0 4.00860214013963 51.5495870623154
"2" 0.2 5.32929074113363 48.595769784521
"3" 0.4 6.86686773318909 45.9633066524718
"4" 0.6 8.30859486565465 43.0975808025054
"5" 0.8 9.89732270103082 39.8227117575976
"6" 1 11.1444991065711 36.6848985045748
"7" 1.2 13.3764999365256 33.2292722710731
"8" 1.4 15.527760766054 29.6898166204115
"9" 1.6 16.8748886406933 25.3795765053765
"10" 1.8 18.8655677506064 22.2696033915908
"11" 2 21.3666417422375 19.7738132098828
"12" 2.2 23.4678272674005 17.5697164237929
"13" 2.4 26.1732826023194 15.7987482516981
"14" 2.6 29.0934367413756 13.6274814014106
"15" 2.8 32.4861335296839 12.0916295389973
"16" 3 35.9693159696835 11.0425708572646
"17" 3.2 39.4880795595514 9.65040777409478
"18" 3.4 42.9965828498143 9.42179379291607
"19" 3.6 46.5413894379194 8.7529458005851
"20" 3.8 50.1609615117138 7.34920890130406
"21" 4 54.0922609134948 5.46839406790609
"22" 4.2 57.1441727486501 4.53045818727692
"23" 4.4 60.762300415608 4.07484987056647
"24" 4.6 62.3758078976146 3.25250670813195
"25" 4.8 62.2192800698082 2.96241355916011
"26" 5 62.1982588054613 2.99251948953924
"27" 5.2 62.1236084499194 3.40895179245219
"28" 5.4 62.0900070919129 3.65766370854515
"29" 5.6 62.6484378286694 4.14225687401683
"30" 5.8 64.1892316841391 4.62702283441925
"31" 6 67.7675730377867 5.10507648323532
"32" 6.2 71.1213864923601 5.39562207194544
"33" 6.4 74.086438658804 5.88604830483462
"34" 6.6 76.2256769034391 5.80447729759676
"35" 6.8 79.0968261834778 4.63301729719451
"36" 7 81.527390616257 3.78172184043477
"37" 7.2 83.7482401911175 3.71576018641553
"38" 7.4 85.5202151872655 3.68303840454615
"39" 7.6 87.4090578412429 4.27624881332896
"40" 7.8 90.1640951784193 5.27830730374966
"41" 8 93.1606219491741 6.71968350575515
"42" 8.2 96.4486695910609 8.7015823394344
"43" 8.4 99.9081866857655 10.4483199258154
"44" 8.6 103.117136690913 11.7841655625112
"45" 8.8 103.972668945544 12.1684605802612
"46" 9 103.994025137336 12.1836301204356
"47" 9.2 103.981215463168 12.3993188803979
"48" 9.4 103.827230326974 13.1981158389521
"49" 9.6 104.906069068954 14.3212072211634
"50" 9.8 106.542349322209 16.3300125105403
"51" 10 108.644059822996 18.5351914863286
"52" 10.2 110.970430730493 21.1117942479706
"53" 10.4 112.458518268645 23.704111858995
"54" 10.6 113.440068920362 25.8552138604129
"55" 10.8 115.039276526993 27.5280686055594
"56" 11 117.361409433071 28.8800892778218
"57" 11.2 119.850234821513 29.5084730099293
"58" 11.4 121.912702109965 30.7974001630776
"59" 11.6 122.562417050458 31.7136977264166
"60" 11.8 122.870971806722 31.6085874932086
"61" 12 122.894132837579 31.5610658987831
"62" 12.2 122.917389063691 31.5638969084376
"63" 12.4 122.783418701009 31.8276013749212
"64" 12.6 122.30203979481 31.9972740713118
"65" 12.8 122.608579372024 32.9956181028651
"66" 13 123.436244511788 34.6772409986668
"67" 13.2 124.596745609139 37.0224983798524
"68" 13.4 125.534394011597 39.857927911827
"69" 13.6 126.576672514753 42.6009754761133
"70" 13.8 127.219870761655 44.8859340877211
"71" 14 128.522709339852 47.1197712939097
"72" 14.2 129.43151312071 49.0562057901134
"73" 14.4 129.91297041844 51.8329604685414
"74" 14.6 129.126622855261 53.6590011999127
"75" 14.8 128.936662459926 55.7473917601302
"76" 15 129.300302992113 58.6434599279088
"77" 15.2 129.788942622379 62.0360118630312
"78" 15.4 130.644465046018 65.1795022580836
"79" 15.6 131.690757870939 68.2451940914125
"80" 15.8 131.673298826115 70.8676307894542
"81" 16 131.069223686865 72.6333106007379
"82" 16.2 131.137619525728 74.2625043992121
"83" 16.4 132.003877923965 75.4081596697335
"84" 16.6 132.246942908948 75.2188029858872
"85" 16.8 132.533283723051 75.0729318879783
"86" 17 132.613902080802 74.6950362927372
"87" 17.2 132.460394273757 74.5918503244045
"88" 17.4 132.386477703834 74.4868124758872
"89" 17.6 132.304525188659 74.4030064680631
"90" 17.8 132.309284568544 74.1978661276356
"91" 18 132.680928943445 73.7749492857632
"92" 18.2 132.92003867125 73.6823321356771
"93" 18.4 133.178007713675 73.4269983557082
"94" 18.6 133.205476981877 73.0432986768424
"95" 18.8 133.011026631919 72.5890042644458
"96" 19 132.803527864294 72.0650287791231
"97" 19.2 132.833125406536 70.5977205295322
"98" 19.4 133.081876212772 68.3383359179172
"99" 19.6 133.512675467159 66.7990890501831
"100" 19.8 133.619145321835 66.5658212011794
"101" 20 133.660742834625 66.0471643328696
"102" 20.2 133.664344958879 65.575692473134
"103" 20.4 133.844273155524 65.517845919115
"104" 20.6 134.040172253136 65.7174280546702
"105" 20.8 134.192322622235 65.6023230921494
"106" 21 133.884008645879 65.4410489632654
"107" 21.2 133.688757053631 65.3116430949611
"108" 21.4 133.567441067181 64.8379555881727
"109" 21.6 133.342126327612 64.3580133132577
"110" 21.8 133.228318670772 62.9187355928976
"111" 22 133.122294787565 61.264775423133
"112" 22.2 133.286058323587 60.0509146078259
"113" 22.4 133.180713537367 59.8744973513994
"114" 22.6 132.791266762268 59.504485961774
"115" 22.8 132.373353143919 58.3556911312577
"116" 23 131.908976402104 56.0431049187941
"117" 23.2 131.27129893193 53.0175900081945
"118" 23.4 131.144081357054 50.2517115811231
"119" 23.6 130.612761316964 48.7990890345541
"120" 23.8 129.304493120359 47.7416765552785
"121" 24 127.529816391822 45.4210495336361
"122" 24.2 126.234973446086 43.2124028432897
"123" 24.4 125.264190578969 40.9085228531301
"124" 24.6 125.061125004595 38.4399566082717
"125" 24.8 125.457341365029 37.3592257475436
"126" 25 125.4274627291 37.1981403905592
"127" 25.2 125.145407893633 37.3452044266989
"128" 25.4 124.759809752499 37.2676639147431
"129" 25.6 124.200280825811 36.3478485965825
"130" 25.8 123.03517275625 34.5792012562042
"131" 26 121.817597718207 32.7420410878543
"132" 26.2 120.195331466147 30.9903794793504
"133" 26.4 118.623452355276 29.37793375512
"134" 26.6 117.254084620782 28.4598966043543
"135" 26.8 116.245354178624 28.1121812210578
"136" 27 115.818841845008 27.6491469467274
"137" 27.2 114.821178535062 27.8371164641945
"138" 27.4 114.318759089419 28.5250287029775
"139" 27.6 113.529082037419 29.5827086614142
"140" 27.8 112.220831850919 30.8210698216864
"141" 28 111.129340030015 32.3432822191615
"142" 28.2 110.864971421439 33.4563073921586
"143" 28.4 110.764351280942 33.9620892219715
"144" 28.6 111.045691245534 33.9753090854542
"145" 28.8 111.216595012896 33.9973464743345
"146" 29 111.174797400433 34.502557142692
"147" 29.2 111.445569771051 35.3619651477744
"148" 29.4 112.016367267818 37.3612597823866
"149" 29.6 112.608851401705 39.1276966163986
"150" 29.8 112.960093086682 41.8906462951889
"151" 30 113.217330825406 44.3683378569981
"152" 30.2 113.68326086397 46.8614004332761
"153" 30.4 113.408560094886 49.2610514517109
"154" 30.6 113.240646006219 51.8430589498631
"155" 30.8 113.463719997036 54.7063250614998
"156" 31 113.188178873916 58.0449867029873
"157" 31.2 113.420262163889 61.1845126983374
"158" 31.4 113.091762840586 64.3516787799981
"159" 31.6 112.246301716399 66.6731866824631
"160" 31.8 112.020062861319 69.3849118480459
"161" 32 112.223319216358 72.9411766038476
"162" 32.2 112.081359690746 76.0274876113169
"163" 32.4 111.241706454519 78.7334623252231
"164" 32.6 110.99398282003 80.5740500062741
"165" 32.8 111.076859741663 80.7227949126028
"166" 33 110.519178262548 81.0876382557715
"167" 33.2 109.03000559919 82.5322599541263
"168" 33.4 107.071083056913 84.8825678673862
"169" 33.6 105.491005607865 87.1456861669198
"170" 33.8 103.991732115833 89.3985174323237
"171" 34 103.115412470502 91.88253599003
"172" 34.2 103.560799532419 93.8051469261231
"173" 34.4 104.457145315614 95.6849869841868
"174" 34.6 105.213507272705 97.9647950385618
"175" 34.8 105.499899665937 100.443796030782
"176" 35 106.205378038655 102.950004836839
"177" 35.2 107.489070922017 105.719005454143
"178" 35.4 109.145494197274 108.200394733875
"179" 35.6 110.144650454502 111.18133958092
"180" 35.8 111.326643080159 114.656628593983
"181" 36 111.254965433825 116.208507825765
"182" 36.2 110.952703737909 116.394914460402
"183" 36.4 110.803804191688 116.60419496863
"184" 36.6 110.897865540379 116.555860134378
"185" 36.8 111.164542543958 116.571843372287
"186" 37 111.413776342669 116.676800403165
"187" 37.2 111.720169312985 116.536481187871
"188" 37.4 111.766697546084 116.614841416231
"189" 37.6 111.961041907695 116.674297332168
"190" 37.8 111.730419210632 116.273362016581
"191" 38 111.344607433595 115.72043990128
"192" 38.2 110.651304259052 115.586346173174
"193" 38.4 109.738098622244 116.077936545603
"194" 38.6 108.035377364361 117.560140249675
"195" 38.8 106.323937489946 119.583252195722
"196" 39 104.564976387276 121.667842838909
"197" 39.2 103.697192017812 123.154378188349
"198" 39.4 102.812525811542 123.960086300501
"199" 39.6 101.546497879733 124.421726463505
"200" 39.8 98.8518501627571 125.347878383034
"201" 40 95.4974305544258 127.355028846798
"202" 40.2 92.6373970719193 129.529990095186
"203" 40.4 89.5270357292069 131.416649306198
"204" 40.6 85.7459270914261 132.587625332959
"205" 40.8 81.8492407093394 133.199412193303
"206" 41 78.6037394181964 133.584874439164
"207" 41.2 75.1805421173001 133.919438778941
"208" 41.4 71.7818413563677 134.458246969726
"209" 41.6 68.5015905354596 134.107119727207
"210" 41.8 65.0715088417755 134.477247023883
"211" 42 61.0327536045509 134.267367084485
"212" 42.2 57.3059031555622 134.165460403521
"213" 42.4 53.8891664687439 133.694024482815
"214" 42.6 49.9007182034917 132.556820840064
"215" 42.8 46.6195785882794 131.817414110423
"216" 43 42.7453387601337 130.559150942844
"217" 43.2 38.6544591866531 129.78200517411
"218" 43.4 37.0178042499006 129.087547002192
"219" 43.6 36.2681581951455 127.514708619604
"220" 43.8 34.730028071304 125.529897164335
"221" 44 32.0917498786168 123.545175369833
"222" 44.2 28.693500980477 121.769999756238
"223" 44.4 25.247878915804 119.826001882565
"224" 44.6 22.1097722753645 117.975562833458
"225" 44.8 19.7494926556131 115.766234708329
"226" 45 17.4840147551336 113.333608032195
"227" 45.2 14.8722810444194 110.248526148547
"228" 45.4 12.0112919164586 107.463946315172
"229" 45.6 9.20426278156936 104.654618766529
"230" 45.8 7.6279309792856 101.821841718604
"231" 46 7.34957887935224 99.3665553613278
"232" 46.2 6.88550162995578 96.6882684878615
"233" 46.4 6.71079090295224 95.4998012713139
"234" 46.6 6.87590241490914 95.4416685663373
"235" 46.8 7.15384422294996 95.5492263555618
"236" 47 7.13606815077352 95.5802239128731
"237" 47.2 7.09904931932781 95.5603776912991
"238" 47.4 7.11166107444018 95.6945974300606
"239" 47.6 7.03496703005765 95.7963168559848
"240" 47.8 7.0557353528771 95.7954394325386
"241" 48 7.26669081235641 95.5719058388958
"242" 48.2 7.55547943582495 95.0758926891126
"243" 48.4 7.71421077141934 93.7410977564981
"244" 48.6 8.12311524041232 91.8225867138273
"245" 48.8 8.98053682090565 89.4177161363902
"246" 49 9.66869457694077 86.8988164642731
"247" 49.2 9.97033988998185 84.0284986769356
"248" 49.4 10.3878169148348 81.2865627462991
"249" 49.6 9.75561863593936 79.2063281946831
"250" 49.8 9.08897670366424 76.6384756084394
"251" 50 8.50171256086833 73.6238697937863
"252" 50.2 7.74669966110809 70.8746958670006
"253" 50.4 6.95563883897936 67.3641857239031
"254" 50.6 5.62912570667438 64.6392552530123
"255" 50.8 5.48848601592619 63.3337858122395
"256" 51 5.92862273180556 62.3111290281127
"257" 51.2 6.55850272450044 60.5317269529812
"258" 51.4 7.26717589962987 57.1844322271494
"259" 51.6 8.60435120239974 54.7663706972113
"260" 51.8 10.3272933813569 51.7673894308918
"261" 52 12.2707542083821 48.4160521499895
"262" 52.2 14.5753111184564 45.645593520049
"263" 52.4 17.177717712174 42.9077810257335
"264" 52.6 20.0402201604015 40.5972796045874
"265" 52.8 22.9063082669729 39.5398147428195
"266" 53 25.6664389662414 38.3999768911446
"267" 53.2 27.7534882506756 36.4573504201731
"268" 53.4 29.3918391532873 33.9152026235099
"269" 53.6 30.5212333284194 31.5646424600091
"270" 53.8 31.5394104260329 30.6453682244697
"271" 54 32.8935445379583 29.8806786784255
"272" 54.2 35.0985171557093 29.0311334440314
"273" 54.4 37.6199169029899 27.4982581054022
"274" 54.6 40.8474825414557 25.718716915514
"275" 54.8 43.5674707521844 23.785404105099
"276" 55 46.0290047293035 22.7252977197084
"277" 55.2 48.4359951352721 22.7466068254574
"278" 55.4 50.3721711224318 23.0137081905361
"279" 55.6 50.9625269829822 22.7431137294195
"280" 55.8 50.9480970330939 22.6277324382089
"281" 56 51.1509189920352 22.6864665158243
"282" 56.2 51.9080578370986 22.9408694301891
"283" 56.4 54.0314134114628 22.8964078479398
"284" 56.6 56.4786340200569 23.0948636601231
"285" 56.8 59.5337280337077 22.8166623589298
"286" 57 62.9765604611256 22.3592131975731
"287" 57.2 66.8822889837103 22.4127815939867
"288" 57.4 70.1296236158914 22.0657577474616
"289" 57.6 73.6276039404925 22.0798963310133
"290" 57.8 77.0381808085161 22.4835335212876
"291" 58 80.4390568943025 22.4546096231296
"292" 58.2 83.5866970569193 21.8704010538383
"293" 58.4 86.8309296934839 22.0443392152876
"294" 58.6 89.994861396761 22.4040192005299
"295" 58.8 92.9643849871372 22.7587318216353
"296" 59 93.4823549932506 23.3158332953293
"297" 59.2 93.3999811106256 23.9279603593168
"298" 59.4 93.6592502994194 24.7918771019775
"299" 59.6 95.015216460583 26.3029784316776
"300" 59.8 97.6518463521193 28.0769740688106
"301" 60 101.124399030204 29.105079857427
"302" 60.2 104.41344147538 29.8691468865507
"303" 60.4 108.117771688846 30.684952518432
"304" 60.6 111.933365448458 30.7174186825269
"305" 60.8 115.090397303832 30.7601767820293
"306" 61 119.113797150008 30.653451555255
"307" 61.2 120.311463188116 30.7507001191766
"308" 61.4 120.359080760092 30.8160326487867
"309" 61.6 120.189340638319 30.8727203229418
"310" 61.8 119.9857137481 30.7181182015372
"311" 62 119.706780092802 30.2317711326231
"312" 62.2 119.704757251696 29.9050211519544
"313" 62.4 119.846116127382 29.0747686327543
"314" 62.6 120.11032272869 28.5222682957272
"315" 62.8 120.218629129919 28.2760834439492
"316" 63 119.984376250675 28.0968905399238
"317" 63.2 119.831491355313 28.1837551312401
"318" 63.4 119.158366465255 27.9491165159126
"319" 63.6 118.210241677703 27.0313197221263
"320" 63.8 116.90825882934 24.9643288968468
"321" 64 116.285184708039 23.3173887751631
"322" 64.2 116.025475064667 22.6399838431945
"323" 64.4 116.006120299013 22.4926870921309
"324" 64.6 116.08913956106 22.4707948278795
"325" 64.8 116.135161178167 22.3908610225642
"326" 65 115.82884211511 22.2757314227421
"327" 65.2 115.705063370848 22.4352466479163
"328" 65.4 115.54450684033 22.4661540029039
"329" 65.6 115.369167864505 22.4519641003533
"330" 65.8 114.689456522817 21.7663735987621
"331" 66 113.558243087007 20.3704864807168
"332" 66.2 112.486152900524 18.9541774653654
"333" 66.4 111.995283294899 18.4517375552532
"334" 66.6 111.653672211367 18.3691907162875
"335" 66.8 111.192027240919 18.1706059824079
"336" 67 110.230839034533 18.0392952415287
"337" 67.2 108.045599808669 16.9757045313346
"338" 67.4 105.624221005142 15.8871183963328
"339" 67.6 103.07696513687 14.0648277901917
"340" 67.8 101.272045632387 12.6724994275779
"341" 68 100.563859293222 11.489084188674
"342" 68.2 99.1531686886939 10.1178201382309
"343" 68.4 96.653596930086 8.44014254232678
"344" 68.6 94.7594281226218 6.98007012877645
"345" 68.8 93.6511827794475 6.25238060855265
"346" 69 93.5518487865949 6.0023264802414
"347" 69.2 93.6868260316508 6.12327046773051
"348" 69.4 93.7298510678648 6.4154617208958
"349" 69.6 91.8765897121786 6.04897354299345
"350" 69.8 91.3788407929986 5.91540345896454
"351" 70 90.1711085477697 5.67605382008804
"352" 70.2 88.7151953526693 5.15124244671923
"353" 70.4 85.9578737013453 3.92484552601196
"354" 70.6 84.1046665187285 2.93526712747834
"355" 70.8 83.2075860338256 2.62291907169808
"356" 71 82.3675892044259 2.96416148971518
"357" 71.2 79.8261381520694 3.43817350221058
"358" 71.4 76.7181786011309 3.65206957527692
"359" 71.6 73.907541200145 3.66319363368405
"360" 71.8 71.6004152592827 3.14221178024419
"361" 72 68.9971354659193 2.52639361425599
"362" 72.2 66.5211086304793 2.35903649284308
"363" 72.4 64.871646918871 2.20267387486824
"364" 72.6 63.2645590410774 1.87682003493275
"365" 72.8 61.7155667248015 2.2044606115148
"366" 73 59.9776488538035 3.55339505718405
"367" 73.2 57.4461588024011 5.37444461864747
"368" 73.4 55.5458728046448 7.16010724286585
"369" 73.6 54.3354106550797 8.14361221483062
"370" 73.8 52.7465979014921 9.03731863853217
"371" 74 50.7471805537077 10.6620273014697
"372" 74.2 48.9208302892131 12.3881299691668
"373" 74.4 46.9853454153889 13.8008158615072
"374" 74.6 45.1143794877447 15.6880898068279
"375" 74.8 43.3390505772897 17.7296443294194
"376" 75 41.7787433743954 19.0980639802219
"377" 75.2 40.2210308088612 19.9196420350591
"378" 75.4 38.2955422641844 19.7731260023942
"379" 75.6 36.1635081659942 20.3761983078626
"380" 75.8 34.0339931340939 21.9520488905166
"381" 76 32.5293159926311 23.6102710956937
"382" 76.2 30.8027273004726 25.2174195738834
"383" 76.4 29.1174416556557 27.1600727742958
"384" 76.6 27.4953423137188 28.8602751411321
"385" 76.8 25.2500213019286 30.9956458918317
"386" 77 23.7920746587303 33.4681511253121
"387" 77.2 22.919819327086 36.2728457533878
"388" 77.4 21.7053232087394 39.3318771529431
"389" 77.6 20.9442818544586 42.3153556496623
"390" 77.8 20.2870043832581 44.9972003491779
"391" 78 19.4841983868868 46.5469300265166
"392" 78.2 19.2199936970272 47.551240709427
"393" 78.4 19.5086863387394 49.0278234484031
"394" 78.6 19.9060208624453 51.4785086631426
"395" 78.8 20.2149409852037 55.1596361868976
"396" 79 20.3443712586522 58.1251218338902
"397" 79.2 19.6906363381791 61.4516417026361
"398" 79.4 18.9673086714586 64.2650240210937
"399" 79.6 19.1105013796288 66.5587785441028
"400" 79.8 20.0611405115444 68.1918839930856
"401" 80 21.4274347419194 68.823885989275
"402" 80.2 22.6296463084564 69.0679343020675
"403" 80.4 24.6737303694194 70.3582863494775
"404" 80.6 26.1532263526367 72.3057672729398
"405" 80.8 27.3135624339386 74.4848204842962
"406" 81 28.2926828856 77.3884887945908
"407" 81.2 29.8393839550947 79.8849689547854
"408" 81.4 32.0353382592598 82.5807685198685
"409" 81.6 33.8908001389194 85.3565124597031
"410" 81.8 34.6634267436272 87.5523318877789
"411" 82 35.2975630010819 88.6871607790168
"412" 82.2 35.7026801735137 88.7247184524721
"413" 82.4 36.7429742383627 88.4263977917929
"414" 82.6 38.8918100796194 88.4130386510958
"415" 82.8 41.5392350377237 88.7878293651883
"416" 83 44.3473548803424 90.0114653406423
"417" 83.2 47.7016968263631 90.7307867841231
"418" 83.4 50.476790040042 90.7798163371514
"419" 83.6 53.5617523864005 91.1982939306042
"420" 83.8 56.916164762049 91.3475565656971
"421" 84 59.8348883312181 92.3520982319218
"422" 84.2 62.9257461788727 93.9531363118405
"423" 84.4 65.6062510824193 95.9038285782117
"424" 84.6 68.1010017070797 97.3912098680382
"425" 84.8 69.9838320764256 99.0576363294418
"426" 85 70.3558874462819 99.9346524592356
"427" 85.2 70.4082661134193 99.6077932158383
"428" 85.4 70.2682876936839 99.3312030246811
"429" 85.6 70.2508831789096 98.870951837976
"430" 85.8 70.9758882028394 98.2351534926431
"431" 86 73.0488048155807 97.4837534278295
"432" 86.2 75.8803767068907 96.3305141856231
"433" 86.4 79.3110477930308 94.8758578854957
"434" 86.6 81.2278670547381 93.9547474866043
"435" 86.8 82.7118504575933 94.2900338074367
"436" 87 84.8311080163785 94.5662676707047
"437" 87.2 88.4054598558233 94.879136975729
"438" 87.4 92.4712811683302 95.7738284092282
"439" 87.6 96.103149140233 97.8595105117908
"440" 87.8 99.6880028087506 99.8440686336231
"441" 88 103.009486749361 101.18605123529
"442" 88.2 105.763105142729 102.443815573978
"443" 88.4 108.880603439381 102.949397604892
"444" 88.6 112.80626223112 103.112849184967
"445" 88.8 116.498990696719 103.054579010483
"446" 89 119.845482482131 104.265572848835
"447" 89.2 120.907451061993 105.236398723956
"448" 89.4 120.935488581581 105.907783568075
"449" 89.6 121.144722984032 106.535595964827
"450" 89.8 120.901855386433 107.110878647334
"451" 90 120.585453130106 107.5558039478
"452" 90.2 119.884469826872 108.525849071018
"453" 90.4 118.255215433771 110.339999224234
"454" 90.6 116.479248770419 112.277715030699
"455" 90.8 114.863363322071 114.077431471491
"456" 91 113.553371513303 115.449634054881
"457" 91.2 112.493789470419 117.364566486519
"458" 91.4 111.703098480748 117.91440885465
"459" 91.6 111.143913438855 118.022132347911
"460" 91.8 109.726675809919 118.48063967525
"461" 92 107.303423870419 120.005311047661
"462" 92.2 104.868924950515 122.644165346065
"463" 92.4 103.446796859419 124.248539579996
"464" 92.6 102.205279944919 125.146386167579
"465" 92.8 100.653563867727 126.183821123882
"466" 93 98.4320695239193 127.126930110775
"467" 93.2 95.2356839483816 128.533953283114
"468" 93.4 91.9366977159193 130.238816348541
"469" 93.6 88.5824818751069 132.037011263423
"470" 93.8 87.4217062474123 132.737247818905
"471" 94 87.0289450415059 132.960010950599
"472" 94.2 86.7899545597237 133.092350624797
"473" 94.4 86.8680621396984 133.110483857856
"474" 94.6 87.0376225340126 133.191199011648
"475" 94.8 87.142450376557 133.220821236843
"476" 95 87.385564398783 133.117029988632
"477" 95.2 87.6232005692648 133.01521676315
"478" 95.4 87.8013879349946 132.989635373163
"479" 95.6 88.0427400574111 132.712862335962
"480" 95.8 88.267944785979 132.218260853884
"481" 96 88.0901998622765 132.280054127495
"482" 96.2 87.7710482831749 132.253355125268
"483" 96.4 87.1766534796781 132.253844256455
"484" 96.6 87.020284239777 132.339638580842
"485" 96.8 86.9589318742265 132.273862478444
"486" 97 86.5693298065514 132.269867112453
"487" 97.2 85.8916926297571 132.50151014202
"488" 97.4 84.6856191646101 132.722963422926
"489" 97.6 82.7518894908424 133.198905430642
"490" 97.8 80.7129233092635 133.70766077287
"491" 98 78.6537717967742 133.911379220965
"492" 98.2 76.9410290420246 133.386089036261
"493" 98.4 75.1646621361677 132.551293628191
"494" 98.6 73.4314923430301 132.170538122898
"495" 98.8 72.4275260957348 132.284021215388
"496" 99 71.7792143791511 132.517179184556
"497" 99.2 71.3341902624194 133.238124299009
"498" 99.4 71.0930894087419 133.688948556313
"499" 99.6 70.9041313984193 133.676941113419
"500" 99.8 71.1875070638999 133.147260246058
"501" 100 71.2239925566825 132.623277873209
"502" 100.2 71.0646548619963 132.048835725508
"503" 100.4 70.6777236508535 131.396712196255
"504" 100.6 70.6684192228714 130.509457368993
"505" 100.8 70.6622950857363 128.835532206095
"506" 101 70.2312443377551 126.210153083966
"507" 101.2 70.11775545957 124.226873067068
"508" 101.4 70.1476803567504 122.829075468664
"509" 101.6 69.7792326542618 122.385866798082
"510" 101.8 69.3496254380049 122.127400790676
"511" 102 69.2499096853535 122.167852897807
"512" 102.2 69.0374717775312 122.14618212613
"513" 102.4 68.0631477132194 122.072967540526
"514" 102.6 66.6357644608311 121.566963474505
"515" 102.8 64.622594810554 120.294757343777
"516" 103 62.9617816174782 119.523131148545
"517" 103.2 61.5313676155108 119.198076252294
"518" 103.4 61.0733652449735 119.753278033636
"519" 103.6 60.9784305672463 119.910462326027
"520" 103.8 60.9849719964194 119.801002304047
"521" 104 61.2783925600752 119.332602984604
"522" 104.2 61.272723583804 118.439442935738
"523" 104.4 60.8602153965849 116.943560851994
"524" 104.6 60.3449375433721 114.705454339353
"525" 104.8 59.4597483982245 112.352550621389
"526" 105 59.3080223235452 110.524343412643
"527" 105.2 59.8757366251442 108.697223654234
"528" 105.4 61.3394288964978 107.240043335643
"529" 105.6 62.7807195772873 105.554975725793
"530" 105.8 64.729928411129 103.553135385584
"531" 106 67.0551815117401 102.132574813
"532" 106.2 69.4665394427113 100.547870689201
"533" 106.4 71.6887107699193 99.4535192665788
"534" 106.6 72.8515344697078 99.4302124606615
"535" 106.8 72.9570888756646 99.4573566660759
"536" 107 72.6637290578256 99.5023205642668
"537" 107.2 72.3260404260968 99.4247089091843
"538" 107.4 72.3388716963923 98.7994983923258
"539" 107.6 73.005433245426 97.4948212384419
"540" 107.8 74.1689367855958 95.2454459002113
"541" 108 75.6649284684968 92.7262873647715
"542" 108.2 77.6091039397051 90.6566370960971
"543" 108.4 79.8581083128843 89.1327629159543
"544" 108.6 82.1837724316877 88.1920294543182
"545" 108.8 83.5810747437779 88.1418882728117
"546" 109 84.4556911656501 88.6629135933731
"547" 109.2 85.5608896869194 89.5716473815788
"548" 109.4 87.0987776731161 90.3107186817714
"549" 109.6 89.7772574694387 91.0190965946747
"550" 109.8 92.450441468893 92.0339225210046
"551" 110 94.8187409004193 93.288120717794
"552" 110.2 96.2177562812765 94.392640608175
"553" 110.4 98.3032281481448 95.4320317164858
"554" 110.6 101.327552047919 95.9498791204231
"555" 110.8 103.912548573694 95.5224540736035
"556" 111 106.32248324508 94.2850841001325
"557" 111.2 108.143976072794 92.7050360273844
"558" 111.4 109.544549588419 91.7120246956294
"559" 111.6 110.278488365576 90.4631079015446
"560" 111.8 110.595895214739 89.3575725873631
"561" 112 111.108974548795 87.0868004700794
"562" 112.2 111.043189877713 84.8008958309098
"563" 112.4 110.899422991067 82.8175569820034
"564" 112.6 110.889848764892 80.6842170343731
"565" 112.8 111.155746737734 78.284441297308
"566" 113 111.459726399644 75.6585046399496
"567" 113.2 111.32171141503 72.9498761309172
"568" 113.4 111.237313180779 70.0476629335631
"569" 113.6 110.576944978784 67.1342728370933
"570" 113.8 110.337273821789 64.5656355951642
"571" 114 110.669235988603 61.6715104662149
"572" 114.2 111.197343004008 58.384700257427
"573" 114.4 111.452254845664 55.2598711418884
"574" 114.6 111.968616517592 52.2369203263472
"575" 114.8 111.638016356482 49.3977226527897
"576" 115 111.302823766072 47.1556904954598
"577" 115.2 111.02189333644 44.4682396230312
"578" 115.4 110.500707617039 41.9582591028231
"579" 115.6 109.552817590386 39.6468172817754
"580" 115.8 109.050866265149 37.2832797122897
"581" 116 109.137655901715 34.5572571594783
"582" 116.2 109.976396377897 32.3951572786295
"583" 116.4 111.00864190108 30.3878370338117
"584" 116.6 111.578524107919 28.0387275646631
"585" 116.8 111.921199459639 24.8955603147231
"586" 117 111.347803523923 21.3697732736365
"587" 117.2 109.587572326656 18.7421819092958
"588" 117.4 107.00762109016 17.5724019235675
"589" 117.6 103.652326068669 16.2240065845269
"590" 117.8 100.116638704174 15.2425390476608
"591" 118 96.7539539768728 14.4262319465113
"592" 118.2 93.6114074093631 13.9925616682731
"593" 118.4 92.1955913789411 14.3716736476293
"594" 118.6 90.9477648628268 15.1405667847897
"595" 118.8 88.7162980820218 16.1696160941291
"596" 119 86.0167167574948 16.9205927639816
"597" 119.2 82.5259160874194 17.9023638904522
"598" 119.4 78.860838283086 18.3333371563486
"599" 119.6 75.0935342655174 18.9619878296427
"600" 119.8 71.2893387335933 19.0173127974305
"601" 120 67.5346154516937 18.494035503367
"602" 120.2 63.4633082451957 18.1607475049833
"603" 120.4 60.1424298963883 17.4774048114864
"604" 120.6 55.8937794534193 16.3432870410004
"605" 120.8 51.5755461033883 15.7410869495672
"606" 121 47.362815508608 15.6679222119627
"607" 121.2 43.9405275167299 16.2089243624802
"608" 121.4 40.2291002199671 16.9482414380944
"609" 121.6 36.4240760739559 18.1954369355682
"610" 121.8 35.0066279982454 19.2150866308777
"611" 122 33.4229978425305 20.2157009874564
"612" 122.2 30.3292387025605 22.3761208311323
"613" 122.4 27.5962450998856 25.062481095439
"614" 122.6 25.4622231118082 28.1130652675675
"615" 122.8 23.3273303337229 30.3337269536588
"616" 123 21.3417401084977 32.5097608763942
"617" 123.2 19.8730534795506 35.4705357138793
"618" 123.4 17.9468775241694 39.3477979465356
"619" 123.6 15.8624308501371 43.0627115324513
"620" 123.8 13.7742659424739 46.6696162035503
"621" 124 12.2257649582655 50.2728266919884
"622" 124.2 11.5766306011694 54.1277991668461
"623" 124.4 10.9710910373394 57.8190294735031
"624" 124.6 11.309182930309 60.6516806452789
"625" 124.8 11.9610420534194 61.2375166540168
"626" 125 11.6828013832194 61.2857365288631
"627" 125.2 11.185841816071 61.3479793348102
"628" 125.4 10.6775169803605 61.3485441851721
"629" 125.6 9.5732692479778 62.4312731579023
"630" 125.8 7.61628299275678 65.0601490427826
"631" 126 5.24183572891935 67.5938639613952
"632" 126.2 3.77332296855312 70.2040478105466
"633" 126.4 3.01447466898227 72.7449073819542
"634" 126.6 2.59216466492941 74.0568781232808
"635" 126.8 2.86068930627649 74.8114870498067
"636" 127 3.78467148175268 75.8261682525642
"637" 127.2 5.41231838473185 78.0888531823543
"638" 127.4 7.58875528988433 81.3461555863301
"639" 127.6 9.50741302673308 85.088001117329
"640" 127.8 11.5530952061336 88.1954378358504
"641" 128 13.2576283617505 91.245556733688
"642" 128.2 15.1855923305347 94.5737369616231
"643" 128.4 16.5517162688991 97.8662104920758
"644" 128.6 17.7601633902194 101.318297520763
"645" 128.8 19.0148476866233 105.163520721426
"646" 129 20.1805826413506 106.788828597248
"647" 129.2 21.471612607018 109.564132090097
"648" 129.4 23.0511293977594 112.795908717563
"649" 129.6 24.2402421567194 116.315319089643
"650" 129.8 26.0768824237569 119.670754262763
"651" 130 29.1173392483424 121.713692793931
"652" 130.2 32.9591563436167 123.498438278814
"653" 130.4 37.2347998520231 124.966535382491
"654" 130.6 41.3931955584193 126.394476315642
"655" 130.8 43.7607693211228 127.277053664258
"656" 131 45.7293415731466 128.0394875055
"657" 131.2 49.1890120136154 128.397439625662
"658" 131.4 53.3542891260072 128.520786039238
"659" 131.6 57.8982105972944 128.880013245426
"660" 131.8 61.8472286113424 129.831749084642
"661" 132 66.2350893933544 131.103865958727
"662" 132.2 70.576043968477 132.438761439488
"663" 132.4 74.8881421101015 133.400258754961
"664" 132.6 78.9365002197194 133.629822613183
"665" 132.8 82.2404154908996 133.001794018511
"666" 133 86.8979449486154 131.721537706368
"667" 133.2 91.3760111727372 129.562398577696
"668" 133.4 95.6849107813068 127.424598478954
"669" 133.6 99.8435230743484 125.830203990565
"670" 133.8 99.9645107080732 124.236244705315
"671" 134 101.630234170617 120.928488239271
"672" 134.2 103.1629471203 116.846723724644
"673" 134.4 104.252007934179 113.558642828983
"674" 134.6 105.142378078819 111.028883626423
"675" 134.8 105.710147692024 108.333633569394
"676" 135 106.824795525829 104.756265351402
"677" 135.2 107.741984195316 100.861787853044
"678" 135.4 108.49395092568 96.799091209278
"679" 135.6 109.040597683956 93.8309385380526
"680" 135.8 109.737567843691 91.7073396863714
"681" 136 109.694718626647 89.0398887060231
"682" 136.2 109.113409398253 85.2835574055397
"683" 136.4 108.714787785788 81.6956166736096
"684" 136.6 107.620988465988 78.5761561293486
"685" 136.8 106.860090304926 76.5508785163928
"686" 137 105.82824903836 73.7986905133336
"687" 137.2 104.558618241341 71.6566928965838
"688" 137.4 102.226920696229 68.762403175452
"689" 137.6 100.260211825189 66.1119751891423
"690" 137.8 98.4792462398193 63.4260767801031
"691" 138 97.1326682594667 61.114846420069
"692" 138.2 94.6259440854002 57.914999490432
"693" 138.4 92.1748984229194 54.1956764490031
"694" 138.6 89.8411512123409 51.5154716675054
"695" 138.8 88.5631204924386 49.7815484458538
"696" 139 87.9812561468911 49.0218294129061
"697" 139.2 86.8404362766119 49.0393807147162
"698" 139.4 84.5840674278156 49.4485936913778
"699" 139.6 81.7399748704316 50.0049454552059
"700" 139.8 78.6303439559631 51.2472186747231
"701" 140 75.4130666976041 52.980357733846
"702" 140.2 72.4756420258319 54.7731254625793
"703" 140.4 69.8762711271741 56.3044444303212
"704" 140.6 67.7248120587303 57.3787996687328
"705" 140.8 66.970722694212 58.460717349367
"706" 141 67.2348264987968 58.6063410146297
"707" 141.2 67.1614001160732 58.6203338541038
"708" 141.4 67.3314880362684 58.1675674453967
"709" 141.6 67.4203423975772 57.8518919948204
"710" 141.8 67.3162911774193 57.436641360967
"711" 142 67.2364134730557 56.8700465559542
"712" 142.2 66.3711949438453 55.5762647723823
"713" 142.4 64.2863051948631 54.1596259163856
"714" 142.6 61.6563852682245 52.3697308749932
"715" 142.8 58.8033125836832 51.1393062087396
"716" 143 56.4470573650506 49.6469044222356
"717" 143.2 53.4651228140256 48.1234491732981
"718" 143.4 50.4116789192156 46.9319990644749
"719" 143.6 47.2360470985119 45.0911784856231
"720" 143.8 43.6799327079287 43.5467239747721
"721" 144 39.7837531247342 41.9287083748268
"722" 144.2 35.5668519295657 40.7014671040072
"723" 144.4 31.4131878299254 39.4072280796592
"724" 144.6 28.172748294587 39.3759543779045
"725" 144.8 25.7905914078591 39.3053667496532
"726" 145 23.2567241486158 39.8705175982302
"727" 145.2 21.2468251856921 41.5030940947867
"728" 145.4 18.84868958857 43.4605152892496
"729" 145.6 16.9607492851371 46.3081688427396
"730" 145.8 15.0376813014009 49.6708344494145
"731" 146 12.6676710224435 53.1148527747556
"732" 146.2 10.6195738768345 56.7864532755853
"733" 146.4 9.45487907901027 60.208208472662
"734" 146.6 8.67944467533152 63.7871063697514
"735" 146.8 8.36193702795782 68.2666122899937
"736" 147 8.95311396609935 72.1543316213431
"737" 147.2 9.4927158863404 76.4656401477941
"738" 147.4 10.4863665013594 80.5048793594231
"739" 147.6 11.3430548806594 84.9465977741031
"740" 147.8 11.4675309699594 88.9022744901431
"741" 148 11.7519828202745 92.8230175901196
"742" 148.2 12.057332984707 96.730602149308
"743" 148.4 13.413980950439 100.406696633466
"744" 148.6 16.1249813780609 103.401818735057
"745" 148.8 19.2423300372463 106.292623491912
"746" 149 23.0239769139862 109.274157840795
"747" 149.2 26.8845290621523 111.913728303791
"748" 149.4 30.6789227668232 114.548631840277
"749" 149.6 34.5905205085506 116.604821336348
"750" 149.8 37.3113437544194 118.980987618794
"751" 150 40.4689677216269 121.639431347416
"752" 150.2 43.8400821984194 124.070638088959
"753" 150.4 47.3686039554194 125.953892154243
"754" 150.6 51.3609895878923 127.37235227963
"755" 150.8 55.2534526272625 128.628518982741
"756" 151 59.3954770520664 130.225980625152
"757" 151.2 63.2111477281596 132.121998213545
"758" 151.4 67.4770907391449 133.838569083329
"759" 151.6 71.6353738708167 133.85835877612
"760" 151.8 76.0443567667245 132.980423448
"761" 152 80.2007537912504 131.691590876812
"762" 152.2 84.6291476292538 130.03378169319
"763" 152.4 88.7715756989994 128.554200416843
"764" 152.6 92.8539662725161 127.741407599578
"765" 152.8 96.9978154388903 126.38273876263
"766" 153 100.961445902919 124.322112822835
"767" 153.2 104.878781654419 122.144737408018
"768" 153.4 108.816253243894 119.669574102904
"769" 153.6 111.920611824298 117.106922533789
"770" 153.8 114.182511992419 114.065069073471
"771" 154 116.081629691419 110.524725162661
"772" 154.2 118.427580440164 107.03910476427
"773" 154.4 120.891555844181 103.738730398765
"774" 154.6 123.749004588919 100.130378845762
"775" 154.8 125.868406790212 96.3539931265099
"776" 155 127.332662021052 92.8297105400553
"777" 155.2 127.502667162486 90.1243154521801
"778" 155.4 127.220147648655 88.2273792399231
"779" 155.6 126.74719222373 84.4945243918325
"780" 155.8 126.738412365666 81.6654451581653
"781" 156 126.809041255186 78.0949259460888
"782" 156.2 126.422720187112 74.7132475927489
"783" 156.4 126.025465723735 72.0377633607976
"784" 156.6 125.223347678322 69.8833168045127
"785" 156.8 124.66574200889 69.4248394788388
"786" 157 124.703774789325 69.4070745593212
"787" 157.2 124.987036289728 69.3561625287601
"788" 157.4 125.323775929642 68.8906299340897
"789" 157.6 125.939822158712 67.1695808183159
"790" 157.8 126.591117519113 64.2065878039088
"791" 158 127.270748747982 60.9402980073522
"792" 158.2 128.045673421565 57.5609418195189
"793" 158.4 128.053300632919 53.9148466985578
"794" 158.6 128.397739271379 49.9551807316639
"795" 158.8 128.622018945837 46.5842385806779
"796" 159 127.970737385047 42.9699204697472
"797" 159.2 126.333086660221 40.1194601607489
"798" 159.4 123.945871306131 38.0316930862962
"799" 159.6 120.837826044724 36.1213394969336
"800" 159.8 118.039139003419 34.7362924799206
"801" 160 115.553105547547 34.1898434539685
"802" 160.2 114.369092411878 33.7383320407186
"803" 160.4 114.363495884821 33.4739762323301
"804" 160.6 114.394725223304 33.3145773189692
"805" 160.8 114.085192637419 33.2130109629079
"806" 161 113.096200490828 33.087960077162
"807" 161.2 110.958552254479 32.0969022150112
"808" 161.4 108.622984628961 30.2360214001005
"809" 161.6 106.503173632808 28.1225194974384
"810" 161.8 104.307110319929 26.386775018915
"811" 162 102.344854735994 24.6639207372037
"812" 162.2 100.604715646999 23.7456210769402
"813" 162.4 99.6068531664194 23.4065279424864
"814" 162.6 97.9027106774639 22.1710170387441
"815" 162.8 95.9424634787375 20.0290592513568
"816" 163 93.2282645844193 17.6716478942623
"817" 163.2 90.6806429718453 14.6512175734749
"818" 163.4 88.3054380903809 12.0840371808538
"819" 163.6 85.6929300763161 9.98066335854566
"820" 163.8 82.7766971732792 8.67907985506257
"821" 164 78.4265765287024 7.64917334203817
"822" 164.2 73.7984422428533 7.27351028784949
"823" 164.4 69.8249344308652 6.95447291462308
"824" 164.6 65.5674847918839 6.97572425201017
"825" 164.8 61.52956803645 8.31247248654946
"826" 165 57.9426425703466 9.72938239344126
"827" 165.2 55.3941785067669 11.1656500255072
"828" 165.4 53.5685589617608 12.6974740683853
"829" 165.6 51.6638805806256 13.1182905028918
"830" 165.8 49.1569771754255 12.6532211182427
"831" 166 45.4790580994739 12.8343530476776
"832" 166.2 41.4178060430467 13.7838079771759
"833" 166.4 37.4008428041069 14.7666416325981
"834" 166.6 33.1633045538549 16.3136227421752
"835" 166.8 29.5434560789284 18.5997764828049
"836" 167 26.1405303519822 20.3025609391919
"837" 167.2 23.0264231379097 22.9992326418811
"838" 167.4 20.3216562866754 26.067459267806
"839" 167.6 17.9861031825622 29.3315592010703
"840" 167.8 16.7105652345155 33.0992031881423
"841" 168 16.3080708066825 37.0696219559717
"842" 168.2 16.2944075151466 40.5171884351491
"843" 168.4 15.9277430851161 42.6411354108618
"844" 168.6 16.2032970086069 43.4570096720481
"845" 168.8 16.2957388102194 43.3548969959031
"846" 169 16.0872426775704 43.2496167493137
"847" 169.2 15.8710556820194 43.1754547508802
"848" 169.4 15.8021474843166 43.0255614300066
"849" 169.6 15.712781449267 42.8389745720734
"850" 169.8 15.5288280524639 42.9194512272919
"851" 170 14.8281556673998 44.1855196389368
"852" 170.2 13.5574513965213 46.3308999926868
"853" 170.4 12.2926633615355 48.3818300170295
"854" 170.6 11.306358123537 51.4752839532309
"855" 170.8 10.7986550430443 54.6055301353939
"856" 171 10.1083522722746 57.9804719067744
"857" 171.2 10.0086365196233 61.378448905827
"858" 171.4 10.4570780097594 65.1155108771831
"859" 171.6 10.8627236184194 68.6232094011031
"860" 171.8 11.6991913007041 70.8586987234045
"861" 172 12.1108788730286 73.3237131229741
"862" 172.2 12.4385054841902 76.3593731044564
"863" 172.4 13.2448872510883 80.000201578069
"864" 172.6 13.7398570852096 83.8580101529937
"865" 172.8 14.6890275717031 87.8582186205555
"866" 173 16.2839107655347 92.0624464427
"867" 173.2 18.2442524211929 95.7435406634533
"868" 173.4 20.6042723717791 98.6710984749158
"869" 173.6 23.6099556143273 100.946096064016
"870" 173.8 26.6636851526218 103.144762037611
"871" 174 29.8340624322078 104.518954179219
"872" 174.2 33.2821486728568 105.502812769992
"873" 174.4 37.1410619664778 106.551763488896
"874" 174.6 40.654779621542 106.888691412991
"875" 174.8 43.4751827084948 107.238553898793
"876" 175 45.8260878610404 107.99371452912
"877" 175.2 47.5047828179899 109.529246136181
"878" 175.4 48.6393166764194 111.567498921946
"879" 175.6 50.8554174174194 113.764860307345
"880" 175.8 54.4044872862118 115.471375465038
"881" 176 58.1988400663617 116.996577026604
"882" 176.2 62.0231049132581 118.226475473462
"883" 176.4 66.1658730217847 119.368507813815
"884" 176.6 69.5715959886678 120.862653277909
"885" 176.8 73.1514598884963 122.492136547835
"886" 177 77.0547146344193 123.837872946988
"887" 177.2 80.9217107909818 125.027744636104
"888" 177.4 84.2702091196881 125.992599627098
"889" 177.6 87.0185446199095 125.598652381545
"890" 177.8 89.8186392736994 125.289522742243
"891" 178 93.5030370379742 125.298920555888
"892" 178.2 97.4572870864908 124.692769855558
"893" 178.4 101.352751561796 123.741657511071
"894" 178.6 105.124120317822 122.319979838727
"895" 178.8 107.374959915783 121.568501269695
"896" 179 107.729926653032 121.811253224541
"897" 179.2 107.152464742994 121.934886711534
"898" 179.4 106.953074192419 121.984465135459
"899" 179.6 106.701553838598 121.824143934563
"900" 179.8 106.395031649751 121.521444736909
"901" 180 106.305111405818 120.453558195583
"902" 180.2 106.748891422122 118.386674181197
"903" 180.4 107.063703127779 116.177704873763
"904" 180.6 107.536566794479 113.889560710934
"905" 180.8 107.949559635015 111.843699363993
"906" 181 108.907384959792 109.466155651349
"907" 181.2 109.94897818497 106.996661617052
"908" 181.4 110.946248900744 104.417030968393
"909" 181.6 111.765017103929 101.836654880979
"910" 181.8 112.469382394086 99.2508513244772
"911" 182 113.179039179061 95.79136531343
"912" 182.2 113.46717098321 92.7217497831755
"913" 182.4 114.109232835232 90.1436693958939
"914" 182.6 114.538047026014 88.0496242471569
"915" 182.8 114.919055892195 85.113133084419
"916" 183 115.809189664036 81.7486928442075
"917" 183.2 116.373050182839 79.0716419408431
"918" 183.4 116.367666578808 75.9711723819468
"919" 183.6 116.27636700259 72.7993554290486
"920" 183.8 116.919381545978 70.0348909612162
"921" 184 117.144084667317 67.0045841819292
"922" 184.2 116.408883755725 63.9257424653782
"923" 184.4 115.581284626586 60.5163535036439
"924" 184.6 115.256799820366 56.8175695034376
"925" 184.8 114.906505771454 53.4276801960147
"926" 185 114.748286472426 50.3118576544972
"927" 185.2 114.80606538484 46.9347849287403
"928" 185.4 114.391788327855 43.4468140899445
"929" 185.6 113.8639291802 40.6490990893217
"930" 185.8 112.783821611264 38.1643617958633
"931" 186 111.477420622843 35.8656742499873
"932" 186.2 110.346281683103 33.731158022365
"933" 186.4 108.769556764027 31.615376724074
"934" 186.6 106.216604367503 29.9824221072811
"935" 186.8 103.238902431344 28.4598016527552
"936" 187 101.404480680919 27.6813864759459
"937" 187.2 101.129009869285 28.1484135272385
"938" 187.4 101.286000123487 28.4534383598623
"939" 187.6 101.468570711179 28.7650790366601
"940" 187.8 101.587869239364 29.0556465033654
"941" 188 101.863271925919 28.7529649883699
"942" 188.2 102.082815465567 28.2594633695675
"943" 188.4 102.10190108291 27.6891399460004
"944" 188.6 101.444291554533 26.6367309486042
"945" 188.8 99.2949849688268 24.7553976874379
"946" 189 97.2209463271175 22.8883870917363
"947" 189.2 94.7133130940903 21.3274607674295
"948" 189.4 92.4571544508387 19.7633623357392
"949" 189.6 90.1366024606319 18.2925484204543
"950" 189.8 87.4469990026168 16.9846078455976
"951" 190 84.2520902553823 15.524184033549
"952" 190.2 80.7688973682037 14.2212728207603
"953" 190.4 77.7581108278451 13.1527796525263
"954" 190.6 74.800246984827 12.1436795237314
"955" 190.8 71.7671596646206 10.7237777054462
"956" 191 68.457401239757 9.86199625856464
"957" 191.2 64.5690499340838 9.33681308105071
"958" 191.4 61.3266080943174 9.12107157702435
"959" 191.6 57.4025221457088 9.56074438838623
"960" 191.8 53.8283881825703 10.505317445208
"961" 192 50.2291189189648 11.8601402234594
"962" 192.2 46.266310864904 13.0358321087458
"963" 192.4 42.8878586522943 14.3972478502302
"964" 192.6 40.7569544765103 15.9526326202776
"965" 192.8 37.94317863612 18.1670772477428
"966" 193 35.8770884486856 20.2771333271024
"967" 193.2 34.1945326444008 23.3632601804564
"968" 193.4 33.1004415788311 26.7856746335839
"969" 193.6 32.3244219489193 29.3978578933826
"970" 193.8 32.3068455393929 31.0388997413317
"971" 194 32.4946366401484 31.4161790029973
"972" 194.2 32.4443021356745 31.5932734812231
"973" 194.4 32.190467427075 31.4766397615502
"974" 194.6 31.7652309323605 31.4919430302309
"975" 194.8 31.2355073096243 31.4688805597721
"976" 195 29.5655175401336 32.1284108290695
"977" 195.2 27.2201642609225 33.6266612805547
"978" 195.4 24.6003574738921 34.5771329783503
"979" 195.6 21.959709637588 35.9664317245207
"980" 195.8 19.6957881144899 37.6722393754466
"981" 196 17.3048604753466 38.9012005546958
"982" 196.2 14.9532900824315 40.728247244617
"983" 196.4 13.022084226383 43.0442668412958
"984" 196.6 11.1088528098772 45.7874513864002
"985" 196.8 10.0939007139194 48.6308754518374
"986" 197 9.14820574975702 52.231413187714
"987" 197.2 7.9605444424922 55.8126580284509
"988" 197.4 7.63513184409935 59.2346991198431
"989" 197.6 7.61494440727169 62.9871182831264
"990" 197.8 7.2928344084 66.721734182094
"991" 198 7.41684292303159 70.0057452729292
"992" 198.2 7.02288825865313 73.4154086745192
"993" 198.4 6.62866919517103 76.7966842133949
"994" 198.6 6.6623596548232 80.3125910831423
"995" 198.8 5.79882100618756 83.7160393172655
"996" 199 5.38724011379936 87.1982005828631
"997" 199.2 5.85136171086073 90.6467340807334
"998" 199.4 6.56133534226249 94.120189900525
"999" 199.6 7.19478232139922 97.596513879764
"1000" 199.8 7.66710666868687 98.4397658208078
"1001" 200 8.90824611420852 99.3413763556713
"1002" 200.2 11.1506973544254 100.846984899458
"1003" 200.4 13.8288741592307 102.874233122189
"1004" 200.6 17.0978978394752 104.804781959468
"1005" 200.8 19.8225461807113 105.875488575027
"1006" 201 23.0874248829194 106.761378953123
"1007" 201.2 25.9103683632827 107.703191587573
"1008" 201.4 29.0743440785187 107.917332910685
"1009" 201.6 31.3883168310156 108.301968917803
"1010" 201.8 34.2121599773082 108.958706021105
"1011" 202 37.8031019309256 110.026514121792
"1012" 202.2 40.3284385752346 111.135838163362
"1013" 202.4 42.8109525887181 112.2284924895
"1014" 202.6 46.0116087983825 113.35670326301
"1015" 202.8 48.4756958123075 114.700293419188
"1016" 203 50.9274087864386 116.703780822604
"1017" 203.2 52.6793220212951 117.927416798058
"1018" 203.4 55.4702448935174 118.077808710172
"1019" 203.6 58.3346386835001 117.492314364474
"1020" 203.8 61.5428663474005 117.043083390283
"1021" 204 64.5988165086835 116.19369817585
"1022" 204.2 67.4128312691582 114.88157813619
"1023" 204.4 70.6180683360529 113.888738723319
"1024" 204.6 72.5400353727871 112.779049323236
"1025" 204.8 73.6822026329128 111.333911777103
"1026" 205 75.8996497469444 109.679276123611
"1027" 205.2 78.4301251713213 108.737035692368
"1028" 205.4 81.7641709541921 108.328504090441
"1029" 205.6 84.7559707692414 108.53634367139
"1030" 205.8 88.1509748064193 108.030316932167
"1031" 206 91.4261297403748 107.570531520069
"1032" 206.2 94.9141652288525 106.576050145655
"1033" 206.4 98.2339551226694 105.351839727304
"1034" 206.6 101.109815235367 104.42960392061
"1035" 206.8 104.158010181451 103.729565759517
"1036" 207 107.010892316363 102.083959594223
"1037" 207.2 110.383850129235 100.311554597372
"1038" 207.4 113.510272414184 99.0561023787407
"1039" 207.6 116.391155795828 97.8662683010841
"1040" 207.8 118.581201450027 97.5203575832505
"1041" 208 119.869383136334 97.6553206941823
"1042" 208.2 121.876833459279 97.2089027976231
"1043" 208.4 123.781123540881 95.9068042942577
"1044" 208.6 125.039514847279 93.2268744232231
"1045" 208.8 126.314175216969 89.812405313133
"1046" 209 127.204736800947 86.1598570035272
"1047" 209.2 127.462300713134 83.4355303441537
"1048" 209.4 127.994160409496 80.0772535747699
"1049" 209.6 128.190977169138 76.9332811568977
"1050" 209.8 127.475555045193 73.3254562737395
"1051" 210 125.754105551439 70.8048901494906
"1052" 210.2 123.550195049419 68.5092441093923
"1053" 210.4 121.188810414169 66.9762870605654
"1054" 210.6 118.528516331419 66.2276361044395
"1055" 210.8 116.091679664027 65.7806749594466
"1056" 211 114.830089054993 66.2280822308638
"1057" 211.2 114.378225394683 66.6646902036599
"1058" 211.4 112.861251564105 67.4358665723638
"1059" 211.6 111.287956319419 68.2401467218066
"1060" 211.8 109.858282859101 69.3145744377981
"1061" 212 108.792153199254 70.9789320319607
"1062" 212.2 107.060125482919 73.215829049275
"1063" 212.4 105.427241306037 75.1554740629033
"1064" 212.6 104.821831809642 75.5121618660305
"1065" 212.8 105.157967114671 75.6756310011908
"1066" 213 105.37944369427 75.6028244712854
"1067" 213.2 105.237847296631 75.6222211229115
"1068" 213.4 105.286930956716 75.1259297407779
"1069" 213.6 105.244887799419 75.0251984015631
"1070" 213.8 105.236439196073 74.8845999166808
"1071" 214 104.998598210965 74.5133944395192
"1072" 214.2 104.092689592136 73.676098458208
"1073" 214.4 102.217471600381 72.6210600319115
"1074" 214.6 100.047536489105 71.1961289329934
"1075" 214.8 98.4747403180347 69.5903377857
"1076" 215 96.5738045651501 67.9532128566038
"1077" 215.2 94.9457314467871 65.9836043968489
"1078" 215.4 94.0253315625133 63.7652880602002
"1079" 215.6 92.3957280530563 61.273297352553
"1080" 215.8 90.4796879439193 59.0476431145788
"1081" 216 88.4083405969259 57.1121963215573
"1082" 216.2 86.5426444132614 54.9118906372218
"1083" 216.4 84.8255649310613 52.6633235586636
"1084" 216.6 82.1797372389194 50.0247018659965
"1085" 216.8 79.2114969114193 48.6139986362813
"1086" 217 75.6478210200622 48.4554829205452
"1087" 217.2 72.4321064790609 48.349226812208
"1088" 217.4 70.0245497994193 48.3554855321167
"1089" 217.6 67.6299074052447 49.3261404482978
"1090" 217.8 64.9507878480381 50.7997894754856
"1091" 218 62.1048688547008 51.7812210928865
"1092" 218.2 58.9053414832156 52.3731285221416
"1093" 218.4 56.7556446202474 52.0809885021326
"1094" 218.6 56.3125133567631 51.8936577938668
"1095" 218.8 56.5541607909193 52.2929458767307
"1096" 219 56.9392158896971 52.8231671319934
"1097" 219.2 57.178302868128 53.7853836490999
"1098" 219.4 56.8947971948489 55.7684145556499
"1099" 219.6 55.9611429840994 58.3563105078431
"1100" 219.8 55.7097369048518 60.9753725526231
"1101" 220 55.7293953697704 64.0104669785237
"1102" 220.2 55.4295568615593 66.8283686705831
"1103" 220.4 55.3634072617812 69.5613322913007
"1104" 220.6 55.9840522015015 72.4545881121847
"1105" 220.8 56.5121477777824 75.2206097859313
"1106" 221 57.9278651950394 77.9678002517631
"1107" 221.2 59.4849917047022 79.9921970588007
"1108" 221.4 60.2059035510882 82.1294320556295
"1109" 221.6 60.4414114599599 84.2497032415285
"1110" 221.8 60.7450753492917 86.9392316849848
"1111" 222 61.0025292025051 90.5833429813945
"1112" 222.2 61.1879711529396 93.480202490265
"1113" 222.4 62.0561567128824 96.4189425693815
"1114" 222.6 63.7046778301207 99.1282389530646
"1115" 222.8 65.7192394656458 100.814991895
"1116" 223 68.6898671955119 101.989885258308
"1117" 223.2 71.9320091574193 103.710646352902
"1118" 223.4 74.6208039084193 105.835735257566
"1119" 223.6 76.8944837631661 108.361301067837
"1120" 223.8 78.7703885296154 111.377942630407
"1121" 224 80.9481944371161 114.790842595881
"1122" 224.2 83.3900043255097 117.481261909088
"1123" 224.4 85.8631818453939 119.392411374566
"1124" 224.6 88.8904032934908 120.955340387941
"1125" 224.8 91.8025753811175 122.039954456661
"1126" 225 95.0293893783138 123.380518771313
"1127" 225.2 98.3688809966379 123.924132602987
"1128" 225.4 101.611808984706 123.598326273107
"1129" 225.6 102.965761190419 123.406287208364
"1130" 225.8 102.849372623555 123.382049923571
"1131" 226 102.719001107741 122.711648673543
"1132" 226.2 103.321709805072 120.977680358052
"1133" 226.4 104.793022543741 118.123275485739
"1134" 226.6 106.363306179635 115.428290119074
"1135" 226.8 107.45911678288 112.268419244591
"1136" 227 108.188680067379 109.044741186868
"1137" 227.2 108.407225633713 105.436885635203
"1138" 227.4 108.289844908262 102.701968724809
"1139" 227.6 107.472836379189 100.185022108018
"1140" 227.8 106.277847687728 97.4741879488982
"1141" 228 104.665014979151 94.8065983721868
"1142" 228.2 102.971566534183 92.5765898809609
"1143" 228.4 101.195848928225 90.2972963002789
"1144" 228.6 98.967575513227 88.3799711077769
"1145" 228.8 96.9708889224193 87.7863103240804
"1146" 229 96.1585477403061 87.9029555214344
"1147" 229.2 96.1189880850155 87.8281628771615
"1148" 229.4 96.0822494613739 87.2015468251945
"1149" 229.6 94.9280166333194 85.6855421939481
"1150" 229.8 93.2601942903455 83.6764124697976
"1151" 230 91.7003776194968 81.4758293520424
"1152" 230.2 89.3990379897372 79.6818505595039
"1153" 230.4 86.3039083511582 78.0577931232536
"1154" 230.6 84.3669808305155 76.5555090231615
"1155" 230.8 82.4813747761552 75.0461637146608
"1156" 231 80.182105973054 74.1652784732
"1157" 231.2 78.2952781321264 73.5931172482473
"1158" 231.4 77.8301319974318 73.3369191218094
"1159" 231.6 77.7662039350797 73.1581806445287
"1160" 231.8 77.824945639477 72.6928514088538
"1161" 232 76.9674123998424 70.9867504509308
"1162" 232.2 75.3625435044778 68.8281097056815
"1163" 232.4 73.7276364676645 67.2260992560811
"1164" 232.6 72.6636869443887 66.228190341255
"1165" 232.8 70.9499537159226 65.6421662428295
"1166" 233 68.2242344170193 65.5576331452231
"1167" 233.2 64.8915420170732 64.6817783465269
"1168" 233.4 62.1959028279193 62.9350686648383
"1169" 233.6 58.9565585829193 61.0115087929902
"1170" 233.8 55.5253993572082 58.5379805500703
"1171" 234 52.7325324796367 55.9860161198653
"1172" 234.2 49.3864091379284 53.7725859342231
"1173" 234.4 45.9281339890064 51.247927052636
"1174" 234.6 42.7746015825911 48.8032236117948
"1175" 234.8 39.4134418224194 47.0921069746674
"1176" 235 35.5100807964007 45.655402226561
"1177" 235.2 32.1864737061398 43.8754377255361
"1178" 235.4 28.9053990350601 42.1202613138985
"1179" 235.6 24.9251934716375 40.7870742868231
"1180" 235.8 20.7167830407303 39.3852231930377
"1181" 236 17.31095764923 38.477709197345
"1182" 236.2 14.0840192439463 38.5186050140961
"1183" 236.4 11.1218478479942 39.3233562574255
"1184" 236.6 9.79186314429435 39.8731318500516
"1185" 236.8 10.0768460798355 40.4491765557473
"1186" 237 10.4233962444194 40.8479647075912
"1187" 237.2 10.8627236184194 41.0927386042473
"1188" 237.4 11.2710916808288 41.4769139338982
"1189" 237.6 11.9680825562078 42.5587728558346
"1190" 237.8 12.8127992070928 44.7147262233374
"1191" 238 13.9838943609194 47.2658388995091
"1192" 238.2 15.6898331402444 49.4520119489481
"1193" 238.4 17.361453075325 51.6114184813023
"1194" 238.6 18.5287082394194 53.7495143346041
"1195" 238.8 19.6112523833617 55.4572902464692
"1196" 239 20.5346229100474 56.2259146154828
"1197" 239.2 21.7623549095605 56.7424016647335
"1198" 239.4 23.9828830962712 58.1531424751786
"1199" 239.6 26.5093271123075 59.8432878508218
"1200" 239.8 29.4829270741187 61.0373447553102
"1201" 240 32.4490606636095 61.2165252543838
"1202" 240.2 35.9603492069926 61.7013019947059
"1203" 240.4 38.585120396878 62.1335027608014
"1204" 240.6 40.6789606802684 63.0498060356797
"1205" 240.8 42.7537722766881 64.3722660130918
"1206" 241 45.4963649354193 65.4827448853538
"1207" 241.2 48.6101940423667 65.4222149008731
"1208" 241.4 51.0855854157527 64.4116613356786
"1209" 241.6 52.9071719326554 63.0117610583932
"1210" 241.8 53.6783908052608 62.2675143370438
"1211" 242 53.7721829733883 62.2765879809585
"1212" 242.2 54.0397626738344 62.8177788551514
"1213" 242.4 54.8393937558194 63.4938774010918
"1214" 242.6 55.2718566396006 64.5136316803356
"1215" 242.8 56.3502234783544 66.0631819156361
"1216" 243 57.6953069643349 67.8242370062529
"1217" 243.2 59.2516956878143 70.0138235251454
"1218" 243.4 60.7099057908944 72.3587399712606
"1219" 243.6 62.6669763245467 74.5596244630435
"1220" 243.8 63.9326517751833 76.4699294351075
"1221" 244 64.4940298824193 77.7689953355281
"1222" 244.2 64.8005202715892 78.3484076946797
"1223" 244.4 64.5661596224128 78.7352923014981
"1224" 244.6 64.5166559509488 79.4602858433878
"1225" 244.8 65.129770398268 81.1118535954783
"1226" 245 66.8088402549193 83.6633720815598
"1227" 245.2 69.2626782774194 86.0650422105724
"1228" 245.4 71.4926642956646 88.4816423585853
"1229" 245.6 74.1787474731416 90.806696911086
"1230" 245.8 77.2467476689665 93.5254713067363
"1231" 246 80.5749660286501 96.0588330924885
"1232" 246.2 83.2709607790064 98.6624942749005
"1233" 246.4 84.5764406107344 101.394785515424
"1234" 246.6 85.6139910270038 103.706982188669
"1235" 246.8 86.9069820570563 106.164255187774
"1236" 247 87.8609476810027 108.931425819227
"1237" 247.2 89.2201066420485 111.39982345308
"1238" 247.4 90.3043171599093 113.722903464502
"1239" 247.6 92.2368548474578 116.78542591795
"1240" 247.8 94.5309536649193 118.530674469604
"1241" 248 97.1069386898516 119.988919720765
"1242" 248.2 99.2261027756194 121.467068299023
"1243" 248.4 101.093480312632 123.563394669275
"1244" 248.6 101.473204348772 122.63951698353
"1245" 248.8 101.525249366219 122.496246956083
"1246" 249 102.906231230218 121.861262383066
"1247" 249.2 106.454041108454 121.002103916164
"1248" 249.4 108.003674750129 119.678650194913
"1249" 249.6 110.603130054055 116.531997975842
"1250" 249.8 113.524116764205 112.833097638019
"1251" 250 116.469840358382 109.134823653944
"1252" 250.2 119.272244745094 106.773731292979
"1253" 250.4 122.385842745321 104.832830949936
"1254" 250.6 123.407483609458 103.080678901407
"1255" 250.8 124.612650025317 100.455056630746
"1256" 251 125.781810213528 96.4396134081326
"1257" 251.2 126.717372131262 92.2945194520544
"1258" 251.4 127.268040309664 88.2263335391945
"1259" 251.6 127.094840013024 84.6413103363641
"1260" 251.8 126.885945039148 81.0418466835445
"1261" 252 126.131243371669 77.4421090671647
"1262" 252.2 125.480205651061 74.4222906318438
"1263" 252.4 124.365888868024 71.8587193519415
"1264" 252.6 123.521803144297 69.1676908318884
"1265" 252.8 122.345053862522 65.7749240267532
"1266" 253 121.715539184757 62.3640925765245
"1267" 253.2 121.298642257669 59.5628287035961
"1268" 253.4 120.042947322084 55.8465262946365
"1269" 253.6 118.351487790419 52.6321447196431
"1270" 253.8 115.777259092439 50.4734616473878
"1271" 254 112.646373063755 48.5929266350747
"1272" 254.2 109.736567140177 46.8428271136931
"1273" 254.4 107.068422865598 46.2399839739288
"1274" 254.6 105.838645401856 46.9823757850958
"1275" 254.8 105.706226463119 47.4075018295372
"1276" 255 105.610527567165 47.2428575962282
"1277" 255.2 105.710885157492 46.5488576005701
"1278" 255.4 105.555732639514 45.3232056661514
"1279" 255.6 103.650082192297 42.8210634007392
"1280" 255.8 101.58671666109 39.9431662804257
"1281" 256 100.24402333136 36.8676771534112
"1282" 256.2 98.2761163787226 33.9592557103199
"1283" 256.4 96.2061847120506 30.5625393443293
"1284" 256.6 93.8859265760609 27.7485278553023
"1285" 256.8 91.9034272625703 24.4393783044344
"1286" 257 90.7011417254978 20.701541747525
"1287" 257.2 90.1295012638538 16.6500658353541
"1288" 257.4 90.4358942341694 13.4830369227312
"1289" 257.6 90.269662254818 9.91606695102848
"1290" 257.8 89.2255473187994 6.54895017208308
"1291" 258 88.9631490599648 6.15165994618801
"1292" 258.2 88.3609065579193 5.99686254489523
"1293" 258.4 87.6949641144193 6.21784955329396
"1294" 258.6 85.7305034199193 6.57921195696485
"1295" 258.8 82.3279744174921 6.94781845544126
"1296" 259 78.7047904595613 7.22790678900372
"1297" 259.2 75.4063440401023 8.03505158822673
"1298" 259.4 71.6727350776828 9.0610276398087
"1299" 259.6 68.1203165958617 10.4821041032
"1300" 259.8 65.4213443079194 11.5854711032054
"1301" 260 62.7582696721693 12.1558285577962
"1302" 260.2 59.8108959796828 13.3517193178866
"1303" 260.4 57.487680596895 15.4571675582206
"1304" 260.6 54.9575299582181 17.2487589650133
"1305" 260.8 53.1060475711284 18.969764413314
"1306" 261 52.0462110993627 21.0805086434533
"1307" 261.2 51.415798801439 23.3036962467996
"1308" 261.4 50.3637461331944 26.5562637842856
"1309" 261.6 49.657612962744 30.1176946895062
"1310" 261.8 49.5493753171252 33.2860374174858
"1311" 262 49.2867521924843 36.2550073291945
"1312" 262.2 49.4257467600774 39.5511909547779
"1313" 262.4 49.6750726689193 43.0184408009775
"1314" 262.6 50.4021872784193 46.3223774303932
"1315" 262.8 51.507731492597 49.3425023160704
"1316" 263 52.0758828548516 51.599282497436
"1317" 263.2 52.7045372977881 52.6293082564168
"1318" 263.4 53.7171120095103 52.7930495426594
"1319" 263.6 54.0496892415675 52.6320362766046
"1320" 263.8 55.3363828476568 52.6293082564168
"1321" 264 58.4061828734819 53.3745660944106
"1322" 264.2 61.7876307552381 54.1266863434356
"1323" 264.4 64.7971101594193 55.2130320694712
"1324" 264.6 66.8014544110131 56.1442351866231
"1325" 264.8 68.6835312171103 56.1788383743685
"1326" 265 71.2107157701677 55.7022073689715
"1327" 265.2 74.182189496727 55.6994101843923
"1328" 265.4 77.2228522713823 55.8243282229934
"1329" 265.6 80.150729241759 55.7395687348684
"1330" 265.8 83.8397357049284 55.8339062757967
"1331" 266 87.5422475881117 55.3911295657577
"1332" 266.2 91.0990039893006 54.4245149821918
"1333" 266.4 94.6891323737069 53.1343817083168
"1334" 266.6 98.0788176437256 51.0674235057043
"1335" 266.8 101.300260498928 49.2023033681503
"1336" 267 104.68536708725 47.8851724511514
"1337" 267.2 108.239770828518 46.6907798332427
"1338" 267.4 111.691227372164 46.3814911689368
"1339" 267.6 114.932194549382 46.5717328756608
"1340" 267.8 118.061383427419 46.2067690856737
"1341" 268 120.991676336092 46.3102242195846
"1342" 268.2 123.989522423419 46.265041315684
"1343" 268.4 126.921615561919 46.5917590311231
"1344" 268.6 125.453445488152 46.8910729588423
"1345" 268.8 121.304379742031 47.9535891366678
"1346" 269 119.194424865736 59.6435068929645
"1347" 269.2 120.54047468127 69.0201667621529
"1348" 269.4 114.371939596098 76.1613602870077
"1349" 269.6 109.985583646675 81.5902445983886
"1350" 269.8 105.28174086832 86.4820908735966
"1351" 270 100.109573416533 89.8722945584687
"1352" 270.2 94.1914110695794 92.2006237282031
"1353" 270.4 88.4806662819294 94.1875996858781
"1354" 270.6 83.2557283857571 96.0701970307423
"1355" 270.8 77.5848162717686 98.1263977519381
"1356" 271 72.0009854088394 99.2540842825631
"1357" 271.2 67.4598622146743 100.725327796643
"1358" 271.4 60.7235823038907 102.910036527738
"1359" 271.6 55.3691050417951 104.691990495394
"1360" 271.8 50.2043535230467 107.113961959648
"1361" 272 46.7293012821212 109.85688043594
"1362" 272.2 42.8330017799226 113.554014759952
"1363" 272.4 38.8509554321009 118.295824317547
"1364" 272.6 35.7584049039194 122.511220331579
"1365" 272.8 34.4496300847778 126.505096567661
"1366" 273 34.7800526963799 127.792140507209
"1367" 273.2 34.564744831194 127.697338511672
"1368" 273.4 34.3175334615314 128.412779850311
"1369" 273.6 34.4006699164681 128.75947912133
"1370" 273.8 33.5911563402424 128.089330136031
"1371" 274 32.746108258886 127.623921810912
"1372" 274.2 31.9833124079295 127.250390871297
"1373" 274.4 31.0079089843555 126.846731319538
"1374" 274.6 30.6424401614648 126.629930455237
"1375" 274.8 30.5006572362193 126.844970750319
"1376" 275 30.0667178394476 126.854518452623
"1377" 275.2 29.4829532416912 126.246895262283
"1378" 275.4 29.3600332022416 122.950569065956
"1379" 275.6 29.4192801836154 122.162602811074
"1380" 275.8 28.9360849107484 121.05148659012
"1381" 276 28.5901768449599 119.636003930022
"1382" 276.2 27.9252096106246 117.013366569504
"1383" 276.4 26.3511956415253 114.193506439259
"1384" 276.6 25.3106033951921 111.525496408792
"1385" 276.8 25.403861973501 108.961085128582
"1386" 277 25.877382694537 107.314677662152
"1387" 277.2 25.7567830232429 105.473219183074
"1388" 277.4 24.6412360637723 102.685914143035
"1389" 277.6 24.7136552752538 99.4185044957403
"1390" 277.8 24.5822483342935 95.6179141527092
"1391" 278 24.0468803059259 91.7767626970967
"1392" 278.2 22.5686723579032 88.1728341406295
"1393" 278.4 21.444599309477 85.0409682429308
"1394" 278.6 21.9044849516194 81.9351888159631
"1395" 278.8 23.5990987702881 79.8730800504793
"1396" 279 26.3575633361439 78.877142857665
"1397" 279.2 29.0341662902476 78.9688668806476
"1398" 279.4 31.2847900340557 78.5764170885322
"1399" 279.6 33.0031654288722 77.3526243782457
"1400" 279.8 35.215438736283 74.8385123024023
"1401" 280 37.5355902046971 72.5747110601601
"1402" 280.2 40.4981007908069 70.2986441796793
"1403" 280.4 43.3827432167697 67.7269359763874
"1404" 280.6 45.9120432168231 65.090432245797
"1405" 280.8 47.9112573918616 62.5998284152
"1406" 281 49.3785544969994 59.7309886856231
"1407" 281.2 50.6148553065977 56.82960209726
"1408" 281.4 51.7344332761986 53.3736035744218
"1409" 281.6 52.2937356942527 49.4892214665397
"1410" 281.8 53.453071820086 46.2494458220348
"1411" 282 55.2954317415911 43.3591003279114
"1412" 282.2 57.6058249169466 40.431726166514
"1413" 282.4 60.3629863197897 37.1924586675305
"1414" 282.6 62.076542719999 34.6628780160881
"1415" 282.8 62.6027336099226 32.6076706525005
"1416" 283 62.3143659713568 29.5135054446856
"1417" 283.2 62.1129201458716 25.5488968125976
"1418" 283.4 62.788778517586 22.1997002656022
"1419" 283.6 63.8788513186896 18.3067554659947
"1420" 283.8 65.5731535321936 15.6561871967263
"1421" 284 67.5804618859684 12.9883711578388
"1422" 284.2 69.6382395467146 10.1054709892137
"1423" 284.4 70.5290701390812 6.85336343410509
"1424" 284.6 69.849649357097 5.1196809125836
"1425" 284.8 68.3887668257135 4.5819624969172
"1426" 285 65.3968138588019 4.15718837506603
"1427" 285.2 61.8399920439193 3.13931984509776
"1428" 285.4 60.4468086021466 2.81007573618671
"1429" 285.6 59.0395292351741 3.60112771032119
"1430" 285.8 56.5337872328267 4.78696768223418
"1431" 286 52.89656107357 6.53909034810501
"1432" 286.2 49.0738068753779 7.94071101596627
"1433" 286.4 45.657182113223 8.85809731455559
"1434" 286.6 43.2597065241026 10.6330662167411
"1435" 286.8 40.4870682807786 12.8112736299644
"1436" 287 38.2281218077024 15.7604568613401
"1437" 287.2 36.8198854964323 18.835387269836
"1438" 287.4 34.9623905792844 21.9490515213102
"1439" 287.6 33.1530962567444 25.1494695228793
"1440" 287.8 31.2472458894742 29.1137002621658
"1441" 288 30.035606088347 32.5303176485639
"1442" 288.2 29.0302026726547 35.6542420086623
"1443" 288.4 28.5888745667806 38.7804757855392
"1444" 288.6 28.6093109171964 41.4032517760052
"1445" 288.8 28.5388332730125 41.5629842274231
"1446" 289 28.2013127504058 41.2724631290623
"1447" 289.2 28.2292474290551 41.1258259215171
"1448" 289.4 28.5529725448194 41.1164700163231
"1449" 289.6 28.9820874842483 41.4254470631757
"1450" 289.8 29.9238629097097 42.7700601910102
"1451" 290 31.7239093932006 45.5006356771543
"1452" 290.2 33.564488140115 48.6902076018715
"1453" 290.4 35.6672010596586 51.0813756714452
"1454" 290.6 37.7023718929749 53.8845533714934
"1455" 290.8 40.1549462364576 56.8393930531263
"1456" 291 42.3913271931381 59.4587797147168
"1457" 291.2 45.2222429593506 61.7782746432793
"1458" 291.4 48.1947028189379 64.2910184553268
"1459" 291.6 50.9865755777967 66.2885187638872
"1460" 291.8 54.0564689849934 67.7991507514008
"1461" 292 57.2587336845892 69.5976683147552
"1462" 292.2 60.082978542271 71.8886426788102
"1463" 292.4 62.9857784908479 74.6431563935646
"1464" 292.6 66.0134109339006 76.9496929511668
"1465" 292.8 68.9589334657401 78.3801733205853
"1466" 293 71.0421252530732 78.86831749995
"1467" 293.2 72.0521850078344 78.7185462921891
"1468" 293.4 73.3434830830675 79.5909756523082
"1469" 293.6 76.2015482889193 81.0226468239648
"1470" 293.8 79.8793084021346 82.5249792622522
"1471" 294 84.0734924428479 83.5111738903633
"1472" 294.2 87.6212794599194 85.4215391609585
"1473" 294.4 91.7317673487116 86.5085324332594
"1474" 294.6 96.2909108849544 86.4248642649479
"1475" 294.8 100.340919158419 85.4646246783193
"1476" 295 103.643877465323 83.1955075532961
"1477" 295.2 106.58152501161 80.5251140015466
"1478" 295.4 109.397376344054 77.4381206573346
"1479" 295.6 111.164428373642 73.6600756674677
"1480" 295.8 113.052889318347 70.0428444000072
"1481" 296 115.266367819533 66.8455434277842
"1482" 296.2 117.206133201691 63.7370612516098
"1483" 296.4 119.146006343606 60.7762347617038
"1484" 296.6 121.264544136321 57.4158892883093
"1485" 296.8 122.828233731479 53.5178532367431
"1486" 297 122.712544189659 49.8798604020431
"1487" 297.2 121.122333245735 47.3617937847349
"1488" 297.4 118.827425778919 44.6716916164308
"1489" 297.6 115.958506096158 42.4089228142664
"1490" 297.8 112.804979693669 41.2876431817385
"1491" 298 109.475140689948 39.9271926046986
"1492" 298.2 106.420572061287 39.0446606501891
"1493" 298.4 103.283832274898 39.0115653802069
"1494" 298.6 100.000830617942 39.9365485393973
"1495" 298.8 96.7795689369677 40.6902626387263
"1496" 299 93.2531846348911 41.5361906125287
"1497" 299.2 90.1264898945535 42.5064485811048
"1498" 299.4 86.8731390638453 43.5458651867342
"1499" 299.6 84.132766771086 45.0979561755305
"1500" 299.8 81.451171906115 47.249868511387
"1501" 300 79.2248973829742 49.6087405621779
"1502" 300.2 77.0196957857672 51.805486468033
"1503" 300.4 74.4210385538256 53.3498614146981
"1504" 300.6 70.9488777050304 55.0204941999749
"1505" 300.8 67.8288397804194 56.9508058617929
"1506" 301 65.7701967650732 58.8948302953538
"1507" 301.2 64.2806807415871 61.568993243636
"1508" 301.4 62.4151326069671 64.6218042588078
"1509" 301.6 60.6158213607174 68.1624528845833
"1510" 301.8 58.2711522684193 70.6654443925977
"1511" 302 56.5183134654782 73.7593715184466
"1512" 302.2 55.8392224592625 77.1509275481133
"1513" 302.4 55.4053167810115 80.9139272141559
"1514" 302.6 54.9281150631661 84.3496357472724
"1515" 302.8 55.1427671181356 88.1208449454271
"1516" 303 56.3316896423419 91.133853816565
"1517" 303.2 57.8476301430509 94.3498056542875
"1518" 303.4 59.6139811268424 97.0568739993923
"1519" 303.6 61.1902755906233 99.4597736158731
"1520" 303.8 62.9077243959194 101.916343033136
"1521" 304 64.2004247382538 103.577220234623
"1522" 304.2 64.2675361122113 104.872696056683
"1523" 304.4 64.5079519568152 107.331721558831
"1524" 304.6 65.1152016651153 110.136943298224
"1525" 304.8 65.794035817827 112.914994715056
"1526" 305 66.6573001164193 116.623354451777
"1527" 305.2 67.5329457728166 120.251562961733
"1528" 305.4 69.2282323478207 123.609681573426
"1529" 305.6 71.2999984300452 126.841767650191
"1530" 305.8 73.1908867041116 129.246156676642
"1531" 306 75.5557259960094 131.329662918418
"1532" 306.2 78.2001371721518 132.929107213636
"1533" 306.4 80.0850852530328 133.698405184157
"1534" 306.6 81.1493979081077 133.881627348623
"1535" 306.8 82.2579666593573 134.078507554761
"1536" 307 82.7718928017061 134.261078311527
"1537" 307.2 82.852651510162 134.253004886785
"1538" 307.4 82.7202072282944 134.142398967811
"1539" 307.6 82.3352841370218 133.937549604977
"1540" 307.8 82.463291658069 133.46900849426
"1541" 308 83.8321660696645 132.786475095275
"1542" 308.2 86.4959460443017 132.123414849113
"1543" 308.4 89.0038559669963 131.436497510412
"1544" 308.6 91.846810992977 130.415933818585
"1545" 308.8 94.7963565743816 129.486922060283
"1546" 309 96.899049226042 128.394460751963
"1547" 309.2 98.8537205252765 126.685387726089
"1548" 309.4 101.016720752262 124.199258759486
"1549" 309.6 103.573892070055 121.792149647371
"1550" 309.8 106.042032122684 119.174142554302
"1551" 310 108.876101105114 116.740461042795
"1552" 310.2 111.766518490352 113.987203064261
"1553" 310.4 115.146332105891 111.477193285944
"1554" 310.6 118.078817324143 109.426857279568
"1555" 310.8 121.115142714261 106.525713715757
"1556" 311 123.604019926366 102.663928763868
"1557" 311.2 124.913879012339 98.7578733197908
"1558" 311.4 126.116332426029 95.0711026988813
"1559" 311.6 127.375177573374 91.7373917983585
"1560" 311.8 128.332803738102 88.3886695626438
"1561" 312 129.131331657337 85.3492578276422
"1562" 312.2 129.225341812186 82.5199589880477
"1563" 312.4 128.786977347499 79.2956310369031
"1564" 312.6 127.772940400827 76.091458156827
"1565" 312.8 126.715349084828 73.6278760498244
"1566" 313 126.560970060049 72.581773128665
"1567" 313.2 126.340955851372 72.6847643686298
"1568" 313.4 126.17902735553 72.9191761469607
"1569" 313.6 125.530002602574 73.3110655279199
"1570" 313.8 124.670618006382 73.5918504938495
"1571" 314 122.670035755618 73.8458714445477
"1572" 314.2 120.557822836446 74.2588188804509
"1573" 314.4 117.857012781919 74.5570395090535
"1574" 314.6 116.658758508817 75.2000850286293
"1575" 314.8 116.12716972409 75.8544186754036
"1576" 315 114.155453736038 76.9304782002793
"1577" 315.2 111.219458465708 78.0251207393923
"1578" 315.4 107.409193217653 78.9409863879932
"1579" 315.6 104.17129341577 79.6325748243893
"1580" 315.8 101.695756890566 81.0650152821708
"1581" 316 98.8311657717006 83.2782084041856
"1582" 316.2 95.5289939513424 85.1085365977
"1583" 316.4 92.2105642473677 85.9471107382876
"1584" 316.6 88.8787621303548 86.5648162783392
"1585" 316.8 87.1610633973883 87.73758211171
"1586" 317 86.1017072454193 89.1519110511611
"1587" 317.2 84.1309247275892 91.2272973281703
"1588" 317.4 82.0351484829194 91.6870072984522
"1589" 317.6 79.5030220759523 91.8688786159884
"1590" 317.8 76.4459734364586 91.784996646074
"1591" 318 73.4080102881449 92.5858803805446
"1592" 318.2 70.3039953759194 94.6015340695977
"1593" 318.4 66.8483120181585 96.6428604467224
"1594" 318.6 63.5946814034386 98.6053154628538
"1595" 318.8 60.1656241987423 100.392379537387
"1596" 319 56.4375810200169 101.618252949019
"1597" 319.2 53.517543342476 102.727835020189
"1598" 319.4 50.4852308674072 104.576119479367
"1599" 319.6 47.9912772413457 106.787649778175
"1600" 319.8 45.5994170354934 108.077606333142
"1601" 320 43.1755300314194 108.77388957049
"1602" 320.2 40.1721355695622 108.732979478971
"1603" 320.4 36.6263359268143 108.626556045642
"1604" 320.6 33.3941391610797 109.648598125114
"1605" 320.8 30.1030796064566 110.661615344449
"1606" 321 26.6373221411068 110.906275215998
"1607" 321.2 23.4530676024193 111.399326418699
"1608" 321.4 20.3479433415871 111.50396908001
"1609" 321.6 17.3859009564193 111.174169844104
"1610" 321.8 16.1049678243923 111.35808152065
"1611" 322 17.5884788769588 110.887493880544
"1612" 322.2 18.8804481939194 110.662988644096
"1613" 322.4 20.095824251597 110.069783429241
"1614" 322.6 20.995453288345 109.73335934136
"1615" 322.8 21.3523968849594 109.277962326503
"1616" 323 21.0182718832065 107.905409282462
"1617" 323.2 19.847813277054 105.791491527373
"1618" 323.4 18.8645514797286 103.41830124232
"1619" 323.6 18.1857974434713 102.155542562279
"1620" 323.8 18.4813409316236 101.829721763567
"1621" 324 18.2705924313272 101.209327249314
"1622" 324.2 17.747943688426 99.3699714688681
"1623" 324.4 17.0277584127746 96.843389115327
"1624" 324.6 15.8573267015819 94.4886430648356
"1625" 324.8 14.3425856979194 92.3638668776357
"1626" 325 12.4907373999194 89.9093822434712
"1627" 325.2 10.1671219429193 87.8353576556786
"1628" 325.4 7.31342088636671 86.0441212293073
"1629" 325.6 4.93842044553381 84.7447800532496
"1630" 325.8 3.42161622129435 83.4252600691409
"1631" 326 3.7999064720754 82.9602645962791
"1632" 326.2 4.41370075249521 82.7730402983403
"1633" 326.4 5.04013136711798 82.3319477269176
"1634" 326.6 5.44338923519567 81.3357849028139
"1635" 326.8 6.29197325713459 79.0230591005039
"1636" 327 7.2061451008071 76.2724803534394
"1637" 327.2 7.59266353127935 73.2259657279831
"1638" 327.4 8.58082255412329 69.9051752019191
"1639" 327.6 9.35327787734503 66.8451451017312
"1640" 327.8 9.39680472762343 63.459658712072
"1641" 328 9.58867423381935 60.1239023013134
"1642" 328.2 10.1333827491645 56.3968436763486
"1643" 328.4 10.4539454989028 53.4305379184244
"1644" 328.6 11.104208201479 50.2601949148482
"1645" 328.8 11.6885478594193 46.7682706667623
"1646" 329 12.2031204023581 42.580002878868
"1647" 329.2 13.1498102418899 39.126173466878
"1648" 329.4 14.0421415296077 35.8614436004413
"1649" 329.6 14.5094480445592 31.9179087130007
"1650" 329.8 15.4297183134978 28.9845167146035
"1651" 330 16.8847232327608 27.0743925547328
"1652" 330.2 18.6706496425631 26.5932961484854
"1653" 330.4 21.1922420877103 25.8411589644594
"1654" 330.6 23.9306406959854 24.1106731320193
"1655" 330.8 26.4107939638881 21.6331701104668
"1656" 331 28.4494622856864 18.9804859456852
"1657" 331.2 30.4114358127342 16.1517981189749
"1658" 331.4 31.6801934291759 12.921158716531
"1659" 331.6 32.1244568549259 11.0540950891361
"1660" 331.8 32.1472790561726 11.0312798005127
"1661" 332 32.1439161821478 11.0759188192721
"1662" 332.2 32.3073910617943 11.2236149351165
"1663" 332.4 32.7102805128722 11.339510403774
"1664" 332.6 33.2468576127138 11.3262076476599
"1665" 332.8 34.6334726044908 10.6235753459981
"1666" 333 36.8948674705284 9.34741643640489
"1667" 333.2 39.2494379770509 8.13593128164062
"1668" 333.4 41.7471668208823 6.55323367210456
"1669" 333.6 44.6190414824921 5.3174759558958
"1670" 333.8 46.7895041404372 5.66433964074808
"1671" 334 49.1691940829372 6.50351447542665
"1672" 334.2 52.2322603707381 6.71428852852933
"1673" 334.4 55.7213690014135 5.98671336826261
"1674" 334.6 58.8138596039583 4.23120522682068
"1675" 334.8 60.3727082160231 2.46585186273628
"1676" 335 60.8746535561444 2.35803000589183
"1677" 335.2 60.7816507854387 2.2380927705134
"1678" 335.4 60.7327018245992 1.95113346461588
"1679" 335.6 60.9281854180779 1.47882683128161
"1680" 335.8 61.0955632346462 1.18589560136257
"1681" 336 61.1356684628553 1.05538016352051
"1682" 336.2 61.222339985724 1.06137744153714
"1683" 336.4 61.1983142699584 1.1248547435762
"1684" 336.6 61.1562396790487 1.08403522968342
"1685" 336.8 61.2103853014872 1.03279375491121
"1686" 337 61.469461633599 0.980744111919951
"1687" 337.2 61.5241065886299 1.02204757079601
"1688" 337.4 61.5920182080416 1.11806858155641
"1689" 337.6 61.7325324204613 1.07909733855315
"1690" 337.8 61.8395411434329 1.18262882563659
"1691" 338 62.6063243917445 0.975502577113874
"1692" 338.2 63.2091226099934 1.36287874101196
"1693" 338.4 64.1429107432118 1.44658960541553
"1694" 338.6 65.6913431338424 1.66724915393077
"1695" 338.8 67.5757596936073 2.26334715624053
"1696" 339 69.5721794366759 3.08262837488623
"1697" 339.2 71.3085015405097 3.87161223766824
"1698" 339.4 73.0655136026045 4.92929917028974
"1699" 339.6 75.0526122722359 6.0448989081142
"1700" 339.8 77.132427963358 6.8790284939605
"1701" 340 79.388302321623 7.48584380336381
"1702" 340.2 81.9636814473764 7.88809762032246
"1703" 340.4 84.4232705089072 8.22652959358649
"1704" 340.6 86.4949279951284 7.85282490416853
"1705" 340.8 88.6049170382608 7.94801613124503
"1706" 341 90.6936284681494 9.09520835092369
"1707" 341.2 92.4404917899284 10.7515073237685
"1708" 341.4 94.0907023183386 12.7744794478591
"1709" 341.6 95.5720490015237 14.7454565698317
"1710" 341.8 97.2762750238584 17.1751135783365
"1711" 342 98.4385169311881 19.3150476641106
"1712" 342.2 99.1136727594774 21.2297046154489
"1713" 342.4 100.081435206234 22.5268932458823
"1714" 342.6 102.423638128377 24.6601628787633
"1715" 342.8 104.832186326874 27.1441020722594
"1716" 343 107.218129964381 29.4079321318779
"1717" 343.2 110.240254575337 30.6779589785275
"1718" 343.4 113.545003802687 31.7353822120817
"1719" 343.6 116.75005416229 33.2940062784452
"1720" 343.8 119.438974682668 34.7991320367355
"1721" 344 122.843934587419 35.5201709248066
"1722" 344.2 123.251021193505 35.6004499958439
"1723" 344.4 123.110867675419 35.7904082692979
"1724" 344.6 122.674393076575 36.1095598642205
"1725" 344.8 122.502895277206 37.0775352829198
"1726" 345 123.160292004994 39.3532878753606
"1727" 345.2 124.548666353965 42.0244234398309
"1728" 345.4 126.307113348919 44.5542310165788
"1729" 345.6 128.552724676004 47.1683741970193
"1730" 345.8 130.037595938819 48.922816082514
"1731" 346 130.356897925674 49.2018075457015
"1732" 346.2 130.544749293367 49.2066988135573
"1733" 346.4 130.394307661985 49.4389258921891
"1734" 346.6 129.985214598073 49.4085148205654
"1735" 346.8 129.96844794375 50.3052777740734
"1736" 347 130.174118101277 52.535758098294
"1737" 347.2 130.138611348623 55.6288541132557
"1738" 347.4 130.153027052772 58.9501988082897
"1739" 347.6 130.108725132705 62.7635207984802
"1740" 347.8 130.297657545268 65.8474004229748
"1741" 348 130.640531542386 68.79797577108
"1742" 348.2 131.155504689393 71.7225444775899
"1743" 348.4 132.281826607669 75.0818116188121
"1744" 348.6 132.835842335256 77.1419058163373
"1745" 348.8 132.617102761511 77.8352329178204
"1746" 349 132.159374334947 77.7847844381634
"1747" 349.2 131.420786400608 78.1895795651514
"1748" 349.4 129.913620118786 79.6220351530144
"1749" 349.6 128.060165123138 81.5118238047418
"1750" 349.8 126.130879690068 83.6026050263118
"1751" 350 124.355146849807 85.3939980789783
"1752" 350.2 122.45761945591 87.100257382074
"1753" 350.4 120.513667611478 89.1239958508976
"1754" 350.6 118.110773000082 90.9764610990418
"1755" 350.8 116.609393095251 93.0151675575387
"1756" 351 115.71948145069 95.426901576319
"1757" 351.2 114.47928841296 98.3249376436916
"1758" 351.4 113.411871034035 101.848084610301
"1759" 351.6 112.883629393095 105.150747420602
"1760" 351.8 111.98512013783 108.017154725411
"1761" 352 111.464178627015 111.78503985052
"1762" 352.2 111.390137038605 115.447100782875
"1763" 352.4 111.64726777975 117.415000544889
"1764" 352.6 111.760051738148 117.486564904852
"1765" 352.8 111.726558331767 116.711676037971
"1766" 353 111.565971897234 116.505218341952
"1767" 353.2 111.350641711542 116.258582355827
"1768" 353.4 110.886294462702 115.876105520735
"1769" 353.6 109.602233110283 116.045155486629
"1770" 353.8 107.510494343187 116.634041925255
"1771" 354 105.857283532874 116.522044617311
"1772" 354.2 104.751102136351 116.304247733179
"1773" 354.4 103.300817826919 116.183208701142
"1774" 354.6 102.719213031601 115.951519806173
"1775" 354.8 102.538079639049 116.109943466552
"1776" 355 101.827582182735 116.009252606075
"1777" 355.2 100.605455848768 115.863103057728
"1778" 355.4 98.6746553947131 115.914462786604
"1779" 355.6 97.3059455589193 116.512604430642
"1780" 355.8 95.5843493439671 117.634235442585
"1781" 356 93.4178287851944 118.446692457136
"1782" 356.2 90.9940266414978 119.322192577172
"1783" 356.4 88.7109710509963 120.370771742892
"1784" 356.6 86.0961283153617 121.251975703008
"1785" 356.8 83.599386650706 122.430405109063
"1786" 357 80.6791654699193 123.802681095546
"1787" 357.2 78.3769210580924 124.720484581162
"1788" 357.4 76.1755935091646 125.795696511088
"1789" 357.6 74.3957790244586 127.141573554584
"1790" 357.8 72.0165308389963 128.681679379508
"1791" 358 69.3503198635362 130.020139749117
"1792" 358.2 66.2931208458667 131.151110117242
"1793" 358.4 63.3521617265915 131.633301530491
"1794" 358.6 59.9200201974193 131.903863116224
"1795" 358.8 56.141425775706 132.751471300063
"1796" 359 53.3464746493531 133.835326744075
"1797" 359.2 52.5334811529193 134.213802788921
"1798" 359.4 52.2440969781964 134.08638685615
"1799" 359.6 51.8910189347527 134.162941348545
"1800" 359.8 51.3522664154439 133.826391254924
"1801" 360 50.4745155656023 133.052781996751
"1802" 360.2 48.2181425942983 131.871683980082
"1803" 360.4 45.1371232806381 130.676881397029
"1804" 360.6 42.4846238180609 129.788004949302
"1805" 360.8 39.2136031171986 129.014841094149
"1806" 361 36.3957027156265 128.042162226836
"1807" 361.2 33.7104096565648 126.44194198335
"1808" 361.4 30.9059721683613 124.49420324683
"1809" 361.6 28.1595120538911 122.502627703548
"1810" 361.8 25.7351680953028 121.120742482267
"1811" 362 23.5069451077712 120.305914464086
"1812" 362.2 22.4748260246515 119.296716436873
"1813" 362.4 21.8585001542983 117.660810894222
"1814" 362.6 20.2253702020609 115.356742988944
"1815" 362.8 18.148002715292 113.408738632311
"1816" 363 16.1689745575131 111.275472929479
"1817" 363.2 13.3462961795631 108.920293463554
"1818" 363.4 10.4948206334439 106.566705403378
"1819" 363.6 9.08992501628474 103.611004412008
"1820" 363.8 8.45346356420781 100.602804950719
"1821" 364 8.01307293060302 96.8877232881333
"1822" 364.2 7.05141601021156 93.3474151981166
"1823" 364.4 6.05501772227935 90.6854033725031
"1824" 364.6 5.09724697291935 88.6932587695788
"1825" 364.8 3.27896876601692 86.3589288295804
"1826" 365 1.68238879709009 83.7251020006109
"1827" 365.2 0.596634917593543 81.1528090237586
"1828" 365.4 0.703278094669352 81.169642319952
"1829" 365.6 1.55966963114908 81.4231317789271
"1830" 365.8 2.31184181586307 80.7652934666893
"1831" 366 2.91306384734189 78.8663546868273
"1832" 366.2 3.89393000466767 76.1703164951063
"1833" 366.4 4.34401434144694 73.4787801055058
"1834" 366.6 4.20105620399935 70.5790880438231
"1835" 366.8 3.80718786907429 68.1308375310104
"1836" 367 4.00280972648185 65.5747129237897
"1837" 367.2 3.64563530898486 62.4489451724093
"1838" 367.4 2.58211121105806 59.2171785727973
"1839" 367.6 1.42902324019182 57.3894956889644
"1840" 367.8 2.2987492782273 58.4580038649211
"1841" 368 3.27179526698982 58.5450658056633
"1842" 368.2 4.50259278626803 56.9966188726099
"1843" 368.4 5.81924536489936 54.4225935071031
"1844" 368.6 7.69928669926649 51.1018929155084
"1845" 368.8 9.02448539562987 48.1578334643599
"1846" 369 9.84752117309503 44.8127253389136
"1847" 369.2 10.2365394717116 41.4397816688568
"1848" 369.4 10.4583096781147 37.9220343449675
"1849" 369.6 11.0450588357331 34.7457126109564
"1850" 369.8 11.3752722214193 31.3476831958271
"1851" 370 11.7748370737107 29.7722168256827
"1852" 370.2 12.8042231625249 29.6998277185237
"1853" 370.4 14.4625454950739 28.7238706820231
"1854" 370.6 16.8885595753823 26.945947065512
"1855" 370.8 19.1833178229648 25.7666290216231
"1856" 371 21.5307383305498 24.5140614097908
"1857" 371.2 23.577612494769 23.9254258983102
"1858" 371.4 26.5461651219287 22.6386198857225
"1859" 371.6 30.2517960156678 21.0277861112318
"1860" 371.8 33.2580214113779 19.8340408467888
"1861" 372 35.957314945335 17.7438366487677
"1862" 372.2 39.0455746605194 16.1388009018584
"1863" 372.4 42.8770618093954 14.535177028665
"1864" 372.6 46.7879692233696 13.5219281425423
"1865" 372.8 50.6534276204256 13.0084919263918
"1866" 373 54.8796178855168 13.2614742634478
"1867" 373.2 58.7178307294131 14.1202025134543
"1868" 373.4 63.1067883651056 15.1958248919172
"1869" 373.6 66.233561778271 17.0375241268876
"1870" 373.8 69.5977349139194 19.5493425379522
"1871" 374 71.3986124254323 22.5686860662465
"1872" 374.2 72.0463825708194 25.6011991663631
"1873" 374.4 71.7671319526331 29.023229559561
"1874" 374.6 71.4100235260557 31.9685849790776
"1875" 374.8 71.124764903022 34.1147141691131
"1876" 375 71.350930326399 34.2368049230516
"1877" 375.2 71.4108223030994 34.2225833931431
"1878" 375.4 71.264300687014 34.2958022276704
"1879" 375.6 70.9152843008498 34.5320941883913
"1880" 375.8 70.231325011193 35.1029608095476
"1881" 376 68.8595693886501 36.5902348512192
"1882" 376.2 67.1177489987847 38.8960049577192
"1883" 376.4 64.7936566063302 41.2787667657059
"1884" 376.6 62.5019953706693 43.6933581463346
"1885" 376.8 60.3709247830012 45.2721797753685
"1886" 377 58.4019393704375 47.1088105095503
"1887" 377.2 56.7472498296614 49.2905660802537
"1888" 377.4 54.8989967689799 51.7215205510435
"1889" 377.6 52.3454697118795 54.0088886375126
"1890" 377.8 49.9280351735535 56.1656592991109
"1891" 378 47.2086152135732 58.6247734415166
"1892" 378.2 45.0089720920758 60.9376503422918
"1893" 378.4 43.0462343169193 63.725896386718
"1894" 378.6 42.2420356026387 66.7415687636553
"1895" 378.8 41.9913803156562 69.2131552263467
"1896" 379 41.1088340369096 71.6566928965838
"1897" 379.2 39.3846804773256 73.1039978092543
"1898" 379.4 37.0894485408079 74.9484652817313
"1899" 379.6 34.7604749248722 77.3263832090193
"1900" 379.8 31.6133436104948 79.9353078757929
"1901" 380 28.6418385581523 82.0144165589895
"1902" 380.2 25.7404484316458 84.026168046774
"1903" 380.4 22.6736650328462 86.6722564747145
"1904" 380.6 20.2801344921815 88.6245287251658
"1905" 380.8 17.7478073078256 90.8954846488731
"1906" 381 15.5011098872059 93.371308648245
"1907" 381.2 13.1777421161439 95.7361554242099
"1908" 381.4 10.6190966201103 97.2461677690413
"1909" 381.6 8.3055798738723 98.1350860840995
"1910" 381.8 8.59637312320379 97.9676306855333
"1911" 382 9.82039788794876 97.605038838329
"1912" 382.2 10.4590173828518 97.9225935448731
"1913" 382.4 11.3985249090072 98.5932551202514
"1914" 382.6 12.2682639932795 101.080262397015
"1915" 382.8 12.9693593944402 104.254311456373
"1916" 383 13.3426508985504 108.008539335851
"1917" 383.2 13.3888560189194 108.627954753623
"1918" 383.4 14.0328016219056 109.366462987342
"1919" 383.6 15.1323456140816 110.458900552477
"1920" 383.8 17.0635567174586 112.52759831376
"1921" 384 19.0476444397569 114.719328010407
"1922" 384.2 21.0395648689349 117.690088197921
"1923" 384.4 23.0990496044977 120.431963164581
"1924" 384.6 26.1241197771336 122.718772071123
"1925" 384.8 28.4808428124007 123.999755463623
"1926" 385 31.2717331016117 125.332822796258
"1927" 385.2 34.1081466984193 127.586972247756
"1928" 385.4 36.990423034879 129.204617176965
"1929" 385.6 40.4048429694736 130.999083996894
"1930" 385.8 43.5239680792318 132.381504297192
"1931" 386 46.8404974963479 133.180057223454
"1932" 386.2 50.7267858477442 133.755743630343
"1933" 386.4 54.3547164593419 134.465330748855
"1934" 386.6 58.3283853176693 135.342793020508
"1935" 386.8 62.0885717333439 135.728176993661
"1936" 387 66.0965796522351 135.230994065084
"1937" 387.2 70.3768402660905 134.71727557514
"1938" 387.4 74.6502239530645 135.224711871488
"1939" 387.6 77.8514772184062 134.71089554482
"1940" 387.8 81.1406519000641 133.663474913735
"1941" 388 85.270981388554 132.869509701142
"1942" 388.2 88.7985602869608 132.295492498292
"1943" 388.4 89.8318190949194 132.109600322331
"1944" 388.6 90.8766667640049 131.405380504926
"1945" 388.8 91.006812590476 131.231269256755
"1946" 389 91.7645916579743 130.369411907654
"1947" 389.2 94.0662913796678 128.979155875598
"1948" 389.4 97.1905526094194 127.815959834027
"1949" 389.6 100.275335868216 126.251304050864
"1950" 389.8 103.571647121901 123.936045178493
"1951" 390 106.910329666488 121.365953585095
"1952" 390.2 110.525105483155 118.834388468529
"1953" 390.4 113.224517546318 116.270825936751
"1954" 390.6 116.400892441469 113.253134541344
"1955" 390.8 118.32301286803 110.73852739079
"1956" 391 120.218171497238 108.083079317742
"1957" 391.2 122.682455267233 104.598824381188
"1958" 391.4 124.670049140008 102.259637316623
"1959" 391.6 125.737221633113 100.436980946723
"1960" 391.8 126.093343651025 100.048201198384
"1961" 392 126.203175494525 99.8703584336301
"1962" 392.2 126.15397926284 99.315357016846
"1963" 392.4 126.018595327054 98.5321164118538
"1964" 392.6 125.930835916971 96.8395803130322
"1965" 392.8 126.45382895175 93.816054069484
"1966" 393 126.852472477319 91.1948687674631
"1967" 393.2 127.305398079562 88.915002161868
"1968" 393.4 127.871210997643 86.0730155915441
"1969" 393.6 128.803086017879 83.3933139118831
"1970" 393.8 130.028120250361 80.1190773023878
"1971" 394 131.248344389961 77.0697187337844
"1972" 394.2 132.264877249105 74.1403574287712
"1973" 394.4 132.600057333708 70.9205897702192
"1974" 394.6 131.993165993342 67.5731408610269
"1975" 394.8 131.144282514277 63.8201538528504
"1976" 395 130.331182976193 60.0097467154587
"1977" 395.2 129.90991015181 56.5172495287053
"1978" 395.4 129.593351518784 52.9416431304625
"1979" 395.6 129.8711584529 49.7519872906423
"1980" 395.8 129.643282421037 46.9432618565627
"1981" 396 128.599643649304 44.3957875011231
"1982" 396.2 126.702511596627 41.2743708263374
"1983" 396.4 125.119221385134 38.0887861522984
"1984" 396.6 123.008731056623 35.1006736141072
"1985" 396.8 121.243726335919 32.3207237969205
"1986" 397 119.563653426639 29.3179636249779
"1987" 397.2 117.871888740469 26.8074280280293
"1988" 397.4 115.358685911419 25.0503902061421
"1989" 397.6 112.439206372438 23.0183373795322
"1990" 397.8 109.714145833665 21.4326927567551
"1991" 398 106.896685959221 19.3105636539212
"1992" 398.2 104.372295955731 17.4489788952536
"1993" 398.4 102.301957633842 14.9894764359308
"1994" 398.6 100.130128446279 11.824774104088
"1995" 398.8 97.3245612738156 9.678030057491
"1996" 399 93.9591478050609 8.27619917513251
"1997" 399.2 90.4560532434193 7.20603674179396
"1998" 399.4 87.094059483773 5.97164175424503
"1999" 399.6 83.3489597754194 4.78629849259776
"2000" 399.8 79.4949529009001 4.11660201431538
"2001" 400 75.7699322001026 3.48729302067277
"2002" 400.2 72.058773855727 2.88066419166154
"2003" 400.4 67.9536049008864 2.5495273916165
"2004" 400.6 63.7265972544193 2.23452398052181
"2005" 400.8 61.1074838316121 2.85620797490019
"2006" 401 58.9906331511249 4.43247370961694
"2007" 401.2 56.3977930665359 6.73757020521817
"2008" 401.4 53.7105367106755 8.65099482225113
"2009" 401.6 51.0186185000631 10.2717624071293
"2010" 401.8 47.6274171463151 11.9338046783531
"2011" 402 43.9113932101145 13.1955846837267
"2012" 402.2 40.3196240451194 13.6274814014106
"2013" 402.4 36.1480109347284 14.0627662126413
"2014" 402.6 32.0843788429803 14.8425633312267
"2015" 402.8 27.9191253775514 15.4939018265665
"2016" 403 24.8475318865108 16.5096270841841
"2017" 403.2 23.1693138851601 18.4724791432712
"2018" 403.4 22.1350854804193 20.9058414071167
"2019" 403.6 21.0165367399386 24.2505640614885
"2020" 403.8 20.4353631607024 27.4129171120382
"2021" 404 19.8393646737078 30.8750781769885
"2022" 404.2 19.4339715906313 33.44283413808
"2023" 404.4 18.8769052312258 37.2206276213263
"2024" 404.6 18.0850417858971 40.6605378381517
"2025" 404.8 17.1115415467423 44.2791691372628
"2026" 405 16.4683719385924 47.4405864879115
"2027" 405.2 15.1916372972601 50.7368301324957
"2028" 405.4 13.429877550829 54.8160692732978
"2029" 405.6 12.3412292039963 57.3675039427577
"2030" 405.8 11.2065450415498 59.6414221449585
"2031" 406 9.89312530573782 62.8146735474957
"2032" 406.2 9.52477207032845 66.8274940845192
"2033" 406.4 9.45803214628777 70.5856374325968
"2034" 406.6 8.89731168210356 72.715151929452
"2035" 406.8 7.69814934054193 75.9632324338295
"2036" 407 5.83313377865807 79.7714720935973
"2037" 407.2 4.51101973393234 82.937939763701
"2038" 407.4 4.74395374398486 86.08517115083
"2039" 407.6 6.56243634714941 88.5274055342366
"2040" 407.8 8.85205968587948 90.7893909323163
"2041" 408 11.1105149726572 93.0606590171719
"2042" 408.2 13.3165616409193 96.0122372993129
"2043" 408.4 15.8586643971117 99.6033563697577
"2044" 408.6 17.5239536073155 102.733054555558
"2045" 408.8 18.7821775971036 106.008680816853
"2046" 409 20.1464828223721 109.14578858063
"2047" 409.2 21.5738741308763 112.795937803279
"2048" 409.4 22.9357778000732 116.268809538777
"2049" 409.6 24.9598824998533 119.809455072416
"2050" 409.8 27.8652635472505 122.704987834246
"2051" 410 31.2813304185707 124.723559237656
"2052" 410.2 34.7105595505498 126.703119173226
"2053" 410.4 37.8760319391284 128.805605884732
"2054" 410.6 41.2011800116269 130.330782818038
"2055" 410.8 45.0211265128015 131.015674695776
"2056" 411 48.1270990916337 131.641451196915
"2057" 411.2 51.8883928569193 132.700250259699
"2058" 411.4 55.6671643839193 133.944170841566
"2059" 411.6 59.4825705994713 134.698699872448
"2060" 411.8 63.4894458127024 135.44228636051
"2061" 412 67.3148647898414 135.699720660798
"2062" 412.2 70.4593984303321 134.900027568241
"2063" 412.4 74.1342071334194 133.635622943047
"2064" 412.6 77.7503163099194 132.511960490488
"2065" 412.8 81.057475153086 132.055956900152
"2066" 413 84.5493971186869 132.137438496451
"2067" 413.2 88.3092482448311 132.179390593996
"2068" 413.4 89.3982723442614 131.804122703794
"2069" 413.6 90.1873996882506 131.007649608736
"2070" 413.8 91.4088385836646 129.550453312095
"2071" 414 93.7075102724256 127.288222829798
"2072" 414.2 96.0618404567212 125.077024516076
"2073" 414.4 98.3458723809193 123.27842051168
"2074" 414.6 100.784250528739 121.616394363063
"2075" 414.8 103.789077481655 120.032653954525
"2076" 415 107.326077700996 118.957104275408
"2077" 415.2 109.963022814919 118.176261342927
"2078" 415.4 112.321504225713 116.831989567662
"2079" 415.6 114.125510655919 114.654367762534
"2080" 415.8 116.230304503962 111.881741837708
"2081" 416 118.390777230371 108.649378866111
"2082" 416.2 120.596332426096 105.422654694306
"2083" 416.4 122.443373503955 102.79800453043
"2084" 416.6 124.517560132554 99.8947448997
"2085" 416.8 126.167853986169 96.4684662432769
"2086" 417 126.935343391466 92.5101054377357
"2087" 417.2 127.551212205491 89.2107181795906
"2088" 417.4 128.307150390413 86.1606937158946
"2089" 417.6 128.399346167234 83.6826206268765
"2090" 417.8 128.767920809458 81.728729466662
"2091" 418 129.139903671279 80.4038646690431
"2092" 418.2 130.008606309379 78.6103684108884
"2093" 418.4 130.742312910174 75.7048142436435
"2094" 418.6 131.113546792906 72.4545881121847
"2095" 418.8 131.42300260919 69.4832372511439
"2096" 419 131.516664764619 66.2120326611631
"2097" 419.2 131.545037990857 62.9364971273314
"2098" 419.4 131.41026983595 59.2589294995823
"2099" 419.6 131.289004548663 56.1066725157152
"2100" 419.8 130.567313657585 52.8623935966162
"2101" 420 128.674736289368 50.0592689147844
"2102" 420.2 126.534305514325 47.1669930828495
"2103" 420.4 124.471641424757 44.8121665184997
"2104" 420.6 123.378221504992 43.0926517642415
"2105" 420.8 122.3293718659 42.1899622527192
"2106" 421 121.908422947231 42.0643501949218
"2107" 421.2 121.708178641439 42.3167909251721
"2108" 421.4 121.307967602872 42.3524290868872
"2109" 421.6 121.524407713753 41.9565367722113
"2110" 421.8 121.420475594002 41.010937344782
"2111" 422 120.56535318489 38.9625520587603
"2112" 422.2 119.211142092919 36.5250363780914
"2113" 422.4 117.838939187419 33.7539372336819
"2114" 422.6 116.489371437223 30.9192681018192
"2115" 422.8 115.057940585977 28.2047204895462
"2116" 423 113.388301045082 25.5349097327887
"2117" 423.2 111.568291327469 23.0328035951448
"2118" 423.4 109.488938528419 21.4520545788193
"2119" 423.6 106.772862880061 19.8886071149061
"2120" 423.8 103.722438849268 18.3072313904721
"2121" 424 100.227469245956 16.985829608593
"2122" 424.2 97.1705831833284 15.9340001345685
"2123" 424.4 93.654103685792 15.2882530688467
"2124" 424.6 90.324335474891 14.5409330493967
"2125" 424.8 86.9159175912669 14.2721463362389
"2126" 425 83.3261353587691 14.1419012045311
"2127" 425.2 80.0265812664569 13.3653373000168
"2128" 425.4 76.4350130133706 12.2863989100255
"2129" 425.6 72.9110988198049 11.8993774803701
"2130" 425.8 69.9134124523767 11.4709436284584
"2131" 426 66.5488585494194 11.1198695446294
"2132" 426.2 63.1039169443605 11.2143706277211
"2133" 426.4 59.7575068051158 11.4170007738016
"2134" 426.6 56.6600481290007 12.1979933063149
"2135" 426.8 53.1230522112598 13.1719015102979
"2136" 427 50.2219841339942 14.2419425069943
"2137" 427.2 47.2264397059986 15.7129179010438
"2138" 427.4 43.9467374707648 17.1318027872958
"2139" 427.6 40.6278188544557 17.7679690850776
"2140" 427.8 37.5764122362899 18.4704059675348
"2141" 428 34.7008931906739 19.7696304069685
"2142" 428.2 31.7268974654135 21.3355029402054
"2143" 428.4 28.2161548914194 23.1966768856049
"2144" 428.6 25.0629592914019 25.0980493174312
"2145" 428.8 22.8643486990557 26.2324411643503
"2146" 429 20.4593603025003 27.8618989670104
"2147" 429.2 18.2321724347242 30.3562987864584
"2148" 429.4 16.512961789586 33.1841328562897
"2149" 429.6 15.1580581349162 36.123129148139
"2150" 429.8 14.4730934483424 39.2873383457577
"2151" 430 14.2823912102323 42.7303910278876
"2152" 430.2 13.9647310902437 46.2282367170352
"2153" 430.4 13.9579846625103 49.0857552687659
"2154" 430.6 13.6370474574778 51.5669179065581
"2155" 430.8 12.8935765737024 54.0642772468872
"2156" 431 12.4865120497723 56.840343808878
"2157" 431.2 12.1534272433409 60.3524629813682
"2158" 431.4 11.4422311084654 63.1915701361889
"2159" 431.6 11.1147736182463 66.4498169629885
"2160" 431.8 11.4177405342394 69.4459667343431
"2161" 432 11.8037153586761 72.2267591147785
"2162" 432.2 11.5217146794194 72.2915363320427
"2163" 432.4 11.4879202660347 72.6447345501545
"2164" 432.6 11.4935146114937 72.848456460096
"2165" 432.8 11.52019975744 72.8623936139817
"2166" 433 11.5462924346082 72.8612604143014
"2167" 433.2 11.6299995955461 72.8475369440386
"2168" 433.4 11.6440987336051 72.8163647526016
"2169" 433.6 11.6833243919979 72.8320502635302
"2170" 433.8 11.6903297631025 72.807329014616
"2171" 434 11.7011582547151 72.8336188146231
"2172" 434.2 11.7039888026747 72.8180445484528
"2173" 434.4 11.7005836816908 72.7834251796516
"2174" 434.6 11.7222771762454 72.7429156427318
"2175" 434.8 11.6762928295305 72.6628210289564
"2176" 435 11.6626928665984 72.573052043526
"2177" 435.2 11.6631647808966 72.3561613683276
"2178" 435.4 11.6163143694413 72.0546099360975
"2179" 435.6 11.635554984361 71.8863055487618
"2180" 435.8 11.7125174440398 71.6362533161486
"2181" 436 11.8053103350238 71.3767391950932
"2182" 436.2 11.7741639913447 71.3193817297574
"2183" 436.4 11.8231509798281 71.1858387176596
"2184" 436.6 11.8145995954193 71.129353953297
"2185" 436.8 11.8025703935122 71.0862528971802
"2186" 437 11.6831002453785 71.1425713507047
"2187" 437.2 11.6656322674538 71.0298932337748
"2188" 437.4 11.5470604894578 71.1162564642385
"2189" 437.6 11.5431104930882 71.2565119885322
"2190" 437.8 11.4816408986829 71.3602406191569
"2191" 438 11.1337372582245 71.5759260292594
"2192" 438.2 10.9080292538631 71.6134821332668
"2193" 438.4 10.713464959304 71.6131654066038
"2194" 438.6 10.5430932235631 71.738262955647
"2195" 438.8 10.2900290058836 71.8689598925159
"2196" 439 10.0766981360218 72.1999619695207
"2197" 439.2 9.28389086810685 73.1890917060418
"2198" 439.4 8.23596683435349 74.3878932747788
"2199" 439.6 7.1353054296381 75.9491534228106
"2200" 439.8 6.49242124438014 77.9518112825839
"2201" 440 5.9873308770817 80.2357540173698
"2202" 440.2 5.09724697291935 82.6459979296864
"2203" 440.4 4.65288899316277 84.6210738891428
"2204" 440.6 5.11557499710563 84.8138634949564
"2205" 440.8 5.80078808906087 84.5523725454721
"2206" 441 6.12672159569044 84.0132305013881
"2207" 441.2 7.03066381044984 83.6340495225377
"2208" 441.4 7.81422025493155 83.2028892587206
"2209" 441.6 8.74100095381241 82.9617441544323
"2210" 441.8 9.47805787715149 82.3338099336945
"2211" 442 10.2526937406664 81.4547913814966
"2212" 442.2 11.5549970562375 80.6446230022412
"2213" 442.4 13.4514184614194 79.8093030608699
"2214" 442.6 15.7818589121466 78.9357578843504
"2215" 442.8 17.8267281438557 78.7028518129867
"2216" 443 19.7187849234193 78.6001288639712
"2217" 443.2 20.7648963693648 78.9583830455685
"2218" 443.4 21.4494081057212 79.6024593608684
"2219" 443.6 21.7851205330231 80.4435578902835
"2220" 443.8 21.7741224497919 81.3491084142897
"2221" 444 21.4710152759394 82.1577139310031
"2222" 444.2 21.7580424936194 83.323278948894
"2223" 444.4 21.9015561024594 85.4604551121231
"2224" 444.6 22.0881398424399 88.2535504074724
"2225" 444.8 22.334049495086 91.0830572170606
"2226" 445 21.8750024964988 94.2508855181396
"2227" 445.2 21.630667040218 97.3371239540727
"2228" 445.4 20.9184390677527 100.887513929251
"2229" 445.6 20.1398533327194 104.113037287943
"2230" 445.8 19.5387118917174 107.271106119524
"2231" 446 19.4415618977867 110.112849788194
"2232" 446.2 20.4485634820839 113.049649685965
"2233" 446.4 22.45640185177 115.38413209722
"2234" 446.6 24.9517856694193 117.47021480037
"2235" 446.8 27.8049895285732 120.107536694104
"2236" 447 30.9421676033821 122.631706119157
"2237" 447.2 34.3088626649762 124.808451565988
"2238" 447.4 36.8989348628365 126.657824070181
"2239" 447.6 39.6467523953089 128.347240204304
"2240" 447.8 42.8149216671957 129.785663060058
"2241" 448 46.1780955085311 131.346030408083
"2242" 448.2 49.9002974619193 132.147087811003
"2243" 448.4 53.8916218986614 132.74727517612
"2244" 448.6 58.1819428596693 132.86294055554
"2245" 448.8 62.5991543091501 133.093329876315
"2246" 449 66.3401697603531 133.603858764365
"2247" 449.2 70.7262382111845 134.191126691777
"2248" 449.4 74.9118050298544 134.496214185915
"2249" 449.6 79.4295873908009 134.065106548827
"2250" 449.8 83.5050904495326 132.285059368321
"2251" 450 86.9102920578194 130.077106672898
"2252" 450.2 90.7055768817442 127.910542978196
"2253" 450.4 94.614110138671 126.156057830501
"2254" 450.6 98.6342632891101 124.678772976189
"2255" 450.8 102.133703422106 123.843310433054
"2256" 451 103.01977600703 123.549716853771
"2257" 451.2 104.295017883488 122.337735915233
"2258" 451.4 106.025284382052 119.705568555604
"2259" 451.6 108.111183724048 116.342940824252
"2260" 451.8 109.454390611733 113.990144058251
"2261" 452 112.086848409246 111.265935937738
"2262" 452.2 115.117550176253 108.884151432123
"2263" 452.4 118.739289114382 106.869821991642
"2264" 452.6 121.843055654771 105.567149991438
"2265" 452.8 122.986584273564 104.582744040465
"2266" 453 123.42098111589 104.605774546836
"2267" 453.2 123.600403892162 104.341104616844
"2268" 453.4 123.619708874419 103.86631015756
"2269" 453.6 123.852778141446 102.589760189014
"2270" 453.8 125.028197075856 100.165465791325
"2271" 454 126.503600109389 97.4633141334158
"2272" 454.2 128.083131503993 95.0115757296416
"2273" 454.4 128.5165657164 92.9380197065846
"2274" 454.6 128.466744069279 90.3440440274065
"2275" 454.8 128.963842045161 87.0578473057198
"2276" 455 129.406367927149 83.1287603417272
"2277" 455.2 129.826936484034 79.3250887090488
"2278" 455.4 129.805834831376 75.997090844797
"2279" 455.6 129.442525031784 72.7371741190487
"2280" 455.8 129.398927504644 69.823494574521
"2281" 456 130.194289368879 67.7492127321631
"2282" 456.2 131.63873226086 65.5580184033862
"2283" 456.4 132.321253423285 63.7062602245461
"2284" 456.6 132.536436790328 60.7301081999218
"2285" 456.8 131.371945159066 57.4302420434074
"2286" 457 129.756407400958 54.2776593861231
"2287" 457.2 128.18610384238 51.1925346777995
"2288" 457.4 126.320167957816 48.5646806226985
"2289" 457.6 124.833854720326 46.8127286663293
"2290" 457.8 124.364662356413 45.8759293505646
"2291" 458 124.477663950086 44.6706427612505
"2292" 458.2 124.525140728707 42.2765245656642
"2293" 458.4 124.772165228757 38.5139286580204
"2294" 458.6 124.484497931459 35.7290198627231
"2295" 458.8 123.575958074438 33.2180213058268
"2296" 459 121.660809285919 30.7362886423636
"2297" 459.2 119.507538348285 28.0949219130462
"2298" 459.4 116.692267110627 25.6368042896608
"2299" 459.6 114.09898776811 23.0474023399586
"2300" 459.8 111.294672979913 20.205877738188
"2301" 460 108.748038406154 17.6909216721411
"2302" 460.2 105.977100089419 15.8286228950587
"2303" 460.4 102.57794534315 14.3081621920077
"2304" 460.6 98.8169087535539 12.69637539595
"2305" 460.8 95.1390269023466 10.727551270714
"2306" 461 91.2857181232506 8.79085410658558
"2307" 461.2 87.4135215953103 6.74419200447762
"2308" 461.4 83.7544570879193 4.64056958023419
"2309" 461.6 81.4811880621026 2.81349802948022
"2310" 461.8 80.4173364544952 2.14453803236101
"2311" 462 80.2393626333934 2.13616914847373
"2312" 462.2 80.0567850234194 2.39783198987308
"2313" 462.4 78.9955348356006 3.12524755918558
"2314" 462.6 77.5615633812697 3.85381371238355
"2315" 462.8 76.4858772116256 4.75850138462308
"2316" 463 75.9474667812486 4.97943754465357
"2317" 463.2 74.8191789865131 4.80791074404808
"2318" 463.4 72.7944892251633 4.85357088378771
"2319" 463.6 70.5907445382994 4.23878812252308
"2320" 463.8 67.6936999282381 3.4011256939318
"2321" 464 64.2780856364453 2.75645980792178
"2322" 464.2 60.9738497844194 2.10526742843953
"2323" 464.4 58.4067320326994 1.93887394010308
"2324" 464.6 55.7381237281942 3.11952130892109
"2325" 464.8 52.6120569006483 4.70426353358091
"2326" 465 49.2257956052688 6.34462780900259
"2327" 465.2 45.9881169763365 8.11872764295444
"2328" 465.4 42.7755712187974 9.72353945367186
"2329" 465.6 39.3772263989899 11.5026937031384
"2330" 465.8 36.1498904101252 13.7942783565937
"2331" 466 32.8887540605675 16.1111319795305
"2332" 466.2 29.8755420209254 18.4753862006291
"2333" 466.4 26.6691900169103 20.8236967413685
"2334" 466.6 23.412665832323 23.4692371197556
"2335" 466.8 20.3921337490012 26.1379478439685
"2336" 467 17.3977183066694 29.2275158597572
"2337" 467.2 14.9042739548301 31.6722238862302
"2338" 467.4 12.9198256935326 34.7259166411891
"2339" 467.6 11.331163047323 37.8621107621652
"2340" 467.8 9.83305008560685 40.3318676884168
"2341" 468 8.54586540620989 44.3052778637379
"2342" 468.2 7.61227533496838 48.1454447704858
"2343" 468.4 6.46378113810968 51.825963429565
"2344" 468.6 5.8030377469126 55.2332037545825
"2345" 468.8 4.77139177167593 59.5913326014783
"2346" 469 3.64620826024628 64.9844282689308
"2347" 469.2 3.79840046219018 69.6006607287897
"2348" 469.4 4.35663204687987 73.264144811952
"2349" 469.6 5.53298889699829 77.6734244892941
"2350" 469.8 6.35888090845291 82.0493302086432
"2351" 470 7.11526111819935 86.9302920562031
"2352" 470.2 8.04535968450968 89.8658573524682
"2353" 470.4 8.96430566123392 93.529559770537
"2354" 470.6 9.89792624806641 97.3710889302309
"2355" 470.8 10.3097241266711 101.338250660679
"2356" 471 9.81498563766277 104.522065879768
"2357" 471.2 10.6320767470694 106.028473454986
"2358" 471.4 12.5725749104379 107.784810129142
"2359" 471.6 15.4826124279194 108.640463452212
"2360" 471.8 18.7819538310387 109.30799755001
"2361" 472 22.0641901227967 109.922058730736
"2362" 472.2 24.6441714970818 110.619714918413
"2363" 472.4 26.1251790354193 111.557769934155
"2364" 472.6 27.0215640997712 112.145575815567
"2365" 472.8 27.6447512499194 112.976812296262
"2366" 473 27.5377377900724 113.500920148766
"2367" 473.2 27.2785300261039 114.213680994361
"2368" 473.4 27.6025609923994 115.763398245103
"2369" 473.6 28.4969170873862 119.029006662603
"2370" 473.8 29.8250429772842 122.639143373751
"2371" 474 31.7970874493062 125.915360817151
"2372" 474.2 34.7201101456367 128.15027805107
"2373" 474.4 38.1562736356647 129.26604547023
"2374" 474.6 41.6617420537156 129.343286186623
"2375" 474.8 45.529386273988 129.44088492129
"2376" 475 49.1989339610945 130.021193321362
"2377" 475.2 52.8940409506932 131.217088645024
"2378" 475.4 56.5958690859193 132.865643052148
"2379" 475.6 59.8738108822506 134.552771147479
"2380" 475.8 63.2716449664645 135.383388523978
"2381" 476 67.2853129651501 134.467219756623
"2382" 476.2 70.8861629986647 132.046711260365
"2383" 476.4 73.7900738509799 129.684104697967
"2384" 476.6 76.8387120088694 128.309349591248
"2385" 476.8 80.1845632465762 127.796059187054
"2386" 477 83.569899469618 127.47119538913
"2387" 477.2 87.4921117972022 127.529201810853
"2388" 477.4 91.1946010478207 128.523167871801
"2389" 477.6 94.9094297059578 128.787254933835
"2390" 477.8 96.7184803379783 128.600384016847
"2391" 478 97.3439027305326 128.213534795717
"2392" 478.2 97.8923711817212 126.937385302812
"2393" 478.4 99.7019514699377 124.551426360184
"2394" 478.6 102.306590738903 121.687609955907
"2395" 478.8 105.155132744516 118.839930746036
"2396" 479 108.43023865604 116.124265020008
"2397" 479.2 111.146795163344 113.728409382736
"2398" 479.4 114.509971440561 110.849427888488
"2399" 479.6 117.897607128668 108.038725125698
"2400" 479.8 120.905078151794 105.871226207927
"2401" 480 123.0491321294 102.843794449113
"2402" 480.2 124.568113703557 99.654612266329
"2403" 480.4 125.804196321757 96.0913351208906
"2404" 480.6 126.276859138374 92.4486032229134
"2405" 480.8 126.989586751351 88.5197743532326
"2406" 481 127.441171158479 85.2115783387231
"2407" 481.2 128.171746738655 81.8414079141525
"2408" 481.4 128.392979248247 78.9997905280005
"2409" 481.6 128.664146228276 76.2238378753217
"2410" 481.8 129.410350457641 72.7717189459922
"2411" 482 130.307399195876 69.6647300968284
"2412" 482.2 131.754776397627 66.6848985306231
"2413" 482.4 132.50615635338 63.955004510976
"2414" 482.6 132.540715953062 60.6003462458763
"2415" 482.8 131.985851185251 57.0810879757205
"2416" 483 131.444729854507 53.2879884330758
"2417" 483.2 131.312136741064 51.0360222181801
"2418" 483.4 131.552942555351 51.0585647569185
"2419" 483.6 131.577610669934 51.6247320156892
"2420" 483.8 131.458087781419 51.4641682024741
"2421" 484 131.204965387128 51.0164235212058
"2422" 484.2 130.744521891351 50.6720378087597
"2423" 484.4 129.796529123342 49.7562103128154
"2424" 484.6 128.595234071242 47.6651845882217
"2425" 484.8 127.611044409759 44.6270965022831
"2426" 485 126.606699641557 41.551137538906
"2427" 485.2 125.560406816636 38.3973179007547
"2428" 485.4 123.946167748354 35.3605204296625
"2429" 485.6 121.955547903919 32.4499803490028
"2430" 485.8 119.739384376239 29.4440548934747
"2431" 486 117.454177952228 26.3727358133428
"2432" 486.2 114.816423909802 23.464186144714
"2433" 486.4 111.969416321121 21.0005069617908
"2434" 486.6 109.586449046438 19.0460411516856
"2435" 486.8 106.750472241875 17.3431074603923
"2436" 487 103.389949998086 15.6163606162897
"2437" 487.2 100.052877604047 14.1730598159828
"2438" 487.4 97.673539846674 12.9245147697846
"2439" 487.6 94.8360324643881 11.8954088571231
"2440" 487.8 91.775365195115 11.4528046574429
"2441" 488 89.5291118189315 10.8349152889767
"2442" 488.2 87.5240271061965 10.0195729357134
"2443" 488.4 85.0211843496194 9.30416245172308
"2444" 488.6 82.6506580220062 8.60079408561709
"2445" 488.8 80.6665181667284 8.72588994882307
"2446" 489 79.2249225401057 9.80143955499586
"2447" 489.2 78.3284132586409 10.5521843553895
"2448" 489.4 78.5411055831194 10.6876245156231
"2449" 489.6 78.8995324284925 10.4466032501353
"2450" 489.8 79.1614469574194 9.85927069797751
"2451" 490 79.3563479837401 9.33413262920798
"2452" 490.2 79.3227535724504 8.7944515444181
"2453" 490.4 78.2882824733047 7.19365197935556
"2454" 490.6 76.328171084729 5.13819194593921
"2455" 490.8 73.4958865984948 3.30280704964194
"2456" 491 70.9501179019986 2.28937242040356
"2457" 491.2 68.9666216050752 2.40139687872048
"2458" 491.4 66.404177722128 2.6730555740138
"2459" 491.6 63.2305465992193 2.77362647266824
"2460" 491.8 60.2623410286319 3.21171393817933
"2461" 492 57.4047993609648 4.5269262050958
"2462" 492.2 55.6242534571003 5.5789594593286
"2463" 492.4 53.1982678243892 7.40954171361103
"2464" 492.6 50.1160821058453 9.45950710440085
"2465" 492.8 47.6051363306193 11.1933634134413
"2466" 493 44.7921098419466 12.3126434478231
"2467" 493.2 41.6761459637008 13.5068837732997
"2468" 493.4 38.4009209299882 14.8310414563596
"2469" 493.6 34.8740566426336 16.0886687786945
"2470" 493.8 31.3151228349643 17.775221250174
"2471" 494 28.3666651954749 18.7883194929564
"2472" 494.2 25.0808309614442 19.8684222599895
"2473" 494.4 22.1459364189559 21.510818343056
"2474" 494.6 19.9621254405103 24.0431240935322
"2475" 494.8 17.8719921763284 27.109498884514
"2476" 495 16.0275660590069 30.4170562304668
"2477" 495.2 14.6551108855935 33.8019958136553
"2478" 495.4 13.9421598342873 37.2920267686986
"2479" 495.6 13.0512247963082 40.6084143808638
"2480" 495.8 11.4828717103767 43.3593960595255
"2481" 496 9.89288771732502 46.3562790651702
"2482" 496.2 9.05784364243209 49.5241503130626
"2483" 496.4 8.17574071163225 52.8672789615327
"2484" 496.6 6.87968272433988 56.0991523273979
"2485" 496.8 5.75627510795935 59.6753574068631
"2486" 497 5.42456315106801 63.6743402641569
"2487" 497.2 5.763282723567 66.9030218772271
"2488" 497.4 6.41661937141935 70.2804544471484
"2489" 497.6 7.31125781440644 73.7219247174037
"2490" 497.8 7.60437892791936 77.0645239624231
"2491" 498 7.7829793581153 80.6619605661636
"2492" 498.2 7.70728443894638 83.9292100993123
"2493" 498.4 7.35660773688387 87.3156968660166
"2494" 498.6 6.5145090962655 91.0292136843538
"2495" 498.8 6.64983595251206 92.7791483073052
"2496" 499 7.77794035962305 94.1345426556231
"2497" 499.2 9.93151130113715 95.390153370936
"2498" 499.4 12.7272184074736 96.793520231105
"2499" 499.6 15.7190010579643 98.1938026035931
"2500" 499.8 19.0824845480119 99.9850445836971
"2501" 500 22.4798740524193 101.235313887756
"2502" 500.2 25.1339556103061 102.422608788661
"2503" 500.4 27.5349194064194 103.687018811123
"2504" 500.6 29.5585440897527 104.282099984993
"2505" 500.8 30.5259926798733 105.006622561819
"2506" 501 32.0227319484193 106.167910697864
"2507" 501.2 33.5033764209194 107.012942780294
"2508" 501.4 34.5054008298381 108.206602716304
"2509" 501.6 35.3190775299194 110.252695714743
"2510" 501.8 36.7302081774193 112.914268803319
"2511" 502 38.0388791054917 116.126041754084
"2512" 502.2 39.2349989308674 118.96755836663
"2513" 502.4 40.3401259892394 122.134643644143
"2514" 502.6 41.8494753361935 125.181329822346
"2515" 502.8 43.9739922662108 127.679018192721
"2516" 503 46.5846779850902 129.803394507194
"2517" 503.2 49.1099681814378 131.288483190049
"2518" 503.4 51.812659373893 131.451611484505
"2519" 503.6 54.8496447278794 130.788235453363
"2520" 503.8 58.4170215422483 129.872534588261
"2521" 504 61.8983926264452 128.318027220681
"2522" 504.2 65.0104962789101 126.585074093114
"2523" 504.4 67.9582760174903 124.417698432236
"2524" 504.6 70.9196205045539 123.283249368258
"2525" 504.8 74.0580680401601 122.401576183456
"2526" 505 77.0607391659194 121.655069405959
"2527" 505.2 80.6674224426269 121.225097096472
"2528" 505.4 84.2445669271936 120.651961447242
"2529" 505.6 87.4977197289665 119.642340257868
"2530" 505.8 91.0627915746661 117.997908600136
"2531" 506 94.3117303760653 116.039699656741
"2532" 506.2 97.7865734134794 114.362368408963
"2533" 506.4 100.858358119985 113.716251943531
"2534" 506.6 104.453357045419 112.466735364927
"2535" 506.8 107.706951624544 110.276305883329
"2536" 507 110.673985422279 108.218133315222
"2537" 507.2 114.188604414279 106.047338528878
"2538" 507.4 117.066662451363 103.661468198982
"2539" 507.6 120.662563137532 101.449600136352
"2540" 507.8 124.181728149544 99.9552396923293
"2541" 508 125.050303392919 99.9038324157686
"2542" 508.2 125.229268163748 99.916264957897
"2543" 508.4 125.296826449523 99.8715182777481
"2544" 508.6 125.279304477494 99.6556305361163
"2545" 508.8 125.39448546846 99.627419093415
"2546" 509 125.34617772975 99.9090199042287
"2547" 509.2 125.219957423789 100.22438544208
"2548" 509.4 125.056460331705 100.45737211093
"2549" 509.6 124.897160574565 100.327487366269
"2550" 509.8 124.795440851221 99.9531400672323
"2551" 510 124.496213328099 99.7020624746831
"2552" 510.2 124.541427437007 99.0260692386981
"2553" 510.4 124.732670351517 98.199941897201
"2554" 510.6 125.197672701919 96.7886860233638
"2555" 510.8 126.077717726419 94.8225210779965
"2556" 511 127.296315891192 92.7525270400363
"2557" 511.2 128.704879729021 90.3475021827212
"2558" 511.4 129.726863348251 87.8472016687918
"2559" 511.6 129.697868832611 85.4350051109476
"2560" 511.8 129.553332796885 82.4342258529724
"2561" 512 129.459000804426 79.5453331418848
"2562" 512.2 129.45605229856 77.0708122030459
"2563" 512.4 129.450155286829 74.373746498415
"2564" 512.6 129.497552017174 71.5414314857455
"2565" 512.8 129.39173420164 68.5386013945679
"2566" 513 129.694881273688 65.7342934052204
"2567" 513.2 130.438967818603 63.0906757407047
"2568" 513.4 130.724886015352 60.2394253371636
"2569" 513.6 130.998790981328 57.6272289471426
"2570" 513.8 130.984527105549 55.1289548428828
"2571" 514 129.794501458539 52.3832679462431
"2572" 514.2 127.950647341282 49.9323627801917
"2573" 514.4 126.055205941554 47.6221764413538
"2574" 514.6 124.122405394567 46.0224330789008
"2575" 514.8 122.663091698073 44.4661712040077
"2576" 515 121.46491546519 42.5581863249772
"2577" 515.2 119.963299618471 40.5528373236231
"2578" 515.4 118.211658862781 38.4007852242231
"2579" 515.6 116.379148862419 36.0552652533193
"2580" 515.8 113.879360419189 33.6059658489115
"2581" 516 111.209461826345 31.3297568976231
"2582" 516.2 108.972129975631 29.3913897201808
"2583" 516.4 106.795347323494 27.7118938019481
"2584" 516.6 104.947000190755 27.1355876710703
"2585" 516.8 103.490193347312 27.3155732258195
"2586" 517 101.704641377269 27.1491760973856
"2587" 517.2 100.642600733001 26.2710370276049
"2588" 517.4 100.629287782274 25.8544678828231
"2589" 517.6 101.091028209505 25.8470516631823
"2590" 517.8 101.545062169361 25.7350529604074
"2591" 518 101.75146442634 25.4627566454323
"2592" 518.2 102.090273183336 24.5710445219564
"2593" 518.4 102.113690783602 22.6348966504609
"2594" 518.6 102.101390105091 19.6113910139039
"2595" 518.8 101.823589981635 16.7904159833094
"2596" 519 101.229099179196 13.656637374765
"2597" 519.2 100.791572651639 11.8954088571231
"2598" 519.4 100.139329065919 10.4777563504142
"2599" 519.6 99.1579155061131 10.1894134747543
"2600" 519.8 97.6837330163613 10.1294227202553
"2601" 520 95.2650196569193 9.18380097419269
"2602" 520.2 92.1932037301693 8.00304932019808
"2603" 520.4 89.0710819703089 6.66482022815068
"2604" 520.6 85.5539033289099 5.725281303491
"2605" 520.8 81.9170618727006 4.95476634011682
"2606" 521 78.7897005849925 3.89484184995844
"2607" 521.2 75.0530349017568 2.90741863479485
"2608" 521.4 71.4571563329783 1.84918009674109
"2609" 521.6 68.3381444049193 1.57295281072434
"2610" 521.8 65.8231523899684 2.55535347707406
"2611" 522 62.1720422074881 4.46479019248558
"2612" 522.2 58.8578489514194 6.59450036635092
"2613" 522.4 56.2444706028404 8.23353001630728
"2614" 522.6 53.854815291266 9.80923590362308
"2615" 522.8 51.6328177588053 12.2902984743599
"2616" 523 49.5857264658953 15.2938732309604
"2617" 523.2 48.4067906894129 18.2956033002037
"2618" 523.4 47.8297735350609 21.5307518628118
"2619" 523.6 47.2527416769098 24.1292082119925
"2620" 523.8 47.4360189113806 25.4261353714876
"2621" 524 48.2013530131264 26.4174944687314
"2622" 524.2 49.1592122690535 27.5109088466719
"2623" 524.4 49.9918720894948 29.4210571149438
"2624" 524.6 50.3979357231871 31.9417954143715
"2625" 524.8 51.2863681569099 34.8529791448118
"2626" 525 52.2837801762746 38.2225070092218
"2627" 525.2 52.676352508537 41.0939361908192
"2628" 525.4 53.6142506260609 44.4323870266231
"2629" 525.6 55.1428042234881 47.5593589865293
"2630" 525.8 56.3790495593409 50.4906849535054
"2631" 526 58.2908594378069 53.5667136032856
"2632" 526.2 60.4399836084193 56.1372859096294
"2633" 526.4 62.1247624702821 59.0607150225446
"2634" 526.6 63.7298866667919 62.2470266543093
"2635" 526.8 65.2786214493272 65.331197659827
"2636" 527 66.1007198284126 68.211692249792
"2637" 527.2 67.0041375169457 70.1710033344981
"2638" 527.4 67.9599891969194 71.2074879981041
"2639" 527.6 68.5676656007807 71.8206383991715
"2640" 527.8 69.9237276698609 72.435777219253
"2641" 528 71.9348610066501 73.0757387525461
"2642" 528.2 74.3538183571552 74.1456772759438
"2643" 528.4 77.1487212445548 76.1318263771005
"2644" 528.6 80.0029052511363 77.9534090421136
"2645" 528.8 82.7752980415149 79.8425445068715
"2646" 529 85.7763825444194 82.2123630452813
"2647" 529.2 88.026819456347 85.0530446045836
"2648" 529.4 90.4142168966364 88.050834686656
"2649" 529.6 92.8606433945155 91.1094511056423
"2650" 529.8 94.3725383234536 94.351131628445
"2651" 530 95.6844924286154 97.8117185117407
"2652" 530.2 97.6468862043484 100.885384165591
"2653" 530.4 99.4374393424586 103.709265581525
"2654" 530.6 100.355174126799 106.333896495283
"2655" 530.8 101.107642652097 109.57708607263
"2656" 531 102.145823055121 112.355402532467
"2657" 531.2 102.6268745664 114.399817987959
"2658" 531.4 102.329487436583 115.262178947317
"2659" 531.6 102.383517026929 114.918767313094
"2660" 531.8 102.595398615031 114.323493651814
"2661" 532 102.900363315584 113.925736069748
"2662" 532.2 103.945210984669 113.3633702837
"2663" 532.4 105.78839571401 113.291078190482
"2664" 532.6 108.584902322265 113.808195285931
"2665" 532.8 111.315882743028 114.855784571002
"2666" 533 112.856116455213 115.405714624281
"2667" 533.2 112.819481300712 115.49393067372
"2668" 533.4 112.773133474207 115.608436856863
"2669" 533.6 112.65456895228 115.658134938476
"2670" 533.8 112.585189763171 115.797423183292
"2671" 534 112.521000062277 115.844985511677
"2672" 534.2 112.50170527896 115.911754916306
"2673" 534.4 112.564081850259 115.906868385063
"2674" 534.6 112.43369756524 115.953412885078
"2675" 534.8 112.327094332058 116.055322290198
"2676" 535 112.275108618708 116.315328915019
"2677" 535.2 112.189999264994 116.656488964368
"2678" 535.4 112.032444524063 116.984931723036
"2679" 535.6 111.647733214782 117.405824513267
"2680" 535.8 111.250564687119 117.898640156847
"2681" 536 110.650337352066 118.519873567192
"2682" 536.2 110.183866925363 119.298442829585
"2683" 536.4 109.465956056401 119.935852595142
"2684" 536.6 108.517043679821 120.753136477054
"2685" 536.8 107.616442049808 121.635697223919
"2686" 537 106.321543148916 122.471671132688
"2687" 537.2 105.309871640157 123.148816495748
"2688" 537.4 103.586145342458 124.621947397123
"2689" 537.6 102.660748970751 125.437118646896
"2690" 537.8 102.41507166857 125.690179591033
"2691" 538 102.202138949864 125.902930789623
"2692" 538.2 102.151424489551 126.014599414871
"2693" 538.4 101.9003154774 126.022360820202
"2694" 538.6 101.537231021874 125.780488740678
"2695" 538.8 100.827515933419 126.116505235895
"2696" 539 99.9866331553892 126.728845383135
"2697" 539.2 98.7057027396302 127.658826097346
"2698" 539.4 96.5302694090841 128.690092302111
"2699" 539.6 94.3628818749466 129.914238784423
"2700" 539.8 93.3287728253774 130.517030410001
"2701" 540 92.9516801566585 130.867735987884
"2702" 540.2 92.86894219993 130.900712803644
"2703" 540.4 92.4479525893985 131.046689102602
"2704" 540.6 91.8786852692376 131.260721068013
"2705" 540.8 91.3200405743444 131.460568736798
"2706" 541 90.4774160286633 131.326801934452
"2707" 541.2 89.2329247030043 131.449485295585
"2708" 541.4 87.2275241554868 131.973961283298
"2709" 541.6 85.1174446150053 132.445154252247
"2710" 541.8 82.8722305726511 133.46251814808
"2711" 542 81.2722574248193 134.102555393459
"2712" 542.2 80.3410556771841 134.550465736192
"2713" 542.4 80.4527773843377 134.449293458419
"2714" 542.6 80.8829114984411 134.336734491797
"2715" 542.8 81.1781451039089 134.10276014605
"2716" 543 81.7556228905057 133.808954909501
"2717" 543.2 81.9911368940164 133.680056827586
"2718" 543.4 82.1909022286578 133.883316557492
"2719" 543.6 82.6042026649077 134.017811629553
"2720" 543.8 82.9156433027576 133.917150417491
"2721" 544 83.2679836707863 133.933761924515
"2722" 544.2 83.4026768355498 133.973921804232
"2723" 544.4 84.1712548529963 134.1079813371
"2724" 544.6 84.2982586545169 134.119077928696
"2725" 544.8 84.5538368832619 134.180763627907
"2726" 545 85.4731078231536 133.313438910791
"2727" 545.2 86.1374116712028 133.0927560474
"2728" 545.4 86.8910714852069 132.634041023142
"2729" 545.6 88.2716611689287 131.880701737126
"2730" 545.8 90.077132134593 130.613969113863
"2731" 546 92.5802777725648 129.144983303005
"2732" 546.2 95.1900933718345 128.172101370623
"2733" 546.4 98.1038210293103 126.934371962805
"2734" 546.6 100.264504814694 125.202183777001
"2735" 546.8 102.45534915953 123.051495030214
"2736" 547 105.010300040266 121.241503325305
"2737" 547.2 107.457084180582 119.526835953454
"2738" 547.4 109.629872343684 117.58033680234
"2739" 547.6 111.89184807864 114.765897263243
"2740" 547.8 113.795548924916 112.947575397964
"2741" 548 115.831712921779 111.758857875138
"2742" 548.2 116.954503816077 111.830894807577
"2743" 548.4 117.370416006919 111.680077209243
"2744" 548.6 117.544746749473 111.38468329932
"2745" 548.8 118.058602874419 110.574870975952
"2746" 549 119.226696833525 108.913431052523
"2747" 549.2 121.113803301535 106.348964787733
"2748" 549.4 123.104129525511 103.357623081623
"2749" 549.6 125.271559578456 100.419013906932
"2750" 549.8 126.601377238358 98.3510757946292
"2751" 550 126.962921849257 97.0528036165749
"2752" 550.2 127.445106799538 95.4713403245106
"2753" 550.4 128.084877287926 93.1559628425668
"2754" 550.6 129.307330035919 89.9621967486231
"2755" 550.8 130.199140275301 87.1513531902231
"2756" 551 130.283176087136 84.0215158727283
"2757" 551.2 130.454121534124 81.1886272733949
"2758" 551.4 130.583797212631 78.6871190849873
"2759" 551.6 131.369349470777 76.550773272027
"2760" 551.8 132.277707913538 75.0515500599231
"2761" 552 133.102022471226 73.9514391611844
"2762" 552.2 133.341337791299 72.8350827956431
"2763" 552.4 132.803357317953 71.7629121990641
"2764" 552.6 132.293671218243 69.650177733878
"2765" 552.8 131.608837370537 66.5987820000348
"2766" 553 131.408095356102 63.0426147170713
"2767" 553.2 131.840727752323 60.5560128281844
"2768" 553.4 132.302285480478 57.5321466046035
"2769" 553.6 131.977292859783 55.2045304864478
"2770" 553.8 131.840359652302 53.4933838396945
"2771" 554 131.638987288361 52.4082130346035
"2772" 554.2 131.049108679965 51.2191911433533
"2773" 554.4 129.919042840655 48.743671259725
"2774" 554.6 128.406226956699 45.8905121225431
"2775" 554.8 127.212664599977 42.9472908957577
"2776" 555 126.449755717819 39.9195474694876
"2777" 555.2 126.081557537705 37.6428015818272
"2778" 555.4 126.064475092707 36.8307445720547
"2779" 555.6 125.618111797101 36.9735436005212
"2780" 555.8 124.718096391481 36.8606044467846
"2781" 556 122.82382248934 35.4441722673286
"2782" 556.2 120.429639398947 33.3793303256231
"2783" 556.4 118.640641688381 31.2808021182919
"2784" 556.6 116.843836219805 29.051767153852
"2785" 556.8 115.26453674105 26.38392547719
"2786" 557 114.642453811075 24.7797038857265
"2787" 557.2 115.104407904381 23.3257222055846
"2788" 557.4 115.196997700236 23.0941167310312
"2789" 557.6 114.820431379664 23.3764559277455
"2790" 557.8 114.061864881082 22.9551200173049
"2791" 558 112.654330425929 21.775234805915
"2792" 558.2 110.330559786151 19.8311009736606
"2793" 558.4 107.421968689003 17.6929100920703
"2794" 558.6 104.815628344407 15.5969933673793
"2795" 558.8 102.730329077052 13.5905572027005
"2796" 559 100.036570254113 11.5962077361606
"2797" 559.2 96.984042436611 10.361516168653
"2798" 559.4 93.6677473930591 9.0413278468591
"2799" 559.6 90.4829137488703 8.73995564881915
"2800" 559.8 87.8417213520043 8.87007826815138
"2801" 560 86.6548313255304 8.29103336436382
"2802" 560.2 85.7829563209564 7.88030535597493
"2803" 560.4 84.2099295155187 7.7019216093063
"2804" 560.6 81.6163972011194 7.90907465619366
"2805" 560.8 78.442848832108 8.01958485432368
"2806" 561 75.1893591785535 8.15824023503161
"2807" 561.2 72.1271971124564 8.84273732282678
"2808" 561.4 69.1227180195808 9.83651505306407
"2809" 561.6 66.0724812094713 11.6629781042724
"2810" 561.8 63.4535259645137 13.1584377654155
"2811" 562 61.1630291159681 13.8463421005438
"2812" 562.2 60.5379037001786 13.257724528512
"2813" 562.4 60.0987700331336 13.2286772860516
"2814" 562.6 59.4719156561181 13.0198521104363
"2815" 562.8 58.7312103925969 13.2773116512976
"2816" 563 57.67886251904 13.8907140231748
"2817" 563.2 55.5784974556076 14.9646020072878
"2818" 563.4 53.4536599424073 16.5095948189544
"2819" 563.6 51.6564398122156 18.269148446049
"2820" 563.8 49.309130249096 20.1210974235392
"2821" 564 46.5625687962965 21.7008712064301
"2822" 564.2 43.8721849466921 23.434906524314
"2823" 564.4 41.2620982430111 25.1485518276763
"2824" 564.6 38.5223640189106 27.3217878069038
"2825" 564.8 36.3837676298135 29.3365897971584
"2826" 565 34.4977655898404 31.1332752344125
"2827" 565.2 33.4108682652012 33.1158137420231
"2828" 565.4 33.4283014899193 34.7154446489395
"2829" 565.6 32.6980880713531 36.7191472670327
"2830" 565.8 31.6602645517897 39.3152311465305
"2831" 566 30.901088747171 42.6550954189033
"2832" 566.2 29.9389260718533 45.2679610993589
"2833" 566.4 28.5607523004006 48.5393112817918
"2834" 566.6 27.2685032160924 51.7325846898154
"2835" 566.8 26.0466369951231 54.9608505287897
"2836" 567 24.8955246100168 58.0564415643698
"2837" 567.2 24.2875543354578 61.6355716856808
"2838" 567.4 23.8452672596487 64.8791665272919
"2839" 567.6 23.3835537774194 68.2378666322309
"2840" 567.8 23.2947855751385 71.4318068516368
"2841" 568 22.8502912741101 74.5846171661757
"2842" 568.2 22.5851607612078 77.6154875886038
"2843" 568.4 21.7226128666839 81.0182172203069
"2844" 568.6 20.5389781074005 83.9433011965853
"2845" 568.8 19.9120060965958 86.2477037292505
"2846" 569 18.6901184775436 87.7266704519336
"2847" 569.2 17.0906726812873 89.3959399390004
"2848" 569.4 15.0073959401978 91.4204796389045
"2849" 569.6 12.8057012308122 92.8509450113016
"2850" 569.8 10.581068952266 94.3204592636844
"2851" 570 9.18286779240201 95.0142006153283
"2852" 570.2 9.50053245249483 94.6828449810382
"2853" 570.4 10.1167516343791 94.3526660022271
"2854" 570.6 10.5863256016644 93.9309426462191
"2855" 570.8 11.1685299277723 93.7829001557211
"2856" 571 11.3752722214193 93.2770680581945
"2857" 571.2 11.3639696156006 92.8361192207707
"2858" 571.4 11.446566575972 92.8805273345441
"2859" 571.6 11.4527177520924 92.9056432032577
"2860" 571.8 11.4827869374193 92.9142496155345
"2861" 572 11.4811398582538 92.9050783404193
"2862" 572.2 11.5452007340043 92.9233055286985
"2863" 572.4 11.5509104859193 92.9211988925281
"2864" 572.6 11.5954083034452 92.9543850527263
"2865" 572.8 11.630864337556 92.9397159101075
"2866" 573 11.6714217782028 92.9148692962855
"2867" 573.2 11.6492613363871 92.9288834478618
"2868" 573.4 11.6492613363871 92.9288834478618
"2869" 573.6 11.6913284124194 92.9364873019142
"2870" 573.8 11.6913284124194 92.9364873019142
"2871" 574 11.6800437005687 92.9096468476555
"2872" 574.2 11.6667214270468 92.9002057171917
"2873" 574.4 11.6322738861213 92.8925825982588
"2874" 574.6 11.5900868204061 92.851862596378
"2875" 574.8 11.5900868204061 92.851862596378
"2876" 575 11.5890782100994 92.8447753770031
"2877" 575.2 11.5890782100994 92.8447753770031
"2878" 575.4 11.6946112588645 92.8367943191843
"2879" 575.6 11.781953187585 92.7847894540626
"2880" 575.8 11.9064759146104 92.6421212400116
"2881" 576 12.6620675236601 92.5932959706786
"2882" 576.2 13.9323464961097 92.6242809453134
"2883" 576.4 14.633383723292 92.456093078553
"2884" 576.6 14.9059083572631 92.5438357785793
"2885" 576.8 15.3318336313122 92.6418048655873
"2886" 577 15.5185222526389 92.6589569080255
"2887" 577.2 15.4314604254742 92.5745994651048
"2888" 577.4 15.3927939060122 92.6880943424494
"2889" 577.6 15.4309390971679 92.6236616448626
"2890" 577.8 15.3922947063772 92.4862411337074
"2891" 578 15.3305745361045 92.3357437541971
"2892" 578.2 15.3862171489164 91.8609888979165
"2893" 578.4 15.8509198440443 91.4601630423016
"2894" 578.6 17.0539853149749 90.6304769734934
"2895" 578.8 18.1668700490241 89.5216874896111
"2896" 579 19.4540144877527 88.2189749044379
"2897" 579.2 21.0109213027748 87.2661786895026
"2898" 579.4 22.6745793624912 86.5498936825452
"2899" 579.6 24.5568793250535 85.6238139698426
"2900" 579.8 26.6399015253103 84.8582265561685
"2901" 580 28.7870092878823 83.7606104833453
"2902" 580.2 30.9455090861798 82.2105487430243
"2903" 580.4 33.368759895123 80.6781171134564
"2904" 580.6 35.5831257941819 79.4311407800668
"2905" 580.8 37.583924300997 77.554275625387
"2906" 581 39.3190362205631 76.0973321903476
"2907" 581.2 40.5159484653756 74.6205906471606
"2908" 581.4 41.4116663747765 72.981918190675
"2909" 581.6 42.1157546078156 71.6154761168495
"2910" 581.8 42.9127677729193 70.4180501316231
"2911" 582 43.3603571085404 69.6095969186677
"2912" 582.2 44.064086260834 68.2448417211414
"2913" 582.4 44.8519271621709 66.4598455477349
"2914" 582.6 45.2671919978999 64.6258187323633
"2915" 582.8 46.1100744469062 62.275618853281
"2916" 583 47.1928152280947 59.8702570099283
"2917" 583.2 47.1291983421194 58.5290602682031
"2918" 583.4 47.3865394429823 56.7564895006164
"2919" 583.6 47.6993056198366 54.7408494075171
"2920" 583.8 48.3763999427527 52.0063358918584
"2921" 584 49.0487755294839 49.3126385945844
"2922" 584.2 50.011674057086 46.4288552607603
"2923" 584.4 51.4281940649038 44.0663917716231
"2924" 584.6 53.1069618340097 41.572773498099
"2925" 584.8 54.1604076669001 38.6637387382
"2926" 585 54.885060680222 36.0366485060046
"2927" 585.2 56.1779693484756 33.2498595041668
"2928" 585.4 57.5440029020069 31.2309381787731
"2929" 585.6 58.7153949425613 29.0714481112876
"2930" 585.8 59.430219341479 26.3022909511264
"2931" 586 60.6634196380245 23.3305459549033
"2932" 586.2 62.3189422981694 20.5983185269543
"2933" 586.4 64.1284219198319 17.9617802087481
"2934" 586.6 65.9943392297507 16.2145938242616
"2935" 586.8 67.9099392429194 15.654967710699
"2936" 587 69.4964532708944 15.4666075577856
"2937" 587.2 71.2367522252791 15.8695817236109
"2938" 587.4 72.789016532677 16.3971504936231
"2939" 587.6 74.6301248816835 16.749334606925
"2940" 587.8 76.4041721767655 16.3492895756615
"2941" 588 78.5807010120499 15.7509474064511
"2942" 588.2 80.8855774621003 15.2937758414329
"2943" 588.4 83.4822072455466 14.7628153185685
"2944" 588.6 86.2582659429925 14.6256441922877
"2945" 588.8 88.9658116501103 14.3635477676594
"2946" 589 92.1141783793584 13.8075108966597
"2947" 589.2 94.9459891168012 13.1511053047322
"2948" 589.4 97.9213567988617 12.8779653493923
"2949" 589.6 100.93711462496 12.9026914502318
"2950" 589.8 103.229931103876 13.1100556096543
"2951" 590 103.271002258606 13.1600767984966
"2952" 590.2 103.054200154276 13.1704448267293
"2953" 590.4 102.729116893589 13.4042760876419
"2954" 590.6 102.469659649282 13.5997985250152
"2955" 590.8 102.194633117787 13.9093272635069
"2956" 591 102.442640506335 14.8401358410618
"2957" 591.2 103.684534140919 16.0663649087243
"2958" 591.4 105.86998014329 17.388048758086
"2959" 591.6 108.282195904876 18.6631186161418
"2960" 591.8 111.003916048633 20.0191645110926
"2961" 592 112.648746024815 20.7686659114835
"2962" 592.2 113.104260439913 21.3433779337857
"2963" 592.4 113.163049362316 21.617938905495
"2964" 592.6 113.109305426701 21.7676733666793
"2965" 592.8 112.913560864003 21.9293620002566
"2966" 593 113.035350258495 22.3359414238118
"2967" 593.2 113.708980251708 23.0343336756423
"2968" 593.4 115.552502696948 24.4297105052457
"2969" 593.6 117.682428810432 26.2721599675918
"2970" 593.8 119.590824888679 28.0249552987712
"2971" 594 120.511067575011 29.8675612203304
"2972" 594.2 121.283100015665 31.9263982189816
"2973" 594.4 122.711354344688 34.7019456783793
"2974" 594.6 124.283714861366 36.3504275206766
"2975" 594.8 124.86009139153 37.1362828450464
"2976" 595 125.983285187591 39.249241485432
"2977" 595.2 127.217319403731 42.220097236846
"2978" 595.4 128.930582482876 45.2837834885668
"2979" 595.6 130.286075722394 49.1851305702618
"2980" 595.8 131.186656219139 52.9104223348014
"2981" 596 131.391907055208 56.6242520402961
"2982" 596.2 131.676334283342 59.9326402648295
"2983" 596.4 132.626482975462 63.0325802374758
"2984" 596.6 133.349636197253 65.8431094441231
"2985" 596.8 133.138804018136 66.7484661275441
"2986" 597 132.457839177381 66.5666539097769
"2987" 597.2 131.742524094073 67.0354093709884
"2988" 597.4 131.09586090683 68.9128643478151
"2989" 597.6 130.561127726169 71.8057821401647
"2990" 597.8 130.405471187339 75.4230966523479
"2991" 598 130.150356631479 79.2458556822231
"2992" 598.2 130.697935811932 82.6822621830507
"2993" 598.4 131.053738701528 85.0401433638651
"2994" 598.6 130.739188442147 85.2109128928049
"2995" 598.8 130.149962363323 84.8199634158731
"2996" 599 129.409274902042 84.7125817891702
"2997" 599.2 128.548580078136 84.2830552823589
"2998" 599.4 127.169084778919 84.3527403593319
"2999" 599.6 124.865481911456 85.6672536580464
"3000" 599.8 122.15805894391 87.3032528769479
"3001" 600 119.677398325751 89.0474417291199
"3002" 600.2 117.263364716419 90.6043099428383
"3003" 600.4 116.381034305892 91.7866580266299
"3004" 600.6 116.272107294133 92.3624089873573
"3005" 600.8 116.516348736321 92.4437981419657
"3006" 601 116.584147989077 92.630452566582
"3007" 601.2 116.328943353007 92.7401775162944
"3008" 601.4 115.940101409862 92.8670691550862
"3009" 601.6 115.234768371801 93.3731762106823
"3010" 601.8 114.722460628107 94.4242888991647
"3011" 602 113.280917682169 96.7220327939323
"3012" 602.2 111.376708095488 98.7296130821481
"3013" 602.4 109.318157649716 100.384928288234
"3014" 602.6 107.606950409012 101.554757566253
"3015" 602.8 105.865246800947 102.786401039464
"3016" 603 104.252597507712 104.804967953669
"3017" 603.2 103.112913832952 106.728581975727
"3018" 603.4 102.10200735465 108.413988296854
"3019" 603.6 100.296237945117 110.637475870699
"3020" 603.8 98.9742217478593 113.293662264363
"3021" 604 97.5624015959095 116.862130353368
"3022" 604.2 96.3513246770347 119.267155281662
"3023" 604.4 95.4183000054602 122.153346748603
"3024" 604.6 95.1762216565214 125.175421854174
"3025" 604.8 94.7700546571264 127.883967526559
"3026" 605 94.4630618291693 128.025703268623
"3027" 605.2 94.17659565727 127.330787602636
"3028" 605.4 93.681602357729 126.521580833559
"3029" 605.6 93.6174517267245 125.686660866214
"3030" 605.8 93.2250449967351 124.746674727445
"3031" 606 92.0157830599001 123.298733782892
"3032" 606.2 89.7392157758899 121.89851211727
"3033" 606.4 86.8347736922233 120.21780449529
"3034" 606.6 83.8954079537444 118.356108631523
"3035" 606.8 81.5304781134193 117.218650973199
"3036" 607 79.313087050439 116.543499190192
"3037" 607.2 77.641865999042 115.708927102246
"3038" 607.4 77.0276647536423 115.705417136935
"3039" 607.6 76.4640034924869 115.962230219464
"3040" 607.8 76.0817930347128 116.224438303809
"3041" 608 74.5763150604194 116.693285632478
"3042" 608.2 72.2216471431646 117.574090999407
"3043" 608.4 69.1999072934444 119.135678524673
"3044" 608.6 66.5117904129289 121.490473345903
"3045" 608.8 63.8002906527967 123.541225559246
"3046" 609 61.4817402136839 125.765033222578
"3047" 609.2 59.3080582427156 128.39847621353
"3048" 609.4 57.6441812863062 130.865274001755
"3049" 609.6 57.3690882701626 133.273283884231
"3050" 609.8 57.3798264097683 133.29357859663
"3051" 610 57.0093264128899 132.553997502054
"3052" 610.2 57.5958276445137 131.977070908453
"3053" 610.4 57.658084608241 131.688453234585
"3054" 610.6 57.6115494857594 131.697367666783
"3055" 610.8 57.6068613614328 131.709236720959
"3056" 611 56.8882029013248 131.531344305704
"3057" 611.2 54.299733508568 131.151500581596
"3058" 611.4 51.5458556358968 130.36240587732
"3059" 611.6 49.0086520411455 130.124697711948
"3060" 611.8 45.4664513845474 129.942268664928
"3061" 612 42.5177806010043 129.394387410906
"3062" 612.2 39.1624829180972 129.296615650751
"3063" 612.4 37.197958982086 129.211799002419
"3064" 612.6 36.8811551312794 129.274479078683
"3065" 612.8 36.1696920259129 129.158862603584
"3066" 613 35.5974180148424 128.968844887277
"3067" 613.2 35.4774903560231 128.713498125189
"3068" 613.4 34.9467038376084 128.170762363593
"3069" 613.6 33.3795748111422 127.465686432659
"3070" 613.8 31.2402365701187 126.734615712641
"3071" 614 30.2223141587061 126.518212323204
"3072" 614.2 30.1583479906443 126.574532082548
"3073" 614.4 30.2931535033211 126.70158472107
"3074" 614.6 30.1659316179336 126.66629232148
"3075" 614.8 29.839333463499 126.584394521057
"3076" 615 29.5323364913948 126.45492363323
"3077" 615.2 28.9265189114758 126.183330380147
"3078" 615.4 28.4950187210151 125.622593998559
"3079" 615.6 28.4358185784194 125.655953838921
"3080" 615.8 28.3907593605732 125.842870029828
"3081" 616 28.6136415631336 125.936393212937
"3082" 616.2 28.5534163098436 125.942857544714
"3083" 616.4 28.7618457349141 125.867487038613
"3084" 616.6 28.9414595183061 125.909836360472
"3085" 616.8 29.0813215182878 125.933751442676
"3086" 617 29.2751838864681 125.717255148062
"3087" 617.2 29.0611385633099 125.437555801149
"3088" 617.4 28.9724466459898 125.205329095529
"3089" 617.6 29.3186976280924 125.177978649912
"3090" 617.8 29.9298045241647 124.882235948039
"3091" 618 29.9270757827113 124.25754342584
"3092" 618.2 28.9253160537712 122.870592325049
"3093" 618.4 27.7090300831601 121.234457981401
"3094" 618.6 26.0992768601515 119.824795304802
"3095" 618.8 24.7042477967897 118.448827429456
"3096" 619 23.2605973740043 117.331736251774
"3097" 619.2 21.6844683912266 116.542712382533
"3098" 619.4 20.0899138238385 115.524883301437
"3099" 619.6 19.5627785216631 114.326500873973
"3100" 619.8 19.1443298958349 112.61207452948
"3101" 620 18.5808388793377 110.220407577419
"3102" 620.2 18.3269247972074 107.689940424583
"3103" 620.4 18.231573223768 105.095618970169
"3104" 620.6 18.5277487528208 102.592125963771
"3105" 620.8 18.5208027455958 100.122512082525
"3106" 621 18.849814822603 98.0947607005414
"3107" 621.2 19.2990380869788 97.3010414632175
"3108" 621.4 19.0655494126851 97.1090859098958
"3109" 621.6 18.4550235849194 96.9100838868952
"3110" 621.8 17.6187548917131 96.5254066589106
"3111" 622 15.7387150903453 95.4927917130675
"3112" 622.2 13.7569591065284 94.1265573046049
"3113" 622.4 11.4711254666557 93.2468378007685
"3114" 622.6 8.98773714724078 92.2392100850874
"3115" 622.8 7.60985955883253 90.7800975220722
"3116" 623 7.56503957196593 89.2583946930454
"3117" 623.2 7.20117725961803 87.2237766221396
"3118" 623.4 6.59866381194877 84.5483375256427
"3119" 623.6 6.32688669082995 81.5869649332125
"3120" 623.8 6.09980891546763 78.3977563327058
"3121" 624 5.76132351901145 75.487565986077
"3122" 624.2 6.06087542059936 72.1352998680831
"3123" 624.4 6.8173644137299 69.3609830907846
"3124" 624.6 7.9147529909735 67.293336502311
"3125" 624.8 8.9437748055703 65.2540642506985
"3126" 625 10.4844139352527 63.1089893354749
"3127" 625.2 12.3768340323836 61.4916872873552
"3128" 625.4 14.0433510395421 59.9428806753599
"3129" 625.6 15.7317187160643 58.8235803315106
"3130" 625.8 16.9551605843311 58.6863951695878
"3131" 626 17.8035762135673 58.8391730287651
"3132" 626.2 18.1390832502944 58.4696121817838
"3133" 626.4 17.7415252592012 58.189815939114
"3134" 626.6 17.370437493929 57.2167193467586
"3135" 626.8 16.9448402506791 55.27012444124
"3136" 627 15.8751835902314 52.5982569979117
"3137" 627.2 14.3647504245404 49.3996653027632
"3138" 627.4 12.6594599300347 46.2750323681423
"3139" 627.6 11.2388797360272 43.0028526188584
"3140" 627.8 10.5084273490645 39.8161242942037
"3141" 628 10.8582709761153 37.318230610515
"3142" 628.2 11.531830770268 34.6222694745112
"3143" 628.4 12.4088180307655 32.3658050040846
"3144" 628.6 13.5723725169194 31.4214873539395
"3145" 628.8 14.7054821922342 30.9705393325305
"3146" 629 15.2886854070801 30.7193290973195
"3147" 629.2 16.1333675234544 30.2638759795529
"3148" 629.4 17.8722313311319 29.6979002097608
"3149" 629.6 20.0323750287229 28.6187777588016
"3150" 629.8 22.8480423037862 26.6740373757355
"3151" 630 24.8934108067386 25.4072481387014
"3152" 630.2 27.0983396794667 23.6581498484396
"3153" 630.4 29.5716405697364 22.1053374645926
"3154" 630.6 32.4440192285579 20.7322099537496
"3155" 630.8 35.3415769750525 19.0388132868124
"3156" 631 38.2721541439659 17.4376835151056
"3157" 631.2 39.9061394578252 15.841698871329
"3158" 631.4 41.3842780452477 14.1933826149959
"3159" 631.6 43.4045177284792 12.7376362612937
"3160" 631.8 45.6587829342921 11.1294806052958
"3161" 632 47.9954373165063 8.83127839616345
"3162" 632.2 50.5747801753479 5.93491470426593
"3163" 632.4 53.4267872763424 4.45314439672367
"3164" 632.6 55.3257733515318 4.71172329285976
"3165" 632.8 56.1240935010012 5.53041864971398
"3166" 633 56.9034384484856 5.88426751235199
"3167" 633.2 58.0348052634194 5.78699437968636
"3168" 633.4 60.3544346924991 5.21790401758627
"3169" 633.6 63.7552048670155 4.33619916731538
"3170" 633.8 65.1139855671097 3.45225251322953
"3171" 634 65.1759431272131 3.19112670508558
"3172" 634.2 65.2185029665694 3.27073067304808
"3173" 634.4 65.2155833859193 3.4826141285851
"3174" 634.6 65.3551108085174 3.79543151754465
"3175" 634.8 66.2402359539396 4.09229110288659
"3176" 635 68.3423914139536 4.5434165018902
"3177" 635.2 70.9460996638218 4.95265740404381
"3178" 635.4 73.6893908755752 5.15206511337632
"3179" 635.6 76.8887161960032 4.92217628126904
"3180" 635.8 80.5575090801212 5.12404198713239
"3181" 636 83.6490899535047 5.27937511948283
"3182" 636.2 86.3674845613892 5.57603777350259
"3183" 636.4 89.011697485072 5.5145993665093
"3184" 636.6 90.3809783124193 5.77592488047515
"3185" 636.8 91.1162597557307 6.45873562910811
"3186" 637 92.1835518408921 7.81555993275035
"3187" 637.2 94.8144344341877 9.34192244998283
"3188" 637.4 98.295527519783 10.1699075912776
"3189" 637.6 99.4007489662712 10.800134168086
"3190" 637.8 100.022841273676 11.8103149603356
"3191" 638 102.525634407432 13.5094479316731
"3192" 638.2 106.100834697919 15.1170936713889
"3193" 638.4 107.183927092696 15.9129784574905
"3194" 638.6 109.126528201782 17.9508003510981
"3195" 638.8 111.881231383907 19.9776552931475
"3196" 639 113.668057875873 21.6470228035423
"3197" 639.2 115.646499712712 23.7305764374384
"3198" 639.4 116.742019884184 26.0398433138906
"3199" 639.6 118.289114150901 28.9792540377342
"3200" 639.8 121.305631556801 31.925996440314
"3201" 640 123.956123266332 34.8587216721494
"3202" 640.2 125.700794619749 37.0800464189943
"3203" 640.4 126.236850913496 37.8527019157296
"3204" 640.6 126.188854553383 38.882282294666
"3205" 640.8 126.367310515815 40.6212831894932
"3206" 641 127.572786317607 44.1061937556043
"3207" 641.2 129.405077168304 47.8178431353731
"3208" 641.4 130.997299012712 50.7678910959334
"3209" 641.6 131.159570463189 52.7066951377384
"3210" 641.8 130.873753659792 54.871145809427
"3211" 642 130.833701273851 58.2875635635066
"3212" 642.2 131.132379555868 63.0532159589403
"3213" 642.4 131.964148427419 67.4090131933636
"3214" 642.6 132.28111341388 71.8154865598049
"3215" 642.8 132.224130132919 76.3430036964269
"3216" 643 130.948803819203 80.1558550945912
"3217" 643.2 129.445968408499 83.9730503958031
"3218" 643.4 127.731176367084 88.37490726016
"3219" 643.6 126.658508005988 91.6012813808191
"3220" 643.8 126.846549486184 95.4325436618906
"3221" 644 126.316770134338 98.1377394042312
"3222" 644.2 125.480996884196 99.3069647689607
"3223" 644.4 123.857427368399 100.577048319988
"3224" 644.6 121.342365125305 103.186980707954
"3225" 644.8 119.017008132986 106.528494074305
"3226" 645 116.664687626049 109.927915677864
"3227" 645.2 114.161299345948 113.122100262189
"3228" 645.4 110.775017463367 116.167938579327
"3229" 645.6 107.487287937544 118.723933862798
"3230" 645.8 103.965213472724 121.505655348424
"3231" 646 100.627726070746 124.5994246122
"3232" 646.2 98.6164168972241 126.816836100925
"3233" 646.4 95.8173257278146 128.544233073012
"3234" 646.6 92.3713456226755 129.852555193885
"3235" 646.8 88.7996813861309 131.083171321931
"3236" 647 85.6354137536458 132.394167387736
"3237" 647.2 82.8928251097187 133.794907453808
"3238" 647.4 81.8854502394003 133.992125279114
"3239" 647.6 80.5347019640545 133.610098436468
"3240" 647.8 78.1883042711937 133.348702550489
"3241" 648 74.9379125237807 133.827790627242
"3242" 648.2 71.1604056999194 134.035630546831
"3243" 648.4 67.3422142212268 134.811846344561
"3244" 648.6 64.1040487422157 135.317142071012
"3245" 648.8 60.9015372328703 135.130317042153
"3246" 649 57.7594944053414 134.884074092513
"3247" 649.2 54.5236976107847 134.068847998296
"3248" 649.4 50.9678571652037 133.585960593603
"3249" 649.6 47.401498422042 133.019812106661
"3250" 649.8 44.6149471221741 131.742281499585
"3251" 650 41.2636321509287 130.574030478903
"3252" 650.2 38.1800461572303 129.744095624416
"3253" 650.4 35.81706420991 128.380786863847
"3254" 650.6 33.5127955442069 126.858635899242
"3255" 650.8 30.2876668764194 125.267303587269
"3256" 651 27.3163277398531 123.7444407014
"3257" 651.2 25.2890387782596 121.905136465777
"3258" 651.4 23.8280497087605 119.681442037276
"3259" 651.6 21.3040708738194 116.902109300296
"3260" 651.8 18.733340088383 114.077956823532
"3261" 652 16.089627872438 111.203106460853
"3262" 652.2 13.0173260791786 108.94515064129
"3263" 652.4 10.5565257516921 106.864523070441
"3264" 652.6 9.21996267085493 104.304720005298
"3265" 652.8 8.3498829696805 101.350477129043
"3266" 653 7.25416040807974 97.8152119181702
"3267" 653.2 6.69807943019486 93.837264877072
"3268" 653.4 6.70375781121935 90.6283081127231
"3269" 653.6 6.3952588318167 87.7284137883052
"3270" 653.8 5.85381349248514 84.9938111619981
"3271" 654 4.97212208791935 82.7321689644079
"3272" 654.2 4.05314932141935 81.5711303805734
"3273" 654.4 4.30801552236166 81.2008334135461
"3274" 654.6 4.68865432783446 80.732210751774
"3275" 654.8 5.33380297373308 79.2751353026231
"3276" 655 5.80448157423568 76.5129915210108
"3277" 655.2 6.93045458995224 73.4678500657217
"3278" 655.4 7.65144971799077 70.6809691719496
"3279" 655.6 8.67772455965114 67.6476357179476
"3280" 655.8 9.7614957306114 65.4996556187357
"3281" 656 10.4206156914193 62.9170005446547
"3282" 656.2 10.0931921213806 60.5092598859327
"3283" 656.4 9.69304946343846 57.8828292068715
"3284" 656.6 9.65535228916403 54.9185404390273
"3285" 656.8 9.19681780425827 51.3956309787976
"3286" 657 8.55266562898799 47.2225626176819
"3287" 657.2 7.7789833970732 44.1100296674115
"3288" 657.4 7.05122582520117 42.5811164822413
"3289" 657.6 7.77964250797254 43.2066922790273
"3290" 657.8 8.73978037244515 43.0364102862618
"3291" 658 9.87354626060804 42.4988271888872
"3292" 658.2 11.5244265767897 40.6694135900305
"3293" 658.4 13.3509141093466 38.2091367997867
"3294" 658.6 15.877712157383 35.7429942270049
"3295" 658.8 18.0834976221815 33.3811156683304
"3296" 659 20.0293027532292 30.917507027574
"3297" 659.2 22.1208244846647 28.8225771323899
"3298" 659.4 24.0385266002425 26.8266762540926
"3299" 659.6 26.381159457334 25.0538309457267
"3300" 659.8 28.8263317997527 22.8888218869379
"3301" 660 31.5230196734254 20.2268719269664
"3302" 660.2 34.5602513754908 17.9813870974088
"3303" 660.4 37.6657363223641 15.6885118281139
"3304" 660.6 41.0034410021057 13.742493786055
"3305" 660.8 44.7409147703475 12.2787176601141
"3306" 661 48.8192774369466 10.9657809094231
"3307" 661.2 52.8682230098345 10.2719091505099
"3308" 661.4 57.4082309600653 9.80105215879077
"3309" 661.6 61.7631372047888 10.185488350483
"3310" 661.8 65.6303723796944 11.3272012237356
"3311" 662 68.4418970269535 12.7908469375237
"3312" 662.2 71.3655632943816 13.9581028697363
"3313" 662.4 73.6851821517342 15.7139593509564
"3314" 662.6 75.3036674803733 17.9343305646231
"3315" 662.8 75.5603135781173 20.0742974515761
"3316" 663 75.2002749366847 21.0266170048272
"3317" 663.2 75.2301207658248 21.1095866958393
"3318" 663.4 75.2316554633989 20.689005055317
"3319" 663.6 75.247931335041 20.4374413559136
"3320" 663.8 75.2026482538311 20.1460901252309
"3321" 664 75.555087540477 19.8107600835269
"3322" 664.2 76.6308763665539 19.8811437864115
"3323" 664.4 78.9365002197194 20.1141983034031
"3324" 664.6 82.0645111225994 20.4113864504631
"3325" 664.8 85.2421793316921 20.9913891127503
"3326" 665 88.4179078944193 21.8398242350661
"3327" 665.2 92.1726102595131 22.8835014003606
"3328" 665.4 96.0880895765514 24.2128755805853
"3329" 665.6 99.8101444046988 25.8889305416169
"3330" 665.8 103.064416655302 27.7876833388439
"3331" 666 106.063548379142 29.8832491994747
"3332" 666.2 108.540769955419 32.2748585687623
"3333" 666.4 110.667403343287 35.1747787463778
"3334" 666.6 112.919035838842 38.1738681661231
"3335" 666.8 114.606954139359 41.4751453662231
"3336" 667 115.485399683848 44.6953060669496
"3337" 667.2 115.128289289839 48.2563054508631
"3338" 667.4 114.86294759231 51.7026571536847
"3339" 667.6 114.749196011064 55.3539743794454
"3340" 667.8 114.272372701872 59.1636960403731
"3341" 668 114.13879343275 62.8656885858798
"3342" 668.2 114.21218418737 66.2180626249447
"3343" 668.4 114.302814659629 68.7349838400986
"3344" 668.6 114.655320271721 70.9128957709176
"3345" 668.8 115.824143117916 72.2853530750138
"3346" 669 117.781443323037 73.5734696254016
"3347" 669.2 120.139550202599 75.2286917633431
"3348" 669.4 123.041500195314 76.9033897356823
"3349" 669.6 123.831815160958 77.6140799145462
"3350" 669.8 123.271331219824 77.8874681868571
"3351" 670 122.280690430757 78.04791535103
"3352" 670.2 120.855366680145 78.8904814659956
"3353" 670.4 118.879233252268 80.7681197201891
"3354" 670.6 116.495772693661 83.2889609717887
"3355" 670.8 114.128142563004 86.0646925614155
"3356" 671 111.820154163619 88.0835785236037
"3357" 671.2 109.869090030881 89.99457325195
"3358" 671.4 107.251958052008 92.2726821314145
"3359" 671.6 105.145123874907 94.5833443370668
"3360" 671.8 103.095387095588 96.9604835182918
"3361" 672 101.140380281288 98.7694150661293
"3362" 672.2 99.2996111466939 100.81862070478
"3363" 672.4 96.7635045719597 104.064153052145
"3364" 672.6 94.7728163420468 106.879789182682
"3365" 672.8 93.4431773927836 109.36382335904
"3366" 673 91.9862129481886 111.845897649508
"3367" 673.2 90.1046272223226 113.49734452692
"3368" 673.4 87.7100357743111 115.537572179228
"3369" 673.6 87.1922180349094 116.571263691941
"3370" 673.8 87.3297594272413 118.069128242534
"3371" 674 87.7144648139359 120.753789599411
"3372" 674.2 88.460026740869 123.569403995999
"3373" 674.4 89.8418038079648 126.065965039578
"3374" 674.6 91.051162427534 127.693743241158
"3375" 674.8 91.7295465174194 129.147779860534
"3376" 675 91.7524682556117 129.063159049142
"3377" 675.2 91.3890239993372 128.539099352349
"3378" 675.4 90.9880218798721 127.755163532833
"3379" 675.6 90.8544426107504 126.709109526988
"3380" 675.8 90.548143759759 126.210919249491
"3381" 676 90.2109646368646 125.508357822931
"3382" 676.2 89.1627119430707 124.768345499123
"3383" 676.4 87.0817987057463 124.254544468065
"3384" 676.6 84.4529682162273 123.960489747524
"3385" 676.8 81.5704931229386 123.799865747431
"3386" 677 78.8925674823194 124.089058305843
"3387" 677.2 76.1272457337527 124.078695616662
"3388" 677.4 74.0578405907032 124.556540503165
"3389" 677.6 71.9015888027438 124.940678364226
"3390" 677.8 68.7108012936 124.998568320817
"3391" 678 65.8175731104194 124.256878712389
"3392" 678.2 63.2168176187818 123.560561157623
"3393" 678.4 61.3126258619453 123.362353337708
"3394" 678.6 60.3195959618638 122.886858780827
"3395" 678.8 59.0479247026501 121.778445800585
"3396" 679 57.1403708771444 120.228174360848
"3397" 679.2 54.8816581614193 118.740542634813
"3398" 679.4 53.0937454185119 117.047201156605
"3399" 679.6 51.1600269985694 115.471151033986
"3400" 679.8 48.700139087325 113.053044553699
"3401" 680 46.1898943119854 110.582231303906
"3402" 680.2 44.1029693320541 108.167721199431
"3403" 680.4 41.8688826477633 105.238885315922
"3404" 680.6 39.8816695691631 102.405120430486
"3405" 680.8 38.6065289066309 99.6554403098923
"3406" 681 37.1657232208911 97.2158083684721
"3407" 681.2 36.0531883695484 95.1050203963005
"3408" 681.4 36.0781048914978 93.5216800129368
"3409" 681.6 36.1270362450112 93.3457855346435
"3410" 681.8 36.1357630200594 93.5343104374231
"3411" 682 36.0403008427506 93.7324053691918
"3412" 682.2 36.0626509407175 93.9831433762255
"3413" 682.4 36.0108467049654 94.1803481967396
"3414" 682.6 36.2552752805882 94.5908484280906
"3415" 682.8 36.2776774413212 94.7084591413777
"3416" 683 36.3812487759193 94.997642858237
"3417" 683.2 36.2873872881117 95.1565140215077
"3418" 683.4 35.3785223826921 95.6930169960049
"3419" 683.6 33.2038934843631 96.5075643902293
"3420" 683.8 30.7615910704739 97.4910518669322
"3421" 684 28.139864509108 98.4147147096051
"3422" 684.2 25.0037483605149 99.0342167126868
"3423" 684.4 21.9008238901694 99.9041964255159
"3424" 684.6 18.3951911399103 100.611993223205
"3425" 684.8 14.7784676040715 100.942054398623
"3426" 685 11.2891295990664 101.598262361705
"3427" 685.2 10.398700326946 102.26743366525
"3428" 685.4 10.6004584890921 102.175791130932
"3429" 685.6 11.2082921016267 101.533895506099
"3430" 685.8 12.6341141199963 101.952764372046
"3431" 686 12.7779163894506 101.901419460792
"3432" 686.2 12.7409871699194 101.881596648167
"3433" 686.4 12.7376594758452 101.865779197049
"3434" 686.6 13.3223788504851 101.53583354259
"3435" 686.8 13.9776964185871 101.231072587088
"3436" 687 14.3354330911891 100.667557957373
"3437" 687.2 13.8324076945924 99.5203036003538
"3438" 687.4 12.79119962377 96.9308414675257
"3439" 687.6 11.6861081484 94.2322988076037
"3440" 687.8 10.6931845311375 91.2488297323076
"3441" 688 10.1606612462429 88.3747820347799
"3442" 688.2 9.36608169765935 85.7225077147031
"3443" 688.4 8.29265848051935 82.5131476086445
"3444" 688.6 7.79627751801667 79.4878546924419
"3445" 688.8 7.26109498416611 75.7696612693439
"3446" 689 7.13765759761515 73.2513140986511
"3447" 689.2 6.6345565712625 70.4008268255054
"3448" 689.4 5.71843754313557 67.2798881140893
"3449" 689.6 5.76593239437881 64.2559759666974
"3450" 689.8 5.96568782289936 60.9885483818031
"3451" 690 6.7176413169778 57.3848165055192
"3452" 690.2 8.26502337150968 54.072938169294
"3453" 690.4 9.89108240168929 51.0409590175188
"3454" 690.6 11.5162908846786 47.987963152049
"3455" 690.8 13.1753320001895 45.023889917002
"3456" 691 14.6961228391145 42.3283606460499
"3457" 691.2 16.0878849988645 39.1488323002489
"3458" 691.4 16.8093334307765 35.2967652070127
"3459" 691.6 18.1300486954258 31.4643487010747
"3460" 691.8 20.2761162540047 27.9045769136353
"3461" 692 22.5141619559796 25.1003412742677
"3462" 692.2 24.99927282457 23.5803585706713
"3463" 692.4 28.2032334980664 22.1170104552937
"3464" 692.6 31.8432522773651 20.5073213030869
"3465" 692.8 35.7898925601648 18.5824748889322
"3466" 693 38.8371556622586 17.2480894614981
"3467" 693.2 41.9231689602193 15.4695188836776
"3468" 693.4 45.2920470149762 13.6988669130482
"3469" 693.6 48.8248432127326 12.3372489119544
"3470" 693.8 52.1322093598852 11.1036315445982
"3471" 694 55.5480125386971 10.5086935020675
"3472" 694.2 59.1847649327507 9.87670249882187
"3473" 694.4 62.3897458450797 9.13939553126458
"3474" 694.6 65.8974571739665 8.67534117020798
"3475" 694.8 69.7494889411117 9.47789108696627
"3476" 695 72.5951710479193 10.8557970188699
"3477" 695.2 75.0086133345995 12.8672285559585
"3478" 695.4 77.6531573714386 14.6685267507769
"3479" 695.6 80.1099520304639 16.0264928786868
"3480" 695.8 82.902619032069 17.8392184219224
"3481" 696 86.3380883676341 19.8595105133163
"3482" 696.2 89.6743493433953 22.0193667601893
"3483" 696.4 92.5158347704506 24.8694831528043
"3484" 696.6 95.1126159926429 27.7930151725982
"3485" 696.8 97.733334494071 30.4272834365844
"3486" 697 100.320760149169 32.8600745575918
"3487" 697.2 102.656059721588 35.9275722885606
"3488" 697.4 104.845760315851 39.1591848036035
"3489" 697.6 107.224178109919 42.2693087410598
"3490" 697.8 108.284995190497 44.7394427860127
"3491" 698 109.018022559113 47.8757301399904
"3492" 698.2 109.535360873539 50.5539606427025
"3493" 698.4 110.860069946935 52.7747476606549
"3494" 698.6 113.252417013919 55.3520176093446
"3495" 698.8 115.799005075024 57.2226390398906
"3496" 699 117.834846075239 58.2856484177411
"3497" 699.2 118.694684225732 58.1448595559789
"3498" 699.4 119.023750199176 58.0574753821356
"3499" 699.6 119.074208439623 58.1300983294934
"3500" 699.8 119.002600617919 58.2429168387117
"3501" 700 118.817441065874 58.6396573798049
"3502" 700.2 118.801066136479 59.4908957983431
"3503" 700.4 119.108595298279 61.0749232619831
"3504" 700.6 120.350427342119 63.7144810410431
"3505" 700.8 121.535647814696 66.8654882946033
"3506" 701 122.64971940536 69.9046872507688
"3507" 701.2 123.112303385792 73.1335913961721
"3508" 701.4 123.160860100737 76.7833386423748
"3509" 701.6 121.88662738163 79.5166455473237
"3510" 701.8 119.958210230551 82.3315409604155
"3511" 702 117.896303589757 83.9029937754001
"3512" 702.2 117.010766156308 84.8023456318591
"3513" 702.4 116.864181576357 85.2161532794106
"3514" 702.6 116.239512966451 85.4357504324106
"3515" 702.8 114.654515291802 86.4178707250435
"3516" 703 112.539028064133 88.1382815415403
"3517" 703.2 109.875081184846 90.2195590171071
"3518" 703.4 107.014775175248 91.8819878101261
"3519" 703.6 104.310081802186 93.6913066842304
"3520" 703.8 101.568435900012 95.8857250476995
"3521" 704 98.5510502837419 97.846442919236
"3522" 704.2 95.0547031748156 98.8482853171891
"3523" 704.4 91.787670769554 99.1824618265077
"3524" 704.6 89.3140404041336 98.5755881846168
"3525" 704.8 86.8478162819064 97.1461607539088
"3526" 705 84.9357747421274 95.5353269794181
"3527" 705.2 83.0166836919193 93.8037570707243
"3528" 705.4 80.9694522132774 91.5163778895327
"3529" 705.6 79.5663409423816 89.4014643956797
"3530" 705.8 77.7530968629193 87.3520483098003
"3531" 706 76.5858078235386 85.1354222399674
"3532" 706.2 75.228606668218 82.7007526356633
"3533" 706.4 73.49227769695 79.6680200049292
"3534" 706.6 72.0969447978721 76.761143571319
"3535" 706.8 71.0670112751745 74.2975998346231
"3536" 707 69.6752273320818 72.5161121029607
"3537" 707.2 67.9891850034194 71.3520329595724
"3538" 707.4 65.7664418302527 70.2296303521971
"3539" 707.6 63.4448935855149 69.9312997542728
"3540" 707.8 60.9363735260609 69.2606764573212
"3541" 708 58.6368297448319 68.1479645624856
"3542" 708.2 56.616500102623 67.6093754339934
"3543" 708.4 53.9518446499408 67.1739400431323
"3544" 708.6 50.8415146524193 67.1240928366231
"3545" 708.8 48.0977651210094 66.9167713008715
"3546" 709 45.3557031007614 66.8640435764915
"3547" 709.2 43.4329816063945 67.2632164987721
"3548" 709.4 41.0472600083069 67.6840655767731
"3549" 709.6 38.3966687876646 67.5411893159061
"3550" 709.8 35.3417365977878 67.4849513161143
"3551" 710 33.509384100583 67.7695753772594
"3552" 710.2 31.5465838353138 67.672403740387
"3553" 710.4 29.3591952746709 66.7138274968866
"3554" 710.6 26.9844210882414 65.524940562936
"3555" 710.8 23.8282716713457 64.4161770235556
"3556" 711 20.6490736980375 63.4109046131685
"3557" 711.2 17.0386014608012 62.1784987726958
"3558" 711.4 13.7042211368053 60.6080931037459
"3559" 711.6 11.1672879942598 59.0421092731445
"3560" 711.8 9.26406011858602 56.5454744291416
"3561" 712 8.51737033920817 54.000094040561
"3562" 712.2 8.31662179182845 51.3701360421815
"3563" 712.4 8.79960781306641 49.4170988721721
"3564" 712.6 9.12253077335442 47.8066731503179
"3565" 712.8 9.43565680831731 45.434765867868
"3566" 713 9.63231012839908 43.1494252813934
"3567" 713.2 10.2982713594194 42.362429052775
"3568" 713.4 10.4938544081741 42.375908027774
"3569" 713.6 10.3025075039227 42.4732070575761
"3570" 713.8 9.94306498217935 43.1104121655631
"3571" 714 9.66063767483653 43.7821279723409
"3572" 714.2 9.57152975093155 44.2257336082511
"3573" 714.4 10.1450646161709 44.9638757882318
"3574" 714.6 10.5019426537103 45.409261634514
"3575" 714.8 10.8952663868638 45.9180566543268
"3576" 715 10.7603037398181 46.5115993341691
"3577" 715.2 10.5702879124132 47.0747380455433
"3578" 715.4 10.2258289046324 48.0438289629426
"3579" 715.6 9.32763203833796 49.3137423462161
"3580" 715.8 8.67814146294984 50.5431687780926
"3581" 716 8.29818376344389 51.8789309755924
"3582" 716.2 8.0255190934258 53.0599577538424
"3583" 716.4 6.94538786691936 55.6508735828831
"3584" 716.6 5.97868227391935 58.5876009775978
"3585" 716.8 5.43703054951935 61.4877659096231
"3586" 717 5.3868217067765 64.4803712673893
"3587" 717.2 4.88298991675268 67.9264118466035
"3588" 717.4 3.59527890890637 71.7841155379478
"3589" 717.6 2.93725779145936 75.5551595308031
"3590" 717.8 2.99933790796838 79.0282679149368
"3591" 718 3.07571962691599 82.0743849173747
"3592" 718.2 2.64908278154098 85.3506565356231
"3593" 718.4 2.68286632156221 86.6772026027251
"3594" 718.6 2.81884860399077 86.2141065657863
"3595" 718.8 2.65631356818858 84.6369657883731
"3596" 719 3.05528684084009 83.8041034154097
"3597" 719.2 3.91920804885837 83.1265658579828
"3598" 719.4 4.621947345373 82.7416678436893
"3599" 719.6 5.42059214115445 82.4493564016164
"3600" 719.8 5.56700989042572 81.6398842623173
"3601" 720 4.96297256554774 79.8696302979069
"3602" 720.2 4.4730506550724 77.1045593617455
"3603" 720.4 3.79687501991935 73.7455569916647
"3604" 720.6 4.07804453927935 71.0870894577631
"3605" 720.8 4.41874342985292 68.0255161150217
"3606" 721 5.00906509036418 65.3839747069886
"3607" 721.2 5.57001613300044 62.652026491069
"3608" 721.4 5.93027537396481 59.2692715947
"3609" 721.6 6.67906359281151 56.2116931355839
"3610" 721.8 7.30803084568287 53.3725630122717
"3611" 722 8.02309767786307 50.5190577839476
"3612" 722.2 8.96794716990967 47.9893886532811
"3613" 722.4 10.3055279245657 45.6156229058975
"3614" 722.6 12.023994451523 43.7276229929097
"3615" 722.8 14.0334643385086 42.0142040918016
"3616" 723 15.8197126033712 40.8293180764966
"3617" 723.2 17.5892543264315 39.2928317079341
"3618" 723.4 19.4487086015933 37.1729507078839
"3619" 723.6 21.2967487509194 34.5032035598792
"3620" 723.8 22.6480975089194 32.0038367660091
"3621" 724 23.542199773586 29.2679836277897
"3622" 724.2 24.7693333336786 27.0381236482527
"3623" 724.4 25.8252001444578 24.7657727666038
"3624" 724.6 26.2521031017723 22.4066490531721
"3625" 724.8 27.0065965123617 20.5103740902
"3626" 725 28.448972092611 19.0112770814315
"3627" 725.2 30.3049813628918 16.7150948378439
"3628" 725.4 32.0304385428453 13.8609389302712
"3629" 725.6 33.807346129469 11.8278929622566
"3630" 725.8 35.3857696694785 10.9578979347
"3631" 726 35.6195874119949 10.8472154698382
"3632" 726.2 35.3203679063116 10.8493637360961
"3633" 726.4 34.7689794243934 11.1154111773114
"3634" 726.6 34.4582646636693 10.9832360677385
"3635" 726.8 34.1810868822774 11.3421657071457
"3636" 727 33.9523059712794 11.7577946412431
"3637" 727.2 33.785275426537 12.2664275764074
"3638" 727.4 33.6691574997842 12.6506450116974
"3639" 727.6 33.2087759098564 13.0348417668946
"3640" 727.8 32.616654410597 13.1291981246362
"3641" 728 31.8469018198589 12.8248503104256
"3642" 728.2 31.2027870694856 12.5436173207978
"3643" 728.4 30.4824412231511 12.4283336552572
"3644" 728.6 29.4297967620944 12.7463478249981
"3645" 728.8 27.812772484383 13.3454155128413
"3646" 729 25.745584482337 14.0926721350819
"3647" 729.2 25.0330044570481 14.590405055168
"3648" 729.4 24.9588933551945 14.9860113920964
"3649" 729.6 24.6399741017888 14.8921407061836
"3650" 729.8 24.7372312485569 14.8338932607043
"3651" 730 25.0082092286726 14.862822333701
"3652" 730.2 25.0173921813801 14.7063959430741
"3653" 730.4 25.0325783572926 14.533667610771
"3654" 730.6 25.2673895571314 14.3364508098711
"3655" 730.8 25.2867336905678 14.2011789636231
"3656" 731 25.4237634763739 14.2161514967822
"3657" 731.2 25.6761918143305 14.1849125078453
"3658" 731.4 25.7856824836452 14.1020060558166
"3659" 731.6 25.8184412617809 14.0423933299154
"3660" 731.8 25.5571613899113 13.974498031494
"3661" 732 25.7472076656342 13.7637995101272
"3662" 732.2 25.9734595064032 13.363522081615
"3663" 732.4 26.0780950046193 13.1306428427481
"3664" 732.6 26.0430534164551 12.8718319124266
"3665" 732.8 26.397827704586 12.5542003161231
"3666" 733 26.6154751548454 12.4214872540926
"3667" 733.2 27.0951727426812 12.2666326157659
"3668" 733.4 28.1142194549684 12.2276751376427
"3669" 733.6 28.4436172892004 11.9688244733627
"3670" 733.8 29.7090787521679 11.6593747914734
"3671" 734 31.8372774892375 11.064266905314
"3672" 734.2 33.9657241871984 10.8561525632742
"3673" 734.4 36.7516581577051 10.2588872169088
"3674" 734.6 39.0374817878404 9.2005280058336
"3675" 734.8 40.8916594809105 8.00568058785976
"3676" 735 43.1848540414792 5.89725069299434
"3677" 735.2 43.7385737208075 5.00699289985992
"3678" 735.4 43.9702048093997 5.05560341515249
"3679" 735.6 44.1390264028319 5.32945398242308
"3680" 735.8 44.9436769839917 5.69906509415922
"3681" 736 46.8420758068631 5.59141129629763
"3682" 736.2 49.368709329341 5.02969063983392
"3683" 736.4 51.8554500857059 4.49471699961698
"3684" 736.6 54.7467930159104 3.92087631599434
"3685" 736.8 57.0742946229097 3.38849850106824
"3686" 737 58.741467733082 4.4105854133038
"3687" 737.2 59.9959326443832 5.39744972738814
"3688" 737.4 62.7304727241231 6.71183161593789
"3689" 737.6 65.5616605068706 7.88642180784259
"3690" 737.8 68.0010452634379 8.04025883778974
"3691" 738 70.0393410251412 7.37677513193077
"3692" 738.2 72.1763502522944 6.35973062524807
"3693" 738.4 74.69753680891 4.70121517079699
"3694" 738.6 76.8437161816205 2.93545519729172
"3695" 738.8 77.4753956084877 2.40703870280941
"3696" 739 77.2025562241837 3.02969832024091
"3697" 739.2 77.1670478242517 3.51593612758581
"3698" 739.4 77.4976356883703 4.16033490651265
"3699" 739.6 79.159941562483 5.15573445119632
"3700" 739.8 81.689136134599 6.59417578934164
"3701" 740 84.6791558602905 8.06727811939608
"3702" 740.2 88.1515965449783 9.34821827807028
"3703" 740.4 91.6113644856157 10.1473885748071
"3704" 740.6 95.3503759740122 9.85525925904224
"3705" 740.8 97.2951543651336 9.77786488176593
"3706" 741 98.6682901401466 10.361556015714
"3707" 741.2 99.750583727049 11.5592354377157
"3708" 741.4 100.793589689268 13.4056572018118
"3709" 741.6 102.947072503892 15.5094456387685
"3710" 741.8 105.601898139575 17.8865920531013
"3711" 742 108.538461571797 19.8292192056042
"3712" 742.2 111.483336510219 21.7553210268231
"3713" 742.4 114.456922055255 23.8527416393792
"3714" 742.6 116.572877573256 25.1504261013867
"3715" 742.8 117.532213673255 26.1129855068426
"3716" 743 117.845595662783 26.8260189233685
"3717" 743.2 117.837540055655 27.6595471557632
"3718" 743.4 118.62917584757 29.6655143230004
"3719" 743.6 120.40212329416 32.1009926819544
"3720" 743.8 122.447930560162 34.1371815781919
"3721" 744 124.106766231818 36.3171719921384
"3722" 744.2 125.710684730419 39.2686109351927
"3723" 744.4 127.539179794941 42.2395590141507
"3724" 744.6 129.068094252803 44.2307608981201
"3725" 744.8 129.267387767825 44.2622486918663
"3726" 745 128.959238450324 44.260812180967
"3727" 745.2 128.715072246919 44.3137860325978
"3728" 745.4 128.315755947257 44.72946109724
"3729" 745.6 128.14793561757 46.1228707704721
"3730" 745.8 128.446383020182 48.5768017167941
"3731" 746 128.99153736138 51.6345995348191
"3732" 746.2 130.179910488607 54.9018163948177
"3733" 746.4 131.809549680619 58.1233545280356
"3734" 746.6 132.368693611165 60.9234677710049
"3735" 746.8 132.438975943495 63.8177055140948
"3736" 747 132.013027622261 66.9117192741823
"3737" 747.2 131.68807123895 70.2647742664419
"3738" 747.4 131.682058599537 73.8167825388388
"3739" 747.6 131.423109487311 77.5164931346485
"3740" 747.8 131.256271768988 81.6449545787481
"3741" 748 130.756536881063 84.1305198542668
"3742" 748.2 129.660349385972 85.2671287841752
"3743" 748.4 128.067029613357 86.0794445871418
"3744" 748.6 125.933750708978 87.9735467543746
"3745" 748.8 123.573980289413 90.4223716743364
"3746" 749 121.547136803588 92.2720843017418
"3747" 749.2 119.960427953972 94.1923313800967
"3748" 749.4 118.319101477592 95.9124349904884
"3749" 749.6 117.203536173345 97.8470609670794
"3750" 749.8 116.516504423115 100.18088318586
"3751" 750 115.523258770916 103.058687602378
"3752" 750.2 114.691409175708 106.157855233972
"3753" 750.4 114.973640528061 109.553301247397
"3754" 750.6 115.956107584562 111.310859101145
"3755" 750.8 115.661089343281 111.164879758018
"3756" 751 114.965379526868 110.434029297684
"3757" 751.2 114.377863219126 110.184349575511
"3758" 751.4 113.202367059919 110.36666385744
"3759" 751.6 111.297080008951 111.291942715954
"3760" 751.8 108.809093319919 112.151238189414
"3761" 752 105.775859808426 112.713878555249
"3762" 752.2 103.143149495952 113.005450632505
"3763" 752.4 101.707121451155 113.357085700165
"3764" 752.6 100.506765690581 113.410922421546
"3765" 752.8 99.9363486969194 113.27563120699
"3766" 753 99.8425188438631 113.414009260398
"3767" 753.2 99.7760351365311 113.549113312778
"3768" 753.4 99.7625641344193 113.749571897959
"3769" 753.6 99.6600201734639 113.973816656591
"3770" 753.8 99.4656407962051 113.975288024727
"3771" 754 98.1321682868143 114.590646876164
"3772" 754.2 96.2629282496678 115.592121790483
"3773" 754.4 93.8831635108156 116.639798052699
"3774" 754.6 91.3715372028533 117.722591561831
"3775" 754.8 88.9251947470218 118.738971493927
"3776" 755 86.3043626147181 119.582145203922
"3777" 755.2 83.6398706191596 120.630222525058
"3778" 755.4 80.9571349503823 122.327021594475
"3779" 755.6 77.9508479983742 123.750406438281
"3780" 755.8 74.7577551714388 125.44567438013
"3781" 756 71.5022573128131 126.562179742692
"3782" 756.2 69.0610881849193 126.13318350068
"3783" 756.4 67.3545551745097 125.0141526349
"3784" 756.6 66.438975842145 123.792209373897
"3785" 756.8 65.3187245237631 122.452968017179
"3786" 757 64.2204060887631 120.582274770061
"3787" 757.2 63.729414393643 119.089158601472
"3788" 757.4 64.1238455930194 118.325365030103
"3789" 757.6 64.1576788505573 118.16452904632
"3790" 757.8 64.1053682895939 118.347707935066
"3791" 758 64.2309495868115 118.640436710015
"3792" 758.2 64.2626768969522 118.372578417998
"3793" 758.4 64.5033756300027 118.250579999665
"3794" 758.6 64.8096325080364 117.664143985581
"3795" 758.8 65.0464330784193 116.245230998311
"3796" 759 65.4018611275235 113.753413303852
"3797" 759.2 65.8831008279718 110.917600593644
"3798" 759.4 66.2957702982318 108.039312385165
"3799" 759.6 66.9506970689858 105.1650765717
"3800" 759.8 67.6276026278697 103.206377360352
"3801" 760 68.0138718050545 100.9821160414
"3802" 760.2 68.5785839139827 98.8063947627569
"3803" 760.4 69.7428427064794 96.8326596754831
"3804" 760.6 70.7834153181761 94.9446780984474
"3805" 760.8 71.4535431029159 92.0673004911748
"3806" 761 72.3882499641504 88.4780228869679
"3807" 761.2 73.9017790286207 85.2076973152137
"3808" 761.4 75.8460888933934 82.5172828797075
"3809" 761.6 77.7352144314381 79.4668253174293
"3810" 761.8 78.7794256380563 76.6073808480272
"3811" 762 79.0526081685622 74.2094622017863
"3812" 762.2 80.0553398675838 72.3539724014915
"3813" 762.4 81.0573176880774 70.4931381903908
"3814" 762.6 82.1615364295762 67.8072839792897
"3815" 762.8 83.4496795519226 64.838603995846
"3816" 763 85.1430622662774 62.5890574382166
"3817" 763.2 86.9914842054194 60.1275607593952
"3818" 763.4 89.3746440463506 57.2861403822231
"3819" 763.6 92.1543607611267 54.6565983757511
"3820" 763.8 95.445446651586 52.1142207676786
"3821" 764 98.8764714071444 50.4456890662731
"3822" 764.2 102.660040262457 49.527317199057
"3823" 764.4 106.245278455757 49.7476260918746
"3824" 764.6 110.075200750013 50.3949072246418
"3825" 764.8 113.465006904136 51.7978688942268
"3826" 765 116.339495758767 53.7641293978964
"3827" 765.2 118.027607384843 55.847846391163
"3828" 765.4 119.667639381694 56.9292950085981
"3829" 765.6 119.998299795383 56.9001817496776
"3830" 765.8 120.095357946919 57.0003861122433
"3831" 766 120.235775873419 57.8398587730788
"3832" 766.2 120.647705531859 59.2669067022831
"3833" 766.4 121.923605661634 61.7823584093531
"3834" 766.6 124.023631691587 64.9485806687038
"3835" 766.8 126.184742108342 68.156907833636
"3836" 767 128.326061833664 71.6440130453913
"3837" 767.2 129.934893530775 75.4124406442612
"3838" 767.4 131.155346161515 78.2756867216615
"3839" 767.6 130.891586693893 77.9146924139717
"3840" 767.8 130.55095811103 77.0317199432712
"3841" 768 130.015393372606 76.4845985777263
"3842" 768.2 130.08447654388 75.2406317643893
"3843" 768.4 131.098761379845 74.1810235682157
"3844" 768.6 132.260452147108 72.945389820641
"3845" 768.8 132.750394927017 72.1120853119088
"3846" 769 132.744689376705 72.1306227339153
"3847" 769.2 132.813371284231 71.8198810139816
"3848" 769.4 132.277220756168 71.3531089766553
"3849" 769.6 131.874443789459 70.0836309378388
"3850" 769.8 131.995982194458 67.5604717945077
"3851" 770 132.926150683357 64.6989764513187
"3852" 770.2 133.251774703292 63.5559887773683
"3853" 770.4 132.731842315433 63.065230022113
"3854" 770.6 131.732308462576 61.7676446340348
"3855" 770.8 130.757461119615 58.7865774001721
"3856" 771 130.191021083558 55.2745722893118
"3857" 771.2 130.257833909968 51.6963163817407
"3858" 771.4 129.968626265052 48.3138257373908
"3859" 771.6 128.614175247059 45.2141528913031
"3860" 771.8 127.444890026163 41.312759050452
"3861" 772 126.287432811452 38.0702487302919
"3862" 772.2 124.473058841344 35.7852312094344
"3863" 772.4 122.111116279458 32.7838841992192
"3864" 772.6 119.797125344558 29.143898394406
"3865" 772.8 117.834660024686 25.5218399874348
"3866" 773 115.899071356953 23.2536264666839
"3867" 773.2 113.117596304497 21.3537719470516
"3868" 773.4 109.861678975314 18.3027336831428
"3869" 773.6 107.383792546554 15.1457282563346
"3870" 773.8 105.880907494459 13.7562435555839
"3871" 774 103.691449176321 12.913736831329
"3872" 774.2 100.237861592133 10.6848270996613
"3873" 774.4 96.3284762528911 8.5551842374344
"3874" 774.6 92.648124514049 7.03987180745641
"3875" 774.8 90.1842243351065 6.21888981316295
"3876" 775 86.7185353297967 5.42834175698157
"3877" 775.2 83.4726943839194 5.29081600233827
"3878" 775.4 80.5135247628523 4.79197656038527
"3879" 775.6 77.491225807304 4.27003848660384
"3880" 775.8 74.0227306945474 3.88011277262308
"3881" 776 70.6675705047271 3.48033334023846
"3882" 776.2 67.3736555797569 3.11222209111352
"3883" 776.4 64.5423674226816 1.98541782448283
"3884" 776.6 63.1273880829194 1.43813683704713
"3885" 776.8 62.3885491034448 1.51769499289696
"3886" 777 61.60111274958 2.59651512830165
"3887" 777.2 60.0437131808744 3.7801763437129
"3888" 777.4 57.3043908410218 5.13155196983994
"3889" 777.6 54.8855094863821 6.77033865589637
"3890" 777.8 51.9517425644254 8.50885035302669
"3891" 778 49.6537523209164 9.7803069373596
"3892" 778.2 47.3915818995359 10.9570688751323
"3893" 778.4 44.8600058906557 11.620579692914
"3894" 778.6 42.3962057302118 11.8394737332457
"3895" 778.8 40.0427393236045 12.1949827510305
"3896" 779 36.9460149683226 12.5067389959586
"3897" 779.2 33.432830550174 12.5023322769176
"3898" 779.4 30.5691406209899 13.2530359618466
"3899" 779.6 29.3795588633082 14.7501718461231
"3900" 779.8 28.9547740389569 16.8871266412543
"3901" 780 28.6442892113047 19.4505300159097
"3902" 780.2 28.3217624332463 22.5585398441423
"3903" 780.4 28.7787773671548 25.5323920584231
"3904" 780.6 29.4440885454566 27.6893544047225
"3905" 780.8 29.8574156471175 29.8920170468495
"3906" 781 30.0139287508141 31.9322043502612
"3907" 781.2 30.3057404709193 32.7932746324902
"3908" 781.4 31.1572806646649 33.0589201083716
"3909" 781.6 31.9941133912264 33.2624686827985
"3910" 781.8 33.4298592696121 34.3472334397496
"3911" 782 35.5135712417568 36.4788386078439
"3912" 782.2 37.800148119983 39.216621919914
"3913" 782.4 39.8194873333767 41.5691436597633
"3914" 782.6 41.6019108179819 44.1144286488418
"3915" 782.8 43.56085437607 46.7306608447676
"3916" 783 45.9285487748828 48.7997816243975
"3917" 783.2 48.6872225895519 50.8778721378701
"3918" 783.4 51.0842294670675 51.7780473482712
"3919" 783.6 53.2122246328722 52.3351223062835
"3920" 783.8 55.2282894667685 53.2595861945521
"3921" 784 54.9661550936678 53.8377657261326
"3922" 784.2 54.0914107395732 53.5935297940846
"3923" 784.4 53.804158225804 53.1008438738923
"3924" 784.6 53.4478310368243 52.4272502471936
"3925" 784.8 53.1877384503764 52.1874447672304
"3926" 785 53.0473041760443 51.6163510319088
"3927" 785.2 52.544249319351 51.2108010102193
"3928" 785.4 52.0398082270155 50.8021121376808
"3929" 785.6 49.9851043284194 50.1636874058699
"3930" 785.8 47.494638839583 49.0625597253322
"3931" 786 44.9078663619659 48.0627871647287
"3932" 786.2 41.5332659157944 46.8031212908856
"3933" 786.4 38.5259654390086 45.0728787228731
"3934" 786.6 35.4822591403169 42.4114758776291
"3935" 786.8 32.8250494284746 39.5033515433347
"3936" 787 30.4473300769854 36.9094581436608
"3937" 787.2 28.0018488553218 34.1175695350987
"3938" 787.4 25.833963602587 31.1988169803063
"3939" 787.6 23.6524753821103 28.0890352760776
"3940" 787.8 21.2016504474011 25.6429940391414
"3941" 788 18.4746061380596 23.4577345653853
"3942" 788.2 17.1112292209133 22.9414102279062
"3943" 788.4 17.7339109007974 23.3988182560438
"3944" 788.6 18.475019537049 23.8837867653453
"3945" 788.8 19.1711007553767 24.1272380806292
"3946" 789 19.833420297102 24.5472292618506
"3947" 789.2 20.0327077118217 25.0043193780728
"3948" 789.4 20.0297599848301 25.7757789029981
"3949" 789.6 19.7765153073523 26.5535188198731
"3950" 789.8 18.630830367783 27.9745785781503
"3951" 790 17.2261486877858 29.7707535070703
"3952" 790.2 15.8225689413523 31.8827668012145
"3953" 790.4 14.2894771356194 33.7288557941481
"3954" 790.6 12.6717186878311 35.839249021876
"3955" 790.8 11.2369654555305 38.0125591463268
"3956" 791 9.61451702052523 40.099433790076
"3957" 791.2 8.51784745044389 42.2961423296476
"3958" 791.4 8.03629149391935 44.0844598918066
"3959" 791.6 7.87644604351739 45.2763290263878
"3960" 791.8 8.24647278222704 46.7550492218154
"3961" 792 8.54893278201936 49.1976452467231
"3962" 792.2 8.23680934702719 52.821572381427
"3963" 792.4 7.30193327819643 56.61000494426
"3964" 792.6 5.37381026887057 59.6992988525682
"3965" 792.8 3.01173172100369 62.3590991914062
"3966" 793 2.829872501599 62.3771124633895
"3967" 793.2 3.22807108244374 62.1603937746048
"3968" 793.4 3.82323466235936 61.9752715892831
"3969" 793.6 4.22741584643936 62.3280910151031
"3970" 793.8 4.95096935754686 62.5464501707305
"3971" 794 5.78211511587097 62.9333291038876
"3972" 794.2 7.09685531122328 64.0856145823682
"3973" 794.4 9.08851691572704 66.4033637190846
"3974" 794.6 11.0625467143355 68.8497014324553
"3975" 794.8 12.7949504948082 70.5237820941786
"3976" 795 14.0445587013715 71.847404055641
"3977" 795.2 14.0740650038516 71.8404729807328
"3978" 795.4 13.9308366845566 71.8849017026427
"3979" 795.6 14.0995743352452 71.9594804701005
"3980" 795.8 14.1548075026743 71.9825004373094
"3981" 796 14.23477942283 72.0337616348217
"3982" 796.2 14.2660843793414 72.0578990014283
"3983" 796.4 14.2738880997677 72.0303182613908
"3984" 796.6 14.2675107669194 72.0621768680452
"3985" 796.8 14.2815917724963 72.0875515640461
"3986" 797 14.2808025186805 72.0783165049415
"3987" 797.2 14.3183079945381 72.0911059410418
"3988" 797.4 14.3608678338944 72.1103206919293
"3989" 797.6 14.384338269241 72.1356635321581
"3990" 797.8 14.384338269241 72.1356635321581
"3991" 798 14.3414498511056 72.1016283046231
"3992" 798.2 14.329652467847 72.0606946247875
"3993" 798.4 14.2074693591394 71.9054548479431
"3994" 798.6 14.213700534869 71.8874351084083
"3995" 798.8 14.2111496893338 71.8223161363336
"3996" 799 14.2773674708232 71.8327625596038
"3997" 799.2 14.5223493580468 71.9250894169172
"3998" 799.4 14.8583782794193 72.1498099584458
"3999" 799.6 15.7300816449194 72.9517565235155
"4000" 799.8 16.7194710133674 74.2239254651101
"4001" 800 17.9086449204193 75.2033222694648
"4002" 800.2 19.4254100161264 76.2660481997313
"4003" 800.4 20.4868274791742 77.306316956694
"4004" 800.6 21.0722496997401 77.4258234292457
"4005" 800.8 21.5452432968381 77.0141996148606
"4006" 801 22.2865912911045 76.7497680431231
"4007" 801.2 23.5867426878944 75.8764118658793
"4008" 801.4 24.6519776285718 74.5167506519462
"4009" 801.6 26.0220574860089 72.7396870844381
"4010" 801.8 26.8811665484903 70.5668094933328
"4011" 802 26.9929296540076 68.1646675812309
"4012" 802.2 27.0950142551726 65.3958347234023
"4013" 802.4 26.6727284590772 61.9982329758073
"4014" 802.6 26.2973707645783 59.3363924769211
"4015" 802.8 25.2102307535246 56.8044713637349
"4016" 803 23.5745656791585 54.8225603962069
"4017" 803.2 21.7360761249194 52.9788225665499
"4018" 803.4 19.8619834029194 51.8871081003003
"4019" 803.6 17.6256193819319 51.6589633365981
"4020" 803.8 14.9383944479162 51.7480960026804
"4021" 804 11.5448371727878 52.0553618816406
"4022" 804.2 8.36243400462524 52.7818152498054
"4023" 804.4 7.68793727160171 52.7856904936819
"4024" 804.6 8.48588360399421 52.3124621097249
"4025" 804.8 9.40966879447524 52.3892602660703
"4026" 805 10.2656511806006 52.9593395649251
"4027" 805.2 10.9438075297281 53.0919821405627
"4028" 805.4 11.7705741729193 52.9837040099015
"4029" 805.6 13.2961237438685 51.866693038665
"4030" 805.8 15.4756610454194 50.0229645467481
"4031" 806 17.1548973032688 48.1514279671893
"4032" 806.2 18.6838356345675 45.5642612411601
"4033" 806.4 20.5998395534729 42.7984796382302
"4034" 806.6 22.028270274608 40.1978909819816
"4035" 806.8 22.3356040859353 38.3988270330498
"4036" 807 22.2278069275174 36.5441128247407
"4037" 807.2 21.7056066457548 34.924066427694
"4038" 807.4 20.7201315725444 32.0475650914918
"4039" 807.6 19.9871082879193 29.9371217880914
"4040" 807.8 18.4480722024194 27.5590792008573
"4041" 808 18.0442437903396 26.5444250727396
"4042" 808.2 18.9840923279264 27.3136033318414
"4043" 808.4 19.5009981096944 28.0756015866043
"4044" 808.6 19.5913956359762 28.9470620399225
"4045" 808.8 19.7127883091181 29.3560282694544
"4046" 809 19.9245123447808 29.8865009101351
"4047" 809.2 21.7374320736045 30.1992382210675
"4048" 809.4 24.3414954183602 30.5761098636586
"4049" 809.6 26.5357276858694 30.9934987570918
"4050" 809.8 29.8123776836193 30.623053332514
"4051" 810 32.6839573823658 30.1389651929624
"4052" 810.2 35.2001288429466 29.6222226715685
"4053" 810.4 37.1719726243429 28.8082648819995
"4054" 810.6 38.8260457365175 27.315035940936
"4055" 810.8 40.750138564611 25.4663814172219
"4056" 811 43.0809912294194 22.9405897108636
"4057" 811.2 44.5487132600924 20.2485467154692
"4058" 811.4 46.1686689471466 17.1810457852413
"4059" 811.6 48.1221840693772 14.2831971773942
"4060" 811.8 50.3622484262375 11.4728506990776
"4061" 812 52.9540827039378 9.02709048830826
"4062" 812.2 54.9741031735097 6.08402154911705
"4063" 812.4 55.6541463403285 4.16245196933736
"4064" 812.6 55.6450212383399 4.35711850894096
"4065" 812.8 55.4876088623628 5.29023034000044
"4066" 813 55.1768403032108 5.97504266780713
"4067" 813.2 54.8486280254639 6.51667731660397
"4068" 813.4 54.749358763123 7.03851626947493
"4069" 813.6 55.3093409164921 7.6159261572958
"4070" 813.8 57.188991559084 8.31490405759869
"4071" 814 59.6878440219193 8.71125013862308
"4072" 814.2 62.2750095607694 9.07495792327933
"4073" 814.4 65.6006899764193 9.25190388873067
"4074" 814.6 68.9420736509564 9.68723748528974
"4075" 814.8 71.9154132781929 9.69874677003817
"4076" 815 75.1786438767486 9.44770400539137
"4077" 815.2 78.5889147385252 8.91922155999366
"4078" 815.4 82.1395718117425 8.10869697490357
"4079" 815.6 85.7213623519319 7.94266010312308
"4080" 815.8 89.5158830512712 8.12565773062308
"4081" 816 93.1148649229133 8.84618332902067
"4082" 816.2 95.9146048966601 10.3622954000675
"4083" 816.4 97.2464918092144 11.5210025310454
"4084" 816.6 98.8755504569038 11.9329176876044
"4085" 816.8 102.006470405419 12.6945757113952
"4086" 817 104.912576067804 13.2875985001808
"4087" 817.2 104.827173920727 13.5688449929363
"4088" 817.4 105.047328634382 13.5852020438872
"4089" 817.6 105.059364071953 13.3443459003838
"4090" 817.8 104.756746272753 13.2998259434662
"4091" 818 104.618918076988 13.0931462700544
"4092" 818.2 104.450760499603 13.0095414716084
"4093" 818.4 104.456713570112 13.0153543374231
"4094" 818.6 104.240777569884 13.4500727778842
"4095" 818.8 103.877457574718 13.54666537124
"4096" 819 103.868617725386 13.7851001474125
"4097" 819.2 104.663136205596 14.8198002117084
"4098" 819.4 106.157441264549 16.4933936903083
"4099" 819.6 107.707783683965 18.4493857052958
"4100" 819.8 110.208658231628 20.260982608985
"4101" 820 112.813626986051 22.4259680376415
"4102" 820.2 115.280190057638 24.1389483057503
"4103" 820.4 116.079014647526 24.8058914772481
"4104" 820.6 115.737628068382 25.0650230233589
"4105" 820.8 115.590132191757 25.6614053858106
"4106" 821 115.646609448537 27.3526084599564
"4107" 821.2 116.431718692576 29.2380940152981
"4108" 821.4 117.579336648238 31.6930903689504
"4109" 821.6 119.054934597598 34.0276647773374
"4110" 821.8 120.88342431273 36.3068460299462
"4111" 822 122.297972120343 38.9876830930052
"4112" 822.2 123.421944201109 42.0272753509088
"4113" 822.4 124.835227618369 45.2096694494293
"4114" 822.6 126.094632757169 48.52731086045
"4115" 822.8 127.492426018779 52.1636707932431
"4116" 823 129.244553704727 55.3122998185269
"4117" 823.2 130.001370699209 58.9065362164652
"4118" 823.4 129.80024863425 62.5222204228118
"4119" 823.6 128.427568379878 65.7113977759224
"4120" 823.8 126.614221862958 66.6764524862769
"4121" 824 125.313401557151 66.7173222713345
"4122" 824.2 125.363904681271 66.5780674832177
"4123" 824.4 125.751408246232 66.5811998750397
"4124" 824.6 125.954120187433 66.3895248952498
"4125" 824.8 126.209590086699 66.7449217524431
"4126" 825 126.444412547054 67.9119718112379
"4127" 825.2 126.578935422492 70.2406272662853
"4128" 825.4 126.521591680325 73.2831994724541
"4129" 825.6 126.453513122992 76.3789570610836
"4130" 825.8 126.482847909627 79.1363422968309
"4131" 826 126.223015616741 82.775916761858
"4132" 826.2 125.742223590321 86.0370895943014
"4133" 826.4 125.504905020899 89.5615803208528
"4134" 826.6 124.704161618459 93.0746203971431
"4135" 826.8 123.792103160419 96.7113345648762
"4136" 827 123.216246876615 100.045860612056
"4137" 827.2 122.332312835419 102.648796828269
"4138" 827.4 120.353162110913 105.037673589515
"4139" 827.6 117.943477930028 107.618601574472
"4140" 827.8 114.921698271041 109.22247387516
"4141" 828 111.883307473632 110.689423027411
"4142" 828.2 108.928053771382 112.249236106868
"4143" 828.4 106.311430984099 113.48395217468
"4144" 828.6 103.983443588419 115.07688380375
"4145" 828.8 102.194491399279 117.338641822623
"4146" 829 99.7590384659095 120.72589202576
"4147" 829.2 97.5735911636256 124.051909787461
"4148" 829.4 95.313178489469 127.284165056319
"4149" 829.6 93.389705176783 129.978121592569
"4150" 829.8 92.8981614515971 130.394099229868
"4151" 830 92.6089957091336 130.494920945524
"4152" 830.2 92.0056606766458 130.158143546812
"4153" 830.4 90.3064011347342 129.867879385456
"4154" 830.6 87.294275593796 130.108548992532
"4155" 830.8 83.9311033028819 130.764720258229
"4156" 831 80.4068740245756 131.404296966342
"4157" 831.2 77.2386945579194 131.717622492794
"4158" 831.4 74.0014776034676 132.71749786284
"4159" 831.6 70.8806453438345 134.387115134774
"4160" 831.8 68.5071722981363 135.084577790529
"4161" 832 65.6808595980774 135.146790301068
"4162" 832.2 62.1972931044193 134.711371021667
"4163" 832.4 58.6635132504001 134.357421180123
"4164" 832.6 55.6769501365742 133.574191334423
"4165" 832.8 52.5024555631548 133.170415924068
"4166" 833 49.7971014166832 132.508808336924
"4167" 833.2 47.0008979593302 131.849304652387
"4168" 833.4 44.6909314164194 130.920475676803
"4169" 833.6 42.4617517779749 129.748592043086
"4170" 833.8 39.2796009732078 128.778808889488
"4171" 834 36.2359517658533 128.079566721246
"4172" 834.2 34.4022526157367 126.795345567084
"4173" 834.4 33.6685214080265 125.536935534623
"4174" 834.6 33.521982096549 125.45153664179
"4175" 834.8 33.2656909509659 125.695154601381
"4176" 835 33.0082916420246 126.111933343136
"4177" 835.2 32.8785166479944 126.330230249836
"4178" 835.4 32.7940539388979 126.637615743218
"4179" 835.6 33.1086642836921 126.445269212941
"4180" 835.8 33.6931028206194 126.205974860763
"4181" 836 34.1353590437794 126.002481498983
"4182" 836.2 34.398918157999 125.50056912712
"4183" 836.4 34.548137817329 124.737885248868
"4184" 836.6 34.5778434889518 123.68889715613
"4185" 836.8 34.118730738871 122.424322985326
"4186" 837 32.8347247206501 120.666383295008
"4187" 837.2 31.0943124313424 118.599917778315
"4188" 837.4 29.3228681170053 116.459320738636
"4189" 837.6 27.0313438796631 114.898825953979
"4190" 837.8 25.0504135199488 113.77485273178
"4191" 838 22.8384624059749 112.428883253697
"4192" 838.2 19.9548289194386 111.133614576315
"4193" 838.4 16.5921681933557 110.667270989763
"4194" 838.6 14.9244031302729 110.50502086398
"4195" 838.8 15.6351620665531 110.235070223668
"4196" 839 16.4861140056194 109.434088818507
"4197" 839.2 16.9942693348794 108.888543375183
"4198" 839.4 17.1814631941228 107.47393385303
"4199" 839.6 16.5709703888166 104.843664089596
"4200" 839.8 16.0768458729983 101.937465177682
"4201" 840 15.8619153138355 98.1049770863747
"4202" 840.2 15.3383712410444 94.7308099252272
"4203" 840.4 14.689940934227 91.4402545092
"4204" 840.6 13.3104047021336 88.3465891229802
"4205" 840.8 11.4521317723572 85.9317024187162
"4206" 841 9.07846152278745 83.6396848527396
"4207" 841.2 6.99389693113186 81.5090788403293
"4208" 841.4 4.45455855897291 79.3391844722481
"4209" 841.6 2.41874688838363 77.7614834980159
"4210" 841.8 3.12802725501551 77.2846841850461
"4211" 842 4.21826564990257 77.229983293811
"4212" 842.2 5.01343584499367 76.5934781774744
"4213" 842.4 5.95935836364082 74.4238559158781
"4214" 842.6 6.85386133066935 71.3794915130269
"4215" 842.8 8.12769535871347 67.8001076017407
"4216" 843 9.75204910102561 64.3516787799981
"4217" 843.2 10.4779532385762 61.5781882667407
"4218" 843.4 10.5520151137812 60.143214920202
"4219" 843.6 10.2151436580427 60.0328159413698
"4220" 843.8 10.2531932551545 60.0606267960866
"4221" 844 10.6881564499425 60.0722610823383
"4222" 844.2 11.2823375846117 59.8773867876231
"4223" 844.4 12.5500153141881 59.0127229976856
"4224" 844.6 14.2972299716311 56.7022703048348
"4225" 844.8 16.653857184783 54.3635019095685
"4226" 845 19.1067282570338 52.3078993812014
"4227" 845.2 21.0171155297384 50.811931311936
"4228" 845.4 22.0011194358804 50.4504886447668
"4229" 845.6 21.999006901783 50.4280547494413
"4230" 845.8 21.9818902508479 50.3510531503373
"4231" 846 21.89954677571 50.3376779084603
"4232" 846.2 21.8326752161904 50.3302021297857
"4233" 846.4 21.7880325059762 50.3176783905572
"4234" 846.6 21.7588461412547 50.2459092173243
"4235" 846.8 22.5893850628809 49.8889648047177
"4236" 847 24.180003096542 49.2693623537458
"4237" 847.2 26.1372895162567 47.9635798001652
"4238" 847.4 28.7273959724729 46.0976654368731
"4239" 847.6 31.4552194358217 44.7745601052621
"4240" 847.8 34.2841978329103 43.5899324942049
"4241" 848 37.0013790961965 42.0093220552677
"4242" 848.2 39.7087433744623 40.3211151744452
"4243" 848.4 42.4236883613122 38.1908608029624
"4244" 848.6 45.226042374867 36.440497615408
"4245" 848.8 47.7302547114018 34.6481138762897
"4246" 849 50.4552095476952 32.7811173915886
"4247" 849.2 53.5511385758924 32.158177295168
"4248" 849.4 56.6539489399466 32.5914423584958
"4249" 849.6 60.0108678559632 33.3562148358336
"4250" 849.8 62.2466140109864 34.629070220745
"4251" 850 63.0694598954193 36.3316920492897
"4252" 850.2 63.2262341832783 37.6940326692304
"4253" 850.4 64.179909658301 38.746683224984
"4254" 850.6 65.8181059109942 39.9124552067907
"4255" 850.8 67.4488930372547 41.7378585456048
"4256" 851 68.8539369864194 44.1377608463481
"4257" 851.2 69.7661708967633 46.7980684583046
"4258" 851.4 69.9874016113394 49.1873973795831
"4259" 851.6 70.1997431754394 51.4814556379231
"4260" 851.8 69.7940975667794 53.3655992106631
"4261" 852 69.6627648670286 53.8101065073847
"4262" 852.2 69.5189462306248 53.8399691702121
"4263" 852.4 69.4926753670576 53.3829177946443
"4264" 852.6 69.4741638673605 52.7426322283878
"4265" 852.8 69.3536718743444 52.1407045909918
"4266" 853 69.3854688710119 52.1087986157527
"4267" 853.2 69.8325668740155 51.6664240091038
"4268" 853.4 71.3901766117813 51.4572505529605
"4269" 853.6 73.6892333603825 51.1137089945863
"4270" 853.8 76.0495868545103 50.4240620739322
"4271" 854 78.7536268312169 49.3865706501323
"4272" 854.2 81.6784996509008 48.3688693248453
"4273" 854.4 84.5187878924807 46.7796964718807
"4274" 854.6 87.2899024773894 45.1420233354195
"4275" 854.8 90.4841937798049 43.6047086005568
"4276" 855 93.9646739355514 42.0913985087929
"4277" 855.2 97.357718056759 41.2309643810004
"4278" 855.4 100.508847181163 40.4677434268356
"4279" 855.6 103.687106152444 39.4068146814043
"4280" 855.8 106.626938496794 38.9411510757124
"4281" 856 110.121062282824 39.2042683042795
"4282" 856.2 114.002861141273 39.6958728241109
"4283" 856.4 117.492598282149 41.0122399565863
"4284" 856.6 120.370632693919 42.3096145476231
"4285" 856.8 123.736167986879 44.2657805976599
"4286" 857 126.945829544294 46.4715034473374
"4287" 857.2 128.789300227868 47.959824053261
"4288" 857.4 128.382796163419 47.8215030879231
"4289" 857.6 128.177956406217 47.2485296574268
"4290" 857.8 128.40690559248 46.9131207184402
"4291" 858 128.382796163419 46.7792200153914
"4292" 858.2 127.848946839256 46.5205563178776
"4293" 858.4 126.756466257183 46.4055788361883
"4294" 858.6 125.997876133134 46.1468609029672
"4295" 858.8 125.373981713854 46.299925972531
"4296" 859 124.808404739583 46.9047223206027
"4297" 859.2 124.193184119976 48.0322290976562
"4298" 859.4 123.289799023108 50.3169120603251
"4299" 859.6 122.765465464137 52.6140216442575
"4300" 859.8 122.578488322898 54.9044262603106
"4301" 860 123.194138877027 57.5493699107211
"4302" 860.2 123.842116528196 60.2183402620178
"4303" 860.4 124.838888679819 63.2108715701631
"4304" 860.6 126.206525463075 66.4042213748019
"4305" 860.8 127.476317348399 69.8968728885031
"4306" 861 128.905540127419 72.4236114719965
"4307" 861.2 131.255836459852 75.4286144397084
"4308" 861.4 131.701009976455 75.893769729076
"4309" 861.6 131.625830960583 75.8813611198958
"4310" 861.8 130.855089424949 75.4372085894074
"4311" 862 130.214296706022 75.4455160781198
"4312" 862.2 129.376988305231 75.2919661637919
"4313" 862.4 128.355156361744 75.9356103864708
"4314" 862.6 127.129421008184 77.5829454765642
"4315" 862.8 125.456404091641 80.1319080874821
"4316" 863 123.601449909719 82.7418423579831
"4317" 863.2 121.885375526893 85.3911086427546
"4318" 863.4 119.144866594889 87.5011018265865
"4319" 863.6 116.432820400882 89.3725377266786
"4320" 863.8 113.494635059171 91.1021437530498
"4321" 864 110.590037516419 92.6817200275438
"4322" 864.2 108.500416288804 93.9360606134885
"4323" 864.4 106.469203803802 94.2514710098179
"4324" 864.6 104.179726147363 94.420433288774
"4325" 864.8 101.878092798042 94.0461513487551
"4326" 865 99.3196006526501 93.0787871123538
"4327" 865.2 96.8374223784193 91.7287029604142
"4328" 865.4 94.8277950761256 90.1049348980731
"4329" 865.6 93.6633414315404 87.780212298432
"4330" 865.8 92.655143542537 84.8856272704466
"4331" 866 91.8696450560748 82.0359265369609
"4332" 866.2 92.1036040683667 78.6601669596823
"4333" 866.4 92.7565465301081 75.5604046548549
"4334" 866.6 93.0647605018887 72.1270238937455
"4335" 866.8 93.9334201909227 68.5856500469873
"4336" 867 95.1030297277331 65.1304951535054
"4337" 867.2 97.0207512317384 62.0477611034697
"4338" 867.4 99.9692282933811 59.8312294242536
"4339" 867.6 103.428723264919 58.7126879634838
"4340" 867.8 107.024399861632 58.194280866565
"4341" 868 110.78897821408 57.7863799345287
"4342" 868.2 114.393547539201 57.4831123740049
"4343" 868.4 117.128102038804 57.2190336745982
"4344" 868.6 119.051313767592 57.4364799715846
"4345" 868.8 121.815415162342 57.9221275214884
"4346" 869 126.204232887919 57.927419663199
"4347" 869.2 129.851712843358 58.1718039919298
"4348" 869.4 130.489940420197 58.3618953243268
"4349" 869.6 130.340181501719 58.5458167898142
"4350" 869.8 130.340548773807 58.5049045813731
"4351" 870 129.94982373947 58.1905449626677
"4352" 870.2 129.220718572108 57.9388238409409
"4353" 870.4 129.028865831066 57.5407582576623
"4354" 870.6 129.051903315268 56.4548495806691
"4355" 870.8 129.653283434176 53.8844617810893
"4356" 871 130.345688340842 51.5425486920269
"4357" 871.2 130.292611021731 50.2976358264957
"4358" 871.4 130.042638990353 48.5339576922588
"4359" 871.6 129.927813237084 46.981580822858
"4360" 871.8 129.465321784321 46.4647371485054
"4361" 872 128.718669026768 46.1447725680811
"4362" 872.2 127.695822467133 44.4664222541581
"4363" 872.4 126.28885919903 41.0818668285776
"4364" 872.6 124.279079101738 37.59255362474
"4365" 872.8 122.684989098583 33.796116758868
"4366" 873 120.62405778679 30.8038081608083
"4367" 873.2 118.008867700004 28.4528960819061
"4368" 873.4 115.863321953105 26.6599285514194
"4369" 873.6 113.208482570659 25.1540921776722
"4370" 873.8 110.478882397696 24.0962795927797
"4371" 874 108.454797329121 23.3574254734926
"4372" 874.2 106.832984821084 22.4200041167572
"4373" 874.4 105.931220964919 20.8724848775471
"4374" 874.6 104.411471645133 18.7427837775785
"4375" 874.8 101.813410331961 15.6788552899392
"4376" 875 98.6336764682557 12.718565457914
"4377" 875.2 95.4817577927568 9.62736096095436
"4378" 875.4 92.0379476057156 7.71492972223419
"4379" 875.6 88.2684983095168 7.18119984531788
"4380" 875.8 84.3592995154972 7.44889524712607
"4381" 876 80.5985322760206 7.56341716711387
"4382" 876.2 77.0468695027408 7.30347553278379
"4383" 876.4 73.5848419490304 7.65935266499345
"4384" 876.6 71.2450953141844 8.9652420264303
"4385" 876.8 69.9067153887486 10.2671763080499
"4386" 877 68.2649637256506 11.1419161258918
"4387" 877.2 66.099381304039 12.1197212864145
"4388" 877.4 64.1478089043285 13.3214594597867
"4389" 877.6 61.9407477427212 13.6874044924533
"4390" 877.8 59.5046708020675 13.4610552257342
"4391" 878 56.6755237512723 13.2582029536819
"4392" 878.2 52.9773640870231 13.4733317961325
"4393" 878.4 49.4955753338921 13.2881871638776
"4394" 878.6 45.8408575851121 12.4933480930026
"4395" 878.8 41.9683938369546 11.1332775614172
"4396" 879 39.969501558645 8.52780617544625
"4397" 879.2 40.3062160018869 7.07853104651269
"4398" 879.4 40.5765727526759 7.52513656880071
"4399" 879.6 40.7647905804194 8.18866450869902
"4400" 879.8 40.9350866577138 8.92680562623044
"4401" 880 40.9893936348603 9.58145500579078
"4402" 880.2 40.4539827542844 10.0665552669544
"4403" 880.4 38.5674831064605 10.3026836238937
"4404" 880.6 35.4472088878506 10.6437050850231
"4405" 880.8 32.0602694139194 11.4615060487857
"4406" 881 29.656316815656 12.4106175622385
"4407" 881.2 27.0209260062723 14.0306682330584
"4408" 881.4 24.6517284355066 16.7342065889254
"4409" 881.6 22.1901370389011 19.1688950467328
"4410" 881.8 20.3638732194194 22.1025069054269
"4411" 882 17.7275426750241 24.8707077027967
"4412" 882.2 15.1461655149194 27.7813252547348
"4413" 882.4 12.1664922077311 30.4991629600996
"4414" 882.6 9.95287402729509 32.6980160817
"4415" 882.8 9.83405464515106 33.3047922675926
"4416" 883 10.265874258347 34.6280483469586
"4417" 883.2 10.8995704304323 36.7700992687199
"4418" 883.4 11.0223458976394 39.6276013189831
"4419" 883.6 11.1986798455958 43.3085663024466
"4420" 883.8 11.4958718927135 47.1407519136231
"4421" 884 12.1353558179419 50.3171184750811
"4422" 884.2 13.1691923319194 52.9981399746431
"4423" 884.4 13.7328988134591 54.7699351231462
"4424" 884.6 14.0442102639094 54.7917494098681
"4425" 884.8 14.2716815964194 54.6376319343952
"4426" 885 14.0683490240394 54.6436546411231
"4427" 885.2 13.6738445278703 54.6615955849956
"4428" 885.4 12.9909883474326 55.4461780115237
"4429" 885.6 11.8526004864193 57.6814152576231
"4430" 885.8 10.3719560139193 60.8113696155724
"4431" 886 8.31382120158399 63.4833327207267
"4432" 886.2 5.53622030135103 64.9403969238715
"4433" 886.4 2.6137061019017 65.8504293492231
"4434" 886.6 2.5272712099372 65.8404951923016
"4435" 886.8 2.98313111603285 65.9183293278194
"4436" 887 3.43525662766451 66.1451145609908
"4437" 887.2 3.74420297454193 67.2742689541586
"4438" 887.4 3.94404484112134 69.001575780484
"4439" 887.6 3.98784390095989 71.8602692715961
"4440" 887.8 3.75630650114908 75.4153691269204
"4441" 888 3.35197119470412 79.068141959729
"4442" 888.2 2.83358794229598 82.3062414599413
"4443" 888.4 2.32929853271075 85.6444222634774
"4444" 888.6 2.65703179397639 86.3012616610257
"4445" 888.8 3.80011899841935 87.5799845951927
"4446" 889 5.70684387072124 89.0506613965476
"4447" 889.2 8.61287629007773 90.9292425963063
"4448" 889.4 12.0674629701026 93.1975038723249
"4449" 889.6 14.8264019199193 95.2089008788446
"4450" 889.8 17.2899718779193 97.2909042661484
"4451" 890 19.4296074114194 99.5650835713212
"4452" 890.2 21.6038581731901 102.231663157005
"4453" 890.4 23.6018002793419 105.263159667333
"4454" 890.6 25.1265061696939 108.325111621054
"4455" 890.8 25.5147589108662 111.649362390644
"4456" 891 24.2903705365732 114.521886033181
"4457" 891.2 24.102066611671 114.950936004197
"4458" 891.4 24.5909138987719 114.528640843227
"4459" 891.6 25.2186608292318 114.543353062561
"4460" 891.8 26.0912748258394 114.314057035303
"4461" 892 27.5685013110387 114.552827617146
"4462" 892.2 30.2933496316131 115.523305357823
"4463" 892.4 33.5502523474382 116.661895879416
"4464" 892.6 37.2059936096989 117.80875249799
"4465" 892.8 40.6285434834193 118.626574492117
"4466" 893 43.9276001040943 119.014900090523
"4467" 893.2 47.1291983421194 119.633889565542
"4468" 893.4 50.1768548511097 120.170264466468
"4469" 893.6 53.885637774291 120.403110200974
"4470" 893.8 57.1280147947506 120.914415463973
"4471" 894 59.9285053688323 121.849120120049
"4472" 894.2 62.9692624241562 122.264649011301
"4473" 894.4 66.5333181581126 122.65657533147
"4474" 894.6 69.2690070207506 123.48511673696
"4475" 894.8 71.7954590514386 124.61772437495
"4476" 895 73.0653235970563 124.378805326445
"4477" 895.2 73.1148492739963 123.895587583354
"4478" 895.4 73.457080491069 123.216478994324
"4479" 895.6 75.0255071988843 122.111499689419
"4480" 895.8 77.6404844664194 120.263858898211
"4481" 896 80.4864416690609 117.733640475189
"4482" 896.2 82.9596823554193 115.039357707984
"4483" 896.4 85.0634592478722 112.767153920548
"4484" 896.6 87.0294225481924 109.837759927819
"4485" 896.8 89.0287628885492 107.649749253896
"4486" 897 91.4588311865187 105.973693513014
"4487" 897.2 94.414802382783 103.468087104041
"4488" 897.4 97.0488341016774 100.536862232442
"4489" 897.6 99.6502435243453 98.3041774866601
"4490" 897.8 102.437456120419 95.8051488449015
"4491" 898 105.128015453131 93.1097559416231
"4492" 898.2 108.153397729142 90.6874095687157
"4493" 898.4 110.926312790345 88.0359772769379
"4494" 898.6 113.289173016812 85.3836678723486
"4495" 898.8 115.678912931919 83.0392557328923
"4496" 899 118.133643264388 80.5604378937846
"4497" 899.2 120.336240729001 77.3998671148168
"4498" 899.4 122.528341821919 73.9496726998066
"4499" 899.6 124.41430253338 70.0515701146959
"4500" 899.8 125.231354467259 66.2457042246231
"4501" 900 125.174468791321 62.3811036235879
"4502" 900.2 123.939153679903 59.6032400233683
"4503" 900.4 122.103249085374 58.1815300641327
"4504" 900.6 120.398498670724 57.9733021566417
"4505" 900.8 118.437522734494 58.1068847415606
"4506" 901 116.43700915956 57.8254821796549
"4507" 901.2 115.521841585839 57.5751585706876
"4508" 901.4 115.69758192077 57.8777438381198
"4509" 901.6 115.932730145198 57.7904769309251
"4510" 901.8 116.15244232736 57.7175332104191
"4511" 902 116.882149033976 57.8214268652405
"4512" 902.2 117.225345288399 57.7341185743431
"4513" 902.4 117.664104824297 57.8158624941537
"4514" 902.6 118.147983271199 57.4890784408575
"4515" 902.8 118.397003689527 56.2169396494406
"4516" 903 118.755466984902 54.0330735915748
"4517" 903.2 119.474855593235 51.1874073448928
"4518" 903.4 120.479296705159 48.9253447770031
"4519" 903.6 121.606460450636 46.4342847569323
"4520" 903.8 123.050959397147 44.2660255470776
"4521" 904 125.009985374419 42.226223223699
"4522" 904.2 125.644234508725 41.6850118669345
"4523" 904.4 125.805499860668 41.9972682865237
"4524" 904.6 125.188340584498 42.1244640068584
"4525" 904.8 124.741615974274 41.889325956782
"4526" 905 124.324954810325 41.6211477976771
"4527" 905.2 123.650444248856 40.8962342138848
"4528" 905.4 122.661620005877 39.2423381847521
"4529" 905.6 120.856498682554 36.8253164188538
"4530" 905.8 118.817569075016 34.1380666427192
"4531" 906 116.442794526487 31.063006981709
"4532" 906.2 114.887930971275 28.027131293952
"4533" 906.4 114.044356672772 25.1652485830152
"4534" 906.6 113.547496295698 22.02378218208
"4535" 906.8 113.274498938069 20.5067543569088
"4536" 907 112.911348370933 20.4151848877042
"4537" 907.2 112.656810319891 20.1855466614155
"4538" 907.4 111.521522771419 19.6521918374585
"4539" 907.6 109.512573228919 18.2609465833256
"4540" 907.8 106.729625365529 16.1605522707134
"4541" 908 103.219411381923 13.7535924097377
"4542" 908.2 99.6641567369411 11.2782181010206
"4543" 908.4 95.9644298474375 9.36604892211398
"4544" 908.6 92.0655242121006 7.83148904441683
"4545" 908.8 88.3840357033284 6.64836779225944
"4546" 909 84.7607672680575 6.0630818396165
"4547" 909.2 81.468711363759 5.42419841447213
"4548" 909.4 78.6148900523424 5.46656143564231
"4549" 909.6 75.6132268249495 6.52453872953272
"4550" 909.8 72.6993590308658 7.9635741176945
"4551" 910 70.4103345735779 9.79316781925722
"4552" 910.2 70.141964969283 10.9656858457205
"4553" 910.4 70.2395079351886 10.8959602761615
"4554" 910.6 70.1472069436319 10.5778259391231
"4555" 910.8 70.2052857444193 10.0371721890155
"4556" 911 70.163979457082 9.73250918751464
"4557" 911.2 69.8384053397425 9.16785153601942
"4558" 911.4 68.3372437855514 8.6159532609061
"4559" 911.6 65.7758109982645 7.96320306259727
"4560" 911.8 62.8158644193706 6.59160200936088
"4561" 912 59.8309280080605 5.24032337326425
"4562" 912.2 56.9562051291056 3.82270175223092
"4563" 912.4 56.2716009950594 2.66061658296308
"4564" 912.6 56.5365537321576 3.06215022285798
"4565" 912.8 56.7030667213141 3.40191107760334
"4566" 913 56.7580770976939 3.66482144615249
"4567" 913.2 56.2363995438344 4.12318886650987
"4568" 913.4 54.8816581614193 4.85996082873067
"4569" 913.6 52.2532556652121 5.8538091355621
"4570" 913.8 49.5506674564605 7.03326954011131
"4571" 914 46.4792522564664 8.43223257951719
"4572" 914.2 43.3387501575211 10.0064788554195
"4573" 914.4 40.551115776804 10.9410058460077
"4574" 914.6 37.4045261891023 12.2422116780194
"4575" 914.8 34.2665165702256 13.8964879138356
"4576" 915 30.4789555225639 15.5928428489002
"4577" 915.2 27.0054203342488 17.2161186995172
"4578" 915.4 23.6273268934803 18.7323787547938
"4579" 915.6 20.766858277893 21.0780371759915
"4580" 915.8 19.4664454210405 23.7843441622442
"4581" 916 19.4652671008674 25.146813680688
"4582" 916.2 19.0542327564193 25.646638172199
"4583" 916.4 18.3379053525338 26.2644707600508
"4584" 916.6 17.4338824502608 27.2953287147633
"4585" 916.8 16.1129569274564 29.7356442314009
"4586" 917 15.0099184179193 32.700154320775
"4587" 917.2 13.4572418837401 36.1291286377174
"4588" 917.4 11.6868213722625 39.7878354768976
"4589" 917.6 10.6293309509819 41.3996588448793
"4590" 917.8 8.73836318736774 44.2080673542037
"4591" 918 7.01147715802974 47.4530361766555
"4592" 918.2 5.73070830685248 50.7899810357696
"4593" 918.4 5.13846135389962 53.3458162039849
"4594" 918.6 5.01076813990955 56.4327255640937
"4595" 918.8 6.11854059226842 58.7642087667551
"4596" 919 8.17116547832675 61.1732810979194
"4597" 919.2 10.3188575018109 63.1607610872978
"4598" 919.4 11.6516377138035 63.8261185205316
"4599" 919.6 11.7775425100108 63.6774887401475
"4600" 919.8 11.6268298179838 63.7371772375924
"4601" 920 10.9359448474194 63.7276568702231
"4602" 920.2 10.4607540143173 63.4492017047863
"4603" 920.4 10.0792564681194 64.0673004668631
"4604" 920.6 9.85812835653935 65.8299336149431
"4605" 920.8 9.12709145995224 68.5890370020309
"4606" 921 8.18512377361543 71.3423675599368
"4607" 921.2 6.8164345559735 74.83656864326
"4608" 921.4 4.84158505511578 77.6582205510695
"4609" 921.6 2.51014586151692 80.1820893979401
"4610" 921.8 1.82553423915012 82.4860398282192
"4611" 922 2.52859605005512 84.0316193318416
"4612" 922.2 4.13670238027825 84.96804554512
"4613" 922.4 6.9952698291756 85.9847433149106
"4614" 922.6 11.0200136659008 87.2443430957527
"4615" 922.8 14.8126517462425 88.2415727144462
"4616" 923 18.5147885198279 89.0516719678914
"4617" 923.2 21.9981901563396 89.7048773852918
"4618" 923.4 24.7775733295347 90.1184485690269
"4619" 923.6 28.2944100799131 90.1735590083856
"4620" 923.8 31.3633117897342 90.0448845654934
"4621" 924 34.4697054807006 89.6726030031043
"4622" 924.2 36.7722576445666 88.6944610371323
"4623" 924.4 38.7925064956738 87.3712102215106
"4624" 924.6 41.4273566381336 86.0012642497908
"4625" 924.8 43.370318591581 84.4630632525392
"4626" 925 44.7570951775639 82.9258277317134
"4627" 925.2 45.2100093009862 81.5321837477887
"4628" 925.4 45.0139662502429 81.5127298224074
"4629" 925.6 45.1837666116117 81.4753298547961
"4630" 925.8 45.2536501207712 81.549728035549
"4631" 926 45.3238374145881 81.7574981196606
"4632" 926.2 45.6949157527077 82.0216714738869
"4633" 926.4 46.6337953312516 81.9584943026355
"4634" 926.6 48.8700675999099 81.8219098317551
"4635" 926.8 51.2697198144193 82.0469702528319
"4636" 927 53.6317995879193 82.9239690094332
"4637" 927.2 56.6647281355355 84.2965902012231
"4638" 927.4 59.0306328690499 85.6583722914193
"4639" 927.6 61.4409655245119 86.746860656549
"4640" 927.8 62.8723258173424 87.7064532124811
"4641" 928 63.0075034708809 88.3574483228538
"4642" 928.2 62.8526676291645 89.2259004120937
"4643" 928.4 63.3158774930155 90.1958706422
"4644" 928.6 64.5759866820944 91.6819169530543
"4645" 928.8 66.6281043099194 94.1887470161737
"4646" 929 68.6644232172429 97.2218202772113
"4647" 929.2 70.0840536336194 100.671217909923
"4648" 929.4 72.0262229597181 104.104823784039
"4649" 929.6 74.2142835622684 107.344899689868
"4650" 929.8 76.2584943826445 109.765206234722
"4651" 930 78.1725270329843 112.72187310598
"4652" 930.2 79.4444348822618 116.47479274815
"4653" 930.4 79.359971075916 120.461478157338
"4654" 930.6 78.0397380596829 123.337996475528
"4655" 930.8 76.5581680218631 126.265532711133
"4656" 931 75.1396978759578 129.115242989277
"4657" 931.2 73.748679801347 131.688545254847
"4658" 931.4 72.4082371605871 134.016219152075
"4659" 931.6 72.4681368498594 133.884555310663
"4660" 931.8 73.0469730797663 133.263170060582
"4661" 932 73.4045374211626 132.577398311549
"4662" 932.2 73.6378877536341 132.248649861885
"4663" 932.4 74.4311841840231 132.084797813699
"4664" 932.6 76.3364936620627 132.729091972368
"4665" 932.8 79.2471272027463 133.373457013796
"4666" 933 82.7041603680427 133.416765842922
"4667" 933.2 85.9919288740924 132.437353765431
"4668" 933.4 89.5703484481355 131.331466862171
"4669" 933.6 92.9536039472844 129.891156384292
"4670" 933.8 97.0917039502694 128.023873292348
"4671" 934 100.905614715807 125.944562749879
"4672" 934.2 104.458437562012 123.620204828808
"4673" 934.4 107.823069025353 121.581541031792
"4674" 934.6 109.366389493131 119.808548451457
"4675" 934.8 111.895663556026 117.133226985754
"4676" 935 114.981938358376 114.445906825917
"4677" 935.2 117.687072934679 111.532872647938
"4678" 935.4 120.01619396739 108.501363453658
"4679" 935.6 122.421482896721 105.329854116114
"4680" 935.8 124.496544895929 102.197487178982
"4681" 936 125.324510766348 98.8367552414747
"4682" 936.2 125.709474149521 94.3571275249904
"4683" 936.4 126.328643847149 89.8434955848393
"4684" 936.6 126.9789199074 86.3585511609308
"4685" 936.8 128.245862955939 82.863790075675
"4686" 937 129.618770508939 79.2077921757031
"4687" 937.2 130.346411419507 75.9272678957379
"4688" 937.4 130.761483075385 73.2908622016916
"4689" 937.6 130.277782195638 70.5541385081301
"4690" 937.8 128.756080860282 68.1560559281721
"4691" 938 127.112384521407 66.0498851072982
"4692" 938.2 125.575043651381 64.9351596769115
"4693" 938.4 124.798284180101 65.1049397934542
"4694" 938.6 124.490806221958 65.3616849163923
"4695" 938.8 124.585752430991 65.3872789901685
"4696" 939 124.885183392348 65.1831373552682
"4697" 939.2 125.31937825823 64.9340563648123
"4698" 939.4 125.778866207107 64.7176740349981
"4699" 939.6 126.283114300095 64.3223360569679
"4700" 939.8 126.482416239702 64.0338407953928
"4701" 940 126.404348727486 64.0055185027439
"4702" 940.2 126.264500888084 64.0528039834762
"4703" 940.4 126.081858549952 64.9281213066231
"4704" 940.6 125.676661574961 65.3688405928522
"4705" 940.8 125.417336388919 65.8522593254981
"4706" 941 124.856383147956 66.1101140361935
"4707" 941.2 123.647514404419 66.2999085851737
"4708" 941.4 121.507608037835 65.5127630775971
"4709" 941.6 118.878006233163 64.5481604432086
"4710" 941.8 116.315465229194 63.8542203906618
"4711" 942 113.442884894419 63.3506354290598
"4712" 942.2 110.425289751169 62.9784927367192
"4713" 942.4 107.410619605231 62.552479378714
"4714" 942.6 104.316497877004 62.5166959661325
"4715" 942.8 101.351325174218 62.9132461300711
"4716" 943 98.6447818284194 64.0747500918003
"4717" 943.2 95.6261528898232 65.7516106303731
"4718" 943.4 93.1528594627506 67.2311464487106
"4719" 943.6 90.890710714304 68.9399923710461
"4720" 943.8 89.4321899776061 70.2778254435628
"4721" 944 88.6844562518156 72.2355963790948
"4722" 944.2 88.2155195141226 74.8369115523134
"4723" 944.4 87.669865964972 78.3351053845178
"4724" 944.6 87.6359723820668 81.9129341980116
"4725" 944.8 87.926854868916 86.1228822855767
"4726" 945 87.7845535320794 90.6780834674031
"4727" 945.2 87.2189773442878 94.8641253021033
"4728" 945.4 86.2269273548371 98.7220174271984
"4729" 945.6 86.1473268516393 101.253882355883
"4730" 945.8 87.1958548509193 103.477808009954
"4731" 946 88.7839639393653 106.08774984865
"4732" 946.2 90.1964608153394 109.411184599323
"4733" 946.4 91.8478599806408 112.698608019301
"4734" 946.6 94.0203095912323 115.303708204823
"4735" 946.8 96.1251837274694 118.089847083511
"4736" 947 98.1590697748285 121.115047408305
"4737" 947.2 99.47763923289 124.543724881839
"4738" 947.4 99.3680882892454 125.665147536996
"4739" 947.6 99.2472763029863 125.486582047311
"4740" 947.8 98.8014196474193 124.695146448123
"4741" 948 98.6662419938809 123.671767408181
"4742" 948.2 98.1081350994194 123.203368320148
"4743" 948.4 96.3397033914193 123.769039467433
"4744" 948.6 93.7760335254193 125.253405033281
"4745" 948.8 90.8607345858672 127.456726596126
"4746" 949 88.2921009869854 130.10013675168
"4747" 949.2 86.1309030519193 132.141528389408
"4748" 949.4 84.1609530076258 133.558607020339
"4749" 949.6 82.6162212732387 133.772537150036
"4750" 949.8 80.091468763472 133.935081918761
"4751" 950 76.3997914194749 134.581084947067
"4752" 950.2 72.4864962130502 134.885289504281
"4753" 950.4 68.1240418239194 135.397959588642
"4754" 950.6 64.4592275360468 135.041329960545
"4755" 950.8 60.8417735169193 134.394483990756
"4756" 951 56.7499045924963 134.111078220027
"4757" 951.2 53.6020016234448 134.166963776725
"4758" 951.4 50.7750731668453 133.582053454716
"4759" 951.6 48.313360806947 132.515544445911
"4760" 951.8 45.1260613951264 131.933227131241
"4761" 952 42.2466736628921 131.121357680005
"4762" 952.2 39.3812692889347 129.637878686353
"4763" 952.4 36.1968196424255 128.067018070414
"4764" 952.6 32.8083693290797 126.938766416982
"4765" 952.8 30.2994620885085 125.157885671801
"4766" 953 27.7115940588557 124.285897208441
"4767" 953.2 27.5695976240231 124.292551667623
"4768" 953.4 28.4740825755097 123.880747974255
"4769" 953.6 28.8520948247712 123.040034572734
"4770" 953.8 28.690166005472 121.990152570051
"4771" 954 27.3057248930986 119.980713229472
"4772" 954.2 25.5421719323617 117.842589135277
"4773" 954.4 22.8633686045236 115.405827617077
"4774" 954.6 20.0072415513082 113.162229301679
"4775" 954.8 16.9316370220732 110.81970326145
"4776" 955 15.2460126453739 108.7149380415
"4777" 955.2 12.4602777056921 106.554425272569
"4778" 955.4 9.5839671548122 104.722262532409
"4779" 955.6 9.49920146374862 103.2116713153
"4780" 955.8 9.10972125353701 100.896125582309
"4781" 956 8.73127726198065 97.7826889070747
"4782" 956.2 8.35354512664754 94.4425681923815
"4783" 956.4 7.99568458679598 91.7888457940322
"4784" 956.6 7.25352720562768 88.3030182592897
"4785" 956.8 6.35607507222581 84.8207898567715
"4786" 957 5.14262223882204 81.5438146148244
"4787" 957.2 3.26179680799628 78.3404397283154
"4788" 957.4 1.2733576633122 76.1890110274266
"4789" 957.6 1.74939250528972 76.4881492126971
"4790" 957.8 2.90064717695935 76.6355775235631
"4791" 958 3.76961179635552 75.8643710113465
"4792" 958.2 4.36562865081371 73.7785051560526
"4793" 958.4 4.76226498213747 70.8528230184351
"4794" 958.6 5.25160855490464 67.4050480176672
"4795" 958.8 5.45516386059384 64.0114137283278
"4796" 959 6.00603035810322 60.7373575738876
"4797" 959.2 6.76233479441936 57.2846764012031
"4798" 959.4 7.30474995135356 54.1461900379454
"4799" 959.6 7.76071614659503 50.7997152872582
"4800" 959.8 8.49206746391286 47.9706580372984
"4801" 960 8.72025039726867 44.428877483082
"4802" 960.2 8.87702207699551 41.5039402246959
"4803" 960.4 9.66324427493251 38.6010231545244
"4804" 960.6 9.90884158035085 36.1639024438012
"4805" 960.8 9.25185658041934 34.6562471041786
"4806" 961 9.48625960572455 34.9830549884413
"4807" 961.2 10.1964589253995 35.5573656643184
"4808" 961.4 10.8219912791081 35.8438599632655
"4809" 961.6 11.6607423294193 35.460407142661
"4810" 961.8 13.0985361778206 33.823653227553
"4811" 962 15.1255304412921 31.4695005404413
"4812" 962.2 17.2992841073062 29.0550618599438
"4813" 962.4 19.6546287493218 26.1424436615133
"4814" 962.6 22.1084328626389 23.6117203738914
"4815" 962.8 25.0254703239194 20.8029921076104
"4816" 963 27.5883506501786 18.1525721796416
"4817" 963.2 29.9603108732277 16.2577654743536
"4818" 963.4 32.4141720207527 14.2345680044301
"4819" 963.6 34.9333864919735 11.321239230967
"4820" 963.8 37.0381760103138 9.10816176298953
"4821" 964 39.1021547011103 8.70459567944126
"4822" 964.2 40.8382671096948 8.92295757355122
"4823" 964.4 43.4961133270147 8.33679256558839
"4824" 964.6 46.9118256260881 7.08245898538995
"4825" 964.8 50.5060282940921 6.13065086791399
"4826" 965 54.4895490125973 5.0373762967151
"4827" 965.2 58.0425409044578 4.59802654204615
"4828" 965.4 61.5126926189735 4.86480319117085
"4829" 965.6 64.194897304123 5.82124316210456
"4830" 965.8 64.2034620939193 6.61534819733194
"4831" 966 64.04092371712 6.60619462738104
"4832" 966.2 64.1548024164194 6.56253369218004
"4833" 966.4 64.1948282111964 6.43415354573136
"4834" 966.6 64.2409995594194 6.31976630466179
"4835" 966.8 64.3142207884193 5.90528651695641
"4836" 967 64.6544841467135 5.61536086397602
"4837" 967.2 65.9621801595312 5.30893898523492
"4838" 967.4 68.189009069014 4.76146891371767
"4839" 967.6 70.9070028191644 3.95474709913288
"4840" 967.8 74.1393417742353 3.36277960236541
"4841" 968 77.045182876798 3.54227099877692
"4842" 968.2 80.2899250102353 3.9892377382243
"4843" 968.4 84.2398867172156 4.31795154064159
"4844" 968.6 87.6042714665691 5.73682642553326
"4845" 968.8 90.5777322897323 7.78031987651878
"4846" 969 93.9275483861648 9.99156808520489
"4847" 969.2 96.6956476760579 12.5145140836532
"4848" 969.4 99.694449115223 14.5474149655924
"4849" 969.6 102.705484051163 16.6894892035543
"4850" 969.8 105.52453996319 19.0799398085869
"4851" 970 108.383063531737 20.9466868045995
"4852" 970.2 109.304201299834 22.6369232556962
"4853" 970.4 109.678787511639 24.5916661900876
"4854" 970.6 110.343272465439 27.0946689469088
"4855" 970.8 110.798436398958 29.0718477090846
"4856" 971 111.307133165594 30.6737989502747
"4857" 971.2 112.678215440963 32.6432223690043
"4858" 971.4 115.067694258133 34.3893879622877
"4859" 971.6 118.455895839179 35.727122109549
"4860" 971.8 122.21604136764 36.1959220303593
"4861" 972 124.106758660863 36.2546548458029
"4862" 972.2 124.179719030456 36.501002049367
"4863" 972.4 123.955831673879 36.7321163057826
"4864" 972.6 123.660026892919 37.2657424396543
"4865" 972.8 123.506262312019 38.3398647237134
"4866" 973 124.078232758554 40.4416310730654
"4867" 973.2 125.617868077374 43.5152737553844
"4868" 973.4 127.200863808852 47.0118271334747
"4869" 973.6 128.440900751594 50.4375427202747
"4870" 973.8 129.26434122309 53.8558016974652
"4871" 974 130.619114215587 57.5567407449521
"4872" 974.2 132.224164889832 61.1510502750231
"4873" 974.4 132.012952549231 62.6850932438374
"4874" 974.6 130.904153266376 64.1670330372193
"4875" 974.8 129.95331680993 65.8274239331945
"4876" 975 129.788942622379 67.5214591134802
"4877" 975.2 130.499692105947 70.1743875371984
"4878" 975.4 131.959371579958 73.7781681073346
"4879" 975.6 132.741156469724 75.3335360729476
"4880" 975.8 132.811400426503 75.1555131876021
"4881" 976 132.342639541151 75.0782259556902
"4882" 976.2 131.949585281082 74.8278354603043
"4883" 976.4 131.535856912842 74.5276539949088
"4884" 976.6 131.106347826919 73.780110341161
"4885" 976.8 131.018760407419 72.7127013949332
"4886" 977 130.082299425998 72.0968125775836
"4887" 977.2 126.968162019139 71.4077013011431
"4888" 977.4 123.501059751011 70.6607627744125
"4889" 977.6 120.027017731952 69.8562236492724
"4890" 977.8 116.486820141088 68.6716592594541
"4891" 978 114.015056846617 68.0906092534454
"4892" 978.2 112.978698271744 67.7261671501462
"4893" 978.4 112.818650745919 67.7926132834142
"4894" 978.6 112.902966926596 67.5991690303682
"4895" 978.8 113.157444303967 67.2261985192282
"4896" 979 113.609681000379 66.6995383408231
"4897" 979.2 113.329815420714 65.1266611983765
"4898" 979.4 112.638737617623 62.1196679213169
"4899" 979.6 112.071241961399 58.6726524065814
"4900" 979.8 111.923168858212 55.1704353978024
"4901" 980 112.522783111433 51.6918660643882
"4902" 980.2 113.053514167272 48.4863371531466
"4903" 980.4 113.321828201057 45.2911248866768
"4904" 980.6 114.642832541569 42.1929535600918
"4905" 980.8 116.619524104458 39.3492760042962
"4906" 981 118.788984633694 36.7112596283293
"4907" 981.2 120.861253092672 33.9416712703643
"4908" 981.4 121.506251230139 32.7531213710316
"4909" 981.6 121.331028570496 33.0105197225077
"4910" 981.8 120.809558847184 33.4314048182808
"4911" 982 120.365071587919 33.4956466258422
"4912" 982.2 119.974014259789 33.7579139524511
"4913" 982.4 119.093582700284 33.3883118042734
"4914" 982.6 117.449535378647 31.8502306693439
"4915" 982.8 115.691903795129 29.8846659553005
"4916" 983 113.564591647388 27.0846781756167
"4917" 983.2 111.933204010177 24.4117472241326
"4918" 983.4 110.150710142419 21.746591699002
"4919" 983.6 107.699521823366 19.0801110040995
"4920" 983.8 105.370208749054 16.1958531033731
"4921" 984 102.964164614826 13.3355411540553
"4922" 984.2 100.821867935138 11.5797379496856
"4923" 984.4 98.3588888446506 11.2585771134231
"4924" 984.6 95.0804083161756 11.1268188216231
"4925" 984.8 91.2497763565155 11.1057037107577
"4926" 985 88.3553454519193 11.4715029605092
"4927" 985.2 86.0371289019944 12.2138247289731
"4928" 985.4 84.3421999470481 12.1577419830123
"4929" 985.6 84.0426824711648 11.6312268276049
"4930" 985.8 84.161584764829 10.9932085056411
"4931" 986 84.1080673944373 10.7126086228506
"4932" 986.2 83.3758497574803 10.2162940408914
"4933" 986.4 81.3666813655298 8.55227796651265
"4934" 986.6 78.5481513994948 6.46832072684949
"4935" 986.8 75.7443690823151 4.12934880516909
"4936" 987 72.7082842893696 2.34702457403922
"4937" 987.2 70.3586332423694 2.46508361797933
"4938" 987.4 68.7825812664385 3.48287970604983
"4939" 987.6 67.2531199210272 4.98240436415249
"4940" 987.8 65.1585820494194 6.18032345752814
"4941" 988 63.7199680091572 7.01472823099503
"4942" 988.2 63.5122948732038 6.94921310257517
"4943" 988.4 63.7628292163767 6.95447291462308
"4944" 988.6 64.3733610118424 7.07975590575769
"4945" 988.8 64.6108131084194 6.98227002259776
"4946" 989 65.2243262656542 7.38482438224724
"4947" 989.2 65.2012860829937 8.55693862570416
"4948" 989.4 65.285175536356 10.4293658920245
"4949" 989.6 65.2390367460063 12.6894594321013
"4950" 989.8 64.8513508040122 15.0058456742588
"4951" 990 64.8677732796594 17.8567395705631
"4952" 990.2 64.687322592241 20.7723090578524
"4953" 990.4 64.6873674362078 23.4763433297577
"4954" 990.6 64.9351368103394 26.7987356407231
"4955" 990.8 65.1386918269594 30.0648772963431
"4956" 991 65.3005538143605 33.0276878257211
"4957" 991.2 66.2223369216313 35.7347885296562
"4958" 991.4 67.5944367551142 38.6862615231231
"4959" 991.6 69.4359031182116 41.3014639815776
"4960" 991.8 71.9786529339944 43.4226976168918
"4961" 992 74.9396797364977 44.317737910599
"4962" 992.2 78.4000444443591 44.6325820215267
"4963" 992.4 82.243930252623 44.6614729454934
"4964" 992.6 85.9618617857135 44.6849955163486
"4965" 992.8 89.4952830616309 44.5562623437
"4966" 993 93.0265528427256 45.2247667536981
"4967" 993.2 96.5439176308131 45.8753233194606
"4968" 993.4 100.261725533288 46.0070816112606
"4969" 993.6 103.790073505726 46.3886316645981
"4970" 993.8 106.914146450419 46.5278256827813
"4971" 994 108.830112976526 46.3394837303552
"4972" 994.2 109.245267139907 46.374839892184
"4973" 994.4 110.395558201177 46.7742904226294
"4974" 994.6 112.880031453394 47.8475802498418
"4975" 994.8 116.351984998496 48.9130135522577
"4976" 995 120.099763498426 50.0026446803179
"4977" 995.2 123.462329574619 51.4283863259481
"4978" 995.4 125.929657596798 52.0319034083932
"4979" 995.6 127.377464197149 51.4774588799237
"4980" 995.8 128.891772999151 50.3570468008548
"4981" 996 128.979965707719 50.3347727797129
"4982" 996.2 127.957549794996 51.1512153039885
"4983" 996.4 127.260991673834 51.6749497331136
"4984" 996.6 126.773364835792 52.3766369733878
"4985" 996.8 126.553646971042 53.7162364760948
"4986" 997 127.036803235695 56.150130412207
"4987" 997.2 128.014372890919 59.2269344610155
"4988" 997.4 129.353336375263 62.5886222256427
"4989" 997.6 131.588258855197 66.0559289072157
"4990" 997.8 133.002271200151 68.2939705267123
"4991" 998 132.918444515364 68.4647199003083
"4992" 998.2 133.106333488769 68.0500864258468
"4993" 998.4 133.207770066065 68.0894053216856
"4994" 998.6 133.239306250154 68.1279655360516
"4995" 998.8 133.324450171675 68.1099438851975
"4996" 999 133.533208569249 68.2765885332188
"4997" 999.2 133.285290268738 68.2120969128504
"4998" 999.4 132.63537028691 67.8819183057995
"4999" 999.6 132.207197278112 67.7139082667961
"5000" 999.8 131.7054 67.68254
"5001" 1000 130.6996 68.39886
"5002" 1000.2 129.2712 70.26139
"5003" 1000.4 127.8576 72.57912
"5004" 1000.6 126.3113 75.46733
"5005" 1000.8 124.65 78.06032
"5006" 1001 122.929 80.43
"5007" 1001.2 121.3099 82.63696
"5008" 1001.4 119.9624 84.5877
"5009" 1001.6 118.845 87.06791
"5010" 1001.8 118.06 89.15654
"5011" 1002 117.3917 92.3905
"5012" 1002.2 116.4896 95.43074
"5013" 1002.4 114.9931 98.92791
"5014" 1002.6 113.2064 100.9742
"5015" 1002.8 110.7627 103.9239
"5016" 1003 107.7984 107.4035
"5017" 1003.2 104.7342 109.6154
"5018" 1003.4 102.1838 110.7869
"5019" 1003.6 98.59228 112.2266
"5020" 1003.8 95.44057 112.2762
"5021" 1004 91.20258 112.5408
"5022" 1004.2 88.38936 112.2103
"5023" 1004.4 85.52611 110.9515
"5024" 1004.6 83.67846 109.2826
"5025" 1004.8 82.51472 106.963
"5026" 1005 81.52219 104.3804
"5027" 1005.2 80.15571 101.5616
"5028" 1005.4 79.5508 98.7688
"5029" 1005.6 78.56484 95.50813
"5030" 1005.8 78.0227 93.26055
"5031" 1006 77.89045 92.12939
"5032" 1006.2 77.97901 92.0213
"5033" 1006.4 78.19189 92.07003
"5034" 1006.6 78.36909 92.01899
"5035" 1006.8 78.42201 91.63233
"5036" 1007 78.33129 90.52861
"5037" 1007.2 77.812 88.40095
"5038" 1007.4 77.39794 85.32931
"5039" 1007.6 77.22298 81.76439
"5040" 1007.8 77.45462 78.2913
"5041" 1008 77.98892 74.90843
"5042" 1008.2 78.29649 71.64301
"5043" 1008.4 78.25261 69.23223
"5044" 1008.6 78.99112 68.01138
"5045" 1008.8 79.34135 67.61361
"5046" 1009 79.75218 67.72579
"5047" 1009.2 80.14658 67.55776
"5048" 1009.4 81.5668 66.19737
"5049" 1009.6 83.55741 63.96161
"5050" 1009.8 86.19036 61.06746
"5051" 1010 89.45015 58.24276
"5052" 1010.2 92.47492 56.43513
"5053" 1010.4 95.24439 54.64723
"5054" 1010.6 98.55078 52.62364
"5055" 1010.8 101.1622 50.43198
"5056" 1011 103.0271 47.55883
"5057" 1011.2 104.9698 44.2701
"5058" 1011.4 107.163 40.89474
"5059" 1011.6 109.8842 37.84804
"5060" 1011.8 112.6 35.07114
"5061" 1012 115.2605 32.63558
"5062" 1012.2 118.2271 29.97627
"5063" 1012.4 118.2698 29.28821
"5064" 1012.6 117.7438 29.09279
"5065" 1012.8 117.4115 28.53583
"5066" 1013 116.8861 26.67581
"5067" 1013.2 116.5976 25.3833
"5068" 1013.4 115.915 24.14817
"5069" 1013.6 115.3466 23.38625
"5070" 1013.8 115.3761 22.71748
"5071" 1014 115.2887 22.47267
"5072" 1014.2 115.3736 22.56614
"5073" 1014.4 115.693 23.31062
"5074" 1014.6 115.7651 23.56797
"5075" 1014.8 115.7371 23.68691
"5076" 1015 115.4686 23.8003
"5077" 1015.2 115.113 24.01748
"5078" 1015.4 114.7606 23.6976
"5079" 1015.6 114.0655 22.85359
"5080" 1015.8 112.8114 20.63836
"5081" 1016 110.6848 18.38588
"5082" 1016.2 108.0476 16.15044
"5083" 1016.4 105.3099 13.94727
"5084" 1016.6 102.2912 11.82566
"5085" 1016.8 99.376 9.695941
"5086" 1017 98.39729 8.843572
"5087" 1017.2 97.35462 8.536386
"5088" 1017.4 96.06737 8.59938
"5089" 1017.6 93.28878 7.606402
"5090" 1017.8 90.41386 6.161556
"5091" 1018 88.4138 5.639687
"5092" 1018.2 85.45443 4.420128
"5093" 1018.4 81.97681 3.04239
"5094" 1018.6 78.71366 1.895801
"5095" 1018.8 76.3584 1.199018
"5096" 1019 75.44246 1.304711
"5097" 1019.2 74.2788 1.770312
"5098" 1019.4 71.42429 2.411379
"5099" 1019.6 67.60243 2.348712
"5100" 1019.8 63.65247 1.43416
"5101" 1020 61.28617 0.8780072
"5102" 1020.2 59.38334 1.46307
"5103" 1020.4 57.77169 2.609894
"5104" 1020.6 54.27327 3.936656
"5105" 1020.8 50.34228 5.128489
"5106" 1021 46.57154 5.805484
"5107" 1021.2 42.4509 6.237393
"5108" 1021.4 39.25937 6.553469
"5109" 1021.6 37.32174 6.971466
"5110" 1021.8 36.63921 8.180557
"5111" 1022 34.36411 10.10116
"5112" 1022.2 31.13265 12.51055
"5113" 1022.4 27.82182 14.76605
"5114" 1022.6 24.61341 17.20848
"5115" 1022.8 21.37929 19.43253
"5116" 1023 18.15608 21.70277
"5117" 1023.2 15.71809 24.49948
"5118" 1023.4 14.52473 27.49885
"5119" 1023.6 13.03977 31.55775
"5120" 1023.8 11.72773 35.9222
"5121" 1024 9.714981 39.72935
"5122" 1024.2 6.989778 43.38564
"5123" 1024.4 3.885406 46.82267
"5124" 1024.6 2.925635 48.93228
"5125" 1024.8 3.44102 51.04958
"5126" 1025 4.301013 54.18121
"5127" 1025.2 5.72463 57.82248
"5128" 1025.4 6.987631 61.34841
"5129" 1025.6 8.109031 63.92199
"5130" 1025.8 9.129821 66.53276
"5131" 1026 10.38025 68.69918
"5132" 1026.2 11.01347 69.92719
"5133" 1026.4 11.10892 71.90807
"5134" 1026.6 10.64597 74.74891
"5135" 1026.8 9.481781 77.36264
"5136" 1027 7.207951 80.71487
"5137" 1027.2 4.589796 83.47296
"5138" 1027.4 2.24061 84.78849
"5139" 1027.6 2.496347 84.61015
"5140" 1027.8 3.061847 84.70735
"5141" 1028 3.524278 85.843
"5142" 1028.2 4.570005 87.75474
"5143" 1028.4 6.29176 90.25313
"5144" 1028.6 8.358845 92.96336
"5145" 1028.8 10.20373 96.31644
"5146" 1029 12.01915 100.3938
"5147" 1029.2 13.57714 104.4442
"5148" 1029.4 14.73466 108.3644
"5149" 1029.6 16.8564 110.4575
"5150" 1029.8 19.53944 112.5151
"5151" 1030 22.01584 114.6441
"5152" 1030.2 25.11066 116.6776
"5153" 1030.4 28.63752 118.4781
"5154" 1030.6 32.71454 119.9082
"5155" 1030.8 36.68294 121.202
"5156" 1031 40.13973 121.2699
"5157" 1031.2 43.23105 120.7985
"5158" 1031.4 44.51666 120.1261
"5159" 1031.6 44.40175 119.8483
"5160" 1031.8 44.40219 119.8329
"5161" 1032 44.33135 120.0456
"5162" 1032.2 44.39126 120.5633
"5163" 1032.4 45.14031 121.0574
"5164" 1032.6 47.0633 121.8095
"5165" 1032.8 49.67572 123.2979
"5166" 1033 52.20485 125.7509
"5167" 1033.2 54.09022 129.286
"5168" 1033.4 55.15171 132.8371
"5169" 1033.6 55.85693 134.5362
"5170" 1033.8 55.99629 134.4459
"5171" 1034 56.20246 134.0768
"5172" 1034.2 57.03373 133.8285
"5173" 1034.4 58.21971 133.1978
"5174" 1034.6 61.22496 132.5308
"5175" 1034.8 65.03495 131.5866
"5176" 1035 68.79444 130.5633
"5177" 1035.2 72.74553 130.157
"5178" 1035.4 76.83798 130.3242
"5179" 1035.6 81.00105 130.5449
"5180" 1035.8 84.92528 130.5992
"5181" 1036 89.41592 130.5555
"5182" 1036.2 92.43548 130.3552
"5183" 1036.4 93.61376 129.8488
"5184" 1036.6 96.08274 128.3049
"5185" 1036.8 99.04956 125.6928
"5186" 1037 102.0496 123.0046
"5187" 1037.2 105.6673 120.8818
"5188" 1037.4 109.4658 119.5737
"5189" 1037.6 111.2849 118.6964
"5190" 1037.8 111.4038 117.9242
"5191" 1038 111.5502 116.0957
"5192" 1038.2 112.6768 112.7714
"5193" 1038.4 114.4865 109.0613
"5194" 1038.6 116.6224 105.7829
"5195" 1038.8 119.4994 102.7826
"5196" 1039 121.6732 101.3841
"5197" 1039.2 123.9154 100.1035
"5198" 1039.4 124.8765 99.21168
"5199" 1039.6 125.5161 97.25172
"5200" 1039.8 125.9021 94.36732
"5201" 1040 126.566 90.48984
"5202" 1040.2 127.376 86.66214
"5203" 1040.4 128.5152 82.49138
"5204" 1040.6 129.6008 78.72488
"5205" 1040.8 130.9162 75.11627
"5206" 1041 132.584 71.94866
"5207" 1041.2 133.3239 68.61518
"5208" 1041.4 132.961 65.89753
"5209" 1041.6 131.5785 62.88091
"5210" 1041.8 129.909 58.98895
"5211" 1042 128.3995 55.04171
"5212" 1042.2 127.179 51.55292
"5213" 1042.4 125.5015 48.0391
"5214" 1042.6 124.0951 44.65103
"5215" 1042.8 123.2839 41.96518
"5216" 1043 122.6317 39.37821
"5217" 1043.2 122.5012 36.14446
"5218" 1043.4 122.4761 33.56708
"5219" 1043.6 120.9803 30.69106
"5220" 1043.8 118.9858 28.82392
"5221" 1044 116.1169 27.20485
"5222" 1044.2 112.7413 26.22944
"5223" 1044.4 109.4486 26.11197
"5224" 1044.6 106.9676 26.78288
"5225" 1044.8 106.806 27.42673
"5226" 1045 107.0944 27.58847
"5227" 1045.2 107.2129 27.51443
"5228" 1045.4 107.25 27.24609
"5229" 1045.6 107.3136 27.05026
"5230" 1045.8 107.4823 26.81991
"5231" 1046 107.5471 26.43668
"5232" 1046.2 107.3301 25.83848
"5233" 1046.4 106.6361 24.96427
"5234" 1046.6 105.4273 23.6384
"5235" 1046.8 103.4301 21.8301
"5236" 1047 101.0146 20.00042
"5237" 1047.2 98.66779 17.86022
"5238" 1047.4 96.26851 15.40896
"5239" 1047.6 94.05586 12.45131
"5240" 1047.8 91.61569 9.064328
"5241" 1048 90.60064 7.150738
"5242" 1048.2 90.59924 7.178266
"5243" 1048.4 90.5114 7.250929
"5244" 1048.6 90.4874 7.486416
"5245" 1048.8 90.04239 7.698586
"5246" 1049 89.0188 7.508822
"5247" 1049.2 86.3982 6.859772
"5248" 1049.4 83.14273 6.138636
"5249" 1049.6 79.92606 6.174431
"5250" 1049.8 76.93312 6.813303
"5251" 1050 73.73846 7.285865
"5252" 1050.2 70.77431 7.696792
"5253" 1050.4 67.24534 8.055187
"5254" 1050.6 63.82792 7.904679
"5255" 1050.8 60.09858 7.4628
"5256" 1051 56.79277 7.336735
"5257" 1051.2 55.39336 7.932915
"5258" 1051.4 54.79678 8.227347
"5259" 1051.6 53.05289 8.918796
"5260" 1051.8 49.96944 10.08669
"5261" 1052 46.33841 10.53682
"5262" 1052.2 42.56796 10.35153
"5263" 1052.4 39.04358 9.620249
"5264" 1052.6 37.24867 8.646817
"5265" 1052.8 37.29428 8.610601
"5266" 1053 37.24829 8.793088
"5267" 1053.2 37.45695 9.280576
"5268" 1053.4 37.36474 9.669615
"5269" 1053.6 36.96409 10.34425
"5270" 1053.8 35.58283 11.59644
"5271" 1054 33.74326 13.32148
"5272" 1054.2 31.71793 15.03334
"5273" 1054.4 29.36577 16.76402
"5274" 1054.6 26.38962 18.61042
"5275" 1054.8 23.51763 20.56094
"5276" 1055 20.31218 22.19033
"5277" 1055.2 17.81829 24.32541
"5278" 1055.4 15.73667 26.90164
"5279" 1055.6 13.3387 29.46635
"5280" 1055.8 11.06266 32.362
"5281" 1056 8.857099 36.05451
"5282" 1056.2 8.600781 39.69374
"5283" 1056.4 8.44784 43.40193
"5284" 1056.6 9.174411 47.38569
"5285" 1056.8 10.06211 50.51561
"5286" 1057 10.60363 53.55693
"5287" 1057.2 11.86219 55.82307
"5288" 1057.4 13.03223 56.78494
"5289" 1057.6 13.60917 56.72116
"5290" 1057.8 13.56106 56.78269
"5291" 1058 13.15668 56.61818
"5292" 1058.2 12.49302 56.22789
"5293" 1058.4 12.15677 56.1935
"5294" 1058.6 11.6439 56.14286
"5295" 1058.8 10.63472 56.36522
"5296" 1059 9.002199 58.05976
"5297" 1059.2 6.791711 59.80638
"5298" 1059.4 3.954633 61.85775
"5299" 1059.6 2.736459 62.74507
"5300" 1059.8 2.80977 62.96694
"5301" 1060 2.922827 63.95375
"5302" 1060.2 3.009015 65.8314
"5303" 1060.4 3.886607 68.54071
"5304" 1060.6 5.700627 71.4541
"5305" 1060.8 7.910823 74.33691
"5306" 1061 10.38084 77.08145
"5307" 1061.2 12.53162 79.34972
"5308" 1061.4 15.44527 82.06222
"5309" 1061.6 18.38758 84.53677
"5310" 1061.8 21.24742 86.55647
"5311" 1062 23.92468 88.2081
"5312" 1062.2 26.65817 89.73176
"5313" 1062.4 29.85067 90.40685
"5314" 1062.6 33.39181 89.73989
"5315" 1062.8 35.98414 88.13222
"5316" 1063 37.2237 86.11459
"5317" 1063.2 37.87156 84.03447
"5318" 1063.4 38.25289 82.62738
"5319" 1063.6 37.92675 81.02459
"5320" 1063.8 37.55257 79.63688
"5321" 1064 37.12252 76.51609
"5322" 1064.2 36.94252 73.43977
"5323" 1064.4 35.82255 70.41661
"5324" 1064.6 34.2738 66.7398
"5325" 1064.8 32.60081 63.47706
"5326" 1065 30.49394 60.09978
"5327" 1065.2 28.40266 56.87346
"5328" 1065.4 26.64482 54.04392
"5329" 1065.6 24.86594 50.90981
"5330" 1065.8 23.55379 47.67465
"5331" 1066 22.36117 44.89869
"5332" 1066.2 21.62202 41.85775
"5333" 1066.4 21.33811 37.95902
"5334" 1066.6 21.99187 34.04005
"5335" 1066.8 22.98844 30.41684
"5336" 1067 23.8201 26.94059
"5337" 1067.2 24.23083 23.17614
"5338" 1067.4 24.86447 19.33626
"5339" 1067.6 25.08381 16.02212
"5340" 1067.8 25.28777 15.99292
"5341" 1068 25.48915 16.22234
"5342" 1068.2 25.98734 16.49926
"5343" 1068.4 26.88765 16.74956
"5344" 1068.6 28.57597 15.93775
"5345" 1068.8 30.9886 13.68792
"5346" 1069 33.81558 11.28919
"5347" 1069.2 36.81592 9.960456
"5348" 1069.4 40.46141 8.917538
"5349" 1069.6 44.34245 8.087703
"5350" 1069.8 48.33624 7.828692
"5351" 1070 52.46945 7.485278
"5352" 1070.2 56.46818 7.57371
"5353" 1070.4 60.1159 7.717
"5354" 1070.6 64.10646 7.780707
"5355" 1070.8 68.1012 7.534937
"5356" 1071 72.31626 7.507387
"5357" 1071.2 76.316 7.637953
"5358" 1071.4 80.41039 7.593179
"5359" 1071.6 84.48064 8.119172
"5360" 1071.8 88.03017 9.690572
"5361" 1072 91.06393 12.2288
"5362" 1072.2 93.77566 14.82225
"5363" 1072.4 96.31326 18.75816
"5364" 1072.6 98.34241 22.49646
"5365" 1072.8 100.0953 25.6025
"5366" 1073 101.8369 28.1998
"5367" 1073.2 104.2832 30.54146
"5368" 1073.4 107.5319 33.28189
"5369" 1073.6 110.2235 35.65033
"5370" 1073.8 112.0567 37.6026
"5371" 1074 114.7124 39.1881
"5372" 1074.2 118.0926 40.16323
"5373" 1074.4 122.4129 41.09488
"5374" 1074.6 125.058 41.57356
"5375" 1074.8 126.4123 42.49673
"5376" 1075 125.8124 42.59623
"5377" 1075.2 125.2561 42.53338
"5378" 1075.4 124.5161 42.34571
"5379" 1075.6 124.0828 41.88095
"5380" 1075.8 124.0632 41.72603
"5381" 1076 124.0062 41.44637
"5382" 1076.2 123.8402 40.95543
"5383" 1076.4 123.7232 40.27157
"5384" 1076.6 123.5107 39.79742
"5385" 1076.8 123.177 39.41403
"5386" 1077 122.7135 39.0814
"5387" 1077.2 122.4102 38.89752
"5388" 1077.4 123.0047 38.80638
"5389" 1077.6 122.8898 38.81589
"5390" 1077.8 122.6932 38.86107
"5391" 1078 122.6237 38.83688
"5392" 1078.2 122.5659 38.87348
"5393" 1078.4 122.5061 38.89613
"5394" 1078.6 122.471 38.91472
"5395" 1078.8 122.4009 38.97174
"5396" 1079 122.4173 38.94108
"5397" 1079.2 122.3952 38.97457
"5398" 1079.4 122.4037 38.98166
"5399" 1079.6 122.4449 38.94852
"5400" 1079.8 122.4519 38.90514
"5401" 1080 122.6002 38.85481
"5402" 1080.2 122.6246 38.88859
"5403" 1080.4 122.6349 38.91008
"5404" 1080.6 122.6561 38.90867
"5405" 1080.8 122.5902 38.93866
"5406" 1081 122.4939 38.96111
"5407" 1081.2 122.442 39.02551
"5408" 1081.4 122.4265 39.0973
"5409" 1081.6 121.2575 39.60857
"5410" 1081.8 119.5606 40.36755
"5411" 1082 118.2984 41.19297
"5412" 1082.2 116.9344 41.74986
"5413" 1082.4 116.5021 42.01861
"5414" 1082.6 116.6364 42.29155
"5415" 1082.8 116.6063 42.57677
"5416" 1083 116.4941 43.32992
"5417" 1083.2 115.954 44.93439
"5418" 1083.4 115.6122 46.82941
"5419" 1083.6 115.7437 49.54711
"5420" 1083.8 116.1936 52.08241
"5421" 1084 116.9415 54.57238
"5422" 1084.2 118.3621 57.20466
"5423" 1084.4 120.0072 59.81788
"5424" 1084.6 121.6617 62.70648
"5425" 1084.8 123.3759 65.29558
"5426" 1085 125.877 67.32271
"5427" 1085.2 129.185 68.70714
"5428" 1085.4 131.5363 68.78617
"5429" 1085.6 131.1044 69.11428
"5430" 1085.8 130.2234 69.25191
"5431" 1086 129.3396 69.53966
"5432" 1086.2 128.6712 70.10882
"5433" 1086.4 127.9759 72.32663
"5434" 1086.6 126.6479 75.03706
"5435" 1086.8 124.5262 77.08702
"5436" 1087 121.8788 79.45954
"5437" 1087.2 119.4642 82.5501
"5438" 1087.4 117.0763 84.93494
"5439" 1087.6 115.0281 87.32125
"5440" 1087.8 112.6233 89.27525
"5441" 1088 110.1852 91.17205
"5442" 1088.2 108.0026 92.57311
"5443" 1088.4 105.3646 93.2097
"5444" 1088.6 102.921 93.75986
"5445" 1088.8 100.4913 93.86871
"5446" 1089 99.16753 93.42194
"5447" 1089.2 98.87369 93.27754
"5448" 1089.4 99.05557 93.10173
"5449" 1089.6 99.20012 93.22074
"5450" 1089.8 99.37852 93.29372
"5451" 1090 99.32969 93.26794
"5452" 1090.2 99.40003 93.26756
"5453" 1090.4 99.64154 93.40207
"5454" 1090.6 99.66385 93.57026
"5455" 1090.8 99.71241 93.80942
"5456" 1091 99.79695 94.51321
"5457" 1091.2 99.08949 96.29006
"5458" 1091.4 98.0445 98.63903
"5459" 1091.6 96.66611 101.023
"5460" 1091.8 95.25633 103.7393
"5461" 1092 93.72536 106.3785
"5462" 1092.2 91.30082 108.1188
"5463" 1092.4 88.20813 109.0839
"5464" 1092.6 85.45184 108.6503
"5465" 1092.8 83.32015 107.3649
"5466" 1093 81.3845 106.4431
"5467" 1093.2 79.88922 105.4494
"5468" 1093.4 78.73466 104.7829
"5469" 1093.6 77.68636 104.2972
"5470" 1093.8 76.41009 103.5147
"5471" 1094 74.76587 102.7761
"5472" 1094.2 72.53225 101.461
"5473" 1094.4 70.53025 99.69172
"5474" 1094.6 68.66919 97.86479
"5475" 1094.8 67.62353 96.18125
"5476" 1095 66.17522 93.75577
"5477" 1095.2 63.94811 91.82455
"5478" 1095.4 61.65648 90.07616
"5479" 1095.6 59.06243 87.86916
"5480" 1095.8 56.59422 85.85753
"5481" 1096 54.16073 84.50864
"5482" 1096.2 51.64786 83.10695
"5483" 1096.4 48.99952 80.92696
"5484" 1096.6 46.55047 78.66054
"5485" 1096.8 44.85669 76.34044
"5486" 1097 44.29837 73.70209
"5487" 1097.2 44.13514 70.84398
"5488" 1097.4 43.82537 67.58219
"5489" 1097.6 44.31561 64.25188
"5490" 1097.8 45.46662 61.29791
"5491" 1098 46.53132 58.59922
"5492" 1098.2 48.0149 55.56279
"5493" 1098.4 50.1893 52.53986
"5494" 1098.6 52.62558 49.39022
"5495" 1098.8 55.48623 46.88939
"5496" 1099 58.81936 44.43705
"5497" 1099.2 62.11068 42.76953
"5498" 1099.4 65.65332 41.34366
"5499" 1099.6 69.02312 40.13274
"5500" 1099.8 72.37405 40.27834
"5501" 1100 75.62782 41.13614
"5502" 1100.2 78.50694 42.6851
"5503" 1100.4 81.68334 44.57225
"5504" 1100.6 83.953 46.67622
"5505" 1100.8 85.05169 49.31295
"5506" 1101 85.26595 52.20432
"5507" 1101.2 85.85298 55.26585
"5508" 1101.4 87.04096 58.58796
"5509" 1101.6 87.15684 61.91733
"5510" 1101.8 86.49173 65.50419
"5511" 1102 85.26411 68.87226
"5512" 1102.2 83.97016 72.10209
"5513" 1102.4 83.3456 74.53972
"5514" 1102.6 83.46308 75.35598
"5515" 1102.8 83.27173 75.4557
"5516" 1103 83.06279 75.33025
"5517" 1103.2 82.96553 75.28794
"5518" 1103.4 83.06618 75.26822
"5519" 1103.6 83.04331 75.31086
"5520" 1103.8 83.08511 75.29614
"5521" 1104 83.10614 75.32696
"5522" 1104.2 83.0176 75.42084
"5523" 1104.4 82.31888 76.56968
"5524" 1104.6 81.28719 78.36661
"5525" 1104.8 80.01968 80.85337
"5526" 1105 78.60275 83.6548
"5527" 1105.2 77.15116 86.73336
"5528" 1105.4 76.00453 90.20176
"5529" 1105.6 75.10703 93.91348
"5530" 1105.8 74.16463 97.04672
"5531" 1106 73.53561 99.70962
"5532" 1106.2 73.47603 102.83
"5533" 1106.4 73.41121 106.4861
"5534" 1106.6 73.35227 110.1651
"5535" 1106.8 73.60362 113.7718
"5536" 1107 74.39678 117.3899
"5537" 1107.2 74.89251 120.9545
"5538" 1107.4 74.41781 124.8484
"5539" 1107.6 73.93143 128.2893
"5540" 1107.8 73.98241 131.6976
"5541" 1108 73.68513 133.8704
"5542" 1108.2 73.68801 133.858
"5543" 1108.4 73.47549 133.042
"5544" 1108.6 73.76929 132.5264
"5545" 1108.8 73.94256 132.137
"5546" 1109 74.14556 131.9628
"5547" 1109.2 74.22817 131.9278
"5548" 1109.4 74.9124 132.2566
"5549" 1109.6 76.11963 133.2005
"5550" 1109.8 77.23659 133.9142
"5551" 1110 78.30357 134.0385
"5552" 1110.2 80.07613 134.2614
"5553" 1110.4 81.85327 134.0872
"5554" 1110.6 82.87905 133.5189
"5555" 1110.8 85.5272 132.826
"5556" 1111 87.6831 132.6746
"5557" 1111.2 88.81174 132.3655
"5558" 1111.4 88.98299 132.3285
"5559" 1111.6 89.17832 132.0164
"5560" 1111.8 89.86614 131.4016
"5561" 1112 91.84077 130.4945
"5562" 1112.2 94.65282 129.4706
"5563" 1112.4 97.49377 128.067
"5564" 1112.6 100.208 126.9455
"5565" 1112.8 101.8022 125.8337
"5566" 1113 103.419 123.8163
"5567" 1113.2 106.3656 121.5005
"5568" 1113.4 109.6808 119.307
"5569" 1113.6 112.5397 116.6207
"5570" 1113.8 115.6301 113.4496
"5571" 1114 118.3745 110.6328
"5572" 1114.2 119.9965 107.6229
"5573" 1114.4 122.4573 103.5213
"5574" 1114.6 125.138 99.60685
"5575" 1114.8 126.9645 96.0445
"5576" 1115 128.6978 91.86813
"5577" 1115.2 130.1191 88.14528
"5578" 1115.4 130.5009 84.39228
"5579" 1115.6 130.4482 80.5295
"5580" 1115.8 130.6646 76.22318
"5581" 1116 131.7862 73.03537
"5582" 1116.2 133.098 69.65568
"5583" 1116.4 133.4889 67.43011
"5584" 1116.6 132.9944 64.91714
"5585" 1116.8 132.0365 61.98698
"5586" 1117 131.269 58.02172
"5587" 1117.2 130.9739 54.18579
"5588" 1117.4 130.3612 50.10954
"5589" 1117.6 129.3562 46.28192
"5590" 1117.8 128.2424 42.67793
"5591" 1118 126.4315 39.89975
"5592" 1118.2 123.9698 36.67892
"5593" 1118.4 121.9692 32.75714
"5594" 1118.6 119.8814 29.0233
"5595" 1118.8 117.8263 26.0172
"5596" 1119 115.0481 23.71565
"5597" 1119.2 112.405 22.13824
"5598" 1119.4 108.5493 20.3743
"5599" 1119.6 104.8239 18.17177
"5600" 1119.8 101.8035 16.41499
"5601" 1120 98.51544 15.3475
"5602" 1120.2 95.58995 14.56764
"5603" 1120.4 92.51076 12.86723
"5604" 1120.6 89.55623 11.30465
"5605" 1120.8 86.35063 9.075427
"5606" 1121 83.88112 6.170197
"5607" 1121.2 81.14179 3.96529
"5608" 1121.4 79.39779 3.365866
"5609" 1121.6 78.62093 3.943046
"5610" 1121.8 78.28509 4.834315
"5611" 1122 77.572 6.068334
"5612" 1122.2 76.31724 8.01038
"5613" 1122.4 74.80911 10.34139
"5614" 1122.6 73.45983 12.80758
"5615" 1122.8 71.72604 15.31975
"5616" 1123 71.34248 16.71844
"5617" 1123.2 71.72421 17.27261
"5618" 1123.4 71.73991 17.40412
"5619" 1123.6 71.71405 17.19338
"5620" 1123.8 71.67775 16.6637
"5621" 1124 71.74592 16.12
"5622" 1124.2 71.75706 15.817
"5623" 1124.4 71.56978 15.53207
"5624" 1124.6 71.83759 15.48643
"5625" 1124.8 71.71233 15.34612
"5626" 1125 70.91603 15.27721
"5627" 1125.2 69.28347 15.24601
"5628" 1125.4 66.49742 15.1032
"5629" 1125.6 63.75949 14.78435
"5630" 1125.8 60.41806 14.49221
"5631" 1126 57.43011 14.01314
"5632" 1126.2 54.47695 13.05927
"5633" 1126.4 51.28349 11.8544
"5634" 1126.6 47.90948 10.36982
"5635" 1126.8 44.26366 8.925491
"5636" 1127 40.67347 7.912234
"5637" 1127.2 38.47797 7.483133
"5638" 1127.4 36.93448 7.4946
"5639" 1127.6 36.56777 7.585449
"5640" 1127.8 36.04338 7.945762
"5641" 1128 35.21793 8.71125
"5642" 1128.2 32.99521 10.30745
"5643" 1128.4 29.90783 11.94094
"5644" 1128.6 27.18849 14.21402
"5645" 1128.8 24.11755 16.9207
"5646" 1129 21.26058 19.20983
"5647" 1129.2 18.81616 21.62196
"5648" 1129.4 16.28243 24.2015
"5649" 1129.6 14.97416 27.32729
"5650" 1129.8 13.54704 30.88089
"5651" 1130 11.75611 34.28762
"5652" 1130.2 9.955594 37.76585
"5653" 1130.4 8.005688 41.42137
"5654" 1130.6 6.4194 45.42428
"5655" 1130.8 4.912583 49.38476
"5656" 1131 3.384548 53.273
"5657" 1131.2 2.706073 57.30912
"5658" 1131.4 2.784628 60.97974
"5659" 1131.6 3.02615 64.4875
"5660" 1131.8 2.971837 68.16966
"5661" 1132 3.926364 72.27652
"5662" 1132.2 4.677227 76.81254
"5663" 1132.4 5.04943 81.03097
"5664" 1132.6 4.082719 85.03675
"5665" 1132.8 3.204644 88.10782
"5666" 1133 3.690483 88.17447
"5667" 1133.2 4.839461 88.61944
"5668" 1133.4 6.541744 88.84475
"5669" 1133.6 8.638629 89.56614
"5670" 1133.8 11.12209 90.83265
"5671" 1134 12.71976 92.18242
"5672" 1134.2 13.47505 93.18944
"5673" 1134.4 13.60435 93.21585
"5674" 1134.6 13.68197 93.01635
"5675" 1134.8 13.8512 92.81827
"5676" 1135 13.97327 92.49028
"5677" 1135.2 14.28224 92.26127
"5678" 1135.4 14.3374 92.25133
"5679" 1135.6 14.31386 92.07312
"5680" 1135.8 14.25836 91.69283
"5681" 1136 14.96626 91.48052
"5682" 1136.2 17.01331 91.29229
"5683" 1136.4 19.69824 91.08536
"5684" 1136.6 22.07816 91.2546
"5685" 1136.8 24.75822 91.03893
"5686" 1137 28.43724 91.24861
"5687" 1137.2 31.55346 91.97429
"5688" 1137.4 33.56355 92.94899
"5689" 1137.6 36.71346 93.87812
"5690" 1137.8 40.28575 94.97325
"5691" 1138 43.54486 96.98521
"5692" 1138.2 45.7313 98.38233
"5693" 1138.4 47.95431 100.1419
"5694" 1138.6 49.49153 102.9839
"5695" 1138.8 50.38507 105.8816
"5696" 1139 51.97307 109.294
"5697" 1139.2 53.29371 113.0615
"5698" 1139.4 53.15598 116.849
"5699" 1139.6 51.94921 120.2492
"5700" 1139.8 49.92471 122.5691
"5701" 1140 48.01384 123.687
"5702" 1140.2 47.10723 123.4173
"5703" 1140.4 47.16617 123.3959
"5704" 1140.6 47.08297 123.2655
"5705" 1140.8 47.11936 123.1039
"5706" 1141 47.13688 123.0365
"5707" 1141.2 47.24895 123.0505
"5708" 1141.4 47.25974 122.9479
"5709" 1141.6 47.25508 122.9032
"5710" 1141.8 47.20947 122.8907
"5711" 1142 47.22743 122.9501
"5712" 1142.2 47.26953 123.0067
"5713" 1142.4 47.33271 122.9759
"5714" 1142.6 47.89094 122.8564
"5715" 1142.8 48.6676 122.7276
"5716" 1143 48.9137 122.5854
"5717" 1143.2 48.713 122.4973
"5718" 1143.4 48.66199 122.4212
"5719" 1143.6 48.61244 122.4346
"5720" 1143.8 48.56304 122.421
"5721" 1144 48.55054 122.4189
"5722" 1144.2 48.46859 122.4276
"5723" 1144.4 48.4558 122.4334
"5724" 1144.6 48.4558 122.4223
"5725" 1144.8 48.46719 122.4248
"5726" 1145 48.4576 122.426
"5727" 1145.2 48.46299 122.4486
"5728" 1145.4 48.50077 122.4598
"5729" 1145.6 48.55239 122.4611
"5730" 1145.8 48.57262 122.4554
"5731" 1146 48.58087 122.4698
"5732" 1146.2 48.49497 122.5012
"5733" 1146.4 48.45824 122.5286
"5734" 1146.6 48.40832 122.6188
"5735" 1146.8 48.60945 122.6978
"5736" 1147 48.57685 122.9627
"5737" 1147.2 48.50794 123.0458
"5738" 1147.4 48.33207 123.1214
"5739" 1147.6 47.08893 123.9294
"5740" 1147.8 45.69971 125.1467
"5741" 1148 44.03757 126.0859
"5742" 1148.2 42.57275 126.3939
"5743" 1148.4 41.99832 126.1653
"5744" 1148.6 41.49821 125.7455
"5745" 1148.8 41.50859 125.6912
"5746" 1149 41.47383 125.5689
"5747" 1149.2 41.53757 125.2591
"5748" 1149.4 41.45194 124.983
"5749" 1149.6 40.67025 124.5029
"5750" 1149.8 38.9981 123.9303
"5751" 1150 36.84677 122.8028
"5752" 1150.2 34.68638 121.114
"5753" 1150.4 32.72696 119.2497
"5754" 1150.6 30.91329 117.1102
"5755" 1150.8 28.93992 115.1187
"5756" 1151 27.01946 113.1546
"5757" 1151.2 25.19134 111.4009
"5758" 1151.4 23.61565 109.2163
"5759" 1151.6 21.99235 107.2648
"5760" 1151.8 19.52708 105.0664
"5761" 1152 16.84719 103.0914
"5762" 1152.2 14.26473 100.6669
"5763" 1152.4 11.83532 97.72268
"5764" 1152.6 9.201435 94.7026
"5765" 1152.8 7.236933 92.1488
"5766" 1153 5.827037 89.61001
"5767" 1153.2 4.236649 87.14091
"5768" 1153.4 4.048898 85.56034
"5769" 1153.6 4.534317 85.18185
"5770" 1153.8 4.852194 84.78324
"5771" 1154 5.080186 84.35011
"5772" 1154.2 5.035618 84.06767
"5773" 1154.4 5.206384 83.79325
"5774" 1154.6 5.684537 82.95187
"5775" 1154.8 6.751875 81.67882
"5776" 1155 8.031353 79.9968
"5777" 1155.2 9.436266 77.79082
"5778" 1155.4 10.34725 75.48489
"5779" 1155.6 11.5525 72.76928
"5780" 1155.8 13.10896 70.26787
"5781" 1156 14.23572 67.57773
"5782" 1156.2 15.3408 64.96704
"5783" 1156.4 16.21269 62.68736
"5784" 1156.6 16.3163 61.01338
"5785" 1156.8 16.56393 58.99469
"5786" 1157 17.27051 56.57648
"5787" 1157.2 17.48445 54.3496
"5788" 1157.4 17.54213 51.7832
"5789" 1157.6 18.09668 48.63013
"5790" 1157.8 18.94271 45.15878
"5791" 1158 19.57412 41.70717
"5792" 1158.2 20.26884 38.24003
"5793" 1158.4 20.70588 34.87667
"5794" 1158.6 21.02182 30.94092
"5795" 1158.8 20.94089 27.28331
"5796" 1159 20.62146 24.3749
"5797" 1159.2 21.07849 22.09964
"5798" 1159.4 22.5049 21.2676
"5799" 1159.6 23.49862 21.13287
"5800" 1159.8 24.69739 19.81126
"5801" 1160 26.56663 17.00138
"5802" 1160.2 28.91352 14.30965
"5803" 1160.4 31.73862 11.70326
"5804" 1160.6 34.40443 10.51481
"5805" 1160.8 36.54846 10.26063
"5806" 1161 39.81413 9.418246
"5807" 1161.2 43.4203 7.525163
"5808" 1161.4 47.68102 5.268233
"5809" 1161.6 51.44693 3.578836
"5810" 1161.8 54.36287 3.409932
"5811" 1162 56.16803 4.931517
"5812" 1162.2 58.89984 6.304998
"5813" 1162.4 62.59352 7.057233
"5814" 1162.6 66.29948 7.556639
"5815" 1162.8 70.06941 7.764986
"5816" 1163 73.15211 7.626654
"5817" 1163.2 76.10813 7.237568
"5818" 1163.4 79.14618 7.05429
"5819" 1163.6 82.7743 6.120793
"5820" 1163.8 85.92272 5.024877
"5821" 1164 86.50069 4.737462
"5822" 1164.2 86.49655 4.993387
"5823" 1164.4 86.69301 5.460948
"5824" 1164.6 86.86765 6.048958
"5825" 1164.8 87.46977 7.069563
"5826" 1165 89.64788 8.276024
"5827" 1165.2 92.88892 9.863125
"5828" 1165.4 96.42765 11.57259
"5829" 1165.6 99.59465 13.35261
"5830" 1165.8 103.011 15.38673
"5831" 1166 106.9853 17.40223
"5832" 1166.2 110.7911 19.20001
"5833" 1166.4 112.9104 21.6105
"5834" 1166.6 113.4387 24.70128
"5835" 1166.8 114.7481 28.18173
"5836" 1167 116.4314 31.63328
"5837" 1167.2 118.3483 35.24545
"5838" 1167.4 119.8063 38.35687
"5839" 1167.6 121.668 41.51878
"5840" 1167.8 123.9581 44.94478
"5841" 1168 126.1198 48.31746
"5842" 1168.2 128.245 51.8655
"5843" 1168.4 130.637 55.01144
"5844" 1168.6 131.9422 56.88165
"5845" 1168.8 132.5428 58.28156
"5846" 1169 132.9972 58.92782
"5847" 1169.2 132.9641 59.26022
"5848" 1169.4 132.7648 59.39737
"5849" 1169.6 132.4585 59.68716
"5850" 1169.8 131.8632 61.14221
"5851" 1170 131.2944 63.86889
"5852" 1170.2 130.8665 67.1402
"5853" 1170.4 130.1177 70.95733
"5854" 1170.6 129.1854 74.95926
"5855" 1170.8 128.0904 78.76702
"5856" 1171 127.3349 82.35048
"5857" 1171.2 126.6492 86.09254
"5858" 1171.4 125.4669 89.93349
"5859" 1171.6 124.6119 94.08916
"5860" 1171.8 124.269 98.13808
"5861" 1172 123.2592 102.2753
"5862" 1172.2 121.4708 105.7166
"5863" 1172.4 119.4959 109.0075
"5864" 1172.6 117.4394 111.4813
"5865" 1172.8 115.1643 112.8431
"5866" 1173 112.4833 114.4473
"5867" 1173.2 109.6246 116.2651
"5868" 1173.4 106.4554 117.9303
"5869" 1173.6 102.9134 119.9372
"5870" 1173.8 99.00567 121.8428
"5871" 1174 95.20938 123.541
"5872" 1174.2 91.84717 125.402
"5873" 1174.4 89.07405 127.3103
"5874" 1174.6 86.36893 130.2462
"5875" 1174.8 84.23451 132.8783
"5876" 1175 82.0873 134.0285
"5877" 1175.2 80.29801 134.019
"5878" 1175.4 78.31199 133.6815
"5879" 1175.6 75.1369 133.5893
"5880" 1175.8 71.5795 133.3789
"5881" 1176 67.64434 133.1101
"5882" 1176.2 63.96353 132.8299
"5883" 1176.4 60.37521 132.2332
"5884" 1176.6 57.04015 131.5264
"5885" 1176.8 53.06915 131.206
"5886" 1177 48.99894 130.7943
"5887" 1177.2 44.67159 130.2272
"5888" 1177.4 40.83172 128.8295
"5889" 1177.6 36.91185 127.3168
"5890" 1177.8 33.07741 125.7797
"5891" 1178 29.30449 123.9784
"5892" 1178.2 26.03325 122.7879
"5893" 1178.4 24.01576 121.0365
"5894" 1178.6 22.07865 118.4392
"5895" 1178.8 19.87168 115.1637
"5896" 1179 17.75931 111.2603
"5897" 1179.2 16.22858 107.8616
"5898" 1179.4 14.61813 103.9531
"5899" 1179.6 12.82359 99.90995
"5900" 1179.8 11.21331 95.99021
"5901" 1180 9.603993 92.30408
"5902" 1180.2 8.183661 88.88645
"5903" 1180.4 7.295328 85.53888
"5904" 1180.6 6.372291 81.41198
"5905" 1180.8 5.205651 77.11137
"5906" 1181 4.03318 72.92631
"5907" 1181.2 2.553377 68.51891
"5908" 1181.4 1.669066 63.73498
"5909" 1181.6 2.109635 59.62725
"5910" 1181.8 2.553834 55.33364
"5911" 1182 3.477078 51.13422
"5912" 1182.2 4.99331 46.83185
"5913" 1182.4 7.188473 42.52512
"5914" 1182.6 10.43143 38.69162
"5915" 1182.8 14.14949 35.5553
"5916" 1183 18.1182 33.31797
"5917" 1183.2 21.83275 31.08123
"5918" 1183.4 25.34353 29.50109
"5919" 1183.6 28.72599 29.01992
"5920" 1183.8 29.91823 28.67451
"5921" 1184 29.76665 28.43518
"5922" 1184.2 29.81692 28.18094
"5923" 1184.4 29.93433 28.23016
"5924" 1184.6 30.04146 28.27239
"5925" 1184.8 29.96437 28.21512
"5926" 1185 29.85897 28.22479
"5927" 1185.2 29.8393 28.17518
"5928" 1185.4 29.92257 28.13623
"5929" 1185.6 30.19827 28.28622
"5930" 1185.8 31.0373 28.5733
"5931" 1186 32.22535 28.56441
"5932" 1186.2 33.92868 27.81493
"5933" 1186.4 35.92506 26.58387
"5934" 1186.6 38.62385 24.93961
"5935" 1186.8 41.75685 23.35106
"5936" 1187 44.6935 21.48256
"5937" 1187.2 47.69884 19.77059
"5938" 1187.4 51.08847 18.32155
"5939" 1187.6 54.97146 17.08372
"5940" 1187.8 59.15104 16.59856
"5941" 1188 63.13988 16.565
"5942" 1188.2 67.00249 16.57037
"5943" 1188.4 70.24913 16.68329
"5944" 1188.6 74.1339 17.12959
"5945" 1188.8 78.3537 17.72029
"5946" 1189 82.80603 18.41634
"5947" 1189.2 86.86505 18.8833
"5948" 1189.4 90.90954 18.9884
"5949" 1189.6 95.97142 19.44543
"5950" 1189.8 100.4429 20.61616
"5951" 1190 104.6077 22.13725
"5952" 1190.2 108.9996 24.41662
"5953" 1190.4 113.0828 26.55699
"5954" 1190.6 116.9284 28.90653
"5955" 1190.8 119.5766 30.29974
"5956" 1191 120.5295 30.65927
"5957" 1191.2 120.3108 30.84426
"5958" 1191.4 119.9168 31.56178
"5959" 1191.6 120.2607 33.38797
"5960" 1191.8 121.7058 36.70367
"5961" 1192 123.9698 40.15306
"5962" 1192.2 126.8248 44.06348
"5963" 1192.4 129.3419 48.0055
"5964" 1192.6 131.3116 51.70478
"5965" 1192.8 131.8395 54.05872
"5966" 1193 131.158 56.07821
"5967" 1193.2 130.087 59.60326
"5968" 1193.4 129.4679 63.58858
"5969" 1193.6 129.2772 67.74987
"5970" 1193.8 130.2909 71.8074
"5971" 1194 131.6889 76.07582
"5972" 1194.2 132.0087 80.25628
"5973" 1194.4 130.4281 83.97416
"5974" 1194.6 128.1233 87.4135
"5975" 1194.8 125.4716 91.32148
"5976" 1195 122.9702 95.0847
"5977" 1195.2 120.7382 99.27121
"5978" 1195.4 118.6737 103.7571
"5979" 1195.6 117.0189 107.3675
"5980" 1195.8 115.11 111.3912
"5981" 1196 113.1402 115.4137
"5982" 1196.2 110.223 118.8222
"5983" 1196.4 107.112 121.9082
"5984" 1196.6 103.8931 123.776
"5985" 1196.8 100.2778 126.0568
"5986" 1197 96.796 128.4211
"5987" 1197.2 93.29218 129.868
"5988" 1197.4 89.53492 130.9815
"5989" 1197.6 85.16707 132.216
"5990" 1197.8 80.5128 133.4049
"5991" 1198 76.10988 134.6713
"5992" 1198.2 72.03977 135.3862
"5993" 1198.4 68.28506 134.7107
"5994" 1198.6 64.36817 133.5595
"5995" 1198.8 60.84922 132.4571
"5996" 1199 59.42744 132.0809
"5997" 1199.2 59.15096 132.3277
"5998" 1199.4 59.06981 132.8718
"5999" 1199.6 59.43641 133.0312
"6000" 1199.8 59.39564 132.7723
"6001" 1200 59.31093 132.2237
"6002" 1200.2 59.164 131.5737
"6003" 1200.4 59.20358 130.966
"6004" 1200.6 59.10365 130.7995
"6005" 1200.8 59.4579 130.6882
"6006" 1201 59.72621 130.6811
"6007" 1201.2 60.11257 130.6001
"6008" 1201.4 60.55501 130.3852
"6009" 1201.6 60.94604 130.1184
"6010" 1201.8 61.39135 129.5748
"6011" 1202 61.48056 128.317
"6012" 1202.2 60.99055 126.1814
"6013" 1202.4 60.24222 123.8265
"6014" 1202.6 59.30948 122.0946
"6015" 1202.8 58.16507 121.5096
"6016" 1203 57.26805 121.6926
"6017" 1203.2 56.58984 122.3322
"6018" 1203.4 55.81074 122.9834
"6019" 1203.6 54.12155 124.2072
"6020" 1203.8 52.01858 125.675
"6021" 1204 49.6573 128.1256
"6022" 1204.2 47.18312 130.5238
"6023" 1204.4 45.85883 132.2203
"6024" 1204.6 45.52218 132.6051
"6025" 1204.8 45.03946 132.6255
"6026" 1205 44.6662 132.7909
"6027" 1205.2 44.56325 132.6436
"6028" 1205.4 44.69231 132.4342
"6029" 1205.6 44.37065 131.6262
"6030" 1205.8 42.9756 130.9653
"6031" 1206 40.85823 130.147
"6032" 1206.2 37.25238 129.0355
"6033" 1206.4 33.46774 127.4794
"6034" 1206.6 30.34756 126.0134
"6035" 1206.8 28.28385 124.9182
"6036" 1207 27.9033 125.1027
"6037" 1207.2 28.02787 125.1365
"6038" 1207.4 27.70302 125.0819
"6039" 1207.6 27.48735 125.0007
"6040" 1207.8 27.07728 124.7734
"6041" 1208 26.4818 124.611
"6042" 1208.2 25.71013 124.2147
"6043" 1208.4 26.04805 121.4002
"6044" 1208.6 24.46167 121.1311
"6045" 1208.8 24.0826 121.1579
"6046" 1209 24.06193 120.9422
"6047" 1209.2 23.82157 121.0451
"6048" 1209.4 23.82695 121.1884
"6049" 1209.6 23.84818 120.6965
"6050" 1209.8 23.80401 120.2801
"6051" 1210 23.66751 119.7859
"6052" 1210.2 22.96185 118.8474
"6053" 1210.4 21.61951 118.0127
"6054" 1210.6 20.49617 117.2041
"6055" 1210.8 20.15097 116.3071
"6056" 1211 19.05672 115.7581
"6057" 1211.2 18.46909 115.7219
"6058" 1211.4 18.45527 115.6807
"6059" 1211.6 18.84566 115.4314
"6060" 1211.8 18.66946 114.7767
"6061" 1212 18.37836 113.4363
"6062" 1212.2 18.21995 111.3789
"6063" 1212.4 17.67077 108.7866
"6064" 1212.6 16.9109 106.1634
"6065" 1212.8 15.45632 104.352
"6066" 1213 14.01215 103.5772
"6067" 1213.2 12.82106 103.2219
"6068" 1213.4 12.73997 102.6261
"6069" 1213.6 12.81591 101.7141
"6070" 1213.8 13.10036 100.2774
"6071" 1214 13.5787 98.21236
"6072" 1214.2 13.88822 94.86068
"6073" 1214.4 14.52522 91.71467
"6074" 1214.6 14.93341 89.523
"6075" 1214.8 15.21176 89.21038
"6076" 1215 15.08727 89.03766
"6077" 1215.2 15.00851 89.00915
"6078" 1215.4 14.92943 89.17311
"6079" 1215.6 14.49767 88.92016
"6080" 1215.8 14.08398 88.10862
"6081" 1216 13.11461 87.07914
"6082" 1216.2 11.38391 86.02036
"6083" 1216.4 9.285852 84.71931
"6084" 1216.6 6.357668 82.67261
"6085" 1216.8 3.484377 80.76657
"6086" 1217 1.7651 78.40129
"6087" 1217.2 1.707254 75.90094
"6088" 1217.4 2.841313 74.22194
"6089" 1217.6 4.590566 73.25762
"6090" 1217.8 6.428428 72.49099
"6091" 1218 7.674888 71.36828
"6092" 1218.2 8.712554 69.84794
"6093" 1218.4 10.64708 67.75878
"6094" 1218.6 12.53217 65.62375
"6095" 1218.8 14.30783 62.835
"6096" 1219 16.94541 60.26468
"6097" 1219.2 19.49579 57.83626
"6098" 1219.4 21.52336 55.35202
"6099" 1219.6 24.04519 53.24053
"6100" 1219.8 26.67331 52.03816
"6101" 1220 28.91368 51.55838
"6102" 1220.2 29.65947 51.87624
"6103" 1220.4 29.726 52.29712
"6104" 1220.6 29.76295 52.33135
"6105" 1220.8 29.61425 52.25349
"6106" 1221 29.66262 52.44285
"6107" 1221.2 29.70587 52.93679
"6108" 1221.4 30.42999 53.81465
"6109" 1221.6 32.3518 55.22247
"6110" 1221.8 34.80607 56.69254
"6111" 1222 37.1487 57.66803
"6112" 1222.2 37.81409 57.38359
"6113" 1222.4 37.77903 57.17811
"6114" 1222.6 37.88409 57.08673
"6115" 1222.8 38.77137 56.78157
"6116" 1223 40.21512 55.77957
"6117" 1223.2 41.91385 53.84179
"6118" 1223.4 43.44617 51.59745
"6119" 1223.6 44.7873 48.89611
"6120" 1223.8 45.33023 46.20784
"6121" 1224 45.18587 43.67862
"6122" 1224.2 44.56197 41.33489
"6123" 1224.4 44.35858 38.30696
"6124" 1224.6 44.56541 34.77161
"6125" 1224.8 43.94852 31.0226
"6126" 1225 42.78947 27.30289
"6127" 1225.2 42.05215 23.28208
"6128" 1225.4 42.46006 19.15923
"6129" 1225.6 43.42539 14.95914
"6130" 1225.8 44.32996 10.72539
"6131" 1226 45.58469 6.865262
"6132" 1226.2 46.42008 4.309453
"6133" 1226.4 46.38153 4.205442
"6134" 1226.6 46.14765 3.985784
"6135" 1226.8 46.19846 3.950951
"6136" 1227 46.34007 3.973275
"6137" 1227.2 46.89678 3.840186
"6138" 1227.4 47.07833 3.653292
"6139" 1227.6 47.6207 3.635811
"6140" 1227.8 48.68082 3.522103
"6141" 1228 50.63926 3.315052
"6142" 1228.2 53.66476 2.793388
"6143" 1228.4 56.63922 2.988973
"6144" 1228.6 59.95687 3.228227
"6145" 1228.8 63.07799 2.95053
"6146" 1229 66.7139 1.876794
"6147" 1229.2 68.62604 0.932021
"6148" 1229.4 68.71401 1.007301
"6149" 1229.6 68.67887 0.9890254
"6150" 1229.8 68.88722 0.7741439
"6151" 1230 69.00738 0.8186701
"6152" 1230.2 69.16818 0.9658756
"6153" 1230.4 69.3582 1.068164
"6154" 1230.6 69.4442 1.639683
"6155" 1230.8 70.04776 2.132883
"6156" 1231 71.91335 2.930289
"6157" 1231.2 74.27773 4.091577
"6158" 1231.4 77.1307 5.22808
"6159" 1231.6 80.36674 5.887473
"6160" 1231.8 83.88192 6.223838
"6161" 1232 87.35713 6.288732
"6162" 1232.2 90.63948 7.006694
"6163" 1232.4 93.06576 8.884759
"6164" 1232.6 94.91221 11.71732
"6165" 1232.8 96.22072 14.79368
"6166" 1233 96.73164 17.77907
"6167" 1233.2 97.46616 20.73317
"6168" 1233.4 97.49919 23.20188
"6169" 1233.6 96.25199 24.62777
"6170" 1233.8 94.89141 25.61491
"6171" 1234 93.83966 26.37314
"6172" 1234.2 93.8886 26.43008
"6173" 1234.4 94.03773 26.24314
"6174" 1234.6 94.21956 25.83351
"6175" 1234.8 94.42394 25.60731
"6176" 1235 95.04428 25.83843
"6177" 1235.2 96.42942 27.10846
"6178" 1235.4 98.2604 29.08634
"6179" 1235.6 100.3651 29.98307
"6180" 1235.8 102.7346 30.2884
"6181" 1236 104.7082 29.7462
"6182" 1236.2 106.9941 29.38185
"6183" 1236.4 110.0728 28.52989
"6184" 1236.6 113.4266 27.55296
"6185" 1236.8 116.8627 26.44304
"6186" 1237 116.8544 26.72615
"6187" 1237.2 117.0339 26.36186
"6188" 1237.4 117.0774 25.93166
"6189" 1237.6 117.1613 25.77728
"6190" 1237.8 117.271 25.54655
"6191" 1238 117.4578 25.43554
"6192" 1238.2 117.508 25.49902
"6193" 1238.4 117.5172 25.48706
"6194" 1238.6 117.5123 25.49917
"6195" 1238.8 117.5253 25.50176
"6196" 1239 117.4523 25.27473
"6197" 1239.2 117.2859 25.01058
"6198" 1239.4 117.2913 24.91264
"6199" 1239.6 117.4404 24.83752
"6200" 1239.8 117.533 24.73871
"6201" 1240 117.359 25.69296
"6202" 1240.2 117.3423 25.95304
"6203" 1240.4 117.3511 26.25477
"6204" 1240.6 117.9871 26.97221
"6205" 1240.8 119.576 28.57469
"6206" 1241 121.3884 30.41388
"6207" 1241.2 122.4197 32.51027
"6208" 1241.4 123.0628 34.85978
"6209" 1241.6 123.8027 37.78078
"6210" 1241.8 124.4044 40.3318
"6211" 1242 125.6864 42.16688
"6212" 1242.2 127.3889 45.05458
"6213" 1242.4 129.1496 47.42556
"6214" 1242.6 130.1698 48.23874
"6215" 1242.8 130.2903 48.06306
"6216" 1243 130.4019 48.13496
"6217" 1243.2 130.7109 48.14898
"6218" 1243.4 130.875 48.16133
"6219" 1243.6 130.791 47.9557
"6220" 1243.8 130.7562 47.87054
"6221" 1244 130.6629 47.7672
"6222" 1244.2 130.4827 47.60125
"6223" 1244.4 130.4464 47.46705
"6224" 1244.6 130.1713 47.89455
"6225" 1244.8 129.9573 48.20757
"6226" 1245 129.6184 48.05894
"6227" 1245.2 129.3862 48.73319
"6228" 1245.4 129.5967 50.59363
"6229" 1245.6 129.9857 53.60997
"6230" 1245.8 130.5094 56.40775
"6231" 1246 131.13 59.49165
"6232" 1246.2 131.814 62.9309
"6233" 1246.4 133.0975 66.07967
"6234" 1246.6 133.4826 66.63445
"6235" 1246.8 133.516 66.70512
"6236" 1247 133.612 66.64372
"6237" 1247.2 133.7671 66.76661
"6238" 1247.4 133.5606 66.87312
"6239" 1247.6 133.0666 66.66822
"6240" 1247.8 132.4616 66.84134
"6241" 1248 131.7375 68.02333
"6242" 1248.2 130.1429 70.31447
"6243" 1248.4 128.4522 72.95263
"6244" 1248.6 126.4307 75.49779
"6245" 1248.8 125.0028 76.09782
"6246" 1249 123.0731 76.91785
"6247" 1249.2 121.4277 77.74308
"6248" 1249.4 120.3911 78.5966
"6249" 1249.6 119.9911 78.76691
"6250" 1249.8 119.5635 78.62771
"6251" 1250 119.1639 78.3847
"6252" 1250.2 117.7434 78.00556
"6253" 1250.4 115.0954 77.30662
"6254" 1250.6 111.9578 76.10562
"6255" 1250.8 109.1593 74.05458
"6256" 1251 107.3735 71.29073
"6257" 1251.2 105.6901 68.02005
"6258" 1251.4 105.0431 64.95269
"6259" 1251.6 105.1298 61.76712
"6260" 1251.8 105.7574 58.32557
"6261" 1252 106.4724 55.04625
"6262" 1252.2 107.7982 51.35702
"6263" 1252.4 109.5068 47.95875
"6264" 1252.6 111.2162 44.40292
"6265" 1252.8 113.4676 41.60141
"6266" 1253 116.1598 38.53066
"6267" 1253.2 119.277 35.24431
"6268" 1253.4 121.296 32.5911
"6269" 1253.6 121.4109 31.24164
"6270" 1253.8 120.6061 31.00606
"6271" 1254 119.08 29.90238
"6272" 1254.2 116.5807 27.19077
"6273" 1254.4 113.367 24.304
"6274" 1254.6 110.0326 21.82257
"6275" 1254.8 106.295 19.1728
"6276" 1255 103.2213 16.10055
"6277" 1255.2 100.793 12.32728
"6278" 1255.4 98.49334 9.526107
"6279" 1255.6 95.86562 8.178936
"6280" 1255.8 92.97018 7.828611
"6281" 1256 89.14224 6.572263
"6282" 1256.2 84.97672 5.003233
"6283" 1256.4 81.04868 3.58277
"6284" 1256.6 76.7715 2.092951
"6285" 1256.8 72.84104 2.019752
"6286" 1257 68.71037 3.007465
"6287" 1257.2 64.21085 3.923171
"6288" 1257.4 59.77359 4.787324
"6289" 1257.6 55.21009 5.149618
"6290" 1257.8 51.00127 4.948819
"6291" 1258 47.71887 4.722998
"6292" 1258.2 44.88649 4.698246
"6293" 1258.4 42.83553 5.8482
"6294" 1258.6 40.92118 8.374353
"6295" 1258.8 37.9409 11.48135
"6296" 1259 35.82938 14.64305
"6297" 1259.2 33.41311 16.87711
"6298" 1259.4 30.57952 19.44108
"6299" 1259.6 27.74639 21.37513
"6300" 1259.8 24.82235 22.70508
"6301" 1260 21.27033 23.55213
"6302" 1260.2 17.24068 23.78512
"6303" 1260.4 15.65268 24.32202
"6304" 1260.6 15.23495 25.32568
"6305" 1260.8 14.34654 27.15741
"6306" 1261 12.69102 30.0028
"6307" 1261.2 10.48539 33.31287
"6308" 1261.4 8.779372 36.87769
"6309" 1261.6 7.346705 40.65075
"6310" 1261.8 6.451639 44.65545
"6311" 1262 5.708421 49.32539
"6312" 1262.2 4.765965 53.87264
"6313" 1262.4 3.066036 58.07806
"6314" 1262.6 1.76723 62.07478
"6315" 1262.8 1.073238 66.04344
"6316" 1263 0.7290995 70.53585
"6317" 1263.2 0.91684 74.40587
"6318" 1263.4 1.412934 78.51906
"6319" 1263.6 2.093987 82.41725
"6320" 1263.8 2.214208 86.64302
"6321" 1264 3.249152 88.32742
"6322" 1264.2 5.726906 90.5671
"6323" 1264.4 8.774546 93.51693
"6324" 1264.6 11.79415 96.57007
"6325" 1264.8 14.04927 100.0922
"6326" 1265 15.08515 103.6892
"6327" 1265.2 14.83717 107.8228
"6328" 1265.4 14.7483 110.5854
"6329" 1265.6 15.81145 111.0519
"6330" 1265.8 17.69871 112.6877
"6331" 1266 20.37008 115.4512
"6332" 1266.2 23.24029 118.338
"6333" 1266.4 25.54691 121.5203
"6334" 1266.6 28.24554 124.4403
"6335" 1266.8 31.33967 126.2962
"6336" 1267 35.35994 128.199
"6337" 1267.2 39.51694 130.2632
"6338" 1267.4 43.58341 131.9749
"6339" 1267.6 46.15013 133.113
"6340" 1267.8 49.27018 133.8762
"6341" 1268 53.0281 133.7654
"6342" 1268.2 57.57646 133.4509
"6343" 1268.4 62.44591 133.4284
"6344" 1268.6 66.88547 134.2259
"6345" 1268.8 70.5212 135.236
"6346" 1269 75.30511 134.7745
"6347" 1269.2 79.47007 133.9553
"6348" 1269.4 84.04809 133.175
"6349" 1269.6 86.99228 132.662
"6350" 1269.8 90.46124 130.8396
"6351" 1270 95.35859 128.8309
"6352" 1270.2 99.46307 127.0369
"6353" 1270.4 101.9334 125.3339
"6354" 1270.6 105.1125 122.3823
"6355" 1270.8 108.6513 119.1645
"6356" 1271 113.2177 115.7987
"6357" 1271.2 116.1521 113.3224
"6358" 1271.4 118.514 110.4343
"6359" 1271.6 120.5558 107.7725
"6360" 1271.8 122.6298 104.492
"6361" 1272 124.4288 100.4939
"6362" 1272.2 126.4154 95.65263
"6363" 1272.4 128.5209 91.50628
"6364" 1272.6 129.8491 87.43826
"6365" 1272.8 130.648 82.57702
"6366" 1273 131.2294 77.98212
"6367" 1273.2 132.4767 73.51899
"6368" 1273.4 132.7849 69.05508
"6369" 1273.6 132.2668 64.91833
"6370" 1273.8 131.5934 60.66348
"6371" 1274 131.5834 56.68512
"6372" 1274.2 131.0287 52.60359
"6373" 1274.4 130.2288 48.46706
"6374" 1274.6 128.7837 45.58436
"6375" 1274.8 127.1986 42.95241
"6376" 1275 125.8201 38.92489
"6377" 1275.2 124.2655 35.13048
"6378" 1275.4 122.1196 32.41662
"6379" 1275.6 119.4116 29.01909
"6380" 1275.8 116.9945 25.96246
"6381" 1276 114.3054 22.58368
"6382" 1276.2 111.9692 19.59104
"6383" 1276.4 108.767 17.63641
"6384" 1276.6 105.1092 16.04014
"6385" 1276.8 101.1404 15.02432
"6386" 1277 98.20047 13.54774
"6387" 1277.2 95.06077 11.88654
"6388" 1277.4 91.89082 9.909305
"6389" 1277.6 89.13089 7.842178
"6390" 1277.8 87.42908 5.815821
"6391" 1278 84.87861 4.082196
"6392" 1278.2 81.86489 3.770314
"6393" 1278.4 78.55668 4.310968
"6394" 1278.6 74.56654 4.914779
"6395" 1278.8 70.39013 5.715421
"6396" 1279 66.91548 6.97301
"6397" 1279.2 64.06278 8.109084
"6398" 1279.4 63.54308 8.526399
"6399" 1279.6 63.49689 8.541062
"6400" 1279.8 63.45264 8.200653
"6401" 1280 63.23055 7.916583
"6402" 1280.2 63.19254 7.362681
"6403" 1280.4 63.02125 6.748515
"6404" 1280.6 62.52655 5.887284
"6405" 1280.8 61.11705 4.765451
"6406" 1281 59.05665 3.327532
"6407" 1281.2 56.96704 1.973007
"6408" 1281.4 56.91051 1.599439
"6409" 1281.6 56.74987 1.592392
"6410" 1281.8 57.13423 1.922397
"6411" 1282 57.21754 2.533635
"6412" 1282.2 56.68257 3.120078
"6413" 1282.4 55.41052 4.202646
"6414" 1282.6 53.05837 5.325682
"6415" 1282.8 49.75128 6.853431
"6416" 1283 45.8964 8.079239
"6417" 1283.2 41.68167 8.625028
"6418" 1283.4 37.53018 8.918259
"6419" 1283.6 34.43237 9.126342
"6420" 1283.8 31.75954 10.52946
"6421" 1284 29.23111 12.82407
"6422" 1284.2 26.2747 16.14994
"6423" 1284.4 23.27172 19.83484
"6424" 1284.6 20.40618 22.85145
"6425" 1284.8 17.70891 25.632
"6426" 1285 14.59568 28.15089
"6427" 1285.2 11.78427 30.41369
"6428" 1285.4 10.08272 32.91691
"6429" 1285.6 9.979676 35.82711
"6430" 1285.8 10.4417 39.6463
"6431" 1286 11.14708 43.87838
"6432" 1286.2 12.09202 47.73407
"6433" 1286.4 12.54825 50.30266
"6434" 1286.6 13.67683 52.16471
"6435" 1286.8 14.20816 52.37426
"6436" 1287 14.34745 52.45786
"6437" 1287.2 14.2668 52.4805
"6438" 1287.4 13.92509 52.62494
"6439" 1287.6 13.42034 53.27968
"6440" 1287.8 12.6614 55.32716
"6441" 1288 11.4381 57.99594
"6442" 1288.2 9.49514 60.89178
"6443" 1288.4 7.359088 64.26658
"6444" 1288.6 4.583658 67.57434
"6445" 1288.8 1.757528 70.39501
"6446" 1289 0.4067321 72.22286
"6447" 1289.2 1.095012 72.57303
"6448" 1289.4 2.032534 74.14248
"6449" 1289.6 3.657177 76.42808
"6450" 1289.8 5.316565 79.43132
"6451" 1290 6.993584 82.7419
"6452" 1290.2 8.657358 86.51263
"6453" 1290.4 9.604263 90.15204
"6454" 1290.6 9.948639 94.19405
"6455" 1290.8 9.934934 96.70903
"6456" 1291 9.882345 100.0858
"6457" 1291.2 10.31866 103.8288
"6458" 1291.4 11.19718 106.84
"6459" 1291.6 11.81698 108.0604
"6460" 1291.8 12.80911 108.6071
"6461" 1292 15.38807 109.3785
"6462" 1292.2 19.09726 110.3248
"6463" 1292.4 22.89776 111.2364
"6464" 1292.6 26.67567 112.3512
"6465" 1292.8 29.85454 113.4465
"6466" 1293 32.26209 114.5447
"6467" 1293.2 34.71545 115.9351
"6468" 1293.4 36.81585 117.476
"6469" 1293.6 38.74301 119.7297
"6470" 1293.8 40.25889 122.6147
"6471" 1294 41.45309 125.8766
"6472" 1294.2 42.40475 129.6351
"6473" 1294.4 43.41338 131.5482
"6474" 1294.6 45.06277 131.9767
"6475" 1294.8 47.70582 131.8339
"6476" 1295 51.51069 132.0303
"6477" 1295.2 55.67128 131.6502
"6478" 1295.4 59.93852 131.4763
"6479" 1295.6 64.18501 131.7876
"6480" 1295.8 68.55863 132.6149
"6481" 1296 72.86483 133.8559
"6482" 1296.2 76.68032 134.7407
"6483" 1296.4 80.31211 134.1597
"6484" 1296.6 84.11912 132.9238
"6485" 1296.8 87.98735 131.3456
"6486" 1297 92.26927 129.9671
"6487" 1297.2 96.36786 128.0868
"6488" 1297.4 100.3484 126.2503
"6489" 1297.6 103.3496 123.8534
"6490" 1297.8 106.1519 120.5445
"6491" 1298 109.4358 117.4514
"6492" 1298.2 112.7685 114.7613
"6493" 1298.4 116.3439 112.9068
"6494" 1298.6 118.558 110.8908
"6495" 1298.8 119.9605 108.688
"6496" 1299 121.797 105.2985
"6497" 1299.2 124.2424 101.179
"6498" 1299.4 126.4429 97.10185
"6499" 1299.6 128.2565 92.85428
"6500" 1299.8 129.765 88.22538
"6501" 1300 130.8647 84.28975
"6502" 1300.2 131.7374 80.23593
"6503" 1300.4 132.1361 75.33556
"6504" 1300.6 132.6552 70.98694
"6505" 1300.8 133.0397 66.61609
"6506" 1301 132.1385 62.71076
"6507" 1301.2 130.8566 58.70571
"6508" 1301.4 130.4227 54.99794
"6509" 1301.6 130.3914 50.82797
"6510" 1301.8 129.3196 47.31785
"6511" 1302 127.8014 43.80288
"6512" 1302.2 126.3651 40.07147
"6513" 1302.4 124.1996 36.28991
"6514" 1302.6 122.4284 32.79959
"6515" 1302.8 120.1083 29.38333
"6516" 1303 117.5916 25.56361
"6517" 1303.2 115.0636 23.14836
"6518" 1303.4 112.3018 21.00455
"6519" 1303.6 109.1979 18.84209
"6520" 1303.8 106.6852 17.48832
"6521" 1304 104.662 16.14213
"6522" 1304.2 103.0585 14.54946
"6523" 1304.4 102.603 14.15753
"6524" 1304.6 102.7047 14.01959
"6525" 1304.8 103.0916 13.8561
"6526" 1305 103.1992 13.90689
"6527" 1305.2 102.9936 14.25538
"6528" 1305.4 102.5366 14.48232
"6529" 1305.6 101.6113 14.72409
"6530" 1305.8 100.2341 14.29246
"6531" 1306 97.58829 13.16167
"6532" 1306.2 94.91328 12.34572
"6533" 1306.4 92.27625 10.99292
"6534" 1306.6 89.40043 9.407082
"6535" 1306.8 86.24997 7.552043
"6536" 1307 83.56605 5.814978
"6537" 1307.2 80.53871 4.486999
"6538" 1307.4 77.64752 3.645031
"6539" 1307.6 74.37827 2.142431
"6540" 1307.8 71.57804 1.568921
"6541" 1308 71.0464 1.930146
"6542" 1308.2 70.70277 2.575199
"6543" 1308.4 70.18829 3.132664
"6544" 1308.6 68.32617 3.630571
"6545" 1308.8 64.98525 4.288968
"6546" 1309 61.45099 5.077915
"6547" 1309.2 57.55361 5.569638
"6548" 1309.4 53.55612 6.015085
"6549" 1309.6 49.49884 6.309975
"6550" 1309.8 45.3324 6.105723
"6551" 1310 41.14936 6.069348
"6552" 1310.2 38.2874 6.955804
"6553" 1310.4 36.2959 9.027728
"6554" 1310.6 34.51449 11.18695
"6555" 1310.8 32.68494 14.10236
"6556" 1311 31.11705 17.22763
"6557" 1311.2 29.40125 20.07608
"6558" 1311.4 28.67391 22.37161
"6559" 1311.6 28.42315 23.94088
"6560" 1311.8 28.149 24.07746
"6561" 1312 28.14614 23.91012
"6562" 1312.2 28.33444 23.88879
"6563" 1312.4 28.42732 23.88896
"6564" 1312.6 28.58033 23.9328
"6565" 1312.8 28.64687 23.92086
"6566" 1313 28.47614 23.9802
"6567" 1313.2 28.2973 23.86345
"6568" 1313.4 27.62293 24.08042
"6569" 1313.6 26.02856 24.94981
"6570" 1313.8 23.56113 26.57094
"6571" 1314 20.72895 28.02116
"6572" 1314.2 17.12043 29.32492
"6573" 1314.4 13.5079 31.2193
"6574" 1314.6 10.23328 33.29714
"6575" 1314.8 9.455109 34.35868
"6576" 1315 9.115399 36.59866
"6577" 1315.2 9.089925 39.95176
"6578" 1315.4 9.640753 43.85407
"6579" 1315.6 10.81851 47.70686
"6580" 1315.8 11.95962 51.43211
"6581" 1316 13.49594 54.54804
"6582" 1316.2 14.7866 56.09326
"6583" 1316.4 14.83807 56.42372
"6584" 1316.6 14.59701 56.46518
"6585" 1316.8 14.44571 56.49763
"6586" 1317 14.16059 56.49326
"6587" 1317.2 13.53066 56.90866
"6588" 1317.4 12.43311 58.98672
"6589" 1317.6 10.65232 62.04293
"6590" 1317.8 8.163209 64.80244
"6591" 1318 5.38486 67.47957
"6592" 1318.2 2.366787 69.84655
"6593" 1318.4 1.118388 71.52149
"6594" 1318.6 1.498114 72.50856
"6595" 1318.8 2.196124 74.62362
"6596" 1319 3.460892 77.82459
"6597" 1319.2 5.345456 81.02003
"6598" 1319.4 7.330031 84.00945
"6599" 1319.6 9.423017 87.60817
"6600" 1319.8 12.11593 90.6407
"6601" 1320 14.27429 92.93625
"6602" 1320.2 15.31057 94.68831
"6603" 1320.4 16.56827 97.236
"6604" 1320.6 18.51597 100.8525
"6605" 1320.8 19.67286 104.7872
"6606" 1321 20.90868 109.0467
"6607" 1321.2 22.12691 113.3179
"6608" 1321.4 22.73323 117.8944
"6609" 1321.6 23.21006 120.4456
"6610" 1321.8 23.36489 120.6312
"6611" 1322 23.61542 120.878
"6612" 1322.2 24.45441 121.4652
"6613" 1322.4 25.8594 122.1385
"6614" 1322.6 28.41934 123.846
"6615" 1322.8 30.82667 126.0217
"6616" 1323 33.00349 127.5878
"6617" 1323.2 34.90976 128.1135
"6618" 1323.4 37.93796 128.8511
"6619" 1323.6 41.48242 130.0139
"6620" 1323.8 45.12352 131.7355
"6621" 1324 48.84445 133.6915
"6622" 1324.2 52.00814 134.2432
"6623" 1324.4 56.04386 134.4395
"6624" 1324.6 60.47314 134.311
"6625" 1324.8 64.60518 133.9423
"6626" 1325 68.43773 134.2356
"6627" 1325.2 72.48348 134.2496
"6628" 1325.4 76.85557 134.2663
"6629" 1325.6 81.00819 133.704
"6630" 1325.8 85.22098 132.8284
"6631" 1326 89.31742 131.3007
"6632" 1326.2 93.53742 129.7596
"6633" 1326.4 96.71369 128.5724
"6634" 1326.6 99.53988 126.8947
"6635" 1326.8 102.6231 124.2893
"6636" 1327 106.1727 121.4028
"6637" 1327.2 109.914 119.35
"6638" 1327.4 112.2625 117.8052
"6639" 1327.6 112.9346 116.5277
"6640" 1327.8 114.7381 113.7509
"6641" 1328 117.0667 110.5339
"6642" 1328.2 119.9054 107.469
"6643" 1328.4 122.4462 103.9671
"6644" 1328.6 124.6105 100.7633
"6645" 1328.8 126.4701 97.60525
"6646" 1329 127.6295 93.56443
"6647" 1329.2 128.8394 89.6206
"6648" 1329.4 130.5851 85.37347
"6649" 1329.6 130.7872 81.10561
"6650" 1329.8 130.2404 76.86743
"6651" 1330 129.7662 73.07503
"6652" 1330.2 129.778 70.38625
"6653" 1330.4 129.8924 68.07724
"6654" 1330.6 130.7566 65.50493
"6655" 1330.8 132.3475 63.86651
"6656" 1331 132.641 63.02404
"6657" 1331.2 132.7005 61.53007
"6658" 1331.4 131.7984 59.37504
"6659" 1331.6 130.8852 55.89306
"6660" 1331.8 130.0923 52.11829
"6661" 1332 129.3027 48.26821
"6662" 1332.2 128.1318 44.36299
"6663" 1332.4 126.2018 40.68545
"6664" 1332.6 124.3204 36.70285
"6665" 1332.8 122.5726 32.84658
"6666" 1333 120.8044 29.87704
"6667" 1333.2 118.8098 28.1578
"6668" 1333.4 115.7433 26.76732
"6669" 1333.6 112.255 25.63282
"6670" 1333.8 109.2213 25.3224
"6671" 1334 107.8905 25.66443
"6672" 1334.2 107.972 25.77077
"6673" 1334.4 108.3173 25.78712
"6674" 1334.6 108.4305 25.62451
"6675" 1334.8 108.657 25.3553
"6676" 1335 108.7263 25.12511
"6677" 1335.2 108.485 24.65293
"6678" 1335.4 107.4063 23.57472
"6679" 1335.6 106.0175 21.62976
"6680" 1335.8 104.4283 19.10737
"6681" 1336 103.0342 16.39574
"6682" 1336.2 101.411 12.92898
"6683" 1336.4 99.73499 10.64399
"6684" 1336.6 98.82213 9.606975
"6685" 1336.8 97.87531 9.211444
"6686" 1337 96.15341 9.332516
"6687" 1337.2 93.49405 9.055332
"6688" 1337.4 89.69327 8.79019
"6689" 1337.6 85.88128 8.520296
"6690" 1337.8 82.11814 7.858303
"6691" 1338 78.35507 7.363845
"6692" 1338.2 74.28649 6.406853
"6693" 1338.4 71.10274 6.082947
"6694" 1338.6 67.97387 5.949394
"6695" 1338.8 65.53188 5.290383
"6696" 1339 62.70478 4.590239
"6697" 1339.2 60.14839 4.523807
"6698" 1339.4 56.16125 4.363227
"6699" 1339.6 52.45598 4.929599
"6700" 1339.8 48.45334 5.490938
"6701" 1340 45.11206 6.047498
"6702" 1340.2 41.13055 7.295633
"6703" 1340.4 37.02965 8.90525
"6704" 1340.6 33.99974 11.5861
"6705" 1340.8 31.7493 14.4512
"6706" 1341 29.30786 17.68828
"6707" 1341.2 26.95105 21.12391
"6708" 1341.4 24.60701 25.19435
"6709" 1341.6 23.4767 27.87458
"6710" 1341.8 23.00984 31.15294
"6711" 1342 23.02319 33.49415
"6712" 1342.2 23.33039 35.55106
"6713" 1342.4 23.73334 35.33426
"6714" 1342.6 23.91898 35.33054
"6715" 1342.8 23.80729 35.26692
"6716" 1343 23.76336 35.27259
"6717" 1343.2 23.75698 35.28104
"6718" 1343.4 23.59732 35.15428
"6719" 1343.6 23.25443 35.20387
"6720" 1343.8 23.01424 35.27839
"6721" 1344 22.80055 35.40957
"6722" 1344.2 22.15153 36.62191
"6723" 1344.4 20.74097 38.52619
"6724" 1344.6 18.67077 40.66064
"6725" 1344.8 16.00415 42.85086
"6726" 1345 13.26733 44.59265
"6727" 1345.2 10.53872 46.91978
"6728" 1345.4 7.414669 49.90368
"6729" 1345.6 4.991712 52.9115
"6730" 1345.8 3.531273 56.29949
"6731" 1346 3.262649 59.66068
"6732" 1346.2 4.411841 63.09629
"6733" 1346.4 6.840048 66.11772
"6734" 1346.6 9.271535 69.11694
"6735" 1346.8 11.47408 71.0398
"6736" 1347 14.2533 72.41768
"6737" 1347.2 16.73775 72.84401
"6738" 1347.4 19.34723 72.72108
"6739" 1347.6 20.35614 72.73227
"6740" 1347.8 20.85742 72.0612
"6741" 1348 20.98948 71.77485
"6742" 1348.2 21.10007 71.65903
"6743" 1348.4 22.10152 71.06087
"6744" 1348.6 24.37137 70.17824
"6745" 1348.8 27.24165 69.2828
"6746" 1349 30.27533 67.58619
"6747" 1349.2 32.74958 65.62329
"6748" 1349.4 34.88471 63.9074
"6749" 1349.6 35.32726 62.78398
"6750" 1349.8 35.12766 62.65321
"6751" 1350 35.16893 62.64598
"6752" 1350.2 35.22099 62.6698
"6753" 1350.4 35.28178 62.94905
"6754" 1350.6 35.4902 63.32877
"6755" 1350.8 35.64025 63.9945
"6756" 1351 36.28652 64.67994
"6757" 1351.2 37.75642 65.66789
"6758" 1351.4 39.71769 67.10535
"6759" 1351.6 42.00395 68.63435
"6760" 1351.8 44.61286 69.98415
"6761" 1352 47.45869 71.29095
"6762" 1352.2 49.44202 72.016
"6763" 1352.4 50.87347 73.13041
"6764" 1352.6 52.03012 74.71434
"6765" 1352.8 53.03815 76.86142
"6766" 1353 54.54904 79.12311
"6767" 1353.2 56.42588 81.97486
"6768" 1353.4 57.94669 85.13919
"6769" 1353.6 58.95138 88.69178
"6770" 1353.8 59.16982 92.49411
"6771" 1354 59.6849 95.98192
"6772" 1354.2 59.59322 99.73048
"6773" 1354.4 58.59622 103.5787
"6774" 1354.6 56.43961 106.9391
"6775" 1354.8 53.38961 109.0713
"6776" 1355 49.98757 110.4492
"6777" 1355.2 46.27622 112.0952
"6778" 1355.4 42.4084 112.7412
"6779" 1355.6 38.12881 112.7328
"6780" 1355.8 34.44134 111.9827
"6781" 1356 30.94026 110.3064
"6782" 1356.2 27.11097 108.1682
"6783" 1356.4 23.42943 105.7676
"6784" 1356.6 20.23995 102.8153
"6785" 1356.8 17.41395 99.74877
"6786" 1357 14.80958 96.49769
"6787" 1357.2 11.85052 92.97855
"6788" 1357.4 9.091685 89.54908
"6789" 1357.6 6.8695 85.74768
"6790" 1357.8 5.102332 81.32423
"6791" 1358 4.281316 78.46522
"6792" 1358.2 3.093249 74.29559
"6793" 1358.4 2.508082 70.21329
"6794" 1358.6 2.079165 65.93946
"6795" 1358.8 2.11949 62.01614
"6796" 1359 2.065856 58.07492
"6797" 1359.2 2.209439 53.9995
"6798" 1359.4 2.176676 50.07733
"6799" 1359.6 2.988843 48.32374
"6800" 1359.8 3.930961 47.78307
"6801" 1360 5.725973 45.55008
"6802" 1360.2 7.61582 42.5896
"6803" 1360.4 9.612014 39.21604
"6804" 1360.6 11.45227 36.10847
"6805" 1360.8 13.68043 32.92837
"6806" 1361 15.58687 29.81316
"6807" 1361.2 17.32367 26.07218
"6808" 1361.4 18.99602 22.34063
"6809" 1361.6 20.83733 18.81808
"6810" 1361.8 23.49146 17.30251
"6811" 1362 26.64694 16.10523
"6812" 1362.2 30.08601 14.28929
"6813" 1362.4 33.22449 12.55487
"6814" 1362.6 36.38303 11.37082
"6815" 1362.8 40.13391 10.20584
"6816" 1363 43.78743 8.768764
"6817" 1363.2 47.18859 6.752498
"6818" 1363.4 50.33575 4.178331
"6819" 1363.6 53.00268 3.125844
"6820" 1363.8 55.9067 3.376331
"6821" 1364 59.43734 3.334407
"6822" 1364.2 63.09733 3.330412
"6823" 1364.4 67.18449 2.596842
"6824" 1364.6 69.78288 1.943425
"6825" 1364.8 72.4009 2.237849
"6826" 1365 75.17864 2.910672
"6827" 1365.2 78.00018 3.637183
"6828" 1365.4 81.63082 3.591807
"6829" 1365.6 84.99171 4.148812
"6830" 1365.8 87.55914 5.084649
"6831" 1366 89.97534 6.710626
"6832" 1366.2 92.82019 8.412167
"6833" 1366.4 95.93533 10.01792
"6834" 1366.6 99.0843 11.63967
"6835" 1366.8 101.4419 12.15251
"6836" 1367 102.9847 12.57092
"6837" 1367.2 103.7003 13.53548
"6838" 1367.4 105.2056 14.91889
"6839" 1367.6 106.8099 16.53322
"6840" 1367.8 109.4486 17.9478
"6841" 1368 111.4991 19.12756
"6842" 1368.2 113.9136 21.06461
"6843" 1368.4 114.6895 21.56298
"6844" 1368.6 115.2375 22.27517
"6845" 1368.8 115.2554 22.96381
"6846" 1369 115.8809 24.8652
"6847" 1369.2 117.6179 27.50154
"6848" 1369.4 120.0329 30.37638
"6849" 1369.6 121.8207 32.68967
"6850" 1369.8 124.1211 34.39007
"6851" 1370 124.763 35.46883
"6852" 1370.2 125.4361 35.94997
"6853" 1370.4 125.6385 35.86047
"6854" 1370.6 125.7407 36.08565
"6855" 1370.8 125.8324 36.33914
"6856" 1371 125.9817 36.72956
"6857" 1371.2 125.8704 37.10242
"6858" 1371.4 125.7066 38.09576
"6859" 1371.6 126.4114 40.09966
"6860" 1371.8 127.6911 42.87157
"6861" 1372 128.6066 45.98476
"6862" 1372.2 129.8472 49.59507
"6863" 1372.4 130.8901 52.98608
"6864" 1372.6 130.8445 56.2189
"6865" 1372.8 130.9289 59.65779
"6866" 1373 132.0828 63.45796
"6867" 1373.2 133.2114 67.2184
"6868" 1373.4 132.993 70.11034
"6869" 1373.6 131.6678 73.64825
"6870" 1373.8 130.289 77.92769
"6871" 1374 129.0462 82.12941
"6872" 1374.2 128.3813 86.0885
"6873" 1374.4 128.8014 89.41251
"6874" 1374.6 129.0602 91.37754
"6875" 1374.8 128.8483 92.58282
"6876" 1375 127.9197 93.51352
"6877" 1375.2 126.4921 96.00583
"6878" 1375.4 124.7906 99.41366
"6879" 1375.6 123.0358 103.3396
"6880" 1375.8 120.7723 106.7552
"6881" 1376 118.3263 109.8316
"6882" 1376.2 115.2257 113.3346
"6883" 1376.4 112.0981 116.083
"6884" 1376.6 108.6089 118.093
"6885" 1376.8 104.9986 119.7205
"6886" 1377 101.4557 121.2562
"6887" 1377.2 97.92994 121.8913
"6888" 1377.4 94.64333 122.5251
"6889" 1377.6 91.97145 123.0533
"6890" 1377.8 90.82594 123.2072
"6891" 1378 90.38943 123.5268
"6892" 1378.2 90.42462 123.6115
"6893" 1378.4 90.48525 123.9553
"6894" 1378.6 90.35315 124.6864
"6895" 1378.8 90.16131 125.4135
"6896" 1379 90.05002 127.607
"6897" 1379.2 90.42322 129.7768
"6898" 1379.4 90.50793 130.2369
"6899" 1379.6 90.11095 130.6492
"6900" 1379.8 89.25737 130.5903
"6901" 1380 87.40529 131.0473
"6902" 1380.2 84.6426 132.274
"6903" 1380.4 81.17982 133.5879
"6904" 1380.6 78.04155 133.7867
"6905" 1380.8 74.62997 133.4354
"6906" 1381 71.54801 133.56
"6907" 1381.2 68.56736 133.7755
"6908" 1381.4 65.02203 133.4058
"6909" 1381.6 61.46498 133.0504
"6910" 1381.8 57.77248 132.8631
"6911" 1382 54.31166 131.7948
"6912" 1382.2 50.19076 131.0022
"6913" 1382.4 46.20371 129.8156
"6914" 1382.6 43.04133 127.7584
"6915" 1382.8 40.57462 125.0514
"6916" 1383 39.17224 121.8466
"6917" 1383.2 39.3372 118.9914
"6918" 1383.4 39.25049 117.7623
"6919" 1383.6 39.22923 117.8914
"6920" 1383.8 39.18607 118.2136
"6921" 1384 39.362 118.5613
"6922" 1384.2 39.47695 119.0043
"6923" 1384.4 39.67887 119.4614
"6924" 1384.6 39.87699 119.9867
"6925" 1384.8 39.94314 120.5946
"6926" 1385 38.44779 121.6933
"6927" 1385.2 36.0351 123.1254
"6928" 1385.4 32.87491 124.5993
"6929" 1385.6 31.7787 125.4637
"6930" 1385.8 31.5195 125.702
"6931" 1386 31.52823 125.7523
"6932" 1386.2 31.46354 125.7034
"6933" 1386.4 31.4224 125.6566
"6934" 1386.6 31.48096 125.6675
"6935" 1386.8 31.94052 125.2536
"6936" 1387 32.34359 124.7998
"6937" 1387.2 32.20695 124.1655
"6938" 1387.4 31.53237 123.4614
"6939" 1387.6 29.99004 122.4916
"6940" 1387.8 27.44112 121.1436
"6941" 1388 24.8062 119.5523
"6942" 1388.2 22.10152 118.0161
"6943" 1388.4 19.73769 115.9161
"6944" 1388.6 17.97469 113.1725
"6945" 1388.8 16.53596 110.0553
"6946" 1389 14.24921 106.9838
"6947" 1389.2 11.74525 104.196
"6948" 1389.4 9.699473 101.8232
"6949" 1389.6 8.319908 99.18806
"6950" 1389.8 6.20834 96.4341
"6951" 1390 5.302574 94.03803
"6952" 1390.2 5.464637 91.17443
"6953" 1390.4 5.888163 87.90665
"6954" 1390.6 6.288117 83.89896
"6955" 1390.8 7.353962 80.40972
"6956" 1391 8.335066 77.19964
"6957" 1391.2 9.296916 74.60025
"6958" 1391.4 10.62638 72.43473
"6959" 1391.6 11.00867 71.66636
"6960" 1391.8 10.91878 71.68111
"6961" 1392 10.8126 71.86828
"6962" 1392.2 11.08239 71.97379
"6963" 1392.4 11.41401 71.97932
"6964" 1392.6 11.84361 72.09472
"6965" 1392.8 12.55114 71.81749
"6966" 1393 14.2059 70.94428
"6967" 1393.2 16.58596 69.05921
"6968" 1393.4 18.33129 67.04537
"6969" 1393.6 19.39722 64.26229
"6970" 1393.8 19.07431 61.34382
"6971" 1394 18.75132 57.84018
"6972" 1394.2 17.98589 54.26933
"6973" 1394.4 17.28752 50.96381
"6974" 1394.6 16.82732 47.67657
"6975" 1394.8 15.50513 44.69974
"6976" 1395 13.87032 41.28483
"6977" 1395.2 12.67072 37.2251
"6978" 1395.4 12.05679 33.07246
"6979" 1395.6 12.00892 29.18728
"6980" 1395.8 13.1049 27.7613
"6981" 1396 14.46307 27.76264
"6982" 1396.2 15.30639 27.93117
"6983" 1396.4 15.76262 28.1932
"6984" 1396.6 15.68349 28.83529
"6985" 1396.8 15.63613 29.40598
"6986" 1397 15.42212 29.53181
"6987" 1397.2 14.80319 29.64034
"6988" 1397.4 14.03196 30.03703
"6989" 1397.6 13.71418 30.68347
"6990" 1397.8 13.49302 31.64144
"6991" 1398 13.82952 32.71429
"6992" 1398.2 13.92346 33.39609
"6993" 1398.4 14.17872 34.02278
"6994" 1398.6 14.22649 34.54699
"6995" 1398.8 14.81808 34.46183
"6996" 1399 15.25897 33.8299
"6997" 1399.2 15.88085 34.51985
"6998" 1399.4 16.88778 37.79076
"6999" 1399.6 17.27661 40.51648
"7000" 1399.8 17.19379 42.41032
"7001" 1400 16.72969 43.12685
"7002" 1400.2 16.30008 43.36965
"7003" 1400.4 15.57714 43.82753
"7004" 1400.6 14.44877 45.35703
"7005" 1400.8 12.58978 47.71802
"7006" 1401 11.0157 50.16283
"7007" 1401.2 9.830847 53.16341
"7008" 1401.4 8.615395 56.39902
"7009" 1401.6 6.824394 59.10612
"7010" 1401.8 4.339497 61.83677
"7011" 1402 1.868792 63.92288
"7012" 1402.2 2.253999 63.72687
"7013" 1402.4 2.595903 64.27794
"7014" 1402.6 2.714528 66.15875
"7015" 1402.8 2.698311 69.13879
"7016" 1403 3.488521 73.60994
"7017" 1403.2 4.237482 77.9596
"7018" 1403.4 4.821225 82.64976
"7019" 1403.6 5.231478 86.16942
"7020" 1403.8 5.942859 90.71123
"7021" 1404 7.173241 95.82197
"7022" 1404.2 8.048731 99.81106
"7023" 1404.4 8.827359 102.6766
"7024" 1404.6 10.60824 105.0662
"7025" 1404.8 13.15369 107.7927
"7026" 1405 17.18733 111.0193
"7027" 1405.2 20.59166 112.9738
"7028" 1405.4 24.32069 115.3499
"7029" 1405.6 27.92933 117.7559
"7030" 1405.8 31.0552 120.3937
"7031" 1406 34.23466 123.505
"7032" 1406.2 37.13095 126.1848
"7033" 1406.4 40.20761 129.0382
"7034" 1406.6 43.54319 131.2821
"7035" 1406.8 47.23628 131.9149
"7036" 1407 50.85285 130.7237
"7037" 1407.2 54.83604 129.1918
"7038" 1407.4 58.95053 127.7229
"7039" 1407.6 62.90579 126.8387
"7040" 1407.8 65.57246 126.1742
"7041" 1408 66.52607 125.8136
"7042" 1408.2 67.40615 126.354
"7043" 1408.4 68.68044 127.2965
"7044" 1408.6 70.94217 128.5143
"7045" 1408.8 74.00015 130.3487
"7046" 1409 77.41804 131.99
"7047" 1409.2 81.11802 133.0432
"7048" 1409.4 83.95404 133.6748
"7049" 1409.6 84.62479 133.6387
"7050" 1409.8 84.53222 133.7341
"7051" 1410 84.59355 133.9613
"7052" 1410.2 84.5309 133.9853
"7053" 1410.4 84.49432 133.7604
"7054" 1410.6 84.56635 133.4066
"7055" 1410.8 84.9154 132.7966
"7056" 1411 86.07934 131.8608
"7057" 1411.2 88.42048 130.5492
"7058" 1411.4 91.49035 129.0961
"7059" 1411.6 95.0444 127.943
"7060" 1411.8 98.45129 126.8652
"7061" 1412 101.7162 125.197
"7062" 1412.2 104.5136 122.5614
"7063" 1412.4 107.5175 119.7281
"7064" 1412.6 110.2129 116.9782
"7065" 1412.8 112.7496 114.1478
"7066" 1413 115.7535 111.0477
"7067" 1413.2 118.8618 108.0325
"7068" 1413.4 122.0771 105.6826
"7069" 1413.6 123.6105 103.4192
"7070" 1413.8 124.7016 100.2007
"7071" 1414 125.8947 96.02927
"7072" 1414.2 126.2931 92.33153
"7073" 1414.4 127.2103 88.33776
"7074" 1414.6 128.3518 85.0283
"7075" 1414.8 129.4941 82.00613
"7076" 1415 130.8696 79.48253
"7077" 1415.2 131.6082 77.01013
"7078" 1415.4 131.8613 73.77991
"7079" 1415.6 131.9556 70.01958
"7080" 1415.8 131.9062 65.95291
"7081" 1416 132.1931 61.95652
"7082" 1416.2 131.9335 60.27468
"7083" 1416.4 131.0101 57.53983
"7084" 1416.6 130.2384 54.45969
"7085" 1416.8 130.4991 52.11425
"7086" 1417 130.934 49.83395
"7087" 1417.2 130.713 49.38839
"7088" 1417.4 129.8581 48.65489
"7089" 1417.6 128.2709 46.64841
"7090" 1417.8 126.3285 44.81736
"7091" 1418 124.3138 43.74345
"7092" 1418.2 122.1846 42.19772
"7093" 1418.4 119.315 41.07176
"7094" 1418.6 118.0406 41.3014
"7095" 1418.8 118.2768 41.56298
"7096" 1419 118.3196 41.47686
"7097" 1419.2 118.4006 41.67883
"7098" 1419.4 118.3383 41.68596
"7099" 1419.6 118.2897 41.5724
"7100" 1419.8 118.3534 41.54457
"7101" 1420 118.3809 41.47457
"7102" 1420.2 118.4343 41.36188
"7103" 1420.4 118.094 40.95378
"7104" 1420.6 117.4527 40.02179
"7105" 1420.8 116.0079 38.50279
"7106" 1421 114.2097 36.68056
"7107" 1421.2 112.404 34.40553
"7108" 1421.4 110.334 31.95498
"7109" 1421.6 108.2115 29.25687
"7110" 1421.8 106.5277 26.46395
"7111" 1422 105.3716 23.34402
"7112" 1422.2 103.9635 20.04443
"7113" 1422.4 102.2228 16.20892
"7114" 1422.6 100.1261 12.88645
"7115" 1422.8 97.36712 9.792558
"7116" 1423 94.49404 8.415639
"7117" 1423.2 92.43073 8.818403
"7118" 1423.4 89.45102 9.56071
"7119" 1423.6 85.83947 9.752653
"7120" 1423.8 82.22579 9.513677
"7121" 1424 78.75531 9.456357
"7122" 1424.2 74.96608 8.896535
"7123" 1424.4 71.32881 8.003216
"7124" 1424.6 67.73183 7.108331
"7125" 1424.8 64.84579 5.32318
"7126" 1425 61.4369 3.085768
"7127" 1425.2 58.83865 2.012164
"7128" 1425.4 56.89071 2.590683
"7129" 1425.6 56.17893 3.850106
"7130" 1425.8 54.75973 5.408033
"7131" 1426 51.89102 7.468222
"7132" 1426.2 48.46227 10.0791
"7133" 1426.4 45.27715 12.30699
"7134" 1426.6 41.70997 14.46728
"7135" 1426.8 38.88043 17.20675
"7136" 1427 35.9741 20.03957
"7137" 1427.2 33.52043 22.94061
"7138" 1427.4 31.58344 25.48499
"7139" 1427.6 29.40568 27.58376
"7140" 1427.8 27.05527 29.69808
"7141" 1428 24.94047 32.7321
"7142" 1428.2 22.40625 35.84925
"7143" 1428.4 20.04172 38.49612
"7144" 1428.6 17.95027 41.71996
"7145" 1428.8 15.78239 44.74259
"7146" 1429 12.70139 47.72228
"7147" 1429.2 9.431456 48.80223
"7148" 1429.4 5.722322 49.29741
"7149" 1429.6 4.583462 49.21198
"7150" 1429.8 5.060619 49.29335
"7151" 1430 5.647649 49.67129
"7152" 1430.2 6.280372 50.48613
"7153" 1430.4 6.543163 51.82009
"7154" 1430.6 6.925894 54.59565
"7155" 1430.8 7.579484 57.98007
"7156" 1431 8.747922 61.35429
"7157" 1431.2 10.4277 64.82765
"7158" 1431.4 11.95555 67.54407
"7159" 1431.6 13.69913 70.30139
"7160" 1431.8 14.97867 72.50697
"7161" 1432 16.56313 74.42773
"7162" 1432.2 18.25618 76.39534
"7163" 1432.4 20.60433 78.80912
"7164" 1432.6 23.60322 80.70869
"7165" 1432.8 26.69603 81.39387
"7166" 1433 28.68783 81.12173
"7167" 1433.2 29.15296 80.81016
"7168" 1433.4 29.13307 80.84254
"7169" 1433.6 29.17702 80.85632
"7170" 1433.8 29.06598 80.75833
"7171" 1434 28.70522 80.7695
"7172" 1434.2 28.47514 80.98854
"7173" 1434.4 28.20916 81.14194
"7174" 1434.6 28.23701 82.01222
"7175" 1434.8 29.17559 83.67605
"7176" 1435 30.21551 85.99966
"7177" 1435.2 31.03105 88.46283
"7178" 1435.4 31.97531 90.83368
"7179" 1435.6 32.75725 93.22991
"7180" 1435.8 32.95619 95.58057
"7181" 1436 32.12645 97.54534
"7182" 1436.2 30.82756 99.90272
"7183" 1436.4 30.52995 102.8818
"7184" 1436.6 29.9148 106.4852
"7185" 1436.8 28.25981 109.3836
"7186" 1437 25.92128 112.432
"7187" 1437.2 22.97351 114.2443
"7188" 1437.4 21.25925 114.6829
"7189" 1437.6 21.94698 114.7605
"7190" 1437.8 22.81071 114.8126
"7191" 1438 23.55162 115.1422
"7192" 1438.2 24.94687 116.4579
"7193" 1438.4 27.32386 118.2098
"7194" 1438.6 30.37572 120.2515
"7195" 1438.8 33.87629 122.5662
"7196" 1439 37.43517 124.535
"7197" 1439.2 41.24009 126.9154
"7198" 1439.4 44.97663 128.9494
"7199" 1439.6 48.83489 130.6025
"7200" 1439.8 53.07653 131.9979
"7201" 1440 57.51362 132.9324
"7202" 1440.2 61.75993 133.7521
"7203" 1440.4 66.13294 134.0276
"7204" 1440.6 70.17334 133.1988
"7205" 1440.8 74.1909 131.8504
"7206" 1441 77.86015 129.7122
"7207" 1441.2 80.71578 127.4557
"7208" 1441.4 83.39511 125.4236
"7209" 1441.6 86.33809 123.7141
"7210" 1441.8 89.37931 122.0556
"7211" 1442 92.65365 120.2863
"7212" 1442.2 96.32997 119.4647
"7213" 1442.4 99.86987 119.1657
"7214" 1442.6 103.7371 119.5346
"7215" 1442.8 107.9748 119.3578
"7216" 1443 110.1062 119.1399
"7217" 1443.2 110.1452 119.0684
"7218" 1443.4 110.2632 118.6223
"7219" 1443.6 110.7975 117.626
"7220" 1443.8 112.119 115.767
"7221" 1444 113.6222 113.4966
"7222" 1444.2 115.5894 111.0517
"7223" 1444.4 117.8321 109.074
"7224" 1444.6 120.4341 107.1394
"7225" 1444.8 122.048 105.7391
"7226" 1445 122.7047 105.0177
"7227" 1445.2 122.9094 104.3283
"7228" 1445.4 122.7226 103.7047
"7229" 1445.6 123.3262 101.9086
"7230" 1445.8 124.5407 98.71198
"7231" 1446 125.7232 95.21168
"7232" 1446.2 127.2211 91.67252
"7233" 1446.4 128.741 88.27535
"7234" 1446.6 129.8962 84.72038
"7235" 1446.8 130.4797 81.05551
"7236" 1447 130.7013 77.75801
"7237" 1447.2 130.7112 74.6431
"7238" 1447.4 130.6586 71.53247
"7239" 1447.6 130.6979 68.26831
"7240" 1447.8 131.0058 64.7157
"7241" 1448 132.2528 61.3824
"7242" 1448.2 132.6854 59.50336
"7243" 1448.4 132.3441 59.16004
"7244" 1448.6 131.711 58.3561
"7245" 1448.8 130.1037 56.22116
"7246" 1449 128.0311 53.26926
"7247" 1449.2 125.4181 50.26248
"7248" 1449.4 122.7792 47.26968
"7249" 1449.6 120.2997 44.67782
"7250" 1449.8 118.2393 42.66542
"7251" 1450 116.9903 41.69447
"7252" 1450.2 117.0368 40.94103
"7253" 1450.4 116.9865 39.39668
"7254" 1450.6 117.4312 37.1254
"7255" 1450.8 117.5747 33.85067
"7256" 1451 118.2813 30.28406
"7257" 1451.2 118.9575 28.66495
"7258" 1451.4 118.8717 27.99768
"7259" 1451.6 118.5439 27.91093
"7260" 1451.8 117.5306 27.82575
"7261" 1452 115.7344 26.81947
"7262" 1452.2 112.9019 25.03464
"7263" 1452.4 109.6819 22.86991
"7264" 1452.6 107.0589 20.43774
"7265" 1452.8 104.4593 17.68215
"7266" 1453 102.2331 15.50219
"7267" 1453.2 99.61484 14.00021
"7268" 1453.4 96.24754 12.45
"7269" 1453.6 92.59253 11.43859
"7270" 1453.8 89.1269 11.26124
"7271" 1454 86.9936 11.86863
"7272" 1454.2 86.19414 12.08326
"7273" 1454.4 86.3342 12.29278
"7274" 1454.6 86.65748 12.33258
"7275" 1454.8 87.04431 12.41938
"7276" 1455 87.2164 12.33673
"7277" 1455.2 87.46667 11.98866
"7278" 1455.4 87.52262 11.72832
"7279" 1455.6 87.49124 11.42962
"7280" 1455.8 87.02385 11.04395
"7281" 1456 85.16058 10.41652
"7282" 1456.2 82.43555 9.625775
"7283" 1456.4 79.25442 8.791462
"7284" 1456.6 75.21451 7.290084
"7285" 1456.8 71.80371 5.504586
"7286" 1457 68.71428 2.987181
"7287" 1457.2 67.42049 1.851654
"7288" 1457.4 65.46579 1.033335
"7289" 1457.6 64.1032 0.7102756
"7290" 1457.8 63.09793 0.83693
"7291" 1458 62.00105 0.621724
"7292" 1458.2 61.92176 0.6355223
"7293" 1458.4 61.94779 0.5331493
"7294" 1458.6 62.11434 0.4365185
"7295" 1458.8 62.30433 0.3504411
"7296" 1459 62.29933 0.2763666
"7297" 1459.2 62.32494 0.2207753
"7298" 1459.4 62.48183 0.3405044
"7299" 1459.6 62.63448 0.6922321
"7300" 1459.8 62.75405 0.6893849
"7301" 1460 62.94514 1.028509
"7302" 1460.2 63.20544 1.246515
"7303" 1460.4 63.26149 1.525313
"7304" 1460.6 63.6883 1.77198
"7305" 1460.8 63.67948 2.17549
"7306" 1461 62.37793 3.007146
"7307" 1461.2 60.12368 4.138139
"7308" 1461.4 57.73195 5.397085
"7309" 1461.6 55.24137 6.527113
"7310" 1461.8 52.3277 7.709887
"7311" 1462 49.60377 8.750699
"7312" 1462.2 46.81178 9.712921
"7313" 1462.4 44.04992 10.82375
"7314" 1462.6 41.68973 12.43011
"7315" 1462.8 39.03076 14.21012
"7316" 1463 36.32711 16.64356
"7317" 1463.2 33.90157 18.9884
"7318" 1463.4 31.83739 21.76765
"7319" 1463.6 30.32465 24.55442
"7320" 1463.8 29.29278 27.48138
"7321" 1464 28.83572 30.35705
"7322" 1464.2 29.47059 31.4803
"7323" 1464.4 29.65693 31.66938
"7324" 1464.6 29.70593 32.50798
"7325" 1464.8 29.63372 33.8888
"7326" 1465 29.94828 36.08676
"7327" 1465.2 30.41842 39.23103
"7328" 1465.4 31.74149 42.36853
"7329" 1465.6 33.52219 45.22303
"7330" 1465.8 35.46764 47.44819
"7331" 1466 38.11584 48.82343
"7332" 1466.2 41.43325 50.32558
"7333" 1466.4 44.66297 51.8774
"7334" 1466.6 48.06453 52.94788
"7335" 1466.8 50.97252 53.93503
"7336" 1467 52.74527 53.76274
"7337" 1467.2 53.18504 53.2392
"7338" 1467.4 53.18459 53.18674
"7339" 1467.6 53.2394 53.29079
"7340" 1467.8 52.90308 53.70412
"7341" 1468 52.72222 54.19226
"7342" 1468.2 52.17712 54.48641
"7343" 1468.4 51.83278 55.3548
"7344" 1468.6 52.16532 57.29894
"7345" 1468.8 52.07367 59.97192
"7346" 1469 51.98139 62.99032
"7347" 1469.2 52.09674 66.32189
"7348" 1469.4 51.69849 69.6379
"7349" 1469.6 51.00553 72.94781
"7350" 1469.8 49.69652 75.29448
"7351" 1470 48.31674 78.17037
"7352" 1470.2 47.30311 81.34196
"7353" 1470.4 47.32834 84.64708
"7354" 1470.6 47.1298 88.76043
"7355" 1470.8 45.97714 92.78934
"7356" 1471 43.58443 96.36325
"7357" 1471.2 40.81819 99.40754
"7358" 1471.4 37.26466 101.1794
"7359" 1471.6 33.11877 102.0908
"7360" 1471.8 28.75737 101.9078
"7361" 1472 24.85393 100.8034
"7362" 1472.2 21.49663 99.42943
"7363" 1472.4 17.20314 97.61963
"7364" 1472.6 13.62012 95.43303
"7365" 1472.8 10.51237 92.53899
"7366" 1473 8.241583 90.21278
"7367" 1473.2 6.377191 86.91565
"7368" 1473.4 4.949495 82.47968
"7369" 1473.6 3.91957 78.7301
"7370" 1473.8 3.3244 75.62013
"7371" 1474 2.592683 71.24747
"7372" 1474.2 1.658354 66.94596
"7373" 1474.4 0.8227202 64.19247
"7374" 1474.6 1.779781 65.53126
"7375" 1474.8 2.722615 65.83945
"7376" 1475 3.473768 65.47196
"7377" 1475.2 4.572624 63.00961
"7378" 1475.4 6.007151 59.53005
"7379" 1475.6 7.621971 55.69506
"7380" 1475.8 9.190121 51.97045
"7381" 1476 10.99811 48.39618
"7382" 1476.2 13.47908 44.81537
"7383" 1476.4 15.58347 41.79902
"7384" 1476.6 17.82862 38.37438
"7385" 1476.8 19.85411 34.83119
"7386" 1477 21.84723 31.13926
"7387" 1477.2 24.23102 27.47054
"7388" 1477.4 27.67284 23.94012
"7389" 1477.6 31.00534 21.05207
"7390" 1477.8 34.6727 18.59835
"7391" 1478 38.14131 16.14377
"7392" 1478.2 42.03012 13.9855
"7393" 1478.4 46.15003 12.75051
"7394" 1478.6 49.95214 11.97977
"7395" 1478.8 54.02042 11.83533
"7396" 1479 58.16688 12.2123
"7397" 1479.2 62.46952 12.80284
"7398" 1479.4 66.13263 14.11166
"7399" 1479.6 69.03499 16.481
"7400" 1479.8 71.10617 19.11907
"7401" 1480 72.88335 21.02351
"7402" 1480.2 75.25633 23.06273
"7403" 1480.4 77.4581 25.46585
"7404" 1480.6 80.15322 28.17907
"7405" 1480.8 82.16612 30.73431
"7406" 1481 83.92258 33.86235
"7407" 1481.2 85.80648 36.8938
"7408" 1481.4 88.14453 39.97639
"7409" 1481.6 90.55887 42.82291
"7410" 1481.8 92.76965 44.82048
"7411" 1482 94.9912 46.9198
"7412" 1482.2 96.56274 49.79575
"7413" 1482.4 98.2367 53.03145
"7414" 1482.6 99.74032 55.85515
"7415" 1482.8 101.3211 58.89337
"7416" 1483 103.4848 62.47802
"7417" 1483.2 105.5696 65.91342
"7418" 1483.4 106.9163 68.75559
"7419" 1483.6 108.794 72.52791
"7420" 1483.8 110.0706 76.12758
"7421" 1484 110.4629 78.24698
"7422" 1484.2 112.1844 80.86379
"7423" 1484.4 114.3187 84.04724
"7424" 1484.6 116.5956 87.40305
"7425" 1484.8 118.8078 91.03546
"7426" 1485 120.4007 94.76086
"7427" 1485.2 122.1642 98.27714
"7428" 1485.4 123.5822 100.7794
"7429" 1485.6 123.8159 102.0938
"7430" 1485.8 124.075 102.6234
"7431" 1486 124.0525 102.5609
"7432" 1486.2 123.9118 102.4708
"7433" 1486.4 123.9862 102.2826
"7434" 1486.6 123.8618 101.9341
"7435" 1486.8 123.6884 101.6285
"7436" 1487 123.5009 101.7024
"7437" 1487.2 122.9338 102.0812
"7438" 1487.4 122.0084 102.9838
"7439" 1487.6 120.4614 104.7762
"7440" 1487.8 119.0364 106.8283
"7441" 1488 117.8673 109.4256
"7442" 1488.2 116.7655 111.8611
"7443" 1488.4 115.7916 113.8082
"7444" 1488.6 114.2733 114.8858
"7445" 1488.8 112.008 117.0656
"7446" 1489 109.5571 119.3966
"7447" 1489.2 106.929 121.5815
"7448" 1489.4 103.7473 123.6683
"7449" 1489.6 100.2092 124.8436
"7450" 1489.8 96.62471 126.4501
"7451" 1490 93.06197 128.7054
"7452" 1490.2 89.50639 130.7327
"7453" 1490.4 86.20177 132.5431
"7454" 1490.6 82.743 133.4769
"7455" 1490.8 78.63995 134.3469
"7456" 1491 74.6375 134.8746
"7457" 1491.2 70.65261 135.299
"7458" 1491.4 67.05298 135.1218
"7459" 1491.6 63.29857 135.28
"7460" 1491.8 59.61361 135.2469
"7461" 1492 57.37078 135.1184
"7462" 1492.2 54.34223 134.9087
"7463" 1492.4 50.73928 133.6606
"7464" 1492.6 46.83299 132.4236
"7465" 1492.8 42.45768 130.8913
"7466" 1493 38.75459 128.839
"7467" 1493.2 34.93813 126.5622
"7468" 1493.4 30.96985 125.1968
"7469" 1493.6 27.76996 123.6717
"7470" 1493.8 25.25136 121.2408
"7471" 1494 22.64649 118.232
"7472" 1494.2 19.63579 115.418
"7473" 1494.4 16.63208 112.4404
"7474" 1494.6 13.33567 109.8585
"7475" 1494.8 10.3268 107.0564
"7476" 1495 8.909536 103.8374
"7477" 1495.2 8.586724 100.3569
"7478" 1495.4 8.137745 96.33338
"7479" 1495.6 7.570757 92.0536
"7480" 1495.8 6.506555 88.08227
"7481" 1496 4.863247 84.74921
"7482" 1496.2 3.308877 82.53335
"7483" 1496.4 1.312462 81.34684
"7484" 1496.6 1.528309 81.54
"7485" 1496.8 2.362021 81.6344
"7486" 1497 3.119215 80.92672
"7487" 1497.2 3.383698 79.45739
"7488" 1497.4 3.252731 77.07967
"7489" 1497.6 2.685707 73.75127
"7490" 1497.8 2.507929 70.77092
"7491" 1498 2.090297 67.43153
"7492" 1498.2 1.661579 64.45257
"7493" 1498.4 1.447938 61.10859
"7494" 1498.6 1.69899 58.12061
"7495" 1498.8 2.440818 54.59681
"7496" 1499 3.122469 51.16863
"7497" 1499.2 4.603036 47.64103
"7498" 1499.4 6.525705 44.19628
"7499" 1499.6 8.851852 41.20756
"7500" 1499.8 11.66992 38.43756
"7501" 1500 14.08581 35.4289
"7502" 1500.2 16.72788 32.46982
"7503" 1500.4 18.28432 29.87821
"7504" 1500.6 19.56446 27.58827
"7505" 1500.8 21.5831 25.60585
"7506" 1501 24.06165 22.59225
"7507" 1501.2 27.11512 19.70737
"7508" 1501.4 30.0039 16.76623
"7509" 1501.6 32.77315 13.57921
"7510" 1501.8 35.24 10.69975
"7511" 1502 38.12967 7.966529
"7512" 1502.2 40.89504 7.333412
"7513" 1502.4 43.17858 7.898075
"7514" 1502.6 46.40322 7.947434
"7515" 1502.8 50.23578 7.558698
"7516" 1503 53.8636 7.23272
"7517" 1503.2 57.73762 7.031665
"7518" 1503.4 61.6518 6.928971
"7519" 1503.6 65.82144 6.751987
"7520" 1503.8 69.93166 7.116426
"7521" 1504 73.61019 7.610586
"7522" 1504.2 77.59571 7.93217
"7523" 1504.4 82.06787 8.297971
"7524" 1504.6 86.09288 8.603448
"7525" 1504.8 90.07911 9.627361
"7526" 1505 94.14795 10.92944
"7527" 1505.2 98.04049 12.43005
"7528" 1505.4 101.2305 14.89816
"7529" 1505.6 104.519 18.00977
"7530" 1505.8 107.5975 20.98158
"7531" 1506 110.5358 24.26095
"7532" 1506.2 113.7143 27.19797
"7533" 1506.4 116.538 30.81344
"7534" 1506.6 119.0412 33.47635
"7535" 1506.8 120.685 34.15997
"7536" 1507 121.9201 35.91987
"7537" 1507.2 123.0932 38.50869
"7538" 1507.4 124.787 41.29835
"7539" 1507.6 127.1781 44.43705
"7540" 1507.8 129.5157 47.91556
"7541" 1508 131.0794 50.93318
"7542" 1508.2 131.2384 51.13628
"7543" 1508.4 131.2174 51.37044
"7544" 1508.6 131.077 51.77214
"7545" 1508.8 130.491 52.8788
"7546" 1509 130.0809 55.29041
"7547" 1509.2 130.0075 58.70206
"7548" 1509.4 130.0192 62.2679
"7549" 1509.6 130.0788 66.20293
"7550" 1509.8 130.455 70.09744
"7551" 1510 130.6798 74.10321
"7552" 1510.2 130.4588 78.29771
"7553" 1510.4 129.4683 82.81388
"7554" 1510.6 127.7686 86.40948
"7555" 1510.8 125.7537 90.04783
"7556" 1511 123.5266 93.80932
"7557" 1511.2 121.6953 97.62944
"7558" 1511.4 120.284 101.3741
"7559" 1511.6 119.2032 105.2675
"7560" 1511.8 118.2101 109.4257
"7561" 1512 116.9396 112.3708
"7562" 1512.2 114.9009 114.6365
"7563" 1512.4 112.3459 116.8034
"7564" 1512.6 109.6886 119.19
"7565" 1512.8 106.6401 121.564
"7566" 1513 103.4551 124.1548
"7567" 1513.2 99.96231 126.0547
"7568" 1513.4 96.06222 127.707
"7569" 1513.6 92.20736 128.9552
"7570" 1513.8 88.22605 130.3889
"7571" 1514 84.1779 131.4509
"7572" 1514.2 80.58138 132.5496
"7573" 1514.4 76.49965 133.4821
"7574" 1514.6 72.86071 134.7003
"7575" 1514.8 69.35916 135.1965
"7576" 1515 66.30417 134.5877
"7577" 1515.2 62.43946 133.7903
"7578" 1515.4 58.68237 133.0118
"7579" 1515.6 55.26137 132.5473
"7580" 1515.8 51.1106 132.0562
"7581" 1516 47.27025 131.8321
"7582" 1516.2 43.02972 131.3755
"7583" 1516.4 39.77579 130.404
"7584" 1516.6 37.57762 128.2033
"7585" 1516.8 35.39554 125.6968
"7586" 1517 32.35339 123.4654
"7587" 1517.2 29.3539 120.8297
"7588" 1517.4 26.34405 118.1245
"7589" 1517.6 23.51647 115.3557
"7590" 1517.8 20.17097 113.1681
"7591" 1518 17.07921 111.2082
"7592" 1518.2 13.67241 109.2121
"7593" 1518.4 10.47162 106.9703
"7594" 1518.6 8.904971 103.9903
"7595" 1518.8 8.596069 101.0326
"7596" 1519 8.493386 97.73896
"7597" 1519.2 8.572553 94.11046
"7598" 1519.4 8.508565 90.46496
"7599" 1519.6 7.974878 86.54966
"7600" 1519.8 7.231047 82.78195
"7601" 1520 6.858314 79.2331
"7602" 1520.2 6.264529 75.52332
"7603" 1520.4 5.731904 71.78653
"7604" 1520.6 5.265035 68.23702
"7605" 1520.8 4.551845 65.19223
"7606" 1521 4.126371 61.86784
"7607" 1521.2 4.135707 58.5318
"7608" 1521.4 3.667293 55.31786
"7609" 1521.6 2.977741 53.77851
"7610" 1521.8 3.560027 54.07076
"7611" 1522 4.389279 54.2386
"7612" 1522.2 5.331705 54.07918
"7613" 1522.4 6.168276 54.24797
"7614" 1522.6 6.872167 53.68925
"7615" 1522.8 7.420885 53.7882
"7616" 1523 7.961276 54.03987
"7617" 1523.2 8.897954 53.63378
"7618" 1523.4 11.06109 52.55881
"7619" 1523.6 13.62132 51.36968
"7620" 1523.8 16.16897 49.81023
"7621" 1524 18.17345 47.90737
"7622" 1524.2 20.43788 45.73588
"7623" 1524.4 22.34117 43.18528
"7624" 1524.6 24.35115 40.72124
"7625" 1524.8 26.26223 37.87294
"7626" 1525 28.27949 34.80155
"7627" 1525.2 30.4945 31.66986
"7628" 1525.4 32.96386 28.5949
"7629" 1525.6 35.44414 25.84244
"7630" 1525.8 37.69458 22.84437
"7631" 1526 39.97548 19.8934
"7632" 1526.2 42.10332 17.01451
"7633" 1526.4 44.28219 13.64107
"7634" 1526.6 45.92349 10.18879
"7635" 1526.8 47.643 6.852708
"7636" 1527 50.07336 4.031834
"7637" 1527.2 52.34835 3.485106
"7638" 1527.4 52.38701 3.757243
"7639" 1527.6 51.71044 3.881503
"7640" 1527.8 51.14989 4.254554
"7641" 1528 50.55099 4.530404
"7642" 1528.2 49.9486 5.17488
"7643" 1528.4 49.15519 5.032998
"7644" 1528.6 48.29212 4.91997
"7645" 1528.8 47.21045 5.253256
"7646" 1529 44.98382 4.814708
"7647" 1529.2 43.61989 4.838877
"7648" 1529.4 43.11099 5.170417
"7649" 1529.6 42.7925 5.801921
"7650" 1529.8 41.29625 6.247181
"7651" 1530 38.65215 7.097803
"7652" 1530.2 35.84277 8.001576
"7653" 1530.4 33.06565 9.07443
"7654" 1530.6 31.68836 9.58661
"7655" 1530.8 31.48246 9.559404
"7656" 1531 31.60977 9.390513
"7657" 1531.2 31.69969 9.249885
"7658" 1531.4 31.87136 9.00551
"7659" 1531.6 32.16538 8.978072
"7660" 1531.8 32.25705 8.802749
"7661" 1532 32.45052 8.804696
"7662" 1532.2 32.62718 8.700159
"7663" 1532.4 32.94654 8.546009
"7664" 1532.6 33.3243 8.339476
"7665" 1532.8 33.66954 8.247232
"7666" 1533 33.90261 8.107358
"7667" 1533.2 35.16198 8.630639
"7668" 1533.4 35.56882 8.293611
"7669" 1533.6 36.78304 7.983326
"7670" 1533.8 38.44716 7.422947
"7671" 1534 41.1397 6.41463
"7672" 1534.2 43.81092 5.482359
"7673" 1534.4 46.48285 4.469698
"7674" 1534.6 48.55675 3.705224
"7675" 1534.8 51.08381 3.633898
"7676" 1535 54.11979 3.757805
"7677" 1535.2 57.80131 3.513173
"7678" 1535.4 61.30635 3.015114
"7679" 1535.6 63.95837 2.920599
"7680" 1535.8 65.69645 2.786377
"7681" 1536 67.65208 1.892549
"7682" 1536.2 68.29428 1.375027
"7683" 1536.4 68.24071 1.273922
"7684" 1536.6 68.23761 1.230728
"7685" 1536.8 68.24305 1.216095
"7686" 1537 68.14288 1.179881
"7687" 1537.2 68.25091 1.663161
"7688" 1537.4 68.71477 1.696417
"7689" 1537.6 69.23412 1.976937
"7690" 1537.8 70.92128 2.424934
"7691" 1538 74.08248 3.381275
"7692" 1538.2 76.77884 3.952367
"7693" 1538.4 79.69786 4.28199
"7694" 1538.6 83.22275 4.039704
"7695" 1538.8 86.16986 4.671466
"7696" 1539 88.23493 6.197195
"7697" 1539.2 89.71932 7.973936
"7698" 1539.4 91.80477 9.678013
"7699" 1539.6 94.55728 11.14433
"7700" 1539.8 98.03438 12.89163
"7701" 1540 101.3135 14.75017
"7702" 1540.2 104.4863 16.61273
"7703" 1540.4 107.5446 18.45621
"7704" 1540.6 110.0775 20.96125
"7705" 1540.8 112.7152 23.34621
"7706" 1541 115.6989 25.96738
"7707" 1541.2 118.4095 28.7361
"7708" 1541.4 121.2218 31.57406
"7709" 1541.6 123.2649 34.02116
"7710" 1541.8 124.8197 36.52464
"7711" 1542 125.5233 36.99843
"7712" 1542.2 125.4577 36.83952
"7713" 1542.4 125.3812 36.59731
"7714" 1542.6 125.2312 36.76613
"7715" 1542.8 125.0946 37.04742
"7716" 1543 124.8751 37.80926
"7717" 1543.2 125.4694 39.80114
"7718" 1543.4 126.7425 42.4736
"7719" 1543.6 128.2455 45.13967
"7720" 1543.8 129.5958 48.30089
"7721" 1544 130.5284 51.86138
"7722" 1544.2 131.6175 55.6006
"7723" 1544.4 132.6843 58.63473
"7724" 1544.6 133.0867 60.22287
"7725" 1544.8 132.6379 61.34275
"7726" 1545 131.9662 63.54033
"7727" 1545.2 131.8608 67.09594
"7728" 1545.4 132.0162 70.71085
"7729" 1545.6 132.7651 74.08121
"7730" 1545.8 132.6964 77.49457
"7731" 1546 132.0066 80.65394
"7732" 1546.2 130.5126 84.39725
"7733" 1546.4 128.9399 88.4853
"7734" 1546.6 127.7337 92.28908
"7735" 1546.8 127.3405 96.01906
"7736" 1547 126.9386 97.4285
"7737" 1547.2 125.8219 98.60015
"7738" 1547.4 124.4186 100.3916
"7739" 1547.6 122.8912 103.422
"7740" 1547.8 121.1499 106.5092
"7741" 1548 118.9989 108.7096
"7742" 1548.2 116.5482 111.8851
"7743" 1548.4 114.0779 114.8428
"7744" 1548.6 111.4853 117.7751
"7745" 1548.8 108.5106 120.5461
"7746" 1549 105.1203 122.9932
"7747" 1549.2 101.275 125.5915
"7748" 1549.4 97.51056 128.0528
"7749" 1549.6 93.41482 130.078
"7750" 1549.8 89.10967 131.6417
"7751" 1550 85.11903 132.902
"7752" 1550.2 81.28965 133.7265
"7753" 1550.4 77.41649 134.7095
"7754" 1550.6 74.44026 135.6013
"7755" 1550.8 73.30552 135.6072
"7756" 1551 71.13419 135.4231
"7757" 1551.2 67.43697 135.0081
"7758" 1551.4 63.55889 133.99
"7759" 1551.6 60.29825 132.6969
"7760" 1551.8 57.37393 131.6341
"7761" 1552 54.82221 131.3056
"7762" 1552.2 52.44056 131.597
"7763" 1552.4 50.026 133.0295
"7764" 1552.6 49.32128 133.3045
"7765" 1552.8 49.16658 132.9401
"7766" 1553 48.6991 132.3153
"7767" 1553.2 47.60044 131.4619
"7768" 1553.4 45.98008 130.0991
"7769" 1553.6 43.64478 128.4644
"7770" 1553.8 40.79331 126.9024
"7771" 1554 37.71869 125.1672
"7772" 1554.2 34.61956 123.3272
"7773" 1554.4 30.99282 121.8999
"7774" 1554.6 27.23728 121.0174
"7775" 1554.8 24.56807 120.7544
"7776" 1555 24.18717 120.969
"7777" 1555.2 24.34145 121.0269
"7778" 1555.4 24.74602 120.6002
"7779" 1555.6 25.27526 120.4212
"7780" 1555.8 25.3077 119.7551
"7781" 1556 25.69215 119.231
"7782" 1556.2 25.80685 118.742
"7783" 1556.4 26.21412 118.0736
"7784" 1556.6 26.45885 117.7056
"7785" 1556.8 26.44002 116.6966
"7786" 1557 26.82856 115.5638
"7787" 1557.2 27.77961 114.7544
"7788" 1557.4 28.37089 113.3196
"7789" 1557.6 28.51543 111.3471
"7790" 1557.8 28.449 108.9676
"7791" 1558 28.6265 105.8555
"7792" 1558.2 28.42845 102.3319
"7793" 1558.4 28.18543 99.10389
"7794" 1558.6 28.10921 96.20482
"7795" 1558.8 27.31309 94.08574
"7796" 1559 26.16828 92.84059
"7797" 1559.2 25.17204 91.75864
"7798" 1559.4 24.88459 91.86266
"7799" 1559.6 24.89694 91.97629
"7800" 1559.8 24.82744 91.8676
"7801" 1560 24.74713 91.92614
"7802" 1560.2 24.59432 92.20522
"7803" 1560.4 24.49939 92.36564
"7804" 1560.6 24.51363 92.56297
"7805" 1560.8 24.46166 92.7981
"7806" 1561 24.00793 92.89548
"7807" 1561.2 22.14594 93.47843
"7808" 1561.4 19.59174 94.1633
"7809" 1561.6 16.75791 95.17961
"7810" 1561.8 13.41451 95.86239
"7811" 1562 9.696007 96.46332
"7812" 1562.2 8.217496 97.09381
"7813" 1562.4 8.335314 96.94079
"7814" 1562.6 8.815915 96.44729
"7815" 1562.8 9.174568 95.59717
"7816" 1563 9.561216 95.18037
"7817" 1563.2 9.860508 94.18258
"7818" 1563.4 9.673002 92.14343
"7819" 1563.6 9.151965 89.23215
"7820" 1563.8 8.439149 85.81457
"7821" 1564 7.275847 82.02203
"7822" 1564.2 6.412716 78.45007
"7823" 1564.4 5.711537 74.86816
"7824" 1564.6 5.180251 71.43577
"7825" 1564.8 4.557618 68.09032
"7826" 1565 4.308706 64.45592
"7827" 1565.2 5.342604 61.63702
"7828" 1565.4 7.257986 58.60766
"7829" 1565.6 9.647069 55.65867
"7830" 1565.8 11.92606 52.65446
"7831" 1566 14.01618 49.09153
"7832" 1566.2 15.29001 45.4704
"7833" 1566.4 16.45316 41.59867
"7834" 1566.6 17.08703 37.64393
"7835" 1566.8 17.68603 33.69592
"7836" 1567 19.37367 30.42682
"7837" 1567.2 22.07778 27.93007
"7838" 1567.4 24.63877 25.53567
"7839" 1567.6 26.6169 23.52201
"7840" 1567.8 28.96381 22.27204
"7841" 1568 31.96313 20.98203
"7842" 1568.2 34.30379 18.9801
"7843" 1568.4 35.5217 15.94691
"7844" 1568.6 36.87758 12.48471
"7845" 1568.8 37.17957 9.237428
"7846" 1569 37.20227 9.118868
"7847" 1569.2 37.14584 10.16201
"7848" 1569.4 37.3619 10.98595
"7849" 1569.6 37.08195 11.73419
"7850" 1569.8 36.90779 12.15296
"7851" 1570 36.88625 13.1442
"7852" 1570.2 37.19325 13.91676
"7853" 1570.4 38.75069 14.92252
"7854" 1570.6 40.96201 15.99947
"7855" 1570.8 43.20985 16.9113
"7856" 1571 45.4456 16.96972
"7857" 1571.2 47.71654 16.48342
"7858" 1571.4 50.52922 15.68015
"7859" 1571.6 52.94841 14.31767
"7860" 1571.8 55.18762 11.77753
"7861" 1572 56.94735 8.979647
"7862" 1572.2 57.76576 5.929686
"7863" 1572.4 57.61327 3.973187
"7864" 1572.6 57.16041 3.892946
"7865" 1572.8 57.44051 4.544962
"7866" 1573 57.32823 5.283176
"7867" 1573.2 57.31149 5.958876
"7868" 1573.4 57.36658 6.465009
"7869" 1573.6 58.41579 6.529003
"7870" 1573.8 60.67803 5.899302
"7871" 1574 63.44715 4.859961
"7872" 1574.2 66.29653 4.057536
"7873" 1574.4 69.34598 3.2872
"7874" 1574.6 72.38302 2.169359
"7875" 1574.8 72.77306 2.196981
"7876" 1575 72.17006 2.735826
"7877" 1575.2 71.52537 3.14494
"7878" 1575.4 71.40425 4.052752
"7879" 1575.6 72.394 5.813639
"7880" 1575.8 74.71923 7.792691
"7881" 1576 77.21784 9.889848
"7882" 1576.2 79.41437 11.45691
"7883" 1576.4 81.68392 12.37527
"7884" 1576.6 83.79501 12.83626
"7885" 1576.8 86.1412 13.48154
"7886" 1577 88.85445 13.82036
"7887" 1577.2 92.31863 13.31466
"7888" 1577.4 95.92213 12.25426
"7889" 1577.6 98.99179 10.48224
"7890" 1577.8 98.45228 10.82956
"7891" 1578 98.44369 10.81197
"7892" 1578.2 98.30797 10.86358
"7893" 1578.4 97.83286 11.42703
"7894" 1578.6 97.55487 11.8298
"7895" 1578.8 97.527 12.61674
"7896" 1579 98.42394 14.46442
"7897" 1579.2 100.4517 16.94333
"7898" 1579.4 102.2161 19.75727
"7899" 1579.6 103.5636 22.82662
"7900" 1579.8 104.4549 25.62727
"7901" 1580 105.6219 28.28106
"7902" 1580.2 106.4003 30.69585
"7903" 1580.4 106.3681 32.12031
"7904" 1580.6 106.1821 32.55072
"7905" 1580.8 106.2497 32.41373
"7906" 1581 106.2821 32.2587
"7907" 1581.2 106.2625 32.10396
"7908" 1581.4 106.5375 31.94074
"7909" 1581.6 106.6649 31.58092
"7910" 1581.8 107.0795 31.45989
"7911" 1582 108.5741 32.0219
"7912" 1582.2 110.9827 32.81067
"7913" 1582.4 113.6114 33.23984
"7914" 1582.6 116.8382 34.26179
"7915" 1582.8 120.3945 34.98123
"7916" 1583 123.3867 35.4255
"7917" 1583.2 124.5354 35.97118
"7918" 1583.4 125.0366 36.13454
"7919" 1583.6 125.3908 36.10205
"7920" 1583.8 125.3061 36.19521
"7921" 1584 125.2705 36.51199
"7922" 1584.2 125.1727 37.06219
"7923" 1584.4 125.7955 38.78077
"7924" 1584.6 127.083 41.64383
"7925" 1584.8 128.2904 44.73857
"7926" 1585 129.1796 47.68088
"7927" 1585.2 130.372 51.06232
"7928" 1585.4 131.5714 54.4938
"7929" 1585.6 131.6055 57.54561
"7930" 1585.8 131.9873 61.13936
"7931" 1586 133.3162 65.01467
"7932" 1586.2 133.6669 66.02458
"7933" 1586.4 133.3394 66.52506
"7934" 1586.6 133.1566 66.95765
"7935" 1586.8 132.3243 68.75243
"7936" 1587 131.8946 71.58262
"7937" 1587.2 131.702 74.75438
"7938" 1587.4 131.8865 78.39993
"7939" 1587.6 131.1846 82.09212
"7940" 1587.8 129.6588 85.60242
"7941" 1588 128.6083 89.44883
"7942" 1588.2 127.9489 92.60007
"7943" 1588.4 127.382 95.69094
"7944" 1588.6 126.14 98.58104
"7945" 1588.8 124.4177 100.9267
"7946" 1589 122.399 104.3417
"7947" 1589.2 120.2287 107.5761
"7948" 1589.4 117.8681 110.7565
"7949" 1589.6 115.2159 114.3102
"7950" 1589.8 112.5755 117.0123
"7951" 1590 110.2295 119.5249
"7952" 1590.2 108.1342 120.7822
"7953" 1590.4 104.7543 122.6472
"7954" 1590.6 101.1854 124.4294
"7955" 1590.8 97.39214 126.7697
"7956" 1591 94.93115 128.9155
"7957" 1591.2 91.84496 130.6894
"7958" 1591.4 88.67404 131.915
"7959" 1591.6 85.03401 132.8273
"7960" 1591.8 81.49485 133.1467
"7961" 1592 77.33324 133.408
"7962" 1592.2 73.21792 133.9607
"7963" 1592.4 68.57899 134.3964
"7964" 1592.6 65.17602 134.2385
"7965" 1592.8 61.40271 133.0711
"7966" 1593 58.09737 131.8358
"7967" 1593.2 54.75239 130.4944
"7968" 1593.4 51.5343 128.9871
"7969" 1593.6 48.62438 128.3697
"7970" 1593.8 45.92602 128.7342
"7971" 1594 44.13913 130.0374
"7972" 1594.2 44.02419 130.5463
"7973" 1594.4 44.31644 130.2927
"7974" 1594.6 44.27785 129.4013
"7975" 1594.8 44.39758 128.7322
"7976" 1595 44.40666 127.9224
"7977" 1595.2 44.1974 126.8474
"7978" 1595.4 42.59515 125.1102
"7979" 1595.6 40.88343 123.4031
"7980" 1595.8 39.25178 121.5034
"7981" 1596 37.88695 120.5268
"7982" 1596.2 37.13335 120.4776
"7983" 1596.4 37.0889 120.7183
"7984" 1596.6 37.15921 121.1793
"7985" 1596.8 36.81187 121.4963
"7986" 1597 36.14965 122.468
"7987" 1597.2 36.00216 123.6556
"7988" 1597.4 35.17675 125.4148
"7989" 1597.6 34.63709 126.9312
"7990" 1597.8 34.63199 126.6943
"7991" 1598 34.63614 125.9098
"7992" 1598.2 34.99375 125.4313
"7993" 1598.4 35.21481 124.8212
"7994" 1598.6 35.55089 124.295
"7995" 1598.8 36.21338 123.8651
"7996" 1599 36.56192 123.3191
"7997" 1599.2 37.02661 122.5597
"7998" 1599.4 37.88569 121.327
"7999" 1599.6 38.9884 119.0683
"8000" 1599.8 40.11021 116.4017
"8001" 1600 41.7055 114.0209
"8002" 1600.2 42.19339 111.9294
"8003" 1600.4 42.33483 110.7166
"8004" 1600.6 42.12209 110.4335
"8005" 1600.8 42.1175 110.8608
"8006" 1601 42.32025 110.9726
"8007" 1601.2 42.39829 110.9606
"8008" 1601.4 42.40015 111.0216
"8009" 1601.6 42.35622 110.9761
"8010" 1601.8 42.35507 110.9848
"8011" 1602 42.37448 111.062
"8012" 1602.2 42.19095 111.1929
"8013" 1602.4 41.79728 111.2406
"8014" 1602.6 41.18194 111.1829
"8015" 1602.8 40.03433 110.5129
"8016" 1603 38.26785 109.3965
"8017" 1603.2 36.17933 107.5518
"8018" 1603.4 33.70229 105.4649
"8019" 1603.6 31.35011 103.0098
"8020" 1603.8 29.34605 100.4685
"8021" 1604 27.46762 98.28871
"8022" 1604.2 25.81932 95.92885
"8023" 1604.4 23.86544 93.1491
"8024" 1604.6 21.18014 91.02358
"8025" 1604.8 17.66955 89.4832
"8026" 1605 14.05391 88.66752
"8027" 1605.2 10.64703 88.63006
"8028" 1605.4 7.638757 89.34625
"8029" 1605.6 6.216581 90.6261
"8030" 1605.8 6.218406 90.60844
"8031" 1606 6.066302 90.67395
"8032" 1606.2 6.428917 90.4955
"8033" 1606.4 7.151492 89.78869
"8034" 1606.6 7.669152 89.25695
"8035" 1606.8 7.761669 88.34233
"8036" 1607 7.867975 87.53638
"8037" 1607.2 7.170684 85.36614
"8038" 1607.4 5.285476 82.10228
"8039" 1607.6 3.121613 79.14229
"8040" 1607.8 0.8481148 77.03036
"8041" 1608 1.146223 77.07697
"8042" 1608.2 1.866063 77.20237
"8043" 1608.4 3.219021 76.16319
"8044" 1608.6 3.692377 74.71983
"8045" 1608.8 4.025881 72.00975
"8046" 1609 4.443132 68.61353
"8047" 1609.2 4.78829 65.31608
"8048" 1609.4 4.792989 61.74701
"8049" 1609.6 4.77111 57.71384
"8050" 1609.8 4.237482 53.86841
"8051" 1610 2.67476 50.79979
"8052" 1610.2 2.672406 50.10674
"8053" 1610.4 3.902043 49.98572
"8054" 1610.6 5.309687 47.81951
"8055" 1610.8 6.778443 43.32123
"8056" 1611 8.31136 38.92218
"8057" 1611.2 9.971556 35.08654
"8058" 1611.4 12.3392 31.51044
"8059" 1611.6 14.47497 27.77689
"8060" 1611.8 16.52921 24.3586
"8061" 1612 18.6023 21.46357
"8062" 1612.2 21.45262 19.3124
"8063" 1612.4 25.31934 17.51298
"8064" 1612.6 28.73132 15.78149
"8065" 1612.8 31.5958 13.95645
"8066" 1613 34.45081 11.72326
"8067" 1613.2 36.80363 9.113387
"8068" 1613.4 38.15423 7.423674
"8069" 1613.6 38.08647 7.361673
"8070" 1613.8 38.27401 7.495231
"8071" 1614 38.61488 7.891682
"8072" 1614.2 39.46664 8.339522
"8073" 1614.4 41.39737 8.449957
"8074" 1614.6 44.44398 7.871052
"8075" 1614.8 47.55055 7.385682
"8076" 1615 50.38297 7.008
"8077" 1615.2 52.87573 6.581823
"8078" 1615.4 55.56293 5.861909
"8079" 1615.6 58.55939 4.304488
"8080" 1615.8 61.70825 2.534749
"8081" 1616 64.51328 2.104926
"8082" 1616.2 65.01806 2.445869
"8083" 1616.4 64.88309 2.292256
"8084" 1616.6 64.75818 2.333204
"8085" 1616.8 64.56194 2.653791
"8086" 1617 64.46066 3.034871
"8087" 1617.2 64.37395 3.568054
"8088" 1617.4 64.89708 4.581079
"8089" 1617.6 66.23794 5.882154
"8090" 1617.8 67.93331 7.355902
"8091" 1618 69.26306 7.902858
"8092" 1618.2 69.47191 7.984992
"8093" 1618.4 69.55445 7.811437
"8094" 1618.6 69.56882 7.791281
"8095" 1618.8 69.51293 7.869461
"8096" 1619 69.48953 7.978393
"8097" 1619.2 69.2717 8.253195
"8098" 1619.4 69.37613 8.966351
"8099" 1619.6 70.31245 10.29208
"8100" 1619.8 72.10102 12.07418
"8101" 1620 73.94044 14.12275
"8102" 1620.2 75.7195 16.1144
"8103" 1620.4 78.29676 17.81233
"8104" 1620.6 80.8548 19.06011
"8105" 1620.8 82.96767 20.09025
"8106" 1621 84.71632 21.00071
"8107" 1621.2 85.44596 21.64188
"8108" 1621.4 85.6291 22.29452
"8109" 1621.6 86.45623 23.90237
"8110" 1621.8 88.71762 26.39411
"8111" 1622 90.89163 29.01686
"8112" 1622.2 93.71004 31.86034
"8113" 1622.4 96.02042 34.56881
"8114" 1622.6 98.36516 37.27203
"8115" 1622.8 101.1582 39.90914
"8116" 1623 104.3122 41.83025
"8117" 1623.2 107.8072 43.56118
"8118" 1623.4 111.3444 44.21003
"8119" 1623.6 114.8735 43.67661
"8120" 1623.8 117.9635 42.45958
"8121" 1624 119.9965 40.96105
"8122" 1624.2 120.2595 40.81044
"8123" 1624.4 120.3003 41.41574
"8124" 1624.6 119.8491 42.01958
"8125" 1624.8 119.8355 42.90267
"8126" 1625 120.8434 44.42483
"8127" 1625.2 122.78 46.84054
"8128" 1625.4 124.8285 49.69941
"8129" 1625.6 125.8301 53.0871
"8130" 1625.8 126.6703 56.67994
"8131" 1626 128.6629 59.98993
"8132" 1626.2 130.9676 62.81029
"8133" 1626.4 131.8752 63.54387
"8134" 1626.6 131.509 63.1834
"8135" 1626.8 131.4128 62.95707
"8136" 1627 130.9638 62.52059
"8137" 1627.2 130.7562 62.13495
"8138" 1627.4 131.1643 61.41192
"8139" 1627.6 132.0841 60.41305
"8140" 1627.8 132.0522 60.306
"8141" 1628 132.0625 59.9033
"8142" 1628.2 132.3945 59.54518
"8143" 1628.4 132.1269 58.999
"8144" 1628.6 132.1438 58.34584
"8145" 1628.8 131.9541 56.20532
"8146" 1629 131.5198 53.06844
"8147" 1629.2 130.7084 50.06352
"8148" 1629.4 129.349 46.56505
"8149" 1629.6 128.4753 42.9973
"8150" 1629.8 128.3516 41.76452
"8151" 1630 128.3421 41.69962
"8152" 1630.2 128.3633 41.75354
"8153" 1630.4 128.4804 41.58576
"8154" 1630.6 128.6882 41.74902
"8155" 1630.8 127.9381 41.2634
"8156" 1631 127.4369 40.84414
"8157" 1631.2 127.7163 40.76945
"8158" 1631.4 127.6967 40.61601
"8159" 1631.6 127.7866 40.7442
"8160" 1631.8 127.9085 40.73084
"8161" 1632 127.8927 40.71016
"8162" 1632.2 127.991 40.93304
"8163" 1632.4 128.1186 41.14161
"8164" 1632.6 128.0806 41.52779
"8165" 1632.8 127.9801 41.59287
"8166" 1633 127.7859 41.57714
"8167" 1633.2 127.5843 41.81103
"8168" 1633.4 127.5564 42.15276
"8169" 1633.6 127.5747 42.50792
"8170" 1633.8 128.0834 43.56446
"8171" 1634 128.8033 45.91852
"8172" 1634.2 128.9869 49.14977
"8173" 1634.4 129.0953 52.90807
"8174" 1634.6 129.0709 56.62851
"8175" 1634.8 128.4598 60.09841
"8176" 1635 127.8987 63.15256
"8177" 1635.2 127.2762 66.54079
"8178" 1635.4 127.1399 69.04663
"8179" 1635.6 128.0505 71.20635
"8180" 1635.8 129.7296 73.53221
"8181" 1636 131.9543 75.15923
"8182" 1636.2 132.0486 75.3099
"8183" 1636.4 131.5899 75.35212
"8184" 1636.6 131.3398 76.12758
"8185" 1636.8 130.4369 78.17376
"8186" 1637 129.8663 81.71266
"8187" 1637.2 129.6016 85.75727
"8188" 1637.4 128.9774 89.89366
"8189" 1637.6 127.4714 93.65989
"8190" 1637.8 125.0768 97.02107
"8191" 1638 122.6715 100.6554
"8192" 1638.2 120.4792 103.8399
"8193" 1638.4 118.5394 107.1667
"8194" 1638.6 116.3685 110.4029
"8195" 1638.8 115.005 113.2467
"8196" 1639 114.1483 115.3996
"8197" 1639.2 113.7247 116.0468
"8198" 1639.4 112.6782 116.2597
"8199" 1639.6 110.5788 117.3923
"8200" 1639.8 107.4656 119.2204
"8201" 1640 103.6258 121.1017
"8202" 1640.2 100.0476 123.0838
"8203" 1640.4 97.20818 125.3187
"8204" 1640.6 94.77425 128.2846
"8205" 1640.8 92.52912 130.3467
"8206" 1641 91.64086 131.085
"8207" 1641.2 91.04277 130.8366
"8208" 1641.4 89.97895 130.5379
"8209" 1641.6 87.17073 130.4011
"8210" 1641.8 83.68753 130.6674
"8211" 1642 80.02203 130.7114
"8212" 1642.2 76.66171 130.6101
"8213" 1642.4 73.12228 130.4971
"8214" 1642.6 69.72826 130.1745
"8215" 1642.8 66.70437 129.1874
"8216" 1643 64.17687 127.6552
"8217" 1643.2 62.30064 125.8396
"8218" 1643.4 61.51133 123.8815
"8219" 1643.6 61.64337 123.3557
"8220" 1643.8 61.69469 123.3977
"8221" 1644 61.85978 123.4325
"8222" 1644.2 62.04748 123.3534
"8223" 1644.4 62.23848 123.421
"8224" 1644.6 62.23192 123.4102
"8225" 1644.8 62.47309 123.5045
"8226" 1645 62.70335 123.7268
"8227" 1645.2 62.72074 123.5748
"8228" 1645.4 62.80708 123.376
"8229" 1645.6 62.94895 122.8179
"8230" 1645.8 63.55666 121.8516
"8231" 1646 64.69145 120.1207
"8232" 1646.2 65.96417 117.7323
"8233" 1646.4 67.85766 115.2839
"8234" 1646.6 69.79535 113.8505
"8235" 1646.8 70.74502 112.958
"8236" 1647 70.79931 112.6514
"8237" 1647.2 70.47885 112.4589
"8238" 1647.4 70.23722 112.0391
"8239" 1647.6 70.41848 111.0316
"8240" 1647.8 70.7567 108.7244
"8241" 1648 71.23016 106.107
"8242" 1648.2 72.29973 103.1234
"8243" 1648.4 73.51924 100.2702
"8244" 1648.6 74.79382 97.02217
"8245" 1648.8 76.14878 93.99102
"8246" 1649 76.86263 90.70221
"8247" 1649.2 77.67757 87.97727
"8248" 1649.4 79.53849 85.32769
"8249" 1649.6 81.67804 84.15633
"8250" 1649.8 83.67065 84.07805
"8251" 1650 84.49024 83.97014
"8252" 1650.2 84.99098 83.3482
"8253" 1650.4 85.96389 82.06728
"8254" 1650.6 87.73129 80.96146
"8255" 1650.8 90.72377 79.79918
"8256" 1651 94.33765 78.45722
"8257" 1651.2 97.95868 76.8568
"8258" 1651.4 101.184 74.98225
"8259" 1651.6 104.9355 72.91506
"8260" 1651.8 109.2885 71.41447
"8261" 1652 113.1329 70.78889
"8262" 1652.2 116.5349 70.08096
"8263" 1652.4 119.2473 69.54244
"8264" 1652.6 121.2908 70.29529
"8265" 1652.8 123.2852 71.22232
"8266" 1653 124.0343 71.86571
"8267" 1653.2 124.9254 72.84027
"8268" 1653.4 125.6768 72.89155
"8269" 1653.6 126.0879 72.4551
"8270" 1653.8 127.2525 71.08518
"8271" 1654 128.6236 68.79219
"8272" 1654.2 129.5989 65.56801
"8273" 1654.4 129.4589 62.19799
"8274" 1654.6 129.2465 58.19829
"8275" 1654.8 129.1426 53.8866
"8276" 1655 129.5005 49.72064
"8277" 1655.2 129.1811 47.10343
"8278" 1655.4 128.7261 46.77863
"8279" 1655.6 127.6112 46.09492
"8280" 1655.8 125.6234 44.73332
"8281" 1656 123.0126 42.83116
"8282" 1656.2 120.5491 39.89832
"8283" 1656.4 117.8815 36.84714
"8284" 1656.6 115.7034 33.56063
"8285" 1656.8 113.264 30.48797
"8286" 1657 111.0843 27.47342
"8287" 1657.2 109.2206 25.0629
"8288" 1657.4 106.6991 21.72623
"8289" 1657.6 104.5012 18.15118
"8290" 1657.8 102.4959 14.5313
"8291" 1658 101.2934 12.24214
"8292" 1658.2 100.3839 10.46653
"8293" 1658.4 99.91792 10.19243
"8294" 1658.6 98.97321 10.37794
"8295" 1658.8 96.79007 10.17077
"8296" 1659 93.15423 9.273968
"8297" 1659.2 89.73044 8.173519
"8298" 1659.4 85.97102 7.427024
"8299" 1659.6 82.00039 6.417989
"8300" 1659.8 77.92154 5.24407
"8301" 1660 74.18765 3.683848
"8302" 1660.2 70.21311 1.59493
"8303" 1660.4 67.49642 0.6959541
"8304" 1660.6 67.15696 0.6279099
"8305" 1660.8 67.49068 0.4704898
"8306" 1661 67.62031 0.3349363
"8307" 1661.2 67.66811 0.245155
"8308" 1661.4 67.76833 0.1215532
"8309" 1661.6 67.8996 0.161724
"8310" 1661.8 68.00949 0.1685609
"8311" 1662 68.10026 0.1583196
"8312" 1662.2 68.21874 0.1158516
"8313" 1662.4 68.23488 0.07509301
"8314" 1662.6 68.38127 0.06657293
"8315" 1662.8 68.66647 0.1753574
"8316" 1663 68.79719 0.06278226
"8317" 1663.2 68.93829 0.0679062
"8318" 1663.4 68.99566 0.05841393
"8319" 1663.6 68.97423 0.0371626
"8320" 1663.8 69.00331 0.0520952
"8321" 1664 69.01781 0.05981944
"8322" 1664.2 69.08205 0
"8323" 1664.4 68.85394 0.1366676
"8324" 1664.6 68.62527 0.2819594
"8325" 1664.8 68.51261 0.3243281
"8326" 1665 68.41461 0.7090643
"8327" 1665.2 68.73263 1.185951
"8328" 1665.4 68.59793 1.186493
"8329" 1665.6 68.35225 1.312951
"8330" 1665.8 68.09535 1.384071
"8331" 1666 67.18122 1.212212
"8332" 1666.2 65.68701 0.8555998
"8333" 1666.4 63.97899 0.9327486
"8334" 1666.6 62.02799 1.186297
"8335" 1666.8 59.3186 1.185559
"8336" 1667 56.30839 1.593557
"8337" 1667.2 53.27108 1.650244
"8338" 1667.4 51.73768 1.690506
"8339" 1667.6 51.1971 2.233134
"8340" 1667.8 50.01711 3.066545
"8341" 1668 47.34807 3.787512
"8342" 1668.2 43.97638 4.812755
"8343" 1668.4 40.35968 5.97662
"8344" 1668.6 36.67642 7.505392
"8345" 1668.8 33.92607 8.353735
"8346" 1669 32.15519 9.178911
"8347" 1669.2 31.13916 9.77825
"8348" 1669.4 30.48468 10.84866
"8349" 1669.6 28.84655 12.6549
"8350" 1669.8 26.50865 13.95477
"8351" 1670 22.96064 16.30754
"8352" 1670.2 20.25643 18.62396
"8353" 1670.4 17.8855 20.86789
"8354" 1670.6 17.94688 20.92503
"8355" 1670.8 17.90775 21.28878
"8356" 1671 17.17466 23.86616
"8357" 1671.2 15.17093 27.61818
"8358" 1671.4 13.03495 30.49068
"8359" 1671.6 9.841549 32.89308
"8360" 1671.8 8.915124 34.17558
"8361" 1672 7.386546 37.41397
"8362" 1672.2 7.229061 39.75095
"8363" 1672.4 7.227362 43.204
"8364" 1672.6 6.98249 47.29992
"8365" 1672.8 6.640788 50.78606
"8366" 1673 5.373895 54.27144
"8367" 1673.2 4.036675 57.28751
"8368" 1673.4 2.660564 59.83457
"8369" 1673.6 1.640892 61.86184
"8370" 1673.8 1.946442 63.84635
"8371" 1674 2.599536 67.15357
"8372" 1674.2 3.866138 71.28457
"8373" 1674.4 5.346236 75.43219
"8374" 1674.6 7.078839 79.13252
"8375" 1674.8 8.151114 82.57733
"8376" 1675 8.952407 85.93221
"8377" 1675.2 9.829101 89.05373
"8378" 1675.4 11.04311 92.20471
"8379" 1675.6 11.72802 94.90907
"8380" 1675.8 12.3029 98.07129
"8381" 1676 12.47564 101.1954
"8382" 1676.2 12.24204 104.3758
"8383" 1676.4 12.34179 107.0556
"8384" 1676.6 12.65664 107.9326
"8385" 1676.8 13.5088 108.1743
"8386" 1677 15.42869 108.4166
"8387" 1677.2 18.64427 109.3556
"8388" 1677.4 22.66339 110.1526
"8389" 1677.6 26.40074 111.0662
"8390" 1677.8 29.17494 111.7534
"8391" 1678 31.26988 112.4029
"8392" 1678.2 32.44161 113.2109
"8393" 1678.4 33.84035 114.707
"8394" 1678.6 36.17112 116.9784
"8395" 1678.8 38.21575 119.4623
"8396" 1679 40.8033 122.4032
"8397" 1679.2 42.77032 125.6121
"8398" 1679.4 44.94977 128.94
"8399" 1679.6 46.81028 131.8795
"8400" 1679.8 47.23402 132.8971
"8401" 1680 47.04935 132.6471
"8402" 1680.2 47.26749 132.2022
"8403" 1680.4 47.53515 131.64
"8404" 1680.6 48.56743 131.4182
"8405" 1680.8 50.75562 131.4238
"8406" 1681 54.1489 131.8942
"8407" 1681.2 57.66265 132.7432
"8408" 1681.4 61.18555 133.713
"8409" 1681.6 64.84855 134.9046
"8410" 1681.8 67.94849 135.8794
"8411" 1682 69.95662 135.6224
"8412" 1682.2 72.68693 134.6891
"8413" 1682.4 76.46297 133.538
"8414" 1682.6 80.56359 132.5109
"8415" 1682.8 84.62026 131.4166
"8416" 1683 88.31189 130.1924
"8417" 1683.2 91.77909 128.3986
"8418" 1683.4 95.07404 126.3836
"8419" 1683.6 98.53202 124.1807
"8420" 1683.8 102.1476 122.4245
"8421" 1684 106.1751 120.609
"8422" 1684.2 109.4672 118.2589
"8423" 1684.4 112.6306 115.7331
"8424" 1684.6 114.6795 112.2071
"8425" 1684.8 115.9427 107.9931
"8426" 1685 116.5165 103.8547
"8427" 1685.2 116.7747 100.2369
"8428" 1685.4 116.4961 97.82377
"8429" 1685.6 116.212 97.59393
"8430" 1685.8 116.1027 97.74887
"8431" 1686 115.7572 97.91793
"8432" 1686.2 115.4422 98.02155
"8433" 1686.4 115.4945 97.96023
"8434" 1686.6 115.6554 97.86915
"8435" 1686.8 116.0524 97.8723
"8436" 1687 116.5977 98.0166
"8437" 1687.2 117.264 97.63336
"8438" 1687.4 118.1439 97.77538
"8439" 1687.6 118.8052 97.99417
"8440" 1687.8 118.8618 98.05496
"8441" 1688 118.2783 98.07454
"8442" 1688.2 117.3906 98.23018
"8443" 1688.4 116.8621 98.36296
"8444" 1688.6 116.0371 98.4063
"8445" 1688.8 115.0133 97.50408
"8446" 1689 113.3972 95.77724
"8447" 1689.2 111.6708 94.20481
"8448" 1689.4 109.931 92.54872
"8449" 1689.6 107.9217 91.10523
"8450" 1689.8 105.8853 89.47019
"8451" 1690 103.7683 88.18238
"8452" 1690.2 101.7911 86.88097
"8453" 1690.4 99.78454 85.03315
"8454" 1690.6 98.08294 83.77642
"8455" 1690.8 97.08506 82.08126
"8456" 1691 96.80088 80.50147
"8457" 1691.2 96.17172 78.32499
"8458" 1691.4 94.99392 75.63908
"8459" 1691.6 93.63734 72.57099
"8460" 1691.8 91.91437 69.551
"8461" 1692 90.30058 67.24035
"8462" 1692.2 88.65362 64.88392
"8463" 1692.4 86.59517 63.16186
"8464" 1692.6 84.64125 61.79547
"8465" 1692.8 82.81906 60.91087
"8466" 1693 82.17974 61.21304
"8467" 1693.2 81.95053 61.67235
"8468" 1693.4 81.70904 62.43072
"8469" 1693.6 80.89929 63.42708
"8470" 1693.8 80.83646 64.50926
"8471" 1694 81.05716 64.56306
"8472" 1694.2 81.25093 64.45208
"8473" 1694.4 81.29912 64.4802
"8474" 1694.6 81.52651 64.5236
"8475" 1694.8 81.90045 64.46772
"8476" 1695 82.28733 65.64734
"8477" 1695.2 82.65347 68.28898
"8478" 1695.4 83.6073 70.89456
"8479" 1695.6 84.90962 74.02262
"8480" 1695.8 86.41277 77.1728
"8481" 1696 87.90543 80.66399
"8482" 1696.2 90.012 83.79051
"8483" 1696.4 92.74017 86.49695
"8484" 1696.6 95.7822 89.15608
"8485" 1696.8 99.12528 91.20799
"8486" 1697 102.7549 92.72185
"8487" 1697.2 106.3529 93.40946
"8488" 1697.4 108.5578 93.99003
"8489" 1697.6 111.4304 94.61907
"8490" 1697.8 114.2835 94.13173
"8491" 1698 117.0567 92.57328
"8492" 1698.2 120.1547 90.23203
"8493" 1698.4 123.435 87.32837
"8494" 1698.6 126.8329 84.22266
"8495" 1698.8 129.4555 82.08499
"8496" 1699 130.3775 81.60387
"8497" 1699.2 130.6223 81.31355
"8498" 1699.4 130.3139 81.30201
"8499" 1699.6 129.8199 80.80083
"8500" 1699.8 129.8797 79.08559
"8501" 1700 130.2008 75.62481
"8502" 1700.2 130.498 71.91684
"8503" 1700.4 130.3961 67.65492
"8504" 1700.6 130.2088 63.29487
"8505" 1700.8 130.4261 58.99016
"8506" 1701 130.7707 54.54879
"8507" 1701.2 130.3131 50.86567
"8508" 1701.4 128.6982 48.49634
"8509" 1701.6 127.0914 45.48328
"8510" 1701.8 125.7266 42.23882
"8511" 1702 123.91 38.56635
"8512" 1702.2 123.3408 35.49625
"8513" 1702.4 122.0784 33.09614
"8514" 1702.6 120.8234 31.81097
"8515" 1702.8 118.5964 29.39597
"8516" 1703 116.5002 25.82944
"8517" 1703.2 114.8786 23.58132
"8518" 1703.4 113.5216 22.60823
"8519" 1703.6 111.0927 21.06527
"8520" 1703.8 108.4215 19.04838
"8521" 1704 105.636 16.35525
"8522" 1704.2 102.3813 14.16761
"8523" 1704.4 99.01181 11.48818
"8524" 1704.6 95.75796 8.651236
"8525" 1704.8 92.22803 6.626416
"8526" 1705 88.67789 6.294292
"8527" 1705.2 84.69701 6.8399
"8528" 1705.4 80.30684 7.314944
"8529" 1705.6 76.5009 7.634559
"8530" 1705.8 73.41264 7.095449
"8531" 1706 70.34765 6.058783
"8532" 1706.2 67.38048 4.560294
"8533" 1706.4 64.241 2.25226
"8534" 1706.6 61.26698 0.9526261
"8535" 1706.8 60.29877 0.9477588
"8536" 1707 59.66838 2.005198
"8537" 1707.2 57.91663 3.671634
"8538" 1707.4 54.95425 5.980837
"8539" 1707.6 51.91484 8.467984
"8540" 1707.8 49.34224 10.36087
"8541" 1708 47.89723 11.41917
"8542" 1708.2 47.29475 11.35177
"8543" 1708.4 46.32769 11.01033
"8544" 1708.6 43.68695 10.92474
"8545" 1708.8 40.01463 10.8481
"8546" 1709 35.91121 10.50758
"8547" 1709.2 32.5438 10.26985
"8548" 1709.4 30.16666 10.9813
"8549" 1709.6 28.94052 12.09148
"8550" 1709.8 27.82773 14.27482
"8551" 1710 25.49338 17.25187
"8552" 1710.2 22.55463 20.1966
"8553" 1710.4 18.92412 22.92421
"8554" 1710.6 15.86072 25.52077
"8555" 1710.8 13.13301 28.72947
"8556" 1711 10.5994 32.02265
"8557" 1711.2 9.705737 33.40979
"8558" 1711.4 9.329302 35.30362
"8559" 1711.6 8.542174 38.41458
"8560" 1711.8 7.388043 42.09144
"8561" 1712 6.066251 45.91274
"8562" 1712.2 5.225161 49.57616
"8563" 1712.4 4.460043 53.30126
"8564" 1712.6 3.437809 57.37173
"8565" 1712.8 1.807698 61.39152
"8566" 1713 0.9120985 64.88476
"8567" 1713.2 1.47101 68.89687
"8568" 1713.4 2.067149 73.35855
"8569" 1713.6 2.19434 77.93433
"8570" 1713.8 2.405672 82.67838
"8571" 1714 2.323851 86.63139
"8572" 1714.2 2.546682 87.08193
"8573" 1714.4 4.224153 89.10327
"8574" 1714.6 6.539468 91.79721
"8575" 1714.8 9.686636 94.28867
"8576" 1715 12.91883 96.39462
"8577" 1715.2 15.91499 98.27289
"8578" 1715.4 17.93778 99.52343
"8579" 1715.6 19.7591 100.8295
"8580" 1715.8 21.91736 102.421
"8581" 1716 23.54006 104.2278
"8582" 1716.2 24.43936 106.0962
"8583" 1716.4 24.71961 107.3535
"8584" 1716.6 24.99116 107.4474
"8585" 1716.8 25.02117 107.385
"8586" 1717 25.16435 107.1143
"8587" 1717.2 25.62 106.8437
"8588" 1717.4 25.83183 106.5098
"8589" 1717.6 25.9993 106.5169
"8590" 1717.8 25.74045 106.8436
"8591" 1718 25.57734 107.6797
"8592" 1718.2 25.79985 109.2796
"8593" 1718.4 26.87621 112.5397
"8594" 1718.6 27.65674 115.9523
"8595" 1718.8 28.08615 119.7019
"8596" 1719 28.51248 122.9769
"8597" 1719.2 28.56647 124.2739
"8598" 1719.4 28.91936 124.4689
"8599" 1719.6 29.65284 124.885
"8600" 1719.8 31.18768 125.4022
"8601" 1720 33.96748 126.6087
"8602" 1720.2 36.79481 128.4989
"8603" 1720.4 39.92798 130.1471
"8604" 1720.6 43.49363 131.6287
"8605" 1720.8 47.62203 132.7217
"8606" 1721 51.58469 133.8317
"8607" 1721.2 55.77993 135.0225
"8608" 1721.4 60.01039 135.3104
"8609" 1721.6 64.7275 134.9605
"8610" 1721.8 69.41718 134.6854
"8611" 1722 73.92888 135.1808
"8612" 1722.2 77.27486 135.3076
"8613" 1722.4 80.07991 134.422
"8614" 1722.6 84.12559 132.7765
"8615" 1722.8 88.64869 130.8476
"8616" 1723 92.68115 129.6142
"8617" 1723.2 96.52357 128.1468
"8618" 1723.4 99.91079 125.5452
"8619" 1723.6 103.7431 122.0966
"8620" 1723.8 107.8262 119.3701
"8621" 1724 111.801 117.2729
"8622" 1724.2 114.8003 114.6711
"8623" 1724.4 117.5188 111.796
"8624" 1724.6 119.6573 108.3785
"8625" 1724.8 122.3879 104.4626
"8626" 1725 125.0946 100.8458
"8627" 1725.2 126.5675 98.37021
"8628" 1725.4 127.8589 95.08522
"8629" 1725.6 129.3476 91.03378
"8630" 1725.8 130.4605 86.46123
"8631" 1726 131.5457 81.94273
"8632" 1726.2 132.1058 77.27483
"8633" 1726.4 132.5578 72.35901
"8634" 1726.6 133.0671 67.82709
"8635" 1726.8 132.5849 63.65047
"8636" 1727 132.4243 59.06874
"8637" 1727.2 131.6305 54.98788
"8638" 1727.4 130.1826 50.84609
"8639" 1727.6 129.0447 46.13709
"8640" 1727.8 127.3899 41.97428
"8641" 1728 125.3728 37.82419
"8642" 1728.2 122.929 33.91257
"8643" 1728.4 120.7841 29.9884
"8644" 1728.6 117.915 26.0422
"8645" 1728.8 114.2851 23.11934
"8646" 1729 110.5483 20.91843
"8647" 1729.2 107.5175 18.8431
"8648" 1729.4 105.7329 17.50741
"8649" 1729.6 103.7474 15.13411
"8650" 1729.8 102.6265 12.74322
"8651" 1730 101.8911 12.09994
"8652" 1730.2 100.448 11.70795
"8653" 1730.4 97.90446 11.57425
"8654" 1730.6 94.29878 10.8697
"8655" 1730.8 90.0818 10.43435
"8656" 1731 86.22624 10.0221
"8657" 1731.2 83.17335 9.592301
"8658" 1731.4 80.76503 9.186379
"8659" 1731.6 78.78379 8.380532
"8660" 1731.8 78.19289 7.948507
"8661" 1732 78.04541 8.199298
"8662" 1732.2 78.05252 8.322732
"8663" 1732.4 78.16268 8.646817
"8664" 1732.6 78.33675 8.957465
"8665" 1732.8 78.25096 9.018417
"8666" 1733 78.19032 8.635806
"8667" 1733.2 77.75764 7.923362
"8668" 1733.4 76.59328 6.497324
"8669" 1733.6 74.53878 4.066353
"8670" 1733.8 73.22867 1.876645
"8671" 1734 73.26932 1.962691
"8672" 1734.2 73.07636 2.187046
"8673" 1734.4 72.86912 2.432102
"8674" 1734.6 71.87931 2.944686
"8675" 1734.8 69.62898 2.974102
"8676" 1735 66.39981 2.859204
"8677" 1735.2 63.27301 3.04418
"8678" 1735.4 59.60515 3.374905
"8679" 1735.6 56.1923 3.654885
"8680" 1735.8 52.51895 3.83163
"8681" 1736 48.73137 3.822469
"8682" 1736.2 45.33934 4.603725
"8683" 1736.4 42.64431 6.457701
"8684" 1736.6 39.45431 9.181815
"8685" 1736.8 35.88759 11.52597
"8686" 1737 32.46691 13.81819
"8687" 1737.2 29.00086 16.07701
"8688" 1737.4 24.94356 17.82913
"8689" 1737.6 21.34344 18.78642
"8690" 1737.8 18.72566 20.14314
"8691" 1738 18.64929 20.21584
"8692" 1738.2 18.70767 20.20992
"8693" 1738.4 18.80938 20.59533
"8694" 1738.6 18.25294 22.22137
"8695" 1738.8 16.73873 25.47696
"8696" 1739 15.07752 29.31495
"8697" 1739.2 13.44309 32.55516
"8698" 1739.4 11.20281 36.40033
"8699" 1739.6 8.811678 38.72073
"8700" 1739.8 8.234699 40.06337
"8701" 1740 7.27089 42.49195
"8702" 1740.2 6.025871 46.27653
"8703" 1740.4 5.643231 50.08335
"8704" 1740.6 5.85732 53.66132
"8705" 1740.8 5.982946 57.2717
"8706" 1741 6.580708 61.4331
"8707" 1741.2 6.507064 65.23496
"8708" 1741.4 5.82956 69.32143
"8709" 1741.6 4.31078 71.8251
"8710" 1741.8 2.134322 73.86831
"8711" 1742 1.957896 74.11222
"8712" 1742.2 2.304288 74.84659
"8713" 1742.4 2.791189 76.75984
"8714" 1742.6 4.202463 78.9565
"8715" 1742.8 6.11407 82.31546
"8716" 1743 8.310031 85.50997
"8717" 1743.2 10.66476 88.83303
"8718" 1743.4 13.13078 91.73649
"8719" 1743.6 15.71033 94.66239
"8720" 1743.8 18.0762 97.6991
"8721" 1744 19.68786 100.4776
"8722" 1744.2 20.98604 104.2158
"8723" 1744.4 22.24272 107.2154
"8724" 1744.6 22.83369 110.2997
"8725" 1744.8 22.25346 113.8651
"8726" 1745 21.04354 117.3947
"8727" 1745.2 21.08821 118.0039
"8728" 1745.4 21.70564 118.3656
"8729" 1745.6 23.0192 119.1029
"8730" 1745.8 25.26769 120.7842
"8731" 1746 28.12322 123.1932
"8732" 1746.2 31.19769 125.9761
"8733" 1746.4 33.28085 127.8724
"8734" 1746.6 34.9139 128.0084
"8735" 1746.8 37.89866 128.5434
"8736" 1747 42.01214 129.6858
"8737" 1747.2 46.13444 131.3338
"8738" 1747.4 50.22185 133.4845
"8739" 1747.6 54.10331 134.894
"8740" 1747.8 57.62533 134.8956
"8741" 1748 61.73532 134.3148
"8742" 1748.2 66.51235 133.9757
"8743" 1748.4 70.78045 134.2036
"8744" 1748.6 74.90998 134.8629
"8745" 1748.8 78.63742 134.7459
"8746" 1749 81.50684 133.9775
"8747" 1749.2 85.73261 131.9733
"8748" 1749.4 89.64971 129.9501
"8749" 1749.6 93.70441 128.1219
"8750" 1749.8 97.7586 127.242
"8751" 1750 101.636 125.7112
"8752" 1750.2 104.6462 123.206
"8753" 1750.4 107.8395 120.0443
"8754" 1750.6 111.127 117.1334
"8755" 1750.8 114.6073 114.1111
"8756" 1751 117.9094 111.0286
"8757" 1751.2 120.5578 107.8548
"8758" 1751.4 122.8161 104.6837
"8759" 1751.6 124.8344 101.0617
"8760" 1751.8 126.879 97.00557
"8761" 1752 128.3714 92.65012
"8762" 1752.2 129.569 88.24495
"8763" 1752.4 130.9196 83.89423
"8764" 1752.6 132.0681 79.72365
"8765" 1752.8 131.8656 75.30264
"8766" 1753 131.6807 70.75703
"8767" 1753.2 131.687 66.39313
"8768" 1753.4 132.4039 62.21463
"8769" 1753.6 132.5058 58.74746
"8770" 1753.8 131.4064 55.57874
"8771" 1754 130.1314 51.956
"8772" 1754.2 128.4521 47.89239
"8773" 1754.4 127.3693 43.61508
"8774" 1754.6 126.4651 39.80736
"8775" 1754.8 124.4998 36.52087
"8776" 1755 122.0069 33.37555
"8777" 1755.2 119.7109 30.28224
"8778" 1755.4 117.1948 27.39856
"8779" 1755.6 115.0208 25.83983
"8780" 1755.8 112.8249 24.56316
"8781" 1756 110.8636 22.95273
"8782" 1756.2 108.4723 21.44526
"8783" 1756.4 105.784 20.46879
"8784" 1756.6 104.0496 20.9085
"8785" 1756.8 103.9517 21.47795
"8786" 1757 103.935 21.69188
"8787" 1757.2 104.2048 21.95391
"8788" 1757.4 104.2184 21.98256
"8789" 1757.6 104.3227 21.80925
"8790" 1757.8 104.487 21.52901
"8791" 1758 104.7669 20.94537
"8792" 1758.2 104.7085 20.36362
"8793" 1758.4 104.1809 19.42465
"8794" 1758.6 103.2096 17.66298
"8795" 1758.8 102.5636 15.41908
"8796" 1759 101.7035 12.62614
"8797" 1759.2 101.2054 10.88739
"8798" 1759.4 100.9089 10.84221
"8799" 1759.6 100.2953 10.92195
"8800" 1759.8 98.51396 10.16574
"8801" 1760 95.87948 8.700201
"8802" 1760.2 92.45558 6.923296
"8803" 1760.4 89.62921 6.399342
"8804" 1760.6 86.55033 6.219177
"8805" 1760.8 83.01401 6.060987
"8806" 1761 79.43181 6.057666
"8807" 1761.2 75.89146 5.906207
"8808" 1761.4 72.41613 5.352952
"8809" 1761.6 68.55024 4.366469
"8810" 1761.8 64.68878 2.68359
"8811" 1762 61.29081 1.186776
"8812" 1762.2 60.17869 1.050237
"8813" 1762.4 59.48601 1.597766
"8814" 1762.6 58.95206 2.677287
"8815" 1762.8 56.6717 4.382249
"8816" 1763 53.31883 5.966286
"8817" 1763.2 49.6923 7.948016
"8818" 1763.4 46.79379 9.710353
"8819" 1763.6 44.35552 11.43715
"8820" 1763.8 42.0682 13.95645
"8821" 1764 39.5156 16.40641
"8822" 1764.2 37.04397 18.50661
"8823" 1764.4 35.08195 20.56427
"8824" 1764.6 33.04876 22.92554
"8825" 1764.8 30.68244 25.43088
"8826" 1765 28.18477 28.24233
"8827" 1765.2 25.24416 31.17682
"8828" 1765.4 21.99642 34.02728
"8829" 1765.6 18.72298 37.17554
"8830" 1765.8 15.45896 39.71426
"8831" 1766 11.97664 41.9185
"8832" 1766.2 8.40589 43.26251
"8833" 1766.4 6.61293 44.23775
"8834" 1766.6 6.421398 45.8067
"8835" 1766.8 6.609751 48.60284
"8836" 1767 7.386617 51.85639
"8837" 1767.2 8.630884 55.5882
"8838" 1767.4 10.51099 58.85485
"8839" 1767.6 12.82291 61.33624
"8840" 1767.8 15.04147 62.75013
"8841" 1768 16.7828 62.61015
"8842" 1768.2 17.20618 62.21663
"8843" 1768.4 17.28366 62.08765
"8844" 1768.6 17.19865 61.93748
"8845" 1768.8 17.18004 61.82069
"8846" 1769 17.17388 61.8422
"8847" 1769.2 17.05697 61.89195
"8848" 1769.4 16.91582 62.14482
"8849" 1769.6 16.65349 62.52198
"8850" 1769.8 16.73247 63.53688
"8851" 1770 16.99513 65.63386
"8852" 1770.2 17.16173 68.56631
"8853" 1770.4 16.94314 71.41234
"8854" 1770.6 16.29977 74.62135
"8855" 1770.8 15.38547 77.84363
"8856" 1771 14.09764 81.37156
"8857" 1771.2 12.74377 84.94065
"8858" 1771.4 10.39259 87.93762
"8859" 1771.6 7.326674 90.28624
"8860" 1771.8 6.209253 91.42618
"8861" 1772 6.432839 91.97939
"8862" 1772.2 7.017145 93.5387
"8863" 1772.4 8.326098 96.05357
"8864" 1772.6 10.49037 98.49033
"8865" 1772.8 13.40045 100.9775
"8866" 1773 16.61355 102.9362
"8867" 1773.2 20.38013 104.7376
"8868" 1773.4 24.30996 106.4729
"8869" 1773.6 28.39133 107.7245
"8870" 1773.8 32.10955 108.6209
"8871" 1774 35.32138 108.8434
"8872" 1774.2 36.56337 108.2921
"8873" 1774.4 36.65287 108.2525
"8874" 1774.6 36.78304 108.4043
"8875" 1774.8 37.2237 109.0192
"8876" 1775 38.08703 110.3022
"8877" 1775.2 39.44326 112.2843
"8878" 1775.4 41.49643 115.007
"8879" 1775.6 44.00116 117.8608
"8880" 1775.8 45.92916 120.9506
"8881" 1776 47.12125 124.5729
"8882" 1776.2 48.05578 128.2776
"8883" 1776.4 49.37338 131.9317
"8884" 1776.6 50.32988 133.6416
"8885" 1776.8 51.0626 134.0927
"8886" 1777 50.87588 134.2431
"8887" 1777.2 50.86608 134.0608
"8888" 1777.4 50.86844 133.6578
"8889" 1777.6 51.23327 133.3697
"8890" 1777.8 52.39747 133.1018
"8891" 1778 55.0225 132.9015
"8892" 1778.2 58.16412 132.9512
"8893" 1778.4 61.70105 133.297
"8894" 1778.6 65.32383 133.5213
"8895" 1778.8 69.01617 133.718
"8896" 1779 72.63814 134.2666
"8897" 1779.2 76.48538 134.4269
"8898" 1779.4 79.50558 133.3756
"8899" 1779.6 82.71285 131.3685
"8900" 1779.8 86.06317 128.9777
"8901" 1780 89.18256 126.4125
"8902" 1780.2 92.37881 123.7649
"8903" 1780.4 94.44542 121.6361
"8904" 1780.6 96.05964 119.2423
"8905" 1780.8 97.82561 116.8713
"8906" 1781 99.11728 114.6174
"8907" 1781.2 100.0778 113.4763
"8908" 1781.4 101.1873 113.4342
"8909" 1781.6 101.9028 113.7276
"8910" 1781.8 103.9204 113.8102
"8911" 1782 107.2031 113.5044
"8912" 1782.2 110.5567 112.3291
"8913" 1782.4 113.6625 110.2182
"8914" 1782.6 116.8908 107.8983
"8915" 1782.8 120.1732 105.5814
"8916" 1783 123.3993 103.6823
"8917" 1783.2 124.0068 102.8682
"8918" 1783.4 124.4041 102.202
"8919" 1783.6 124.436 101.087
"8920" 1783.8 125.1942 98.60107
"8921" 1784 126.62 95.16433
"8922" 1784.2 127.8998 91.61058
"8923" 1784.4 129.4211 87.92308
"8924" 1784.6 130.9145 84.22209
"8925" 1784.8 131.6835 80.17649
"8926" 1785 131.8257 75.91097
"8927" 1785.2 131.4808 71.21314
"8928" 1785.4 131.3045 67.15567
"8929" 1785.6 131.6703 63.3028
"8930" 1785.8 132.3519 59.0791
"8931" 1786 131.9233 55.55228
"8932" 1786.2 130.4863 51.6883
"8933" 1786.4 128.4356 48.13322
"8934" 1786.6 126.0277 45.16021
"8935" 1786.8 123.3907 42.60614
"8936" 1787 120.5171 41.11028
"8937" 1787.2 117.6347 39.48842
"8938" 1787.4 115.1006 38.42643
"8939" 1787.6 113.2358 38.27714
"8940" 1787.8 112.35 38.40392
"8941" 1788 112.1277 38.07125
"8942" 1788.2 112.3569 37.98587
"8943" 1788.4 112.4905 37.90655
"8944" 1788.6 112.5072 38.09974
"8945" 1788.8 112.6138 38.3427
"8946" 1789 112.6985 38.61713
"8947" 1789.2 112.8021 38.9681
"8948" 1789.4 112.8175 39.21008
"8949" 1789.6 112.9715 39.35844
"8950" 1789.8 113.1162 39.46189
"8951" 1790 113.1384 39.92907
"8952" 1790.2 112.8331 41.03977
"8953" 1790.4 111.6533 42.55616
"8954" 1790.6 110.2188 44.42497
"8955" 1790.8 108.606 46.81631
"8956" 1791 106.9635 49.24038
"8957" 1791.2 106.105 51.58134
"8958" 1791.4 104.8875 54.64923
"8959" 1791.6 104.0895 57.68581
"8960" 1791.8 104.0234 61.35494
"8961" 1792 104.2092 64.83574
"8962" 1792.2 104.2242 68.97831
"8963" 1792.4 103.7646 72.67037
"8964" 1792.6 103.1564 76.66275
"8965" 1792.8 102.5907 80.38246
"8966" 1793 102.2534 84.5283
"8967" 1793.2 102.2652 88.3085
"8968" 1793.4 102.206 92.67547
"8969" 1793.6 102.6045 96.91318
"8970" 1793.8 103.2718 100.9435
"8971" 1794 104.7265 104.5888
"8972" 1794.2 106.4812 107.9114
"8973" 1794.4 108.0168 111.3348
"8974" 1794.6 109.9041 113.8799
"8975" 1794.8 111.6183 115.5604
"8976" 1795 111.8514 115.7131
"8977" 1795.2 110.9778 114.9535
"8978" 1795.4 110.3688 114.5235
"8979" 1795.6 109.5519 114.2955
"8980" 1795.8 108.9078 114.2256
"8981" 1796 107.508 114.6371
"8982" 1796.2 105.354 115.7973
"8983" 1796.4 102.6481 117.137
"8984" 1796.6 100.0376 118.4983
"8985" 1796.8 96.90106 119.7823
"8986" 1797 93.55612 121.1236
"8987" 1797.2 89.94165 122.0401
"8988" 1797.4 86.12992 122.6273
"8989" 1797.6 83.08694 122.7423
"8990" 1797.8 80.1709 122.5767
"8991" 1798 76.91772 122.9542
"8992" 1798.2 73.69515 123.3065
"8993" 1798.4 69.9937 123.4031
"8994" 1798.6 66.55603 123.4779
"8995" 1798.8 62.56122 122.8243
"8996" 1799 58.61158 121.5196
"8997" 1799.2 54.6339 119.9804
"8998" 1799.4 51.12964 118.2389
"8999" 1799.6 47.45467 115.9436
"9000" 1799.8 43.82354 113.362
"9001" 1800 40.9525 110.353
