# Supplementary material for: Adaptive switch to sexually dimorphic movements by partner-seeking termites
Source: Sci Adv. 2019 Jun 19;5(6):eaau6108. doi: 10.1126/sciadv.aau6108 (PMC6584256; doi:10.1126/sciadv.aau6108)
Supplement: Data file S1 [file aau6108_Data_file_S1.zip › Dataset/RsExperiments/170526_163_M_4_tandem-position_set3_5FPS.txt]

"time" "x" "y"
"1" 0 26.263431008667 88.5010539753752
"2" 0.2 29.9782281000877 87.0740273863241
"3" 0.4 33.7816761447458 84.7962891513001
"4" 0.6 36.7176935567379 81.5856556679439
"5" 0.8 39.4740332942126 79.7294020537233
"6" 1 42.5405158244378 78.0328164568946
"7" 1.2 46.010387720414 75.8681229087198
"8" 1.4 49.3046513554277 73.4076274543588
"9" 1.6 52.7169201838794 71.2117336331561
"10" 1.8 56.0069071733574 69.4449074116703
"11" 2 59.5402244368813 67.3927732599633
"12" 2.2 62.2822639805205 64.9807845848697
"13" 2.4 65.4225861627047 61.9894516364492
"14" 2.6 68.2919754444249 58.5589934745589
"15" 2.8 71.0176594297282 54.8937992290364
"16" 3 73.3327842396836 51.4538836084109
"17" 3.2 75.3360931348566 48.5393037691931
"18" 3.4 77.7146477818436 45.4124888189132
"19" 3.6 80.0487178572799 42.8164758287436
"20" 3.8 82.5998313241078 40.5892761699362
"21" 4 85.8118513895019 37.8832777164629
"22" 4.2 88.601746078399 36.286347035568
"23" 4.4 92.1419360064316 34.6172604553951
"24" 4.6 95.6682269761414 33.3314783898251
"25" 4.8 99.1842115601076 32.6591854148876
"26" 5 102.975066465835 32.314274779608
"27" 5.2 106.03815583196 32.9622793595342
"28" 5.4 109.349527615519 34.4000356986827
"29" 5.6 111.802002002746 35.8915890353366
"30" 5.8 114.479596196125 38.9523362211806
"31" 6 115.725456123036 41.7206704914965
"32" 6.2 116.900073037439 45.3582841647597
"33" 6.4 117.191173531338 49.3973067189941
"34" 6.6 116.536859071522 53.1217380288171
"35" 6.8 115.379047357692 56.5917266387057
"36" 7 113.72500071519 59.9898749179433
"37" 7.2 111.735140001637 62.4050639782638
"38" 7.4 109.139924729575 64.5910114047509
"39" 7.6 105.983848976346 66.0163227593636
"40" 7.8 102.453457703717 66.9493148895995
"41" 8 98.9584709592262 66.8337158269369
"42" 8.2 95.1480339402935 65.7597762371687
"43" 8.4 92.7013742050398 64.6768762601134
"44" 8.6 89.466883015392 61.9552052201088
"45" 8.8 87.9537242197341 59.1872223928435
"46" 9 87.2844474470302 55.8250286259493
"47" 9.2 87.182531018671 52.0007334873563
"48" 9.4 88.0540940491261 48.8073927959834
"49" 9.6 88.7327484235487 45.7529028550726
"50" 9.8 89.9911828125208 42.388768354294
"51" 10 92.0526637724508 38.9772913050821
"52" 10.2 94.3249070280928 36.0311330997976
"53" 10.4 96.6215245378646 33.0143711208102
"54" 10.6 98.8435587399413 30.3078679525582
"55" 10.8 101.138147417732 28.0658902182599
"56" 11 103.99301926759 26.1122182557994
"57" 11.2 106.641923654844 24.7469347889988
"58" 11.4 110.537583566303 24.9957140264523
"59" 11.6 113.624963953549 26.3919335688487
"60" 11.8 115.412352615751 28.7392350762476
"61" 12 116.496018846731 32.1277053008721
"62" 12.2 116.523011244305 35.3217480347031
"63" 12.4 115.576201839229 38.1143424168925
"64" 12.6 114.100431263796 41.3607060063945
"65" 12.8 112.028852911875 44.4350624006795
"66" 13 109.571019621092 46.0834295716968
"67" 13.2 105.870847959079 47.8931950710737
"68" 13.4 102.124641054348 49.0933481861597
"69" 13.6 98.0804535187495 48.5195873734963
"70" 13.8 94.3301350481922 47.0651357020343
"71" 14 91.0810995980363 45.5274271092948
"72" 14.2 87.9768910661834 43.0538776656302
"73" 14.4 84.7187852944386 40.8052750263343
"74" 14.6 81.2724308913211 40.5172551393341
"75" 14.8 77.2231702583497 40.3463915283685
"76" 15 73.7761273022725 40.8271362682972
"77" 15.2 69.7897442010216 41.3612819565003
"78" 15.4 65.4713373334517 42.6202967794802
"79" 15.6 61.3711375715517 44.0819680700065
"80" 15.8 57.594612519239 45.1216770996596
"81" 16 52.7136505717926 45.288910260183
"82" 16.2 48.8188345452663 45.5890431749529
"83" 16.4 44.7466615809828 46.4684865999579
"84" 16.6 40.9341883062747 47.8037038858708
"85" 16.8 37.0959264750967 49.4911431622466
"86" 17 34.2374410165658 51.7368028151554
"87" 17.2 31.7381746560114 55.1464407009694
"88" 17.4 29.8428884276325 59.174231291468
"89" 17.6 28.8255752576806 62.9262666499427
"90" 17.8 28.321841179524 66.7911501580454
"91" 18 28.1686959985376 71.0371044206739
"92" 18.2 27.5024814487599 75.3790423152218
"93" 18.4 27.0760809480724 79.44015022887
"94" 18.6 26.2024542976195 82.7539501035126
"95" 18.8 24.4476456587055 85.9739011285305
"96" 19 21.9689873274996 88.0243219596968
"97" 19.2 19.3996272638971 88.6050056467773
"98" 19.4 16.5797825860383 87.9140482844121
"99" 19.6 15.5467034772675 87.161631786484
"100" 19.8 13.4120174794494 85.7212261928274
"101" 20 11.2871029647767 84.3637235443053
"102" 20.2 9.86013156497384 82.4080015233531
"103" 20.4 9.07527349117845 79.4342209378818
"104" 20.6 9.0930287767935 76.4447252560646
"105" 20.8 10.0434162407354 72.7751805205805
"106" 21 11.8719366272403 69.1366303625437
"107" 21.2 14.2005651006174 66.3493931129652
"108" 21.4 17.4869529115398 63.6495818481047
"109" 21.6 21.0604911561042 62.1546969509797
"110" 21.8 24.5005772352847 61.1908781381201
"111" 22 29.1145446440073 60.8828704364264
"112" 22.2 33.5678470946593 61.540977905515
"113" 22.4 37.8437127573342 62.2120336190153
"114" 22.6 41.9853763920074 63.4821641716822
"115" 22.8 45.9234553009094 65.3701409417664
"116" 23 50.0860703507374 67.9514687353647
"117" 23.2 53.5729056884895 70.1728300737785
"118" 23.4 57.9380872503028 72.0195606861201
"119" 23.6 62.1102026905095 73.6893918148874
"120" 23.8 65.9072023074362 74.9208358400144
"121" 24 69.0968267671806 76.3986811027584
"122" 24.2 73.1822167089663 78.4849556757991
"123" 24.4 76.5762994347449 81.0788037525866
"124" 24.6 79.6851554858547 83.0736783801135
"125" 24.8 82.9454900288037 84.7431420918403
"126" 25 85.0355163704969 85.4119530487039
"127" 25.2 88.1940982463244 85.2326481518816
"128" 25.4 91.4486647064444 84.7039886643816
"129" 25.6 94.0774696957451 83.1435128219116
"130" 25.8 96.5993064347356 80.8067891673337
"131" 26 98.8842830070788 78.0261080325957
"132" 26.2 100.858367747326 74.3787375417223
"133" 26.4 101.726016381965 70.4855353378779
"134" 26.6 101.550770155972 66.2465270624273
"135" 26.8 100.582514565194 62.1025093489146
"136" 27 99.7428580300679 58.5680985820469
"137" 27.2 98.4827482146195 55.2118391261639
"138" 27.4 98.0178564015342 51.8428060471883
"139" 27.6 97.4629378186483 47.8420703875592
"140" 27.8 96.4307746006252 44.0054533944588
"141" 28 94.9635631678497 40.6323059866255
"142" 28.2 93.149782951848 37.7608212564851
"143" 28.4 90.9643525296085 34.8460322863425
"144" 28.6 89.1926426461802 31.54342612592
"145" 28.8 88.376606358168 27.5403013045477
"146" 29 88.7544626288829 23.5256270109389
"147" 29.2 90.1757239967924 19.5982474896358
"148" 29.4 91.1113427944602 16.3634205885938
"149" 29.6 91.1979870885339 12.7018318012249
"150" 29.8 91.1782549133501 10.8877001993749
"151" 30 90.1404679610369 8.60559687972846
"152" 30.2 87.4285503539186 6.53337152249643
"153" 30.4 84.2167275149892 4.95512244221263
"154" 30.6 81.0085080729964 4.60051891052427
"155" 30.8 76.9401465823535 4.22333518038359
"156" 31 72.7049663368993 4.12500059311914
"157" 31.2 69.4027222122382 4.79246248761021
"158" 31.4 65.1691902421325 5.61437097787119
"159" 31.6 61.554095674337 7.34365780581646
"160" 31.8 58.4705374219026 9.36138510939899
"161" 32 55.662822219501 11.822549765831
"162" 32.2 53.0853571520085 15.1788282754423
"163" 32.4 50.1651360314318 18.4107736450705
"164" 32.6 47.5709885459071 21.3822873324797
"165" 32.8 43.8399695809594 24.1668763127431
"166" 33 39.6586519483739 25.195299601665
"167" 33.2 35.4478173778418 26.1054667121519
"168" 33.4 31.1052750306463 26.4248372429528
"169" 33.6 27.6248723699683 26.2850734036279
"170" 33.8 23.804164841053 24.7485542706639
"171" 34 21.2514509063277 23.3736069098684
"172" 34.2 20.8726683626582 23.1411837918296
"173" 34.4 19.5069819596208 22.721530353002
"174" 34.6 16.462324466853 23.215802792498
"175" 34.8 13.5113743735667 25.4287151446995
"176" 35 11.2429937886003 27.8974546832227
"177" 35.2 9.90598288098235 30.0022856347569
"178" 35.4 8.08719951633558 32.6221776023964
"179" 35.6 6.87399181073045 34.606433523865
"180" 35.8 6.26352425771614 36.0357629577885
"181" 36 5.24650642305765 38.3276924570773
"182" 36.2 4.29902356555254 40.950668933236
"183" 36.4 3.4161504528727 43.4172084704709
"184" 36.6 2.37217815115864 45.4570331529219
"185" 36.8 1.77575142535672 47.7305200793092
"186" 37 1.61161773447713 49.8223554012854
"187" 37.2 1.2994184542594 51.2883163489207
"188" 37.4 1.38171508731022 51.6740100997573
"189" 37.6 1.22794444969009 53.7128406200807
"190" 37.8 1.1131634322136 56.0651411038797
"191" 38 1.45981678626198 58.7484698777739
"192" 38.2 1.2441737090025 61.2945365958523
"193" 38.4 1.23578947369826 64.0997690094219
"194" 38.6 1.40334976215706 66.6467741926641
"195" 38.8 1.15346663803869 69.080880145565
"196" 39 0.965090772549246 71.5858941599227
"197" 39.2 0.731524321651187 74.0931581669333
"198" 39.4 0.564049931527051 76.4571978560921
"199" 39.6 0.55708032277404 78.9173078330003
"200" 39.8 0.74192166809952 80.1674750933186
"201" 40 0.858747362151466 80.8213670634711
"202" 40.2 1.49221784177606 82.2098762522732
"203" 40.4 2.5998950548999 84.6139205903442
"204" 40.6 4.21307234362724 86.6963056456753
"205" 40.8 6.11108105047447 88.9933452184886
"206" 41 7.97465810048578 91.289122631575
"207" 41.2 9.99418170205442 94.1036389266376
"208" 41.4 11.4250711382851 96.8866640255515
"209" 41.6 12.9539420945292 99.762929020408
"210" 41.8 14.2525512860324 103.000859334983
"211" 42 15.4478743622615 106.341453824176
"212" 42.2 16.395071314349 109.054099291725
"213" 42.4 16.8299275013322 110.31487704389
"214" 42.6 16.9476875284748 110.344256866576
"215" 42.8 17.1767618246347 110.775556675191
"216" 43 17.3819103356401 111.060620260658
"217" 43.2 18.0274653789205 111.967377204056
"218" 43.4 19.629906486156 113.255338320977
"219" 43.6 22.3392630035181 114.137831722309
"220" 43.8 25.998859265759 115.067826635055
"221" 44 29.4426435856967 116.242496901525
"222" 44.2 32.8359333130904 117.523157911016
"223" 44.4 36.4918285914921 118.990788882633
"224" 44.6 39.7237239664449 120.247906679376
"225" 44.8 42.7835666374367 121.222751606281
"226" 45 46.2967701348447 121.815789589715
"227" 45.2 50.532623163927 121.726466380521
"228" 45.4 54.5167660786057 121.529077523298
"229" 45.6 58.7908548780301 121.713578137783
"230" 45.8 62.9617879931753 122.05689105987
"231" 46 66.911460408497 123.471777536052
"232" 46.2 70.0949499656782 125.163031118449
"233" 46.4 73.4171864650768 127.187306339367
"234" 46.6 74.8428914428009 128.246066411609
"235" 46.8 76.2221545188717 129.023175017288
"236" 47 79.3116498783694 130.028717831964
"237" 47.2 82.6574734561358 130.127355847726
"238" 47.4 86.3611149528849 128.792792357377
"239" 47.6 89.8250336147952 127.073493706381
"240" 47.8 93.6662743915983 124.565394131165
"241" 48 97.3764637807794 122.739273082311
"242" 48.2 101.270864386259 120.279349032456
"243" 48.4 104.386952223119 117.110660965282
"244" 48.6 107.283142613106 113.981419945996
"245" 48.8 109.489069457162 110.647640862174
"246" 49 110.934004851617 106.466606467658
"247" 49.2 112.068180875674 102.264423568636
"248" 49.4 113.576650753554 98.2519963963814
"249" 49.6 115.02703192937 93.9229819879859
"250" 49.8 117.038614992757 90.1601874705854
"251" 50 119.113898219177 86.446124571944
"252" 50.2 121.117349620848 82.912147743883
"253" 50.4 121.925127595079 79.3080206511388
"254" 50.6 122.20062925067 76.3540851532107
"255" 50.8 120.944865906652 73.3389720064086
"256" 51 118.595197315693 70.3164468778373
"257" 51.2 115.80361403373 67.3270903525187
"258" 51.4 112.630271914117 65.5817873248053
"259" 51.6 109.526874248425 63.8159638724798
"260" 51.8 105.843799349057 61.7999207014446
"261" 52 102.102292041549 59.9950300023454
"262" 52.2 98.3321872525998 58.2072135050246
"263" 52.4 94.5296409438594 56.385370800463
"264" 52.6 90.7902309120815 54.5109188786845
"265" 52.8 87.7398596043926 52.4212308498428
"266" 53 82.9022617060556 50.3268628235738
"267" 53.2 79.0191917158627 48.63003004427
"268" 53.4 75.3117229010483 46.8063980920597
"269" 53.6 70.9898660864674 44.6737222305586
"270" 53.8 67.3266485616576 43.5509515786946
"271" 54 63.0866638841104 42.9028049433668
"272" 54.2 59.2829371036293 41.9885341771224
"273" 54.4 54.8968433547022 41.2338528970507
"274" 54.6 51.0471091408349 41.4493202432887
"275" 54.8 48.0973275143321 42.2702702275185
"276" 55 44.2602976131988 44.1067600817218
"277" 55.2 40.8909836421486 46.4746015599447
"278" 55.4 36.8511628036661 48.2129119111186
"279" 55.6 32.757308471098 49.1890376099381
"280" 55.8 29.1529421571274 49.1313117800439
"281" 56 26.1138199330036 47.8744349120422
"282" 56.2 23.14136144062 45.3439289804558
"283" 56.4 20.9023456499463 42.1918645385474
"284" 56.6 19.5084811808563 38.6953362761944
"285" 56.8 18.4211744890429 35.8311908234046
"286" 57 18.2497417645277 33.2150561336867
"287" 57.2 18.9839971695655 30.1029744175587
"288" 57.4 21.01292412708 27.0126384649168
"289" 57.6 23.2059878079961 25.090705971013
"290" 57.8 25.6221381557486 23.2471283560035
"291" 58 29.0191312112262 21.4271495947476
"292" 58.2 32.6073431091209 19.9357746838537
"293" 58.4 35.8921392134119 18.9166689200344
"294" 58.6 40.6743363942516 18.533701060865
"295" 58.8 44.9606766619243 18.6043941482991
"296" 59 48.5429063089977 19.1039735786979
"297" 59.2 52.7933438558692 20.2672820742922
"298" 59.4 56.519332788023 21.7454506338751
"299" 59.6 60.2361583279282 24.0842770043688
"300" 59.8 63.2024715707421 26.1176387299929
"301" 60 65.9008875423721 29.12619108568
"302" 60.2 68.3847820092758 32.7406913680159
"303" 60.4 70.7697449620255 36.0140994248554
"304" 60.6 72.8235990392541 39.6859009343422
"305" 60.8 75.0809676773544 43.5697200034082
"306" 61 76.8406607453325 47.414196171693
"307" 61.2 78.1516329542804 51.3874260775578
"308" 61.4 79.9039320974224 55.1278045492157
"309" 61.6 81.4260534646522 59.1601506529546
"310" 61.8 83.2631878041395 62.957675861211
"311" 62 84.4243614650455 65.8120624457295
"312" 62.2 86.047037263516 68.1768428004185
"313" 62.4 87.1917948748699 70.5253675451504
"314" 62.6 87.4323891623909 72.5539595091595
"315" 62.8 86.8171885050443 75.5584502524397
"316" 63 84.9336643136396 78.7516150021164
"317" 63.2 81.7563549251882 81.5436951722906
"318" 63.4 78.3390291312912 83.8275295761674
"319" 63.6 75.290326839436 86.0453150749759
"320" 63.8 72.7502521683586 88.2015754773906
"321" 64 70.1651654716825 90.1277039800715
"322" 64.2 66.5980122410989 91.7266877144436
"323" 64.4 62.6613504238304 92.2149591772172
"324" 64.6 59.8889431392678 92.4213128385849
"325" 64.8 56.3093944114503 91.5235574537063
"326" 65 53.3875087157587 90.4238443405815
"327" 65.2 49.8014166327551 89.0319786725991
"328" 65.4 46.1330355806104 87.9070156104696
"329" 65.6 43.4064271550818 86.5867991468862
"330" 65.8 40.7001521975839 85.7578720290999
"331" 66 39.3011425091503 85.0238416591334
"332" 66.2 38.0649030154916 83.8846612971151
"333" 66.4 37.1969163418784 81.9154884476932
"334" 66.6 37.5089972250558 79.032958618085
"335" 66.8 38.9207339821736 75.7136516159553
"336" 67 41.4318114789784 73.4125165560167
"337" 67.2 44.3846317604127 71.0224724451648
"338" 67.4 47.7586284092602 68.8676814564101
"339" 67.6 50.8757776099322 67.0268643758622
"340" 67.8 53.3796511699369 65.6033808241264
"341" 68 56.5275182992276 62.7605488251912
"342" 68.2 58.6784818967164 60.2087638009618
"343" 68.4 60.4624436403759 57.5141198777596
"344" 68.6 61.6934344641807 55.2305637697833
"345" 68.8 61.9004393171461 52.4498763429455
"346" 69 61.308709341707 48.4690170459167
"347" 69.2 60.1397179159106 44.9914494803613
"348" 69.4 59.3611530537743 42.7679893214942
"349" 69.6 57.5808272909649 40.1424855679021
"350" 69.8 55.8848724333834 38.8616413987547
"351" 70 52.7707425834907 36.7591489642426
"352" 70.2 51.0168256142406 35.9469253354844
"353" 70.4 48.0995223603129 35.5962560528283
"354" 70.6 45.8026980296288 35.5971905003127
"355" 70.8 43.0988289454315 36.5564711747855
"356" 71 40.5308772341765 39.1798130213996
"357" 71.2 38.5047367155228 42.9179047873276
"358" 71.4 37.118256129252 46.4807826801299
"359" 71.6 35.4032247834118 50.658402805112
"360" 71.8 34.3989993387026 54.7464566218174
"361" 72 33.6579634356891 59.0561455711238
"362" 72.2 32.657825389438 63.2472307557173
"363" 72.4 32.5012491827942 67.4310683723049
"364" 72.6 32.0584706594905 71.4093614790639
"365" 72.8 31.1708713563132 74.7801164206222
"366" 73 30.0860466767774 77.8416756438258
"367" 73.2 29.6715746252879 80.7964045727426
"368" 73.4 29.5954255070839 83.3148608538663
"369" 73.6 29.899873254832 84.7235618009338
"370" 73.8 30.1714838618655 87.3263867642277
"371" 74 29.2856219646464 89.2941056586687
"372" 74.2 27.2742326033577 90.9122361734321
"373" 74.4 25.2414696162956 91.878348942568
"374" 74.6 23.8629413852027 92.1852431075922
"375" 74.8 23.7699983243512 92.1666942929516
"376" 75 23.3249564925435 91.7158601545796
"377" 75.2 22.4370675224897 90.1020644739075
"378" 75.4 22.6373424415128 87.0735308483912
"379" 75.6 24.3050267052243 83.4116495337348
"380" 75.8 26.3765598875996 80.7692518588336
"381" 76 29.9719096555589 78.0545616792756
"382" 76.2 32.6146816579797 75.8473130155948
"383" 76.4 36.5159534027509 73.6470543633916
"384" 76.6 40.5316169438176 72.7112665086492
"385" 76.8 44.480969709384 71.0503991109342
"386" 77 48.6544131543731 69.6354963974907
"387" 77.2 52.9818144013172 69.3713922435897
"388" 77.4 56.3161186715582 69.792972316412
"389" 77.6 59.4963594913138 70.526958136013
"390" 77.8 63.1294541489205 71.2813652442787
"391" 78 66.5017606191591 73.0554468355064
"392" 78.2 70.6922954049637 74.3906259703813
"393" 78.4 73.591071335977 75.4005999260129
"394" 78.6 77.5818189427897 76.1426048707357
"395" 78.8 80.4952139951521 76.3032766200542
"396" 79 83.220981722487 75.1810778326368
"397" 79.2 85.7599664489688 72.2167449413444
"398" 79.4 87.5071351767611 68.9205737842757
"399" 79.6 89.0897514549629 66.0675579259998
"400" 79.8 90.1540830510785 62.9879055983701
"401" 80 91.7915649004281 60.0767826500741
"402" 80.2 94.381187890526 57.7810210156324
"403" 80.4 97.3935314218263 56.0961088719234
"404" 80.6 100.048515531723 55.6724342036343
"405" 80.8 101.204485871783 55.7679760620209
"406" 81 101.766354718863 55.8568409127872
"407" 81.2 102.150885256192 55.771960550035
"408" 81.4 103.686866123887 55.5102056266279
"409" 81.6 104.071481627087 54.629343138494
"410" 81.8 104.291531720915 52.1109833008828
"411" 82 103.955973426123 47.6245549596168
"412" 82.2 102.941064831353 44.113410791986
"413" 82.4 101.535923709205 40.3318235524524
"414" 82.6 99.8361822312014 37.0978648564911
"415" 82.8 97.7222435144821 34.654033830565
"416" 83 94.3414128284222 32.6270147199787
"417" 83.2 90.7169390730372 31.9651458884891
"418" 83.4 86.242584885466 32.4168404659867
"419" 83.6 83.1222559106051 33.6863936068435
"420" 83.8 79.8566430923369 35.3751762267971
"421" 84 77.1443001568283 37.6504687054468
"422" 84.2 74.0272462995703 40.6511608891864
"423" 84.4 70.8628395453649 43.2242642535374
"424" 84.6 67.3906795043167 45.2538245001571
"425" 84.8 64.1987607024178 46.8076624514326
"426" 85 60.938754003458 47.5167775730829
"427" 85.2 57.6112023878156 48.5813548566621
"428" 85.4 55.9898882370327 49.8118986411954
"429" 85.6 53.6087304505258 51.7183875144732
"430" 85.8 51.2498687230897 54.3899993223365
"431" 86 49.091127618019 57.7461012228626
"432" 86.2 47.7593209592141 61.0267695272886
"433" 86.4 46.7840352323103 63.8622377416057
"434" 86.6 46.2588400851476 66.9688222597342
"435" 86.8 46.1399036912637 70.6832643390247
"436" 87 45.9022173787434 74.3088160195488
"437" 87.2 45.2159180827061 77.953044491696
"438" 87.4 44.547593426997 81.3112881128594
"439" 87.6 43.9660402487781 84.2445763005983
"440" 87.8 42.5584844031388 87.1102394769992
"441" 88 40.3065008092773 89.647118109911
"442" 88.2 37.7558287433134 91.529969017423
"443" 88.4 34.8889114614706 92.3414666038612
"444" 88.6 31.6664778927603 93.0257045757957
"445" 88.8 29.220753996443 93.5283754372272
"446" 89 27.3033720580403 94.0333702794609
"447" 89.2 25.2580952550652 94.382792080502
"448" 89.4 23.4431474473273 94.5926243912718
"449" 89.6 22.6638247808943 94.3424911542498
"450" 89.8 21.198773721693 93.7694280945895
"451" 90 19.7620242992347 92.6422989833961
"452" 90.2 19.3258149044368 91.4224718504473
"453" 90.4 18.6320136798795 88.4864074752131
"454" 90.6 18.6184591617724 85.7937477766894
"455" 90.8 18.7596549103148 82.7064771883034
"456" 91 19.8129733514884 79.0752156777303
"457" 91.2 21.3816462650444 75.6036503556026
"458" 91.4 22.7533677563534 72.4444368997003
"459" 91.6 23.534215733478 69.2682039099506
"460" 91.8 23.0147214870084 66.1541210907892
"461" 92 22.1969697475088 64.5572525740592
"462" 92.2 22.0885126709175 64.5440491349674
"463" 92.4 22.0705758699259 63.8845846992023
"464" 92.6 23.2893951439365 61.4883830890347
"465" 92.8 26.3884477959596 58.8969706583235
"466" 93 29.9194385332936 57.7619127375476
"467" 93.2 33.3721548704963 56.2737312371703
"468" 93.4 36.5658718462544 54.8805933011283
"469" 93.6 39.3573843300554 53.0312022825069
"470" 93.8 43.1981664689677 51.1323152691316
"471" 94 46.7777887949269 50.7071724089852
"472" 94.2 50.3514160784952 50.9120626597227
"473" 94.4 54.3963764148214 52.2380504497847
"474" 94.6 57.4226299990428 53.8473507215195
"475" 94.8 60.3711034238875 55.9630832754694
"476" 95 63.2608255193877 58.3646802531773
"477" 95.2 65.4445866005794 60.8374629413081
"478" 95.4 67.0875582905891 63.5033949132623
"479" 95.6 68.8721986534173 66.1646660298459
"480" 95.8 71.1419434276338 68.6605342884488
"481" 96 73.4574546543178 70.9801321282201
"482" 96.2 75.5726906209032 72.4626693743097
"483" 96.4 77.8047511956976 73.1649786591311
"484" 96.6 80.4597950523255 72.8310234607544
"485" 96.8 82.8997444163766 71.7543433231732
"486" 97 86.0382135716169 70.046234250725
"487" 97.2 89.5980019179094 68.4100141805881
"488" 97.4 92.6206717954065 66.6126287729539
"489" 97.6 94.4373932083853 65.7535532536649
"490" 97.8 95.8289796960911 65.319742437112
"491" 98 98.2491097976854 64.9543377399805
"492" 98.2 101.05246298809 65.7794039083118
"493" 98.4 103.354890723148 67.2397435650716
"494" 98.6 105.003075577885 69.455904967916
"495" 98.8 105.499338748583 71.0321741480316
"496" 99 105.743508120473 73.9276307593799
"497" 99.2 105.302101961417 77.1123350074749
"498" 99.4 104.301474461656 80.3967573554512
"499" 99.6 102.421207658917 83.3549104139764
"500" 99.8 100.450032388719 86.2962070603926
"501" 100 98.502679874572 89.3853618992857
"502" 100.2 96.9034350866494 91.7991852308478
"503" 100.4 95.2605404883408 94.8345106266084
"504" 100.6 93.394285736274 97.1773930221837
"505" 100.8 92.594945534261 98.034907168936
"506" 101 91.5783159409408 98.9567048927578
"507" 101.2 89.6145947716396 100.825804212874
"508" 101.4 88.4067973939787 101.845550205201
"509" 101.6 86.8710263039879 103.147053563861
"510" 101.8 86.2255010818413 103.940832360286
"511" 102 85.8659501632045 104.383100946525
"512" 102.2 85.3776804486917 104.797530950817
"513" 102.4 83.4550441372898 106.44020672526
"514" 102.6 81.4256688261437 107.625828787773
"515" 102.8 79.1719289249226 108.531244510503
"516" 103 76.2698362616183 108.805611716497
"517" 103.2 72.7914447866948 108.101432825507
"518" 103.4 70.4802386085152 107.22963447494
"519" 103.6 66.5396038207506 105.520831253138
"520" 103.8 62.7085244973851 104.304746794234
"521" 104 58.7723634599815 102.110302584589
"522" 104.2 56.0856382678903 99.7229004967951
"523" 104.4 53.9645456187616 96.2601066784258
"524" 104.6 53.6818144886708 92.9715104786537
"525" 104.8 54.352869840322 89.4358560149275
"526" 105 55.1554664067957 85.7661426625065
"527" 105.2 56.6249545942551 83.2372092874316
"528" 105.4 60.1698178291902 80.9343387374416
"529" 105.6 62.8431868177338 80.1664776168132
"530" 105.8 65.6045253832485 79.0932729017538
"531" 106 68.5807184103403 77.2279206833191
"532" 106.2 70.2801139080327 74.8217755659939
"533" 106.4 71.3239646431155 72.0005105191604
"534" 106.6 71.9050233358541 69.6638761388407
"535" 106.8 71.9569910176508 66.9903943693877
"536" 107 71.8588763376569 63.9494896754695
"537" 107.2 72.0052894419389 60.4838802892163
"538" 107.4 71.7513893087524 57.5128558734565
"539" 107.6 71.315415839114 54.2668105266078
"540" 107.8 70.7310373132671 51.0067277586593
"541" 108 70.2320791975382 47.3742285088956
"542" 108.2 69.9224324365761 44.6922201093865
"543" 108.4 69.9396750270737 41.0724056963784
"544" 108.6 70.2462486569568 38.3479718628312
"545" 108.8 69.2725189739633 36.1526764337668
"546" 109 67.1527033337317 33.5950528348572
"547" 109.2 65.0945517473921 31.7142176638819
"548" 109.4 62.1769293136488 29.5551515550995
"549" 109.6 59.292331600532 28.3643236735694
"550" 109.8 55.9831143673659 27.602941708079
"551" 110 53.0390979307407 27.5052585143698
"552" 110.2 49.0890484158252 28.616356690626
"553" 110.4 45.8177352043707 29.3461170284221
"554" 110.6 42.7144604629796 29.2779598465748
"555" 110.8 40.1160023718894 28.6081645747294
"556" 111 38.7539679960049 27.7459449811079
"557" 111.2 38.3173305667096 27.3319129283666
"558" 111.4 37.6352020506609 26.6805158427136
"559" 111.6 36.7787911075157 26.2721461623355
"560" 111.8 33.9864626239546 26.1396020615376
"561" 112 31.674240806875 27.9457547525093
"562" 112.2 29.9170924678723 31.2530503737636
"563" 112.4 28.6919048070104 34.6399588542848
"564" 112.6 27.2007103645521 37.9152903426372
"565" 112.8 25.3008981273591 41.5016190284481
"566" 113 22.9689619960481 44.0726327734025
"567" 113.2 20.5852886115095 45.7604344014154
"568" 113.4 17.8880226000832 47.0948078050736
"569" 113.6 15.9754762742864 48.3432395641807
"570" 113.8 15.157365051895 49.6472305118343
"571" 114 15.008443475248 51.2697405751454
"572" 114.2 15.7247764574499 54.8271780283699
"573" 114.4 17.862958700157 58.5720128762498
"574" 114.6 20.6200456215079 61.8842013046356
"575" 114.8 23.1974656763598 64.9666206521793
"576" 115 26.373666855573 67.4014642485799
"577" 115.2 29.2435518773891 70.5346101060517
"578" 115.4 31.6393187238697 73.8601114357222
"579" 115.6 33.7471163955949 77.7577815536474
"580" 115.8 35.0191539494808 81.6271906675121
"581" 116 35.9227275068529 85.9113130624317
"582" 116.2 35.5399638081737 89.6046481039021
"583" 116.4 34.5541978180692 93.498850030807
"584" 116.6 33.9066315729761 95.6289550936849
"585" 116.8 33.8478742858049 96.9240156517037
"586" 117 34.1147108902774 97.7014892253084
"587" 117.2 35.9147908759704 98.7304036799495
"588" 117.4 38.4810802379343 98.5886971652128
"589" 117.6 42.4133614093457 97.2501570225392
"590" 117.8 45.5518002328247 95.5060103888166
"591" 118 48.7153600702286 93.8233570632329
"592" 118.2 51.9465258136154 92.2654286148508
"593" 118.4 56.0004073749942 90.2597322188426
"594" 118.6 59.082698624169 88.6273673092468
"595" 118.8 62.6245807236023 87.3292506508637
"596" 119 66.530123367609 87.2558290940214
"597" 119.2 70.7156235097351 87.9263765340897
"598" 119.4 73.8639698364726 88.9054327417801
"599" 119.6 77.1727912597406 89.3452461334603
"600" 119.8 80.3611486345806 89.2255575324365
"601" 120 82.1847626300802 88.4141687383733
"602" 120.2 83.8293620183073 86.3454589364574
"603" 120.4 84.3248232412844 83.5937445163483
"604" 120.6 83.9154998062367 79.4345741586299
"605" 120.8 82.9695611028205 76.1415731791783
"606" 121 81.1212773295523 72.8362693634567
"607" 121.2 79.9119303152339 71.3281327648065
"608" 121.4 78.4059965236406 69.3920881801417
"609" 121.6 76.0548339811961 67.1779849158535
"610" 121.8 73.7801441296668 65.5288812575833
"611" 122 71.832347203453 64.3513830707116
"612" 122.2 69.2812121688517 63.6656949802524
"613" 122.4 66.4334990906125 63.7298575046356
"614" 122.6 63.7245452548689 64.0431456865267
"615" 122.8 61.6408300382374 65.3910055364814
"616" 123 60.3668188226607 67.2147945514135
"617" 123.2 59.0505594897066 69.7423281373326
"618" 123.4 58.6084995232902 71.8409652216977
"619" 123.6 58.4076776838495 73.0543412648151
"620" 123.8 57.9774965904616 74.2147481950844
"621" 124 57.5127406766138 75.3280220211803
"622" 124.2 57.2916826564496 75.7755828936032
"623" 124.4 57.0804136169356 76.4632223059801
"624" 124.6 57.0767037295986 76.6194806307169
"625" 124.8 56.6782852690191 77.8523346269108
"626" 125 56.0921856341024 79.2067963940952
"627" 125.2 55.8079622477038 81.3331950659094
"628" 125.4 55.5340123073132 83.552322637095
"629" 125.6 55.0360256403836 84.5716708210803
"630" 125.8 54.8313435429798 84.5614140964889
"631" 126 54.4078721577519 84.6638036216812
"632" 126.2 53.5272084150596 84.4738960448642
"633" 126.4 52.8562024735349 81.929596069595
"634" 126.6 52.9463757971482 78.7092460756851
"635" 126.8 53.264014190256 77.4630984985049
"636" 127 53.26889200636 77.3967036920644
"637" 127.2 53.3085457256008 77.2382512885212
"638" 127.4 53.3036490700239 77.1671713389611
"639" 127.6 53.3712061342058 76.5394243997756
"640" 127.8 53.6690562317957 75.5043750976988
"641" 128 54.1051181273188 74.390948674993
"642" 128.2 54.6634456189656 73.1221424584991
"643" 128.4 54.8908035886161 72.4528959825309
"644" 128.6 54.9489644392621 72.1060310367041
"645" 128.8 54.9371907746234 72.0253557584245
"646" 129 54.8540541301003 71.913601986186
"647" 129.2 54.8659961527268 71.862771119053
"648" 129.4 54.8244192837736 71.7980990140195
"649" 129.6 54.8194162261557 71.8683740409575
"650" 129.8 54.8132334224962 71.7199467448663
"651" 130 54.7768209058186 71.5398967493864
"652" 130.2 54.7747868765413 71.5131381201917
"653" 130.4 54.7521452939132 71.4899474221843
"654" 130.6 54.7539016383141 71.5781873360097
"655" 130.8 54.746326120956 71.5611849549038
"656" 131 54.7304263385915 71.5851719320931
"657" 131.2 54.7364612933068 71.4354970072359
"658" 131.4 54.7149587010289 71.449536185514
"659" 131.6 54.700811647454 71.4444674052018
"660" 131.8 54.6559662352595 71.3157419809127
"661" 132 54.5779583390685 71.1804407051345
"662" 132.2 54.5545490885579 71.0217656716537
"663" 132.4 54.4937263891385 71.0658331868551
"664" 132.6 54.5133809411081 71.135283218561
"665" 132.8 54.5018324314829 71.1317059624788
"666" 133 54.5204898138111 71.0979651337083
"667" 133.2 54.5024572159593 71.0969615387119
"668" 133.4 54.4401414807492 70.9111448342846
"669" 133.6 54.5572325597767 70.7244334598554
"670" 133.8 54.6014132023957 70.5075204128534
"671" 134 54.818609625608 70.0289300453484
"672" 134.2 55.1622455361795 69.7122106357952
"673" 134.4 55.4950864610986 68.7320239353777
"674" 134.6 55.7765611263932 67.4768296006253
"675" 134.8 55.8022873008795 65.4794818147398
"676" 135 55.8564591904022 63.2549876819186
"677" 135.2 56.696837275715 60.4401807842903
"678" 135.4 57.7658564865238 58.0707607078804
"679" 135.6 58.4992220644418 55.2786802875274
"680" 135.8 58.4562103920474 52.0488404516464
"681" 136 58.1750322988329 48.8813999210221
"682" 136.2 57.3426734980697 45.7832159311311
"683" 136.4 56.1640251550214 43.6851217634645
"684" 136.6 54.1908838755167 42.3447345045407
"685" 136.8 51.8568956986244 41.8569462343221
"686" 137 50.6616351436246 42.0938872764449
"687" 137.2 49.5628587925042 42.9715233515559
"688" 137.4 46.8279638274662 45.0620394637178
"689" 137.6 44.8557542264436 47.0075518344718
"690" 137.8 43.6386934076935 49.1669137912736
"691" 138 43.1347753465491 50.2052103534126
"692" 138.2 42.8975840857085 50.6584873036606
"693" 138.4 41.88149878645 51.7629565546154
"694" 138.6 40.9069668110961 52.10276062266
"695" 138.8 40.189616650477 51.8925011865572
"696" 139 40.1959826969004 51.7534479835026
"697" 139.2 40.1381548467808 50.5394194562272
"698" 139.4 41.1243965474291 48.9856425337352
"699" 139.6 44.0460206942291 47.6098762702226
"700" 139.8 47.7525229666605 47.1923651116019
"701" 140 51.337693453102 47.9040861053778
"702" 140.2 55.028607569748 48.9937458258699
"703" 140.4 57.8842977453299 51.0861948787127
"704" 140.6 60.1059816631092 54.1715028404846
"705" 140.8 61.1260618922738 57.486741428058
"706" 141 61.7349506225576 61.5908383830105
"707" 141.2 62.9794376675275 64.8526099616695
"708" 141.4 64.9847380122094 68.3171357754563
"709" 141.6 66.7700847011384 71.6201586336399
"710" 141.8 68.7004395668914 74.5928965517678
"711" 142 70.3650115974953 76.0731291485423
"712" 142.2 73.0363988182221 76.5846255555512
"713" 142.4 75.983529069946 75.7148862029305
"714" 142.6 79.4731063565872 73.7029598297697
"715" 142.8 82.9293485621733 71.6796905833121
"716" 143 86.0286278202003 69.8041757797888
"717" 143.2 88.5880795216608 68.0368001558158
"718" 143.4 90.1277244576616 67.2279459153828
"719" 143.6 90.247083197392 67.2304123905036
"720" 143.8 90.4257704283771 67.1263613937459
"721" 144 90.7155947268308 66.8986955241832
"722" 144.2 90.9773997476403 66.7030881798462
"723" 144.4 90.6105679571057 67.2502302172131
"724" 144.6 90.4804399136806 67.1181447533278
"725" 144.8 90.5313274143807 66.1938749479867
"726" 145 88.9948323252847 64.8813802978097
"727" 145.2 85.5026961182677 64.1854556907476
"728" 145.4 80.9501062557676 62.7291765547255
"729" 145.6 77.4287181755759 62.0440573930954
"730" 145.8 74.4392484519294 61.0562534154626
"731" 146 70.5118717309036 59.0746710160541
"732" 146.2 66.9448836475109 56.6689535143787
"733" 146.4 63.6155897770145 54.007950659128
"734" 146.6 61.5067557503781 50.9840434555966
"735" 146.8 59.6107692393759 48.0188216400519
"736" 147 58.2632096803862 45.4243951997259
"737" 147.2 56.9550747206392 41.8377908938595
"738" 147.4 57.2709662159034 38.6204894061258
"739" 147.6 58.5925182681489 36.0466721146775
"740" 147.8 59.403397335754 35.0683654338134
"741" 148 59.6743776435179 34.8046038191672
"742" 148.2 61.529939244819 33.8061887264462
"743" 148.4 63.549049140696 33.4815936563417
"744" 148.6 65.91976780159 33.421667730839
"745" 148.8 69.2446922566286 33.7785810500996
"746" 149 71.9331597776416 35.0646654144626
"747" 149.2 75.3859041464469 36.4567950470064
"748" 149.4 77.7819043308772 37.2954112246323
"749" 149.6 78.131794162909 37.3474317358051
"750" 149.8 78.3639706915908 37.516507945458
"751" 150 77.819548124253 38.2573363299023
"752" 150.2 78.1098629334489 38.795503414753
"753" 150.4 78.0844005045627 38.2829727774628
"754" 150.6 77.5129634296624 36.8088917712556
"755" 150.8 74.5971930329527 35.6870839924479
"756" 151 70.6656335769381 35.2549501498615
"757" 151.2 66.2410445663842 35.4942446980243
"758" 151.4 62.6335716256931 36.7021664968557
"759" 151.6 59.1671084112058 38.0639955947953
"760" 151.8 55.646872577805 39.8953754924961
"761" 152 52.9400463828611 42.3618202074675
"762" 152.2 50.3798961950862 45.6428975349383
"763" 152.4 48.8317438281475 48.9608642027418
"764" 152.6 48.0216670720619 52.9060936946022
"765" 152.8 47.6809351252722 56.3809775462988
"766" 153 48.3279241855513 60.395830304943
"767" 153.2 49.4633702179981 63.8857187677279
"768" 153.4 50.6066271504127 67.4368922275741
"769" 153.6 50.6468707179784 70.8682018178624
"770" 153.8 50.0089938484436 74.2718162760876
"771" 154 48.7992164123756 76.5016503357597
"772" 154.2 46.4952843060031 79.0514480172152
"773" 154.4 43.6694155010841 80.98637287806
"774" 154.6 40.5738363923024 81.9031869077575
"775" 154.8 38.2643919414098 82.7330211440263
"776" 155 37.536878221351 83.2635517836292
"777" 155.2 37.1779393170091 83.910559703282
"778" 155.4 37.2151111160888 86.759433885073
"779" 155.6 39.4202677703238 88.7090872283146
"780" 155.8 43.1024224933729 91.2798499224601
"781" 156 45.4615258417989 92.4886846336986
"782" 156.2 49.3485990164956 93.2500158536707
"783" 156.4 53.2753643119644 93.7966963008663
"784" 156.6 57.1149339684933 93.6654953371959
"785" 156.8 60.6459635366517 92.8278833350465
"786" 157 64.5199679762715 90.7185764656591
"787" 157.2 67.4401692866646 89.0254773318804
"788" 157.4 70.1611217534356 86.2531900722122
"789" 157.6 71.9169328085145 83.1401311008295
"790" 157.8 73.116951817169 80.1255431727939
"791" 158 73.1883455244404 76.2886566230047
"792" 158.2 72.0110792061108 73.1387311937124
"793" 158.4 70.1503467985092 70.2883827379957
"794" 158.6 67.087583011964 67.9724282990355
"795" 158.8 64.2385865858358 65.1300396065973
"796" 159 61.7422713226225 62.145393058303
"797" 159.2 60.0889787539452 58.8908542302623
"798" 159.4 58.7635455228056 55.5844438317937
"799" 159.6 58.4883308994047 51.9374892570769
"800" 159.8 59.4069550027147 48.7930580296248
"801" 160 61.2426861875367 45.3338366601101
"802" 160.2 63.4521520212743 42.8178577555716
"803" 160.4 65.8273939151855 40.8863298482245
"804" 160.6 68.4880869456739 40.3816475896854
"805" 160.8 72.1730337036389 40.5104041337655
"806" 161 75.6162557595567 41.4274952733751
"807" 161.2 79.1036895824391 42.855312160846
"808" 161.4 82.5756016535471 44.7087109241016
"809" 161.6 85.1131389011208 47.1790487296455
"810" 161.8 87.4206346337887 50.0708852495608
"811" 162 89.3184194209587 53.7360042237371
"812" 162.2 90.6512004064974 57.276367860763
"813" 162.4 91.9178158011066 60.7446449564423
"814" 162.6 92.2633165784162 63.7801953810991
"815" 162.8 92.6348975205234 67.6082516335114
"816" 163 93.0820493261983 71.6501777189579
"817" 163.2 92.4580921673108 74.6526778901469
"818" 163.4 91.5295238207627 77.048714752297
"819" 163.6 88.7961046424977 80.5973131415708
"820" 163.8 85.895270725427 83.2920232423923
"821" 164 82.7254811636277 85.8305715273542
"822" 164.2 79.8320488445094 87.6355042389622
"823" 164.4 76.839667922787 89.5791907944302
"824" 164.6 73.2803230385333 91.0540746624652
"825" 164.8 69.6753798427684 91.5164557635223
"826" 165 65.9527072525423 90.7736104112189
"827" 165.2 61.9861008994445 89.5445200160483
"828" 165.4 59.4720607929936 89.3270102003038
"829" 165.6 57.613832149137 89.7771887152619
"830" 165.8 57.325566598734 90.4088930694842
"831" 166 56.5603136063034 91.4165521754464
"832" 166.2 56.4370650478448 92.4893078711499
"833" 166.4 56.4629638704628 95.0296167536223
"834" 166.6 57.471186151789 98.900335375196
"835" 166.8 58.1596797008514 100.822465376122
"836" 167 58.5011659411154 101.526838800383
"837" 167.2 58.7995939952333 101.877736566318
"838" 167.4 59.4046254671249 102.596690935734
"839" 167.6 59.6040777540969 102.576018980775
"840" 167.8 60.0389152216209 102.938237784099
"841" 168 60.2228186217885 103.064410256175
"842" 168.2 60.7468421833284 102.966844450236
"843" 168.4 61.2691457091771 103.021869585287
"844" 168.6 61.7246118301289 102.21091055385
"845" 168.8 62.0092252790844 99.5393978142409
"846" 169 60.7559471571181 96.9575936890897
"847" 169.2 59.0528541715086 93.1515936745315
"848" 169.4 57.4771851528109 89.9497785987752
"849" 169.6 55.9781881941905 86.4791697251065
"850" 169.8 53.9483178864635 83.6143973871377
"851" 170 52.4275163329742 80.5972049661936
"852" 170.2 51.6742974533827 76.9364202693485
"853" 170.4 52.1079715249253 73.7494986185924
"854" 170.6 53.3305528622956 71.3910818820435
"855" 170.8 55.0097987716983 69.3132338997989
"856" 171 57.7474489569767 67.2789028764689
"857" 171.2 60.609955715725 66.1704095823309
"858" 171.4 63.8023918606274 65.1858948503296
"859" 171.6 67.0176985614868 64.1819694707482
"860" 171.8 69.1015439015508 63.8154629579335
"861" 172 71.0724467790545 63.8570489421532
"862" 172.2 74.3529947835903 64.1231932215596
"863" 172.4 78.0088122769856 65.724690622487
"864" 172.6 79.5134304137408 66.1517425027804
"865" 172.8 80.9192472789549 66.1130694942535
"866" 173 81.1256641257469 65.9247025732653
"867" 173.2 82.4540423730538 64.0662166645975
"868" 173.4 83.1421068625342 60.5585374950458
"869" 173.6 82.5836151005476 57.360153979669
"870" 173.8 80.9068851869428 53.9627249421835
"871" 174 78.2589548261297 51.4138966184185
"872" 174.2 75.5553892178124 48.8576670054802
"873" 174.4 73.0318274685209 46.2847662103136
"874" 174.6 70.3509535067692 44.4621895178233
"875" 174.8 67.0856225560464 43.4986148847449
"876" 175 64.0554696505394 43.580257137474
"877" 175.2 60.2628983247806 44.7429561669398
"878" 175.4 56.6050218275575 46.0468410818284
"879" 175.6 53.6583632338903 46.6978939005245
"880" 175.8 51.5528631509084 46.6557754737968
"881" 176 49.5716095629807 45.7825480152553
"882" 176.2 48.0691316150231 43.8867144570661
"883" 176.4 47.053216568243 40.8757602156143
"884" 176.6 47.3580917225375 38.467641589664
"885" 176.8 48.7729696319574 35.9924925303529
"886" 177 50.8292585715745 34.3285910514092
"887" 177.2 53.8995994944226 33.2766793262985
"888" 177.4 57.5904050854862 32.1731293022641
"889" 177.6 60.9564488831418 31.3909620858418
"890" 177.8 63.9861501866126 31.0977487906233
"891" 178 66.7690635559372 31.3041902041893
"892" 178.2 69.6703032546655 32.1883217242953
"893" 178.4 72.269662525583 33.4494084998434
"894" 178.6 76.0794193223376 35.1358223933267
"895" 178.8 79.3570464835164 37.0470761686883
"896" 179 81.9638125340915 39.4914394205948
"897" 179.2 84.1121508735504 42.3373897950352
"898" 179.4 86.5601198497643 44.916348935178
"899" 179.6 89.2848304677327 46.5078557501568
"900" 179.8 92.1503794845912 46.51469193531
"901" 180 95.077197681104 45.7553682459122
"902" 180.2 96.9351821710136 44.3598946081069
"903" 180.4 98.4267416249814 42.5470192554431
"904" 180.6 98.8693509718026 42.0752721532706
"905" 180.8 98.9463554978563 41.6235552877155
"906" 181 98.9878859481346 41.3469106903708
"907" 181.2 99.84383256936 39.5771944461684
"908" 181.4 99.966384441079 37.5620377013202
"909" 181.6 99.4507039875457 36.2919999718873
"910" 181.8 98.1673377426876 34.4746281604311
"911" 182 95.8558334091365 32.147552430591
"912" 182.2 92.7979241845796 30.6073023279932
"913" 182.4 89.1387988489798 30.42401633229
"914" 182.6 84.9034414091743 30.3939780090896
"915" 182.8 81.3044744497292 29.265385048616
"916" 183 78.4401190719586 27.2864296388224
"917" 183.2 76.3520257049805 25.3680485015881
"918" 183.4 73.8891348681167 22.6760128797195
"919" 183.6 71.2428687236412 21.006948826421
"920" 183.8 67.8884988461986 20.4301558513816
"921" 184 64.4047782225257 22.0265563343635
"922" 184.2 61.6783853021338 24.7400340486807
"923" 184.4 59.044994969832 27.2273276531011
"924" 184.6 56.4282872025371 29.7413663174227
"925" 184.8 53.4893843785656 32.1428511720318
"926" 185 50.1969869159169 34.5496176506937
"927" 185.2 46.9594139558269 36.3266434155064
"928" 185.4 43.7567539796117 38.376326162307
"929" 185.6 40.3015126020005 39.92468121713
"930" 185.8 36.7244556645879 40.6546754429671
"931" 186 34.1972474307292 40.5545022293956
"932" 186.2 31.6921264648406 40.5473629732617
"933" 186.4 28.7710680197745 40.9912326091351
"934" 186.6 25.6646488907008 41.6021857241721
"935" 186.8 22.2950580729077 41.955045658643
"936" 187 19.6749371782511 41.3404906299044
"937" 187.2 18.4221912866995 40.609061882533
"938" 187.4 17.542782066977 39.9216058965002
"939" 187.6 15.6150776823963 38.3676893776568
"940" 187.8 12.8772990641826 36.8624235592675
"941" 188 12.5208417083901 36.7689980031653
"942" 188.2 12.7316019795417 36.9096050339302
"943" 188.4 12.0362985649197 36.6156456825362
"944" 188.6 10.9064566097003 35.4213368136598
"945" 188.8 10.4493858650778 33.060584993271
"946" 189 10.6348005684841 30.629313900035
"947" 189.2 11.3191493372348 28.4285483488152
"948" 189.4 12.5517344317044 26.1061531518006
"949" 189.6 14.4536330944304 23.8196017244821
"950" 189.8 15.9623049745757 21.815780758973
"951" 190 18.239441699065 19.4768651158598
"952" 190.2 20.3524072408616 17.6465986781926
"953" 190.4 22.8000260263392 15.4220194935157
"954" 190.6 25.1586893714913 13.5196882545211
"955" 190.8 28.2224184800334 12.0369535784292
"956" 191 30.3538763587604 10.8261903475698
"957" 191.2 32.4795094973113 9.28755721031184
"958" 191.4 35.0990268118634 7.17182229227539
"959" 191.6 37.8124998793333 5.95914796110318
"960" 191.8 40.3185550907808 5.1699419986565
"961" 192 42.0102983731921 4.54618210911848
"962" 192.2 44.0702629466173 3.91938357717237
"963" 192.4 46.0373320128353 3.50577437520349
"964" 192.6 48.3337009132964 2.91618681667076
"965" 192.8 50.7030681987652 2.25318148811172
"966" 193 52.514261979421 1.79883587632441
"967" 193.2 55.8932083135474 1.23034515213895
"968" 193.4 59.0630393742083 0.453292323233501
"969" 193.6 62.1089969686889 0.0585805005469789
"970" 193.8 64.7556465546517 0.012898471826112
"971" 194 68.1784146041643 0.335840306368293
"972" 194.2 71.8021998741408 1.06153689377847
"973" 194.4 74.8331431930546 1.87452328213293
"974" 194.6 77.6531846282648 2.44235389827644
"975" 194.8 79.7967120606421 2.70174271623287
"976" 195 82.7876384595897 2.7229177124255
"977" 195.2 86.1592766515583 3.8652665794066
"978" 195.4 88.5051699595341 5.32913441876317
"979" 195.6 90.9529336405799 6.74158844725713
"980" 195.8 93.2636985146536 7.9554617253977
"981" 196 96.5327487596481 9.58503838168928
"982" 196.2 99.2918607477513 11.5291838645818
"983" 196.4 101.640283634497 13.8099658709419
"984" 196.6 103.673632589572 16.3036433596221
"985" 196.8 105.046751865438 17.3335262086621
"986" 197 107.388351143623 18.8734778860421
"987" 197.2 107.601786162913 18.9599777637364
"988" 197.4 107.930190125602 19.0359494930791
"989" 197.6 109.48803199766 19.8066778139905
"990" 197.8 111.666655821108 21.6789762058624
"991" 198 113.828020624211 24.7741321524328
"992" 198.2 114.750162554797 28.4828012389021
"993" 198.4 115.089958757581 31.9430670593351
"994" 198.6 115.633187403473 35.4602582484002
"995" 198.8 116.736261078578 38.4780480018622
"996" 199 117.910115397347 41.7548249483308
"997" 199.2 119.094418086398 44.7219767657452
"998" 199.4 120.6422412953 46.9633638059157
"999" 199.6 122.91049130138 48.0843242234294
"1000" 199.8 123.027969481481 47.7699956138523
"1001" 200 123.105139291394 47.7234490814689
"1002" 200.2 124.033447163129 47.7012463268101
"1003" 200.4 125.837570871499 48.3436065086245
"1004" 200.6 127.104614172596 50.2677135860941
"1005" 200.8 127.372965141864 52.7175203951596
"1006" 201 127.625746890236 56.0522439365917
"1007" 201.2 126.780547229029 59.1910668452728
"1008" 201.4 125.656665051617 62.1325302136948
"1009" 201.6 124.451127832934 64.6091476777041
"1010" 201.8 122.586131587928 67.2991059097863
"1011" 202 119.623481286038 70.5068510367408
"1012" 202.2 117.380870125197 72.4757769957473
"1013" 202.4 114.66953354582 74.1407734107599
"1014" 202.6 111.101859549727 75.048111641135
"1015" 202.8 107.802651494505 75.198508805273
"1016" 203 104.163931496424 75.7996766254254
"1017" 203.2 101.331214139478 76.3524079717635
"1018" 203.4 98.3830862879229 76.6676769642095
"1019" 203.6 95.7645098481316 77.0632615413537
"1020" 203.8 91.7856231284323 77.2879989791796
"1021" 204 88.6308783910211 77.4243828316577
"1022" 204.2 84.9976408836154 77.2163776640857
"1023" 204.4 82.0254037041347 76.3226995317642
"1024" 204.6 78.7684701390179 75.3356324774059
"1025" 204.8 75.382751012512 75.152470332214
"1026" 205 72.19740350011 75.6171277617459
"1027" 205.2 69.4238465096458 75.8189407613353
"1028" 205.4 66.5831732701454 74.7863856182648
"1029" 205.6 63.9317478002176 73.0623728503378
"1030" 205.8 61.9547604386168 71.1782524487646
"1031" 206 60.4804519881258 69.1096491049186
"1032" 206.2 59.4103733235009 66.187901855624
"1033" 206.4 59.2385928757758 63.3475219686024
"1034" 206.6 59.6227339050522 60.5677292749715
"1035" 206.8 60.8344631785371 57.5382252534019
"1036" 207 61.6541542710742 54.4872364929953
"1037" 207.2 61.5046900407479 52.6717845676274
"1038" 207.4 61.1206241033434 51.9396966932989
"1039" 207.6 60.3300796167856 51.712850254606
"1040" 207.8 57.3115155854885 51.4107091671263
"1041" 208 54.327435693627 53.2597211617105
"1042" 208.2 51.7952773634561 55.7893671108145
"1043" 208.4 50.3395169307265 59.0864593254769
"1044" 208.6 49.6757485687782 62.6052406670117
"1045" 208.8 49.3054975495408 66.0576517314293
"1046" 209 48.667118333219 69.673265370899
"1047" 209.2 47.1003896287744 72.5685532507073
"1048" 209.4 45.4465065133016 75.5767647975322
"1049" 209.6 43.1657357550395 78.2069951856479
"1050" 209.8 38.9878438235526 79.2449499747371
"1051" 210 34.8886094022291 78.6026928731428
"1052" 210.2 32.2833401153169 77.8508511794514
"1053" 210.4 31.2882655886755 77.1787868382167
"1054" 210.6 31.1211690369041 77.0056683425
"1055" 210.8 30.8666103188558 76.7093974891917
"1056" 211 29.2183695959385 75.9109632460636
"1057" 211.2 26.8705228873422 75.6014533433764
"1058" 211.4 25.0561842222756 77.0102168553084
"1059" 211.6 23.6465112811713 79.3404815258124
"1060" 211.8 23.0735605986045 82.4775943790638
"1061" 212 22.489424938229 85.7295549068178
"1062" 212.2 22.2833736624406 87.6857407392476
"1063" 212.4 22.1650973764305 90.0834134564464
"1064" 212.6 22.4852275810053 91.0586019533888
"1065" 212.8 22.6504768801854 91.3504736169107
"1066" 213 22.860212264523 93.0562376712325
"1067" 213.2 22.9779992457008 94.5618460315174
"1068" 213.4 23.0061090201122 95.3306683023699
"1069" 213.6 22.5012805187654 96.2690782665825
"1070" 213.8 20.609109876668 97.5019758105653
"1071" 214 19.6766702454671 97.595412276781
"1072" 214.2 19.0125396002723 97.0712038371467
"1073" 214.4 17.9978744944619 95.3978279485122
"1074" 214.6 18.0627609394633 92.7625526718999
"1075" 214.8 18.9603854009305 89.3563945410617
"1076" 215 20.2599071319036 85.8156512635612
"1077" 215.2 21.3152970380329 82.5055878097168
"1078" 215.4 21.3592584643284 78.5329273274552
"1079" 215.6 19.8195019082422 74.8562405036669
"1080" 215.8 18.1356271096985 72.9012556807958
"1081" 216 17.2634689756024 72.3004329371193
"1082" 216.2 16.7230275536445 71.6423317532367
"1083" 216.4 16.5393053518326 69.4828589338379
"1084" 216.6 18.5349241152723 67.360156502633
"1085" 216.8 21.370802208179 65.5112134551797
"1086" 217 24.5275239040467 64.9387175671302
"1087" 217.2 27.3644757319635 65.0715601112022
"1088" 217.4 30.2057345932285 65.5762550870487
"1089" 217.6 33.3426828819247 66.6116054647448
"1090" 217.8 36.8975290936039 67.8027470278971
"1091" 218 40.096062277778 69.7360897374199
"1092" 218.2 42.691288879114 71.7744160709985
"1093" 218.4 44.5003894630365 73.7742812664315
"1094" 218.6 45.6233264921625 75.6325704709761
"1095" 218.8 46.9693392758755 77.8039158692995
"1096" 219 48.1830862309515 79.0289872093715
"1097" 219.2 51.26409487265 80.1283218039092
"1098" 219.4 55.1191810181167 79.786478560374
"1099" 219.6 58.4656367229321 78.1449806628749
"1100" 219.8 61.5804153481445 75.9949189419597
"1101" 220 64.2104634021233 73.9297096606717
"1102" 220.2 66.5923865168999 70.5772530054885
"1103" 220.4 69.4454206023856 67.466277481242
"1104" 220.6 71.700965104848 65.2924155388915
"1105" 220.8 73.7449212298486 62.2884597832693
"1106" 221 75.1144658108531 58.655331691224
"1107" 221.2 75.7708455139095 55.0432185001211
"1108" 221.4 75.8855750519546 51.5589810212066
"1109" 221.6 75.2343132191721 47.6506495272294
"1110" 221.8 73.6869911650464 43.9615396844053
"1111" 222 72.5453415228509 40.034703191865
"1112" 222.2 71.7304872213359 36.6127005634462
"1113" 222.4 71.503378137122 35.1260237476821
"1114" 222.6 71.513018534292 33.591396513069
"1115" 222.8 71.2222052705674 32.6142834442866
"1116" 223 70.0792414068434 31.3823400301699
"1117" 223.2 66.6353889676951 30.3190051528256
"1118" 223.4 63.7002435817299 30.962966288633
"1119" 223.6 59.7083764585915 32.1639924530525
"1120" 223.8 55.9270625690399 33.5713688588519
"1121" 224 52.6703034610318 35.6390903724147
"1122" 224.2 49.6624121533961 37.9242394618585
"1123" 224.4 46.8399082291729 39.8429451906712
"1124" 224.6 43.3969045662113 40.7055888471913
"1125" 224.8 40.7795266270249 39.5266589519056
"1126" 225 38.7496323526242 37.4780286091465
"1127" 225.2 37.9107063103283 33.7436287034075
"1128" 225.4 38.0846464084488 30.6491550315483
"1129" 225.6 39.2889354261335 28.2492454125654
"1130" 225.8 40.8302166184495 26.9091112567284
"1131" 226 43.5432789292249 25.4109561765688
"1132" 226.2 46.3239222914954 25.0307724061019
"1133" 226.4 49.2080706383071 26.31841003997
"1134" 226.6 52.6380982420536 28.4667966134291
"1135" 226.8 55.220942101792 30.6351489271091
"1136" 227 57.487218702552 33.7808956395652
"1137" 227.2 59.2338889300653 37.3869760085936
"1138" 227.4 60.4529117312858 40.9166030721346
"1139" 227.6 61.9168131150026 44.1542816938306
"1140" 227.8 63.1485272871297 46.8017791143535
"1141" 228 64.5704145978911 50.2617113744783
"1142" 228.2 65.581422235795 53.8631573106126
"1143" 228.4 66.1563776159953 57.8450644940294
"1144" 228.6 65.3854158412613 61.496128958147
"1145" 228.8 62.6512401840664 64.8119727888685
"1146" 229 59.563727946742 67.878681516546
"1147" 229.2 57.5160840506484 70.1437598032989
"1148" 229.4 56.4574252037886 72.3438753557401
"1149" 229.6 56.4871734896988 73.8762056219147
"1150" 229.8 58.0199658737279 75.2662030853432
"1151" 230 61.0229222876097 76.3899160869298
"1152" 230.2 63.9888057191582 75.5096359800158
"1153" 230.4 67.5101536112901 73.7484143887618
"1154" 230.6 71.1326420417047 72.3577906183699
"1155" 230.8 73.995307518007 71.6541231245125
"1156" 231 76.6690113667153 70.7028684115548
"1157" 231.2 79.2630653305786 68.5017575194679
"1158" 231.4 81.2730435675911 65.8640867607949
"1159" 231.6 82.0585389328853 64.7140448312609
"1160" 231.8 82.6233888494694 61.7220319583386
"1161" 232 83.7907444547577 58.2649452979622
"1162" 232.2 84.0094734046932 55.2627718891913
"1163" 232.4 82.4359934431481 52.5374214903407
"1164" 232.6 81.2711340579836 49.9245470871338
"1165" 232.8 79.0544525134234 46.9836201933112
"1166" 233 76.477476384003 45.3089099646266
"1167" 233.2 73.2619063842165 43.241665800136
"1168" 233.4 71.5912364890183 41.402285973091
"1169" 233.6 70.2028272790537 39.421986191392
"1170" 233.8 69.6449067193024 37.5587974545736
"1171" 234 69.5379696155345 36.3578155514996
"1172" 234.2 68.8540566106284 34.6117024584097
"1173" 234.4 67.5190039525223 33.3882402856699
"1174" 234.6 64.1232441702923 32.267695655526
"1175" 234.8 60.8270019175176 32.4351967561066
"1176" 235 58.5087404878842 33.4732155831487
"1177" 235.2 56.2311744019147 35.1498611206248
"1178" 235.4 53.9907950345319 37.7607405564985
"1179" 235.6 51.5913971196435 41.0246338524259
"1180" 235.8 49.5438997837954 43.7936056856939
"1181" 236 47.3111789701568 46.6483653841762
"1182" 236.2 45.5684238883881 48.2569612011336
"1183" 236.4 43.0486343191437 49.4482321006728
"1184" 236.6 39.8849376481663 49.5607066992389
"1185" 236.8 37.2513223747438 48.1372532962009
"1186" 237 34.5337226551538 45.6782976035681
"1187" 237.2 33.0037760180851 43.6146072495151
"1188" 237.4 32.1460229126699 42.1884565232281
"1189" 237.6 31.2697380475482 40.382751204389
"1190" 237.8 30.9260348165556 39.7500690555047
"1191" 238 30.2523592695738 39.2444029793069
"1192" 238.2 29.3339410158642 38.6614470102264
"1193" 238.4 29.0010771033915 38.8479132108059
"1194" 238.6 28.088480495882 39.1423585353663
"1195" 238.8 26.2231718326273 40.5220262071582
"1196" 239 24.9180370302757 43.2907291461359
"1197" 239.2 23.8662968774595 46.8120554708708
"1198" 239.4 23.7860206936123 50.6944152350589
"1199" 239.6 23.4897207126526 54.046037447891
"1200" 239.8 23.29943840155 57.731464000012
"1201" 240 23.5041610749638 61.7148171285981
"1202" 240.2 24.5368707470542 64.9617186148811
"1203" 240.4 26.4036004548523 68.3700026192179
"1204" 240.6 28.8408269305809 70.8738053394464
"1205" 240.8 31.4138430304175 73.298231064864
"1206" 241 34.5170375933304 75.9472753023521
"1207" 241.2 36.1914412080292 77.9529237166531
"1208" 241.4 38.5617962217882 80.6797235865922
"1209" 241.6 41.8125880722777 82.3075977465391
"1210" 241.8 44.7257575790833 83.2627910118088
"1211" 242 48.339948200513 84.0499529602018
"1212" 242.2 52.0241972192117 84.5287751433349
"1213" 242.4 55.253620457776 84.3513408704002
"1214" 242.6 59.1527666909353 83.533884016201
"1215" 242.8 62.8879646692716 82.2897465375515
"1216" 243 65.9092424482035 80.39354182383
"1217" 243.2 68.7441105128087 79.0985848339099
"1218" 243.4 71.8150506775161 78.0550360041466
"1219" 243.6 75.0388235686635 77.2642981975575
"1220" 243.8 78.7559275719729 77.8109799528404
"1221" 244 81.5099162772056 79.6360428793977
"1222" 244.2 84.1885267020343 82.0034974624579
"1223" 244.4 85.7957235050026 83.9804468866973
"1224" 244.6 86.9663598872274 86.6009328246631
"1225" 244.8 87.0270959857764 89.0945357404614
"1226" 245 86.7574520734686 92.4662330109901
"1227" 245.2 85.9466983779725 95.8133524557206
"1228" 245.4 84.6762080473875 98.4847012123852
"1229" 245.6 83.064408102501 101.116227823416
"1230" 245.8 80.6493128889477 103.668306435703
"1231" 246 77.6555929919905 105.258412318359
"1232" 246.2 74.7620246896188 106.181192504448
"1233" 246.4 71.2613649261876 106.69746589519
"1234" 246.6 67.4532428537782 107.358856800111
"1235" 246.8 64.3889410348933 108.134236892812
"1236" 247 60.9749422030319 108.799443097181
"1237" 247.2 57.9226085609586 109.263777702589
"1238" 247.4 54.8569130432625 109.807419774664
"1239" 247.6 52.1453471342843 110.207916704361
"1240" 247.8 49.6736335924067 110.986711655073
"1241" 248 46.5664968561698 112.207257631209
"1242" 248.2 43.916117111928 112.978891545954
"1243" 248.4 41.4979667445457 113.670897816374
"1244" 248.6 38.8856035856064 114.331167252349
"1245" 248.8 36.7573102868365 115.264836505791
"1246" 249 36.0359344032992 116.03610212923
"1247" 249.2 36.225490565944 116.5679068498
"1248" 249.4 36.3290782863084 116.763503474934
"1249" 249.6 36.2095899368011 117.180252841679
"1250" 249.8 36.1443352263746 117.600339642238
"1251" 250 36.2505306852281 117.526567834418
"1252" 250.2 36.2497825494907 117.848110276611
"1253" 250.4 36.1444129023925 118.624354181937
"1254" 250.6 35.9599262813816 119.594176545835
"1255" 250.8 35.4784125359703 120.131767515456
"1256" 251 35.2760476842751 120.429959183721
"1257" 251.2 35.3852246922194 120.335788303364
"1258" 251.4 35.3624335531433 120.334261179554
"1259" 251.6 35.3079374152788 120.43931246058
"1260" 251.8 34.9753518786535 120.650962278446
"1261" 252 34.6178676176443 120.792771298729
"1262" 252.2 34.3330180338715 121.02418157364
"1263" 252.4 34.3252116582305 121.008801944535
"1264" 252.6 33.4694649190211 121.242728154531
"1265" 252.8 32.0684644349526 121.185008396554
"1266" 253 29.9449477793581 120.611431627365
"1267" 253.2 28.8684547923024 119.708991543034
"1268" 253.4 27.6652602117197 117.549503832947
"1269" 253.6 26.8378984241869 114.826917266387
"1270" 253.8 26.7157683936046 111.6601584985
"1271" 254 27.1115469472272 108.774909321275
"1272" 254.2 27.0007559240033 105.430264520555
"1273" 254.4 25.9197308237623 102.066346176904
"1274" 254.6 23.9204226739792 99.6375728865019
"1275" 254.8 21.9413580763751 98.2977684363655
"1276" 255 21.29128402172 98.0626412261052
"1277" 255.2 20.2797160151907 97.7498752737632
"1278" 255.4 19.6703259994206 97.6414143174505
"1279" 255.6 19.4089597159424 97.6114008763604
"1280" 255.8 18.7683406658345 97.5377201417561
"1281" 256 18.20505927462 97.0085062710005
"1282" 256.2 17.8596336475794 95.2180927525838
"1283" 256.4 18.9866242238687 93.2715214470089
"1284" 256.6 21.0837669285842 91.0817231718253
"1285" 256.8 24.1773644576613 89.5666353906744
"1286" 257 27.6586939530502 88.2900358089879
"1287" 257.2 30.7207594872933 87.3424360527954
"1288" 257.4 33.245022533741 86.1482759042406
"1289" 257.6 35.3539370988426 85.1514793541751
"1290" 257.8 37.4360018480394 83.7290335784583
"1291" 258 39.3069286215595 81.8512704567336
"1292" 258.2 40.8646676448557 80.2715541509211
"1293" 258.4 43.3168829655128 78.8219098196053
"1294" 258.6 46.8505221741906 78.028016403335
"1295" 258.8 50.7786570079777 77.9292447090941
"1296" 259 54.1398444827864 78.5682436641051
"1297" 259.2 57.090498581322 77.8711468742575
"1298" 259.4 59.6003221723719 75.0741101999121
"1299" 259.6 60.0162765601277 73.1219892512799
"1300" 259.8 60.0109726318866 69.8813025157047
"1301" 260 58.8704771550739 66.0843100173518
"1302" 260.2 58.0953198638214 63.1162347437906
"1303" 260.4 57.4966063562849 60.8504067774991
"1304" 260.6 56.9306044145307 58.6564613538904
"1305" 260.8 56.4934908924471 55.5872590258398
"1306" 261 57.4910969605673 52.7950545350258
"1307" 261.2 59.6203858319905 50.5297871190343
"1308" 261.4 62.9129475748252 48.9821630039087
"1309" 261.6 66.8158057229594 48.6993204203006
"1310" 261.8 69.9081324143883 48.5848563180892
"1311" 262 71.7745642877008 48.0984912583329
"1312" 262.2 72.949433113817 47.4882008939989
"1313" 262.4 73.5278195708143 46.8745163345231
"1314" 262.6 73.7330286046901 46.6031648442416
"1315" 262.8 73.9609451632174 45.4944789084314
"1316" 263 73.4372329265744 43.1066194506428
"1317" 263.2 71.2422851970279 40.3667096121615
"1318" 263.4 68.3560870804388 37.1839994033204
"1319" 263.6 66.0514727375379 34.6401314710949
"1320" 263.8 64.1547066181189 32.2038203612676
"1321" 264 63.2784950085606 30.6712195865755
"1322" 264.2 63.1108298055492 30.3765190856354
"1323" 264.4 62.4779844121651 28.906941333514
"1324" 264.6 62.3340979378545 26.4109174294644
"1325" 264.8 63.2260408608336 24.3449939749687
"1326" 265 63.6035971314353 23.7383694604349
"1327" 265.2 64.0632881837987 23.3293323436629
"1328" 265.4 65.3698719279567 22.0050709010983
"1329" 265.6 67.3282275255655 21.0371172915202
"1330" 265.8 70.3881435932086 20.798166250542
"1331" 266 73.6163708525424 21.2113185160483
"1332" 266.2 75.8510510515732 21.8076876103852
"1333" 266.4 78.1812697697008 22.6701689383167
"1334" 266.6 80.7118378042411 24.8079216402631
"1335" 266.8 82.4690310266643 27.8333886476544
"1336" 267 83.2004728580812 30.7059185431864
"1337" 267.2 82.8612169560647 33.5438832662397
"1338" 267.4 81.9528799751685 36.5258758843345
"1339" 267.6 80.0751831113233 39.283171782493
"1340" 267.8 76.9828733613131 41.0947038847613
"1341" 268 73.6568871520895 41.7812337525964
"1342" 268.2 69.9230348556715 41.964635360055
"1343" 268.4 66.8005879012273 42.4423989803128
"1344" 268.6 65.0438280285583 43.3072692615642
"1345" 268.8 64.6262228611205 44.1040905274821
"1346" 269 63.8664723455586 47.0602443598689
"1347" 269.2 64.8929374618385 50.4920826091852
"1348" 269.4 66.907514549693 53.4402608767104
"1349" 269.6 69.712579212486 56.1577260527798
"1350" 269.8 72.6351168043349 58.302166586409
"1351" 270 75.5021986740965 61.2249108762742
"1352" 270.2 77.5556268166889 64.1124210804009
"1353" 270.4 79.282595511077 68.27630850062
"1354" 270.6 80.1801407116152 71.936112321876
"1355" 270.8 80.2985158815079 75.1777635701311
"1356" 271 79.0361883734279 78.9898156602735
"1357" 271.2 77.134458159771 81.4589222124215
"1358" 271.4 74.3859687914135 83.3660647488174
"1359" 271.6 70.7036442292722 84.1608154981913
"1360" 271.8 67.2774864824907 83.557552349505
"1361" 272 63.8232367852967 81.7803856925324
"1362" 272.2 61.1814002757549 79.061565337014
"1363" 272.4 59.4360134508979 75.5453837208711
"1364" 272.6 58.7950900390707 72.2079558757137
"1365" 272.8 57.8877378059204 68.6850455858658
"1366" 273 56.7844780503441 65.5725546340844
"1367" 273.2 55.4742720747198 62.9186888483227
"1368" 273.4 53.6747310593068 60.1064905052956
"1369" 273.6 51.5829407285201 57.6281685282907
"1370" 273.8 49.3251249181956 55.3592239166247
"1371" 274 47.35354897569 53.4720481431968
"1372" 274.2 45.0477102383508 52.158553471778
"1373" 274.4 42.1615414491389 51.5852067253079
"1374" 274.6 39.2129998583835 51.9353878004413
"1375" 274.8 35.9091725545657 52.3466666706162
"1376" 275 32.7051303810172 52.3516197772691
"1377" 275.2 29.471056345465 52.9133375882235
"1378" 275.4 27.4811336592559 54.2290484881812
"1379" 275.6 25.3354800852945 56.7656269961095
"1380" 275.8 24.3997531866448 60.0548056845238
"1381" 276 24.8753273129294 62.9362423587466
"1382" 276.2 25.4512875943443 65.9210040830726
"1383" 276.4 25.4582905317851 69.5853857436058
"1384" 276.6 25.137368135133 73.143056306831
"1385" 276.8 23.8318115733936 76.6204344007049
"1386" 277 22.1402755506927 79.4383603019309
"1387" 277.2 20.101753566619 83.188620266539
"1388" 277.4 18.5984289376777 85.9724610210372
"1389" 277.6 18.1531433366604 87.3176563048665
"1390" 277.8 17.9387893276667 87.7808011203182
"1391" 278 17.4639793302334 88.4658553749703
"1392" 278.2 16.6280119116418 88.6681526362882
"1393" 278.4 14.8397849491497 88.5729610993201
"1394" 278.6 14.3860541206376 88.0616679675275
"1395" 278.8 13.7802290244507 86.6743702607066
"1396" 279 13.2983840884651 84.2778888049202
"1397" 279.2 14.3115809376895 81.343685299692
"1398" 279.4 15.4617509658075 78.1230593589577
"1399" 279.6 16.6759420216993 75.0600634738223
"1400" 279.8 18.0167276970287 71.3276006357835
"1401" 280 19.2846214883257 67.9755456820262
"1402" 280.2 20.6109206303696 64.2124414182257
"1403" 280.4 21.8460637832421 60.9920967797388
"1404" 280.6 23.1673920646787 57.0856145541594
"1405" 280.8 23.8239497005866 53.3057945973097
"1406" 281 23.4153328216003 49.8294023950667
"1407" 281.2 23.075405412058 46.7198997423054
"1408" 281.4 22.946519380715 44.1123994992963
"1409" 281.6 23.2894736931935 42.393719310433
"1410" 281.8 25.0403941909612 40.7746967412288
"1411" 282 28.077812443552 39.8341071175068
"1412" 282.2 31.2326266540199 40.1604496477283
"1413" 282.4 34.4855996829274 42.0051916337823
"1414" 282.6 37.2830685175801 43.7384291217322
"1415" 282.8 39.9425826695476 45.6990489813076
"1416" 283 42.549646698709 47.7988382072167
"1417" 283.2 44.717681781078 50.0895304788968
"1418" 283.4 47.0315557077639 53.4874823109086
"1419" 283.6 48.8986770366326 56.590152319615
"1420" 283.8 50.6264403728087 59.9183136715589
"1421" 284 52.507082012715 62.8887841557793
"1422" 284.2 53.9668164952661 64.4850293022009
"1423" 284.4 56.8232380275587 66.6655561257969
"1424" 284.6 60.0556940030551 68.0620961290276
"1425" 284.8 61.5852101987569 68.5412874373772
"1426" 285 64.774526358774 69.0810193106921
"1427" 285.2 68.6316103584522 68.5472844025666
"1428" 285.4 71.9769655367387 68.4903514009514
"1429" 285.6 75.6435524354319 68.8521407595777
"1430" 285.8 79.2741766308842 68.8818406340893
"1431" 286 81.9529167086535 68.9177539448819
"1432" 286.2 83.9374834190645 69.6124813801949
"1433" 286.4 85.9465119298984 72.0528033084153
"1434" 286.6 87.0211203796386 75.6157323884234
"1435" 286.8 86.8427090126919 78.2904266376816
"1436" 287 85.9806721980051 81.1040392784927
"1437" 287.2 85.3508196765693 81.8947728537938
"1438" 287.4 83.6015563501423 83.8704694032152
"1439" 287.6 81.8514086649709 85.4227304996945
"1440" 287.8 80.3847847672664 87.0665601779116
"1441" 288 79.2544948380008 89.1970127943487
"1442" 288.2 79.040133416226 90.6718804629987
"1443" 288.4 79.0521127473885 91.3293882140287
"1444" 288.6 79.4818295835715 92.2098166470569
"1445" 288.8 80.2773060799212 93.3546585839555
"1446" 289 81.8433597061507 94.0239629352808
"1447" 289.2 84.1807866991614 93.8458071270094
"1448" 289.4 86.553547235653 92.7818321150712
"1449" 289.6 89.7583753493773 90.6134796267851
"1450" 289.8 91.538804212252 89.3633005001436
"1451" 290 95.3143802293785 87.5420531444111
"1452" 290.2 98.4668261890412 87.3180240319363
"1453" 290.4 101.122837986897 87.5507883078921
"1454" 290.6 104.27685521326 87.5018341192423
"1455" 290.8 106.814217377298 87.48293178001
"1456" 291 109.028501372437 87.846325988905
"1457" 291.2 109.998713154522 88.0368332888815
"1458" 291.4 111.882837735783 88.1691260899399
"1459" 291.6 113.60638621181 87.9463370539783
"1460" 291.8 116.064947650289 87.1405079418609
"1461" 292 117.858376956441 86.0385275922527
"1462" 292.2 118.417916153828 85.4649229201875
"1463" 292.4 119.244290007059 84.3600735310635
"1464" 292.6 120.295618302474 81.2885601688796
"1465" 292.8 120.380624133046 78.8378741949518
"1466" 293 119.517183587631 75.6077272953377
"1467" 293.2 117.934912959056 73.4371900229824
"1468" 293.4 115.124083551968 71.8414715796814
"1469" 293.6 111.417392595615 71.0576604635515
"1470" 293.8 108.309587050443 70.6752952881957
"1471" 294 104.973593349811 70.3880594493787
"1472" 294.2 101.53066785509 69.8894010776611
"1473" 294.4 98.1249570448023 69.1255906289599
"1474" 294.6 94.9161521488239 67.9730694367382
"1475" 294.8 92.0088089327793 66.3523175335224
"1476" 295 89.3495779406418 65.5104365860803
"1477" 295.2 85.7117136200403 65.750063633527
"1478" 295.4 82.5952326160596 66.8728880801988
"1479" 295.6 80.2752951405135 69.2596537001636
"1480" 295.8 78.762279030575 71.8960645933021
"1481" 296 77.6941637351577 74.3338913794939
"1482" 296.2 76.8322206110246 77.6897923053723
"1483" 296.4 76.2165237082155 78.5911960659909
"1484" 296.6 75.1939739160044 81.3918751618964
"1485" 296.8 74.226934917412 81.9440416555165
"1486" 297 72.0328405918244 81.9672976912005
"1487" 297.2 68.9366015238442 80.6582808340386
"1488" 297.4 66.1003077636756 78.249926286471
"1489" 297.6 63.7784488805908 75.7484273176623
"1490" 297.8 62.0807409573456 73.5117457245303
"1491" 298 60.0517879945 71.763717341979
"1492" 298.2 57.1847342462859 70.575226463254
"1493" 298.4 54.3623176785027 70.2136057717506
"1494" 298.6 52.3876758732933 70.5021274585375
"1495" 298.8 49.970995375169 71.521695377464
"1496" 299 49.0710611964476 72.1748524705919
"1497" 299.2 48.9170980770392 72.3685286491933
"1498" 299.4 48.4922172829182 72.9023692794902
"1499" 299.6 47.5686854094162 73.9306898244032
"1500" 299.8 46.596018816171 75.2962196533662
"1501" 300 45.3566319128553 77.3828528159782
"1502" 300.2 44.3110935302245 78.9136763785925
"1503" 300.4 43.2763766905439 79.9139233276895
"1504" 300.6 41.7357128449696 80.8210517608123
"1505" 300.8 38.7235327315936 81.8251815265382
"1506" 301 36.0681422056744 81.4210895242155
"1507" 301.2 32.9474339449167 80.615625199732
"1508" 301.4 29.8825644615534 79.0750876149393
"1509" 301.6 27.0382845889371 77.0103937445744
"1510" 301.8 24.9024150813557 74.4594639719011
"1511" 302 23.2976661940777 71.2032498153615
"1512" 302.2 22.744594417081 67.8336875616221
"1513" 302.4 22.9241154999295 64.2308909951819
"1514" 302.6 23.4614771494205 61.0672858095876
"1515" 302.8 24.9240196593689 57.8714298611871
"1516" 303 27.2370063133146 55.5779198812902
"1517" 303.2 31.1270795626294 54.1498323439425
"1518" 303.4 34.1050172117083 53.2142252964712
"1519" 303.6 37.7165449317153 52.3254074360423
"1520" 303.8 41.647223281628 51.4135607931204
"1521" 304 44.7386397600755 51.3689409023883
"1522" 304.2 47.8941237012685 52.2479334409186
"1523" 304.4 50.66116832729 53.777092383968
"1524" 304.6 53.0564415524179 56.8831230881049
"1525" 304.8 54.7495689579807 59.9585641091263
"1526" 305 56.1739671525768 63.7857979261805
"1527" 305.2 56.6584300580127 66.8211509822464
"1528" 305.4 56.8817969173888 69.4104389188817
"1529" 305.6 57.2322050754416 71.0324473770695
"1530" 305.8 58.9604771325828 72.6687080252137
"1531" 306 62.0875428200606 73.4977375922849
"1532" 306.2 66.3608791149846 73.3032320362973
"1533" 306.4 69.7518498593896 72.8397553142193
"1534" 306.6 72.6971829554337 71.3843318039413
"1535" 306.8 74.8329798719245 69.3480423634785
"1536" 307 76.7139705936923 66.6413223186173
"1537" 307.2 78.2667461927795 63.2793720280331
"1538" 307.4 79.4193183676026 60.7098773040515
"1539" 307.6 81.1720177557958 57.0569837727684
"1540" 307.8 81.8322193743919 54.3870669869305
"1541" 308 81.5222080585347 51.0883267130725
"1542" 308.2 81.6622791102566 47.4810216298938
"1543" 308.4 82.4222828257932 44.1353267332142
"1544" 308.6 83.4126589735061 41.2588906072203
"1545" 308.8 84.6588045095278 38.2057780198489
"1546" 309 84.9055514971259 35.8628878850909
"1547" 309.2 84.2565584685574 33.2512821675385
"1548" 309.4 82.7352874693896 31.8381427350915
"1549" 309.6 79.8334754195063 31.0567847073465
"1550" 309.8 76.7826558205761 31.7901219998987
"1551" 310 73.4538748870532 33.2335744872811
"1552" 310.2 70.3370949844024 35.3028219756007
"1553" 310.4 67.316905196657 37.5324317906609
"1554" 310.6 64.4760990503148 40.1701929193673
"1555" 310.8 62.4044874827728 43.2562841964103
"1556" 311 60.2957408131324 46.0164198707984
"1557" 311.2 58.4756135811068 48.5557589663401
"1558" 311.4 56.344740018797 50.8686933331147
"1559" 311.6 53.1894761848769 52.8413780273877
"1560" 311.8 50.1410399986597 54.0840012897986
"1561" 312 47.020333620905 54.2173035778006
"1562" 312.2 45.0134349199589 52.9392412868446
"1563" 312.4 43.0361183884376 50.1674240845734
"1564" 312.6 41.9293345422847 47.3783631019196
"1565" 312.8 40.9081234062943 43.8958057978884
"1566" 313 39.5839170206074 41.7462172357259
"1567" 313.2 37.578031323895 39.4600933602252
"1568" 313.4 36.2077465542323 38.5776472297503
"1569" 313.6 35.8563171721447 38.457562701399
"1570" 313.8 35.5458636396122 38.6890477286293
"1571" 314 33.8978592046697 39.274221719805
"1572" 314.2 31.6841819140606 40.9563289347011
"1573" 314.4 30.5823299096162 43.482623418465
"1574" 314.6 30.1431284143176 46.3400054048228
"1575" 314.8 30.2023049783164 49.7763134659261
"1576" 315 30.3197923529733 53.1981351952181
"1577" 315.2 29.9818945574144 55.9038032237697
"1578" 315.4 29.5572527465819 58.8124671060791
"1579" 315.6 28.8800477971172 61.8224238240901
"1580" 315.8 28.4935715773787 64.04854705886
"1581" 316 28.9931933216848 66.0866599523229
"1582" 316.2 30.2153546111857 68.4195207481392
"1583" 316.4 32.6315634663 70.054461885431
"1584" 316.6 35.9700500283407 70.6153538777042
"1585" 316.8 39.3936455292065 70.9234910215519
"1586" 317 42.5695377647212 70.7897293805098
"1587" 317.2 44.4839258626433 70.2667785465478
"1588" 317.4 44.8093790977914 70.1297029381889
"1589" 317.6 45.0893825107897 70.040959794633
"1590" 317.8 44.9911850450045 70.0549991501173
"1591" 318 45.8527231299029 69.8492843880465
"1592" 318.2 47.8156865355192 69.4290223944486
"1593" 318.4 49.9292509514056 68.9374237391607
"1594" 318.6 53.2614238060996 68.662524689045
"1595" 318.8 56.1520199864549 69.1826914008386
"1596" 319 59.4591697057582 70.0940237181216
"1597" 319.2 62.4709467985065 71.4763483490026
"1598" 319.4 65.2466957649474 73.2192748022944
"1599" 319.6 68.4209718626012 74.3388475441229
"1600" 319.8 71.4762335736764 75.2403464791499
"1601" 320 74.2027408594257 77.4535448587893
"1602" 320.2 75.7717334417105 80.9518850774041
"1603" 320.4 75.9622737581508 85.0966688191514
"1604" 320.6 75.5237006289988 88.6805507303683
"1605" 320.8 74.1450257451738 92.3285721011898
"1606" 321 72.0719565594344 94.7859549899428
"1607" 321.2 69.1706925713472 96.3991239022699
"1608" 321.4 66.025785022665 96.8464077186231
"1609" 321.6 63.0177786974124 96.0955264901739
"1610" 321.8 60.4842454479346 95.0635435054289
"1611" 322 57.8705940303022 93.264396538876
"1612" 322.2 55.3891679968674 90.7872682119585
"1613" 322.4 53.5859049389201 87.7394816916257
"1614" 322.6 52.6216070986283 84.7385025378176
"1615" 322.8 52.4100701037231 81.713393600344
"1616" 323 52.7253175265773 78.8540498172984
"1617" 323.2 52.7985460912861 76.1877749644225
"1618" 323.4 52.2302246866786 73.8358009888947
"1619" 323.6 50.0306291929354 71.3418882077967
"1620" 323.8 47.4538828890486 69.6817314306934
"1621" 324 45.2821677284761 69.184493184503
"1622" 324.2 44.7206747818305 69.3425217341741
"1623" 324.4 43.3477994730245 69.4424662056854
"1624" 324.6 41.9892740523498 70.0336599255931
"1625" 324.8 41.4370309721684 70.1718573158843
"1626" 325 41.4712206725697 70.3281957298316
"1627" 325.2 43.3761778895897 70.2280787991034
"1628" 325.4 45.2252472441077 70.427091687782
"1629" 325.6 45.6005483508388 70.2932129920393
"1630" 325.8 45.5664735364773 70.2976492981605
"1631" 326 45.3978532198887 70.416047763166
"1632" 326.2 43.0399924634583 71.219608773851
"1633" 326.4 39.8114514672357 72.6811706354491
"1634" 326.6 37.4818189969949 74.824321046233
"1635" 326.8 35.5066989145342 77.6597986265983
"1636" 327 34.5529698369949 81.4440613105808
"1637" 327.2 34.1885581524136 86.4148209898487
"1638" 327.4 33.184349663961 91.3328453342282
"1639" 327.6 33.4984464731595 94.8809900432371
"1640" 327.8 34.963778072888 97.3202989589938
"1641" 328 36.6214101619969 97.0072910767326
"1642" 328.2 36.1334044703111 96.7117543061888
"1643" 328.4 35.056786467344 97.2136374846795
"1644" 328.6 34.0340541706036 97.0099986341025
"1645" 328.8 32.8186307466143 96.3794096188323
"1646" 329 31.1179391373862 96.9272518807982
"1647" 329.2 29.2428389686471 98.203461422146
"1648" 329.4 29.159054202657 98.4615387086756
"1649" 329.6 30.0798349304583 97.329710265551
"1650" 329.8 30.3719152175682 96.0010268321246
"1651" 330 31.7892429753856 94.1393696103909
"1652" 330.2 31.9756871100715 90.9536203067177
"1653" 330.4 30.6010131783047 87.2157799605355
"1654" 330.6 28.7042603123709 83.2305580981262
"1655" 330.8 25.7826338799374 80.0211109292015
"1656" 331 21.9592929821356 77.2239300895968
"1657" 331.2 18.6570580189086 73.7754633644516
"1658" 331.4 16.6383992140613 69.1800795765333
"1659" 331.6 17.5690795721402 64.7390161007307
"1660" 331.8 20.8092889737238 62.2396537672438
"1661" 332 24.5212689737859 61.5244589299048
"1662" 332.2 24.7210133220072 60.1635327960995
"1663" 332.4 22.866057427956 59.0930577196517
"1664" 332.6 20.3408884646797 60.4920264246188
"1665" 332.8 17.3344155334297 64.9658551318609
"1666" 333 14.0138420667897 69.7930638399339
"1667" 333.2 11.4666181486375 74.4950286468445
"1668" 333.4 12.1584161239297 76.1469788690614
"1669" 333.6 14.8934090792822 76.1003740678709
"1670" 333.8 19.635177888161 75.0213552211506
"1671" 334 23.6412580154861 71.5238193167896
"1672" 334.2 23.0228633458216 67.9358258643182
"1673" 334.4 19.5359779544583 64.9579528111653
"1674" 334.6 14.6845485244297 61.2934483874056
"1675" 334.8 10.8814160330864 59.121865830061
"1676" 335 7.88480991490732 58.7154472185386
"1677" 335.2 5.49861252261153 60.8685975165328
"1678" 335.4 6.63607103274972 63.3193397694938
"1679" 335.6 8.44436562662707 66.3946630569017
"1680" 335.8 12.2511313164947 69.6011492371302
"1681" 336 18.1008106416536 71.6651241066431
"1682" 336.2 23.3738678151018 72.6624186397561
"1683" 336.4 25.0495364981583 71.1443183213938
"1684" 336.6 25.1530922363154 70.275341015951
"1685" 336.8 24.4748756374297 69.9721142781014
"1686" 337 23.9330358167974 70.9557231194056
"1687" 337.2 22.5287706225167 71.3044014633634
"1688" 337.4 20.8196624866973 73.5620520467474
"1689" 337.6 17.436446381013 76.7910151139522
"1690" 337.8 13.5862300894297 77.6436368186318
"1691" 338 12.0297559644011 74.8837441267653
"1692" 338.2 13.1778809276989 71.8723673440323
"1693" 338.4 16.5388523757284 68.2664548526627
"1694" 338.6 20.1527099061497 64.7013378523738
"1695" 338.8 23.0837942405087 60.1274758877307
"1696" 339 25.6469538770108 55.1457754666155
"1697" 339.2 29.1751497783314 52.8410756165102
"1698" 339.4 33.6195583438297 53.2800899248438
"1699" 339.6 37.0902445984297 54.8400139866903
"1700" 339.8 38.103138266263 56.0807669483827
"1701" 340 40.2008393089833 56.726196675851
"1702" 340.2 41.9623701748708 55.3979985151464
"1703" 340.4 42.527162947924 54.9380871567582
"1704" 340.6 42.9234055966181 54.5528739791927
"1705" 340.8 43.2795143805397 54.3730147245958
"1706" 341 43.5848472242172 54.2497410077334
"1707" 341.2 44.0103253869916 54.3350036601516
"1708" 341.4 44.0152072114316 54.3322687159536
"1709" 341.6 44.0914988247523 53.7139300289249
"1710" 341.8 43.9089663012433 53.1633110826883
"1711" 342 43.5561525109799 52.6773821494834
"1712" 342.2 42.9845768657918 52.4631325174311
"1713" 342.4 42.1637293013463 52.498834873135
"1714" 342.6 41.5349889000973 52.9888360978286
"1715" 342.8 40.795813367147 53.4508360726366
"1716" 343 40.1052028124096 54.3468342405274
"1717" 343.2 39.4437461197334 54.8337089840458
"1718" 343.4 39.0578999698809 55.4477450432752
"1719" 343.6 38.6928302315394 55.4319844215223
"1720" 343.8 38.3658334810445 55.567664137601
"1721" 344 37.7734044908755 55.4987690659353
"1722" 344.2 37.2527402175514 54.9633188148036
"1723" 344.4 36.983166050752 54.0167131948614
"1724" 344.6 37.4677271726467 52.1194258674609
"1725" 344.8 38.9530359990931 50.4272740572619
"1726" 345 41.2977454843195 49.2091414176824
"1727" 345.2 43.5659803336356 48.0752213337626
"1728" 345.4 45.3922218455814 47.1792902951139
"1729" 345.6 47.5180667716982 45.7841657870846
"1730" 345.8 48.7348431283911 44.7127281769064
"1731" 346 48.84296003374 44.5533447214601
"1732" 346.2 48.8976296744216 44.4398793598607
"1733" 346.4 49.2704814200664 43.9455751609461
"1734" 346.6 49.543362048735 43.623611327254
"1735" 346.8 50.8088156466417 42.8351039542904
"1736" 347 53.5989638342954 42.4166277528086
"1737" 347.2 56.0601616593692 43.4217876065863
"1738" 347.4 58.2445207484055 45.3741155319503
"1739" 347.6 59.9346708787342 48.2495947844114
"1740" 347.8 60.7179667873208 50.7289845976123
"1741" 348 60.9643574500431 54.0219649461022
"1742" 348.2 60.3047009489792 57.347190256553
"1743" 348.4 59.2786315511345 59.8455891905135
"1744" 348.6 57.6686669953014 62.6127599654468
"1745" 348.8 56.4489471304467 64.2343758698787
"1746" 349 55.8394439989161 64.717283348531
"1747" 349.2 55.6884932035744 64.7908346139019
"1748" 349.4 55.0836948703542 64.9742970438598
"1749" 349.6 53.2973290937794 65.3772755511073
"1750" 349.8 51.547910666306 65.9367662113272
"1751" 350 50.0929544348263 66.740833924172
"1752" 350.2 48.7454910657608 67.7568532970742
"1753" 350.4 47.4383194792607 68.8213182214154
"1754" 350.6 45.900168739566 69.5811487322357
"1755" 350.8 43.7628266143894 69.7730592216855
"1756" 351 43.4260670514676 69.499409458666
"1757" 351.2 43.134960938427 69.3957734331449
"1758" 351.4 42.0596756141065 68.6126777845861
"1759" 351.6 40.1740092564932 67.8406174431493
"1760" 351.8 38.9600162212628 67.3949949205965
"1761" 352 38.767014929434 67.2264114063383
"1762" 352.2 38.9131515646141 67.2145582783933
"1763" 352.4 38.9346670711848 67.2530419891062
"1764" 352.6 38.4227537525681 67.7984830969242
"1765" 352.8 38.1694470389245 69.306634054678
"1766" 353 39.1041584077963 71.6243536265389
"1767" 353.2 40.610945565851 73.8192158028443
"1768" 353.4 42.0529800706883 76.6374959509257
"1769" 353.6 43.6242029794062 79.6392161324503
"1770" 353.8 45.3632191749749 82.7148860233317
"1771" 354 46.924144183871 85.1303613055698
"1772" 354.2 48.3151898513236 86.9589545161548
"1773" 354.4 48.6975489299489 87.8918836479999
"1774" 354.6 49.1684421738853 89.2909477198386
"1775" 354.8 49.6931446339294 90.8052374594612
"1776" 355 50.6421621642738 92.357835816884
"1777" 355.2 51.1660981206987 93.1423777267863
"1778" 355.4 51.9697985436086 93.4392912312743
"1779" 355.6 54.2342697673555 93.6197532586316
"1780" 355.8 56.8981885156973 92.6442168430562
"1781" 356 59.5660127168167 90.8020916223338
"1782" 356.2 61.9190773812235 88.8499316704307
"1783" 356.4 64.4198740851569 86.7305495861276
"1784" 356.6 66.4488509227454 84.3394350084321
"1785" 356.8 68.2611234953201 81.7346086253285
"1786" 357 69.9669886816606 78.9923201494231
"1787" 357.2 71.5312897784931 77.2276160867418
"1788" 357.4 73.3225327879765 75.7820933169898
"1789" 357.6 75.396650078993 74.3777448300548
"1790" 357.8 77.1015071752403 72.3702280681093
"1791" 358 78.564766627661 69.7892936415816
"1792" 358.2 79.6502959139611 67.3434722664921
"1793" 358.4 80.3227794713194 64.0408833347871
"1794" 358.6 81.1669225337555 60.8697042634384
"1795" 358.8 82.2486662594665 58.2406355398458
"1796" 359 83.2257567518712 56.2057544864792
"1797" 359.2 84.0495814508673 54.1105438293202
"1798" 359.4 84.4661297403411 51.6144332008335
"1799" 359.6 84.2670929323267 48.6416258503089
"1800" 359.8 83.3658523806394 45.5783827020042
"1801" 360 82.6824736488902 43.0257901545954
"1802" 360.2 82.5229197289034 41.8202707844373
"1803" 360.4 82.7407703849094 40.6105891558161
"1804" 360.6 83.0876065696774 39.9875980803367
"1805" 360.8 83.173729820391 40.140013765655
"1806" 361 84.3785065662524 40.2313535187531
"1807" 361.2 85.5374619025766 41.0944521173318
"1808" 361.4 87.0824714320704 43.484192465123
"1809" 361.6 87.5979221324667 45.9668646842413
"1810" 361.8 86.9225952507469 48.8270500651378
"1811" 362 85.4170851733688 51.4092299967075
"1812" 362.2 83.5621924123827 53.218947754224
"1813" 362.4 81.2253652779096 55.0685695597152
"1814" 362.6 78.8625427461636 57.1907497625859
"1815" 362.8 77.4315418937573 59.1412086422428
"1816" 363 75.8093224083512 61.5489227664821
"1817" 363.2 74.0096433925921 64.3208783447213
"1818" 363.4 71.4456471630523 66.0417234481531
"1819" 363.6 68.6897979157498 66.8094785098915
"1820" 363.8 66.1351097384135 66.8852537249611
"1821" 364 63.3285215498461 66.2710430653871
"1822" 364.2 60.6356033158488 65.0592979394251
"1823" 364.4 58.4040834852341 63.6041711141493
"1824" 364.6 56.1978646832313 62.510986901608
"1825" 364.8 54.1870031091384 61.6925373938238
"1826" 365 51.6279560346022 61.5655225375026
"1827" 365.2 50.0251899528488 61.9862709138251
"1828" 365.4 48.9660153386912 63.0451069053178
"1829" 365.6 48.3360899005994 64.395010806602
"1830" 365.8 47.0412204386013 67.2733348719785
"1831" 366 45.5012854836773 69.8557208965484
"1832" 366.2 43.8698995731348 71.5980091299612
"1833" 366.4 41.7652417233429 72.0591160079979
"1834" 366.6 39.8609068781846 71.6356422319709
"1835" 366.8 37.5072240139039 70.3966606257701
"1836" 367 35.4638954046585 68.4574888891209
"1837" 367.2 34.2253246788863 66.864170645756
"1838" 367.4 33.3444853840729 66.1462762303848
"1839" 367.6 31.8690423398206 64.9012817908207
"1840" 367.8 30.3129278508822 64.3667946749094
"1841" 368 27.3316173499358 64.3221366500977
"1842" 368.2 25.1863358186859 65.1630248429358
"1843" 368.4 23.0005811231985 66.5481861869799
"1844" 368.6 21.042217539287 68.3730098947082
"1845" 368.8 19.7141778652338 71.1494992312454
"1846" 369 19.2731747917064 74.086091863658
"1847" 369.2 19.1437329848623 76.5677476803995
"1848" 369.4 19.5856352123265 79.9081812009709
"1849" 369.6 20.3286318112445 83.3270676178073
"1850" 369.8 21.2679293220461 87.1243728576802
"1851" 370 22.4957718902236 90.3868800594288
"1852" 370.2 23.9890211209959 93.2315526874532
"1853" 370.4 26.3719472624385 96.3595070475469
"1854" 370.6 28.1116682544223 98.8981868800682
"1855" 370.8 30.1034585396281 100.987875942281
"1856" 371 31.7609003360423 103.477838437863
"1857" 371.2 32.5234525586068 105.795827372842
"1858" 371.4 33.1056564728485 107.772850093515
"1859" 371.6 33.5705621299202 109.342307862084
"1860" 371.8 34.1554400038414 110.31918000347
"1861" 372 35.3624559926978 111.601013802634
"1862" 372.2 36.8707006890278 112.533626780419
"1863" 372.4 39.4635413692692 113.106801621836
"1864" 372.6 42.6100691580673 113.226573695664
"1865" 372.8 45.3206531330087 111.907797677382
"1866" 373 47.4906664965544 109.964715262935
"1867" 373.2 50.1327081907726 107.974581486067
"1868" 373.4 52.6321012962403 106.622968213991
"1869" 373.6 56.0524679286858 105.767898216961
"1870" 373.8 59.4143363454548 104.902938034774
"1871" 374 62.9439494690126 104.148786033161
"1872" 374.2 65.7758459647243 104.658261023936
"1873" 374.4 66.7246759298424 104.9079308089
"1874" 374.6 67.9416649964364 104.574300557362
"1875" 374.8 69.8780555809509 103.617757826919
"1876" 375 71.1686972442382 101.736724432617
"1877" 375.2 72.0126420586377 97.7419641875894
"1878" 375.4 71.3805317904696 94.7315852559757
"1879" 375.6 69.955401831783 92.1138932229191
"1880" 375.8 68.5988367476571 89.6513527416228
"1881" 376 67.4077784707687 88.0596867506097
"1882" 376.2 66.9375894315335 87.6567956352969
"1883" 376.4 66.6300480742474 87.443251026139
"1884" 376.6 66.5280000529519 87.4144444243618
"1885" 376.8 66.5475417298195 87.514419097323
"1886" 377 66.3635335074741 87.4027340323014
"1887" 377.2 66.3385379916492 87.4515366920936
"1888" 377.4 66.2917363350708 87.467322536902
"1889" 377.6 66.2616560402737 87.5025390831654
"1890" 377.8 66.1968054780608 87.4683301773461
"1891" 378 66.2302526073731 87.5590260278212
"1892" 378.2 66.0806613858618 87.3085679719338
"1893" 378.4 66.1213556569176 87.3931052463881
"1894" 378.6 66.0196768199466 87.3614026053216
"1895" 378.8 65.9708207829777 87.3381372374678
"1896" 379 65.9745983715625 87.4227706684849
"1897" 379.2 66.0044586861036 87.4852315280876
"1898" 379.4 65.9964804142616 87.4475036001098
"1899" 379.6 66.0161524537759 87.4509537494154
"1900" 379.8 66.1393057979866 87.531020180743
"1901" 380 66.0582198605195 87.5301848607312
"1902" 380.2 66.1116949581824 87.5742369107838
"1903" 380.4 66.0927282312368 87.4332316462641
"1904" 380.6 66.0966181252434 87.5115810919822
"1905" 380.8 65.9532139241455 87.4925187162978
"1906" 381 65.8274200881949 87.324592204177
"1907" 381.2 65.8234099526424 87.3187245509312
"1908" 381.4 65.906636418719 87.391516811775
"1909" 381.6 65.9872518009321 87.4240467754377
"1910" 381.8 66.0246189930823 87.4494381770362
"1911" 382 66.0643767280496 87.3918050138742
"1912" 382.2 66.0435400867283 87.3986765575219
"1913" 382.4 66.0799549944992 87.5182127649299
"1914" 382.6 65.9880608697836 87.4982252874754
"1915" 382.8 65.9463535398127 87.5106336582043
"1916" 383 65.8932664043893 87.5569643132433
"1917" 383.2 65.8805614608181 87.6180703382317
"1918" 383.4 65.8266995072706 87.5563135119094
"1919" 383.6 65.770278827151 87.4771850691812
"1920" 383.8 65.7969660611364 87.4246817452179
"1921" 384 65.7976145030628 87.4718294082061
"1922" 384.2 65.5203004949832 87.4034398563574
"1923" 384.4 65.5277340142656 87.4548364532117
"1924" 384.6 65.4543301803422 87.2898667296637
"1925" 384.8 65.4633350610547 87.3323361448545
"1926" 385 65.416597391622 87.3527480386899
"1927" 385.2 65.2945346502787 87.4226861299537
"1928" 385.4 65.0835976149165 87.3418918025455
"1929" 385.6 64.7851005483739 87.2827937403186
"1930" 385.8 64.8170958675506 87.2366077958816
"1931" 386 64.9453572863698 87.2085881756186
"1932" 386.2 65.0265710096592 87.1545742227283
"1933" 386.4 65.0473105447573 87.0062575878658
"1934" 386.6 65.1571791693166 86.9115385385026
"1935" 386.8 65.1199222849299 86.5874111749852
"1936" 387 65.0277711209446 86.756802528204
"1937" 387.2 65.001544899851 86.8369378342344
"1938" 387.4 64.841897394137 86.7244250364503
"1939" 387.6 64.760017209005 86.6223990706327
"1940" 387.8 64.6700914242653 86.6543272057402
"1941" 388 64.5327117182566 86.3820465290807
"1942" 388.2 64.5748732769089 86.2490250228222
"1943" 388.4 63.8423268510524 84.3996000405168
"1944" 388.6 62.9802687556612 82.2715965090706
"1945" 388.8 61.9380267379915 79.5938710420505
"1946" 389 60.7208290931459 77.0781165340294
"1947" 389.2 59.5578198962742 74.9576243933313
"1948" 389.4 57.8010784331048 72.7666740098442
"1949" 389.6 55.9684609496193 71.3393602077124
"1950" 389.8 53.3269651879032 70.1810049000632
"1951" 390 50.365703017659 69.5889725624087
"1952" 390.2 47.7776809786793 69.5439441788038
"1953" 390.4 44.9943226108928 70.5183377558195
"1954" 390.6 43.2032028363686 71.5064174474022
"1955" 390.8 42.1919048668856 72.0619109224461
"1956" 391 40.8736650639943 72.3377058677692
"1957" 391.2 39.1818690061038 71.694738366107
"1958" 391.4 38.4487808436288 70.856860307809
"1959" 391.6 38.604951108406 70.1782781947729
"1960" 391.8 39.364448411972 68.3051399462379
"1961" 392 41.1355039132495 65.9878427027787
"1962" 392.2 43.9825817904375 64.035231175012
"1963" 392.4 47.1385498056767 62.2785449418239
"1964" 392.6 50.6161349317629 60.2331940785346
"1965" 392.8 53.7255959666135 59.124119039777
"1966" 393 56.8120066090691 57.7972014030195
"1967" 393.2 59.6931998399115 56.4472821028093
"1968" 393.4 62.5715270121721 54.3034182359303
"1969" 393.6 65.2234078021509 51.360771014404
"1970" 393.8 66.4746913022159 48.6470423289476
"1971" 394 66.8892023736481 46.5902298590026
"1972" 394.2 66.7785015344761 44.6685210775003
"1973" 394.4 66.9144401825943 43.0154953696746
"1974" 394.6 67.3806917424329 41.8507341295996
"1975" 394.8 68.3805448015458 41.1940398498804
"1976" 395 70.3777574240344 40.7942971476792
"1977" 395.2 73.2849611421582 41.3041025865758
"1978" 395.4 75.7747170988482 42.5933871071717
"1979" 395.6 77.4949571370576 44.8990341626003
"1980" 395.8 78.8692446171422 48.0887920035606
"1981" 396 79.2397947870607 50.7241195445534
"1982" 396.2 78.8016819598637 53.4455832450253
"1983" 396.4 77.0995259564866 56.2767234927265
"1984" 396.6 74.5572791904943 58.5665247912448
"1985" 396.8 71.8289277873143 60.149957014758
"1986" 397 68.6868517490788 61.287502849219
"1987" 397.2 65.2270608373205 61.3822500134345
"1988" 397.4 62.0145157015972 60.797100802312
"1989" 397.6 59.7932364662268 59.7952626200973
"1990" 397.8 56.5449802581883 57.679938115977
"1991" 398 53.6224786648248 56.2276637645312
"1992" 398.2 51.4011626011866 55.4180992613957
"1993" 398.4 48.565825476591 55.6837921837824
"1994" 398.6 46.5927531834061 57.5176533244051
"1995" 398.8 45.8757727247112 60.3186003654905
"1996" 399 45.7894999158258 62.9873204800951
"1997" 399.2 47.7141915287695 66.1217476790967
"1998" 399.4 50.0342526878712 69.1162590547422
"1999" 399.6 52.2997448516887 72.1102536530834
"2000" 399.8 54.1431621703201 75.1506225941707
"2001" 400 55.7294556150394 77.7866253250603
"2002" 400.2 57.9808460232551 80.4794582113395
"2003" 400.4 59.9742032602482 81.9314470046874
"2004" 400.6 62.5023094751564 83.0938219132018
"2005" 400.8 65.2751644340881 83.6701283746755
"2006" 401 68.5752445879764 83.9878964949708
"2007" 401.2 72.3663263408661 83.7105059666291
"2008" 401.4 75.7036871466768 83.2789432203465
"2009" 401.6 78.8666125688484 82.4510039913062
"2010" 401.8 81.470776394408 81.4586416879321
"2011" 402 83.7762940918895 80.1883570080462
"2012" 402.2 86.2945170347784 78.7752886934543
"2013" 402.4 89.0052981822672 77.5949266212298
"2014" 402.6 91.5361482945143 76.7722771351306
"2015" 402.8 93.861600033711 75.4259588571715
"2016" 403 95.3025792399091 74.0136481410708
"2017" 403.2 96.5168778724361 71.7827125864526
"2018" 403.4 96.6951806912008 69.3628797716154
"2019" 403.6 96.2332768439215 66.6084678287934
"2020" 403.8 95.232933158246 63.6486250810542
"2021" 404 93.7326270300459 61.4994591946861
"2022" 404.2 90.753538600482 58.3931384280194
"2023" 404.4 87.9912696982289 55.8973635800315
"2024" 404.6 85.0884205959109 54.099234172608
"2025" 404.8 82.2179359671704 52.8628655840487
"2026" 405 78.7853578146871 51.4110799659943
"2027" 405.2 75.2956319167902 50.5328558816414
"2028" 405.4 72.2733650937923 49.6541343206033
"2029" 405.6 69.2866844561994 48.1306816199687
"2030" 405.8 67.0531613640295 45.6532476156072
"2031" 406 65.8115603363733 41.9887457957617
"2032" 406.2 65.5415378910871 38.9909033611414
"2033" 406.4 66.110931715569 36.0086915552808
"2034" 406.6 67.1897153216656 33.8319857899424
"2035" 406.8 69.4654778553511 31.8952117136859
"2036" 407 71.7446080854399 30.3529846339261
"2037" 407.2 74.640918879907 28.9848003836366
"2038" 407.4 77.8249881930305 27.668306629989
"2039" 407.6 81.0905582196146 26.9072006950255
"2040" 407.8 83.7836940551124 26.0646855475849
"2041" 408 86.8954252504388 25.6934426271473
"2042" 408.2 89.4145239372965 25.9058751550076
"2043" 408.4 91.8362060532417 26.5834916741926
"2044" 408.6 94.357093791107 27.996766039027
"2045" 408.8 97.2767309232791 30.3250864968255
"2046" 409 99.2228869541709 32.41250667737
"2047" 409.2 100.483113609837 34.8649598300187
"2048" 409.4 101.620142656593 38.295750039644
"2049" 409.6 101.823830272471 41.6738832032185
"2050" 409.8 101.521944188927 44.5355657503964
"2051" 410 100.182041202106 47.5056590608921
"2052" 410.2 98.2600619099714 50.2012462605374
"2053" 410.4 95.6146509706563 52.708507189538
"2054" 410.6 92.8232514683212 54.7089748815766
"2055" 410.8 89.6579277945938 56.3955424082975
"2056" 411 86.8154403502237 57.8593557240227
"2057" 411.2 84.2368448731151 59.5490391869861
"2058" 411.4 81.3420469044515 61.3520113273228
"2059" 411.6 78.5952489701868 63.8150896481937
"2060" 411.8 77.1695163737391 65.9307651486925
"2061" 412 76.3630759830041 67.90178381757
"2062" 412.2 76.0798606294337 70.2506763816886
"2063" 412.4 76.3999232306729 73.3733112078503
"2064" 412.6 77.1822830480337 75.3210342966797
"2065" 412.8 78.9915068196195 77.2202139283218
"2066" 413 80.0460616613687 77.8753117134553
"2067" 413.2 82.3353004725173 78.8631425934157
"2068" 413.4 84.7131748999128 79.6455518403392
"2069" 413.6 85.8778681180464 79.9164650089793
"2070" 413.8 87.4964752262821 80.3473163427941
"2071" 414 89.503850258582 80.9018141938736
"2072" 414.2 90.3598223936406 80.8564198453137
"2073" 414.4 90.6015494262371 80.590953132986
"2074" 414.6 89.8664585865289 80.4328370041944
"2075" 414.8 90.1679797634142 79.8958931834648
"2076" 415 90.869745710066 79.9909317016802
"2077" 415.2 90.2984579557758 80.000458072648
"2078" 415.4 89.4637471906143 81.5784838750576
"2079" 415.6 88.3765356200193 84.030941047076
"2080" 415.8 85.6741479895945 85.9969139559591
"2081" 416 82.9263826467984 87.7842910270634
"2082" 416.2 79.344155871176 89.1564801228982
"2083" 416.4 75.7976234270929 89.7175391399014
"2084" 416.6 71.9346962592109 90.6864118180666
"2085" 416.8 68.3373058898975 92.4248517092687
"2086" 417 65.6995465682879 93.3794826820156
"2087" 417.2 62.5483513494532 94.1744452301751
"2088" 417.4 58.7766754028019 94.5512666187945
"2089" 417.6 55.5610871388662 94.4503344106931
"2090" 417.8 52.6885393413054 93.1864899925835
"2091" 418 50.3173500897938 91.0074618751358
"2092" 418.2 49.0633669468514 88.2739835219069
"2093" 418.4 48.6800330135411 84.6238719014751
"2094" 418.6 49.1764360933491 81.3538020795943
"2095" 418.8 50.3864496157381 78.4713473817945
"2096" 419 52.4608145572156 75.1311353914305
"2097" 419.2 53.7966560039267 72.0491820265975
"2098" 419.4 53.5552421440143 68.8592783601588
"2099" 419.6 52.1559428995077 65.4937886816084
"2100" 419.8 50.6902585845186 62.8014884482207
"2101" 420 48.5047950913407 60.1767721787746
"2102" 420.2 46.2653801764241 58.9386754836856
"2103" 420.4 43.0597283699098 58.7714922121766
"2104" 420.6 41.1086212449963 59.3137592627922
"2105" 420.8 38.229931502907 60.209013599756
"2106" 421 35.4905849547462 60.6018168232073
"2107" 421.2 33.6326229484775 60.0957862741385
"2108" 421.4 31.9747221382338 59.3832556373379
"2109" 421.6 29.7048957752966 57.0825841995794
"2110" 421.8 28.0109185904203 53.539521781922
"2111" 422 27.8424739770256 50.5101816945391
"2112" 422.2 28.3235808981738 46.7849145192116
"2113" 422.4 29.9410530518258 43.5317041287705
"2114" 422.6 32.8083736807533 41.3936346109314
"2115" 422.8 36.1888316446063 39.5643842744258
"2116" 423 39.5305966838954 39.1392653939123
"2117" 423.2 43.9200523500182 39.8343280789017
"2118" 423.4 47.0687972563949 41.0851557767754
"2119" 423.6 50.6142556313264 42.1973317559187
"2120" 423.8 53.9202230980359 43.895436816019
"2121" 424 57.2292615981271 45.3463682532714
"2122" 424.2 61.2726715458622 46.8009387944769
"2123" 424.4 64.0148471199734 47.8754584856842
"2124" 424.6 67.0338601025481 50.1686914419188
"2125" 424.8 69.5671405726443 53.3398668491035
"2126" 425 71.3815609078969 56.4697412190824
"2127" 425.2 73.143043971502 60.0027377730593
"2128" 425.4 73.8827884436079 62.6566849166037
"2129" 425.6 74.3583773262423 63.6142075849247
"2130" 425.8 74.8301914424209 63.9709708959187
"2131" 426 74.9793535390677 63.717179640251
"2132" 426.2 74.9592813231179 63.5654053241789
"2133" 426.4 74.4909410331139 63.7609773198842
"2134" 426.6 74.8468570040174 62.8392515736087
"2135" 426.8 74.287188636473 60.2005589764277
"2136" 427 72.6933894614207 56.7411576701371
"2137" 427.2 70.87310800015 52.9887778108039
"2138" 427.4 70.2105423892895 49.1932650700133
"2139" 427.6 70.0190535641471 45.2221111305742
"2140" 427.8 70.8100254522093 42.22640890408
"2141" 428 72.4887001846911 40.2142676662264
"2142" 428.2 74.6573244386618 39.3209705837955
"2143" 428.4 75.8341241810422 39.2327635792028
"2144" 428.6 76.6461115144581 39.3624057732205
"2145" 428.8 79.2658121508439 40.3995956579834
"2146" 429 81.5823049579579 42.9653623798178
"2147" 429.2 82.8346431812636 46.6855321219774
"2148" 429.4 83.1836108259525 50.4814415656374
"2149" 429.6 82.9464575188048 54.4782500796696
"2150" 429.8 82.1641227523351 58.3879849935179
"2151" 430 81.0674454302836 61.8813388820893
"2152" 430.2 79.4044717787053 65.0522312909045
"2153" 430.4 77.2759416692649 68.1857376697677
"2154" 430.6 73.8009852289268 69.6106895614695
"2155" 430.8 70.3256092323716 69.9960459824618
"2156" 431 66.4991386434073 69.6780821029912
"2157" 431.2 61.910731692143 69.9207877882715
"2158" 431.4 59.1270442693595 69.8998313187603
"2159" 431.6 56.189161196476 69.400771851521
"2160" 431.8 53.3528191827491 67.6401570901089
"2161" 432 51.4947651378746 64.2217856988451
"2162" 432.2 51.0004580236745 60.2614172536671
"2163" 432.4 51.5644457615372 56.5727303505337
"2164" 432.6 53.0472704819528 52.888461795124
"2165" 432.8 54.8566431857178 49.4077696428767
"2166" 433 56.4536160731888 47.0852664480947
"2167" 433.2 57.7406799148678 44.5777194625155
"2168" 433.4 57.9274347590588 44.1415885382048
"2169" 433.6 57.7164136514789 43.4981236856543
"2170" 433.8 57.4080466115618 42.2689629118625
"2171" 434 55.7819623664843 40.9893531936124
"2172" 434.2 53.3559374222044 41.0227825999066
"2173" 434.4 50.9470212279203 41.7600592330872
"2174" 434.6 47.4242077557897 43.5998971886241
"2175" 434.8 44.9889505145174 45.3555939921298
"2176" 435 42.4524767810803 47.7688168210206
"2177" 435.2 40.6473465671309 50.5874656778295
"2178" 435.4 39.2805579983057 54.2106036797768
"2179" 435.6 37.6591035406621 57.0636528609028
"2180" 435.8 35.3577108968108 59.2932902384481
"2181" 436 33.1291728729396 60.1588310586955
"2182" 436.2 29.5856896027934 60.0235704473757
"2183" 436.4 26.3381842039695 58.4765138894731
"2184" 436.6 24.4511786053725 56.8531364753462
"2185" 436.8 22.513774723045 54.5069507967315
"2186" 437 21.8829314248301 52.9635631527869
"2187" 437.2 21.7066723822918 51.0231709604198
"2188" 437.4 22.6484978637573 47.4163534659991
"2189" 437.6 24.7055592552069 44.6187364773405
"2190" 437.8 27.7126116497847 42.5889770728193
"2191" 438 31.4373482756136 40.9110214424235
"2192" 438.2 34.9210108209805 39.6222990716529
"2193" 438.4 38.1595063340717 38.0485603886984
"2194" 438.6 41.7204722446736 36.1543749005691
"2195" 438.8 44.6038532445545 34.2780857549233
"2196" 439 46.8821600905537 31.6159643126069
"2197" 439.2 47.7243686513019 29.2595982528938
"2198" 439.4 48.2534300781574 27.295980552678
"2199" 439.6 47.9243810532606 25.6111226533855
"2200" 439.8 46.7748818654878 23.2561071741673
"2201" 440 45.3889172524586 21.7559929654779
"2202" 440.2 43.2308426281476 20.0465611088836
"2203" 440.4 42.7593290811802 20.0370924673544
"2204" 440.6 42.5947629389723 20.0750825915486
"2205" 440.8 41.7516130286965 19.8752586419406
"2206" 441 39.0832745900777 19.5127994406592
"2207" 441.2 37.1331444949339 19.6041829961853
"2208" 441.4 35.1015903249226 19.6988518404579
"2209" 441.6 32.1825254008715 20.4780551478869
"2210" 441.8 29.537098020635 21.9609612620288
"2211" 442 27.0406271910118 24.301207470641
"2212" 442.2 24.8677265555708 26.5079622865855
"2213" 442.4 22.5548929956098 28.450328729668
"2214" 442.6 21.0665252865289 30.1818539769644
"2215" 442.8 19.880976049296 32.3913771130138
"2216" 443 18.6219971987559 35.8341565515416
"2217" 443.2 17.462224669911 38.9419681416435
"2218" 443.4 15.8392303706241 41.9183795024133
"2219" 443.6 13.9679730027609 44.9588533105072
"2220" 443.8 12.3376264601211 47.623531678033
"2221" 444 11.5526190387497 49.8030544887936
"2222" 444.2 12.3378071993535 53.149177982531
"2223" 444.4 14.4275349926335 56.5255287737336
"2224" 444.6 17.127517716959 59.2215670428394
"2225" 444.8 20.0050275185138 62.0524361857483
"2226" 445 23.070660482277 63.822586743299
"2227" 445.2 25.8970829324289 64.9403592850027
"2228" 445.4 29.2538181944158 65.3722150380089
"2229" 445.6 32.509845570958 65.0769297989145
"2230" 445.8 35.914508039739 63.9736820499315
"2231" 446 38.2059280112476 63.376595504879
"2232" 446.2 41.9039204800136 63.4348767562625
"2233" 446.4 45.6410832209447 64.9346970816305
"2234" 446.6 47.8486654219505 66.7009301912018
"2235" 446.8 49.3894624847671 69.5370768542304
"2236" 447 49.6161717389011 71.3889564351118
"2237" 447.2 49.3161660847873 71.8782672610417
"2238" 447.4 49.2967324730867 72.077045903648
"2239" 447.6 49.2397352532048 72.5038710495509
"2240" 447.8 48.8429423394134 74.0678497778834
"2241" 448 48.062027982677 76.4274252407023
"2242" 448.2 47.589053967923 77.6299802337783
"2243" 448.4 47.5062487147366 77.979697789949
"2244" 448.6 47.3566534973251 78.1170128666159
"2245" 448.8 47.100871575557 77.948529133053
"2246" 449 46.7514004616636 77.7317982393925
"2247" 449.2 46.6551349847669 78.2267343278756
"2248" 449.4 46.729485010606 78.1923837021448
"2249" 449.6 46.6163235350368 78.1458072503752
"2250" 449.8 47.673048057325 77.6648571963753
"2251" 450 48.1182529512504 77.0116011516924
"2252" 450.2 48.0596885793823 76.8880129554812
"2253" 450.4 47.9606387446996 76.9155955529313
"2254" 450.6 47.8471530739072 77.0102243137568
"2255" 450.8 47.832453824272 76.9563323970129
"2256" 451 47.8221530786141 76.7669361446169
"2257" 451.2 47.7704712407199 76.6319115430891
"2258" 451.4 47.7295495588986 76.4869509937038
"2259" 451.6 47.7037122463509 76.3995383401718
"2260" 451.8 47.7182884409955 76.3576835237524
"2261" 452 47.6436854238773 76.4240397057406
"2262" 452.2 47.6916502886359 76.313946906296
"2263" 452.4 47.6567209712556 76.3370360346222
"2264" 452.6 47.569880780035 76.4189072773457
"2265" 452.8 47.504777652561 76.5142725085833
"2266" 453 47.5927826228749 76.3738087811523
"2267" 453.2 47.5604729880517 76.4244454480637
"2268" 453.4 47.61792081888 76.3429099661672
"2269" 453.6 47.6840488803535 76.3454866305152
"2270" 453.8 47.689525763133 76.348567132323
"2271" 454 47.7113479603868 76.3267372690804
"2272" 454.2 47.6836962008894 76.3462239255751
"2273" 454.4 47.6839655598121 76.3448373443592
"2274" 454.6 47.6513526547598 76.3766443471224
"2275" 454.8 47.6186239151053 76.3505477643215
"2276" 455 47.633950465074 76.3385228739597
"2277" 455.2 47.6283777292105 76.3033108485765
"2278" 455.4 47.6061681367611 76.2556374192358
"2279" 455.6 47.6084018064229 76.2514592101112
"2280" 455.8 47.5838211516279 76.2712519619078
"2281" 456 47.6223329189367 76.1998283807427
"2282" 456.2 47.6524971935402 76.1563597604972
"2283" 456.4 47.6869591421093 76.1415186540886
"2284" 456.6 47.6835887463416 76.1392761099496
"2285" 456.8 47.7621449248389 76.0314494665779
"2286" 457 47.6883675122017 76.0670888623822
"2287" 457.2 47.6587008061957 76.0582893714835
"2288" 457.4 47.6455599618242 76.0282734993295
"2289" 457.6 47.6359381313982 76.0192575603267
"2290" 457.8 47.6195439444401 76.0016722038767
"2291" 458 47.6210574727486 76.0081531342127
"2292" 458.2 47.6105754107792 75.9530635851881
"2293" 458.4 47.5609336009169 76.1473137540787
"2294" 458.6 47.585775042629 76.0920462944798
"2295" 458.8 47.6334951077875 75.8778406477633
"2296" 459 47.5156227465219 75.8845591778272
"2297" 459.2 47.4649479923877 75.8767933514345
"2298" 459.4 47.4816153778366 75.7944812533352
"2299" 459.6 47.5482144727088 75.6121835674659
"2300" 459.8 47.5330236943929 75.5807627612235
"2301" 460 47.4794034716569 75.5555381553024
"2302" 460.2 47.5155482167992 75.4487519353452
"2303" 460.4 47.4622172559114 75.4632230077431
"2304" 460.6 47.5164470752477 75.3139140219023
"2305" 460.8 47.5053723162067 75.4776562677066
"2306" 461 47.5582384231826 75.483874677183
"2307" 461.2 47.5652468836348 75.4699886298095
"2308" 461.4 47.6099408957181 75.4357976597643
"2309" 461.6 47.5490659189455 75.5236329359973
"2310" 461.8 47.6220791753422 75.3000735971077
"2311" 462 47.6896267893326 74.8345913512806
"2312" 462.2 47.6791690808001 74.9241707128607
"2313" 462.4 47.7383286575081 74.8518931624985
"2314" 462.6 48.0530571861001 74.6312844436688
"2315" 462.8 48.2213078492173 74.5114992861164
"2316" 463 48.5146123600362 74.3156832464817
"2317" 463.2 48.9271030909331 74.1240809649539
"2318" 463.4 49.1026489955523 74.0915660928485
"2319" 463.6 49.1628623079543 74.0876543374998
"2320" 463.8 49.2257411367251 74.0090121811573
"2321" 464 49.3594794119876 74.0568117938885
"2322" 464.2 49.6675451222292 73.819384074153
"2323" 464.4 49.7748346137209 73.7805287420015
"2324" 464.6 49.8537727809139 73.8697396965087
"2325" 464.8 50.1414306980301 73.7122764219252
"2326" 465 50.1801804463499 73.6773011498182
"2327" 465.2 50.2744311398829 73.5918123708399
"2328" 465.4 50.2429022460689 73.6409903518194
"2329" 465.6 50.5912287873355 73.4529345659433
"2330" 465.8 50.8199977962576 73.1692341951978
"2331" 466 50.9147314750542 73.0970115589412
"2332" 466.2 51.1101256274526 72.8449468696253
"2333" 466.4 51.1268328324475 72.8711866937277
"2334" 466.6 51.1611548037031 72.8684442113747
"2335" 466.8 51.1881933929423 72.9146661462116
"2336" 467 51.2495321208392 72.764572081322
"2337" 467.2 51.2674257500124 72.7182536270734
"2338" 467.4 51.2333679511562 72.6840872093618
"2339" 467.6 51.2330812298064 72.6633027901731
"2340" 467.8 51.3130192922327 72.5676384961017
"2341" 468 51.3710841982832 72.556741935282
"2342" 468.2 51.4372234589483 72.4730397060171
"2343" 468.4 51.4405530112371 72.4053807065175
"2344" 468.6 51.4851101870407 72.3288289898144
"2345" 468.8 51.4085558861334 72.3863379223978
"2346" 469 51.4890744767616 72.1665802945132
"2347" 469.2 51.5227222796884 72.0930882682043
"2348" 469.4 51.5242117487822 72.0470859121508
"2349" 469.6 51.5202374023383 72.0810750140319
"2350" 469.8 51.5183746414285 72.0302749865855
"2351" 470 51.5499664789393 72.0409318422213
"2352" 470.2 51.6566313557525 72.200818742708
"2353" 470.4 51.7437227764243 72.0661632307695
"2354" 470.6 51.7962282453481 71.9102789969844
"2355" 470.8 51.8214487262537 71.7898001966359
"2356" 471 51.8877317952818 71.6705676917391
"2357" 471.2 51.8697313854751 71.5590326937536
"2358" 471.4 51.849892693004 71.2963149337239
"2359" 471.6 51.9328220316254 71.2215210382538
"2360" 471.8 51.9438926954167 71.2117675881615
"2361" 472 51.9481125983919 71.4530239204853
"2362" 472.2 51.9810785666696 71.6065309341216
"2363" 472.4 52.1481903655288 71.6640316089196
"2364" 472.6 52.2470644895135 71.5176409418233
"2365" 472.8 52.3630877417548 71.4969167689392
"2366" 473 52.0008763679731 72.1915532037207
"2367" 473.2 51.7928225199125 73.1655725624383
"2368" 473.4 52.9668140642283 75.2778227204597
"2369" 473.6 54.6357044557723 76.5818700054939
"2370" 473.8 56.8142491013786 77.9444563149621
"2371" 474 58.5842467367844 78.3948683582724
"2372" 474.2 61.0555583349466 78.1150585715806
"2373" 474.4 63.4133143952007 76.8820686131734
"2374" 474.6 65.8017589219328 74.7924832906126
"2375" 474.8 67.2742805794355 73.172123507102
"2376" 475 68.3232082412266 71.8301379896997
"2377" 475.2 69.599377052949 69.6573928441832
"2378" 475.4 70.9449634937635 67.5757380336004
"2379" 475.6 72.2530470873205 64.9689408920662
"2380" 475.8 73.4142715468728 62.8213978810911
"2381" 476 74.3221106037353 60.5448284982956
"2382" 476.2 74.6105400850575 58.1518264391402
"2383" 476.4 74.4022673518404 56.1195797837496
"2384" 476.6 73.3408519034726 54.2809531437185
"2385" 476.8 71.506197573232 52.817097409853
"2386" 477 69.0555339596149 51.7889689026502
"2387" 477.2 66.0875652134203 51.452919650208
"2388" 477.4 63.3026952826974 52.3567859909432
"2389" 477.6 60.738681675807 54.0171873715469
"2390" 477.8 58.3501144838439 56.991794996693
"2391" 478 57.3034402680787 59.3283233912642
"2392" 478.2 56.99334551575 61.0244934174306
"2393" 478.4 56.5683384276643 62.8897305979831
"2394" 478.6 56.0276860339559 65.3017971282645
"2395" 478.8 55.2529584978597 67.2937205423978
"2396" 479 53.163741487139 68.7474857595288
"2397" 479.2 50.5867221749471 69.2386425206364
"2398" 479.4 49.5728936637712 69.02986134285
"2399" 479.6 49.7471582471645 69.0061927171733
"2400" 479.8 49.4062927734719 68.8979324414635
"2401" 480 49.2326811921882 68.8985160963036
"2402" 480.2 50.1285143522225 68.7590505675384
"2403" 480.4 54.1028184260849 67.6860417774248
"2404" 480.6 56.6994529648528 66.9989997563015
"2405" 480.8 56.5034730675114 67.1508900948235
"2406" 481 56.3913605620713 67.3050280970926
"2407" 481.2 56.319534022697 67.205860811614
"2408" 481.4 55.9942430737826 67.3678931637733
"2409" 481.6 55.4321624629297 67.826984555268
"2410" 481.8 54.046969809839 68.7546424370254
"2411" 482 52.5127646590173 71.1386409905228
"2412" 482.2 52.5977043121595 73.516972548144
"2413" 482.4 53.6475684740606 74.4265382087145
"2414" 482.6 54.9986963922834 76.8322762083053
"2415" 482.8 55.6372619356249 79.711625556492
"2416" 483 55.6476759024726 82.3363078780712
"2417" 483.2 54.7493107216446 85.1100181806383
"2418" 483.4 53.9912700017409 86.8584780345895
"2419" 483.6 52.6853904850449 88.8323860077834
"2420" 483.8 51.008201166871 89.8275856938082
"2421" 484 47.8188276545318 90.717620507821
"2422" 484.2 44.8562438530232 91.2038658887409
"2423" 484.4 41.5853702467922 91.2460971111076
"2424" 484.6 38.5957700142031 91.0797699233378
"2425" 484.8 35.7201764599698 91.4756180432424
"2426" 485 33.6440949966551 91.8382276760671
"2427" 485.2 32.8728722208592 91.994503799804
"2428" 485.4 32.7689397359301 92.1513128867257
"2429" 485.6 31.7738527781594 92.5811833239939
"2430" 485.8 29.7509752341269 93.3810720067876
"2431" 486 27.236437627065 93.6753844298283
"2432" 486.2 24.9539959171703 93.517604725117
"2433" 486.4 22.9785144864817 93.1072084611571
"2434" 486.6 22.3737523023351 92.8902440167764
"2435" 486.8 21.7688116717097 92.5259183546747
"2436" 487 20.9681346068942 91.5340123316767
"2437" 487.2 20.8268709098671 89.2754692774514
"2438" 487.4 22.350424385116 86.6459973860471
"2439" 487.6 25.2814710496215 84.962681495028
"2440" 487.8 28.0460738750451 84.6431154203507
"2441" 488 31.0240501656446 85.2499448467514
"2442" 488.2 33.6077818263359 86.9158837731546
"2443" 488.4 35.6989793576265 89.8776728538395
"2444" 488.6 36.1371751600286 92.0427814188494
"2445" 488.8 35.9105576911752 93.6684128689578
"2446" 489 35.8424643323355 94.3166917808794
"2447" 489.2 35.6974909567411 95.1968266425664
"2448" 489.4 35.5264936691103 95.6533243102457
"2449" 489.6 36.1388869320483 96.1037721397153
"2450" 489.8 38.030248825118 95.7310423357994
"2451" 490 39.8045856063355 92.8236364042868
"2452" 490.2 40.4719794963119 89.5378238295972
"2453" 490.4 40.4916873605382 86.4451506627886
"2454" 490.6 39.9390674844223 82.6237728273434
"2455" 490.8 38.6735550999252 79.4929446563654
"2456" 491 36.4431144290417 76.8258657283916
"2457" 491.2 33.956282794863 74.525062399451
"2458" 491.4 31.1041885194763 72.0910635495733
"2459" 491.6 29.6170788497241 70.4975646098835
"2460" 491.8 27.5572819662269 67.9228415256783
"2461" 492 26.4042991114508 65.4288136767281
"2462" 492.2 26.5056895281846 64.1265635927394
"2463" 492.4 27.7785150504916 62.2992716276719
"2464" 492.6 30.6533222513022 61.0585255461662
"2465" 492.8 34.6585242657015 60.6204851609775
"2466" 493 37.852554294343 61.4149376382336
"2467" 493.2 40.9303947083824 62.5697925269935
"2468" 493.4 43.2453997226743 64.4075747121485
"2469" 493.6 46.169854473834 66.4593190772722
"2470" 493.8 49.1451509381227 68.140509108529
"2471" 494 52.3209056606124 69.7188906040171
"2472" 494.2 55.5670764164355 71.332732029652
"2473" 494.4 58.1997232863435 72.4739890727337
"2474" 494.6 61.5963733690179 72.695926331666
"2475" 494.8 63.9336988295915 72.3755822455731
"2476" 495 66.3699057042636 71.3693676199329
"2477" 495.2 67.5120044679854 70.4868142919304
"2478" 495.4 70.2828538996716 68.7028529533583
"2479" 495.6 73.3786043600887 67.0493759061461
"2480" 495.8 74.6324478827623 66.4681349781925
"2481" 496 75.6305390207592 66.2980495829538
"2482" 496.2 76.1886445285926 66.6353891748293
"2483" 496.4 76.9118504069407 67.5601556137532
"2484" 496.6 77.6519283076636 69.7958786290987
"2485" 496.8 77.6847328625536 73.226863949226
"2486" 497 76.9043308589735 76.608889750932
"2487" 497.2 75.488282026276 79.4083554818415
"2488" 497.4 73.70876867561 82.631923642168
"2489" 497.6 72.1716003410974 85.0577777237108
"2490" 497.8 70.7772727022878 87.2600885699212
"2491" 498 69.3616359511158 90.1573202796521
"2492" 498.2 68.3958065422661 92.6469782232275
"2493" 498.4 67.5229401100612 95.1914492155382
"2494" 498.6 67.3672724675099 96.9199988429785
"2495" 498.8 67.5926079329 98.8832798655913
"2496" 499 68.0918823018358 100.431423975805
"2497" 499.2 69.5868590959448 102.039904030692
"2498" 499.4 71.153803612334 103.157132265994
"2499" 499.6 73.4714783803478 103.665257780742
"2500" 499.8 76.81520612691 103.613500529879
"2501" 500 80.1935676944819 102.713720813359
"2502" 500.2 83.4820202809382 101.337545357618
"2503" 500.4 86.5691103687084 99.3645034761453
"2504" 500.6 88.8949073424153 96.6413495034492
"2505" 500.8 91.2695633972952 93.9771407372955
"2506" 501 93.7851250082013 91.2902640392604
"2507" 501.2 95.6888339154633 88.6620400172042
"2508" 501.4 97.1583085883628 86.4844979750189
"2509" 501.6 98.2387433689143 84.2417851953014
"2510" 501.8 98.8114168757179 80.9921982812259
"2511" 502 98.2582849501496 77.2525829585053
"2512" 502.2 97.6304503526916 74.0274109890626
"2513" 502.4 96.8723446607777 70.3502512986183
"2514" 502.6 96.6094098171171 66.5587225200339
"2515" 502.8 96.7329850919424 63.3549878423031
"2516" 503 97.3445363611249 60.7353020199263
"2517" 503.2 97.6687415361958 57.9194138176919
"2518" 503.4 97.0481144818093 54.2834816504683
"2519" 503.6 96.1556430495931 51.8551427884181
"2520" 503.8 95.6907372179409 50.2477065652512
"2521" 504 95.2315002613215 47.6714865775885
"2522" 504.2 94.5426128325588 44.9461536777519
"2523" 504.4 93.6857191409735 42.2411923502358
"2524" 504.6 92.5606944043104 39.5561858915086
"2525" 504.8 91.7748798967524 36.8569148053996
"2526" 505 91.7251888546709 34.7724590337947
"2527" 505.2 92.1133357500846 32.9992653293764
"2528" 505.4 92.9938290239666 31.226604414118
"2529" 505.6 94.8554263973744 29.760786045554
"2530" 505.8 96.0600234050123 29.2630575738475
"2531" 506 97.6801932498232 28.6231580109932
"2532" 506.2 100.148477723712 28.0015217560421
"2533" 506.4 103.07995127877 28.0607736243582
"2534" 506.6 106.049762936002 29.0608335962785
"2535" 506.8 108.290670930508 30.9101058445599
"2536" 507 110.642559715154 33.5634173647388
"2537" 507.2 112.188264030891 35.7054760823842
"2538" 507.4 114.224196038017 38.0001904646699
"2539" 507.6 116.10066870353 39.4202005007394
"2540" 507.8 119.120807245812 40.6145825812973
"2541" 508 120.408601942965 40.5338172546926
"2542" 508.2 120.2050388075 40.4058190615811
"2543" 508.4 119.642338193142 40.512493444293
"2544" 508.6 119.842857467921 40.4102518738737
"2545" 508.8 119.645343072267 40.4438538068093
"2546" 509 119.312579592942 40.4916700654384
"2547" 509.2 118.857057509914 40.4809644643735
"2548" 509.4 119.257971498449 40.425845648561
"2549" 509.6 120.383960519589 40.7383491043297
"2550" 509.8 122.321881226277 41.6831603669072
"2551" 510 123.845541091911 43.5929413693308
"2552" 510.2 124.944200588603 45.9629276795494
"2553" 510.4 126.673363203157 48.7420522528245
"2554" 510.6 127.570346182193 50.4737041991635
"2555" 510.8 128.530453349654 52.5009184362144
"2556" 511 129.2076593836 54.8015514484675
"2557" 511.2 129.094177845971 58.8452768122959
"2558" 511.4 129.398898131763 62.2934089475232
"2559" 511.6 129.502241912783 65.3856035975398
"2560" 511.8 129.6207769526 69.0052235672397
"2561" 512 129.655711536153 72.0069470602295
"2562" 512.2 129.657558118986 76.0743611107371
"2563" 512.4 129.276816129898 79.1052311506984
"2564" 512.6 128.74104561305 82.899829260333
"2565" 512.8 127.960406786054 85.5605537530487
"2566" 513 127.342452278849 88.5833513957407
"2567" 513.2 126.01673207656 91.668940243367
"2568" 513.4 124.479094032513 93.955159793686
"2569" 513.6 122.49128582664 96.6407029425268
"2570" 513.8 120.156097307617 99.0126718420346
"2571" 514 117.258560167713 101.025548289083
"2572" 514.2 113.826612559165 102.42317552545
"2573" 514.4 110.169602206386 103.526766239733
"2574" 514.6 106.653061813378 104.223644564637
"2575" 514.8 102.717185420316 104.67557367671
"2576" 515 98.8089622408973 103.924619747344
"2577" 515.2 95.5983193703147 102.989108221245
"2578" 515.4 91.818903447061 101.957656310789
"2579" 515.6 88.6157726634729 100.701402781223
"2580" 515.8 85.7203444338583 99.4760797844381
"2581" 516 82.2194444719692 97.9852114640903
"2582" 516.2 78.976806866786 97.763089281924
"2583" 516.4 76.7122805799169 99.1504767520803
"2584" 516.6 75.7897944277817 100.565361735478
"2585" 516.8 74.2304737197086 103.125083276342
"2586" 517 73.8103661879495 104.784556818889
"2587" 517.2 73.5651342168246 106.174114670243
"2588" 517.4 72.9147036151823 108.150716017614
"2589" 517.6 73.0477085948291 109.862843065581
"2590" 517.8 73.4115891379858 110.983325838534
"2591" 518 73.5219070795912 111.324391690228
"2592" 518.2 73.2668484044916 112.504886678044
"2593" 518.4 71.168476921867 113.626917317724
"2594" 518.6 67.3894185646103 113.992005153777
"2595" 518.8 63.3609492783536 113.468381188567
"2596" 519 59.5251693064034 112.207588010744
"2597" 519.2 54.908078397082 111.444912687192
"2598" 519.4 50.8802745259007 110.872930096047
"2599" 519.6 48.112747295198 109.72512933156
"2600" 519.8 45.6081519675522 106.856815704983
"2601" 520 44.3468528908021 102.770054601984
"2602" 520.2 44.1335790724581 98.4349144812754
"2603" 520.4 44.2433148992361 94.4752289099258
"2604" 520.6 44.148844023822 90.0882253843904
"2605" 520.8 43.5335890320516 85.7635563574689
"2606" 521 42.5632884482006 82.9536886728853
"2607" 521.2 41.3061787501434 79.9743676103444
"2608" 521.4 41.0976086671907 78.1636177801767
"2609" 521.6 41.1733628565264 78.1304944442015
"2610" 521.8 41.1661763893633 77.9181229680956
"2611" 522 41.1673446921837 77.7748228175029
"2612" 522.2 41.1591916121212 77.6618274632934
"2613" 522.4 41.1601161535749 77.3565714640204
"2614" 522.6 41.2036436586296 76.8413568576666
"2615" 522.8 41.6490249679034 75.3102133096878
"2616" 523 41.9951221309679 73.7368106479297
"2617" 523.2 42.0475633760525 72.8589835295164
"2618" 523.4 42.0096321079271 70.9518847529294
"2619" 523.6 41.7352663087092 68.2088468087163
"2620" 523.8 42.0426820611576 65.3622881635466
"2621" 524 43.0088458178951 62.0109924213013
"2622" 524.2 44.7390657215362 59.3498704541552
"2623" 524.4 47.4427783187469 55.9930374370671
"2624" 524.6 50.8119257224938 53.6494262807984
"2625" 524.8 54.1765377344521 51.8580228029306
"2626" 525 58.1713702975777 51.1178838644009
"2627" 525.2 62.434871825982 49.935911207518
"2628" 525.4 66.8256712881885 49.4385412281701
"2629" 525.6 70.7873980388077 48.8176322624838
"2630" 525.8 73.6319329002979 47.6338898055967
"2631" 526 75.5286972493783 44.7708815971132
"2632" 526.2 75.5437274948704 41.4196105989674
"2633" 526.4 74.376886500794 39.9341977928522
"2634" 526.6 72.2017143440752 37.7527918611021
"2635" 526.8 69.7638451388786 36.2881537453531
"2636" 527 68.0816932184095 36.4429056864128
"2637" 527.2 64.4624019133356 37.589872810284
"2638" 527.4 61.3030856610612 39.8185338073281
"2639" 527.6 58.0040768607464 42.7568751601371
"2640" 527.8 54.8561861048586 45.4961094196716
"2641" 528 51.3737823693591 47.7921799217201
"2642" 528.2 47.4821769945386 48.5479445683257
"2643" 528.4 43.5190408328074 47.4042346736132
"2644" 528.6 40.9890855555854 46.3726524886652
"2645" 528.8 39.0522128887087 44.5658787006316
"2646" 529 37.3626970936387 41.8515309976219
"2647" 529.2 36.8246282742683 38.088820361047
"2648" 529.4 37.3156928404869 35.1209293459566
"2649" 529.6 37.837025345427 34.2351789276871
"2650" 529.8 37.9712917351382 34.0105949011517
"2651" 530 38.4729871330416 32.9563434362183
"2652" 530.2 39.8796072058639 30.9071698424493
"2653" 530.4 42.4019890542484 29.0552435433907
"2654" 530.6 45.9321517092322 27.8913554993485
"2655" 530.8 50.2248881551934 27.3748062043772
"2656" 531 53.130150166481 27.5184863789372
"2657" 531.2 55.6195181347611 27.7907726177522
"2658" 531.4 58.7296640610813 28.8739438931044
"2659" 531.6 60.7949631008813 30.2424270066374
"2660" 531.8 63.2432343135947 31.9019720687213
"2661" 532 65.6104330414711 33.4191884351556
"2662" 532.2 68.0574229504444 34.3342318702998
"2663" 532.4 71.4678110671685 34.3565835805226
"2664" 532.6 75.6537397451738 33.2857080897991
"2665" 532.8 79.1682342399884 31.1936642863533
"2666" 533 81.75646691898 28.8004310073314
"2667" 533.2 84.067860814824 26.3321900205977
"2668" 533.4 85.5910653585645 22.7646793610847
"2669" 533.6 86.6241035074435 18.8039655028625
"2670" 533.8 86.6889140040366 15.0298306263154
"2671" 534 86.0088187198191 11.9378710621581
"2672" 534.2 85.0854688307551 10.0172684375057
"2673" 534.4 83.5840674968179 7.56559977300873
"2674" 534.6 81.3111424626576 5.10214649914005
"2675" 534.8 79.4386675441837 3.43025079632036
"2676" 535 77.4880787494383 2.30754302086979
"2677" 535.2 74.0912084125562 1.28916603719643
"2678" 535.4 70.4753153220107 1.00224230894164
"2679" 535.6 67.7184370439943 0.86808310674716
"2680" 535.8 64.7675752239674 1.3899608661518
"2681" 536 61.1854108813241 1.82188772861935
"2682" 536.2 59.0561256887373 1.80354898706983
"2683" 536.4 56.3979900715578 1.84417670987276
"2684" 536.6 53.1130812171017 2.32960945506859
"2685" 536.8 49.6922451624405 3.07864038772047
"2686" 537 46.1241501807624 3.81405336434272
"2687" 537.2 43.0351041165603 4.49487297549483
"2688" 537.4 40.9900638778378 5.17395442299996
"2689" 537.6 38.1248547340033 6.35978160941274
"2690" 537.8 34.6477269409891 7.89092025016778
"2691" 538 31.5122285509713 9.11251564569772
"2692" 538.2 29.1268245864608 10.6431251411257
"2693" 538.4 27.3406734322711 13.355145402456
"2694" 538.6 26.5304297385437 16.5821834232827
"2695" 538.8 25.9165608555834 20.2079031754933
"2696" 539 25.6781356334396 23.294801001894
"2697" 539.2 25.1320714820068 27.0836185917868
"2698" 539.4 24.7237463036265 30.3199531929981
"2699" 539.6 24.8125274126329 33.8102597255076
"2700" 539.8 24.9619616136595 36.6766063287446
"2701" 540 25.4527858539593 39.624508275076
"2702" 540.2 26.3478096646498 43.6621955602865
"2703" 540.4 27.6273330718761 46.8287759158159
"2704" 540.6 29.589865075436 49.5281793446417
"2705" 540.8 31.6323691244202 51.7697125135836
"2706" 541 34.6101292549422 54.6661717422053
"2707" 541.2 37.5520657296499 56.7894212905881
"2708" 541.4 40.8221257765897 59.1599240204545
"2709" 541.6 43.8217502020924 60.8364187089178
"2710" 541.8 46.7719316992221 61.7093661224032
"2711" 542 49.4912113399512 61.6437826377368
"2712" 542.2 52.3687323286918 61.460743337438
"2713" 542.4 54.1474860556552 61.4310215519779
"2714" 542.6 54.8788936841274 61.664499895149
"2715" 542.8 55.1931387618443 61.7263797137101
"2716" 543 55.0923976075064 61.6814325851971
"2717" 543.2 55.2590768942781 61.6860192313133
"2718" 543.4 55.322246586489 61.6217287290075
"2719" 543.6 55.537125531939 61.6712816520685
"2720" 543.8 56.0619005375284 61.9462801685263
"2721" 544 57.5605517058372 62.5216246611496
"2722" 544.2 59.0391559401868 63.216491549556
"2723" 544.4 59.8588096809374 63.875172320933
"2724" 544.6 60.9082289048756 64.8993176059608
"2725" 544.8 60.8975359027644 64.9478207604184
"2726" 545 60.6361302607873 64.6935019637377
"2727" 545.2 60.7821078648686 64.8288081193905
"2728" 545.4 60.0233130999184 64.1840384827126
"2729" 545.6 60.1548388093767 64.2677389428167
"2730" 545.8 60.2421510874526 64.5195891238645
"2731" 546 60.7493158182808 65.6014278150514
"2732" 546.2 61.1266398081455 68.2942755109772
"2733" 546.4 60.2267800996744 70.1964812171093
"2734" 546.6 59.5646849588439 73.1497605313532
"2735" 546.8 58.9600540671468 75.7117725122546
"2736" 547 56.8273660416741 77.845327441048
"2737" 547.2 53.9143530439405 79.6362773709003
"2738" 547.4 51.2383780307669 79.6087933320142
"2739" 547.6 48.5914106632417 78.2628274933741
"2740" 547.8 45.6467346376 76.1146044177142
"2741" 548 42.6600598935721 72.7169554669666
"2742" 548.2 41.3080666443099 70.1199872762851
"2743" 548.4 40.126875414315 66.6749670566055
"2744" 548.6 40.1364283072311 63.4082788537298
"2745" 548.8 39.1240166029823 58.7750782071341
"2746" 549 37.8151570358511 54.6085151810834
"2747" 549.2 37.2240803793264 50.3169077001983
"2748" 549.4 37.0206504369624 46.2819839560973
"2749" 549.6 37.488642846301 42.5839695437973
"2750" 549.8 38.7023303653975 39.3142549871823
"2751" 550 40.016657016006 36.7765729267627
"2752" 550.2 41.455795344509 34.755267682008
"2753" 550.4 42.9787573026148 32.8206253281831
"2754" 550.6 43.7825533813649 32.2655531165959
"2755" 550.8 45.494490525858 31.4434418511301
"2756" 551 48.6120773817862 30.6078597644954
"2757" 551.2 52.1285991845425 30.393551855992
"2758" 551.4 55.5547958144895 31.2377326705722
"2759" 551.6 59.2650710218518 32.3917488949971
"2760" 551.8 62.8024975419764 34.3728095740239
"2761" 552 66.1993715245954 36.4649429184432
"2762" 552.2 69.7372953526455 38.7611019729079
"2763" 552.4 73.0603763790135 41.0377129299076
"2764" 552.6 75.8083258698339 43.352835769925
"2765" 552.8 78.3544761634516 45.159101614048
"2766" 553 81.1208928197481 46.6472664264314
"2767" 553.2 82.857006515636 46.772290985568
"2768" 553.4 83.3626217888676 46.3121422131535
"2769" 553.6 83.2884928382008 46.205014531985
"2770" 553.8 82.4942739357238 46.3474934046583
"2771" 554 82.5807389249006 46.2056015521286
"2772" 554.2 83.4349589694957 46.199226301436
"2773" 554.4 85.7978874072141 47.345904145458
"2774" 554.6 87.2670277988063 49.32640575481
"2775" 554.8 88.2301361898999 51.910397053023
"2776" 555 89.0490822468317 55.997651712641
"2777" 555.2 89.6598393776978 59.2484604264991
"2778" 555.4 90.609649093943 62.5811590780567
"2779" 555.6 91.3096989889673 64.7567174289015
"2780" 555.8 91.231836602151 64.8540836863978
"2781" 556 91.5941952308317 65.4273825792838
"2782" 556.2 91.5997621194461 65.3205962509954
"2783" 556.4 91.3131789946644 64.9687653677049
"2784" 556.6 91.2283435125323 64.9083044808599
"2785" 556.8 90.844082865292 65.333472252477
"2786" 557 89.3299327906682 65.5372696070692
"2787" 557.2 86.8558784411586 65.7055872604957
"2788" 557.4 84.5768052979637 64.0248129275923
"2789" 557.6 82.1005584822316 62.2916200822478
"2790" 557.8 79.2427420881434 59.6449001182424
"2791" 558 76.8252176243305 56.7847891058792
"2792" 558.2 76.0548732214395 52.7625086070082
"2793" 558.4 76.2698991939704 48.8299710458446
"2794" 558.6 77.3698376911603 44.4718274236707
"2795" 558.8 78.5860219941644 40.586276294739
"2796" 559 80.8677049059809 37.9306132350776
"2797" 559.2 83.153271778434 36.2005333158584
"2798" 559.4 85.6989833410065 35.6999980238135
"2799" 559.6 88.7548142119086 36.4415691070491
"2800" 559.8 91.9195222657067 38.3396296839776
"2801" 560 94.1670952731056 41.0098870037278
"2802" 560.2 96.1654672175856 43.6111815020311
"2803" 560.4 97.7873469102723 46.5552702813399
"2804" 560.6 98.9416323096616 48.5462710789571
"2805" 560.8 99.9693791787595 49.753593118216
"2806" 561 100.508000902963 49.9786061487582
"2807" 561.2 102.72854781203 50.2107616244418
"2808" 561.4 105.393127569138 49.013801965878
"2809" 561.6 107.311085276482 47.8496474484294
"2810" 561.8 108.470697278014 47.0885409530989
"2811" 562 110.926074872164 45.6688460148456
"2812" 562.2 113.242948176009 44.1361861387637
"2813" 562.4 115.041492200575 42.5659256533803
"2814" 562.6 115.893299355053 41.7378879614427
"2815" 562.8 116.752551701715 40.3422253424739
"2816" 563 117.418744717574 37.0165958869128
"2817" 563.2 117.056173023362 33.2505658903654
"2818" 563.4 115.961878530848 29.7286093165298
"2819" 563.6 115.375610487563 28.1078551168406
"2820" 563.8 114.596454413477 26.2746407843361
"2821" 564 113.334564918657 23.5616937645338
"2822" 564.2 110.855755422757 20.9911831743328
"2823" 564.4 108.660725029697 18.5808444816074
"2824" 564.6 106.771286816904 16.4234742463917
"2825" 564.8 104.307588462005 13.724193603752
"2826" 565 100.748878608883 11.3213481709206
"2827" 565.2 97.8898300307684 9.63540685173827
"2828" 565.4 95.5837138314857 8.33744549032926
"2829" 565.6 92.8539516601899 7.06757014794602
"2830" 565.8 89.7895221748027 5.796134447156
"2831" 566 86.9005647232918 4.59867064130597
"2832" 566.2 84.0904019323591 3.35961367902807
"2833" 566.4 81.3314526042684 2.57353997173301
"2834" 566.6 77.7248165916695 2.51356760144654
"2835" 566.8 74.3000061934339 2.50371786182274
"2836" 567 70.9525178299837 2.60701894709019
"2837" 567.2 67.3010755691127 2.19342371733161
"2838" 567.4 64.5986188134075 1.71401617764691
"2839" 567.6 61.587749560855 0.986614712234133
"2840" 567.8 58.7804387053197 0.876974961567596
"2841" 568 55.6405876162584 1.61099032298086
"2842" 568.2 53.3358725119658 2.60494969732097
"2843" 568.4 50.8985126005755 3.70930490015598
"2844" 568.6 47.7853139534408 5.29104405556487
"2845" 568.8 45.0206978032683 6.36255060147755
"2846" 569 42.0120095734854 7.70587630816001
"2847" 569.2 38.8403661036384 9.54699203750515
"2848" 569.4 35.9260285863909 11.6158001861081
"2849" 569.6 33.395503521452 13.3202789310546
"2850" 569.8 30.4530023149842 14.6188581958976
"2851" 570 28.0757463569169 14.8241192264902
"2852" 570.2 25.413417956533 14.733651614748
"2853" 570.4 23.5243734248659 15.0474126093908
"2854" 570.6 21.4350331015907 16.50406398925
"2855" 570.8 18.6587930389655 19.0891909609831
"2856" 571 17.2249437030157 22.1107942962018
"2857" 571.2 15.6905265296696 25.5151046482971
"2858" 571.4 14.4887388883495 28.644653231832
"2859" 571.6 12.6942083809065 32.1904050923209
"2860" 571.8 10.9961171291947 34.3870379925869
"2861" 572 8.76632276512722 36.2596412201453
"2862" 572.2 6.39906213795057 38.5848734893426
"2863" 572.4 4.58375873010159 42.1258075782517
"2864" 572.6 3.03696927519566 45.4942867993154
"2865" 572.8 1.68584496066234 49.0063407988701
"2866" 573 1.00263603849493 51.9798919051566
"2867" 573.2 0.789108206508578 54.5118195897788
"2868" 573.4 0.983857020807842 58.0549630927686
"2869" 573.6 2.03216489182226 61.9140862424415
"2870" 573.8 2.54745403587627 65.8712036508296
"2871" 574 2.3576290751572 69.9583249981696
"2872" 574.2 0.943640985782448 73.5273905160439
"2873" 574.4 0.10254798570206 77.0122021011291
"2874" 574.6 0.414487450182575 79.9721406741341
"2875" 574.8 1.35513463009567 81.7478415627787
"2876" 575 2.83707242915952 84.403067648191
"2877" 575.2 5.09614854673553 87.604733352999
"2878" 575.4 7.17400872803354 90.7875052062287
"2879" 575.6 8.71970356407923 94.430847358055
"2880" 575.8 10.0447267881496 97.1599143529844
"2881" 576 11.1500727327443 100.642401709438
"2882" 576.2 11.6878533123676 103.956133699432
"2883" 576.4 12.9454890511354 106.908951128061
"2884" 576.6 16.0844461571138 109.557799436058
"2885" 576.8 19.4703276976746 111.070068748274
"2886" 577 23.1321691073981 112.243743757558
"2887" 577.2 26.6645090574631 113.314162160676
"2888" 577.4 30.3129052442298 114.940059634279
"2889" 577.6 33.1555199775513 117.223759594781
"2890" 577.8 36.1900797131239 119.782184808659
"2891" 578 38.5311737551147 121.907370742406
"2892" 578.2 39.7262091178041 123.358991605439
"2893" 578.4 39.9021084735703 124.741964961031
"2894" 578.6 40.3045786478254 126.029182124783
"2895" 578.8 42.1611997813567 126.886767107844
"2896" 579 45.4669667088777 126.660246701256
"2897" 579.2 48.7052120009837 125.467438895937
"2898" 579.4 52.0106417001758 123.942495369379
"2899" 579.6 55.0162566761996 122.16239230819
"2900" 579.8 58.195218698156 120.263199981971
"2901" 580 60.7714990581487 118.574640988911
"2902" 580.2 63.049781965007 116.452124292524
"2903" 580.4 64.880287640064 114.100669504498
"2904" 580.6 66.0712310746564 111.16928253905
"2905" 580.8 66.7536206304279 108.571282840301
"2906" 581 67.1274458341205 105.519009433686
"2907" 581.2 66.9985131347102 103.092717773739
"2908" 581.4 66.3174646632805 99.4793943546614
"2909" 581.6 65.0476978147065 95.9054315857946
"2910" 581.8 63.4253302951852 93.5497735746088
"2911" 582 61.9558261761792 91.5314373249554
"2912" 582.2 60.4752336485033 88.2632519666962
"2913" 582.4 60.1846321292909 84.8722641607136
"2914" 582.6 61.3386128032318 81.5215198862751
"2915" 582.8 63.3350941740969 79.0499738164468
"2916" 583 66.3622688147568 76.9807635424139
"2917" 583.2 70.0578839418201 75.2746278783137
"2918" 583.4 73.236693827048 73.9983502084271
"2919" 583.6 75.7993108125452 72.5188463042583
"2920" 583.8 78.1581011667884 69.6117673219399
"2921" 584 79.0691724823988 67.2426538789216
"2922" 584.2 78.9997316449945 64.1548002428843
"2923" 584.4 78.8236974228496 63.007268221189
"2924" 584.6 78.6241748311744 62.5731175351474
"2925" 584.8 78.5835645846598 60.7602346854814
"2926" 585 79.7182409202971 58.224863731783
"2927" 585.2 82.549827193997 56.9254064835785
"2928" 585.4 85.5151589079188 55.7941757521084
"2929" 585.6 87.562206771614 55.76014938397
"2930" 585.8 89.1478966991379 56.3180501651527
"2931" 586 90.3701782949433 57.6174663998923
"2932" 586.2 91.806871597438 60.1655922825998
"2933" 586.4 91.8789066734156 62.9231886339194
"2934" 586.6 91.5142131472587 66.2225277875931
"2935" 586.8 90.2496675986192 69.8901352123274
"2936" 587 87.8252639261738 72.8836726769028
"2937" 587.2 85.0327587479171 76.2273540347976
"2938" 587.4 83.1817953904309 80.4622156451971
"2939" 587.6 82.3107442701319 83.9302734720561
"2940" 587.8 82.4249683284922 85.5041817935994
"2941" 588 83.3593281828412 87.8481220799664
"2942" 588.2 85.0184912908121 89.2364043751333
"2943" 588.4 86.6378049449376 89.8398984342681
"2944" 588.6 88.0617413183348 90.2105650075011
"2945" 588.8 88.4893778190312 90.341804607355
"2946" 589 89.1490249087116 90.402549440841
"2947" 589.2 91.1758670107255 91.1283702595475
"2948" 589.4 93.5665425691826 93.3021953179161
"2949" 589.6 95.0715463468382 96.183218736536
"2950" 589.8 95.8367293945826 99.7260564835924
"2951" 590 95.5839127469223 102.29210878127
"2952" 590.2 94.1391323932538 103.720464604124
"2953" 590.4 92.4376710859484 104.388583448613
"2954" 590.6 90.4623031535993 104.046905016075
"2955" 590.8 88.07910985188 102.454098961011
"2956" 591 85.9372867702815 99.4673377402606
"2957" 591.2 83.7406218281949 96.9997703661754
"2958" 591.4 82.0435252734346 94.9008458013266
"2959" 591.6 81.317420781784 93.9904363460649
"2960" 591.8 81.0862668049595 93.8013965186868
"2961" 592 80.9309255359268 93.6323716156822
"2962" 592.2 80.9733013344215 93.6250113009671
"2963" 592.4 79.9195969799661 92.2683600389665
"2964" 592.6 79.3586886895361 92.0546559472098
"2965" 592.8 78.1092388204642 91.3267240325598
"2966" 593 77.2869036886605 91.1724041318717
"2967" 593.2 76.2241467872524 90.6648520955428
"2968" 593.4 74.7231361231377 89.3984513117478
"2969" 593.6 74.3269002344844 87.2324964463777
"2970" 593.8 75.016945906228 85.2745837507284
"2971" 594 76.6430184333793 82.3292318013574
"2972" 594.2 79.2287330281819 79.3586649590341
"2973" 594.4 82.1766656945535 76.9481256340396
"2974" 594.6 84.1702170275673 74.7057341815943
"2975" 594.8 85.897598186798 72.0244317422255
"2976" 595 86.3054375591757 68.9462705901582
"2977" 595.2 85.3044938650606 65.862620355564
"2978" 595.4 83.2746213037329 62.3223530039351
"2979" 595.6 80.6382636690817 59.3064572660938
"2980" 595.8 77.3172518618829 57.2591827160777
"2981" 596 73.2386756302119 55.4272024463899
"2982" 596.2 69.9619061741116 53.2091158879077
"2983" 596.4 67.5760633471192 50.1498412996054
"2984" 596.6 66.3628238682342 46.9094811121302
"2985" 596.8 66.2999150423046 44.5588699739761
"2986" 597 66.4277387870617 44.0781648480472
"2987" 597.2 66.6123883840045 43.5151466926378
"2988" 597.4 67.2235455461099 42.5741401029791
"2989" 597.6 68.5576306919429 40.8275581671005
"2990" 597.8 69.0454081438618 40.5158653198571
"2991" 598 69.0235818702603 40.952859049844
"2992" 598.2 69.1132732794198 41.4266622036813
"2993" 598.4 69.2799779245181 40.9288346526282
"2994" 598.6 68.2639463876967 40.3884631630263
"2995" 598.8 66.3017428669507 40.9936255210895
"2996" 599 64.3569452780816 42.7494381014958
"2997" 599.2 62.2400785250483 46.18691512933
"2998" 599.4 61.0544345216166 49.5631986291295
"2999" 599.6 59.5912755618974 53.1662081191184
"3000" 599.8 58.0509815102335 56.8492678845417
"3001" 600 55.2332256754967 59.6145974358594
