# Supplementary material for: Adaptive switch to sexually dimorphic movements by partner-seeking termites
Source: Sci Adv. 2019 Jun 19;5(6):eaau6108. doi: 10.1126/sciadv.aau6108 (PMC6584256; doi:10.1126/sciadv.aau6108)
Supplement: Data file S1 [file aau6108_Data_file_S1.zip › Dataset/RsExperiments/170526_163_M_5_after-position_set3_5FPS.txt]

"time" "x" "y"
"1" 0 40.5095561007863 60.7298937199399
"2" 0.2 41.44141980954 58.5722254203389
"3" 0.4 42.4620851568628 55.8450677900312
"4" 0.6 43.5674259256118 53.898672329576
"5" 0.8 44.560971248745 52.3655067364442
"6" 1 46.1484369471847 50.4392154481772
"7" 1.2 48.7025492152729 48.4824361555702
"8" 1.4 51.2501624459198 46.5388209823097
"9" 1.6 53.3193115414468 44.4408331147062
"10" 1.8 54.2112580412079 41.9612444018308
"11" 2 55.2753431743378 38.7973461349469
"12" 2.2 57.0874351558305 35.8305582388635
"13" 2.4 59.5302573192793 34.8184548627326
"14" 2.6 61.2245010965429 35.4919673514066
"15" 2.8 64.5957349736327 37.4079400879581
"16" 3 67.4905332927237 40.3568811467191
"17" 3.2 69.6539268170058 43.3667245845289
"18" 3.4 69.979743660197 45.6516854251716
"19" 3.6 68.6109449363479 45.9990870526183
"20" 3.8 67.0135777593768 45.8494895218991
"21" 4 65.7837551859015 44.7391188715344
"22" 4.2 62.9703475603329 41.9383696983933
"23" 4.4 61.9533668584909 38.6117835811315
"24" 4.6 63.198368018034 33.5256505054748
"25" 4.8 66.246321858822 31.1163935585619
"26" 5 69.5284543451468 31.0341466793276
"27" 5.2 72.0259830569079 31.1186747545487
"28" 5.4 76.0201047551355 32.150404490663
"29" 5.6 77.9223840265222 33.9003296230469
"30" 5.8 78.1927359809787 35.8369238014975
"31" 6 78.7643560208803 38.3481455547338
"32" 6.2 78.289974056894 41.5342854023206
"33" 6.4 77.2388496529066 44.1930580168196
"34" 6.6 75.7382993672079 46.7307960278067
"35" 6.8 73.3586094247079 49.6596137128222
"36" 7 72.3828244749732 51.524270930753
"37" 7.2 72.7743545146872 51.9468885621493
"38" 7.4 73.1285636231482 50.5350246636899
"39" 7.6 74.4980443959926 48.9338059280952
"40" 7.8 76.0442595026722 46.1946330888611
"41" 8 75.9352705245592 42.5874063251836
"42" 8.2 75.5934768479026 39.1858748525493
"43" 8.4 74.5263941538874 35.9606818124029
"44" 8.6 73.0199612405829 32.7335890351433
"45" 8.8 71.0935923986996 30.8943116410596
"46" 9 68.3107160403646 29.5782456147049
"47" 9.2 65.7124436389207 29.5834990238906
"48" 9.4 62.7743015599597 30.2189073014449
"49" 9.6 59.8328965094319 32.0630655196563
"50" 9.8 57.638954899395 34.7036202428465
"51" 10 56.995661685817 37.3456283325819
"52" 10.2 57.1108187096079 40.657843799962
"53" 10.4 57.5799575839865 43.4198662055969
"54" 10.6 57.2924073575279 46.7749969932183
"55" 10.8 55.8111652137207 48.9754443887571
"56" 11 54.9289523289062 48.8282303737683
"57" 11.2 53.0272909209097 48.0893564667706
"58" 11.4 50.3671435187079 46.2730056066235
"59" 11.6 46.8176572748031 43.6215121627564
"60" 11.8 45.2479499380751 40.4080520384245
"61" 12 45.7249176001079 37.7568739100183
"62" 12.2 46.7880079193373 33.7217122384588
"63" 12.4 48.4343979236945 30.4133879076827
"64" 12.6 50.2093013484085 27.3652385740422
"65" 12.8 52.56956101205 26.0392468775709
"66" 13 55.2734382567337 25.9217679931731
"67" 13.2 57.3640279364056 27.7609476897392
"68" 13.4 58.0190978264052 30.3886171433027
"69" 13.6 59.451299864966 34.582396356328
"70" 13.8 61.0947576174868 37.3859517958164
"71" 14 63.6505459894884 38.5334979877012
"72" 14.2 66.7268581124222 38.2901812815897
"73" 14.4 66.2964966031977 38.3798127726101
"74" 14.6 66.3058750761781 38.5768125335332
"75" 14.8 65.1846795606746 38.4303051792183
"76" 15 64.9412838866866 38.7115764262523
"77" 15.2 64.2608717214579 39.0389030032469
"78" 15.4 63.4651589518252 39.6630781622666
"79" 15.6 62.9481363435742 39.3523334802221
"80" 15.8 61.0593448028118 39.6942721689534
"81" 16 57.9020820770964 39.5099648508744
"82" 16.2 53.7123608537842 38.7611897029759
"83" 16.4 50.9720903392555 38.426122376304
"84" 16.6 49.2078073928746 38.0984694813516
"85" 16.8 49.5277144291008 38.0758126322326
"86" 17 50.0986656790412 38.110669323185
"87" 17.2 51.5715580202181 39.1805207590591
"88" 17.4 54.6055464578015 40.5273789985866
"89" 17.6 57.934065751484 41.3742180571974
"90" 17.8 59.45352391454 41.3206525243979
"91" 18 62.977026523789 39.8099094552953
"92" 18.2 65.4403240021402 36.6791949785215
"93" 18.4 68.1541215423658 32.1634069536696
"94" 18.6 70.5378721464529 30.890901179978
"95" 18.8 73.2737992242115 31.1336763242125
"96" 19 74.3502670143142 31.5021014576403
"97" 19.2 74.831169696819 32.1969993251738
"98" 19.4 74.6984628229027 32.3634347431547
"99" 19.6 74.4409623285726 32.0137754349431
"100" 19.8 74.0759795736944 30.9102897006061
"101" 20 73.8490336275784 29.3026468254571
"102" 20.2 73.6409504837319 27.8281546323783
"103" 20.4 72.822300290443 25.5040314393163
"104" 20.6 71.6760257035093 25.046309930895
"105" 20.8 68.856396783025 24.1971960479451
"106" 21 65.1264512499936 22.2683032853278
"107" 21.2 62.005288403341 19.8137047020458
"108" 21.4 59.3504332574992 17.763348771227
"109" 21.6 57.3208721103017 15.1372234158464
"110" 21.8 55.9636496934691 13.4526039317198
"111" 22 54.7736301120613 12.1311520031687
"112" 22.2 53.8760937703982 11.8009626773602
"113" 22.4 53.7554199979236 12.4902838354301
"114" 22.6 54.4135798581816 14.0350840862749
"115" 22.8 54.6356378862109 15.9318621890775
"116" 23 54.104316509379 19.5322365018341
"117" 23.2 53.9748650005622 23.6192770665481
"118" 23.4 54.3900039825903 27.9223661168418
"119" 23.6 54.9048115704422 32.1169638126896
"120" 23.8 54.7956305215095 37.1288148770107
"121" 24 55.8096003953 40.7681480278012
"122" 24.2 58.104551001096 43.5046381982422
"123" 24.4 61.2372174627154 45.0074037900407
"124" 24.6 63.8554999937308 44.608528592171
"125" 24.8 67.7750778117906 43.5616136911987
"126" 25 71.2234560294407 42.6874725819572
"127" 25.2 73.1807864399936 42.5990186521085
"128" 25.4 75.2637831501448 43.3100524004455
"129" 25.6 75.9519448710024 44.8235905116964
"130" 25.8 74.3877744767635 45.5173288539998
"131" 26 71.7360269900679 46.2318600347983
"132" 26.2 67.871488775143 47.2319602291557
"133" 26.4 66.1111576790346 46.0131470683549
"134" 26.6 63.8490023083329 44.1829059833837
"135" 26.8 62.4172657769936 40.5776516253397
"136" 27 63.2757937044114 36.9355300756941
"137" 27.2 65.85268629681 35.1978948413856
"138" 27.4 69.3566905293631 34.5468431131476
"139" 27.6 71.6802021151303 35.9874761599838
"140" 27.8 72.1301748868228 37.2993798412683
"141" 28 72.4053253471502 37.7723583246529
"142" 28.2 73.1368975914422 37.2567657084309
"143" 28.4 74.1037431080609 36.0718604615085
"144" 28.6 74.8365221258395 33.8941792516564
"145" 28.8 75.7879493786531 31.1905179446279
"146" 29 75.9486552708605 28.1646965743149
"147" 29.2 75.2410876432552 25.3788154682818
"148" 29.4 74.0962679218236 25.4080125210679
"149" 29.6 72.0906446211093 26.326481255976
"150" 29.8 69.6975479747079 27.6761025347148
"151" 30 65.5952936416888 29.1641445474068
"152" 30.2 61.3956335041517 31.193206505662
"153" 30.4 57.553851254232 33.8010384490484
"154" 30.6 54.5434654690783 36.2034273832405
"155" 30.8 50.7072679372886 38.0619486645086
"156" 31 46.8948882377722 38.532261000254
"157" 31.2 43.7794295455779 38.0284423892283
"158" 31.4 39.6794222969967 35.8619463644127
"159" 31.6 38.2233738618024 33.832943680034
"160" 31.8 37.1284581734334 31.0340434220967
"161" 32 36.1622250927079 29.0884170627491
"162" 32.2 35.3586221044329 28.4056951447683
"163" 32.4 34.1287846907333 28.22424834462
"164" 32.6 32.8783220486891 29.5792969105655
"165" 32.8 33.2727376338466 31.5463787043651
"166" 33 33.6484547178832 34.1202119671547
"167" 33.2 33.7863754244562 38.2503276524239
"168" 33.4 35.1514849904334 41.9579253272144
"169" 33.6 36.3269728579579 46.7237576575183
"170" 33.8 37.3730781682515 51.4519742101995
"171" 34 38.8384367672178 55.7459042647137
"172" 34.2 39.6825161517431 59.6062751472437
"173" 34.4 39.6570545633566 64.0857812136264
"174" 34.6 39.6066737402496 68.8283460792891
"175" 34.8 39.1868636687285 72.1183133575251
"176" 35 39.5013137412148 75.4528810849292
"177" 35.2 40.8371189442464 78.324504608284
"178" 35.4 42.7270987663402 81.4869314813022
"179" 35.6 44.634210319175 83.5433618832222
"180" 35.8 46.7525493871118 84.4100075300567
"181" 36 49.3405208704371 86.1887210081225
"182" 36.2 52.3205286547817 89.1018324017297
"183" 36.4 55.7143413819737 91.7567864075218
"184" 36.6 58.716066443987 93.3830457594834
"185" 36.8 62.3784136962997 95.4018735016101
"186" 37 66.1728128918592 98.0873391151367
"187" 37.2 70.1858544140525 100.587872841687
"188" 37.4 73.5189045476539 103.33333184237
"189" 37.6 75.9363060709826 107.809396689568
"190" 37.8 76.6722595115803 113.207963798231
"191" 38 76.5639060819528 118.456586850243
"192" 38.2 76.501303366092 123.741035976734
"193" 38.4 77.7850480743138 128.091822749118
"194" 38.6 79.894497054775 130.957565595768
"195" 38.8 79.6228782531026 129.401604189314
"196" 39 78.7162716302079 126.986053793885
"197" 39.2 77.2368269853723 125.145009446669
"198" 39.4 74.4210258377466 122.068485355702
"199" 39.6 70.8944334487464 117.560731588711
"200" 39.8 68.0741430550298 112.42191138347
"201" 40 66.8178943279423 107.748891488081
"202" 40.2 66.6750437543591 101.903074835181
"203" 40.4 67.6652123990494 96.7999425837012
"204" 40.6 69.8045636170926 92.2770286138132
"205" 40.8 72.9543672229371 88.0934213143516
"206" 41 76.4659353303954 85.740158966429
"207" 41.2 81.4611164758921 84.8431266111762
"208" 41.4 86.2650713897746 85.7315319354183
"209" 41.6 90.2261179961625 87.4650790473654
"210" 41.8 94.6398821038036 88.254034884227
"211" 42 97.866715049421 87.649227073174
"212" 42.2 102.018149442272 86.3591668752747
"213" 42.4 105.736229725354 84.1933143975537
"214" 42.6 107.908812597034 81.9350546437857
"215" 42.8 109.365386516721 78.7568982032521
"216" 43 109.721724068005 76.2765133593902
"217" 43.2 109.323720984839 75.5545522974393
"218" 43.4 107.847008631724 75.7531813012314
"219" 43.6 106.728530780485 77.8777966134826
"220" 43.8 103.994031074452 78.731319434902
"221" 44 99.1063315937793 78.831998528304
"222" 44.2 94.2082102461804 78.6515122293254
"223" 44.4 88.5365566271968 78.5075989245072
"224" 44.6 83.4397082334279 78.6341519504583
"225" 44.8 78.3651109575829 77.6640815270808
"226" 45 73.7114026189806 75.4983046056183
"227" 45.2 70.3876025874049 72.7060935329274
"228" 45.4 66.7396628101045 68.4651378571217
"229" 45.6 63.2713489804909 64.4869575525466
"230" 45.8 59.7618643410736 60.634854916966
"231" 46 56.8386267496297 56.48501023674
"232" 46.2 54.7230594888099 51.8633767384469
"233" 46.4 54.1662190838015 46.614485692896
"234" 46.6 54.5058070760488 41.0591492789956
"235" 46.8 55.7214458893329 35.9423380598386
"236" 47 58.0922288870301 30.3588570710317
"237" 47.2 61.7519614739328 26.0645166215863
"238" 47.4 65.5478756311887 23.8011933020567
"239" 47.6 69.9347308514687 21.8416937416747
"240" 47.8 70.6397895794711 21.8986847690314
"241" 48 69.5188881759479 21.9971182297183
"242" 48.2 68.4780357813631 21.7515227930873
"243" 48.4 66.6855492834706 21.5321181565861
"244" 48.6 63.7507317115171 20.5016423548801
"245" 48.8 60.3762330360114 20.585386187501
"246" 49 57.2109511175781 21.7286583335832
"247" 49.2 52.3953715620079 22.6163822011783
"248" 49.4 47.8015843025925 23.8743923530568
"249" 49.6 43.3848776438777 25.3820909485089
"250" 49.8 39.1810850628799 27.2702939412794
"251" 50 34.9028199539079 28.909548612485
"252" 50.2 29.8639583609283 31.739663785442
"253" 50.4 24.9157558980058 33.8757667804013
"254" 50.6 20.6590379525156 35.928305309076
"255" 50.8 18.4344605703259 37.8810655583441
"256" 51 16.7165872271341 41.1576298204117
"257" 51.2 15.0049107417134 45.219959571315
"258" 51.4 13.9029714767079 50.0276183535359
"259" 51.6 13.1136714488435 54.4015937102895
"260" 51.8 12.6716987048395 59.0178272165907
"261" 52 11.9006524836695 63.981841604826
"262" 52.2 11.2375401527445 69.3672592144207
"263" 52.4 10.0741668475443 74.4043115161274
"264" 52.6 8.60227750588648 79.5718317937683
"265" 52.8 7.79632097810792 83.7745337778006
"266" 53 8.15616311045358 88.5172424092553
"267" 53.2 10.2530793667249 91.5829896326454
"268" 53.4 12.3978684361524 95.9338529992405
"269" 53.6 14.6576225304337 101.118916959502
"270" 53.8 16.9981196991825 105.232751651323
"271" 54 19.7055481973484 109.584470780327
"272" 54.2 22.5381444988271 114.316254401521
"273" 54.4 26.0408585236117 118.158398377398
"274" 54.6 30.1352026806454 121.439401495425
"275" 54.8 34.3803765902322 123.668423880716
"276" 55 39.2901701787529 126.107306005771
"277" 55.2 43.7795330520273 128.941813195259
"278" 55.4 44.4601251998996 129.411567504376
"279" 55.6 44.5291586065156 129.429434857996
"280" 55.8 44.5460558132079 129.436674324579
"281" 56 44.3263921262079 129.352718960181
"282" 56.2 44.4136639153674 128.906706238494
"283" 56.4 45.7458944927404 128.712036329889
"284" 56.6 48.6941373836647 129.686572884553
"285" 56.8 52.4017334064948 131.606457183117
"286" 57 56.1543911426971 133.375805054953
"287" 57.2 59.4154179449207 134.052950997098
"288" 57.4 63.6322459348373 134.724948517677
"289" 57.6 66.9405714001451 134.202540891072
"290" 57.8 71.2724951645193 133.618627322452
"291" 58 73.3870843470968 132.668932297389
"292" 58.2 77.1716394631985 131.009702655679
"293" 58.4 81.1022834465807 129.090672458342
"294" 58.6 85.8959264829529 127.561444724621
"295" 58.8 90.6678028718537 126.995666960393
"296" 59 94.0802172317079 128.396927843817
"297" 59.2 93.7864955016622 128.371024843647
"298" 59.4 93.7976089794272 128.301531609264
"299" 59.6 93.7435728829919 128.845079965651
"300" 59.8 93.4709120046722 128.181230161411
"301" 60 93.9904176112362 127.791706640018
"302" 60.2 95.2412967201365 126.088521578358
"303" 60.4 97.6734812474486 122.947013894203
"304" 60.6 100.786824175427 119.202255499237
"305" 60.8 103.963710248664 115.755952679343
"306" 61 107.270088424316 112.662467491175
"307" 61.2 110.728967396812 110.115599804538
"308" 61.4 115.226865343635 108.331471130262
"309" 61.6 119.937979062337 108.290703834535
"310" 61.8 120.557486033134 107.604825130044
"311" 62 120.46748205151 106.588527639575
"312" 62.2 121.121380341631 104.322964750172
"313" 62.4 121.919113867708 102.014521844828
"314" 62.6 122.69054078216 99.1517065189945
"315" 62.8 123.727240366811 95.0742549482252
"316" 63 125.868889404208 91.0277149178347
"317" 63.2 129.0104877321 88.5753150667683
"318" 63.4 130.061891001685 88.3890382910298
"319" 63.6 129.28383556661 88.6000735693124
"320" 63.8 127.715626685722 89.1957955116658
"321" 64 125.960103631969 90.0225876077357
"322" 64.2 124.075293691558 90.9108876440326
"323" 64.4 121.296715733212 91.9157900792931
"324" 64.6 117.788316442814 93.3756932570821
"325" 64.8 113.576101665248 94.8126062024783
"326" 65 109.271616188139 96.6274613584498
"327" 65.2 105.306340891171 98.2459519420117
"328" 65.4 100.99578309796 99.9018444460672
"329" 65.6 96.1125255419675 101.358467658293
"330" 65.8 91.769619501535 102.790102957484
"331" 66 87.6559260682555 102.987685358304
"332" 66.2 85.2102937537225 102.044875475142
"333" 66.4 82.4051669831977 98.7735114221611
"334" 66.6 80.8075300627323 94.5700495422622
"335" 66.8 80.3547235193984 90.2859071752564
"336" 67 80.2127531654471 86.7111261918444
"337" 67.2 79.6483129958079 82.7390216413547
"338" 67.4 79.122166164565 78.0790940037326
"339" 67.6 79.7352234110992 73.7147938151661
"340" 67.8 81.2985364443954 70.0879797485808
"341" 68 84.364323383631 66.1231953813875
"342" 68.2 88.2748197895651 62.4181570422826
"343" 68.4 92.2360639524753 59.9157587208788
"344" 68.6 95.7034946475045 59.0180965708149
"345" 68.8 99.3365667348143 58.3663003330608
"346" 69 101.297972559029 58.5322941162272
"347" 69.2 103.113257551319 58.1665573972397
"348" 69.4 105.724193164733 57.5698170421658
"349" 69.6 107.322558116469 57.4355941669337
"350" 69.8 110.384600429409 57.0800551674575
"351" 70 110.606148313954 56.5991118187991
"352" 70.2 109.502605001717 56.9223817995728
"353" 70.4 108.041534261227 56.8878681910856
"354" 70.6 105.404139741858 56.4704706648844
"355" 70.8 103.524091653867 57.548899131541
"356" 71 101.691010876255 58.1220084443492
"357" 71.2 97.1885409830914 59.2091491722589
"358" 71.4 91.9882638375439 59.6691242003855
"359" 71.6 87.3026772223954 59.4054932432683
"360" 71.8 81.8528577585399 58.0289118901623
"361" 72 77.4500182866607 55.926811928056
"362" 72.2 73.0042709772258 52.4202123764111
"363" 72.4 69.7925376771944 48.570549930721
"364" 72.6 67.1668770682782 43.4004602470348
"365" 72.8 65.2789892059885 39.2619306564787
"366" 73 63.9318300415509 36.0884195078861
"367" 73.2 61.3046378218119 32.4150999642423
"368" 73.4 59.473673534889 30.0461896243647
"369" 73.6 59.0673945502436 29.8158225772469
"370" 73.8 57.7133458832784 30.400123650119
"371" 74 54.941228865014 30.8716815414673
"372" 74.2 52.3292522416854 31.8172937717326
"373" 74.4 48.3742526772297 32.1841983317139
"374" 74.6 43.654479671855 32.4666277903198
"375" 74.8 39.1978552116663 32.0610727540808
"376" 75 36.8408105671023 31.8813613515817
"377" 75.2 33.0295153886576 31.1052392828169
"378" 75.4 29.0172975668879 30.8439555335783
"379" 75.6 26.952991427117 30.5068406314274
"380" 75.8 24.2926784969184 29.6407686061586
"381" 76 25.4078570833329 30.3580510831589
"382" 76.2 26.7106565681432 30.036526942783
"383" 76.4 29.9007268589328 29.0206321427402
"384" 76.6 34.2520847093321 28.7774628081525
"385" 76.8 38.5744293571765 30.0899131696127
"386" 77 41.8624286937268 32.276612884207
"387" 77.2 44.7905719611459 35.0789641026314
"388" 77.4 47.6096320345679 38.0774857533983
"389" 77.6 51.3492762019063 40.5565863730596
"390" 77.8 55.4678858230458 42.6344548118252
"391" 78 59.0696585815334 42.7181975076626
"392" 78.2 61.6938019974716 40.4000250970365
"393" 78.4 64.3187164923679 37.1229701283583
"394" 78.6 65.7765511617579 33.5426999738754
"395" 78.8 66.4862740742794 30.6983939921611
"396" 79 68.0244930435846 30.6174596207032
"397" 79.2 68.9100461852589 31.7993674735285
"398" 79.4 68.1117567000641 33.4526694385457
"399" 79.6 66.0280379213618 35.5102261139414
"400" 79.8 63.732937676168 37.2781610979569
"401" 80 61.3881507552112 39.7793006700978
"402" 80.2 58.4667427411806 42.6452396249819
"403" 80.4 55.7008935234085 44.5319501453896
"404" 80.6 53.0811042892514 44.4163962673009
"405" 80.8 49.9822282506621 43.649061740055
"406" 81 47.97924774882 42.5129191461131
"407" 81.2 45.7074691370271 41.3747759413587
"408" 81.4 42.9269218622563 39.2987765004376
"409" 81.6 39.7336637584119 37.1250197017863
"410" 81.8 38.124784647952 35.653698027349
"411" 82 38.3748274938432 35.8707600169581
"412" 82.2 39.1045053657198 36.4999292591189
"413" 82.4 40.0561300509279 38.0555260380983
"414" 82.6 40.816286771612 41.8214266939703
"415" 82.8 41.4715431444526 46.3211628770183
"416" 83 42.2612644372408 50.7785998247551
"417" 83.2 42.5161421013266 55.499481293414
"418" 83.4 42.1352863562403 59.030413933378
"419" 83.6 40.8097761915988 62.6565292765456
"420" 83.8 38.2253671610555 66.0947260319085
"421" 84 35.5277899316774 68.2357982736585
"422" 84.2 32.3944194413947 70.592821697458
"423" 84.4 29.7637173444798 73.7232918285622
"424" 84.6 28.8577295256153 74.5475302654072
"425" 84.8 27.3934413428203 75.9286630498408
"426" 85 24.0227941202079 77.8449364608411
"427" 85.2 19.7083689188508 78.5586224806918
"428" 85.4 15.422585191999 78.2796500389884
"429" 85.6 12.7054992941037 77.7540553606016
"430" 85.8 11.465891922289 77.5123666021197
"431" 86 12.815405809603 77.8684182135917
"432" 86.2 14.8122460113806 77.8074019417092
"433" 86.4 16.5850379760042 78.0217741119442
"434" 86.6 18.8429363028933 78.4991367121194
"435" 86.8 22.378113376902 79.7649481136124
"436" 87 26.7749923451709 81.512284414259
"437" 87.2 31.0793405050352 84.1650722440183
"438" 87.4 33.8311948277079 87.5711445411829
"439" 87.6 34.689607927645 92.0854143148085
"440" 87.8 34.4254361959181 97.3371715360692
"441" 88 34.2290777548028 102.520936456464
"442" 88.2 33.84388949037 107.610980689839
"443" 88.4 33.0025900337079 112.626067814164
"444" 88.6 32.7138121221391 115.300091343917
"445" 88.8 30.7450745005246 117.931794470318
"446" 89 27.3227721004247 119.595951623429
"447" 89.2 26.6581988626896 118.759211548024
"448" 89.4 28.1865686146147 117.885738173012
"449" 89.6 29.5782917258916 116.961234808386
"450" 89.8 31.0611461390412 116.403832057592
"451" 90 34.0368437811307 115.845523263059
"452" 90.2 38.5963492383461 115.033882567045
"453" 90.4 43.6771330007079 113.842191288056
"454" 90.6 49.0399447385121 112.223855324892
"455" 90.8 53.9180848526528 111.38013358353
"456" 91 55.1403760686539 111.067701839248
"457" 91.2 58.4963270761301 109.750580536885
"458" 91.4 63.4493364333746 108.486676922952
"459" 91.6 68.2057312802619 107.523468691184
"460" 91.8 73.2044864182114 105.939998331354
"461" 92 76.9078827388301 103.64328383798
"462" 92.2 79.8681302937779 100.63127554869
"463" 92.4 81.2200348383041 99.3102374307298
"464" 92.6 82.8673844816625 97.3927111419339
"465" 92.8 85.5877077579284 94.7979548648687
"466" 93 89.1748896267417 91.9167528272818
"467" 93.2 91.7377236735399 89.8213093128903
"468" 93.4 93.8162177546712 89.0452328276605
"469" 93.6 93.6309051446625 90.0392960867683
"470" 93.8 92.3804747709217 92.8707111026045
"471" 94 89.5073535854444 95.3828268097683
"472" 94.2 84.9493320801944 98.5462128246061
"473" 94.4 80.3649657746454 101.366849229018
"474" 94.6 75.4335341855755 103.962749348919
"475" 94.8 70.5006933303017 104.864963252198
"476" 95 65.6671968480123 104.70854503554
"477" 95.2 61.0914385233151 105.460767581375
"478" 95.4 56.8786028119222 106.406603890368
"479" 95.6 52.1517216103355 106.135893606929
"480" 95.8 47.4817866676628 105.126418532635
"481" 96 42.7590620351809 103.574690875397
"482" 96.2 37.3323003321279 102.352108455478
"483" 96.4 32.3792989398967 100.853943990543
"484" 96.6 27.4248193771374 99.024970865817
"485" 96.8 22.9578423212079 96.7956148225816
"486" 97 20.0071115331708 94.1490045201269
"487" 97.2 17.7543276592189 91.1941921029579
"488" 97.4 15.65283474603 88.5793472178827
"489" 97.6 15.2291325657771 87.1047149836459
"490" 97.8 15.6547548422174 84.7271857111315
"491" 98 16.9557974903557 81.5319859265126
"492" 98.2 18.9022140084321 78.1274125891217
"493" 98.4 21.9848674663877 74.8301370884003
"494" 98.6 24.9072014494145 71.0400879138147
"495" 98.8 27.010464409525 66.6825501182927
"496" 99 28.7021083380541 61.9759060726144
"497" 99.2 29.2580337530391 57.4802156064144
"498" 99.4 29.4642500481838 52.8782833834941
"499" 99.6 29.6799927606491 48.235640997658
"500" 99.8 29.7143636669679 43.1823875701383
"501" 100 29.2764204751052 39.4554929839087
"502" 100.2 28.8401021927079 36.2267322093068
"503" 100.4 28.9965946233158 36.2670579308418
"504" 100.6 30.5030928174537 36.4814734959844
"505" 100.8 33.2586075724309 36.6702636732142
"506" 101 36.6484351241252 37.8163810521981
"507" 101.2 39.5989157767008 40.3204092461111
"508" 101.4 42.7448135798079 43.9524415866583
"509" 101.6 45.3454279721914 47.9582039050117
"510" 101.8 48.3014021334271 51.0911339127306
"511" 102 52.1678076897737 53.6925962563407
"512" 102.2 56.4125356933276 55.5282632285042
"513" 102.4 60.7279474222079 56.0820971994966
"514" 102.6 64.6111132668412 56.1444755212183
"515" 102.8 66.9713109826257 56.5765504674635
"516" 103 67.5232206979189 56.7680399369245
"517" 103.2 66.602682364797 56.5777269339688
"518" 103.4 67.1665700517006 58.9587637408418
"519" 103.6 65.9030834636531 61.3054097074087
"520" 103.8 64.7926890689316 61.4969634965117
"521" 104 61.4717209588921 63.2060650228209
"522" 104.2 57.5484563629387 64.4897304048414
"523" 104.4 52.5968125220914 64.7188912742213
"524" 104.6 48.6606820984023 63.7649033917127
"525" 104.8 44.2545021922806 61.6876400196728
"526" 105 40.1399683581329 59.0102183678683
"527" 105.2 35.8213342053768 54.906781368813
"528" 105.4 32.2723473020829 50.7222558183933
"529" 105.6 30.4235112698329 47.1849116788183
"530" 105.8 28.3821105838648 41.9493136741555
"531" 106 26.3428729089184 37.310937586163
"532" 106.2 24.6254882514679 32.2420574076783
"533" 106.4 23.8205822891489 28.3078311961487
"534" 106.6 21.9489761077199 24.6393409802159
"535" 106.8 20.391688702809 22.4932268540239
"536" 107 21.5445219882204 23.243789567062
"537" 107.2 22.6933727056026 22.8319726692814
"538" 107.4 24.6581353690068 21.1434740795237
"539" 107.6 28.261569342644 18.9042880946171
"540" 107.8 31.9734658199148 16.7171949579321
"541" 108 36.7373445641261 14.7577320858183
"542" 108.2 41.2921220401176 13.7343564378617
"543" 108.4 46.1023523126136 12.936871164339
"544" 108.6 51.1874066537079 12.4425109626069
"545" 108.8 55.9928927106005 11.8390058992331
"546" 109 61.0034904681816 11.9734713406762
"547" 109.2 65.8211299688256 12.702704610881
"548" 109.4 70.9727384693703 12.6339139060897
"549" 109.6 75.9931379583354 12.256333927332
"550" 109.8 81.2964825024402 12.2622784542466
"551" 110 86.2922826833888 12.0188416371247
"552" 110.2 91.5669223194092 11.2778301885378
"553" 110.4 96.1939346966814 10.901547907707
"554" 110.6 101.556104712608 10.6161297802383
"555" 110.8 102.901521624208 10.8719743620373
"556" 111 105.037892250314 12.6552664403215
"557" 111.2 108.252011768398 15.0616824309231
"558" 111.4 111.665904377587 17.7758641669864
"559" 111.6 113.941475597958 20.345956779304
"560" 111.8 117.429072469732 24.7483568465897
"561" 112 119.454742155162 28.0752889989201
"562" 112.2 121.490126675177 31.841018107012
"563" 112.4 122.080296821419 32.9862665284991
"564" 112.6 122.116389618295 33.3186501597086
"565" 112.8 121.316911035131 32.6040881593322
"566" 113 120.19291748763 31.4588849729987
"567" 113.2 117.904313113194 30.5624528974469
"568" 113.4 115.623061700658 28.7670825458384
"569" 113.6 113.624555017656 25.9839204552705
"570" 113.8 111.395167274868 21.3148710164197
"571" 114 110.39263364023 17.4100837859661
"572" 114.2 108.758785482802 14.6991728450183
"573" 114.4 106.331697869744 12.0914566531433
"574" 114.6 103.775067319303 10.3997390151165
"575" 114.8 100.661029345797 8.57340847642066
"576" 115 97.0378318745293 7.17797035476829
"577" 115.2 92.810241081039 5.26619050456134
"578" 115.4 88.953849018226 4.09192482209661
"579" 115.6 85.3458398773704 4.03727357279954
"580" 115.8 80.9974253703828 3.64207447862565
"581" 116 76.4347624689314 2.00430448835359
"582" 116.2 74.9288450292744 1.6215065542206
"583" 116.4 72.0758298166502 2.12160513953752
"584" 116.6 67.4023440656694 2.59036060074906
"585" 116.8 62.426968966175 3.00899545669592
"586" 117 57.4950328591451 2.3009192127668
"587" 117.2 53.7759004928766 2.11951906834359
"588" 117.4 50.5855150663726 3.27667622779476
"589" 117.6 47.5337287695394 5.19439944185537
"590" 117.8 44.1294111025394 7.62989493050742
"591" 118 40.0564265295239 9.33139212966246
"592" 118.2 35.7993835884914 9.92491627024122
"593" 118.4 32.5355419026652 10.7964136868232
"594" 118.6 30.4814780761246 12.2506645890683
"595" 118.8 27.3293041676746 14.320977748185
"596" 119 23.8094228407195 16.8321001056599
"597" 119.2 21.7442640482877 19.3800185424757
"598" 119.4 19.5818179422653 22.0226778983462
"599" 119.6 16.6093713594742 25.3170134493118
"600" 119.8 15.6044745224971 26.9815779322723
"601" 120 14.6163003971237 29.6209920204499
"602" 120.2 12.8762561220007 33.4409608035431
"603" 120.4 12.0668695712405 36.3517703875618
"604" 120.6 10.7890576719826 39.4754428381666
"605" 120.8 8.65634456522102 43.255234039322
"606" 121 5.89280147245394 45.9203109310659
"607" 121.2 4.09732853078989 48.4643350915429
"608" 121.4 3.32035032064909 51.1495601715905
"609" 121.6 2.20197901290464 55.0414498215593
"610" 121.8 1.25451548838949 59.17475265932
"611" 122 1.21961558397381 64.196540377579
"612" 122.2 0.832361581318093 68.9446322835437
"613" 122.4 0.936678086529148 73.8362363213479
"614" 122.6 1.19994967143145 78.4163632446006
"615" 122.8 2.01367441783292 81.7915098346035
"616" 123 3.48099241736598 85.4609315726893
"617" 123.2 5.21594014219962 90.1261441320846
"618" 123.4 6.25215767509803 94.7608359725623
"619" 123.6 7.75682589095034 98.2725257094728
"620" 123.8 9.60242009704962 102.023433681455
"621" 124 11.9690012377238 105.450891518939
"622" 124.2 14.2351991426184 108.945682315391
"623" 124.4 16.9334102999802 111.707460716359
"624" 124.6 20.2987877177714 114.879626421558
"625" 124.8 23.7902512783782 117.469836063842
"626" 125 27.0802965184466 120.455581295763
"627" 125.2 30.6066122619854 122.926460815699
"628" 125.4 34.312593177534 124.52718809379
"629" 125.6 38.7969689828913 126.619301839835
"630" 125.8 43.0434113609277 129.180879838667
"631" 126 46.3408079831284 129.955653585206
"632" 126.2 50.4300880839886 131.030443598299
"633" 126.4 55.3523253973307 132.578573921282
"634" 126.6 59.8730574590588 133.353550322141
"635" 126.8 64.0940252585614 133.033597916407
"636" 127 68.2114282157449 132.288026124592
"637" 127.2 72.8778360720287 130.884021266226
"638" 127.4 77.1345277045118 129.588671578293
"639" 127.6 81.693366342793 128.554845682359
"640" 127.8 85.5104239859 127.823216165283
"641" 128 87.4152316907079 127.851933707297
"642" 128.2 88.485490276836 128.71205080564
"643" 128.4 90.4291208010393 129.759851537912
"644" 128.6 92.1500363133943 129.564942822231
"645" 128.8 95.0937288002079 128.446791817955
"646" 129 96.6911897987438 127.318761873378
"647" 129.2 96.7294142279368 125.727581593446
"648" 129.4 96.988215313251 123.780301692833
"649" 129.6 98.6337487559343 120.568479531905
"650" 129.8 100.376696498626 117.145068550541
"651" 130 102.67650482533 113.256219496955
"652" 130.2 104.798558838516 108.959303986997
"653" 130.4 106.781203220334 104.545478522802
"654" 130.6 108.882170294169 101.794219072934
"655" 130.8 111.562067275569 99.4495971624414
"656" 131 115.541547198349 97.9246169332747
"657" 131.2 118.884814758787 98.1881260836123
"658" 131.4 122.952045171446 99.5455871267564
"659" 131.6 124.705490998992 100.598259193518
"660" 131.8 123.515151289708 100.312368560367
"661" 132 123.198835580428 99.9754816676103
"662" 132.2 122.729082062675 98.5120862400183
"663" 132.4 121.484298334425 97.2235067195843
"664" 132.6 120.086050221654 93.6474225911175
"665" 132.8 118.401584994661 90.2491049945764
"666" 133 116.496210041036 86.5114449491198
"667" 133.2 114.316472892194 83.2218501868469
"668" 133.4 112.081765125757 78.980984998444
"669" 133.6 110.915869813922 74.7903652123754
"670" 133.8 110.445161913208 70.5134492325183
"671" 134 110.728412456971 66.0906855194657
"672" 134.2 111.645396383167 60.8541420296129
"673" 134.4 112.916817719332 56.1719983643943
"674" 134.6 114.406953410886 51.1026294584111
"675" 134.8 116.148509882476 46.3920195583863
"676" 135 118.2616561181 42.2460744503679
"677" 135.2 120.322131421159 37.9248011446653
"678" 135.4 123.661593747708 34.6770916160924
"679" 135.6 124.135024159872 35.1011521761347
"680" 135.8 122.895502978618 35.6351939541675
"681" 136 121.982460300715 35.4844011161912
"682" 136.2 120.924809503777 36.5113639037721
"683" 136.4 119.890700454208 38.1976594997357
"684" 136.6 117.164598352439 40.1007580051424
"685" 136.8 113.345027670062 42.6886599711433
"686" 137 109.396126997727 45.0922634246529
"687" 137.2 105.7563612541 46.8229914225337
"688" 137.4 100.610075898499 47.7551270199895
"689" 137.6 95.6178630407079 47.7196189400747
"690" 137.8 91.2888811115372 46.8906872006524
"691" 138 87.0862823402615 45.0637077509111
"692" 138.2 83.6121733866194 42.4273620313457
"693" 138.4 80.4299841536985 39.8071378951032
"694" 138.6 77.4708081243531 35.8294956719941
"695" 138.8 75.6320392909762 31.8581016050427
"696" 139 75.4588742359506 27.4223520111139
"697" 139.2 76.2739176724956 22.7540766351964
"698" 139.4 76.9560002407949 17.8706012937792
"699" 139.6 77.161749153496 13.0597080073892
"700" 139.8 77.1057831651516 8.62571355711689
"701" 140 77.1611954889691 5.94696989634665
"702" 140.2 76.9014254117265 6.83368475619842
"703" 140.4 75.8700975794079 7.88708616133079
"704" 140.6 74.0577398341356 9.55407328436769
"705" 140.8 70.7212094703354 11.5401314479399
"706" 141 67.25041742655 14.5861637838253
"707" 141.2 63.5338112245163 17.8528684854075
"708" 141.4 59.921190627985 21.4956606345544
"709" 141.6 56.6937223593525 24.8425329061809
"710" 141.8 53.0523656803988 28.1252096902547
"711" 142 49.7682984672436 31.0683106248933
"712" 142.2 46.0708641340066 33.5426999738754
"713" 142.4 42.0959077069532 35.8274574147919
"714" 142.6 38.053055653355 37.0119659204301
"715" 142.8 33.1753219582865 37.4829003191326
"716" 143 28.4799183529947 37.4673070759153
"717" 143.2 23.7893523136872 37.9593071476114
"718" 143.4 19.8742889451562 39.8834325468286
"719" 143.6 16.7254657789426 42.7442237759177
"720" 143.8 12.8008657367596 46.0599179881045
"721" 144 9.03054829079563 49.0642009987025
"722" 144.2 5.25554433180792 52.5870016426183
"723" 144.4 2.40243713164234 56.2030347620183
"724" 144.6 2.38796977923423 58.8818631898429
"725" 144.8 3.03593114512171 62.4161197287942
"726" 145 3.48292494247155 67.4237838344001
"727" 145.2 3.72378493533537 72.3197434616065
"728" 145.4 3.39409279481621 77.5314665266425
"729" 145.6 2.89464489747298 81.9563129280002
"730" 145.8 3.75197455630407 84.7971178959221
"731" 146 5.33741095893081 87.8497184497773
"732" 146.2 6.96336637648378 92.6902375803114
"733" 146.4 8.22430308475737 97.4623635855678
"734" 146.6 9.88038020852042 101.910123435659
"735" 146.8 11.6819275303746 105.246398932018
"736" 147 13.9349827677783 107.759443738209
"737" 147.2 17.2963178081767 111.416850184284
"738" 147.4 20.5599373174763 114.436347155987
"739" 147.6 24.4766740623547 117.101462626584
"740" 147.8 28.144308838598 119.916485179291
"741" 148 28.8693060354883 120.615237830706
"742" 148.2 31.1042398831923 122.244591056425
"743" 148.4 34.571428848444 125.373165406724
"744" 148.6 38.5713235616096 127.743707262313
"745" 148.8 42.872735374002 128.785491403007
"746" 149 47.4888329243764 130.134076272018
"747" 149.2 51.9182882135012 132.170563836152
"748" 149.4 55.7000258046713 134.115568108872
"749" 149.6 59.3124075355576 134.44351173118
"750" 149.8 63.9730157360211 134.737170440672
"751" 150 68.4583132121985 134.51358930449
"752" 150.2 73.0600921064771 133.76869068898
"753" 150.4 77.6649624799595 133.221187216451
"754" 150.6 81.1994562120814 132.757336238277
"755" 150.8 82.0766184287254 132.554751865553
"756" 151 83.8099291419717 132.274811708319
"757" 151.2 87.9642476675988 131.614027994055
"758" 151.4 91.9155567212079 130.324486461645
"759" 151.6 95.4993927376068 128.567287596119
"760" 151.8 98.0727010866553 127.245924242211
"761" 152 101.819562983746 125.515630488169
"762" 152.2 104.078791408214 123.702463185036
"763" 152.4 107.084050585515 120.814681305229
"764" 152.6 110.747538470004 117.798680640537
"765" 152.8 114.083719590992 115.769601951927
"766" 153 116.977105716916 113.340993988435
"767" 153.2 118.955286968292 110.38801817877
"768" 153.4 121.419692845235 106.675776764273
"769" 153.6 123.758924405769 102.450105916683
"770" 153.8 125.264886175811 98.5120862400183
"771" 154 127.179141588868 93.2909443302903
"772" 154.2 129.143515194349 89.0459297201315
"773" 154.4 131.764449029214 84.9314574888255
"774" 154.6 133.654162982109 81.2277475347043
"775" 154.8 133.713360993517 77.7585405965698
"776" 155 133.575748154308 73.4425919023731
"777" 155.2 133.758260667399 69.0182726438035
"778" 155.4 133.726583886048 64.0529009912583
"779" 155.6 133.834891936404 59.4564358260588
"780" 155.8 133.529751462802 54.608867510374
"781" 156 132.101061071346 50.4393299588687
"782" 156.2 130.235345189929 46.0374534517631
"783" 156.4 128.930769557926 41.8609740852589
"784" 156.6 127.278020338934 37.4746063366416
"785" 156.8 125.15939859387 33.4209065949006
"786" 157 123.156018595089 31.2491297092088
"787" 157.2 119.280442727741 28.1406515610978
"788" 157.4 115.940541393156 25.7067956522942
"789" 157.6 111.68566575801 22.0599332292974
"790" 157.8 108.571024914886 19.0025310662285
"791" 158 106.291784041905 15.2529814545578
"792" 158.2 103.822046327266 11.4469219860532
"793" 158.4 101.265601692009 9.56994777735564
"794" 158.6 97.7523881095562 7.83360668225967
"795" 158.8 94.6935064517885 7.17440865597802
"796" 159 93.6848225951079 7.41063876687543
"797" 159.2 93.3201808746879 7.56812129659829
"798" 159.4 93.4496180758304 8.16354329144686
"799" 159.6 92.354493363904 9.16187992819476
"800" 159.8 91.2099450549079 11.0216525227783
"801" 160 88.9689178148267 13.3303505913183
"802" 160.2 85.8415214472615 16.2298172864647
"803" 160.4 82.8881502345607 18.8858891178588
"804" 160.6 79.0680794030738 21.5981834017683
"805" 160.8 75.6636137136279 23.5167305284783
"806" 161 71.9952301407279 24.5429812234983
"807" 161.2 68.4113792142734 25.1938974742528
"808" 161.4 64.3813816608537 25.1666371380183
"809" 161.6 60.5254038067367 25.1460992747881
"810" 161.8 56.2711977246935 24.942300478119
"811" 162 52.3787094083221 25.0386828913884
"812" 162.2 48.1086295537783 24.4645448319479
"813" 162.4 43.6884647064271 24.7394755527306
"814" 162.6 39.180732900463 25.689487502304
"815" 162.8 34.8476150009908 26.3440823991696
"816" 163 31.0307618195242 27.3984612644265
"817" 163.2 26.0734519577079 28.3494060011196
"818" 163.4 21.4438312127079 29.031825001898
"819" 163.6 16.7222312476086 29.3171687582964
"820" 163.8 14.7376934873079 29.2738122770312
"821" 164 14.6389874669157 29.2562776237585
"822" 164.2 15.0692122359777 29.561469634242
"823" 164.4 15.5920238948266 30.7607815610522
"824" 164.6 15.3875117789607 33.1203977565677
"825" 164.8 14.4657854639404 36.5690709310886
"826" 165 13.1259896352622 40.3778182161097
"827" 165.2 11.3749983190543 44.7758041411021
"828" 165.4 9.76833401333695 49.0661272895183
"829" 165.6 8.09119155455538 53.3768069962895
"830" 165.8 6.79151300651239 57.9577673197892
"831" 166 5.53625459375526 62.4305847932491
"832" 166.2 4.87629474880729 66.9419265919562
"833" 166.4 4.25973561740792 71.3204687697933
"834" 166.6 2.40138082538791 77.2161817625154
"835" 166.8 2.14110751830407 80.1940237272683
"836" 167 3.00735575868765 83.8836515682142
"837" 167.2 5.62732717883151 87.7629289698554
"838" 167.4 8.68829575819196 90.9348163915555
"839" 167.6 12.3953343681177 94.028944362379
"840" 167.8 15.6455549154789 97.2595237081021
"841" 168 17.997358560626 100.837656089822
"842" 168.2 20.3435601421742 105.177723417878
"843" 168.4 22.6832428513651 108.991262381178
"844" 168.6 25.2208814449936 113.253852261054
"845" 168.8 27.6652716869551 117.580027794895
"846" 169 30.8672159999144 121.012440183002
"847" 169.2 34.7184934687297 123.969840971774
"848" 169.4 38.935081199621 126.55846175904
"849" 169.6 42.9637531008068 129.489763746183
"850" 169.8 46.7917136755045 131.011224222137
"851" 170 51.4441231955422 132.299931621035
"852" 170.2 55.9143648092469 132.600979354421
"853" 170.4 61.1862580778005 132.541511727129
"854" 170.6 66.2050427767012 131.983703298965
"855" 170.8 71.3023521083958 131.194296921534
"856" 171 75.9399085045915 130.329607983594
"857" 171.2 80.8825854424917 129.407031643843
"858" 171.4 85.2218300553306 128.239187631037
"859" 171.6 89.7067840827918 127.284980306322
"860" 171.8 94.3322240382662 127.84379921619
"861" 172 92.3924679032579 127.165854753968
"862" 172.2 92.1697212171421 124.970653740295
"863" 172.4 95.6263771371033 119.94068284439
"864" 172.6 99.9845645605063 116.290600909107
"865" 172.8 104.848807056716 112.921037894557
"866" 173 109.662232166424 110.271614515807
"867" 173.2 113.904361167662 108.460441666752
"868" 173.4 118.641271093587 105.962177571663
"869" 173.6 122.919889816912 103.344579144
"870" 173.8 125.722332016684 100.597380804906
"871" 174 127.991801027693 96.3802306670986
"872" 174.2 129.262754380492 92.8357368103133
"873" 174.4 129.27196702753 88.8286651155072
"874" 174.6 128.982692696058 84.1565234497409
"875" 174.8 128.614367107777 79.6887547053847
"876" 175 128.573973215693 74.2760989585481
"877" 175.2 129.210716888351 70.0829690992564
"878" 175.4 130.589568329899 65.3965240822949
"879" 175.6 132.779633700817 60.905075619891
"880" 175.8 133.991626766628 58.1156406406011
"881" 176 133.256390947823 56.7238741633644
"882" 176.2 132.229015932098 53.8789648927683
"883" 176.4 130.954428156108 49.6107282289583
"884" 176.6 129.266201297904 45.7339791853009
"885" 176.8 127.287915198547 41.7662584261059
"886" 177 125.408652271648 37.5021412125383
"887" 177.2 123.79625936468 32.8586800707246
"888" 177.4 122.380745248986 28.6864657903897
"889" 177.6 120.177778169287 25.9995918562942
"890" 177.8 117.140129069164 22.8823493617031
"891" 178 113.57775710173 19.1181677282139
"892" 178.2 110.701436214708 16.5814341564469
"893" 178.4 106.337732586419 13.3576594680375
"894" 178.6 102.293970793708 10.6148511132715
"895" 178.8 98.0954982635586 8.61557119729751
"896" 179 93.2149770600133 6.46735285011753
"897" 179.2 88.729742334417 4.74543280085466
"898" 179.4 84.5321689701079 3.90830183578193
"899" 179.6 82.183764461817 4.94107390080011
"900" 179.8 78.4713981317599 6.90580105097783
"901" 180 74.5449730185055 8.65373956549682
"902" 180.2 70.7487956196365 9.92032051544686
"903" 180.4 66.5648279418059 10.1837960911752
"904" 180.6 62.6324172313942 10.4909450502732
"905" 180.8 58.2571045211569 10.8599573129775
"906" 181 54.8123647522552 11.0545525286737
"907" 181.2 50.6347338283261 11.568915245891
"908" 181.4 46.6437084291894 12.7377093858146
"909" 181.6 42.9589253274662 14.3496674861227
"910" 181.8 39.9080690183921 16.8810182423692
"911" 182 36.8670896947682 19.2282538861087
"912" 182.2 33.8804287498492 22.0099280636433
"913" 182.4 32.0724788892021 25.332611730402
"914" 182.6 30.6318937791091 29.0874677011753
"915" 182.8 28.858192143402 33.1896837102712
"916" 183 27.597064152155 37.3013174632065
"917" 183.2 26.5231733036365 41.3658485495004
"918" 183.4 26.6151650930944 42.8017704678956
"919" 183.6 26.3829667195348 46.0396280654798
"920" 183.8 25.9901430020176 49.5178362719796
"921" 184 25.6563516292517 53.4960423572245
"922" 184.2 25.4977684454138 57.5019590983908
"923" 184.4 26.1834149593683 61.6308134493768
"924" 184.6 26.7952066854382 65.9481399990972
"925" 184.8 27.1250357134387 70.4472885518067
"926" 185 26.5445439272377 74.9831965818262
"927" 185.2 25.1416074177697 79.194938927243
"928" 185.4 22.9197054550612 83.6320779564973
"929" 185.6 20.8797112210475 87.8623148766032
"930" 185.8 19.2899003655491 91.8828357153359
"931" 186 17.9485489807136 96.1554950781097
"932" 186.2 17.151755433485 100.296837623636
"933" 186.4 17.1826014081963 104.285448599704
"934" 186.6 17.631928975417 108.236912888327
"935" 186.8 18.7121253432191 112.122174958535
"936" 187 18.8466247880246 111.975831687285
"937" 187.2 19.5061206026975 112.198392571495
"938" 187.4 21.3055176938063 113.804687976805
"939" 187.6 23.6344409622386 116.6135163658
"940" 187.8 26.8764787365422 119.195468915952
"941" 188 30.7446862061284 121.168024331916
"942" 188.2 35.0485697786606 121.759709167072
"943" 188.4 39.4082077575326 121.702401170142
"944" 188.6 44.6187823041741 121.811640926228
"945" 188.8 49.1589932402079 121.899183034518
"946" 189 53.5346017186659 121.456149617452
"947" 189.2 57.9781115427631 120.806497890453
"948" 189.4 62.2158027954879 119.739811030018
"949" 189.6 65.7609434787342 117.52457659186
"950" 189.8 68.9864571930733 115.145162905711
"951" 190 71.6887850334871 113.042573182031
"952" 190.2 74.0525577176176 111.013539646934
"953" 190.4 76.8676737027838 108.793776389791
"954" 190.6 79.2469815028025 105.522873725998
"955" 190.8 80.8425116617552 102.663659443356
"956" 191 83.2352318900854 100.078352026647
"957" 191.2 86.1967315760412 98.7804827603516
"958" 191.4 89.9241025166106 98.1875488546112
"959" 191.6 93.9402702053128 99.0221183373086
"960" 191.8 97.6686163933873 100.790197163125
"961" 192 100.945670887682 103.156373396887
"962" 192.2 104.172012706925 106.255272808844
"963" 192.4 106.271551860208 109.901056394237
"964" 192.6 107.647266105073 112.830946754864
"965" 192.8 107.590372393227 113.213361292003
"966" 193 107.219941112017 112.430362937304
"967" 193.2 106.807170165496 111.069734393422
"968" 193.4 105.909181492198 109.609958686529
"969" 193.6 104.772260028303 107.529512189399
"970" 193.8 103.860688523183 104.643412690117
"971" 194 102.783326567033 100.107144630414
"972" 194.2 101.182085950926 96.4223713969538
"973" 194.4 99.5205011002553 92.961247255792
"974" 194.6 97.5786315254866 89.434803923797
"975" 194.8 95.5633600206252 85.6334562144544
"976" 195 93.8775817374986 81.6541745643671
"977" 195.2 92.5932630427849 78.2488192758315
"978" 195.4 90.7681250433249 73.7583475890821
"979" 195.6 88.9024303238508 70.4559356924469
"980" 195.8 86.549482905689 66.848662782924
"981" 196 83.4927905987823 63.4455061551753
"982" 196.2 80.0513113754195 60.3739729949606
"983" 196.4 76.9802440590925 56.7867502712747
"984" 196.6 74.296632736762 53.2810077802075
"985" 196.8 71.7656012230494 49.0259570786037
"986" 197 69.4759230047883 44.7225478882147
"987" 197.2 66.3876495617487 40.5279808407326
"988" 197.4 63.7785481606614 37.813049925902
"989" 197.6 60.8813633305889 35.6149302509945
"990" 197.8 57.9571019668921 33.1896383857814
"991" 198 54.7633856869106 30.9666727534034
"992" 198.2 52.7125290271489 28.4433033186088
"993" 198.4 52.4981863710621 24.9134904199766
"994" 198.6 52.8163936287579 21.974635664054
"995" 198.8 52.4036384749595 18.6325592693989
"996" 199 50.7410082045291 15.901382424356
"997" 199.2 49.4477128767139 13.4188469290243
"998" 199.4 48.5798798835716 13.1458319445767
"999" 199.6 47.1678699424012 14.2541405778956
"1000" 199.8 45.911675843232 16.160508116187
"1001" 200 43.698603293475 18.9280816550637
"1002" 200.2 41.7023524823593 22.1010608821383
"1003" 200.4 39.3738596888458 25.5742801289321
"1004" 200.6 37.7390063861734 29.442471358501
"1005" 200.8 36.4164528381178 33.2439932874965
"1006" 201 35.4613933294222 38.5763230264079
"1007" 201.2 34.9375184216633 43.074295417375
"1008" 201.4 35.0172219814999 47.5169111329512
"1009" 201.6 35.53909749081 51.4704920361407
"1010" 201.8 36.4843985003079 55.6558087531631
"1011" 202 36.941122058916 60.6558951530518
"1012" 202.2 36.8765056531569 64.6597659397938
"1013" 202.4 36.6742616591415 68.2598910365218
"1014" 202.6 36.6481477942534 72.4185258325703
"1015" 202.8 36.1536108304726 76.5681589706261
"1016" 203 34.2258323498766 80.7895376933858
"1017" 203.2 32.1058536549276 83.7153000404749
"1018" 203.4 29.0214524459288 87.2653925145706
"1019" 203.6 26.5290842312523 90.9535262459295
"1020" 203.8 24.135422872902 95.0915376450536
"1021" 204 22.3842236629113 99.7254535599844
"1022" 204.2 21.5966921138829 104.196907538306
"1023" 204.4 21.0640076729079 108.595987505778
"1024" 204.6 19.8171774843057 112.176041700328
"1025" 204.8 19.4793251831047 111.950477233388
"1026" 205 20.3613392973998 111.075086155832
"1027" 205.2 21.659096570417 110.998513448782
"1028" 205.4 23.4299147958314 110.980037538583
"1029" 205.6 25.7684116187571 112.185908963707
"1030" 205.8 29.2680019760547 114.234226916654
"1031" 206 33.4019229126702 115.883740267905
"1032" 206.2 37.6673281332635 117.305264815278
"1033" 206.4 42.2697908566704 118.511896949493
"1034" 206.6 46.6964476964711 120.038386106466
"1035" 206.8 51.6158982969261 121.588419790727
"1036" 207 56.1875655766716 122.814171172018
"1037" 207.2 60.5360331818672 124.290274327853
"1038" 207.4 65.1912309337956 126.210863977194
"1039" 207.6 69.0845330342428 128.848411544861
"1040" 207.8 73.1920834296108 132.015082742573
"1041" 208 71.7746619561932 130.203507724805
"1042" 208.2 65.108702694024 124.723485773263
"1043" 208.4 59.4725576411273 117.478904858002
"1044" 208.6 55.1164850094095 107.040956311373
"1045" 208.8 55.1249655052186 101.550625569827
"1046" 209 56.2569647004627 97.0074915530118
"1047" 209.2 58.223987647391 91.3256920851521
"1048" 209.4 60.2335761173163 85.2763669273819
"1049" 209.6 62.0008048333126 79.829305199902
"1050" 209.8 63.8223178111445 74.1290699628986
"1051" 210 65.6434349674359 69.2037718120263
"1052" 210.2 67.5375217192079 63.6826468823819
"1053" 210.4 69.6362812320752 58.1316056771407
"1054" 210.6 71.5700037582482 53.3016368937522
"1055" 210.8 73.4859017151233 47.8290633276183
"1056" 211 75.1481362614679 42.2908231289583
"1057" 211.2 77.153737913722 37.4764493766098
"1058" 211.4 78.6767236110002 32.3930726805875
"1059" 211.6 80.4627982730386 27.4871046917663
"1060" 211.8 82.4713241975261 22.6762057892228
"1061" 212 84.7604072483987 17.5804223327354
"1062" 212.2 86.4685681876804 13.4997828901009
"1063" 212.4 89.475415496819 8.34983293975903
"1064" 212.6 91.6742364452381 6.46403397311896
"1065" 212.8 94.4732209710344 6.55316416944686
"1066" 213 98.1517899591337 7.37501747754087
"1067" 213.2 101.396814001217 9.35840435035791
"1068" 213.4 104.720511923952 11.251676077189
"1069" 213.6 106.838184325537 12.9665180355524
"1070" 213.8 110.27011741263 15.8251801217292
"1071" 214 113.953790077381 18.8462318071274
"1072" 214.2 117.443114462999 21.977820298091
"1073" 214.4 120.111029788744 25.0268934952001
"1074" 214.6 122.901151586286 28.3574102285966
"1075" 214.8 125.17296605689 31.8449740851359
"1076" 215 127.134552385277 35.0156956553286
"1077" 215.2 128.693689826947 38.0702710445392
"1078" 215.4 130.029077605463 42.2399705052258
"1079" 215.6 131.626732167835 46.6978052667092
"1080" 215.8 133.355360301307 50.7605646623919
"1081" 216 134.23177745773 54.3101402016082
"1082" 216.2 134.639354302967 58.0709661004998
"1083" 216.4 134.838953382208 62.3939139931132
"1084" 216.6 135.073579920039 67.0945960567496
"1085" 216.8 135.263789469254 71.7912891074907
"1086" 217 135.200681375774 75.7418840792749
"1087" 217.2 134.353301282266 79.7351219844606
"1088" 217.4 133.658445071767 83.8679702134889
"1089" 217.6 132.662863604775 87.6561729953925
"1090" 217.8 131.342457343637 91.3498406344798
"1091" 218 129.51156063359 95.2454080944593
"1092" 218.2 127.740607430323 99.1545102093537
"1093" 218.4 125.843066457856 102.702623627148
"1094" 218.6 123.464562076944 105.762784964527
"1095" 218.8 121.015983593301 109.422251380384
"1096" 219 118.399733178695 112.214948587218
"1097" 219.2 115.279945116814 115.604307029482
"1098" 219.4 112.288907120365 118.851460416995
"1099" 219.6 110.214949405081 119.986702744408
"1100" 219.8 107.069992340483 121.487129949676
"1101" 220 103.446574676231 123.211659041983
"1102" 220.2 99.9503259295045 124.660276051476
"1103" 220.4 96.3403407164478 126.62813791025
"1104" 220.6 93.0707800573437 128.773335532041
"1105" 220.8 90.9509300705347 130.616208568828
"1106" 221 89.6286147160639 130.802793026069
"1107" 221.2 86.8982246147941 132.364123222311
"1108" 221.4 84.179308463163 132.940725278058
"1109" 221.6 84.3360939185582 132.643006618869
"1110" 221.8 84.9326133466389 132.354026801484
"1111" 222 85.1013088958605 132.122857267832
"1112" 222.2 85.1573724037501 131.728139942892
"1113" 222.4 83.6283444246392 131.031679634906
"1114" 222.6 80.6617490431153 129.891434973333
"1115" 222.8 77.3015224548312 128.228394129203
"1116" 223 74.7745086931813 125.743432603456
"1117" 223.2 73.2035527044726 122.504151661901
"1118" 223.4 72.4579883080079 118.757479765598
"1119" 223.6 73.2555216417737 115.740349723735
"1120" 223.8 74.7557496321133 112.776998597735
"1121" 224 76.6409571008735 110.249626782157
"1122" 224.2 79.0586004822464 109.024596102864
"1123" 224.4 82.3787904314513 106.962242476183
"1124" 224.6 85.720533937793 104.724661015316
"1125" 224.8 87.8826714143493 101.849962965618
"1126" 225 87.9854501784702 98.5138862166822
"1127" 225.2 87.3972958713566 94.7650861699102
"1128" 225.4 86.0588916121588 90.6353883586413
"1129" 225.6 83.557966520003 86.7024393479445
"1130" 225.8 80.5627311705344 83.1820271376133
"1131" 226 77.8383726701039 79.9774970042599
"1132" 226.2 75.7201381962355 77.0157728061915
"1133" 226.4 73.4447520470608 73.8157106215393
"1134" 226.6 70.836110138624 70.8461975903084
"1135" 226.8 67.1316214280123 67.5075142903661
"1136" 227 63.6964837189348 64.8159180569931
"1137" 227.2 59.9884130093079 61.7677892835961
"1138" 227.4 56.4458741468107 59.1693065857192
"1139" 227.6 52.5426926747559 56.3160540967623
"1140" 227.8 48.9911701833399 53.1485847618903
"1141" 228 45.7047453939728 49.3063268244223
"1142" 228.2 43.0749068346263 45.7968186545489
"1143" 228.4 40.8246106224092 41.7847229890702
"1144" 228.6 38.4430663760579 38.5565735421933
"1145" 228.8 35.6716428584079 34.6429862804783
"1146" 229 32.9773768989861 31.5976966187326
"1147" 229.2 29.4168965192176 29.0287135191667
"1148" 229.4 25.4158511732079 27.2375216821322
"1149" 229.6 20.9902338308589 25.5298701646787
"1150" 229.8 19.3060170491963 24.8602225059253
"1151" 230 20.1548282307404 25.0454309172066
"1152" 230.2 21.3865139042761 24.3581203474274
"1153" 230.4 22.9852672727247 24.0625173743311
"1154" 230.6 25.2642436273625 24.3561240096728
"1155" 230.8 27.4589488143158 25.6259253011555
"1156" 231 30.754114446313 27.3514190041712
"1157" 231.2 34.0377995037217 29.0088300839562
"1158" 231.4 38.2605784338488 30.286640557629
"1159" 231.6 42.3924611521471 31.1358219117953
"1160" 231.8 46.7984044878818 31.4665293751705
"1161" 232 51.4018352305769 31.1245350683769
"1162" 232.2 55.70814863784 29.9328621380372
"1163" 232.4 59.7848932800272 28.1774993080665
"1164" 232.6 63.6444404998142 26.4032436058495
"1165" 232.8 67.6913789852079 24.1311948659613
"1166" 233 71.7548859212445 21.5111479447866
"1167" 233.2 75.332967563815 19.0244524835719
"1168" 233.4 78.5361544787946 16.2659710291397
"1169" 233.6 80.4885265985829 13.9883934236603
"1170" 233.8 81.0677588208508 13.8416982475897
"1171" 234 83.8212863424688 12.4841059104096
"1172" 234.2 85.500412045355 11.5866753823292
"1173" 234.4 84.881402397121 12.4602366546487
"1174" 234.6 84.6145686348558 14.7342259116943
"1175" 234.8 83.8105611339631 17.8699538059217
"1176" 235 83.1384187937514 22.1161462517792
"1177" 235.2 82.2961756895204 26.4384706491433
"1178" 235.4 81.8843689658038 30.8475854043265
"1179" 235.6 80.9478054405568 35.4956025071838
"1180" 235.8 80.4381870036454 39.5624505013516
"1181" 236 80.8987444050387 43.6672845016649
"1182" 236.2 82.3326032509479 47.2528403981463
"1183" 236.4 84.4256438917886 51.5749657310505
"1184" 236.6 86.7196221605384 55.3872995750268
"1185" 236.8 89.3420509738014 58.2108778899155
"1186" 237 92.2287661555651 61.1213138553993
"1187" 237.2 95.2290583147179 62.6474792120583
"1188" 237.4 99.5265845299726 63.7592220928198
"1189" 237.6 103.547722141408 63.3731633422798
"1190" 237.8 107.198466054594 62.5097984515865
"1191" 238 110.524810960021 60.642473389461
"1192" 238.2 113.20628337422 58.3002726883439
"1193" 238.4 115.73103730197 54.9481938877326
"1194" 238.6 117.432559194922 51.3840972378516
"1195" 238.8 118.916500931781 47.2531117702378
"1196" 239 120.350201023953 44.9079730352632
"1197" 239.2 119.94254108434 45.5874155897943
"1198" 239.4 120.332239207607 46.9332838001458
"1199" 239.6 119.300029988771 48.736155189538
"1200" 239.8 117.667347730384 51.8922041639372
"1201" 240 115.814188117925 55.3278287174531
"1202" 240.2 114.072796280404 59.5176787453444
"1203" 240.4 112.686659677032 63.7028445718704
"1204" 240.6 111.626067083243 67.8076378007857
"1205" 240.8 111.108345029303 72.2878277550412
"1206" 241 111.075501188947 76.7640116744313
"1207" 241.2 111.6014471545 81.0159880707891
"1208" 241.4 112.890698284665 85.2209290588025
"1209" 241.6 114.471739014426 89.1969166853409
"1210" 241.8 116.543967280129 93.7327110600826
"1211" 242 118.873140727664 97.6256242032756
"1212" 242.2 119.579510230958 98.9375557239558
"1213" 242.4 118.812555214953 98.3328232579775
"1214" 242.6 116.982190524486 97.7573226919294
"1215" 242.8 114.085764490399 96.5066475339448
"1216" 243 110.558536719401 94.9046717185586
"1217" 243.2 107.035144676922 92.9890435586135
"1218" 243.4 103.019499619075 91.3786099730339
"1219" 243.6 99.2014673228401 90.2635816087373
"1220" 243.8 95.350369357345 89.4643293474618
"1221" 244 91.2971900108181 88.5874115201115
"1222" 244.2 87.6001384652079 87.8616243195183
"1223" 244.4 82.9763979060604 87.3396310869773
"1224" 244.6 79.3273205757724 87.0097998792522
"1225" 244.8 75.0363306283166 87.0166526655835
"1226" 245 71.2668000696072 87.1751857369392
"1227" 245.2 67.2827943450812 87.3915008370394
"1228" 245.4 63.9507582809873 88.2669102415992
"1229" 245.6 59.7499210062793 89.1478362156611
"1230" 245.8 55.2920670518818 89.7520693757792
"1231" 246 51.3989440766586 90.7689669085324
"1232" 246.2 48.3744800723508 91.2268793914664
"1233" 246.4 44.7730416231079 92.3838616902983
"1234" 246.6 41.2990137285267 94.1614097591055
"1235" 246.8 37.6057293215651 96.8494220815897
"1236" 247 34.2872386215293 99.8362047875719
"1237" 247.2 30.9602110685273 102.359995062909
"1238" 247.4 27.264364414864 104.89055845866
"1239" 247.6 24.1193543671803 106.738222535834
"1240" 247.8 22.4305327578375 105.883501783315
"1241" 248 22.078165803732 103.8062296515
"1242" 248.2 23.4511074284025 102.517433114497
"1243" 248.4 25.5343658478552 102.454057219638
"1244" 248.6 28.3577035075314 100.718104698587
"1245" 248.8 31.7558927895742 98.5792242231011
"1246" 249 35.6676364138023 96.3589292492825
"1247" 249.2 39.6469578687895 94.5877207915081
"1248" 249.4 43.6475703156871 92.9504833442475
"1249" 249.6 48.3077964530829 92.3165400925109
"1250" 249.8 51.1314527858038 92.1407606228402
"1251" 250 54.9617756384579 92.4032927111092
"1252" 250.2 58.8969010547502 92.3695517913141
"1253" 250.4 62.7737485604679 92.4863403616983
"1254" 250.6 66.980825022252 91.8563548821801
"1255" 250.8 70.6841409137338 91.5815243681821
"1256" 251 74.8439543558508 91.3908642784469
"1257" 251.2 79.590549581819 91.4788774231016
"1258" 251.4 83.7229771933362 92.139882127744
"1259" 251.6 87.5921506947715 93.3735128598183
"1260" 251.8 91.3407575967175 95.8410247155471
"1261" 252 94.8500477677997 99.0338813099908
"1262" 252.2 98.2430241525604 102.243437864354
"1263" 252.4 100.556593801236 105.660096939355
"1264" 252.6 102.05973942686 110.771335998801
"1265" 252.8 101.038642579767 114.750717817124
"1266" 253 99.0563319545479 118.379772662438
"1267" 253.2 96.725086760316 122.494172617985
"1268" 253.4 94.8699284009226 126.384758009448
"1269" 253.6 93.44086091368 128.874152941678
"1270" 253.8 91.8748437377931 129.966882985075
"1271" 254 88.7799450421595 131.66181130418
"1272" 254.2 86.0656307088794 132.43294475371
"1273" 254.4 83.3530979796965 132.594819226493
"1274" 254.6 82.7997706096264 132.245311944067
"1275" 254.8 84.3925193249188 129.780868803036
"1276" 255 83.2047660275614 128.257010161662
"1277" 255.2 80.4474249304408 125.939907045465
"1278" 255.4 78.2352359612079 122.746994827746
"1279" 255.6 76.7920483584688 117.809583880823
"1280" 255.8 75.8527719928277 113.57459518523
"1281" 256 75.6443851821862 109.709949759301
"1282" 256.2 75.5186356802079 105.539195136018
"1283" 256.4 75.7117271470063 101.331430333373
"1284" 256.6 76.2856871033611 97.5327537754296
"1285" 256.8 77.7073646574759 93.6089210078343
"1286" 257 79.8548649743591 89.7094747813904
"1287" 257.2 82.5021103960829 86.3976432995183
"1288" 257.4 85.5078418465329 83.6014395513183
"1289" 257.6 89.2552565937775 81.7444114531227
"1290" 257.8 93.2685785238096 80.7247168470183
"1291" 258 97.4379335901365 80.6541320478397
"1292" 258.2 102.171735077059 81.4555636218464
"1293" 258.4 106.007141866597 82.707191144935
"1294" 258.6 110.504451669434 83.8398870793988
"1295" 258.8 114.671022066514 85.1486400749309
"1296" 259 119.243015612392 86.0757827664448
"1297" 259.2 122.801244306958 86.2494152212433
"1298" 259.4 124.000561954687 84.9723093309204
"1299" 259.6 123.609513859476 83.1062634358915
"1300" 259.8 123.206576110351 80.8519437689945
"1301" 260 122.862261997791 77.2436953105739
"1302" 260.2 122.544970005458 72.6545214742683
"1303" 260.4 121.998936084318 68.6361613757744
"1304" 260.6 122.026119575372 64.4097283651167
"1305" 260.8 122.34818795252 59.9276900445986
"1306" 261 123.170953858897 55.4087962401443
"1307" 261.2 124.101426095701 50.8549606496459
"1308" 261.4 125.292894617057 46.8471746621113
"1309" 261.6 126.95431328999 42.7846988023694
"1310" 261.8 127.954527285004 40.7661682289072
"1311" 262 127.709263286828 40.4066795562183
"1312" 262.2 127.20766692963 39.8193344948845
"1313" 262.4 126.326846483308 37.2099724289754
"1314" 262.6 125.509152665499 35.0638297546229
"1315" 262.8 123.7280768268 32.7514958582023
"1316" 263 121.818965602264 30.1543568218096
"1317" 263.2 119.755906828094 25.9751539286092
"1318" 263.4 119.043298669805 25.2612603015061
"1319" 263.6 118.238646474895 26.1731240892683
"1320" 263.8 115.693856742006 26.7819431192202
"1321" 264 112.540872224316 28.4205327902413
"1322" 264.2 109.044805908583 29.9794747412683
"1323" 264.4 104.989103569929 31.1716504615992
"1324" 264.6 100.518455295922 31.289214903804
"1325" 264.8 96.6994016107287 30.0877483375391
"1326" 265 92.9277351478586 28.3252263250046
"1327" 265.2 89.3620887433276 26.683713244307
"1328" 265.4 85.5697335745593 24.8001472948359
"1329" 265.6 84.1354430384352 22.936727866191
"1330" 265.8 83.5552967804493 21.4221270635873
"1331" 266 81.7325526069853 18.2084528958796
"1332" 266.2 80.0741771115724 14.6925613178312
"1333" 266.4 77.9720132289627 10.7739320146425
"1334" 266.6 75.8210122370042 7.37249005511088
"1335" 266.8 73.756301197904 4.3824124805477
"1336" 267 72.6699202428548 2.79690477612319
"1337" 267.2 71.8603904313233 3.16046859411445
"1338" 267.4 69.8030443507013 3.59699572821566
"1339" 267.6 66.5318883842079 3.68642195058158
"1340" 267.8 62.4240876306272 3.66384759115494
"1341" 268 58.1688412232179 3.14438754941564
"1342" 268.2 54.3992252901509 2.73382998491091
"1343" 268.4 51.3517075443686 4.14805249373258
"1344" 268.6 47.5771468112628 5.65730470381098
"1345" 268.8 43.609939372251 6.8688134357269
"1346" 269 39.5414538876891 7.5270469611881
"1347" 269.2 35.8009680357212 8.70703066348849
"1348" 269.4 33.7505270129593 10.7083605844983
"1349" 269.6 31.3345053939746 13.9122830467683
"1350" 269.8 28.9759157626273 17.5751871714054
"1351" 270 26.169889309337 21.1465924822925
"1352" 270.2 23.6285208714662 24.445103635304
"1353" 270.4 20.5314400743196 28.0459295962364
"1354" 270.6 17.3131601912817 31.6021537038052
"1355" 270.8 14.1966395074566 34.6140119823231
"1356" 271 10.8015659938198 37.2398736197386
"1357" 271.2 7.10175395040901 40.5360509224422
"1358" 271.4 5.76829083002144 44.1220259826507
"1359" 271.6 4.90792964972487 48.7801547258657
"1360" 271.8 3.95588867926282 53.2941129375963
"1361" 272 2.34078229956118 57.6491138401976
"1362" 272.2 1.04178329719144 61.7102578682985
"1363" 272.4 1.45493684188815 65.0094764035474
"1364" 272.6 2.30318730355002 69.0103002992639
"1365" 272.8 3.37009768505792 73.4733051447397
"1366" 273 4.27653342876674 77.7192499294889
"1367" 273.2 4.07641135517088 81.990789321722
"1368" 273.4 3.47827846162949 86.4844774678614
"1369" 273.6 4.20073292938815 89.8660867044601
"1370" 273.8 5.69920520711607 92.8395332520642
"1371" 274 7.62337940866029 96.087222439431
"1372" 274.2 9.70939199761701 99.7884946918308
"1373" 274.4 12.2863840301923 102.937197620003
"1374" 274.6 14.6858154676122 106.9420471613
"1375" 274.8 16.8911139145394 110.437166418149
"1376" 275 19.5754631586491 114.017759011205
"1377" 275.2 22.7274304559871 117.000605933714
"1378" 275.4 26.2836918245404 119.44978451984
"1379" 275.6 29.5357038682079 121.944046969002
"1380" 275.8 32.459431336024 124.943391235821
"1381" 276 35.2383912885164 126.567958675694
"1382" 276.2 39.1434989196251 128.014768836853
"1383" 276.4 43.1170349043728 129.342561259007
"1384" 276.6 47.2476803984307 130.876410126181
"1385" 276.8 50.9889428443428 132.122069546002
"1386" 277 54.8803563270699 133.379533582307
"1387" 277.2 58.7453895691994 133.946630233425
"1388" 277.4 62.8544883595677 134.246166862646
"1389" 277.6 66.7217267055381 133.829937790433
"1390" 277.8 71.2423723355707 133.255800505842
"1391" 278 75.6472193018665 132.812090332994
"1392" 278.2 80.0084729873119 131.890853496018
"1393" 278.4 84.5893287682305 130.941627092728
"1394" 278.6 89.0980860175212 130.435691638789
"1395" 278.8 92.0364544141471 130.191943089363
"1396" 279 94.8284050625806 128.832464056055
"1397" 279.2 97.5314976145729 127.509688210399
"1398" 279.4 99.8859795636963 125.872359430658
"1399" 279.6 103.332242524636 124.054633661286
"1400" 279.8 105.263683178678 123.109550871936
"1401" 280 105.752040502303 122.797106362583
"1402" 280.2 107.65268729222 120.695516139637
"1403" 280.4 110.339448763839 118.002706050975
"1404" 280.6 112.62893559433 115.312257620883
"1405" 280.8 116.35836664874 112.013769259954
"1406" 281 120.248961467529 109.159933908697
"1407" 281.2 122.975144725833 106.718222707483
"1408" 281.4 124.894223312826 104.157942037563
"1409" 281.6 126.359351630055 101.236106415382
"1410" 281.8 128.137580357504 98.4470204169072
"1411" 282 129.549685785406 95.2208911733579
"1412" 282.2 130.572346470235 91.7937442500546
"1413" 282.4 131.951568165581 87.681288475691
"1414" 282.6 133.242932126214 83.4058448778323
"1415" 282.8 133.938408594414 79.1172082760379
"1416" 283 134.357525583939 74.7012795541529
"1417" 283.2 134.759364566468 70.5448202543754
"1418" 283.4 134.326677924039 66.3040190380911
"1419" 283.6 133.737961338554 61.7633472899029
"1420" 283.8 133.674596813458 57.7894834250375
"1421" 284 133.702572849066 53.6534980045466
"1422" 284.2 132.926151515142 50.0391222221504
"1423" 284.4 131.896053161048 47.0355856147783
"1424" 284.6 130.145567260431 43.3075423730821
"1425" 284.8 128.163920381963 39.347006485997
"1426" 285 126.261840319025 35.2538234343598
"1427" 285.2 124.36909387292 30.951649637362
"1428" 285.4 122.33321893514 27.7366322060312
"1429" 285.6 120.6076583215 25.1239376916016
"1430" 285.8 118.466673793656 23.3265644421907
"1431" 286 114.651342788763 20.1764811439838
"1432" 286.2 111.619102273241 17.3133389532724
"1433" 286.4 108.275983004083 14.3662579303741
"1434" 286.6 103.885837386208 11.0290280220942
"1435" 286.8 100.309346876999 8.54912166918193
"1436" 287 97.1271169445855 7.04165579550809
"1437" 287.2 93.6699843857874 5.6762990949322
"1438" 287.4 89.3444415586882 4.28757098567619
"1439" 287.6 85.1262431610067 3.16005659195122
"1440" 287.8 80.6833788751537 1.94622251989179
"1441" 288 76.2874585847079 1.28693051381559
"1442" 288.2 72.1301199159301 1.63314224151829
"1443" 288.4 67.5944715639857 1.75649619783311
"1444" 288.6 63.4718539296047 1.63998989467636
"1445" 288.8 59.2470480656829 2.38617747868079
"1446" 289 54.941568481104 3.03010335118712
"1447" 289.2 50.7387663316463 3.42200672075117
"1448" 289.4 46.5852229316838 3.89217078533155
"1449" 289.6 43.0182825294663 5.17836144753515
"1450" 289.8 39.8326839196919 7.02579853083112
"1451" 290 36.5539586678579 9.48374046126829
"1452" 290.2 33.7279260213169 12.1159415312362
"1453" 290.4 31.3680351152325 15.3627642417888
"1454" 290.6 29.4378186462816 18.5648532541446
"1455" 290.8 27.7742340751057 21.8864046650808
"1456" 291 26.5247964343286 25.3408003972942
"1457" 291.2 26.2817436824385 28.1173916968925
"1458" 291.4 26.2126410591724 31.7120490532441
"1459" 291.6 25.9277399319529 35.3248233214951
"1460" 291.8 26.1435896247271 39.0491186949798
"1461" 292 27.0352222167207 42.0644282551712
"1462" 292.2 27.9575480893174 44.7913460241662
"1463" 292.4 28.8682642038618 47.2699351919029
"1464" 292.6 30.5260209904329 49.6695619661995
"1465" 292.8 32.6247536152238 51.0343425366298
"1466" 293 34.8612711634986 51.4706309996927
"1467" 293.2 38.2477131906288 51.9164140775579
"1468" 293.4 42.0669942027793 51.9480784974611
"1469" 293.6 45.5249220972481 50.8835475229234
"1470" 293.8 48.9153265675424 49.6568096977534
"1471" 294 52.5192109449688 47.8933511898009
"1472" 294.2 55.4048610556682 46.428295262919
"1473" 294.4 58.7623183732783 46.1799196377648
"1474" 294.6 62.0461855624911 46.5596996446127
"1475" 294.8 64.979927071872 48.3478616015808
"1476" 295 67.1414614350716 51.0857556512001
"1477" 295.2 68.2140446237713 54.0003619104479
"1478" 295.4 68.9973699723954 57.4234001904089
"1479" 295.6 68.7929486967473 60.9454110740498
"1480" 295.8 67.8659637068446 64.4492501548888
"1481" 296 66.2821319381273 68.0036662871022
"1482" 296.2 64.538341641879 71.5854300715051
"1483" 296.4 62.5607196134018 75.3692352585489
"1484" 296.6 61.2583065944241 79.1207673713899
"1485" 296.8 59.7659451050271 82.5749396680396
"1486" 297 58.1256649435479 86.1736542034583
"1487" 297.2 56.1095678768363 89.8736090456534
"1488" 297.4 54.3031581551569 93.2761133062428
"1489" 297.6 52.8190234052924 96.6980900395324
"1490" 297.8 51.5587437933928 100.539599680046
"1491" 298 50.3359750225795 104.562878063897
"1492" 298.2 48.6636588996549 108.392503839237
"1493" 298.4 46.2686442748111 112.179529691573
"1494" 298.6 43.5536231674504 115.44210626921
"1495" 298.8 41.5524683714701 118.744482470689
"1496" 299 39.7907437742635 122.137757719259
"1497" 299.2 37.7864050814352 125.804518766848
"1498" 299.4 37.7919879317402 125.641779674357
"1499" 299.6 38.8193022064196 124.254800347527
"1500" 299.8 39.8592063908966 124.327872302131
"1501" 300 41.7989899934131 123.780991007481
"1502" 300.2 42.0376996648351 123.734025142388
"1503" 300.4 43.1801011618631 123.687511573604
"1504" 300.6 45.299463722129 124.406571579738
"1505" 300.8 48.5051707365491 125.782177398742
"1506" 301 51.8397492416129 126.98242774656
"1507" 301.2 55.9640714968307 128.636706211211
"1508" 301.4 59.8627165661912 130.606210150968
"1509" 301.6 63.1570291996547 132.001301768237
"1510" 301.8 66.3452360403246 133.241375986968
"1511" 302 69.9172116617079 133.863084530509
"1512" 302.2 72.8148135456379 133.004225048808
"1513" 302.4 76.2621127746694 131.17012437848
"1514" 302.6 79.5014129051267 129.2296104981
"1515" 302.8 83.6842384240805 127.366865089116
"1516" 303 86.4292895675192 126.293197765773
"1517" 303.2 90.3881775694387 125.074895708672
"1518" 303.4 94.6645226391279 124.045379209838
"1519" 303.6 99.0551356640459 123.628123999687
"1520" 303.8 102.001342715937 123.911275020741
"1521" 304 101.956533308702 123.856342660631
"1522" 304.2 101.400845820912 123.356441692692
"1523" 304.4 102.044075234281 121.884496600719
"1524" 304.6 103.118203649029 119.387626916716
"1525" 304.8 104.981027699083 116.585254868908
"1526" 305 107.03576643561 112.805864562564
"1527" 305.2 109.356151261555 109.504970839773
"1528" 305.4 112.295535032326 106.011915724919
"1529" 305.6 115.62079946992 102.834841155922
"1530" 305.8 118.461222369867 100.292154071155
"1531" 306 121.431529794904 97.9201286971487
"1532" 306.2 124.787304297154 95.44878494745
"1533" 306.4 128.372647621568 93.9268976853783
"1534" 306.6 128.833758311195 93.2472444968433
"1535" 306.8 128.482384986063 91.8703349286376
"1536" 307 127.46448932661 90.0660418938645
"1537" 307.2 126.106056315862 87.2919855508388
"1538" 307.4 125.04299068411 83.9304431430451
"1539" 307.6 124.13557544383 79.3736076461175
"1540" 307.8 123.738194418046 75.6114815998568
"1541" 308 124.274890357527 72.3833272458454
"1542" 308.2 125.883306381064 68.6303284410388
"1543" 308.4 128.277675644665 65.2734300509631
"1544" 308.6 130.605487782675 62.5054245769256
"1545" 308.8 133.762269600813 59.8642715058955
"1546" 309 134.075806077067 58.2754290706242
"1547" 309.2 133.530081229905 56.2959782938801
"1548" 309.4 132.785619523776 53.3625813619356
"1549" 309.6 131.863918323081 49.5790361327929
"1550" 309.8 130.443006033554 45.8471606306826
"1551" 310 129.017967156744 41.5033830020767
"1552" 310.2 127.385065238533 37.752943759629
"1553" 310.4 125.286285773002 34.7306306267176
"1554" 310.6 122.539636963188 30.7741455410025
"1555" 310.8 120.097402619304 26.5742412491736
"1556" 311 118.350086217005 24.4306899225588
"1557" 311.2 116.514469585018 23.8358783908383
"1558" 311.4 112.422135096208 23.7392556435183
"1559" 311.6 108.267088171687 23.5521341258211
"1560" 311.8 103.659994692541 23.20551256331
"1561" 312 99.0867801917884 22.5506307851659
"1562" 312.2 94.9619658344544 21.2989436193352
"1563" 312.4 91.4836798033233 19.5340640085055
"1564" 312.6 88.0833985766079 16.8084316530644
"1565" 312.8 84.8970547612913 14.2498120041572
"1566" 313 81.0278551881153 11.2764394417776
"1567" 313.2 77.6184385580097 8.89955572732598
"1568" 313.4 74.6560709474977 6.62116801937498
"1569" 313.6 72.0756461513601 3.63520448424189
"1570" 313.8 70.1690553792876 2.15369472840683
"1571" 314 68.7689696614806 3.22438979337056
"1572" 314.2 67.7754907134579 5.32708006519686
"1573" 314.4 65.4507166927079 8.03561923565163
"1574" 314.6 62.924795914257 11.3510567145963
"1575" 314.8 60.537962162347 14.758511720681
"1576" 315 58.7709237357319 18.0343320010602
"1577" 315.2 57.0481646352477 21.3735954043819
"1578" 315.4 55.9060050947079 22.3897060513474
"1579" 315.6 54.8741255202138 24.1577819821771
"1580" 315.8 52.713608799494 26.451217015683
"1581" 316 49.9278161447079 28.4205502462948
"1582" 316.2 46.6472179434334 29.8915641162928
"1583" 316.4 43.5724113627214 30.3568455244642
"1584" 316.6 39.8807149576099 30.7742585548222
"1585" 316.8 36.7076485332181 31.0106103525489
"1586" 317 33.3833259944924 31.9609993508985
"1587" 317.2 29.9011677217255 33.8400825845797
"1588" 317.4 26.9564270273047 36.419220284486
"1589" 317.6 25.7882067070511 39.3598898138704
"1590" 317.8 26.0731845968425 42.5119968769029
"1591" 318 27.1491340786878 45.8176123583941
"1592" 318.2 27.9529443342434 49.6113421564828
"1593" 318.4 29.0555684844149 53.7786075951393
"1594" 318.6 29.934056448496 58.2632729524156
"1595" 318.8 30.8768478075446 62.590772355406
"1596" 319 31.6840923124761 66.7461219156541
"1597" 319.2 32.4893038661798 71.3485369974479
"1598" 319.4 32.4340441827912 76.0110029586641
"1599" 319.6 31.4760664367079 79.8846915930725
"1600" 319.8 29.8060931054188 83.9313644305846
"1601" 320 27.7831322164373 88.3705730152948
"1602" 320.2 25.6023925758352 92.2888360131819
"1603" 320.4 23.4360883504334 96.2443509345281
"1604" 320.6 21.0496159141045 100.762326031967
"1605" 320.8 19.1621288201149 104.803800018995
"1606" 321 17.1110268615761 108.145403105689
"1607" 321.2 15.8751951745836 108.772614837489
"1608" 321.4 15.8786894386393 107.823005527218
"1609" 321.6 15.7985877385968 106.726646407796
"1610" 321.8 15.7643321928658 105.590562891106
"1611" 322 16.2362879741746 104.488788754168
"1612" 322.2 14.930430657837 102.371565235486
"1613" 322.4 12.5921914428063 99.8380690491167
"1614" 322.6 9.56756612736922 97.4270874034215
"1615" 322.8 6.95915825987459 94.6580452972153
"1616" 323 5.73012357585224 91.6592967335131
"1617" 323.2 6.88977634625285 89.8959822144453
"1618" 323.4 9.03864116347458 87.8909039399183
"1619" 323.6 11.7442076561907 84.7986226509493
"1620" 323.8 14.0853822577255 81.0675966122288
"1621" 324 15.7571512943042 77.4607666164034
"1622" 324.2 16.9165767168518 73.1350782577169
"1623" 324.4 17.363737435766 69.0605661331538
"1624" 324.6 17.3719998921608 64.6844568788296
"1625" 324.8 16.6214844948035 60.4546407879355
"1626" 325 15.1395488205844 55.8521098998712
"1627" 325.2 12.9596379764246 52.146587352435
"1628" 325.4 10.2055039407805 48.562934930549
"1629" 325.6 8.61060915735909 44.8933558066404
"1630" 325.8 7.41413311532755 41.2147431903864
"1631" 326 7.73055830908058 38.9698867551611
"1632" 326.2 9.54921395553331 38.119383495923
"1633" 326.4 11.5041441675375 38.0929240987001
"1634" 326.6 15.19444246407 37.4918428632941
"1635" 326.8 19.0107834169493 36.2487210488976
"1636" 327 22.8549446963005 34.4791830707961
"1637" 327.2 26.8538099441988 32.8059562787456
"1638" 327.4 30.5805144820156 31.0112998255568
"1639" 327.6 34.3342786463785 28.9695431287948
"1640" 327.8 37.8970049797849 26.4757740116721
"1641" 328 40.62575735302 23.2143803674171
"1642" 328.2 42.7476436027693 19.7157777451471
"1643" 328.4 43.9984011415093 15.7224554689293
"1644" 328.6 44.7643466021642 11.4706372018495
"1645" 328.8 45.0155869441704 7.53984816314954
"1646" 329 45.4869044966838 6.41886091924721
"1647" 329.2 46.6785212690281 6.71677521040593
"1648" 329.4 48.659569197123 7.07956597016924
"1649" 329.6 52.013297895985 8.02879908310866
"1650" 329.8 55.7193084432768 9.33986268587458
"1651" 330 59.8250381421017 10.8296880115308
"1652" 330.2 63.8611856419662 12.4910822668395
"1653" 330.4 67.8935975588655 13.2422109121005
"1654" 330.6 72.0737747509714 14.0443380914778
"1655" 330.8 76.0229950668066 14.8816888998143
"1656" 331 80.0445634649547 15.2405606313105
"1657" 331.2 84.1216576926821 14.701061852786
"1658" 331.4 88.2330444633767 13.3523103066183
"1659" 331.6 92.1196164974284 11.1206030908506
"1660" 331.8 95.0057514251043 9.59398537344512
"1661" 332 97.3066150802557 9.91932143831766
"1662" 332.2 98.804983444817 12.4419802905456
"1663" 332.4 100.877279040208 16.0380668791322
"1664" 332.6 102.012202110024 20.0691496767667
"1665" 332.8 102.674558985583 24.3561502772749
"1666" 333 103.483761244311 29.0095873155183
"1667" 333.2 104.08044609024 33.6677326796946
"1668" 333.4 104.439944352428 37.8386846140771
"1669" 333.6 104.993667077898 41.8455637587326
"1670" 333.8 105.798430072823 45.9928932867644
"1671" 334 107.189489530336 49.9714980334562
"1672" 334.2 109.096123890632 54.1489179446459
"1673" 334.4 110.735117980048 57.5074418508383
"1674" 334.6 113.068424515443 60.8220442659367
"1675" 334.8 114.890559239954 62.5130410905946
"1676" 335 118.892745600337 64.9837657505097
"1677" 335.2 122.335695817167 66.9613169062886
"1678" 335.4 126.571202292788 68.8215894150621
"1679" 335.6 129.457864862171 70.4301791711458
"1680" 335.8 129.870850948668 72.0266335881243
"1681" 336 128.037388871753 73.7797797889151
"1682" 336.2 125.458225755578 75.3744084341109
"1683" 336.4 122.713521470916 76.4054975195053
"1684" 336.6 119.286279931802 77.6738356459051
"1685" 336.8 115.711232702888 79.0235709017783
"1686" 337 111.051888165922 80.6217333545769
"1687" 337.2 107.947977440452 81.8363210401113
"1688" 337.4 105.34621857872 83.2102821225371
"1689" 337.6 104.129457334259 84.8955688958346
"1690" 337.8 103.409267453844 87.1812058681774
"1691" 338 103.420115984303 89.8287789687206
"1692" 338.2 103.872086841263 93.0942878667336
"1693" 338.4 104.462377327 96.8940822168724
"1694" 338.6 104.954371430496 100.853921572376
"1695" 338.8 105.478126622764 104.992837419354
"1696" 339 105.821764310636 108.56127024159
"1697" 339.2 106.232209110297 112.558110108399
"1698" 339.4 105.62591872612 116.82025698912
"1699" 339.6 103.90251227829 120.257527954364
"1700" 339.8 101.379102256636 123.557996259126
"1701" 340 98.4660024369238 126.258685606007
"1702" 340.2 95.2733904406397 128.558217157024
"1703" 340.4 93.3331193072409 129.843291030958
"1704" 340.6 93.2015624837079 129.992994302214
"1705" 340.8 93.1275185442697 129.909544351535
"1706" 341 91.1709214680886 130.281306181416
"1707" 341.2 87.6052469230451 131.530816303309
"1708" 341.4 85.0215863212193 132.246451158547
"1709" 341.6 82.3787073765183 132.797007265294
"1710" 341.8 78.8747631512079 132.929075478873
"1711" 342 75.0440289867806 133.2443704936
"1712" 342.2 71.5578636064198 134.359770639917
"1713" 342.4 68.0299236526902 135.03148260135
"1714" 342.6 64.4051856553591 134.870735793123
"1715" 342.8 60.6015371872362 134.521875989509
"1716" 343 56.572332417013 133.507435927425
"1717" 343.2 53.0431722087645 131.785888819113
"1718" 343.4 49.4884887707079 129.302116772367
"1719" 343.6 45.8712723680133 126.673119944497
"1720" 343.8 42.2553713167379 124.992609995192
"1721" 344 38.3664985326036 123.823689372313
"1722" 344.2 34.1354268130511 123.961966942137
"1723" 344.4 31.1972119358456 123.774963506102
"1724" 344.6 28.1495572319179 122.106041126156
"1725" 344.8 25.5148065994483 120.322572535493
"1726" 345 22.8504490375582 117.629956030607
"1727" 345.2 20.2200739593047 114.532052740325
"1728" 345.4 17.7529909370305 111.190870251131
"1729" 345.6 15.5539175032132 107.697026107866
"1730" 345.8 13.3526184348221 103.848058365361
"1731" 346 11.1560069653409 99.8834003763055
"1732" 346.2 9.12198532741284 96.1577167635921
"1733" 346.4 7.00187064345791 92.2970293160495
"1734" 346.6 4.8316274722835 88.3659317348381
"1735" 346.8 3.56280264683519 84.5124350133092
"1736" 347 3.96959088237049 80.6209807686073
"1737" 347.2 5.72589549821081 78.4386216299489
"1738" 347.4 7.82341721734266 78.5603041893057
"1739" 347.6 8.81038865720792 79.5322209149044
"1740" 347.8 8.08967828913373 79.8534120141473
"1741" 348 7.70438226937679 79.9903025273825
"1742" 348.2 7.58384126074566 80.3117637102447
"1743" 348.4 7.95905407640614 80.2959176725213
"1744" 348.6 8.79401927261114 80.4456159493344
"1745" 348.8 9.32304708937266 80.9938185605212
"1746" 349 10.1101118145079 80.8910783265637
"1747" 349.2 11.5135974361789 80.1254291327022
"1748" 349.4 12.3312163995402 79.0743283058382
"1749" 349.6 13.1335062807255 77.8018915825271
"1750" 349.8 13.7075563785326 75.6882418834079
"1751" 350 13.7294791379309 73.3633167435852
"1752" 350.2 13.8189026582264 69.620149702722
"1753" 350.4 13.6407922373853 66.0457097358376
"1754" 350.6 14.4015502399645 62.2713324044591
"1755" 350.8 15.8930981738995 58.7413323928027
"1756" 351 18.111528025367 55.377465919774
"1757" 351.2 20.5440537410659 51.8589206273876
"1758" 351.4 23.6178595386722 48.7053605381611
"1759" 351.6 27.0202218282897 45.7595265220728
"1760" 351.8 31.0192658148784 43.1399154844103
"1761" 352 34.9514597703151 41.0286100645361
"1762" 352.2 38.9460769505434 39.6398231824525
"1763" 352.4 42.9416767322079 38.0853430692525
"1764" 352.6 47.0489939113539 36.3606361111301
"1765" 352.8 49.0390035383495 35.1297472761512
"1766" 353 51.1627203338041 31.8235277568452
"1767" 353.2 52.7116309472656 27.7173425305567
"1768" 353.4 53.8845430637079 23.8615629186069
"1769" 353.6 55.1847365547141 19.998602276422
"1770" 353.8 56.653442535848 16.0344727307763
"1771" 354 57.6986033539495 12.5493805820921
"1772" 354.2 57.2874144768733 11.1383560176325
"1773" 354.4 55.8601714040805 8.25047997946927
"1774" 354.6 54.2140385942079 4.95397007422715
"1775" 354.8 53.8743912460435 4.12657702910554
"1776" 355 54.2339607127694 4.96860626096801
"1777" 355.2 54.8937391496617 5.99314005093737
"1778" 355.4 56.8611250502079 7.27919815630943
"1779" 355.6 59.4844940511543 8.70469341848258
"1780" 355.8 62.726116224129 10.5666369482113
"1781" 356 66.3034761280128 12.6402263678049
"1782" 356.2 69.7189437883767 14.7642914812975
"1783" 356.4 73.5359569468962 16.0505033774404
"1784" 356.6 77.4339613123402 16.0498133989538
"1785" 356.8 81.3236504330006 15.2151368874329
"1786" 357 84.806123519586 13.8422083455061
"1787" 357.2 89.0384126062793 11.932547488855
"1788" 357.4 92.8763461159417 9.59377669702479
"1789" 357.6 96.3888973246073 8.39766796463574
"1790" 357.8 98.8738906037079 9.25279282251196
"1791" 358 101.432959918381 11.8191229111274
"1792" 358.2 104.339884312652 14.8757655555558
"1793" 358.4 107.491263385392 17.8780342637749
"1794" 358.6 110.526982950983 20.9692365222867
"1795" 358.8 112.952357788967 24.8959268545786
"1796" 359 114.819756768259 29.3091058813448
"1797" 359.2 116.178095112741 33.3552993959393
"1798" 359.4 117.349418833915 38.0168567463286
"1799" 359.6 117.89581143858 42.711047978763
"1800" 359.8 118.166673335026 46.9084188998137
"1801" 360 118.183314523435 51.4035060771319
"1802" 360.2 118.154036041573 55.4561842942965
"1803" 360.4 118.234902207503 59.5518913452683
"1804" 360.6 118.534936178044 63.4239747450663
"1805" 360.8 119.077944812308 67.2180279564983
"1806" 361 120.466219314148 70.6203198469783
"1807" 361.2 122.51293571777 73.7497622748558
"1808" 361.4 124.778217489958 76.887866590435
"1809" 361.6 126.245467721413 80.8131452307767
"1810" 361.8 126.303074659646 84.4518520876621
"1811" 362 124.835896476953 87.4010227438862
"1812" 362.2 122.923014394317 89.8959668890804
"1813" 362.4 120.763059109268 92.8864827408718
"1814" 362.6 119.135799896067 96.6300458512789
"1815" 362.8 117.968643192958 100.418588795609
"1816" 363 116.758033992589 104.457597218257
"1817" 363.2 115.721219417881 108.554115447131
"1818" 363.4 115.100342356939 112.113971434813
"1819" 363.6 115.404637742975 113.800591478191
"1820" 363.8 115.46617375061 112.643073768433
"1821" 364 115.585827954098 111.658457265348
"1822" 364.2 115.793854592901 112.077523272115
"1823" 364.4 116.228144693412 111.472799841569
"1824" 364.6 116.655417568117 111.750163431892
"1825" 364.8 116.655417568117 111.750163431892
"1826" 365 116.667135847483 111.750134613368
"1827" 365.2 116.696647574537 111.35405633375
"1828" 365.4 116.590083713976 110.924985104956
"1829" 365.6 116.544191426749 110.740062402477
"1830" 365.8 116.631630801045 110.742125701652
"1831" 366 117.039396611535 111.048144186869
"1832" 366.2 116.956887143089 110.826275743417
"1833" 366.4 117.021093924944 110.709709920291
"1834" 366.6 118.589076266346 110.807969381401
"1835" 366.8 119.301747090512 110.41170587867
"1836" 367 119.298828853125 109.725265865081
"1837" 367.2 119.830518622153 109.025675962416
"1838" 367.4 120.729873166963 108.350899859724
"1839" 367.6 122.042298366801 107.671973240695
"1840" 367.8 122.770836317229 107.559125973117
"1841" 368 122.648416276661 107.5274856376
"1842" 368.2 122.636496541708 107.427730651818
"1843" 368.4 122.820328563453 107.018750422189
"1844" 368.6 122.808031668073 106.861712821501
"1845" 368.8 123.358432167989 105.889780064492
"1846" 369 124.508413178751 104.163132541404
"1847" 369.2 126.217642250342 101.925253418075
"1848" 369.4 127.327569374151 99.9254665737566
"1849" 369.6 128.374112046148 97.3672530823783
"1850" 369.8 129.676999330169 93.8386083684798
"1851" 370 131.31899280155 90.2316041198779
"1852" 370.2 132.59749589368 87.2040805716149
"1853" 370.4 133.718279933032 83.726709745416
"1854" 370.6 134.129614450815 80.4802843017147
"1855" 370.8 134.70623162919 76.4007443343754
"1856" 371 135.287007672551 72.4223570143195
"1857" 371.2 135.370333912344 68.4365925218728
"1858" 371.4 135.084554681702 64.6388885843189
"1859" 371.6 135.047494857208 60.8525469827245
"1860" 371.8 134.450009628568 57.2541731343783
"1861" 372 133.753761324033 53.4832622307066
"1862" 372.2 132.567829775112 49.5461441431914
"1863" 372.4 131.512021717708 45.8421260495879
"1864" 372.6 130.141899909329 42.1192645581239
"1865" 372.8 127.949871008387 38.7236538288862
"1866" 373 124.93917795026 35.2423603029079
"1867" 373.2 122.413760635309 31.4658505758225
"1868" 373.4 121.121574562398 27.5079971279355
"1869" 373.6 119.381346065896 24.302986589978
"1870" 373.8 117.274909405953 21.9772499158754
"1871" 374 114.939037930027 19.564141705178
"1872" 374.2 112.531966939708 17.2611396300183
"1873" 374.4 109.700028229855 14.9338403908712
"1874" 374.6 106.232178180463 12.0764370365466
"1875" 374.8 103.262416264901 10.2417358972814
"1876" 375 100.1327116515 8.47863462418811
"1877" 375.2 96.9480487008746 7.08647154101829
"1878" 375.4 93.7885038553719 5.59262530821029
"1879" 375.6 90.252743897617 3.97617731943647
"1880" 375.8 86.8719940212635 3.42380791505533
"1881" 376 82.3149182254468 2.67821022124122
"1882" 376.2 79.3812932412209 2.58377926749232
"1883" 376.4 79.4515184049887 2.99634922555254
"1884" 376.6 78.4020691412079 3.15410733286639
"1885" 376.8 78.1616404269964 3.31953576263368
"1886" 377 77.9656345785588 3.22328932768289
"1887" 377.2 78.0202174333373 3.29605244717712
"1888" 377.4 78.0072645243908 3.29127928093902
"1889" 377.6 78.0836958227079 3.3375682454993
"1890" 377.8 77.9763014769677 3.33668379206375
"1891" 378 77.9597369760628 3.35993146720539
"1892" 378.2 78.0143743630098 3.37679888090508
"1893" 378.4 77.9854723615177 3.3914912242821
"1894" 378.6 77.9827771015545 3.40092177686492
"1895" 378.8 77.9952098098604 3.39839984337805
"1896" 379 77.9321200360925 3.37725039899906
"1897" 379.2 77.946982310366 3.3840163162441
"1898" 379.4 77.9975919868556 3.42357137822635
"1899" 379.6 77.9420681750975 3.38801819146634
"1900" 379.8 77.9271417192821 3.38118280459249
"1901" 380 77.9384791999015 3.39251685119894
"1902" 380.2 77.8932279422079 3.3820436182588
"1903" 380.4 77.9356270035192 3.35608216835792
"1904" 380.6 77.5606684902493 3.18733992628581
"1905" 380.8 77.3212508116517 3.04085149106204
"1906" 381 76.9977045060079 3.01806828643829
"1907" 381.2 76.0677948977079 2.7114205697106
"1908" 381.4 74.3412663005232 2.53134588324759
"1909" 381.6 72.4920037397079 2.87752610851829
"1910" 381.8 69.7129629702869 3.82975586845689
"1911" 382 67.0551608158834 5.03818230689548
"1912" 382.2 64.3144955038726 6.47116892996535
"1913" 382.4 61.8943185288667 7.78746010000653
"1914" 382.6 58.8849260169667 9.14508720473006
"1915" 382.8 55.8302079421495 10.4079973097715
"1916" 383 52.1804457192373 11.0507024990967
"1917" 383.2 48.6397881618443 10.9070817484079
"1918" 383.4 45.4411853377329 10.0830576913308
"1919" 383.6 42.0730904197525 8.4758548020374
"1920" 383.8 40.7889778459343 7.67068283484848
"1921" 384 40.6875585492972 8.01322381171472
"1922" 384.2 39.8893204118061 8.39507298036799
"1923" 384.4 38.4918805287246 10.079092742735
"1924" 384.6 36.6399834985035 12.3984579215984
"1925" 384.8 34.827543392164 15.0459051918604
"1926" 385 32.8192972583631 18.5698881797942
"1927" 385.2 30.9606056257363 22.1646442396206
"1928" 385.4 29.2299100072108 26.0919916151108
"1929" 385.6 27.5693733057021 30.0884221660125
"1930" 385.8 25.6338063276417 33.9068684023014
"1931" 386 23.4833036438216 37.9868686554899
"1932" 386.2 21.2142912445604 41.755222072838
"1933" 386.4 18.6923802927023 45.191923584625
"1934" 386.6 15.7301739640261 48.7870559075808
"1935" 386.8 12.0955213565014 51.619739835002
"1936" 387 8.22430308475737 54.2451612440622
"1937" 387.2 4.43329406900462 56.6896877933919
"1938" 387.4 2.72850694982589 57.5559835136475
"1939" 387.6 3.01458934951844 57.5606845289867
"1940" 387.8 3.50555695870792 58.3114074277068
"1941" 388 4.49298543996225 59.5608825581801
"1942" 388.2 6.1675829960808 61.1929768488319
"1943" 388.4 8.40537756162595 63.2973427868052
"1944" 388.6 10.7872819392596 66.3335310098976
"1945" 388.8 13.367206386464 69.7569102602927
"1946" 389 16.254186496819 73.429211430685
"1947" 389.2 19.1969963119209 76.7056991296869
"1948" 389.4 22.4244581077279 79.8258325007383
"1949" 389.6 25.5278699685057 82.6788847703441
"1950" 389.8 28.0932456569079 85.9661871789097
"1951" 390 29.9876555920355 87.9726849486217
"1952" 390.2 32.170717187156 88.6801227988819
"1953" 390.4 35.090410047346 89.4547140951165
"1954" 390.6 38.4194102866887 91.0331139714991
"1955" 390.8 41.4700646293258 93.2025907445533
"1956" 391 44.4305552293982 96.2651115002893
"1957" 391.2 47.5238716701017 99.2161696118245
"1958" 391.4 49.6388537945472 102.48574900859
"1959" 391.6 51.3922407247079 106.349909153698
"1960" 391.8 52.5869028820763 110.422342354045
"1961" 392 54.0554834657863 113.958521276528
"1962" 392.2 56.4726302361847 117.464338543965
"1963" 392.4 59.2049009380085 120.191579406129
"1964" 392.6 62.3589611297257 122.713251770344
"1965" 392.8 66.1358581926365 124.35325251707
"1966" 393 69.4075919078679 124.519709060318
"1967" 393.2 72.6146817380679 123.847741772138
"1968" 393.4 75.0072993492112 121.907181606316
"1969" 393.6 76.7105145744857 119.868316030663
"1970" 393.8 77.6347291983079 117.243723390918
"1971" 394 77.7387033434879 114.882322005658
"1972" 394.2 77.3217084443329 114.513703784664
"1973" 394.4 77.3190643443968 114.492252396107
"1974" 394.6 77.2482776125781 114.349902282339
"1975" 394.8 77.0493689955611 114.210979212878
"1976" 395 77.101417863249 114.299015814594
"1977" 395.2 77.491972047198 114.391432687747
"1978" 395.4 78.5537071865037 113.877701114723
"1979" 395.6 80.6385452589927 112.608478319681
"1980" 395.8 83.3044930305413 111.095351673828
"1981" 396 86.048661979619 109.758713764774
"1982" 396.2 89.4283072150789 108.604700554107
"1983" 396.4 93.2279221261479 107.928412160658
"1984" 396.6 97.7529940783479 108.220037179842
"1985" 396.8 102.185649250578 109.106463995543
"1986" 397 106.239424178096 110.322529040141
"1987" 397.2 108.964966606962 111.799403205388
"1988" 397.4 108.990266123283 112.951351094813
"1989" 397.6 108.196499433129 113.386903919545
"1990" 397.8 107.630616122143 112.065086102652
"1991" 398 107.017158277464 111.150527265116
"1992" 398.2 108.047962546382 110.260533925518
"1993" 398.4 108.752884429807 108.652562667038
"1994" 398.6 109.915821975738 106.278890809281
"1995" 398.8 111.698141515585 102.709827736141
"1996" 399 113.181407405621 99.4038416352444
"1997" 399.2 115.262613807415 95.5437385167079
"1998" 399.4 117.891430581174 91.6104614314469
"1999" 399.6 120.595454783333 88.2184696931433
"2000" 399.8 124.037684605753 84.6491841494956
"2001" 400 127.655182180364 81.3807108900565
"2002" 400.2 130.02560907675 79.9491183917417
"2003" 400.4 129.39310229007 80.4490523358055
"2004" 400.6 128.615782407112 81.2042042086146
"2005" 400.8 127.060916625387 81.1278578890929
"2006" 401 124.84799787173 81.1870266428078
"2007" 401.2 121.014364699246 80.4544434279414
"2008" 401.4 116.896515428331 79.5997037401106
"2009" 401.6 112.660899973382 78.6719608515835
"2010" 401.8 108.639322067754 77.9108091422974
"2011" 402 104.549431207271 77.0875057497561
"2012" 402.2 100.797469109534 75.4257420681053
"2013" 402.4 98.1127800751606 73.3115792715341
"2014" 402.6 95.4929562382961 70.5715778906654
"2015" 402.8 93.0896184893714 67.7895999308837
"2016" 403 91.0006184825903 64.2635420250771
"2017" 403.2 88.940956911104 60.402196162949
"2018" 403.4 86.8807398902829 56.6495489731183
"2019" 403.6 85.0678472697453 52.7312106141211
"2020" 403.8 83.5107328255579 48.3817161626683
"2021" 404 82.5525673327336 44.1570986256593
"2022" 404.2 82.8351261779772 39.8678219269337
"2023" 404.4 84.610463796078 36.3851121668687
"2024" 404.6 86.2639827288158 33.6155981038025
"2025" 404.8 87.1622374787859 32.0297611470378
"2026" 405 88.8726188234722 29.9005243362611
"2027" 405.2 91.3124547755079 27.2292237306405
"2028" 405.4 94.4747152818304 24.513821111753
"2029" 405.6 95.8520739917477 23.6934456414024
"2030" 405.8 95.1406081236288 23.6104990394212
"2031" 406 94.0056524939189 23.105647344266
"2032" 406.2 92.3825064104753 21.7450070796462
"2033" 406.4 89.8611054149722 19.3928005652111
"2034" 406.6 86.4939236231589 16.7860634362732
"2035" 406.8 82.6519999573962 15.0095558339988
"2036" 407 79.0085038342361 14.578033570476
"2037" 407.2 74.5758509296274 14.5817596021391
"2038" 407.4 70.1739807012417 14.6482302622278
"2039" 407.6 65.7839480001977 14.563231750304
"2040" 407.8 61.1959696021674 14.5235940402548
"2041" 408 56.717549850624 13.9799331374506
"2042" 408.2 51.6940915054834 13.2665628468754
"2043" 408.4 47.2638410949831 12.4491617471659
"2044" 408.6 42.7438465069721 11.1303738302258
"2045" 408.8 38.874281986453 10.1866666421948
"2046" 409 35.6821711179623 11.0916290830124
"2047" 409.2 34.4945484804838 12.1107029553459
"2048" 409.4 33.4946327438736 14.28943141161
"2049" 409.6 33.3977694016886 16.9168679643473
"2050" 409.8 33.0235061680582 20.2012238058527
"2051" 410 32.5664452203706 23.1333791611448
"2052" 410.2 32.8910429140066 24.5164014122521
"2053" 410.4 33.1810750548508 24.9918557305285
"2054" 410.6 33.2516812399579 25.0431137394558
"2055" 410.8 33.4950135726379 25.0463482516616
"2056" 411 33.7797189490925 24.9554860293644
"2057" 411.2 34.219790225274 25.1003436578673
"2058" 411.4 34.3630748944222 25.0902555195835
"2059" 411.6 34.3122304967079 25.063787838512
"2060" 411.8 34.2516844154894 24.9950314158064
"2061" 412 34.2511510158079 25.0099911688783
"2062" 412.2 34.04487235602 25.1232771906106
"2063" 412.4 33.512587004738 25.8955409410484
"2064" 412.6 32.7900546734897 28.0786284759819
"2065" 412.8 31.8362603085588 30.8502479240493
"2066" 413 31.2397194317079 34.2632407227335
"2067" 413.2 30.9986640236279 37.8110412077583
"2068" 413.4 30.8542016326657 41.6967355071521
"2069" 413.6 31.3335032491185 45.5702666518593
"2070" 413.8 32.6485955767755 49.1264670477751
"2071" 414 34.0991931925066 52.335368021843
"2072" 414.2 36.1027328441454 55.5273160224745
"2073" 414.4 38.6610153887079 58.6482536935246
"2074" 414.6 41.5948188673626 60.9183175149248
"2075" 414.8 45.2432153871973 63.1476000473162
"2076" 415 49.331357082197 64.4328521529161
"2077" 415.2 53.1968389311038 64.9548962972058
"2078" 415.4 57.1121108489432 65.0465873353544
"2079" 415.6 61.1172496054026 64.9489244280641
"2080" 415.8 64.960697698631 63.8532740408901
"2081" 416 68.1699784816253 62.391376550688
"2082" 416.2 71.4422149563482 61.0968389414643
"2083" 416.4 74.4516977719222 60.422437201804
"2084" 416.6 77.0294337052413 60.2582621874183
"2085" 416.8 79.8674320620963 60.5617055261092
"2086" 417 82.3586249492541 61.1771918122798
"2087" 417.2 84.6203081691285 62.4899439086538
"2088" 417.4 87.1469667411869 64.7531760132788
"2089" 417.6 89.0732266257384 67.7466927361328
"2090" 417.8 90.1522153956685 71.0468801120498
"2091" 418 90.0882839123169 74.2721929829281
"2092" 418.2 89.7109403650777 77.2130077532452
"2093" 418.4 89.7318747004125 81.2088287524956
"2094" 418.6 89.3867364528079 84.1376225998933
"2095" 418.8 88.6345249316034 86.5129044917646
"2096" 419 87.8770384650178 89.298284566962
"2097" 419.2 87.0556200298277 92.1066537912436
"2098" 419.4 86.4020491189369 95.4276682131481
"2099" 419.6 86.0544167853623 99.2047860829374
"2100" 419.8 86.4718658910716 102.138766494109
"2101" 420 87.0391512030233 104.812835322249
"2102" 420.2 88.4321522933654 107.992366071244
"2103" 420.4 90.4239459555677 110.150735349018
"2104" 420.6 93.4781760154857 112.771261374818
"2105" 420.8 97.3709751414149 115.139926716859
"2106" 421 100.909760954799 116.9283020257
"2107" 421.2 104.673209506116 117.718168818847
"2108" 421.4 108.459036076583 117.600263768497
"2109" 421.6 110.752089256687 117.204917866621
"2110" 421.8 110.894345991112 117.294681191807
"2111" 422 110.181565488808 117.770756558118
"2112" 422.2 109.835454371727 118.26879163973
"2113" 422.4 108.984019664163 119.005801235853
"2114" 422.6 107.450936655886 119.878366376554
"2115" 422.8 105.354955202635 121.187821347982
"2116" 423 102.523845289225 122.628733576152
"2117" 423.2 99.4725637649911 124.191724396862
"2118" 423.4 96.4232965597079 124.981676404407
"2119" 423.6 93.8435557594043 125.802261003911
"2120" 423.8 91.9711677812079 127.583691615341
"2121" 424 91.3837468224265 129.462135282899
"2122" 424.2 91.3706085146096 129.7393091357
"2123" 424.4 91.3589717915785 129.796930054765
"2124" 424.6 91.452388679819 129.55932816787
"2125" 424.8 91.5428200267464 129.558337582422
"2126" 425 91.5607012073224 129.353580366777
"2127" 425.2 90.9364422289373 128.941792906024
"2128" 425.4 89.5175642631778 128.962009539741
"2129" 425.6 86.8229739017079 129.454436982037
"2130" 425.8 83.5630761095322 129.435223170241
"2131" 426 79.9119094202079 128.749394223935
"2132" 426.2 76.0301812526737 127.862900237566
"2133" 426.4 71.9005519080992 126.774876344605
"2134" 426.6 68.0218702542822 126.142749639789
"2135" 426.8 64.0352711780525 126.001792007795
"2136" 427 59.7573925602589 126.008039968712
"2137" 427.2 55.4711761949882 126.753399082203
"2138" 427.4 50.9980069124701 127.525690576628
"2139" 427.6 46.3134814000566 128.019008956281
"2140" 427.8 41.9435186520123 127.698048226938
"2141" 428 37.639495502357 125.879541956878
"2142" 428.2 34.8642867708252 122.965885406214
"2143" 428.4 32.4877397507246 119.595852896385
"2144" 428.6 30.1362464043044 115.756241622966
"2145" 428.8 28.4035206147954 111.967901790093
"2146" 429 27.1080873030897 108.6348495474
"2147" 429.2 26.2663318841838 105.500831777964
"2148" 429.4 24.8960841289452 103.50078766495
"2149" 429.6 23.2195214573184 102.431640075542
"2150" 429.8 21.0054306897079 101.991752238481
"2151" 430 17.449176096904 101.372590331058
"2152" 430.2 13.3889584491279 101.068197100938
"2153" 430.4 9.68542868630792 100.683353090306
"2154" 430.6 9.39921600064282 100.715854118646
"2155" 430.8 9.23816901249958 100.96120448806
"2156" 431 9.07199750113014 101.231837646063
"2157" 431.2 9.07199750113014 101.231837646063
"2158" 431.4 9.18253905394196 101.089627291189
"2159" 431.6 9.13475454682861 100.819118399122
"2160" 431.8 9.31200041840791 100.498862587424
"2161" 432 9.52900883007056 99.5980062273809
"2162" 432.2 9.79473752102934 97.9813931202683
"2163" 432.4 10.2886278660699 95.6222954842821
"2164" 432.6 10.8523920234954 92.4690470858995
"2165" 432.8 11.0223185687079 88.7983868582651
"2166" 433 11.4108346468151 86.3270585003397
"2167" 433.2 12.2125161463166 83.2343985955897
"2168" 433.4 13.061154738329 81.1434517909375
"2169" 433.6 13.7536575979628 79.3124057453712
"2170" 433.8 14.3278683895181 76.703043439157
"2171" 434 14.0530522566458 73.7357987602357
"2172" 434.2 13.1854900848499 72.1994096231544
"2173" 434.4 13.0457781234148 71.3047562148804
"2174" 434.6 13.0818476943508 70.1356898443219
"2175" 434.8 12.2982062077913 68.2369587464183
"2176" 435 11.9515076251015 65.9734551887215
"2177" 435.2 11.0176243409962 62.4878191643477
"2178" 435.4 9.44228771635871 58.8800286271612
"2179" 435.6 7.23053528264161 55.4067423232393
"2180" 435.8 5.39903224898861 52.8448677731586
"2181" 436 3.56803376823509 50.4847567235726
"2182" 436.2 3.69947252122441 50.4733991546227
"2183" 436.4 4.17347743787866 50.3158671846402
"2184" 436.6 5.01152841583713 49.1483734142374
"2185" 436.8 6.72604999692825 47.9005254519844
"2186" 437 9.03375974820793 45.8406465260989
"2187" 437.2 11.7967170612548 42.7778713145495
"2188" 437.4 14.3311922597922 39.7069295271082
"2189" 437.6 16.4687473236783 36.4531511673556
"2190" 437.8 18.705787683996 32.8401308742047
"2191" 438 21.1845611963686 28.6475134382504
"2192" 438.2 23.9154632210264 25.2365647230518
"2193" 438.4 26.9317739118954 22.431654414291
"2194" 438.6 30.6647075003322 19.9991226301397
"2195" 438.8 35.0435674274301 18.4757016614257
"2196" 439 39.2974665919517 18.1916825658558
"2197" 439.2 43.3709268732765 18.4926060174301
"2198" 439.4 47.3688768299157 19.4399996935508
"2199" 439.6 51.3858522953321 20.3590806743539
"2200" 439.8 55.3714023483768 21.4160341076408
"2201" 440 58.8541496073443 21.9433194866407
"2202" 440.2 62.5522020418651 22.271091820604
"2203" 440.4 64.2662859672643 22.6319911255746
"2204" 440.6 64.5588821234879 23.1492712924583
"2205" 440.8 64.5470125768921 23.4604250479328
"2206" 441 64.7134067222079 23.4390468773917
"2207" 441.2 65.0054120755242 23.3949213321816
"2208" 441.4 66.3877505286944 23.2466458138156
"2209" 441.6 68.6870950145079 22.8765525424469
"2210" 441.8 71.9759906315907 21.6924587312459
"2211" 442 75.787032701741 20.2889626270117
"2212" 442.2 79.8216654214086 18.8039145329419
"2213" 442.4 83.9040581665557 17.71147292204
"2214" 442.6 88.1305106568461 16.5575619095512
"2215" 442.8 92.2181674346218 15.0273566697004
"2216" 443 96.3774043809685 13.866662511462
"2217" 443.2 100.889791528708 13.5849206242405
"2218" 443.4 103.795860750797 14.2957647417294
"2219" 443.6 106.067978188498 16.3226065748399
"2220" 443.8 107.786316035145 19.6431587479766
"2221" 444 108.788133665621 23.7408469272357
"2222" 444.2 109.119103920362 28.4945028169374
"2223" 444.4 108.681750648125 32.3904684835808
"2224" 444.6 108.212514602716 36.8286859436494
"2225" 444.8 106.831773277773 40.854404974637
"2226" 445 105.010201782513 44.3487915731199
"2227" 445.2 102.267372325475 47.7425863092276
"2228" 445.4 99.0916873479793 50.434426692854
"2229" 445.6 95.6247275309267 51.950627392987
"2230" 445.8 92.0956694388114 52.7601552598114
"2231" 446 88.5137010084288 53.5150975171578
"2232" 446.2 84.9947289445876 54.0444883107251
"2233" 446.4 82.0326462357567 54.1409639350671
"2234" 446.6 78.2215705604884 53.6107171509939
"2235" 446.8 74.8740669824958 52.8536236405031
"2236" 447 71.6496108426873 51.8646703888327
"2237" 447.2 69.1085382653185 49.8878352204342
"2238" 447.4 66.8419200437079 47.0003819781578
"2239" 447.6 65.3042742347079 43.6426632028263
"2240" 447.8 64.772361339741 40.3224704000266
"2241" 448 64.5574176989079 38.0240504461683
"2242" 448.2 64.83411686955 35.6591432116236
"2243" 448.4 64.6489442351579 32.1772762475433
"2244" 448.6 63.8973806203508 28.7987043352564
"2245" 448.8 61.6160500707241 25.3862342910183
"2246" 449 59.1266091742833 21.2454742758881
"2247" 449.2 57.5898166897676 17.2152536577496
"2248" 449.4 56.9464496748527 12.6511138801424
"2249" 449.6 58.0160500518375 8.79987154961088
"2250" 449.8 60.374584198277 6.5700340375542
"2251" 450 62.3141855013625 6.97201484309102
"2252" 450.2 64.1681329132046 8.081687777462
"2253" 450.4 65.1710588374305 8.49000431245055
"2254" 450.6 66.9705389130698 8.52926336204461
"2255" 450.8 70.2052474896947 8.79865066772028
"2256" 451 73.9697250667464 9.23458215305675
"2257" 451.2 76.8076437576036 9.96997526169928
"2258" 451.4 80.344021563613 10.5225525408796
"2259" 451.6 84.578098650117 10.9859846215637
"2260" 451.8 87.8808198430412 11.36556606406
"2261" 452 91.1310838123228 11.904749614275
"2262" 452.2 95.4581076319806 11.7858506152183
"2263" 452.4 99.544856807076 10.8214194377484
"2264" 452.6 100.718778188493 10.5715323986961
"2265" 452.8 99.6079735502994 10.7495484407561
"2266" 453 98.0408200730715 10.9111219557683
"2267" 453.2 97.8716904564357 10.1391751590538
"2268" 453.4 96.4519483449688 10.3804288360183
"2269" 453.6 95.5924474075013 9.5643501599935
"2270" 453.8 95.0949323231482 6.96793277932426
"2271" 454 94.9083019222691 6.77893020444275
"2272" 454.2 94.8934402431547 7.03974874250765
"2273" 454.4 94.7423463453793 6.89615400841829
"2274" 454.6 94.7177374060087 6.65443202947694
"2275" 454.8 94.635933574193 6.52709968860038
"2276" 455 94.4582778630753 6.53822558761013
"2277" 455.2 93.9429274273329 6.56869590085653
"2278" 455.4 92.1281392665679 6.34423316387829
"2279" 455.6 88.9060658726774 5.46984371954268
"2280" 455.8 85.2204485227079 3.88469082875903
"2281" 456 82.1122484871798 2.38528305207447
"2282" 456.2 79.0996799188756 1.22923250800632
"2283" 456.4 76.5952508167918 1.04776899235362
"2284" 456.6 73.2747378351261 1.55129239358193
"2285" 456.8 69.3508498663103 1.25832782374721
"2286" 457 65.2961385425968 0.746620401629404
"2287" 457.2 61.2425683241419 1.03995370558433
"2288" 457.4 57.0248515629672 1.36339018320348
"2289" 457.6 53.4300790543142 2.04580189153079
"2290" 457.8 49.7986805226534 3.27080464616375
"2291" 458 45.6391441604222 4.50620499326829
"2292" 458.2 41.5916405816297 6.11566401546522
"2293" 458.4 37.5380560309897 8.35228938427796
"2294" 458.6 33.2346530471672 10.3055274815067
"2295" 458.8 29.6517409006062 12.5850849991878
"2296" 459 26.3536472644671 15.1732420915471
"2297" 459.2 22.3018771561197 18.3614740276707
"2298" 459.4 19.0991966601486 21.5228131924759
"2299" 459.6 16.3089953699886 24.6182863524569
"2300" 459.8 13.6350300563013 27.6546004868425
"2301" 460 11.9212996052159 30.5872812997723
"2302" 460.2 9.90509237330792 34.1870124997106
"2303" 460.4 7.83557448903928 38.3398675351426
"2304" 460.6 5.47469899422129 42.6240236433552
"2305" 460.8 3.76393972491735 45.9605329974843
"2306" 461 2.82025201853604 49.0295277640183
"2307" 461.2 1.93696197043988 52.2642466517657
"2308" 461.4 1.10556993977528 55.9637155849147
"2309" 461.6 1.00451722657308 59.263413062816
"2310" 461.8 0.541438934477554 63.5857914031911
"2311" 462 0.27927026743331 67.6922516114639
"2312" 462.2 0.146087814102519 71.130101778375
"2313" 462.4 0.784097406858202 74.4020959274056
"2314" 462.6 1.32332426490464 78.8875406653626
"2315" 462.8 1.98325691626481 82.7405398143776
"2316" 463 3.00537038138325 86.8049912651482
"2317" 463.2 3.9870661276753 90.4132477603552
"2318" 463.4 5.27211968694419 93.7316251400952
"2319" 463.6 6.79975349449548 97.0761711773965
"2320" 463.8 8.8048068008124 99.8416869126601
"2321" 464 10.8300043421682 103.608134457256
"2322" 464.2 12.8024673333796 106.721305183511
"2323" 464.4 15.2738138442427 109.724458522607
"2324" 464.6 17.9540555535421 113.185369372888
"2325" 464.8 20.5568053818666 116.294808074225
"2326" 465 23.03391629512 118.452390535043
"2327" 465.2 25.8586367726727 120.779678955531
"2328" 465.4 28.6980311513646 122.979142167556
"2329" 465.6 31.8710173082837 124.895907819397
"2330" 465.8 35.2415581641342 126.240126755707
"2331" 466 39.0744882284593 127.147069693643
"2332" 466.2 43.0534855006732 128.10692798681
"2333" 466.4 47.2785755240211 129.568191300826
"2334" 466.6 50.3791982332384 130.118008187652
"2335" 466.8 53.5747626589971 130.603696689579
"2336" 467 56.2670371232164 131.686144285595
"2337" 467.2 59.5190140289592 133.285941291548
"2338" 467.4 61.996397536355 134.713909944211
"2339" 467.6 64.6312349146556 134.661352461193
"2340" 467.8 67.2310385749651 134.292618929401
"2341" 468 70.9096680788766 133.219019409344
"2342" 468.2 74.4450294099954 132.330047802018
"2343" 468.4 77.7067227659834 130.556176188863
"2344" 468.6 78.6222073537199 129.235963364839
"2345" 468.8 79.5604475210079 128.053070310354
"2346" 469 80.4032624042868 127.795077648946
"2347" 469.2 81.0853759586553 127.85286637342
"2348" 469.4 81.9920579713443 128.350681211291
"2349" 469.6 84.1061937025726 129.291856602865
"2350" 469.8 87.10963943685 130.680573732325
"2351" 470 90.869951540973 131.064056986229
"2352" 470.2 93.1114114907773 130.294014082874
"2353" 470.4 96.0218873221543 128.849171501786
"2354" 470.6 95.67931657219 128.719766036625
"2355" 470.8 95.6945503633884 128.720338387616
"2356" 471 95.6945503633884 128.720338387616
"2357" 471.2 95.7561698065968 128.766338448703
"2358" 471.4 95.7398984223746 128.759560758796
"2359" 471.6 95.7263219861642 128.758849101356
"2360" 471.8 95.7493900631709 128.805649050166
"2361" 472 95.7583932255588 128.809673566658
"2362" 472.2 95.7583932255588 128.809673566658
"2363" 472.4 95.7732349168786 128.761594065768
"2364" 472.6 95.6997495039091 128.207078769657
"2365" 472.8 96.2513118125219 126.891188082367
"2366" 473 97.4131390998931 124.823078460574
"2367" 473.2 99.7112366571391 122.202279703779
"2368" 473.4 102.560652734985 119.810176569367
"2369" 473.6 104.991674663504 118.071171438855
"2370" 473.8 108.514012611933 116.708109937608
"2371" 474 112.46814573335 115.232628923512
"2372" 474.2 115.717928812227 114.044813107942
"2373" 474.4 117.351475516072 112.028218292879
"2374" 474.6 119.100056653648 108.64554956521
"2375" 474.8 121.248056255953 105.08480857415
"2376" 475 123.90492039286 101.305254905616
"2377" 475.2 126.245934391406 97.3303691864643
"2378" 475.4 128.640161857182 93.545483097817
"2379" 475.6 130.948770152049 89.9428064286319
"2380" 475.8 132.657223812251 86.2869984912148
"2381" 476 133.141670604274 82.9262128336975
"2382" 476.2 133.823073194486 78.2223937332035
"2383" 476.4 134.50657302797 73.4587960471308
"2384" 476.6 134.455582304654 68.5039142116089
"2385" 476.8 134.080974634408 63.6180986283183
"2386" 477 134.031948246295 58.6106470264313
"2387" 477.2 134.046335360689 54.0844853051914
"2388" 477.4 133.389169615226 50.6100850504257
"2389" 477.6 132.322421759048 47.1691669772824
"2390" 477.8 130.832271497043 43.1913351311549
"2391" 478 129.274160127143 39.6641411084344
"2392" 478.2 127.168505241918 36.5929126845775
"2393" 478.4 124.833133411708 32.5804580015655
"2394" 478.6 122.220599960988 29.0578986891783
"2395" 478.8 119.165447206634 25.4679026537042
"2396" 479 115.79631337029 21.4190857237068
"2397" 479.2 112.919373805872 17.8740153206637
"2398" 479.4 110.148382250985 15.3525133108587
"2399" 479.6 106.745995537912 12.3807049439571
"2400" 479.8 103.988932347011 10.4749601818811
"2401" 480 100.815688116226 8.83442960224721
"2402" 480.2 97.413780093817 7.19161199609102
"2403" 480.4 93.4283581085975 5.37437425723907
"2404" 480.6 89.8137731205115 3.90231282251829
"2405" 480.8 86.0855113060433 2.90053778622787
"2406" 481 82.2560347657651 1.89561312438972
"2407" 481.2 78.259106587417 1.22921656918193
"2408" 481.4 73.9073379290961 0.68801331831241
"2409" 481.6 69.5231483201807 0.433343251036474
"2410" 481.8 65.9318847689936 0.252589953558665
"2411" 482 62.5753753539002 0.563309957672138
"2412" 482.2 58.1206060222715 1.01494298352738
"2413" 482.4 54.5333823070435 1.45751364599816
"2414" 482.6 51.3605663728371 2.47164148302953
"2415" 482.8 47.6028215780875 3.93317989221709
"2416" 483 43.8168234569463 5.57014468803573
"2417" 483.2 39.587580002163 7.37063190192279
"2418" 483.4 36.4514489472579 8.93474757876829
"2419" 483.6 33.2619198016401 11.5677422564759
"2420" 483.8 29.943094323176 14.5920997650981
"2421" 484 26.3237326227413 17.4368173524183
"2422" 484.2 22.4849179225308 20.0995896876526
"2423" 484.4 18.8600063555981 21.9678809209085
"2424" 484.6 16.9966780145762 24.2987681501141
"2425" 484.8 14.1437792619218 27.8205920352375
"2426" 485 11.9367427131807 31.5982081027846
"2427" 485.2 10.1429834726334 35.4374763206193
"2428" 485.4 8.2890665669011 39.484121971399
"2429" 485.6 6.5994507267782 43.8632574456021
"2430" 485.8 4.71370723720791 48.2163320568152
"2431" 486 2.68571926351119 52.7962789294117
"2432" 486.2 1.47406579541987 57.0428347438716
"2433" 486.4 0.99926382975261 61.1572610350071
"2434" 486.6 0.631519118702208 66.0480979813726
"2435" 486.8 1.12051939835961 70.4036506560183
"2436" 487 2.67920308856505 74.8531072560897
"2437" 487.2 4.64714248357156 79.6753918147853
"2438" 487.4 6.1822921143102 84.1509315182569
"2439" 487.6 6.69925776417649 89.0091762990526
"2440" 487.8 6.34702608852008 92.5295803756923
"2441" 488 6.43957467604909 93.1061210323418
"2442" 488.2 7.2823551900305 96.2015936140989
"2443" 488.4 9.07734381308887 99.2359435221294
"2444" 488.6 11.2636621004186 103.202770604607
"2445" 488.8 14.085832870598 105.969191655505
"2446" 489 17.6892797657869 108.76265018716
"2447" 489.2 21.3463295263637 111.563117037986
"2448" 489.4 24.3919125309579 114.924478004575
"2449" 489.6 26.1557596366901 118.759466596983
"2450" 489.8 26.6287392654789 120.589574314812
"2451" 490 27.3102222716322 120.744634366473
"2452" 490.2 29.8343091927235 121.959800998628
"2453" 490.4 32.6153391184367 122.793079920035
"2454" 490.6 36.1780896923246 123.655960258518
"2455" 490.8 40.2600447507781 124.934375263264
"2456" 491 44.1031076092024 126.373173382452
"2457" 491.2 47.4725429980789 128.821215873438
"2458" 491.4 48.9792126248699 130.477580198499
"2459" 491.6 49.6195783903692 131.271022822228
"2460" 491.8 49.7447630722079 131.354847541922
"2461" 492 49.7407399277574 131.269465947694
"2462" 492.2 49.8106621783079 131.315020961485
"2463" 492.4 49.8076686031996 131.319415600643
"2464" 492.6 49.8338489008246 131.278421435985
"2465" 492.8 50.9477680751566 131.827941879213
"2466" 493 54.0664248409881 132.75355659709
"2467" 493.2 57.7232927545373 133.509413688424
"2468" 493.4 61.3971201333943 134.032250585628
"2469" 493.6 65.3701733408079 134.542489118493
"2470" 493.8 69.8850657562933 134.491205149226
"2471" 494 74.515851452276 134.094621374645
"2472" 494.2 78.6635767599396 133.235216554628
"2473" 494.4 82.7727674389936 131.314410969393
"2474" 494.6 87.1107611372079 129.250128238423
"2475" 494.8 91.5735487022079 128.830391908006
"2476" 495 93.2863449593921 129.40593834365
"2477" 495.2 93.2452456032818 129.33928430349
"2478" 495.4 93.3014096141625 129.286880437433
"2479" 495.6 93.6961195847251 128.881745079481
"2480" 495.8 95.7789497445079 128.039252521582
"2481" 496 98.4075918656079 126.943458813724
"2482" 496.2 100.822104462365 124.877788603989
"2483" 496.4 103.712924831453 122.501450965971
"2484" 496.6 106.657532338794 119.610980700258
"2485" 496.8 109.423593441136 116.583873632386
"2486" 497 112.071987424195 113.544168277429
"2487" 497.2 115.784504429287 109.590383993087
"2488" 497.4 119.422399035604 107.111402973754
"2489" 497.6 123.314470884301 105.198955102666
"2490" 497.8 124.278616543305 104.524227806909
"2491" 498 124.267176382849 103.934844171159
"2492" 498.2 124.038092583276 102.106395770089
"2493" 498.4 123.916655777205 99.3773862799852
"2494" 498.6 124.439080232738 95.6237969681175
"2495" 498.8 125.18029420375 90.6480511315358
"2496" 499 125.981304598367 86.4949824630821
"2497" 499.2 127.576039187537 81.6652283378275
"2498" 499.4 129.633139268927 77.1020722004312
"2499" 499.6 131.602768856526 72.9273543007228
"2500" 499.8 133.946561378315 68.6416449283754
"2501" 500 134.965277877216 66.493566491744
"2502" 500.2 134.944239770804 63.6224379732578
"2503" 500.4 134.060502576504 60.9729239424877
"2504" 500.6 132.839715626273 57.60495571704
"2505" 500.8 131.67956403203 53.0805302777498
"2506" 501 130.411353519609 48.8228177678845
"2507" 501.2 129.608430955186 44.4195788347357
"2508" 501.4 129.363502218772 40.1070306751034
"2509" 501.6 128.089647571483 37.446235437337
"2510" 501.8 125.916609705694 34.952064327444
"2511" 502 123.503813809089 31.8310565426118
"2512" 502.2 120.650795000284 28.1188372743759
"2513" 502.4 118.037166599743 24.5292223930271
"2514" 502.6 115.08098097427 20.3278748708725
"2515" 502.8 112.422925253355 17.3590894392701
"2516" 503 109.130559232546 14.3810385079798
"2517" 503.2 106.14308188569 12.1917726253092
"2518" 503.4 102.967443901583 10.6483896477147
"2519" 503.6 98.9405919153286 8.18067114820795
"2520" 503.8 95.016678213129 5.84064295590645
"2521" 504 92.3668404731079 4.92828016637313
"2522" 504.2 88.5419465232204 4.48882021865579
"2523" 504.4 84.0091729478482 3.43990906132317
"2524" 504.6 79.6435702571113 1.85065987602397
"2525" 504.8 75.652430835017 1.11076719574556
"2526" 505 71.8346630714563 1.0577032502699
"2527" 505.2 67.4350119986079 1.41720504106829
"2528" 505.4 62.6333316965997 1.09207537091001
"2529" 505.6 58.3663422410875 1.13530050309058
"2530" 505.8 54.2549091584964 1.71197198874906
"2531" 506 50.8655055085892 2.36010031676204
"2532" 506.2 47.526241644937 4.06077445526969
"2533" 506.4 44.0867038489565 6.23639195426691
"2534" 506.6 40.7971288884079 8.44675390543496
"2535" 506.8 37.1819646478055 9.99568748259146
"2536" 507 33.8260534278211 10.638697185773
"2537" 507.2 30.8119370438483 11.7724949988955
"2538" 507.4 28.9825867464376 13.7380890889156
"2539" 507.6 26.9229263467246 16.3034520461016
"2540" 507.8 24.4785576519413 19.5742296416183
"2541" 508 21.691481770121 22.7892592642357
"2542" 508.2 18.6722998982568 25.7490469785835
"2543" 508.4 15.1247765249404 28.6410202019696
"2544" 508.6 12.3075790283419 30.8852186687193
"2545" 508.8 11.163850252625 33.9189789155984
"2546" 509 10.485537025017 37.3083633611637
"2547" 509.2 11.2408567937793 37.9921565739469
"2548" 509.4 12.0767733688085 38.1644496910301
"2549" 509.6 12.9694008069579 39.5362066555474
"2550" 509.8 14.3325360201746 42.158576843485
"2551" 510 15.4680752465829 44.8741744938576
"2552" 510.2 15.7134914310495 46.0324585454344
"2553" 510.4 15.6053650509579 45.988564689037
"2554" 510.6 15.5890386958431 45.9304382128967
"2555" 510.8 15.4872958191954 46.076403550237
"2556" 511 15.2928435326352 45.8353873567456
"2557" 511.2 15.0125869013251 45.6217982297497
"2558" 511.4 14.3782889463181 45.4440149268996
"2559" 511.6 13.0446559589857 45.5119067020738
"2560" 511.8 12.0734235869965 44.9686998743136
"2561" 512 11.0136617803679 44.6361207229983
"2562" 512.2 9.68295360251074 43.8803353665605
"2563" 512.4 7.33792845391547 43.4070119787164
"2564" 512.6 5.69649397255822 43.3958307430422
"2565" 512.8 5.31510856753376 43.6621456648497
"2566" 513 5.0054237293409 43.9246726700768
"2567" 513.2 5.07154646925631 44.1901259890344
"2568" 513.4 5.1634108816277 45.1816846018258
"2569" 513.6 5.51914075620793 46.1806679242925
"2570" 513.8 6.16377074743167 47.8834166560956
"2571" 514 6.37437380673276 50.46804824454
"2572" 514.2 6.80006579279939 53.9418982232012
"2573" 514.4 7.09339717970792 57.7254883967224
"2574" 514.6 7.45737480060909 61.8648962416927
"2575" 514.8 7.36892908767901 65.9583949923998
"2576" 515 6.88237195230903 69.7103158246363
"2577" 515.2 6.69577810070792 73.7365239021829
"2578" 515.4 7.40541946237838 77.9597890569728
"2579" 515.6 9.00533027661295 81.8582798044038
"2580" 515.8 10.2675374568579 86.2988245806683
"2581" 516 11.6049513665541 90.6427860649304
"2582" 516.2 12.8614626159321 94.5643856964321
"2583" 516.4 14.4986696109452 98.4996796212047
"2584" 516.6 16.1520280901966 102.134191553422
"2585" 516.8 18.0729804856587 106.0707882441
"2586" 517 20.260157315616 109.813624043872
"2587" 517.2 23.0081519971914 113.39039664465
"2588" 517.4 26.5129223315765 116.75370802951
"2589" 517.6 30.3426018117879 119.168021871635
"2590" 517.8 34.1866078583931 120.572111350648
"2591" 518 37.9963941396458 120.915087718434
"2592" 518.2 41.8948169419662 121.143681571051
"2593" 518.4 45.8342160439265 121.38218443921
"2594" 518.6 47.8843657932737 120.811310296301
"2595" 518.8 48.6575241652803 120.220420588558
"2596" 519 48.8612729600287 120.125141883396
"2597" 519.2 48.7567613895092 119.887178655873
"2598" 519.4 49.1280150279387 118.743177797172
"2599" 519.6 50.479021918298 116.55997151018
"2600" 519.8 51.9784829517337 113.822966449509
"2601" 520 52.9373580876875 111.090372146549
"2602" 520.2 53.5925649947295 107.87893170863
"2603" 520.4 54.4594494797664 104.131777019064
"2604" 520.6 55.2238173655298 100.944199913998
"2605" 520.8 56.0930436265079 97.1637597205983
"2606" 521 57.2293769187558 93.5801748380525
"2607" 521.2 58.1886856978872 90.0401795235907
"2608" 521.4 58.6936706686862 86.6968046383879
"2609" 521.6 58.8956733346127 83.2849407974707
"2610" 521.8 59.1827374366583 79.9098480726629
"2611" 522 60.1444190564018 75.8517514518754
"2612" 522.2 61.6877198062569 72.8321368186065
"2613" 522.4 64.2230926830909 70.3771744035289
"2614" 522.6 67.4133639830775 68.5291184369313
"2615" 522.8 70.4395230952413 67.8319239975516
"2616" 523 73.9964048667869 67.0326417283867
"2617" 523.2 78.2220680566436 66.4807043727826
"2618" 523.4 82.015355635117 66.3893481545865
"2619" 523.6 86.0321942166217 66.3316379309924
"2620" 523.8 89.6812131346557 66.0269839197052
"2621" 524 93.8092986844079 65.1845583197183
"2622" 524.2 98.77215651105 64.3589500760709
"2623" 524.4 103.234239477811 63.4545295339809
"2624" 524.6 107.586137121069 62.7109586364925
"2625" 524.8 112.146071273357 62.2409672931534
"2626" 525 116.485913305708 61.5359183503274
"2627" 525.2 121.092260822098 60.6052256891583
"2628" 525.4 126.139809314524 58.5050372703051
"2629" 525.6 129.377796990046 56.2841472239372
"2630" 525.8 130.363489766767 55.5792281435698
"2631" 526 129.502022909925 55.9226685855466
"2632" 526.2 128.649551208456 56.22149365314
"2633" 526.4 128.684482367013 57.5079064675692
"2634" 526.6 128.515730517296 59.3075356897242
"2635" 526.8 128.577735861238 61.0567704927565
"2636" 527 128.875254637983 63.7832604307155
"2637" 527.2 129.923662209798 67.0161874765151
"2638" 527.4 132.000826083272 70.1760681520001
"2639" 527.6 133.524621752304 72.2670159718253
"2640" 527.8 132.792466374208 71.5210943966006
"2641" 528 131.833387992562 70.6491724729141
"2642" 528.2 130.580536462708 70.7288768193221
"2643" 528.4 128.144415071823 70.856198842944
"2644" 528.6 126.672032277165 70.6875584038254
"2645" 528.8 123.497578194748 70.6495994673783
"2646" 529 119.625201430944 70.6474553691915
"2647" 529.2 115.515033345609 71.0406500311328
"2648" 529.4 111.971501503024 71.6340405867977
"2649" 529.6 108.27259777603 72.9756447082786
"2650" 529.8 105.54113169819 74.674277806319
"2651" 530 102.900092995253 77.3232326702045
"2652" 530.2 100.726120546237 79.951103347234
"2653" 530.4 98.2768689301974 83.6762254348924
"2654" 530.6 96.2483481270591 87.2891630389878
"2655" 530.8 94.6566396727717 91.466288224614
"2656" 531 94.0203089534352 95.4576894755638
"2657" 531.2 93.9844663937849 99.6720096635568
"2658" 531.4 94.3046910724378 104.051704931756
"2659" 531.6 94.7392082927079 108.371998409718
"2660" 531.8 95.8481311815631 111.912055962391
"2661" 532 97.9277855857645 115.422448135188
"2662" 532.2 100.708391838798 118.314082417315
"2663" 532.4 103.342930095329 120.260388131851
"2664" 532.6 103.63959607765 120.96389151061
"2665" 532.8 102.719412673223 121.824847352292
"2666" 533 100.87498274082 122.757832576586
"2667" 533.2 97.9990693991931 123.941176679131
"2668" 533.4 94.2783452631197 124.591042253156
"2669" 533.6 90.6277399406355 125.421405791189
"2670" 533.8 87.4057234778631 127.273003020001
"2671" 534 85.652849564235 129.834355833464
"2672" 534.2 85.4785765262079 131.34047075812
"2673" 534.4 85.5055347279269 131.419174404072
"2674" 534.6 85.5055347279269 131.419174404072
"2675" 534.8 85.5160286986711 131.331756450037
"2676" 535 85.4756396699328 131.391887183876
"2677" 535.2 85.4793378681008 131.357546124447
"2678" 535.4 85.4823379491312 131.276520356337
"2679" 535.6 85.4983253607141 131.080662757621
"2680" 535.8 85.2657125551806 130.3749676944
"2681" 536 84.7458664828931 129.599994307315
"2682" 536.2 83.2497791541251 128.935744788098
"2683" 536.4 81.0394636696648 127.867012138529
"2684" 536.6 78.4071432076697 126.32539444005
"2685" 536.8 75.7539896305651 124.462741103236
"2686" 537 73.3460715430298 122.588056295299
"2687" 537.2 71.1467756958589 120.306067839641
"2688" 537.4 70.0993012969842 118.236822620999
"2689" 537.6 70.1162358076475 116.293560407434
"2690" 537.8 70.9267298828143 115.293358038423
"2691" 538 71.7898056459207 113.474283749742
"2692" 538.2 72.9436891270412 110.852226254435
"2693" 538.4 74.5553807284309 109.202609803295
"2694" 538.6 76.3349534359512 107.534858452133
"2695" 538.8 77.373669572393 105.113833721546
"2696" 539 77.0461431651925 102.762135755003
"2697" 539.2 75.2818870397746 100.177771311663
"2698" 539.4 73.0668509891541 97.8617408253644
"2699" 539.6 70.2475720098733 96.0584771053175
"2700" 539.8 67.2239438471862 94.6376286449139
"2701" 540 63.1229627382195 92.639139124902
"2702" 540.2 58.5764725511167 90.8886989431716
"2703" 540.4 54.7922106870895 89.2875610959064
"2704" 540.6 51.3135028277695 87.338200968532
"2705" 540.8 47.7431337610753 85.0643748705897
"2706" 541 43.1716735553566 82.6105815866332
"2707" 541.2 39.2503798995863 81.2826123168021
"2708" 541.4 35.0441171363566 80.3463568874575
"2709" 541.6 30.4714030620568 79.6897163119485
"2710" 541.8 25.9573924372833 78.8385878753608
"2711" 542 21.6808001835105 77.5405581285183
"2712" 542.2 17.6641806721789 75.9063302834506
"2713" 542.4 13.5909650932621 73.0500061558654
"2714" 542.6 11.6246304304457 70.4759570356646
"2715" 542.8 11.4720266739079 68.7426976442365
"2716" 543 11.5511056012279 65.4510028653583
"2717" 543.2 11.1866424691713 62.1727744396098
"2718" 543.4 10.3934022246389 57.7932210423631
"2719" 543.6 9.49328608193206 54.3086938042424
"2720" 543.8 9.36654612046072 54.363188952052
"2721" 544 10.199835141387 55.969234808078
"2722" 544.2 10.0980277515401 56.7087736598365
"2723" 544.4 10.9406497548794 58.0447228851783
"2724" 544.6 11.6916903609079 59.6393974835092
"2725" 544.8 11.5452479029079 63.0954574041783
"2726" 545 11.6816386892345 67.2331355476159
"2727" 545.2 12.5044914818321 71.5275516129872
"2728" 545.4 13.6280281863569 75.9939251999388
"2729" 545.6 14.8455283881988 80.0965359002547
"2730" 545.8 16.3647645132641 84.3734080045568
"2731" 546 17.4558544657982 89.1090778241409
"2732" 546.2 17.8078165479667 93.64607167913
"2733" 546.4 17.7113575681899 98.6126246956087
"2734" 546.6 17.5812614511785 103.163814167293
"2735" 546.8 17.6010900121165 108.110088634555
"2736" 547 17.7253827007918 110.716165144168
"2737" 547.2 18.0016064988157 111.059367880294
"2738" 547.4 19.5903508509905 112.034019628551
"2739" 547.6 22.3706928052908 113.932825744115
"2740" 547.8 26.0905188002596 116.49759789176
"2741" 548 29.9061536454367 118.999135886849
"2742" 548.2 33.5678077258371 120.655621628765
"2743" 548.4 37.2362834819549 122.464050410006
"2744" 548.6 41.3172642693525 124.521120126362
"2745" 548.8 45.2731548888923 126.938262956013
"2746" 549 48.9417702608413 129.431365382418
"2747" 549.2 53.0486762935218 132.008828562258
"2748" 549.4 57.0956654392213 133.790897311815
"2749" 549.6 60.7959385634222 134.426677762804
"2750" 549.8 64.7614923500563 133.881395431276
"2751" 550 68.9050358490609 132.889805250842
"2752" 550.2 73.4480474359697 131.460502028394
"2753" 550.4 78.0194222706695 130.153783708826
"2754" 550.6 82.6842890112302 128.794114026324
"2755" 550.8 87.5264538107079 127.485011882031
"2756" 551 91.8748520032841 127.276404711455
"2757" 551.2 95.2978905024189 128.420456869995
"2758" 551.4 90.8874310834521 125.701277927739
"2759" 551.6 89.8984714865968 119.447014826018
"2760" 551.8 89.3710634789972 114.147040563117
"2761" 552 90.2692265985174 109.101548951352
"2762" 552.2 93.136476946819 104.760031904263
"2763" 552.4 97.0055796665174 101.673588109399
"2764" 552.6 101.325935371012 99.1008612154531
"2765" 552.8 106.005074600569 96.8417078958871
"2766" 553 111.264676437785 94.752658056608
"2767" 553.2 116.149658892531 92.7924250088029
"2768" 553.4 121.423031819168 91.2653801910183
"2769" 553.6 126.66824046352 89.7449749025391
"2770" 553.8 129.439562285019 87.9974492252627
"2771" 554 129.172711583775 85.3411369967516
"2772" 554.2 127.626930082663 81.4941202053072
"2773" 554.4 126.163578721623 76.4807293156353
"2774" 554.6 124.607637945407 71.3053593196643
"2775" 554.8 123.738476038158 66.2166649388183
"2776" 555 123.688790204194 61.117828186304
"2777" 555.2 124.041971827174 55.5678158787641
"2778" 555.4 124.189958136172 50.1585499266423
"2779" 555.6 124.244035342026 45.0701245508365
"2780" 555.8 124.644299715866 39.1726976596235
"2781" 556 125.952005174147 34.5579469619306
"2782" 556.2 125.408354422581 34.0752097770946
"2783" 556.4 123.627763686208 31.6614314163031
"2784" 556.6 121.45089452247 28.2584487093958
"2785" 556.8 118.499497103208 24.7640423575183
"2786" 557 115.703549488996 20.7446122762375
"2787" 557.2 112.850156251024 17.7164807855036
"2788" 557.4 110.384381184281 15.3444615664552
"2789" 557.6 106.72966626007 13.0035553544196
"2790" 557.8 102.922009471313 10.2537550291979
"2791" 558 99.8348949853242 8.03678247638457
"2792" 558.2 96.5944759193971 6.883690386221
"2793" 558.4 92.53802665677 5.04699453384588
"2794" 558.6 88.290414960417 3.42385720734556
"2795" 558.8 86.3450080918004 3.11425945553852
"2796" 559 82.5050124569884 2.19329351593902
"2797" 559.2 77.7461833085582 1.73022960556919
"2798" 559.4 73.0582624726315 1.65295727124759
"2799" 559.6 67.8740747175633 1.65783589727733
"2800" 559.8 63.1406587032766 1.35972225690064
"2801" 560 58.1544891054031 1.62689354204268
"2802" 560.2 53.9165872415738 2.89091617882317
"2803" 560.4 49.2000147721175 4.21759789158456
"2804" 560.6 44.797004934417 5.29242934560011
"2805" 560.8 41.5830922169693 7.15967059201829
"2806" 561 38.0411763078531 9.74170808455055
"2807" 561.2 34.4415262112079 12.2646733729666
"2808" 561.4 31.089803885972 14.6481802476924
"2809" 561.6 27.5857726163727 17.6117464481603
"2810" 561.8 25.3912648395956 21.0306950371306
"2811" 562 23.2881878653193 24.7672661499198
"2812" 562.2 21.1426241503605 28.2606454463393
"2813" 562.4 19.2119085206699 31.8738980068226
"2814" 562.6 18.2439443388508 35.6223372978219
"2815" 562.8 17.4214668867138 39.7272201298771
"2816" 563 16.0411180158499 43.9480409809887
"2817" 563.2 14.9079918941112 48.1924611969376
"2818" 563.4 13.8530479114807 52.0098936700751
"2819" 563.6 13.5294032956315 56.1438227908272
"2820" 563.8 14.2059063653158 60.6136364036457
"2821" 564 15.6670191226159 64.6725691292576
"2822" 564.2 17.576878756357 68.2423523607025
"2823" 564.4 19.5917617343557 71.8110687729728
"2824" 564.6 21.7273663159886 75.6598561953692
"2825" 564.8 23.6149659693943 79.2667996537283
"2826" 565 25.445863865335 83.1055469973403
"2827" 565.2 26.8763617619368 86.4461486947593
"2828" 565.4 28.6963716320783 89.490980973259
"2829" 565.6 30.2581842227079 92.631608047974
"2830" 565.8 32.8570094881028 95.1272129262603
"2831" 566 35.8910353556709 97.3165017403516
"2832" 566.2 39.4788755766709 99.1844330788331
"2833" 566.4 42.9094066523206 99.8745164639127
"2834" 566.6 46.691644079891 99.5157380167577
"2835" 566.8 49.8291266621427 99.1215479037792
"2836" 567 53.2734630697849 98.6007697056529
"2837" 567.2 57.6892664187079 98.3710441661403
"2838" 567.4 61.4930290960291 99.0538660773468
"2839" 567.6 64.2292314221715 101.176337791647
"2840" 567.8 67.0240096789842 104.054024917045
"2841" 568 69.9758889479613 106.518357783984
"2842" 568.2 73.3074927176702 107.948548805254
"2843" 568.4 78.0494088628276 109.702262290075
"2844" 568.6 81.5049571325663 111.273984503301
"2845" 568.8 85.8823684328679 112.654142893218
"2846" 569 90.042736787553 113.820482138237
"2847" 569.2 94.4034621694884 114.656940342287
"2848" 569.4 99.0892695041178 114.569678058977
"2849" 569.6 103.649783568769 114.064643790243
"2850" 569.8 106.220387957956 114.74999994477
"2851" 570 107.632325609546 117.269105399512
"2852" 570.2 107.111765462983 117.768011593706
"2853" 570.4 106.734816943689 116.848448515518
"2854" 570.6 105.732377355753 115.431048709791
"2855" 570.8 104.678577227791 114.313174617537
"2856" 571 104.421793977953 113.408356424457
"2857" 571.2 104.660684822208 111.727330293634
"2858" 571.4 105.956823636397 109.399676178674
"2859" 571.6 107.387585108676 105.889842202905
"2860" 571.8 109.461705787822 102.600616439766
"2861" 572 112.396789286169 98.8591418804239
"2862" 572.2 115.632490197431 95.5994564336737
"2863" 572.4 118.750018308144 92.5155154120254
"2864" 572.6 121.987176209066 89.6853855807541
"2865" 572.8 125.257718256379 86.782061134468
"2866" 573 127.476620384715 84.4924625200662
"2867" 573.2 128.396282753161 83.6305489413671
"2868" 573.4 127.874255122841 84.3326167385294
"2869" 573.6 127.035354951716 84.6328017732895
"2870" 573.8 126.646230510756 85.2578295053754
"2871" 574 126.61519374568 87.9652370607225
"2872" 574.2 126.037091635112 91.5771746219954
"2873" 574.4 126.163319071875 95.5963240418516
"2874" 574.6 125.873730001949 98.2540195127701
"2875" 574.8 125.416765397606 99.5155009683249
"2876" 575 124.871897591767 102.018464310469
"2877" 575.2 123.797767374812 103.528006576226
"2878" 575.4 122.446727912702 105.423549298048
"2879" 575.6 120.643150909987 108.756770812584
"2880" 575.8 118.863449682649 111.898900919959
"2881" 576 116.484298131539 114.553981203658
"2882" 576.2 113.958457629985 116.799502162139
"2883" 576.4 110.961553619387 118.990430690223
"2884" 576.6 107.770506906157 121.266593508547
"2885" 576.8 104.120362649587 123.038816535432
"2886" 577 100.616799085326 124.574333323232
"2887" 577.2 97.1591903640152 126.694129808264
"2888" 577.4 93.8494469537922 129.095307716816
"2889" 577.6 91.3928696691114 130.498787333141
"2890" 577.8 89.5777321670977 131.441733894967
"2891" 578 87.7878742907254 131.867872398611
"2892" 578.2 85.5748875488013 132.470010822612
"2893" 578.4 85.3131954127746 132.458146141268
"2894" 578.6 83.799460264996 132.779167403069
"2895" 578.8 83.272270205045 132.591590478625
"2896" 579 80.9384383262163 133.04527204894
"2897" 579.2 77.465543163032 133.715104705577
"2898" 579.4 73.5752039583965 134.671979116348
"2899" 579.6 69.5985088557137 134.989331244417
"2900" 579.8 64.947487155217 135.066361417582
"2901" 580 60.8005187586428 134.74431709358
"2902" 580.2 56.5918807382175 134.19872166449
"2903" 580.4 52.6683821444222 133.02805303834
"2904" 580.6 49.2724065568655 131.192677765013
"2905" 580.8 46.0016433483286 128.861927247742
"2906" 581 43.1847685643422 126.895331975487
"2907" 581.2 39.9817780637079 126.316143491696
"2908" 581.4 37.9320644246865 126.932889966788
"2909" 581.6 37.9609205007514 126.943950239578
"2910" 581.8 38.155560561518 127.018004938946
"2911" 582 38.2882098996377 127.014769344317
"2912" 582.2 38.3402392223842 127.097796561174
"2913" 582.4 38.3448758852585 127.168281014648
"2914" 582.6 38.4628280171444 127.079128033046
"2915" 582.8 38.6094877693993 127.098616197121
"2916" 583 38.6381549140433 127.255644128803
"2917" 583.2 38.6638782065896 127.32089380903
"2918" 583.4 38.7882829351373 127.39815409523
"2919" 583.6 38.8961014452544 127.755532690396
"2920" 583.8 38.9769749142662 127.713118701828
"2921" 584 39.0468890283114 127.728604009846
"2922" 584.2 39.146883116275 127.678337378104
"2923" 584.4 39.427083328119 127.609382623417
"2924" 584.6 39.7434088383443 127.706529562491
"2925" 584.8 39.6528807733988 127.228739393236
"2926" 585 39.5317091486543 126.607450564911
"2927" 585.2 39.4709957239343 126.819402264471
"2928" 585.4 39.4931171972171 126.748507894785
"2929" 585.6 39.4910452161204 126.842863941431
"2930" 585.8 39.5540213779982 126.797616302244
"2931" 586 39.611758547819 126.947206477555
"2932" 586.2 39.6120176462939 126.866694428655
"2933" 586.4 39.6036228557079 126.840118977018
"2934" 586.6 39.6076657456527 126.743119007595
"2935" 586.8 39.6036228557079 126.730320400518
"2936" 587 39.6009275957447 126.714827349847
"2937" 587.2 39.4890743072723 126.670369030527
"2938" 587.4 39.53646453102 126.568769628725
"2939" 587.6 39.5313284777079 126.577436306658
"2940" 587.8 39.5252714769054 126.605136036229
"2941" 588 39.5149387584719 126.638253271155
"2942" 588.2 39.5149387584719 126.638253271155
"2943" 588.4 39.5299382012079 126.601063848436
"2944" 588.6 39.5100623964301 126.653054735574
"2945" 588.8 39.4937910122079 126.730320400518
"2946" 589 39.4074945637436 126.845347480661
"2947" 589.2 39.4844151231287 126.992765778494
"2948" 589.4 39.91167193156 127.736699069148
"2949" 589.6 40.7791204239782 128.712036329889
"2950" 589.8 42.0497690223547 129.53495795242
"2951" 590 43.5822373362908 130.2139297822
"2952" 590.2 45.3554687468275 130.842993168116
"2953" 590.4 47.8984232182193 131.583916566257
"2954" 590.6 50.7389764637415 132.473583371298
"2955" 590.8 53.0574331906757 133.248577829083
"2956" 591 55.6630582713803 133.48356388157
"2957" 591.2 58.9265387769238 134.179155647166
"2958" 591.4 62.5331323371695 135.04002145937
"2959" 591.6 65.7970333163566 135.411530013845
"2960" 591.8 68.4168421147443 135.2061050604
"2961" 592 70.5512409400943 134.670753819223
"2962" 592.2 73.3873749075293 134.45543453284
"2963" 592.4 75.4906660803104 133.775842722391
"2964" 592.6 77.6883078461151 132.490472069479
"2965" 592.8 80.8591258644534 131.035090045236
"2966" 593 84.6930703037079 130.017328418525
"2967" 593.2 88.5594292502079 130.213298029746
"2968" 593.4 89.556105557921 130.321273845067
"2969" 593.6 89.9699001054706 130.338785482442
"2970" 593.8 92.2071568108217 130.084108057563
"2971" 594 95.4173005438818 129.295242426708
"2972" 594.2 97.9015855144298 127.841949775616
"2973" 594.4 101.021334318016 125.832780874012
"2974" 594.6 104.128523390011 123.893857174268
"2975" 594.8 107.532993329045 121.777689935077
"2976" 595 108.980737333208 120.175219178208
"2977" 595.2 110.373937626817 118.277160901855
"2978" 595.4 113.280887429614 115.842575650267
"2979" 595.6 115.920112899799 114.334726559586
"2980" 595.8 116.417378235364 113.464017193482
"2981" 596 116.400406635601 112.841905828065
"2982" 596.2 116.799929180413 111.695284451998
"2983" 596.4 116.731936635148 110.99047486209
"2984" 596.6 119.207460804383 108.436736791187
"2985" 596.8 121.656458553554 106.691755341409
"2986" 597 121.733576618981 106.458439032297
"2987" 597.2 121.747565129989 106.379057931702
"2988" 597.4 121.675159394669 105.861188714294
"2989" 597.6 120.616581585309 105.174300618627
"2990" 597.8 119.789157806444 104.004086736273
"2991" 598 118.700123270668 102.138074430354
"2992" 598.2 117.041831405885 100.128659127872
"2993" 598.4 114.672892005034 96.9335327923661
"2994" 598.6 112.685552932245 93.7452212114817
"2995" 598.8 111.580090962708 90.4397629878788
"2996" 599 111.184825921203 87.2290679186201
"2997" 599.2 111.440512994927 83.3135614085574
"2998" 599.4 112.58778312247 79.799528841756
"2999" 599.6 114.92909050816 76.1044624612802
"3000" 599.8 118.220181156218 72.8652886718155
"3001" 600 121.606349595777 70.7595494901907
"3002" 600.2 125.554461464965 69.2403792509372
"3003" 600.4 129.675917610536 67.7553962479852
"3004" 600.6 133.221989118512 66.7623566876457
"3005" 600.8 132.89492225975 66.7678055779045
"3006" 601 131.91979981061 66.9231075447438
"3007" 601.2 130.677425027806 66.047276148969
"3008" 601.4 128.827459131936 65.4417238091874
"3009" 601.6 125.332083786465 63.3451707381611
"3010" 601.8 122.449864988091 61.581789088507
"3011" 602 118.808376947873 58.6349488641736
"3012" 602.2 115.70964417453 54.8271407355946
"3013" 602.4 113.222126496836 50.7600918143494
"3014" 602.6 111.618819546642 47.2788000483654
"3015" 602.8 110.441560869159 42.988206087633
"3016" 603 109.524571370417 37.5239678386546
"3017" 603.2 109.51693704115 32.8039540520891
"3018" 603.4 110.078748115985 28.6211402507578
"3019" 603.6 110.869845041408 23.9991122745683
"3020" 603.8 111.172049022917 19.9342358833547
"3021" 604 109.519207320197 17.2210671568431
"3022" 604.2 107.715056089065 16.647978748265
"3023" 604.4 104.455665381008 16.3666472267983
"3024" 604.6 99.8431586671197 15.9871532056286
"3025" 604.8 95.3184584262353 16.3286037748128
"3026" 605 90.6907047104497 17.0429967627997
"3027" 605.2 85.7977900118015 17.6734767302557
"3028" 605.4 81.2064607489279 18.0297296655183
"3029" 605.6 76.7780408190079 18.1175685267183
"3030" 605.8 72.1728186490234 18.3325968798908
"3031" 606 67.694038238916 18.9059075679243
"3032" 606.2 63.7965146416263 20.0830377389775
"3033" 606.4 59.9574016652609 21.9669774440124
"3034" 606.6 56.5321094961186 23.9405530337683
"3035" 606.8 53.4188997416722 26.1979594815719
"3036" 607 51.1268137695829 28.9703735381969
"3037" 607.2 49.6186080247907 31.978345004961
"3038" 607.4 48.7693350438417 35.2820932558272
"3039" 607.6 48.2100461123679 39.0202895302783
"3040" 607.8 48.2005975647353 42.6697335041895
"3041" 608 48.7820028584647 45.8087695200183
"3042" 608.2 49.9307845729106 48.3267179567818
"3043" 608.4 51.689349942381 50.3231802230375
"3044" 608.6 54.1534076808911 52.4553551050946
"3045" 608.8 56.9800040661557 55.4923484534287
"3046" 609 59.6834681261785 58.3036629902956
"3047" 609.2 62.7371875874791 60.8158156368997
"3048" 609.4 66.3410868373479 63.4321730387783
"3049" 609.6 69.2532282441852 65.3296255298819
"3050" 609.8 72.9060215131725 66.9091164338687
"3051" 610 76.5837491392661 67.8280654429253
"3052" 610.2 79.9420593380314 68.5004753300183
"3053" 610.4 83.1813224360219 69.5354758650881
"3054" 610.6 87.7413508354222 71.1173414032683
"3055" 610.8 91.4881857251079 72.6698932749783
"3056" 611 95.4334540195227 74.7684829563887
"3057" 611.2 99.2823460434649 77.8330122808781
"3058" 611.4 102.005451833734 82.0769729997025
"3059" 611.6 103.728228388551 86.4476096082444
"3060" 611.8 104.560005632333 90.8444856477683
"3061" 612 104.191720284089 95.0386169866135
"3062" 612.2 103.679680692066 99.0650863698358
"3063" 612.4 102.898145238422 102.436766184988
"3064" 612.6 101.684546951812 105.217424307664
"3065" 612.8 100.431362964534 106.674007752764
"3066" 613 98.174076774141 109.489146474057
"3067" 613.2 95.7882432081887 113.040690189461
"3068" 613.4 94.0438591042045 116.670499098432
"3069" 613.6 93.4167125333038 120.419158386902
"3070" 613.8 94.0523931646879 124.254728495698
"3071" 614 95.653591471726 127.070299125344
"3072" 614.2 95.7749558592897 127.199459772836
"3073" 614.4 95.415205574637 126.415092229276
"3074" 614.6 94.6183282756014 126.096867074557
"3075" 614.8 93.0471322552715 127.650632105364
"3076" 615 91.5838040359197 129.79176306293
"3077" 615.2 89.6869434917079 131.222565943916
"3078" 615.4 87.6775609122653 132.181249731133
"3079" 615.6 84.9820815869959 132.66421738267
"3080" 615.8 83.6828027137079 132.561202699913
"3081" 616 82.403428148817 131.932111142946
"3082" 616.2 80.9852967005484 130.873701038871
"3083" 616.4 78.8520321304329 129.495872046112
"3084" 616.6 75.41458446005 128.517436704867
"3085" 616.8 71.5319579701185 128.314764759416
"3086" 617 67.5283690655829 128.854922855793
"3087" 617.2 63.6367053913238 130.305469171921
"3088" 617.4 59.8740406314956 132.666190930074
"3089" 617.6 57.8693186211669 133.855228028592
"3090" 617.8 56.6590308808483 133.397212913966
"3091" 618 55.3448557956352 131.809669094
"3092" 618.2 52.5301847659903 130.34075594543
"3093" 618.4 49.1466371578142 128.885117464331
"3094" 618.6 45.0634397803872 127.736462073226
"3095" 618.8 41.046352256745 127.496199360055
"3096" 619 37.0813668732138 127.337441941165
"3097" 619.2 34.4870366435974 125.839192727156
"3098" 619.4 32.6151967042653 123.405763502231
"3099" 619.6 30.573697995225 120.337048741586
"3100" 619.8 28.7664577196096 116.96586317825
"3101" 620 26.6659610014971 113.733079266633
"3102" 620.2 25.0721211071795 110.642333521075
"3103" 620.4 23.8898241035293 107.439756210197
"3104" 620.6 22.3618641833616 104.503776157627
"3105" 620.8 19.7283542822331 101.863703122678
"3106" 621 16.7178752410169 99.4040454625969
"3107" 621.2 13.205467951104 97.8119420703884
"3108" 621.4 9.31563901935823 97.2416560849324
"3109" 621.6 8.69893903741701 97.3089600199456
"3110" 621.8 9.26842778541284 96.8861073202642
"3111" 622 9.36778018611803 95.5820680469003
"3112" 622.2 9.55614091624507 92.9995702792811
"3113" 622.4 9.66028479257585 89.9339861313202
"3114" 622.6 10.5061239795453 86.2702063974761
"3115" 622.8 11.5719521158373 82.1559735853948
"3116" 623 12.5849893547079 78.2511413688862
"3117" 623.2 13.2609866366369 74.0602974424247
"3118" 623.4 13.3069328138116 69.724774091561
"3119" 623.6 13.2621594794596 65.9087241035769
"3120" 623.8 13.5105056892679 61.6226924980583
"3121" 624 13.7086535997464 57.156030099076
"3122" 624.2 13.7382237114579 53.2863341144798
"3123" 624.4 12.8086228673766 49.3501043307472
"3124" 624.6 11.4934506631338 45.0428905604812
"3125" 624.8 10.4037674802869 40.4947752561937
"3126" 625 8.84942956124862 37.081059415902
"3127" 625.2 9.25773056632557 36.8647066531242
"3128" 625.4 9.95924202638233 35.9945641996055
"3129" 625.6 11.5141288805829 35.012705139377
"3130" 625.8 14.3776470302252 33.5984105816562
"3131" 626 18.1493914034888 32.2998435349059
"3132" 626.2 22.1070963808908 30.8259694810469
"3133" 626.4 25.5631521079538 28.7377908392642
"3134" 626.6 28.3955756781872 25.3498513307579
"3135" 626.8 30.6000582391537 22.2907081583677
"3136" 627 33.3419002542615 18.8963541443219
"3137" 627.2 36.2812095898329 15.7451706476603
"3138" 627.4 39.8183502800787 12.7914739821587
"3139" 627.6 43.1768188309079 10.2340307340183
"3140" 627.8 47.0967468867887 8.87143721944065
"3141" 628 51.4372999425541 9.19657495349906
"3142" 628.2 55.7214458893329 10.4604902980495
"3143" 628.4 59.6026891010664 12.6896517279428
"3144" 628.6 62.8520538295192 15.1908494894711
"3145" 628.8 65.4638965139279 17.8628358292383
"3146" 629 68.201377127589 20.58120288027
"3147" 629.2 70.6618069536711 22.7316922356359
"3148" 629.4 73.54023610963 24.5862732336611
"3149" 629.6 76.7181150236948 25.9915711798801
"3150" 629.8 79.5447572576508 26.5626476106611
"3151" 630 83.4476219450655 26.4318657678858
"3152" 630.2 86.972168611914 25.7349076331862
"3153" 630.4 90.3904415742569 24.7561483422144
"3154" 630.6 93.2337425142876 23.1021441582221
"3155" 630.8 94.4252105069963 21.3203189060244
"3156" 631 94.3746939135557 21.1359154818661
"3157" 631.2 94.145188181384 21.770613560638
"3158" 631.4 94.7025976782079 23.2001164794221
"3159" 631.6 95.5742212485887 25.8094314534223
"3160" 631.8 96.3565838843968 29.3292231715516
"3161" 632 96.7451294034521 33.6968800347857
"3162" 632.2 96.6023411707663 36.8229181352154
"3163" 632.4 96.4821918960775 40.7166616243661
"3164" 632.6 96.2072046399762 44.7161397831402
"3165" 632.8 95.7881819864253 48.5298646767574
"3166" 633 94.5254023040279 52.0497206082783
"3167" 633.2 92.3065813805931 55.1668725198223
"3168" 633.4 89.2860188601904 57.848221824354
"3169" 633.6 86.2315758889645 60.5766780592683
"3170" 633.8 83.1100392842276 62.4446985778801
"3171" 634 79.6529628110802 63.5720954291132
"3172" 634.2 75.7959808389741 64.2770480708816
"3173" 634.4 72.1645401517848 64.1991864793337
"3174" 634.6 68.3255216122555 64.118989277304
"3175" 634.8 65.0759109957475 63.3026179659391
"3176" 635 61.3538708314015 61.7455016155586
"3177" 635.2 58.251802591506 59.8967714894029
"3178" 635.4 54.3707398961531 57.3391241426073
"3179" 635.6 50.8500805952741 55.3822365798492
"3180" 635.8 47.2696840056896 53.849248764266
"3181" 636 43.0583335694352 52.7648975180789
"3182" 636.2 38.3292103906335 52.2641998772166
"3183" 636.4 34.0506540622814 51.8363884328786
"3184" 636.6 29.61593564041 51.7861728761459
"3185" 636.8 25.0961992062481 51.9526811072373
"3186" 637 20.3735945215821 52.4272241114289
"3187" 637.2 16.9632550167141 53.4060126393351
"3188" 637.4 13.4752733567256 55.2075276684183
"3189" 637.6 10.1245106260208 57.4461918292809
"3190" 637.8 7.3094793935503 60.2854731389857
"3191" 638 4.89791643437633 62.9974477274709
"3192" 638.2 4.32969372641987 64.3981459065835
"3193" 638.4 5.27709229348506 64.1419946933326
"3194" 638.6 5.6384642405042 63.5459840077035
"3195" 638.8 5.21614861534596 62.5695559032882
"3196" 639 4.67953733034125 60.875574184185
"3197" 639.2 4.1548111541494 58.4437823072576
"3198" 639.4 2.92736173660447 55.4988094092941
"3199" 639.6 3.02323339791141 54.0372791193497
"3200" 639.8 3.50170320981318 53.9043277218428
"3201" 640 3.43109469192825 53.7626528413912
"3202" 640.2 3.34883783698862 53.552458599492
"3203" 640.4 3.45106674177769 53.6440470081636
"3204" 640.6 3.51328839282592 53.7988323912854
"3205" 640.8 4.04844584996758 54.1934983840128
"3206" 641 4.95137282857532 54.0454826234271
"3207" 641.2 6.27799637299064 53.1325070310654
"3208" 641.4 7.81394235080133 51.2926654561996
"3209" 641.6 9.5120984327407 48.8147305487888
"3210" 641.8 9.60894337842479 49.0101256059219
"3211" 642 9.7973525649222 48.7589527005004
"3212" 642.2 9.86716286710542 48.7139989354841
"3213" 642.4 9.94652893244656 48.5774404433535
"3214" 642.6 10.0292393784326 48.5537339325183
"3215" 642.8 10.0067021681884 48.5764297276607
"3216" 643 10.049306359121 48.5155431233009
"3217" 643.2 10.0620684116202 48.4940189172288
"3218" 643.4 10.0662613481517 48.4143267511194
"3219" 643.6 10.0345917794812 48.4886208231985
"3220" 643.8 10.0417155682281 48.48582383029
"3221" 644 9.98464624914036 48.5911247991102
"3222" 644.2 9.98603366666987 48.5978920556759
"3223" 644.4 9.99971673078485 48.5935509987216
"3224" 644.6 9.98281952409254 48.6019970430677
"3225" 644.8 9.95900982375337 48.6685233534047
"3226" 645 9.98161258075737 48.6140628207051
"3227" 645.2 9.98161258075737 48.6140628207051
"3228" 645.4 9.97123829253938 48.6869726545632
"3229" 645.6 9.96743268224423 48.6831613048172
"3230" 645.8 9.95523029960622 48.6846237610013
"3231" 646 9.89823581891601 48.7079596787004
"3232" 646.2 9.89852771139757 48.6976079293114
"3233" 646.4 9.89881626796505 48.6861196447554
"3234" 646.6 9.92596649163056 48.6052967999354
"3235" 646.8 9.99770058680451 48.4089994453137
"3236" 647 10.2994089059226 48.0276438205766
"3237" 647.2 10.8099036065807 47.2735967718218
"3238" 647.4 11.906028867617 46.0296143841149
"3239" 647.6 13.5878018388383 44.3276822000563
"3240" 647.8 16.2271974343666 42.9960850274015
"3241" 648 18.6652802108679 41.8397078346526
"3242" 648.2 21.0445955331265 40.2613879515009
"3243" 648.4 23.5026599734974 38.1164481956323
"3244" 648.6 25.699821318199 36.3803852468349
"3245" 648.8 28.9346241428716 34.6545650394547
"3246" 649 32.3438062188943 33.5713430807885
"3247" 649.2 36.0220864491251 33.5476860965547
"3248" 649.4 39.4423313372813 33.735533038298
"3249" 649.6 42.6950231440879 34.5844270396783
"3250" 649.8 45.776986029619 35.7691130139738
"3251" 650 49.5410843013981 37.555318776631
"3252" 650.2 52.3290712436942 39.1591872363676
"3253" 650.4 54.9198768240857 41.1468032941072
"3254" 650.6 57.2256968810525 43.5430610562953
"3255" 650.8 59.5401669592944 46.4312366379205
"3256" 651 61.0163796959039 49.9692453106399
"3257" 651.2 61.6272951262297 53.7158583117357
"3258" 651.4 61.9793647905716 57.640397945291
"3259" 651.6 61.5796826007226 61.4712135207536
"3260" 651.8 60.8794050328791 65.7108895782101
"3261" 652 59.8485455188099 69.9241221790591
"3262" 652.2 58.3012213259795 74.4218422701839
"3263" 652.4 56.9753594359579 77.4399094333933
"3264" 652.6 55.0842803869772 80.2390692971145
"3265" 652.8 53.6295035669273 82.6500880142893
"3266" 653 52.8566653047079 85.755204819997
"3267" 653.2 53.0936448228904 89.5397620225115
"3268" 653.4 54.4013516164964 93.8597234793452
"3269" 653.6 56.7896275380067 97.0806877244268
"3270" 653.8 59.8728638917627 99.6687315184909
"3271" 654 63.3242919601052 101.971493444813
"3272" 654.2 67.3549503653198 104.35597100242
"3273" 654.4 71.3644077172373 106.924236002979
"3274" 654.6 74.7335413914857 109.144248397768
"3275" 654.8 79.1462471442978 111.71951213268
"3276" 655 82.6445256864879 114.303317512248
"3277" 655.2 86.250269678966 117.404525177147
"3278" 655.4 89.868830621071 121.393550099426
"3279" 655.6 92.0617980700287 125.735227641169
"3280" 655.8 92.6020931959595 128.357464466457
"3281" 656 92.5813356027668 128.446192272489
"3282" 656.2 92.2468703055925 128.574373416095
"3283" 656.4 91.6452785436897 128.733978060164
"3284" 656.6 90.3086582906716 129.9357733884
"3285" 656.8 89.3752419470264 130.776919334432
"3286" 657 89.3757532684579 130.768468047352
"3287" 657.2 89.4512068520006 130.278689031311
"3288" 657.4 89.9122395809387 129.438685287518
"3289" 657.6 90.3663683840568 129.38336042339
"3290" 657.8 91.3497607871548 129.494913608817
"3291" 658 91.269335607319 128.626718036611
"3292" 658.2 92.8148942127558 127.528992237799
"3293" 658.4 96.7000099159288 127.383049361429
"3294" 658.6 96.7010795972267 126.974622233231
"3295" 658.8 96.8056253722109 126.937425499905
"3296" 659 96.8169189627398 126.932433703757
"3297" 659.2 96.4108627661042 126.580469513094
"3298" 659.4 96.3930632780563 125.478616628418
"3299" 659.6 97.7799615951419 123.613836276339
"3300" 659.8 100.785592087439 121.10525486598
"3301" 660 104.46183893561 118.504038816077
"3302" 660.2 108.555490964785 116.375470032134
"3303" 660.4 113.088833654997 114.870147847703
"3304" 660.6 116.930271145822 113.380992706507
"3305" 660.8 118.892293567166 110.798192761412
"3306" 661 121.494526989419 107.440962787961
"3307" 661.2 124.240940664883 103.845343412001
"3308" 661.4 126.714780843746 99.9581127758107
"3309" 661.6 128.782627135404 96.0727773242615
"3310" 661.8 130.116547582688 91.7662913439399
"3311" 662 131.819903082888 87.3975423361783
"3312" 662.2 133.459312923898 82.9139522680306
"3313" 662.4 133.923501445805 78.8923639794534
"3314" 662.6 135.024372363839 73.8160748361893
"3315" 662.8 135.397492331828 69.7814587225183
"3316" 663 135.376990387708 65.8084779326829
"3317" 663.2 135.292183521208 62.7636155291765
"3318" 663.4 134.225598847124 59.3810526205351
"3319" 663.6 133.280338368342 54.7668188992942
"3320" 663.8 132.696798555721 49.5846615065015
"3321" 664 131.857978121968 45.6243079114983
"3322" 664.2 130.989140442449 42.6652769409627
"3323" 664.4 129.67273018453 39.4754197825406
"3324" 664.6 128.214285859708 36.8775587277525
"3325" 664.8 126.382833935238 33.7496722034451
"3326" 665 124.531634233473 30.548920299783
"3327" 665.2 122.347835927381 27.583613495076
"3328" 665.4 119.807969974688 24.5520503007261
"3329" 665.6 117.208677695192 21.2082213607151
"3330" 665.8 114.797248711895 18.6610714803933
"3331" 666 112.693312833699 17.107615956682
"3332" 666.2 109.821271750646 14.7142654328533
"3333" 666.4 106.27014375965 12.156913496826
"3334" 666.6 103.434675707366 10.2621498816585
"3335" 666.8 100.417382274136 8.6717160491207
"3336" 667 96.7827462293443 7.03456675940011
"3337" 667.2 92.4728850116597 5.13331893192174
"3338" 667.4 88.5275351555896 3.3615494191248
"3339" 667.6 84.7797130481502 2.33134857413368
"3340" 667.8 81.4515049069032 1.39686956506563
"3341" 668 78.0074918186716 0.889839150909201
"3342" 668.2 74.7195596930672 0.582275626114101
"3343" 668.4 71.012915052815 0.136483073750434
"3344" 668.6 67.3023689260733 0.119892629499061
"3345" 668.8 63.2174692082079 0.352158849018292
"3346" 669 60.3841799572418 0.560590045086088
"3347" 669.2 56.0189934779343 1.25955085858433
"3348" 669.4 52.3841904824444 1.89379021366018
"3349" 669.6 49.2291439015402 2.65438706595378
"3350" 669.8 45.5837773690355 4.21656392077691
"3351" 670 41.6023069845161 5.9646535268555
"3352" 670.2 37.7325116905393 7.94148937167492
"3353" 670.4 33.3126628256487 10.1976477737579
"3354" 670.6 29.8870861791155 12.8859050490509
"3355" 670.8 26.4604122502079 15.8264382304183
"3356" 671 22.6093046889832 19.0339548483385
"3357" 671.2 19.1724178891486 21.4545767890013
"3358" 671.4 16.3725632240452 24.0491605014502
"3359" 671.6 14.6310702145169 27.1874244223666
"3360" 671.8 13.2392309305836 31.1373056763426
"3361" 672 11.6566930955215 35.3797657453403
"3362" 672.2 10.2617666311825 39.9280322023912
"3363" 672.4 8.47084626669687 44.1878756172117
"3364" 672.6 5.56540691738925 47.5824388327106
"3365" 672.8 3.18247772147081 50.1361917670234
"3366" 673 2.23638898937458 53.1158938333357
"3367" 673.2 1.77356331316004 56.9544931047311
"3368" 673.4 1.31975163145939 61.4105625145213
"3369" 673.6 1.13776546592042 66.4948213326183
"3370" 673.8 0.829879505758767 71.172861022459
"3371" 674 0.682426090016903 75.2495923244677
"3372" 674.2 1.18157882088183 78.7352143793498
"3373" 674.4 1.80970099419006 82.4684228119111
"3374" 674.6 3.33126980798961 85.5465754600746
"3375" 674.8 5.57352762283509 89.7688192465848
"3376" 675 7.78359728913415 94.0481441134609
"3377" 675.2 9.59236686622406 98.5994528492764
"3378" 675.4 11.1232910970643 102.902861230056
"3379" 675.6 13.090779075031 106.317357355111
"3380" 675.8 15.9325237337239 109.222119728619
"3381" 676 19.3571740879632 112.315168990024
"3382" 676.2 22.9812228851434 114.990137124002
"3383" 676.4 26.6411284749739 117.607693991316
"3384" 676.6 29.3394539462951 120.501166275594
"3385" 676.8 31.2884370373954 123.806933301206
"3386" 677 33.5600260786613 125.731892930272
"3387" 677.2 36.6015524667079 127.39597427055
"3388" 677.4 39.7486008891279 128.920802001693
"3389" 677.6 43.3317003458096 130.351192101256
"3390" 677.8 46.7320233041251 131.041326224127
"3391" 678 50.0454931198865 131.34447486534
"3392" 678.2 52.0667912968704 131.236179483637
"3393" 678.4 53.9254136279964 130.970234662288
"3394" 678.6 56.9557989076394 131.602240094933
"3395" 678.8 59.7807756023783 133.305353593275
"3396" 679 62.4699850618736 134.921294207418
"3397" 679.2 64.7647253035142 134.613858193218
"3398" 679.4 67.6154024809625 133.688888366946
"3399" 679.6 71.1063786586153 132.282603972666
"3400" 679.8 74.7573873856045 130.821642530377
"3401" 680 78.6520735682961 129.02030247641
"3402" 680.2 82.235384354637 127.157472281999
"3403" 680.4 85.4307752744663 125.254303294951
"3404" 680.6 88.8486067622079 123.336293516809
"3405" 680.8 92.4549930899824 121.315743539783
"3406" 681 95.7551528450829 119.690209041512
"3407" 681.2 99.3857054496662 118.448152775914
"3408" 681.4 103.53033209952 118.051657916331
"3409" 681.6 107.373938141263 117.852902159796
"3410" 681.8 110.343064706574 116.902574574356
"3411" 682 112.61841522943 116.56580572827
"3412" 682.2 112.313954859377 116.727092194124
"3413" 682.4 111.329193045155 116.403879454025
"3414" 682.6 110.610873115682 115.482708327124
"3415" 682.8 110.472619874083 113.156471380706
"3416" 683 110.947370113639 109.161710003446
"3417" 683.2 111.359841505876 105.286219215762
"3418" 683.4 111.948597803741 101.127452332715
"3419" 683.6 113.147666617139 97.1736656359672
"3420" 683.8 114.98269240288 93.533458248869
"3421" 684 117.338339553768 89.7347552589138
"3422" 684.2 119.54714644774 86.4272157161223
"3423" 684.4 122.416832854708 83.5794798360183
"3424" 684.6 126.06383194947 81.2380797278726
"3425" 684.8 129.882368368749 80.2204006266804
"3426" 685 132.348250014635 80.0281139577004
"3427" 685.2 132.111047267783 79.4789518658485
"3428" 685.4 132.127736923627 77.9289061138572
"3429" 685.6 132.031875658117 75.4353649491679
"3430" 685.8 131.816869631972 71.9518105846683
"3431" 686 131.710163486606 67.7010494738214
"3432" 686.2 131.423044021708 63.1231604296337
"3433" 686.4 130.998360893508 58.7227087619961
"3434" 686.6 130.564033993684 53.9535029507988
"3435" 686.8 130.465937956922 49.2674246797683
"3436" 687 129.78951326997 44.5086149474945
"3437" 687.2 128.428858995831 40.3813414231798
"3438" 687.4 125.884810926865 36.8097985172854
"3439" 687.6 123.083085525196 33.6184052497621
"3440" 687.8 119.496337794661 29.9417698609713
"3441" 688 116.167923968336 27.1220975004469
"3442" 688.2 111.786953735547 23.6171719116057
"3443" 688.4 108.484340471899 20.6842717209006
"3444" 688.6 105.073779393692 16.7977377638451
"3445" 688.8 101.823725880059 13.0524365784819
"3446" 689 98.6865975337228 10.032460212981
"3447" 689.2 95.5239188223683 7.24944301305603
"3448" 689.4 92.0310258502422 5.86164084517583
"3449" 689.6 87.9004381892079 4.70657581325247
"3450" 689.8 84.0127558768892 3.96727698028079
"3451" 690 79.7136594888589 3.24283080643339
"3452" 690.2 75.6630811955988 2.47626221985466
"3453" 690.4 72.0046515543553 1.36129027465413
"3454" 690.6 68.0797732735947 0.92532122948999
"3455" 690.8 64.4548152932079 1.46126345720817
"3456" 691 59.8574818906092 2.17972726049855
"3457" 691.2 55.6011054435227 2.92903655181459
"3458" 691.4 51.7157454273806 4.08531045001829
"3459" 691.6 47.4866480005004 5.24268412432018
"3460" 691.8 43.1983707398211 5.9898668901881
"3461" 692 39.8129494280256 7.66732753983594
"3462" 692.2 36.3629664396293 10.0292378834677
"3463" 692.4 32.9719884168923 13.0299073356216
"3464" 692.6 29.9237763819079 16.2070732956183
"3465" 692.8 27.0664347625696 19.6486746339119
"3466" 693 24.6551951500908 23.3533920746754
"3467" 693.2 22.9117221082975 27.1138165177986
"3468" 693.4 21.7447154847818 29.6658833523251
"3469" 693.6 20.0786591340793 33.2829479128983
"3470" 693.8 18.743371301489 36.9962967883852
"3471" 694 17.9492605391538 40.8293691080438
"3472" 694.2 18.0348732347079 44.513424288398
"3473" 694.4 18.8878727470279 48.3033931780983
"3474" 694.6 20.0093540927628 51.8476912275183
"3475" 694.8 21.1087489882969 55.1301971372392
"3476" 695 23.1478923151299 58.1138261742495
"3477" 695.2 25.2769860230586 59.9300072223495
"3478" 695.4 27.9919966991914 61.5165102455348
"3479" 695.6 30.8754475442813 62.4305847932491
"3480" 695.8 33.5434075922079 62.0297718786449
"3481" 696 36.2020192389036 61.1153275976053
"3482" 696.2 39.2885788835632 59.8918816742551
"3483" 696.4 42.4269924830226 58.8939956788505
"3484" 696.6 45.5916549633279 57.9129645933783
"3485" 696.8 49.2291635846663 56.9197754697266
"3486" 697 53.2149263180293 56.0059201746826
"3487" 697.2 56.7404202856665 55.1000007866045
"3488" 697.4 60.8413887629121 54.2261448987436
"3489" 697.6 63.8938021392342 54.0494416299657
"3490" 697.8 67.9835298622773 54.9084267286387
"3491" 698 71.2248740131777 57.1673954137834
"3492" 698.2 73.2452908560174 59.9083010102564
"3493" 698.4 74.6485493738994 63.937215342146
"3494" 698.6 75.2872877545377 67.5722490662736
"3495" 698.8 75.636603215819 71.5309160414183
"3496" 699 76.0904073360756 74.0237743106212
"3497" 699.2 76.3068406747373 74.2013896549595
"3498" 699.4 77.1505343478143 76.0586667024226
"3499" 699.6 78.8083608974222 78.6594579080897
"3500" 699.8 80.8969903731498 81.9742076245532
"3501" 700 83.0070753717936 85.1668535419897
"3502" 700.2 85.7589573796261 88.1730530092274
"3503" 700.4 89.1576750805111 91.3708559889159
"3504" 700.6 92.463885922887 94.7199383889586
"3505" 700.8 95.9120213693862 97.5267633622096
"3506" 701 99.5956858944253 99.9649282739965
"3507" 701.2 102.599914010463 102.124866068263
"3508" 701.4 105.314445795422 104.28644566319
"3509" 701.6 109.057694339198 107.047991901529
"3510" 701.8 112.028998684428 107.550458780317
"3511" 702 114.671300239186 107.458283299192
"3512" 702.2 114.200933431154 107.33177624366
"3513" 702.4 113.16879010569 106.50622847033
"3514" 702.6 112.417741822468 106.094336738802
"3515" 702.8 111.646393650385 106.504039320066
"3516" 703 110.605685376785 108.037688618053
"3517" 703.2 109.374301439083 110.611600426696
"3518" 703.4 108.468935885606 114.060162215692
"3519" 703.6 108.003899573594 116.87340273745
"3520" 703.8 107.342412334333 116.893659694077
"3521" 704 106.130339489994 116.107137629459
"3522" 704.2 104.080851846613 115.973027432613
"3523" 704.4 100.8808862441 116.343968569437
"3524" 704.6 96.8675713140458 117.136298837694
"3525" 704.8 93.1971098414039 118.143774965309
"3526" 705 89.3885324452174 120.259109957867
"3527" 705.2 86.5552517378566 122.828019641126
"3528" 705.4 84.1321603930504 126.423486022354
"3529" 705.6 82.6934008568454 129.991338122568
"3530" 705.8 82.8391668143601 128.800580516844
"3531" 706 82.2392322812079 123.771318256613
"3532" 706.2 78.9686018848994 122.381206572486
"3533" 706.4 73.1657339922201 120.546785933726
"3534" 706.6 68.2111570260079 117.304112607993
"3535" 706.8 64.2015625259679 113.756520601278
"3536" 707 61.1975183473166 109.969329005236
"3537" 707.2 58.0780475249466 105.321014738844
"3538" 707.4 55.478191559891 101.352931099603
"3539" 707.6 53.2121425616273 96.7783312981876
"3540" 707.8 51.6465360740728 91.9167528272818
"3541" 708 50.3348852150226 87.410912680319
"3542" 708.2 48.5682760278701 82.7218639276805
"3543" 708.4 46.3158964591374 78.5479048001659
"3544" 708.6 44.6801264083769 74.0292753752045
"3545" 708.8 44.035844057942 68.8789299979545
"3546" 709 44.2322505460651 63.972591175304
"3547" 709.2 44.5686453413037 58.88959567638
"3548" 709.4 44.3763156914352 54.2566054513365
"3549" 709.6 43.7712960523025 49.4439926608967
"3550" 709.8 43.1505954140102 44.7107837550183
"3551" 710 42.3393028523592 39.6152629745512
"3552" 710.2 41.9187625042211 34.6988872399525
"3553" 710.4 42.2994953779807 30.3205157743365
"3554" 710.6 43.3308196093208 25.6851697702635
"3555" 710.8 43.9923829583038 21.5177145820046
"3556" 711 44.6195295292045 17.1823875475631
"3557" 711.2 44.8147933026228 13.0420709245077
"3558" 711.4 44.8118807097949 8.66661627238786
"3559" 711.6 44.5264170067543 8.46998208111101
"3560" 711.8 44.4205337063508 9.92947039682186
"3561" 712 44.9533488995204 10.9705961847058
"3562" 712.2 47.5420648421914 12.4081879772964
"3563" 712.4 50.3263086025348 14.444383840576
"3564" 712.6 53.6553606737999 17.1883896529508
"3565" 712.8 57.4591425561365 20.1036270017698
"3566" 713 61.1007779657896 22.6435106657938
"3567" 713.2 64.4727955805603 25.3066487456357
"3568" 713.4 67.9198723090523 28.0272172701441
"3569" 713.6 70.9690319439853 30.5090992617336
"3570" 713.8 74.3707157674982 33.1837041673005
"3571" 714 78.5862646114521 36.0052035965532
"3572" 714.2 81.7884649177222 39.2977139335683
"3573" 714.4 84.0717904927704 41.8445834142995
"3574" 714.6 88.296809063759 44.9624388865584
"3575" 714.8 91.9296051342222 46.4696523804754
"3576" 715 97.0131667805319 47.6639262685623
"3577" 715.2 100.542954128182 48.1087607540709
"3578" 715.4 104.525803610892 47.9142053816762
"3579" 715.6 108.164653453626 48.7813164365365
"3580" 715.8 111.898567764572 49.9427392255231
"3581" 716 116.169294612032 52.6647440829907
"3582" 716.2 118.169297522429 55.8574507808548
"3583" 716.4 120.972324448996 60.0562328066583
"3584" 716.6 123.680935204425 63.8343811073107
"3585" 716.8 126.635089998562 67.2917983171646
"3586" 717 131.039738259158 70.2621652420049
"3587" 717.2 132.416427574383 71.8848824077826
"3588" 717.4 131.803231172285 72.399732469826
"3589" 717.6 130.423500533211 73.5163297643136
"3590" 717.8 129.26142600036 76.3216348009966
"3591" 718 128.270406035046 79.6174523290746
"3592" 718.2 126.951318964922 83.3536084786469
"3593" 718.4 125.325483054984 86.4463585300114
"3594" 718.6 123.283849791476 90.6749401637468
"3595" 718.8 121.49605082427 94.7277955759909
"3596" 719 119.900557158112 98.5740238985567
"3597" 719.2 117.659545004822 102.173084490747
"3598" 719.4 114.559746689769 104.282860403549
"3599" 719.6 110.622357287388 105.467460066038
"3600" 719.8 106.581353404977 106.152552701294
"3601" 720 102.420730049555 106.47457842895
"3602" 720.2 98.0211464903302 106.860031345174
"3603" 720.4 93.8319017594471 107.528299782757
"3604" 720.6 90.1465030474053 108.7089066734
"3605" 720.8 86.959575565869 110.719624617864
"3606" 721 84.2293837189192 113.580781020525
"3607" 721.2 82.5012327443654 116.86198532632
"3608" 721.4 81.4818587125903 119.349416091352
"3609" 721.6 80.9700077435037 122.45281529349
"3610" 721.8 81.1016263823163 126.617450535165
"3611" 722 81.8527267789501 129.651235326913
"3612" 722.2 81.4068817103958 128.896219708929
"3613" 722.4 79.8168201060368 128.455410787005
"3614" 722.6 76.7369020495566 128.180817384808
"3615" 722.8 72.1352443453767 127.739896922103
"3616" 723 68.0078273054771 127.116534973802
"3617" 723.2 64.0132186291789 126.109072970902
"3618" 723.4 62.3388144602079 126.071528941518
"3619" 723.6 58.6129803845541 125.708349034634
"3620" 723.8 54.5152853181427 125.134262831975
"3621" 724 49.9845504744629 124.187501711641
"3622" 724.2 45.6318617597079 122.902658632404
"3623" 724.4 41.0633234854498 121.187263232051
"3624" 724.6 36.4787729668604 119.234559043848
"3625" 724.8 31.8999047045733 117.365064894691
"3626" 725 27.132253394443 115.884984185303
"3627" 725.2 23.2893192038456 114.279687806623
"3628" 725.4 19.9923983453045 113.389793355768
"3629" 725.6 19.8521963329579 112.925436875987
"3630" 725.8 20.6492730812568 112.542434776257
"3631" 726 21.5149643009256 110.925784124312
"3632" 726.2 22.3344650726891 107.834606886245
"3633" 726.4 23.5181237507079 104.548228236721
"3634" 726.6 24.3080934924974 100.697944743235
"3635" 726.8 24.4591845351017 96.7992284466183
"3636" 727 23.6218125119986 93.3515531445183
"3637" 727.2 21.7961381514789 89.8901376853591
"3638" 727.4 19.0243439545169 86.7587037870351
"3639" 727.6 15.6354380557258 83.8814259213933
"3640" 727.8 11.633546639418 81.7265476456159
"3641" 728 7.44949793937872 80.4205543307512
"3642" 728.2 3.53226117163733 79.6241475861006
"3643" 728.4 3.07814931966141 78.5134245854136
"3644" 728.6 4.02606439094705 77.3655169196052
"3645" 728.8 5.67735091172577 77.0974424447861
"3646" 729 7.29023866546117 77.2054585768625
"3647" 729.2 10.3436061780968 76.4710386611294
"3648" 729.4 13.988730587386 75.1821448689018
"3649" 729.6 16.3799153828797 73.6396774137238
"3650" 729.8 17.2085771422897 72.1750676902183
"3651" 730 17.4428850750897 70.9133822293456
"3652" 730.2 17.0578911812454 70.1593488233058
"3653" 730.4 16.9568324910982 69.7341471407744
"3654" 730.6 16.8244985138079 69.3056648910183
"3655" 730.8 16.932091746485 67.9601078134005
"3656" 731 16.6450819318757 65.5710394836223
"3657" 731.2 15.9614550844438 62.0230498736032
"3658" 731.4 14.7418041527956 58.1819775267727
"3659" 731.6 13.0954926719817 54.931252367549
"3660" 731.8 10.791471558653 52.0672883805183
"3661" 732 7.83717071639212 49.6870350291411
"3662" 732.2 5.56963815551826 48.60926424707
"3663" 732.4 5.76120152501968 48.6622407610595
"3664" 732.6 6.84444500110792 48.6542162661637
"3665" 732.8 8.14329512456276 48.1121783668086
"3666" 733 10.6221880224821 46.3105372083247
"3667" 733.2 13.4599625884007 43.9808379112473
"3668" 733.4 16.8040918872641 41.4233234172076
"3669" 733.6 20.0713309648351 38.4427447867293
"3670" 733.8 23.1249469753174 35.3434708794147
"3671" 734 26.4685006417835 32.1337398352334
"3672" 734.2 29.2522801222472 28.8331693779958
"3673" 734.4 30.9902958831708 25.6008120805211
"3674" 734.6 32.6980279051091 21.7701135080842
"3675" 734.8 34.7710217417079 18.342132758179
"3676" 735 36.6120780183767 13.5581826375558
"3677" 735.2 37.341996729199 9.82082425677569
"3678" 735.4 38.1658241771625 9.28988040775091
"3679" 735.6 39.0854107322328 9.47454002806249
"3680" 735.8 40.6032316592079 9.85737992096133
"3681" 736 44.5915275955487 10.7095914475215
"3682" 736.2 47.8403454706716 12.3035675395637
"3683" 736.4 49.5740554394812 14.234018410466
"3684" 736.6 52.0840241152601 17.1924313183434
"3685" 736.8 54.9448784317656 20.4762671777875
"3686" 737 58.6632469176702 23.5548769018485
"3687" 737.2 61.3866960288073 25.7498057363825
"3688" 737.4 63.8856129228329 27.9466760957891
"3689" 737.6 66.6642303096379 30.441164933961
"3690" 737.8 68.2110567229545 33.1653882315388
"3691" 738 68.492288007879 35.9196740444591
"3692" 738.2 67.8304066352079 39.3057658291783
"3693" 738.4 66.1311611074277 42.0826114589227
"3694" 738.6 64.1237503708306 45.331853003687
"3695" 738.8 61.7082504645844 48.3470542591065
"3696" 739 59.0445770103942 50.5695783860379
"3697" 739.2 56.2248418387079 51.7268437376598
"3698" 739.4 53.4019019563686 52.9796622661969
"3699" 739.6 52.646320683217 53.7116052443456
"3700" 739.8 52.5799519484871 54.0766696915582
"3701" 740 52.8173518931643 55.4165134153673
"3702" 740.2 53.6796719186679 56.7798432838983
"3703" 740.4 54.9343176775829 57.4047191826016
"3704" 740.6 56.7544186344986 58.514762930809
"3705" 740.8 58.8949091208723 58.8868328442306
"3706" 741 61.9434198236079 59.1336110538397
"3707" 741.2 64.8513243064754 59.3267617058555
"3708" 741.4 68.0313582303524 59.6775497161516
"3709" 741.6 71.2998007504726 59.0766357420845
"3710" 741.8 73.2030143130829 57.9506621046433
"3711" 742 75.714189938147 56.1387624245549
"3712" 742.2 78.4389163985164 53.1753974185289
"3713" 742.4 80.9522850716292 50.9200229394514
"3714" 742.6 83.931068443286 47.9790070086511
"3715" 742.8 87.3438641637079 45.9394821110897
"3716" 743 91.1177803519832 44.1688421572477
"3717" 743.2 94.8856507507079 43.414390035992
"3718" 743.4 98.8954192417871 43.0583695344242
"3719" 743.6 101.854401632491 42.8680772102792
"3720" 743.8 102.517887091178 43.3913554827914
"3721" 744 103.466132771951 45.4652568306826
"3722" 744.2 103.806796078134 48.5214402335477
"3723" 744.4 104.466042778212 51.9875066810471
"3724" 744.6 104.904224996925 55.9707073392792
"3725" 744.8 105.136072275152 60.3913413643491
"3726" 745 105.028717841655 64.9649061298378
"3727" 745.2 105.011512521787 69.2313130990577
"3728" 745.4 105.323162608398 73.0614733411373
"3729" 745.6 105.651678990044 77.2292114800868
"3730" 745.8 106.11847913344 81.0895593610577
"3731" 746 106.896815032259 85.7581602516088
"3732" 746.2 107.668450195686 89.5996951193738
"3733" 746.4 107.818281505888 93.2731255898754
"3734" 746.6 108.091198348465 96.7107960795994
"3735" 746.8 107.115973306338 97.8604245587131
"3736" 747 105.697330342849 97.6941236902532
"3737" 747.2 103.099542648678 97.3993514125034
"3738" 747.4 99.4410172877308 97.5800555753771
"3739" 747.6 95.9253922025079 98.0274039523254
"3740" 747.8 94.3509295220248 98.4656924753
"3741" 748 94.2438593072582 98.7626333273337
"3742" 748.2 94.3440989336235 98.7687582370313
"3743" 748.4 94.3322672315348 98.7499831557683
"3744" 748.6 94.3360098145961 98.7331281111301
"3745" 748.8 94.4364286160322 98.7183295120926
"3746" 749 94.6461058028536 98.7884005384951
"3747" 749.2 94.6250409817013 98.8068087348341
"3748" 749.4 94.5951431473378 98.7815918368819
"3749" 749.6 94.7804984594372 98.6507791787551
"3750" 749.8 94.867468297869 98.7066286842867
"3751" 750 94.9453310674956 98.8941251226347
"3752" 750.2 95.3555308677439 99.4315505784787
"3753" 750.4 95.5841919645984 100.515709898777
"3754" 750.6 95.3047603226706 102.984329751488
"3755" 750.8 94.9279334322431 105.573217230145
"3756" 751 94.6213005783623 109.044676159276
"3757" 751.2 94.0724277392611 112.192521643933
"3758" 751.4 92.9733956862434 115.809258117289
"3759" 751.6 91.7181003841679 119.057595874698
"3760" 751.8 90.5315857978499 122.621020127767
"3761" 752 89.1274471595256 125.805428862001
"3762" 752.2 87.2269598151341 128.493336180001
"3763" 752.4 85.9148692106434 130.167133907954
"3764" 752.6 85.8995553059607 130.188372271386
"3765" 752.8 85.7615409946401 129.574537763527
"3766" 753 85.5856777667618 128.85725689739
"3767" 753.2 84.1349069464596 128.110540090347
"3768" 753.4 80.943064497672 127.24929640599
"3769" 753.6 77.4095244453295 126.314866327275
"3770" 753.8 73.8682095218421 125.677285730595
"3771" 754 69.5846652466662 124.58619819831
"3772" 754.2 65.3234395228354 123.68469948324
"3773" 754.4 61.1440221086201 123.009038915897
"3774" 754.6 56.4326457491797 122.924485234793
"3775" 754.8 51.9770277214193 123.162972019065
"3776" 755 47.9041644282204 124.414942918575
"3777" 755.2 43.5304502480042 126.200305049759
"3778" 755.4 39.433478728205 127.439251093874
"3779" 755.6 37.2229102703448 126.875696169404
"3780" 755.8 36.6955197105912 125.068701942818
"3781" 756 37.0115913491079 123.637765065841
"3782" 756.2 37.3032184771251 120.65771814808
"3783" 756.4 37.7290604457012 116.787614169079
"3784" 756.6 38.9513699446159 112.942178913534
"3785" 756.8 40.0443766172858 108.89874638581
"3786" 757 41.3173005234682 104.812719623011
"3787" 757.2 42.1448007142216 100.843425878032
"3788" 757.4 42.0267031561338 97.9020941483516
"3789" 757.6 41.6641490975668 97.3777254864846
"3790" 757.8 41.6546994511899 97.3770599913798
"3791" 758 41.4642265854758 97.461157007804
"3792" 758.2 41.5008371999758 97.6127836134469
"3793" 758.4 41.4191564615152 97.728944585946
"3794" 758.6 41.4850900878383 97.7182629912854
"3795" 758.8 41.4924593741709 97.5388099693146
"3796" 759 41.694652183881 97.0269901091529
"3797" 759.2 41.7074440833136 95.2629762509127
"3798" 759.4 41.9705416536149 93.0970587695299
"3799" 759.6 41.8233013711974 89.9938666058155
"3800" 759.8 40.6495711401649 87.10466857027
"3801" 760 38.4747183377079 84.4425800386322
"3802" 760.2 35.3955557537668 82.3623662037046
"3803" 760.4 31.9139095966066 81.1327520975251
"3804" 760.6 28.3722470671495 79.9547008559793
"3805" 760.8 24.6486444651392 78.587762051887
"3806" 761 21.1942368587722 77.6409453984612
"3807" 761.2 17.0309221977559 76.6862349579429
"3808" 761.4 13.4767976168995 74.9954665738387
"3809" 761.6 10.5517927280115 72.7133421402504
"3810" 761.8 9.45010811948984 70.3113731289598
"3811" 762 10.1912827769422 68.4423343695097
"3812" 762.2 12.034636312822 68.0000166008987
"3813" 762.4 14.7257580037368 66.7923564347177
"3814" 762.6 17.9881634418589 64.6029711428108
"3815" 762.8 21.4346737028277 62.18650928418
"3816" 763 24.9818375554012 59.4978902048833
"3817" 763.2 28.5209437768903 56.9513874128301
"3818" 763.4 32.2144540110814 54.8373874069159
"3819" 763.6 35.8279917179785 52.6589089456595
"3820" 763.8 38.5014506718132 50.2662064677551
"3821" 764 40.8702216591114 47.5886622338078
"3822" 764.2 43.2733793266517 44.3292337016808
"3823" 764.4 44.7755846358516 40.717271457647
"3824" 764.6 46.8197796292669 37.0889894012046
"3825" 764.8 49.3738215630287 33.8579886086409
"3826" 765 52.4096064965899 32.1173644155835
"3827" 765.2 55.7496719050576 31.9833627475777
"3828" 765.4 59.5521154792665 32.6602006762528
"3829" 765.6 63.7991711941524 32.9159766705516
"3830" 765.8 68.4302574727848 33.5130181608875
"3831" 766 72.3692298913909 34.8699747522866
"3832" 766.2 75.9005882105885 37.0478263861526
"3833" 766.4 78.8986487286703 39.7888355362739
"3834" 766.6 81.8312011314417 43.3742428094212
"3835" 766.8 84.039358263621 47.6562499159096
"3836" 767 85.5894373932591 51.9315531324041
"3837" 767.2 87.0494102213722 56.3462957618326
"3838" 767.4 88.4689708532201 60.7770827781646
"3839" 767.6 89.5258567879079 65.3254664928933
"3840" 767.8 90.0665223428439 69.8994555927303
"3841" 768 89.9615231004579 74.1917015452683
"3842" 768.2 89.4638475595985 78.4412495763699
"3843" 768.4 88.5500581498301 82.1009707600946
"3844" 768.6 86.9272446392079 85.5072092740626
"3845" 768.8 85.3239681912941 88.9512805373355
"3846" 769 84.1275356817952 92.6713914927767
"3847" 769.2 82.7441065579279 96.1375090255783
"3848" 769.4 80.9899956735105 100.053600465354
"3849" 769.6 79.138722336496 104.07327506831
"3850" 769.8 77.7033988373971 108.324221191295
"3851" 770 76.9416743481644 112.192352358431
"3852" 770.2 77.12630850352 115.003979810958
"3853" 770.4 77.3071981398055 115.292522346091
"3854" 770.6 77.519756289793 115.508282911571
"3855" 770.8 77.5581713057079 115.60591778905
"3856" 771 77.7976464328329 115.451566625602
"3857" 771.2 78.4622745586483 115.445789879303
"3858" 771.4 79.4398507021185 115.381801304919
"3859" 771.6 80.8282208002651 115.308131342333
"3860" 771.8 81.3946393074579 115.033112050718
"3861" 772 82.3129555544996 114.733300937664
"3862" 772.2 83.0271398903897 114.49443357995
"3863" 772.4 84.3481608380992 114.380367469844
"3864" 772.6 87.0114713903338 114.454207613565
"3865" 772.8 90.0051328030241 114.195521145084
"3866" 773 93.6408898577079 113.936399312692
"3867" 773.2 96.8912517826403 113.322510769417
"3868" 773.4 100.403175444312 112.883499919685
"3869" 773.6 104.339543391661 111.836769866012
"3870" 773.8 107.640527338119 111.231074914224
"3871" 774 110.677746993561 111.30900268543
"3872" 774.2 111.521513979508 111.891541870982
"3873" 774.4 111.08116491394 112.828458772809
"3874" 774.6 109.882644768796 113.238449371944
"3875" 774.8 108.401428197884 112.62945615445
"3876" 775 106.125610917475 112.071458392724
"3877" 775.2 103.216997723148 112.107146348473
"3878" 775.4 99.9430719762854 112.35907854961
"3879" 775.6 97.0774704345895 113.071955371163
"3880" 775.8 95.0566577500499 114.423670919651
"3881" 776 93.1593194669771 116.568321378038
"3882" 776.2 90.8571272070227 119.432103908222
"3883" 776.4 88.7204232689079 122.956576598509
"3884" 776.6 87.3484984187079 126.327262334885
"3885" 776.8 87.0158330577879 129.549947845038
"3886" 777 87.2533010646816 129.995383333281
"3887" 777.2 87.2919007108692 129.972566107876
"3888" 777.4 87.1572681285144 129.201850938638
"3889" 777.6 86.8837353041965 128.243793960683
"3890" 777.8 85.805769144714 127.758924242945
"3891" 778 83.6085354671508 127.14284933794
"3892" 778.2 81.3482817111755 125.700780501388
"3893" 778.4 78.2798222171156 123.849681313872
"3894" 778.6 74.9877817699579 122.099072750711
"3895" 778.8 71.7487523346941 120.449084593156
"3896" 779 68.8574827933431 118.807017717951
"3897" 779.2 66.3628944130212 116.589165130048
"3898" 779.4 65.4254220863261 115.236073055764
"3899" 779.6 64.7843108237079 114.865124861525
"3900" 779.8 65.0686085572642 114.909158425945
"3901" 780 65.0400841246674 115.050125884194
"3902" 780.2 64.8753363594174 115.231145158964
"3903" 780.4 64.4715622186295 115.540194888332
"3904" 780.6 63.7048480137392 115.942610259393
"3905" 780.8 63.4117870851695 116.54861394123
"3906" 781 62.9944772835261 116.787892936964
"3907" 781.2 62.8529953835997 116.816977585948
"3908" 781.4 62.9607456967141 116.746733269804
"3909" 781.6 62.8142707300961 116.768989019367
"3910" 781.8 62.8262381316883 116.813284265528
"3911" 782 62.7620518189181 116.875723321146
"3912" 782.2 62.804025771848 116.863134949318
"3913" 782.4 62.6845813749301 116.809137914055
"3914" 782.6 62.0627506373566 116.682266886221
"3915" 782.8 60.2520094337079 117.038243197754
"3916" 783 57.5659205899898 117.510924490508
"3917" 783.2 54.4858376499579 118.550326451268
"3918" 783.4 51.1086927439495 119.183694749938
"3919" 783.6 47.6120658669685 118.981015233737
"3920" 783.8 44.3947779910287 117.984414920188
"3921" 784 40.9493937573886 116.233311912235
"3922" 784.2 37.7121475149534 114.090334572899
"3923" 784.4 34.9776102092436 111.115394271125
"3924" 784.6 32.9530688965361 107.40509732562
"3925" 784.8 31.1263719464838 103.300313817501
"3926" 785 29.6121365546202 99.4123061479306
"3927" 785.2 28.6864723748061 95.4875733045275
"3928" 785.4 28.0422269941208 91.0925359802699
"3929" 785.6 28.2087417841608 87.0377897172258
"3930" 785.8 28.4247125281887 83.0699018271337
"3931" 786 28.3800518293683 79.2786903112258
"3932" 786.2 27.3977321997561 76.0483557876508
"3933" 786.4 26.1459916786197 73.1615325481065
"3934" 786.6 24.5566602962079 69.8993432406985
"3935" 786.8 23.1138692611397 66.7316368987513
"3936" 787 21.9930558549844 64.3918556556536
"3937" 787.2 20.2175290142713 62.6187769362859
"3938" 787.4 16.9173344807955 60.6067324141497
"3939" 787.6 13.6495133763233 59.8292031346337
"3940" 787.8 11.9450358132479 60.0181693001383
"3941" 788 12.3046291226158 59.9092182915972
"3942" 788.2 12.2921044387079 60.0866510789627
"3943" 788.4 12.1515589924395 60.6617903786357
"3944" 788.6 12.3956241072941 61.0412396225976
"3945" 788.8 12.4862144082046 61.3471103527633
"3946" 789 12.3667803941119 62.0618674135812
"3947" 789.2 11.2428978036469 63.3537786405
"3948" 789.4 9.81722689850793 65.2733863572832
"3949" 789.6 8.99200385815657 66.6515068688129
"3950" 789.8 8.93188673394705 67.1443037818716
"3951" 790 9.49589030495363 67.8312268637326
"3952" 790.2 10.3237455179432 68.4983224167536
"3953" 790.4 10.5589148769667 68.7230865615889
"3954" 790.6 10.6860032795186 68.290840178042
"3955" 790.8 10.7780383475215 67.5526096526624
"3956" 791 10.8771041882829 66.8653915283058
"3957" 791.2 10.9736102801415 66.1606651053959
"3958" 791.4 10.2123646185149 65.0203099228253
"3959" 791.6 9.07931016392303 62.7228572115532
"3960" 791.8 7.62703668019161 59.7293194797574
"3961" 792 6.84828465092133 56.7645250434695
"3962" 792.2 5.64605755314125 53.376331409235
"3963" 792.4 3.84111939103935 50.225809397504
"3964" 792.6 4.5096700320067 50.729620357061
"3965" 792.8 4.46509562246373 50.7752400151927
"3966" 793 4.42363852232329 50.7282655037934
"3967" 793.2 4.48342863831147 50.7399600267343
"3968" 793.4 4.75880079897011 50.564922492311
"3969" 793.6 4.77457238381417 50.4710915746495
"3970" 793.8 5.02521860619914 50.1480606310534
"3971" 794 6.24750994302836 47.6844446500625
"3972" 794.2 7.45659111673633 44.2279195606376
"3973" 794.4 8.15374905152273 40.3540846825368
"3974" 794.6 9.35783148396717 36.5789114041109
"3975" 794.8 11.3099849105992 33.9505232580183
"3976" 795 14.0251373774994 31.0851914220825
"3977" 795.2 17.404529384616 28.9508302394453
"3978" 795.4 21.3937500165394 26.7778387212655
"3979" 795.6 25.4461775342244 24.1205342168589
"3980" 795.8 29.0323079188329 21.6685977062629
"3981" 796 31.8641838714073 18.5315697851042
"3982" 796.2 34.851886945164 14.9710550344469
"3983" 796.4 37.7871731362848 12.9476241246612
"3984" 796.6 41.8364238692994 11.4056618856951
"3985" 796.8 46.4373065817689 10.5835115689756
"3986" 797 50.5607944006684 10.8119179787551
"3987" 797.2 54.7837565254517 12.3449083672308
"3988" 797.4 58.4510488204194 13.7813693594029
"3989" 797.6 61.9286828927079 15.3806652755309
"3990" 797.8 65.6158539325803 17.3701594932098
"3991" 798 69.3118392959599 20.1660468508057
"3992" 798.2 73.0609492111644 22.8831450035618
"3993" 798.4 76.7185279253621 25.0279441992814
"3994" 798.6 80.4253094328475 26.6255112474834
"3995" 798.8 84.2705786067764 28.486163964532
"3996" 799 87.98071857408 31.0242635215299
"3997" 799.2 91.1273929790265 33.1634715149652
"3998" 799.4 95.2178251066591 36.8624172136524
"3999" 799.6 98.3514555900413 40.1765092069627
"4000" 799.8 101.183857432272 43.3542400518086
"4001" 800 103.205097287087 46.5735733977079
"4002" 800.2 106.09253460348 51.4076323657978
"4003" 800.4 107.81625109035 55.4166486269632
"4004" 800.6 109.184364965923 59.9464705272084
"4005" 800.8 110.674107164447 64.8549563957084
"4006" 801 112.377122045593 68.8628706316904
"4007" 801.2 114.715086044354 73.2178726321568
"4008" 801.4 117.23544142689 77.0568508860994
"4009" 801.6 117.507826980012 79.4739678451487
"4010" 801.8 116.802095885481 82.3284415098365
"4011" 802 116.019328393905 86.6650602705073
"4012" 802.2 115.394103424397 91.0002369618405
"4013" 802.4 114.623920333872 95.1889636981355
"4014" 802.6 113.194212277552 99.9484142851961
"4015" 802.8 111.651797269729 104.186779566163
"4016" 803 110.556645363377 108.443491317424
"4017" 803.2 109.701265384538 112.549172339231
"4018" 803.4 108.471004931323 116.552836963403
"4019" 803.6 106.955504703822 120.484278650984
"4020" 803.8 105.929134936355 121.524576126459
"4021" 804 105.534289830277 121.425913308225
"4022" 804.2 105.312438901272 121.362957428356
"4023" 804.4 105.353623907562 120.962900627636
"4024" 804.6 105.104680663829 120.549913279005
"4025" 804.8 104.722344804524 119.882356550387
"4026" 805 103.386416866775 118.987062580182
"4027" 805.2 101.407570219494 117.904083401011
"4028" 805.4 99.793088267877 117.353844904408
"4029" 805.6 99.5237078694086 117.05922972442
"4030" 805.8 99.3814342113079 116.943607281818
"4031" 806 99.2919638876531 116.854464875874
"4032" 806.2 99.3367846227149 116.906035181515
"4033" 806.4 99.285804337728 116.858028257092
"4034" 806.6 99.3142726702252 116.909784272046
"4035" 806.8 99.5285180231386 117.020760150172
"4036" 807 99.5465243779885 117.073575093234
"4037" 807.2 99.2304615189957 117.318449616364
"4038" 807.4 98.0373242262979 117.9551233765
"4039" 807.6 95.8462550861318 119.136767192641
"4040" 807.8 93.6272461504408 120.996925166757
"4041" 808 91.2301154311985 123.626266303867
"4042" 808.2 89.6330637194249 125.994877105094
"4043" 808.4 89.4020892911466 128.064196010515
"4044" 808.6 90.0516139263354 129.643212047665
"4045" 808.8 90.8270161812616 125.805653049663
"4046" 809 90.8942679668733 121.582996156327
"4047" 809.2 98.2456155580911 111.792583221915
"4048" 809.4 110.781820390023 108.16720019529
"4049" 809.6 117.010665446875 110.903058928741
"4050" 809.8 115.36542697569 109.896889098761
"4051" 810 115.727893533355 103.607820175617
"4052" 810.2 118.304240492541 96.6176250867564
"4053" 810.4 124.510396763885 88.0102747000106
"4054" 810.6 131.131228028759 84.5091612136825
"4055" 810.8 134.012906010412 80.9470250759812
"4056" 811 134.974273628208 76.2797675776735
"4057" 811.2 135.326596953631 72.1165084494183
"4058" 811.4 135.733425804349 67.2519481205089
"4059" 811.6 135.625484933627 63.3875216176683
"4060" 811.8 135.21053715905 60.048485528217
"4061" 812 134.812140906851 56.2225228210508
"4062" 812.2 133.539679919282 51.2200771420924
"4063" 812.4 132.656652012277 47.1059924370779
"4064" 812.6 131.114183564835 44.1651181021092
"4065" 812.8 129.31620677218 39.523318933207
"4066" 813 127.889042939678 35.8791029605418
"4067" 813.2 125.323810738513 32.4575478087261
"4068" 813.4 122.574122902189 27.9224458543701
"4069" 813.6 120.67252121001 25.0237040798526
"4070" 813.8 118.185168827286 22.1675674484754
"4071" 814 115.279102439934 19.0513920297805
"4072" 814.2 113.34393806844 17.7689580463308
"4073" 814.4 109.682615114051 14.5151295167897
"4074" 814.6 106.052553820744 11.8949837458001
"4075" 814.8 102.967384852205 9.78775264888926
"4076" 815 99.2551163610331 7.93971201279743
"4077" 815.2 95.6860345297769 6.23433362317002
"4078" 815.4 91.6528644137268 4.32424320139565
"4079" 815.6 87.5929040324025 3.24900033440153
"4080" 815.8 82.7029303844432 1.7472466445477
"4081" 816 78.8562315832726 1.01611729985359
"4082" 816.2 74.9380959359936 0.440816084701521
"4083" 816.4 71.2492522596759 0.201076007754292
"4084" 816.6 66.9606202969315 0.0589079925276087
"4085" 816.8 63.1880021282445 0.736453866768292
"4086" 817 58.3413498165947 0.856265520999425
"4087" 817.2 54.4621983458933 1.34834460931631
"4088" 817.4 50.9357666072079 2.41609411613855
"4089" 817.6 46.7942187332449 3.55665063724051
"4090" 817.8 42.6953261284838 5.2539711608114
"4091" 818 38.2514708268412 7.64156434443496
"4092" 818.2 33.5297475738984 10.3165249026056
"4093" 818.4 28.8692288694372 13.1664413351288
"4094" 818.6 25.0972293136576 16.9127285045881
"4095" 818.8 20.866074157095 20.8809507649538
"4096" 819 16.4708528235676 24.6028760259306
"4097" 819.2 13.2693262257464 27.8886765730073
"4098" 819.4 10.8623635987605 31.3095785495709
"4099" 819.6 8.77552765983625 34.717351819029
"4100" 819.8 6.89150974483509 38.5709489049547
"4101" 820 5.05111857624846 43.1581725327264
"4102" 820.2 3.17875905243424 48.0082083734867
"4103" 820.4 2.05089520924126 51.970909630035
"4104" 820.6 1.34593301765298 55.3455601645897
"4105" 820.8 1.08882568859616 59.8901140191536
"4106" 821 0.597453813591257 65.183338335535
"4107" 821.2 0.418455465062759 70.6279703284377
"4108" 821.4 0.423608865344279 74.5583818181252
"4109" 821.6 1.4744468032026 78.7600231696459
"4110" 821.8 2.7040460055472 83.8866544250362
"4111" 822 4.11573386704124 88.5223420693341
"4112" 822.2 6.02163149808155 93.7448974954963
"4113" 822.4 7.68798422776552 98.644304421144
"4114" 822.6 10.0346376246156 102.688936704003
"4115" 822.8 12.632694094814 106.749197630579
"4116" 823 15.5052242524726 110.600498501954
"4117" 823.2 18.8259550452548 114.419155010456
"4118" 823.4 21.451315188693 117.236840495078
"4119" 823.6 24.9129168850226 119.84533656547
"4120" 823.8 27.8690760481233 122.374976866018
"4121" 824 31.5609100830095 124.73826051259
"4122" 824.2 34.991829510411 126.800088246003
"4123" 824.4 38.6335405190647 128.27759007044
"4124" 824.6 43.1195651229308 129.251719036771
"4125" 824.8 47.7580270586746 130.249974769435
"4126" 825 51.2343574496767 132.174499818643
"4127" 825.2 55.1781383684128 133.992026255051
"4128" 825.4 58.7357023828736 133.94377316635
"4129" 825.6 63.2410046032436 134.595297005286
"4130" 825.8 67.8081787621186 135.391336684911
"4131" 826 71.3526002371045 135.259271894622
"4132" 826.2 74.9971071151608 134.270513210603
"4133" 826.4 79.0065723599452 132.655101214934
"4134" 826.6 83.648238655298 131.092938374869
"4135" 826.8 88.0728929220122 130.690570920615
"4136" 827 89.1182436394748 130.888520478644
"4137" 827.2 88.5524778677079 130.152144392202
"4138" 827.4 91.372897267727 130.279541902031
"4139" 827.6 94.3813913434438 129.792941072075
"4140" 827.8 96.9929577213279 128.150381989918
"4141" 828 100.811340211922 125.832324899858
"4142" 828.2 104.778652357819 123.792869594648
"4143" 828.4 108.402008003996 121.345967129845
"4144" 828.6 112.316225818547 119.006513394108
"4145" 828.8 114.887328538379 116.273954028154
"4146" 829 117.186926985091 113.406501834801
"4147" 829.2 120.261217516618 109.272346737018
"4148" 829.4 123.3462768945 105.620433389151
"4149" 829.6 126.280858413164 102.283763657334
"4150" 829.8 127.848781247145 99.3090348482567
"4151" 830 129.384249322007 95.947927866665
"4152" 830.2 130.814835425982 92.5345572849699
"4153" 830.4 132.346397775783 88.8306605935125
"4154" 830.6 133.380971220286 85.2372479390125
"4155" 830.8 133.950483944154 81.7207467909826
"4156" 831 134.300349290241 77.4813246859328
"4157" 831.2 134.866307293727 72.8597818704642
"4158" 831.4 134.975927010798 68.1680099628957
"4159" 831.6 134.950255199587 63.1583433149992
"4160" 831.8 134.384960833514 58.2677202521602
"4161" 832 133.53359647383 53.7543286707953
"4162" 832.2 132.476501562884 48.9418950973281
"4163" 832.4 131.092811364741 44.507398472374
"4164" 832.6 128.952206273453 40.2067704238321
"4165" 832.8 126.245845498727 36.2013940762683
"4166" 833 124.120975343663 32.0930390593941
"4167" 833.2 122.52282442396 28.0643981709623
"4168" 833.4 120.632769448112 25.2764357145183
"4169" 833.6 118.191715454411 22.5965932163562
"4170" 833.8 115.741497477541 19.8429311579975
"4171" 834 113.394008467683 17.8461169199427
"4172" 834.2 110.540821905934 15.6389542094699
"4173" 834.4 106.874142785357 12.3958756794305
"4174" 834.6 103.859968008144 10.43072511646
"4175" 834.8 100.397850097941 8.71131514615003
"4176" 835 97.0959870764563 6.86498538025055
"4177" 835.2 93.6958057794579 5.68925992564667
"4178" 835.4 89.617108215494 3.99899480606453
"4179" 835.6 86.1138426090131 3.52776183428453
"4180" 835.8 82.1655476267079 3.40984072623348
"4181" 836 78.076353708904 3.50689441956731
"4182" 836.2 73.9291823978589 3.30636205824471
"4183" 836.4 70.4132733654629 2.58739609511763
"4184" 836.6 67.1005114727079 1.35841415770184
"4185" 836.8 64.9471435951982 0.695013758863454
"4186" 837 62.7945837269474 0.878140053808712
"4187" 837.2 60.0869367221754 1.40856408800646
"4188" 837.4 56.6004396245042 1.8812056921294
"4189" 837.6 53.2090424692704 2.80391115381943
"4190" 837.8 49.7995652963974 4.269444708745
"4191" 838 45.6068540532234 5.43835626229158
"4192" 838.2 41.8184567175304 6.71527872026681
"4193" 838.4 38.0060687684352 8.3799320444842
"4194" 838.6 34.3416790807534 10.2564895337569
"4195" 838.8 30.5553995081341 12.7863976434773
"4196" 839 27.6384895239401 15.6899742853397
"4197" 839.2 24.5841182570829 19.1396500583987
"4198" 839.4 23.1368828070616 22.0775479186829
"4199" 839.6 24.0568133349732 23.411353772202
"4200" 839.8 24.4904702448271 23.3531427685415
"4201" 840 25.1176932265187 23.5463662523696
"4202" 840.2 25.6330123625079 23.9723119768635
"4203" 840.4 25.6198624275038 23.8878945327938
"4204" 840.6 25.8618049300066 23.9745383074469
"4205" 840.8 26.1729511289487 24.0334073854998
"4206" 841 25.9635539105651 23.7190885580387
"4207" 841.2 25.406746067575 23.6142248945559
"4208" 841.4 24.0590422790096 23.8870850118786
"4209" 841.6 21.9646287896079 24.7579424366016
"4210" 841.8 20.2781546623371 26.1128788029115
"4211" 842 20.4757825182588 27.2061292595931
"4212" 842.2 21.5780207004879 28.1839020202383
"4213" 842.4 22.9324582661715 30.2071916565481
"4214" 842.6 23.9942328023119 32.6977878214411
"4215" 842.8 24.8739522885412 35.5929269648308
"4216" 843 25.9844742617079 38.937089777765
"4217" 843.2 27.9231168684529 41.87370644277
"4218" 843.4 29.6231889729871 44.6623012666936
"4219" 843.6 30.8244466403723 48.0607456930653
"4220" 843.8 31.5112126266279 51.4758400484383
"4221" 844 31.0427572459134 54.7731464507032
"4222" 844.2 30.3100529031985 58.408674091207
"4223" 844.4 29.917433651243 62.3428965621393
"4224" 844.6 29.8017068644702 66.632107944354
"4225" 844.8 30.6017471562145 70.5669038026564
"4226" 845 31.2783691184079 74.7223946650183
"4227" 845.2 31.8062798223942 79.2707827555869
"4228" 845.4 32.3854741008879 83.9571869391783
"4229" 845.6 32.7848959050829 88.55396534356
"4230" 845.8 33.5831588737907 93.413795649668
"4231" 846 34.4738296945903 97.8231539953124
"4232" 846.2 34.9299888836158 101.869611131939
"4233" 846.4 35.5311529175856 106.501315036572
"4234" 846.6 36.8425168748716 111.662628475127
"4235" 846.8 38.9901242742641 115.726424008918
"4236" 847 41.6937162607558 119.542129760551
"4237" 847.2 44.3478535209148 123.036292430225
"4238" 847.4 47.4683030591178 125.943730598379
"4239" 847.6 51.3858178098833 127.985619915474
"4240" 847.8 56.1916002991619 129.115576593074
"4241" 848 60.9526884937006 129.605119626106
"4242" 848.2 65.6084239551694 129.910256096845
"4243" 848.4 70.7840282469355 130.230067841893
"4244" 848.6 74.8976909440805 130.581882231077
"4245" 848.8 75.9277592972454 131.269119056587
"4246" 849 75.6944936030374 131.450389842313
"4247" 849.2 74.6757547326622 130.761496709161
"4248" 849.4 74.2209409687907 130.099108572496
"4249" 849.6 73.7210081657079 129.461386259031
"4250" 849.8 73.8583205395066 128.833604820486
"4251" 850 75.2186252083656 127.802514553589
"4252" 850.2 77.4840117120309 126.353186159497
"4253" 850.4 80.9855156904204 124.575523336706
"4254" 850.6 84.0855194732079 122.971944802214
"4255" 850.8 87.794570512485 120.93176854968
"4256" 851 91.4330599335933 118.962595628636
"4257" 851.2 94.8802269559672 116.61258490674
"4258" 851.4 97.8774917033035 114.613724546754
"4259" 851.6 101.377616080357 112.119979948323
"4260" 851.8 105.021560879422 110.13504983809
"4261" 852 109.631478114884 108.279520172046
"4262" 852.2 113.529419395983 107.309417083671
"4263" 852.4 118.293062461784 107.892021775304
"4264" 852.6 120.23084634529 108.658805600455
"4265" 852.8 119.940232462061 108.642260788214
"4266" 853 119.812249137422 108.352605414388
"4267" 853.2 119.964174170204 108.03957375397
"4268" 853.4 121.904769160509 107.277066644859
"4269" 853.6 123.086120651036 106.625171681714
"4270" 853.8 124.164728192694 105.689776040933
"4271" 854 124.627938590319 105.365621338437
"4272" 854.2 124.540248495708 104.464324860808
"4273" 854.4 125.161963294672 102.701733740891
"4274" 854.6 126.544271559485 99.8548459016744
"4275" 854.8 128.667756293412 96.5641781606294
"4276" 855 130.359550317574 93.9085800692012
"4277" 855.2 130.826623829126 92.0040251602001
"4278" 855.4 131.574785384438 88.8165829914459
"4279" 855.6 132.330710954783 84.855629328924
"4280" 855.8 134.057700743761 80.6946529510719
"4281" 856 134.893994931352 76.9584933856267
"4282" 856.2 135.161419812888 73.4507316485773
"4283" 856.4 135.072207021995 69.6899599087683
"4284" 856.6 135.24995596631 66.2604079861629
"4285" 856.8 135.224813737075 62.6463150825725
"4286" 857 135.067782267791 59.0223638155024
"4287" 857.2 134.671137740148 56.7388518153383
"4288" 857.4 133.26547319642 53.3793813696933
"4289" 857.6 131.673429902694 49.6709152528505
"4290" 857.8 131.073646076614 45.5729604966626
"4291" 858 130.287878774695 41.3714902735925
"4292" 858.2 129.450089076885 39.1244464238232
"4293" 858.4 127.632846949653 36.8132715980365
"4294" 858.6 125.325931551622 33.2007145579722
"4295" 858.8 123.002602686708 29.285491430826
"4296" 859 120.542911771782 25.6736083430924
"4297" 859.2 117.780307380782 22.6331639433404
"4298" 859.4 114.610101031195 19.0930421958341
"4299" 859.6 112.507349457544 16.9677123997166
"4300" 859.8 110.335330069708 14.8455709470183
"4301" 860 108.706889936748 13.3918377941583
"4302" 860.2 107.445245089767 12.541953753783
"4303" 860.4 105.460384148575 11.4748869359099
"4304" 860.6 103.109550892076 10.0452542340709
"4305" 860.8 100.181114633744 8.26942049021472
"4306" 861 96.6588170733703 6.6183706034132
"4307" 861.2 93.0226746907019 4.92951028370692
"4308" 861.4 89.9820338664127 3.62627302778335
"4309" 861.6 86.8796938727258 3.08013062467901
"4310" 861.8 82.5432699342409 2.44424909107218
"4311" 862 77.7774142511355 1.85611040344592
"4312" 862.2 73.1232233879226 1.97556111506124
"4313" 862.4 69.0188266424205 2.79665649828177
"4314" 862.6 65.6798282802241 3.19558779141184
"4315" 862.8 61.7347393209579 2.50478883566303
"4316" 863 57.5990474044043 1.67235601883972
"4317" 863.2 53.9823314276477 1.82584094806649
"4318" 863.4 51.6870357597253 2.31707598325308
"4319" 863.6 50.4403647477079 2.32225902164686
"4320" 863.8 50.2402954741023 2.22646694363801
"4321" 864 50.0193426809579 2.30108358189329
"4322" 864.2 50.1474798317079 2.23589067709642
"4323" 864.4 50.2764128653818 2.29272934237699
"4324" 864.6 50.3810904194698 2.2100204767802
"4325" 864.8 50.4933332963462 2.20705394989063
"4326" 865 50.5707342530006 2.23212471982317
"4327" 865.2 50.6802811150696 2.23041534914595
"4328" 865.4 50.6638821836027 2.22836610359724
"4329" 865.6 50.5023211722464 2.30741811515291
"4330" 865.8 50.4133885054448 2.2900074097025
"4331" 866 50.3932053120808 2.30992329779795
"4332" 866.2 50.0584269856268 2.34337087149127
"4333" 866.4 49.8007817233103 2.44494617459661
"4334" 866.6 49.0714461185775 2.60541659284438
"4335" 866.8 48.7208999318652 2.97005299882728
"4336" 867 48.1954684313216 3.30673872574556
"4337" 867.2 46.5829912459025 4.01883779829937
"4338" 867.4 44.1696657877304 5.08583455722616
"4339" 867.6 41.8570692999321 6.2030347186045
"4340" 867.8 39.2676666285314 7.12479339713006
"4341" 868 36.5086964947359 8.20367716857137
"4342" 868.2 34.5824099895194 9.37058852510206
"4343" 868.4 32.0528244251387 11.329764220526
"4344" 868.6 29.2875224393869 13.5129629606551
"4345" 868.8 27.4457663827133 16.0022725283285
"4346" 869 25.2580731803587 19.560519343177
"4347" 869.2 23.4007543540755 22.7688736295859
"4348" 869.4 21.8407660718598 26.2611737330759
"4349" 869.6 20.565705374246 28.8353417484639
"4350" 869.8 18.4672266811836 31.1919082116832
"4351" 870 15.1987257256186 33.3217956949647
"4352" 870.2 11.4711652476844 33.9298552906771
"4353" 870.4 10.6501074171211 34.0136410025931
"4354" 870.6 10.7944748827661 34.2339567927043
"4355" 870.8 10.5060728031554 34.8798681154658
"4356" 871 10.2435192844881 37.053841266348
"4357" 871.2 10.164812379702 39.4159088718006
"4358" 871.4 10.6213291224352 42.7823214841274
"4359" 871.6 11.5636794536562 46.255536141639
"4360" 871.8 13.0078102088755 49.80340674829
"4361" 872 15.0483607017793 52.7522223577326
"4362" 872.2 16.8072674102169 55.3816274472039
"4363" 872.4 18.0283972370757 58.0892090181086
"4364" 872.6 18.4613519095511 60.838974658685
"4365" 872.8 17.9901332399853 62.9557652797538
"4366" 873 17.3765689367983 66.102985930699
"4367" 873.2 16.4871049631012 69.2316433787711
"4368" 873.4 14.9358001168259 72.4891416307823
"4369" 873.6 12.8718113663958 75.665590080133
"4370" 873.8 10.0754594421788 78.4380976550241
"4371" 874 7.11180475124423 80.8388092225993
"4372" 874.2 4.10032604790345 82.9071935799066
"4373" 874.4 3.25054509219068 84.2054579273286
"4374" 874.6 3.47971417200204 85.3419981620575
"4375" 874.8 4.49020044702836 87.160975944615
"4376" 875 5.98333202347797 89.1492621712001
"4377" 875.2 8.15921435489669 91.8244566162581
"4378" 875.4 11.2201936600686 94.5449376727068
"4379" 875.6 14.2584487336273 97.3409014240183
"4380" 875.8 16.9340849230208 100.174399884236
"4381" 876 18.9208754775068 103.35181120418
"4382" 876.2 20.8477234272464 107.234436894068
"4383" 876.4 21.8952547777249 110.864115930798
"4384" 876.6 22.8372024524876 114.723815043696
"4385" 876.8 23.3825957622424 117.768484863432
"4386" 877 23.7520781868474 118.203056534896
"4387" 877.2 23.5087678019343 118.351791289358
"4388" 877.4 23.454705045198 118.397990015661
"4389" 877.6 23.3116321724451 118.338343068172
"4390" 877.8 23.1381937216441 118.272715156784
"4391" 878 23.1288463307079 118.166031433518
"4392" 878.2 23.0624363788242 118.33030372239
"4393" 878.4 22.8745899370937 118.353640024861
"4394" 878.6 22.7514753812464 118.337767668557
"4395" 878.8 22.7383331093746 118.014404827875
"4396" 879 22.4462550388732 117.88563672163
"4397" 879.2 22.1055350083421 117.770578023848
"4398" 879.4 22.0976977834682 117.702336618713
"4399" 879.6 22.0810854109698 117.772150825756
"4400" 879.8 22.0564724256685 117.744992797648
"4401" 880 22.2114274026491 117.808955390615
"4402" 880.2 22.2666663592329 118.048912951918
"4403" 880.4 22.5493886736217 118.448100190389
"4404" 880.6 22.6578873857799 118.558671143082
"4405" 880.8 22.853470839034 118.840735729692
"4406" 881 23.2136531972079 118.920722915031
"4407" 881.2 23.2846971030487 118.913765873482
"4408" 881.4 23.5614834401292 118.779677284922
"4409" 881.6 24.1279618102886 119.006639890163
"4410" 881.8 25.7387119188267 120.033694348637
"4411" 882 27.2348675569387 121.03937572008
"4412" 882.2 29.2403271302786 122.453924533589
"4413" 882.4 31.8496121718202 123.55790484528
"4414" 882.6 34.6471688118037 124.756282163444
"4415" 882.8 37.2187028254222 126.677230978914
"4416" 883 39.6068851876931 128.748005133033
"4417" 883.2 41.4949030619112 129.089179928623
"4418" 883.4 44.5189208871667 129.39648818753
"4419" 883.6 48.0924334105573 129.872147137717
"4420" 883.8 51.2836292350246 130.741628395318
"4421" 884 54.6030111942266 132.687039965184
"4422" 884.2 58.1975758979237 134.341095413703
"4423" 884.4 60.9598146473746 135.006693100252
"4424" 884.6 64.2551907640355 135.425862838277
"4425" 884.8 67.4463126160316 135.155615793799
"4426" 885 71.1832732758716 134.713675080946
"4427" 885.2 75.1745841222561 134.232341211741
"4428" 885.4 79.0115594932449 133.513432459852
"4429" 885.6 82.9432683008079 132.883158131137
"4430" 885.8 87.3471081422079 132.252215899689
"4431" 886 91.2057224809656 131.388339765534
"4432" 886.2 93.7002243018976 130.394059108329
"4433" 886.4 96.2864568858391 129.007290880395
"4434" 886.6 98.9041310812503 127.09817664834
"4435" 886.8 101.659234952098 124.507674640069
"4436" 887 104.932374119287 121.933214172264
"4437" 887.2 108.171576985187 119.776191396683
"4438" 887.4 111.769440128147 118.295411921751
"4439" 887.6 112.823925004708 117.568393612063
"4440" 887.8 113.786978804768 115.930532415978
"4441" 888 115.569834373997 112.714328779596
"4442" 888.2 117.271516075187 108.791977964831
"4443" 888.4 119.14846105323 104.990901607509
"4444" 888.6 121.632319686851 101.15621522512
"4445" 888.8 123.896911628494 98.2273671726804
"4446" 889 127.344423671194 95.3843105743156
"4447" 889.2 129.990061498867 92.9846967242124
"4448" 889.4 131.02096955369 90.4024019055446
"4449" 889.6 131.558836119126 87.0411295024001
"4450" 889.8 132.356978373059 82.6167426486938
"4451" 890 133.554337896208 78.4133873189234
"4452" 890.2 134.64387967772 74.6191076605398
"4453" 890.4 134.669673315568 70.8867643926183
"4454" 890.6 134.113171914557 66.658466334306
"4455" 890.8 134.091012246595 61.8335445458925
"4456" 891 134.387130898164 57.352717356787
"4457" 891.2 133.774154065147 53.906945820328
"4458" 891.4 132.470670836631 50.0712065667106
"4459" 891.6 131.027358439827 45.7724123754819
"4460" 891.8 129.507989461889 41.651161676978
"4461" 892 127.999951565958 37.9047969922475
"4462" 892.2 125.956797656746 34.4671396371914
"4463" 892.4 123.764543896753 31.4111215940033
"4464" 892.6 121.059573119801 27.1313772287666
"4465" 892.8 118.419226625453 23.4275913611549
"4466" 893 115.91204192342 20.619603588712
"4467" 893.2 113.013421596146 17.8206611431416
"4468" 893.4 110.098898162326 15.36187570369
"4469" 893.6 106.58359067386 12.7455822785945
"4470" 893.8 103.30214603145 10.8323343544674
"4471" 894 99.605804977315 9.05369603664329
"4472" 894.2 96.0208322872045 8.94673707850105
"4473" 894.4 91.9325594270525 9.37641482568045
"4474" 894.6 88.3186217747704 10.35907911281
"4475" 894.8 85.1048125573969 11.9894689509878
"4476" 895 82.8276833607436 14.4599688033576
"4477" 895.2 81.1999374030716 16.7296147028706
"4478" 895.4 80.081288648738 18.9835221192111
"4479" 895.6 79.9147256213233 21.1801042066337
"4480" 895.8 80.2414049507079 23.1723364628142
"4481" 896 80.835700542249 24.9665931561758
"4482" 896.2 82.0759754676527 27.5731190422735
"4483" 896.4 83.8637022206491 29.6317792490183
"4484" 896.6 85.1482167697755 31.4503799958223
"4485" 896.8 87.257721541355 34.6254615665036
"4486" 897 89.3747072509008 37.7997476398897
"4487" 897.2 91.2081658474743 39.5676952931678
"4488" 897.4 94.9279563496857 42.4090802624627
"4489" 897.6 98.2379096262297 45.0067625264531
"4490" 897.8 100.347436053726 47.9678176349121
"4491" 898 102.221086601435 51.9624806484047
"4492" 898.2 103.090089460158 56.0840863041433
"4493" 898.4 103.833617758276 60.4086529649274
"4494" 898.6 104.13936177441 64.0262589564976
"4495" 898.8 104.286502806362 67.9880819730183
"4496" 899 103.773093624999 72.4716679393884
"4497" 899.2 102.700401772289 76.4764807474374
"4498" 899.4 102.01902559373 79.8398216527072
"4499" 899.6 101.878278120208 83.0304869535183
"4500" 899.8 101.696249120841 85.9627999860602
"4501" 900 101.658614433208 89.7790024464586
"4502" 900.2 102.218997342744 93.5863778373249
"4503" 900.4 102.906235530466 97.728055779698
"4504" 900.6 102.866764711708 101.676868739136
"4505" 900.8 102.430816779046 105.692913143118
"4506" 901 101.454205168916 109.677991477977
"4507" 901.2 100.429962210588 113.254375111418
"4508" 901.4 99.1294098133093 116.797004427228
"4509" 901.6 98.3905410479457 120.001894345487
"4510" 901.8 99.1396139705975 122.352636895908
"4511" 902 99.9515893956778 122.232547387265
"4512" 902.2 100.331978893235 121.295623586727
"4513" 902.4 100.69394679572 120.34612847053
"4514" 902.6 101.484595148701 119.328185197772
"4515" 902.8 103.589529101192 118.267329475063
"4516" 903 106.633642647489 116.859074184212
"4517" 903.2 109.837068535781 115.503192785555
"4518" 903.4 113.960770381275 113.804752840829
"4519" 903.6 116.506457391542 113.201397956522
"4520" 903.8 116.371235939701 113.173425572665
"4521" 904 115.277763027208 113.144300312084
"4522" 904.2 115.662174479458 112.291807590768
"4523" 904.4 115.981431448276 110.846746664459
"4524" 904.6 118.136801885025 107.587859259037
"4525" 904.8 120.555252621208 104.42870067243
"4526" 905 123.672053923279 101.298878681661
"4527" 905.2 126.825303453557 98.668152141207
"4528" 905.4 129.031302137789 96.2492807938878
"4529" 905.6 130.007433594375 93.7348850168604
"4530" 905.8 130.948828885655 90.7228460483124
"4531" 906 132.214854986475 86.9411036956055
"4532" 906.2 133.048009557217 83.1662007219872
"4533" 906.4 133.779312266733 78.8806463448071
"4534" 906.6 134.449366027956 74.5704017310947
"4535" 906.8 135.055339988886 70.3252231013754
"4536" 907 135.303305733208 66.9317918699803
"4537" 907.2 134.830683945364 63.0114971420443
"4538" 907.4 133.993258590688 58.775458554304
"4539" 907.6 133.456417340559 54.6742626901196
"4540" 907.8 132.874288780488 50.6852902976383
"4541" 908 131.588141569899 46.2269832063049
"4542" 908.2 129.988365565989 42.2746278389245
"4543" 908.4 128.199513105732 38.8584522664784
"4544" 908.6 126.186545160643 34.7396562529925
"4545" 908.8 123.841595935666 30.6138665166016
"4546" 909 121.361375626927 26.5431363653598
"4547" 909.2 119.09070905358 24.257089470525
"4548" 909.4 115.713501125277 21.0832783126261
"4549" 909.6 112.441196821113 18.1286391269935
"4550" 909.8 109.25919988592 15.258147416291
"4551" 910 105.622052440004 12.0355407114072
"4552" 910.2 102.061331192708 9.95228344337678
"4553" 910.4 98.1022464948482 8.15492084684285
"4554" 910.6 93.8206146925261 7.3439479232071
"4555" 910.8 89.224130063123 6.99669911998056
"4556" 911 84.5761968000131 6.89016499515466
"4557" 911.2 80.1899647202079 6.89837777705627
"4558" 911.4 76.1194804711197 6.84965108190065
"4559" 911.6 72.080269369364 6.73726078178899
"4560" 911.8 68.7749604893079 7.75446516642972
"4561" 912 65.7374312804214 10.0909224770071
"4562" 912.2 63.5723593846039 12.6191350720934
"4563" 912.4 62.1266548122048 15.6257546210307
"4564" 912.6 62.044978619156 18.7698005902391
"4565" 912.8 62.8922252329402 21.7295875046118
"4566" 913 64.0991330478106 24.9846422372443
"4567" 913.2 65.2144118172988 28.0285299047131
"4568" 913.4 66.5874131511838 31.1790557408459
"4569" 913.6 68.0124566771737 33.8512533121416
"4570" 913.8 69.6253297762422 36.7496349137238
"4571" 914 70.8030921888855 39.0619359377157
"4572" 914.2 71.2233200708971 41.4390829282277
"4573" 914.4 70.7049710909493 43.7036657774666
"4574" 914.6 70.1655895561589 44.595961714234
"4575" 914.8 69.6725229977079 44.8386504517018
"4576" 915 68.5090105254043 45.6924353139647
"4577" 915.2 67.4558868707265 46.4798365962667
"4578" 915.4 66.3384672455526 46.899935497658
"4579" 915.6 65.5804980327319 47.5694916030542
"4580" 915.8 65.5741877847471 48.0147879785869
"4581" 916 66.0627076404985 49.0404087040318
"4582" 916.2 67.1965199955793 50.588144699954
"4583" 916.4 69.0606813138374 52.9038113482413
"4584" 916.6 70.978478390467 54.9551232299099
"4585" 916.8 75.1333239669456 57.5122177889199
"4586" 917 77.936023681203 58.8671903211866
"4587" 917.2 81.7546436833746 60.9655480177058
"4588" 917.4 84.8189127507724 62.4155090581796
"4589" 917.6 88.4113061768405 64.3157825951388
"4590" 917.8 92.2727671115014 66.2766563349639
"4591" 918 95.5928380637079 68.4356154114107
"4592" 918.2 99.1043200215541 71.0061351527106
"4593" 918.4 102.028788424263 74.1058959910405
"4594" 918.6 104.635902252393 76.9425781888106
"4595" 918.8 107.406480909708 79.8430010054274
"4596" 919 110.115666382708 83.0568726579485
"4597" 919.2 111.933157710763 86.7185158518471
"4598" 919.4 113.256263421167 89.8127746992142
"4599" 919.6 114.054770607694 92.566641698998
"4600" 919.8 114.889372160338 94.3413316167357
"4601" 920 115.066207731339 94.0081338939243
"4602" 920.2 115.344010805827 93.2713827553278
"4603" 920.4 116.397701903842 92.1662472517506
"4604" 920.6 118.143967357952 90.7806398088405
"4605" 920.8 121.158759010981 88.7314571982845
"4606" 921 124.238914976362 86.3202212263452
"4607" 921.2 126.729040234029 83.3389686684469
"4608" 921.4 129.010786354653 79.8153421336747
"4609" 921.6 130.963747221617 77.1472795908728
"4610" 921.8 131.912580238451 76.1508218602469
"4611" 922 130.853793613324 76.8469524867256
"4612" 922.2 129.207305961534 77.8858666951922
"4613" 922.4 127.948239072977 77.874071304637
"4614" 922.6 127.113896800133 77.4229724189332
"4615" 922.8 125.813299409003 76.4908171925865
"4616" 923 123.991089278208 74.5355444558867
"4617" 923.2 121.170979107544 71.4131420459287
"4618" 923.4 118.83204351825 68.8801954070808
"4619" 923.6 116.295784232086 65.8050279226065
"4620" 923.8 114.301710229312 62.6286684370655
"4621" 924 111.584326901576 59.0717116202166
"4622" 924.2 109.181711685533 55.5462908289204
"4623" 924.4 107.377302525219 51.919514356507
"4624" 924.6 106.137756705399 48.3560964948183
"4625" 924.8 105.283065268708 44.2941648572706
"4626" 925 105.511958522389 40.340984945741
"4627" 925.2 105.946050214926 36.6016597960546
"4628" 925.4 106.818833610298 32.8619219867362
"4629" 925.6 108.024537267881 29.2110287983884
"4630" 925.8 109.965536524686 25.2851248105003
"4631" 926 112.36338783108 22.5467920336229
"4632" 926.2 114.209914071372 21.2068046048893
"4633" 926.4 114.167241054041 21.3953610312891
"4634" 926.6 113.416023253782 22.0958769493462
"4635" 926.8 112.913763348065 21.9249648794469
"4636" 927 111.943464972297 21.5547556065855
"4637" 927.2 110.409042716352 20.8012225931458
"4638" 927.4 108.175819456666 18.8153307480817
"4639" 927.6 105.449655850124 16.7025670059445
"4640" 927.8 102.144000322224 14.2972864424312
"4641" 928 99.2705139441336 12.3498789784642
"4642" 928.2 95.7676998603172 10.1991278752633
"4643" 928.4 92.0091024685651 8.72251786271959
"4644" 928.6 88.1926707674022 7.19603699952148
"4645" 928.8 83.5544338502079 5.75869635009424
"4646" 929 79.8006784449436 5.21266908261702
"4647" 929.2 75.1905045204346 4.56133160776363
"4648" 929.4 70.9699395201608 4.27728531962207
"4649" 929.6 66.5763772322079 4.76772945079677
"4650" 929.8 62.4358004740588 6.13745226577268
"4651" 930 59.1119671698923 8.52387190004064
"4652" 930.2 56.2968358962722 11.433840877225
"4653" 930.4 54.6976562052793 14.5414084307512
"4654" 930.6 54.5938266772918 17.3923083992599
"4655" 930.8 55.3126703309544 18.7983197010183
"4656" 931 55.7061122228703 19.3187934727391
"4657" 931.2 56.0842570790279 19.3678083177983
"4658" 931.4 56.0916676571039 19.2095116854948
"4659" 931.6 56.2892765202279 18.9637495562783
"4660" 931.8 56.6791123206671 19.1314500759775
"4661" 932 57.693490720381 19.4655572043644
"4662" 932.2 59.3184387639579 20.0248853779722
"4663" 932.4 61.0137918354195 20.0722647232298
"4664" 932.6 63.1541886096351 20.3325912004554
"4665" 932.8 65.8134946000261 20.750452833856
"4666" 933 68.8894421480802 21.0776419752227
"4667" 933.2 72.5471162177907 21.1699689534183
"4668" 933.4 76.0458285290079 20.9357319902183
"4669" 933.6 79.2181973248111 20.1654890729215
"4670" 933.8 82.1263939647767 18.4304944697433
"4671" 934 84.7547433146582 16.7851184722729
"4672" 934.2 86.4496499045454 15.6004361604558
"4673" 934.4 86.8345698375524 16.2379795615961
"4674" 934.6 88.4531182368053 17.7374087800313
"4675" 934.8 91.1373698955756 20.5841612540918
"4676" 935 93.9499880458436 24.0404174533469
"4677" 935.2 96.3933200834059 27.6868460751324
"4678" 935.4 98.7324322716152 31.0797631254223
"4679" 935.6 101.09915848038 34.2884970013073
"4680" 935.8 103.479992504583 37.5098271128933
"4681" 936 106.292947673877 40.9462611321611
"4682" 936.2 108.042255483464 43.7591960920183
"4683" 936.4 109.556910208009 46.9067552850183
"4684" 936.6 112.271956861218 50.654845467855
"4685" 936.8 114.879748548469 52.8439370271376
"4686" 937 118.230301408355 54.5969614665477
"4687" 937.2 122.022730357443 55.436597639783
"4688" 937.4 126.638702354094 54.0153813059956
"4689" 937.6 130.212621360239 52.3224754169355
"4690" 937.8 131.907961972255 51.9643953748673
"4691" 938 131.122940111299 52.1538900746591
"4692" 938.2 130.530940476545 52.5520453611203
"4693" 938.4 130.294216741291 53.2918475045391
"4694" 938.6 129.915082494735 55.2217718080723
"4695" 938.8 130.378550463655 58.032041513164
"4696" 939 131.982592737917 61.4610017294575
"4697" 939.2 134.065393838004 64.8524389045997
"4698" 939.4 134.507063998132 67.9793562583295
"4699" 939.6 133.761547022895 70.6369726310808
"4700" 939.8 133.636697092814 74.0904084923
"4701" 940 134.101303758236 77.1020458012543
"4702" 940.2 133.400017204708 78.4474130381294
"4703" 940.4 132.593656834708 79.6559180453917
"4704" 940.6 132.151032010035 82.0296306984991
"4705" 940.8 132.404490110419 84.7760027850568
"4706" 941 132.335277932052 87.1573748511393
"4707" 941.2 132.071430628853 88.6317288181424
"4708" 941.4 132.069392568348 89.082047346083
"4709" 941.6 131.832610509082 88.9447341483473
"4710" 941.8 131.171803679702 88.7180532162183
"4711" 942 130.233520196199 88.9448418549306
"4712" 942.2 128.734581538048 89.5348441362447
"4713" 942.4 126.673334865066 91.2073733958862
"4714" 942.6 124.562533217577 93.3324577399096
"4715" 942.8 122.466623290428 95.4479739651583
"4716" 943 120.367133180742 97.6589216253223
"4717" 943.2 118.046222828446 100.268863464018
"4718" 943.4 116.121992869036 103.064630202959
"4719" 943.6 115.07973288514 106.144750921564
"4720" 943.8 114.971802891744 108.895894474733
"4721" 944 115.871209278377 113.147173920599
"4722" 944.2 115.834065779245 113.194744664994
"4723" 944.4 115.535040359242 112.066946122457
"4724" 944.6 114.961284604086 112.683422513618
"4725" 944.8 113.653065312619 113.085203971329
"4726" 945 111.73587035595 114.483726153179
"4727" 945.2 109.415744199907 115.824798432745
"4728" 945.4 106.909112317598 117.663903797085
"4729" 945.6 103.917031715177 120.058684395937
"4730" 945.8 101.047118223451 121.703326114275
"4731" 946 97.9042995311796 123.011670498301
"4732" 946.2 94.4769040076432 124.779780982695
"4733" 946.4 92.4883506392079 126.995782781677
"4734" 946.6 92.1420082287668 129.367639149783
"4735" 946.8 92.0637835061331 129.512103497354
"4736" 947 92.026429139757 129.473937591221
"4737" 947.2 92.2776437032352 129.2769819294
"4738" 947.4 92.3035662789909 129.200443093226
"4739" 947.6 92.5289277154408 129.261143489906
"4740" 947.8 92.6365239635332 129.389297976
"4741" 948 92.4708146182879 129.142961121478
"4742" 948.2 92.0343554368085 128.790505525261
"4743" 948.4 91.1673987549801 129.282974880214
"4744" 948.6 89.3890088357769 130.683069154518
"4745" 948.8 86.4698118929594 131.936027767493
"4746" 949 83.7560239427079 132.520617745139
"4747" 949.2 81.2106709695954 132.589446939
"4748" 949.4 78.9115491158971 131.393792372674
"4749" 949.6 75.9966362385389 130.217585048511
"4750" 949.8 72.5927153693679 129.790040732318
"4751" 950 69.3128036986897 130.277812590346
"4752" 950.2 66.4866614881894 131.595346216055
"4753" 950.4 63.5208425705241 133.893342129051
"4754" 950.6 60.9387740643286 134.579025541363
"4755" 950.8 58.8153270584843 133.767658977559
"4756" 951 57.4813704292258 132.395404097554
"4757" 951.2 56.2447343113264 130.865220550215
"4758" 951.4 53.848183348364 129.0081163474
"4759" 951.6 51.2111145266553 128.07246352642
"4760" 951.8 48.6053203853038 128.223881858936
"4761" 952 46.0804521593825 128.813894571143
"4762" 952.2 43.04205791002 129.270919832481
"4763" 952.4 41.2922032226466 129.394451505166
"4764" 952.6 40.1384561805775 128.442769006677
"4765" 952.8 39.5316219805246 126.658341333702
"4766" 953 39.0910742527079 124.404003191983
"4767" 953.2 38.3954725772079 122.028132525524
"4768" 953.4 37.8180131300944 120.990481932074
"4769" 953.6 37.7891228139801 120.621231555373
"4770" 953.8 38.1195200704142 120.515720970618
"4771" 954 37.9679129007258 120.326710563929
"4772" 954.2 37.6748994999102 120.258551125544
"4773" 954.4 36.3512273900642 119.384795632668
"4774" 954.6 34.1065045502174 118.40979808449
"4775" 954.8 31.3617209558038 118.060745127285
"4776" 955 27.5282218397913 118.060807797706
"4777" 955.2 24.3043085605472 118.364714571947
"4778" 955.4 24.1607232801338 118.130787446
"4779" 955.6 23.5258288975754 117.47019949088
"4780" 955.8 22.7304732034367 116.282086366679
"4781" 956 21.8984757370489 114.543947756723
"4782" 956.2 20.2513804893044 112.192603613755
"4783" 956.4 18.2278253797735 109.243547110395
"4784" 956.6 16.0331983948242 106.111169115925
"4785" 956.8 13.3760254410394 102.720209211271
"4786" 957 10.5018051582134 99.8694862242216
"4787" 957.2 7.62875842691898 97.4703791423701
"4788" 957.4 6.71430017149825 95.5050219997441
"4789" 957.6 5.96486045972378 92.9954339519548
"4790" 957.8 6.14830094613384 90.1145284447405
"4791" 958 7.19716468829074 87.2358397945582
"4792" 958.2 8.59735223916804 83.8960769584416
"4793" 958.4 9.947740527743 79.6703936738429
"4794" 958.6 10.6457927293449 75.367665280203
"4795" 958.8 10.5404273449387 71.1728903872372
"4796" 959 9.41983531929883 67.2544278482228
"4797" 959.2 6.99210781292459 64.4232881893183
"4798" 959.4 3.14201997963774 61.8252355563692
"4799" 959.6 1.94750523342922 60.8721742282642
"4800" 959.8 2.45502501000265 60.7275066301446
"4801" 960 2.80364310829413 59.980358204139
"4802" 960.2 3.54759136794866 57.8473023335553
"4803" 960.4 4.58818513035077 54.3887439979469
"4804" 960.6 5.81775986484045 50.8396609227834
"4805" 960.8 7.66716353154398 47.1911515979199
"4806" 961 10.6092433431437 43.8103127477445
"4807" 961.2 14.1992620312661 41.1538205674718
"4808" 961.4 17.6628815858579 38.937818599485
"4809" 961.6 21.4967083211548 36.4666895194876
"4810" 961.8 24.3474900974404 33.902967186668
"4811" 962 26.1908696723119 30.5548733216961
"4812" 962.2 26.8237410382459 27.0915197687976
"4813" 962.4 26.3883720087724 23.0542542017409
"4814" 962.6 25.7806137176576 19.3370436519032
"4815" 962.8 25.3386630219279 17.3519064532583
"4816" 963 25.9635539105651 17.7120980692147
"4817" 963.2 27.1250357134387 17.6677563363974
"4818" 963.4 29.4438772449538 17.1339412791003
"4819" 963.6 32.4776282476722 15.752716329054
"4820" 963.8 36.0422115990215 14.0815287815508
"4821" 964 39.4304023482451 12.7311640738469
"4822" 964.2 43.3231794774789 11.2547281155602
"4823" 964.4 47.5442036363686 10.079789876554
"4824" 964.6 51.872703620618 8.91521412414751
"4825" 964.8 56.3275301476713 7.7515116994939
"4826" 965 60.4870635701156 7.30933234597371
"4827" 965.2 64.4926597028703 7.71151538559621
"4828" 965.4 68.5729804198777 8.89987444598056
"4829" 965.6 72.1701725540156 10.5563880932298
"4830" 965.8 75.2387416274176 13.3381427483602
"4831" 966 77.6288714999879 16.5145093098183
"4832" 966.2 79.1735953611246 20.1052277574141
"4833" 966.4 79.7825184812901 23.5497402922991
"4834" 966.6 79.5779002523038 26.7038172090183
"4835" 966.8 78.9623702909419 29.2159463422736
"4836" 967 77.5175752319079 31.8268062751344
"4837" 967.2 75.7575199398204 34.5544154287683
"4838" 967.4 73.5899325430774 37.5619872646807
"4839" 967.6 71.5357152696036 40.6879794675459
"4840" 967.8 69.5226565041665 43.4029917928845
"4841" 968 66.9814548385947 45.9855521337541
"4842" 968.2 63.989182424379 47.6291143409393
"4843" 968.4 60.6502486360389 48.573481877932
"4844" 968.6 57.2392710510788 49.3906753997468
"4845" 968.8 54.5914451917848 48.9709685232183
"4846" 969 53.8297810275247 48.122083040171
"4847" 969.2 54.0119335844857 48.3203102921072
"4848" 969.4 54.1859122311694 48.5438802141144
"4849" 969.6 54.6291896015391 48.9815205942066
"4850" 969.8 55.241219594589 49.4559250331302
"4851" 970 56.2490733245641 50.1896537305866
"4852" 970.2 57.3963815027079 51.4615783525415
"4853" 970.4 58.8217903913429 53.646945273084
"4854" 970.6 60.8445905428242 56.3256006148555
"4855" 970.8 63.1706178623792 59.2717642077875
"4856" 971 64.8092112983348 62.3949097104138
"4857" 971.2 66.7190817976882 65.529171746663
"4858" 971.4 67.9481973079471 68.4065895906922
"4859" 971.6 69.4972663777373 72.281529251158
"4860" 971.8 70.0388958624202 74.0546508040974
"4861" 972 70.0608379185925 76.3074356539798
"4862" 972.2 69.4278138884653 79.5185471904668
"4863" 972.4 68.3387711679793 83.0383297089826
"4864" 972.6 67.2118799376026 86.4876973951564
"4865" 972.8 65.5345423755631 90.1401340897838
"4866" 973 63.9374779600412 93.6748489531016
"4867" 973.2 62.2970474211304 96.8867580160535
"4868" 973.4 60.2339358392079 99.8602459767904
"4869" 973.6 57.737923106366 103.008869231128
"4870" 973.8 55.2671081633879 106.303393228458
"4871" 974 52.5537956756625 108.867375363953
"4872" 974.2 49.8881349625402 110.031727859651
"4873" 974.4 46.2571203224711 110.819639834801
"4874" 974.6 42.2999172672643 111.148201290462
"4875" 974.8 38.1614829975775 111.25349496517
"4876" 975 34.2803444149027 110.783859608317
"4877" 975.2 30.7369464835947 109.870369172547
"4878" 975.4 27.1722365932109 107.737796572042
"4879" 975.6 23.4602915389032 105.274119282693
"4880" 975.8 19.7395721544537 102.312233582612
"4881" 976 16.5501685228841 100.195248509319
"4882" 976.2 15.4099379998141 99.8247619590686
"4883" 976.4 15.6665931476217 99.8978199986045
"4884" 976.6 16.2882765441312 100.593543917227
"4885" 976.8 16.0756706372271 101.233120193538
"4886" 977 16.349167091702 101.921689372989
"4887" 977.2 16.1807341402022 102.538449948717
"4888" 977.4 15.9749677153203 103.713331167254
"4889" 977.6 15.1370371340113 105.63665679381
"4890" 977.8 14.9795523593485 106.682930307893
"4891" 978 15.0741257658184 106.615221185718
"4892" 978.2 15.143898797509 106.595790861709
"4893" 978.4 15.5681232189665 106.512237693277
"4894" 978.6 15.9131496356498 106.537596145588
"4895" 978.8 16.2334862151162 107.085470947083
"4896" 979 16.4819858759301 108.910418095963
"4897" 979.2 16.6879473446377 111.038113318159
"4898" 979.4 16.7905504894534 111.087683201818
"4899" 979.6 16.6858192704489 110.919325384518
"4900" 979.8 16.4633371790781 111.063346893953
"4901" 980 16.4205455517404 111.251573025096
"4902" 980.2 16.2653922614249 111.000120563452
"4903" 980.4 16.0748779978404 110.904055383813
"4904" 980.6 16.0634794508198 110.705507103966
"4905" 980.8 15.9526995114532 110.622099938579
"4906" 981 15.9669812149343 110.435244867999
"4907" 981.2 15.7201892509806 110.345045557127
"4908" 981.4 15.5861613237202 110.131874243853
"4909" 981.6 15.4936395549838 109.938710511639
"4910" 981.8 15.5642531313964 109.724740871887
"4911" 982 15.3431194994994 109.147869206441
"4912" 982.2 14.5972453060862 107.695343348117
"4913" 982.4 13.5877028689411 106.081930068562
"4914" 982.6 11.8855339303132 103.829804666087
"4915" 982.8 10.0218727620089 101.63574370208
"4916" 983 8.55416069825793 99.6001901331333
"4917" 983.2 7.76497313944228 97.4472687950027
"4918" 983.4 6.65175755637107 94.7223016890341
"4919" 983.6 5.91604630705713 91.8986100766532
"4920" 983.8 5.25449831425078 88.5975884922869
"4921" 984 4.32266993754841 85.1988404366686
"4922" 984.2 2.99259700048882 81.7499147916419
"4923" 984.4 1.92826650638195 78.3564646776481
"4924" 984.6 1.39951584662317 75.1603483091369
"4925" 984.8 0.970271904582918 71.6271205084469
"4926" 985 1.4165464735031 68.0489341961388
"4927" 985.2 1.60951250249739 64.1329319536849
"4928" 985.4 1.11947468669205 60.64493907905
"4929" 985.6 1.08129757246879 59.744834496002
"4930" 985.8 1.60180500470792 59.5283000848556
"4931" 986 2.40507221515763 57.9424867668467
"4932" 986.2 3.4454109491722 55.298503631804
"4933" 986.4 4.77369571397901 51.9984989109038
"4934" 986.6 6.16282192387155 48.7167681824728
"4935" 986.8 7.5811250271147 44.9564348075268
"4936" 987 8.60108884957156 41.7647596115248
"4937" 987.2 8.88301015909027 38.3954279843301
"4938" 987.4 8.72698804739757 36.4153119925528
"4939" 987.6 8.98362419331938 36.9591441249164
"4940" 987.8 9.83236755941978 35.9504702107641
"4941" 988 11.1874738287941 33.8016010508114
"4942" 988.2 13.0815072744357 31.5232600520775
"4943" 988.4 15.7664517547579 29.6073795653516
"4944" 988.6 19.2577671041151 28.2357374679704
"4945" 988.8 22.8850732146469 27.7228015592195
"4946" 989 25.7191087337885 28.1201451555485
"4947" 989.2 28.9443016339771 29.4910118432491
"4948" 989.4 30.9233179432766 31.1689593200183
"4949" 989.6 31.4130961797679 32.7412749354983
"4950" 989.8 31.2495382594892 33.724063693987
"4951" 990 31.5264351802238 34.6079160090374
"4952" 990.2 31.7290967597079 34.966507554493
"4953" 990.4 32.9011685048375 36.3945582386294
"4954" 990.6 34.5776650830912 38.7185428794434
"4955" 990.8 36.0130707373375 40.7892123745924
"4956" 991 37.4660206015892 43.1351741822433
"4957" 991.2 39.1145050459879 44.9816202437183
"4958" 991.4 41.6514086746487 46.7897331179591
"4959" 991.6 44.2306815197293 47.6910308314469
"4960" 991.8 47.1167146367485 47.7777250742818
"4961" 992 50.0561910267209 47.2575403476027
"4962" 992.2 53.1826976689714 46.4200805135048
"4963" 992.4 56.14747601184 45.2079848561504
"4964" 992.6 58.7389222977886 43.7751089291922
"4965" 992.8 61.1266702964897 42.2473029659092
"4966" 993 62.8020183219253 40.4456887399189
"4967" 993.2 63.7847020202079 38.4786721470942
"4968" 993.4 64.181740905078 36.2381376943884
"4969" 993.6 64.5301491032803 33.5249591201355
"4970" 993.8 65.4827509803954 30.9255724754433
"4971" 994 67.0170948827079 29.3431526112145
"4972" 994.2 68.6069100882044 29.8012120174169
"4973" 994.4 69.9114688202177 31.0857133404497
"4974" 994.6 70.1871252117471 33.0850521256065
"4975" 994.8 69.5837076697663 36.3837238292154
"4976" 995 68.9450514253228 40.0562143701467
"4977" 995.2 67.8398623568337 43.7000551369057
"4978" 995.4 65.814920987604 47.3730427462585
"4979" 995.6 63.6733072514922 51.2699928348222
"4980" 995.8 62.1390531878019 54.9006811767767
"4981" 996 61.2548219178384 59.0562064673009
"4982" 996.2 60.6769063465181 63.4743185945657
"4983" 996.4 59.7362772990123 67.7859889409096
"4984" 996.6 58.7339227201257 71.9047325648813
"4985" 996.8 57.9011406132611 76.5149927012098
"4986" 997 56.5865547099679 80.4158168517983
"4987" 997.2 55.0861254842596 84.1686059913079
"4988" 997.4 53.4625350819236 87.8192836919791
"4989" 997.6 52.5122730414114 91.6333947301838
"4990" 997.8 52.4659849116189 95.5926473771895
"4991" 998 53.1709064124996 99.8403440196224
"4992" 998.2 54.2501857832079 102.666364026835
"4993" 998.4 56.2980630677079 106.161629450482
"4994" 998.6 58.7848217884626 110.328899076924
"4995" 998.8 60.6009786953249 113.70011060921
"4996" 999 62.2262020637079 117.772702355677
"4997" 999.2 64.0048179658284 121.466603100597
"4998" 999.4 66.015566173565 124.743489016233
"4999" 999.6 68.8623151183242 127.732551592989
"5000" 999.8 71.6213767173047 130.112824934631
"5001" 1000 74.5847744500254 132.118583876907
"5002" 1000.2 74.5202207864706 132.152633152984
"5003" 1000.4 73.6318815115115 131.114420705054
"5004" 1000.6 73.0216153346115 130.399974029566
"5005" 1000.8 72.3925468345892 130.501901503293
"5006" 1001 71.6950744851465 130.113529169983
"5007" 1001.2 70.9841495699936 129.52302332454
"5008" 1001.4 69.254344182702 129.672922250718
"5009" 1001.6 66.6428096841465 130.56813380251
"5010" 1001.8 63.8209273146293 131.581196836451
"5011" 1002 60.1770952283148 132.911409051001
"5012" 1002.2 58.402958044902 132.832537758001
"5013" 1002.4 58.1135966735151 132.119710769928
"5014" 1002.6 58.641575657418 131.373695703746
"5015" 1002.8 58.0438785335742 129.282498940326
"5016" 1003 56.5215805036026 125.56748284472
"5017" 1003.2 54.9645918395733 122.179310171999
"5018" 1003.4 53.7909139488005 119.505302959222
"5019" 1003.6 53.5020789192708 117.003329951243
"5020" 1003.8 53.2271942085066 114.697428080595
"5021" 1004 52.2250219316477 112.445922460193
"5022" 1004.2 51.3104845058245 111.314734982098
"5023" 1004.4 49.8247640446338 110.017892626833
"5024" 1004.6 47.7543017680763 109.166882314854
"5025" 1004.8 44.8518039180863 108.224808966626
"5026" 1005 42.0382287199579 106.861001076191
"5027" 1005.2 39.168388593888 104.989520274782
"5028" 1005.4 36.728893734534 102.620326145832
"5029" 1005.6 34.2717860894352 99.6337785158535
"5030" 1005.8 32.3424418481675 96.5302560331301
"5031" 1006 31.1506896003392 93.0180399683995
"5032" 1006.2 31.3130901528047 89.2705879882828
"5033" 1006.4 32.2363310157404 85.5116495913105
"5034" 1006.6 33.6424995497454 81.9517159394058
"5035" 1006.8 34.9204528212997 78.4421015423652
"5036" 1007 36.3140580706343 74.6298854349201
"5037" 1007.2 38.1226198842362 71.2046968745089
"5038" 1007.4 40.3518106865806 67.8124042506183
"5039" 1007.6 42.1413524073849 65.2751705611115
"5040" 1007.8 44.231475718245 62.9454806819072
"5041" 1008 47.1454094427079 61.204969913685
"5042" 1008.2 50.235634337675 59.1998616986828
"5043" 1008.4 53.4289863395447 58.1480381171612
"5044" 1008.6 57.0678247059131 57.8265521752234
"5045" 1008.8 61.2105418860716 58.1012192436319
"5046" 1009 65.1789731174755 58.9706805706028
"5047" 1009.2 68.8979089414561 59.9388194224068
"5048" 1009.4 72.0138636810734 61.3607913417907
"5049" 1009.6 74.6418424888774 63.142056664442
"5050" 1009.8 77.1412181148479 65.8155341393383
"5051" 1010 78.2727523619125 68.9097245697001
"5052" 1010.2 79.1156285548329 72.1458957154815
"5053" 1010.4 79.4359714317079 75.1811087179516
"5054" 1010.6 79.5724291766625 78.3390932303365
"5055" 1010.8 78.8545948734479 81.3908282111183
"5056" 1011 77.3586756557274 84.3380881827456
"5057" 1011.2 75.9252317101185 87.6805657397269
"5058" 1011.4 74.3573469882679 91.6138076737783
"5059" 1011.6 73.3143715988537 94.766734797185
"5060" 1011.8 73.2564047925621 97.7419712242891
"5061" 1012 73.5498812065855 101.646200709365
"5062" 1012.2 73.7003084933746 105.118300592768
"5063" 1012.4 73.5976991520548 108.984032107569
"5064" 1012.6 73.2910602627431 112.968383326244
"5065" 1012.8 73.2426758121246 116.689850571685
"5066" 1013 73.4913229022704 120.211029920831
"5067" 1013.2 73.9463449272851 123.748073158267
"5068" 1013.4 75.0087021211008 125.845396158965
"5069" 1013.6 77.1736446591193 128.009630671853
"5070" 1013.8 79.3827196287988 129.077264973206
"5071" 1014 80.0217412637079 128.945358749192
"5072" 1014.2 79.3001877602079 128.730322319297
"5073" 1014.4 78.4461773182615 129.072690032518
"5074" 1014.6 77.0871922475582 129.8355819383
"5075" 1014.8 74.7579990000682 130.477793554975
"5076" 1015 72.7357713455267 130.216425204393
"5077" 1015.2 70.5264675482928 129.658972997603
"5078" 1015.4 68.052116878298 128.843772503459
"5079" 1015.6 64.9088795981079 128.135742179718
"5080" 1015.8 61.0455445029954 128.108292535593
"5081" 1016 56.9816217779119 128.397525101584
"5082" 1016.2 52.8333063850269 129.228743224067
"5083" 1016.4 48.9881437058746 130.601330214235
"5084" 1016.6 48.3049674510534 130.394931071946
"5085" 1016.8 47.986571392726 129.821877909922
"5086" 1017 47.7446555745239 129.640993094116
"5087" 1017.2 47.729855999485 129.624769621988
"5088" 1017.4 48.0126233736767 129.650962535418
"5089" 1017.6 48.0986167147806 129.6576169946
"5090" 1017.8 48.4091536173005 129.766725479037
"5091" 1018 48.5952779952561 129.886698756289
"5092" 1018.2 48.8643224405738 129.704255015232
"5093" 1018.4 49.7344594860912 129.495009108198
"5094" 1018.6 49.9541757871479 129.239374728653
"5095" 1018.8 49.6836018103373 128.12282470013
"5096" 1019 48.7952985728097 126.123469585491
"5097" 1019.2 47.5855736307536 123.953984966161
"5098" 1019.4 46.20913088727 121.821869243965
"5099" 1019.6 44.0791099054623 119.792462978983
"5100" 1019.8 41.3216098398375 118.06707716087
"5101" 1020 38.3144715926267 116.752374761081
"5102" 1020.2 34.9822906381219 115.593108102668
"5103" 1020.4 31.4947306715511 114.999096021136
"5104" 1020.6 27.7205748499976 114.927352042549
"5105" 1020.8 23.805927342402 116.068232748389
"5106" 1021 23.0798995308873 116.597821330029
"5107" 1021.2 23.3447657503159 116.687493784058
"5108" 1021.4 23.8258561067656 116.058743369153
"5109" 1021.6 23.4615161919449 115.46041679988
"5110" 1021.8 23.1264324440376 114.076939392216
"5111" 1022 23.5668815653726 112.530135089171
"5112" 1022.2 24.3475828109911 110.671947868789
"5113" 1022.4 25.4017194214903 108.307411011777
"5114" 1022.6 26.5066687751151 105.465557767348
"5115" 1022.8 27.8188587356026 102.078292636983
"5116" 1023 29.227583479093 99.2145243381239
"5117" 1023.2 30.3676319108592 96.0575101679985
"5118" 1023.4 30.7702137891479 92.1979361007583
"5119" 1023.6 30.1985132141558 88.6544643473741
"5120" 1023.8 28.8337166204114 84.9749431396753
"5121" 1024 26.6922794753746 81.8368287446674
"5122" 1024.2 23.7501436229328 79.7527720514917
"5123" 1024.4 20.4058724444547 78.357630652343
"5124" 1024.6 16.8467637446671 77.1932361008142
"5125" 1024.8 13.0784803775572 76.2981797149703
"5126" 1025 8.85070667570792 75.7673930572795
"5127" 1025.2 4.95612887376198 76.301614731525
"5128" 1025.4 3.01412122541958 77.1923012938527
"5129" 1025.6 3.57438491396792 76.8495590870783
"5130" 1025.8 3.86613697321735 76.3327737870183
"5131" 1026 4.16794238131719 75.0166451547997
"5132" 1026.2 4.63616550090667 72.3582017134655
"5133" 1026.4 5.52146859874838 70.2183258910588
"5134" 1026.6 7.59252828001159 68.4226773857618
"5135" 1026.8 10.4049549726788 66.4649459059892
"5136" 1027 13.6057020559774 64.4574331358626
"5137" 1027.2 16.6638694426892 62.3856096071058
"5138" 1027.4 18.9085577442204 60.3543359418558
"5139" 1027.6 21.0283935603411 57.2668032191544
"5140" 1027.8 22.4139870487368 54.2423156733824
"5141" 1028 23.4262791491303 51.3218856220431
"5142" 1028.2 23.9725876450126 47.8520410429653
"5143" 1028.4 23.7318446871785 43.9500877348222
"5144" 1028.6 22.7817234673005 40.2998631632775
"5145" 1028.8 20.9844465570067 36.8883046829085
"5146" 1029 18.2962452167079 33.733587888691
"5147" 1029.2 15.2928673057615 31.4826695385897
"5148" 1029.4 14.7019820808834 31.4501977791235
"5149" 1029.6 14.7220788396778 31.4674879798195
"5150" 1029.8 14.8738307353005 31.6311977717035
"5151" 1030 14.7870167446343 31.5282184660306
"5152" 1030.2 14.7257354641103 31.7935334711544
"5153" 1030.4 14.6983996103787 31.8527566660059
"5154" 1030.6 14.7012614611713 31.899164487311
"5155" 1030.8 14.5815503824086 31.9629592171712
"5156" 1031 14.4555845257645 32.1398825813956
"5157" 1031.2 13.6604855884612 32.1595231010832
"5158" 1031.4 12.7300758640227 32.1937460340183
"5159" 1031.6 12.7870257088005 32.2167901797035
"5160" 1031.8 12.5140852532079 32.3883257898411
"5161" 1032 11.6260004583194 32.930337627224
"5162" 1032.2 10.2814890694106 34.2627073187696
"5163" 1032.4 8.46828699264056 36.0281626433965
"5164" 1032.6 7.67916701170792 36.7699067057016
"5165" 1032.8 7.51129395009817 37.0128323367439
"5166" 1033 7.58835366924689 36.92649246783
"5167" 1033.2 7.62882741677042 36.6320103684792
"5168" 1033.4 7.61242553748667 36.432165420682
"5169" 1033.6 7.8262574451858 36.2786417473457
"5170" 1033.8 7.94913049949922 36.2572481347487
"5171" 1034 8.12692272861439 36.1338561029535
"5172" 1034.2 8.41723700002792 36.0308402874383
"5173" 1034.4 8.51908536759179 35.8064733898247
"5174" 1034.6 8.73822828176213 35.7602154586448
"5175" 1034.8 8.84562774652872 35.7352261315327
"5176" 1035 9.05206505545791 35.827556065804
"5177" 1035.2 9.37957087864814 35.1964984087357
"5178" 1035.4 10.6268109256758 33.6475496458579
"5179" 1035.6 12.2376998383895 31.6748097450853
"5180" 1035.8 13.6072703595925 29.2690015347216
"5181" 1036 15.2550393432424 27.0016616234321
"5182" 1036.2 17.1565783229785 24.7261510840595
"5183" 1036.4 19.1299963380836 22.3968012247641
"5184" 1036.6 21.2336628183994 19.9932552729279
"5185" 1036.8 23.511179883216 18.1276581256399
"5186" 1037 25.5956577889967 16.3498701608846
"5187" 1037.2 27.7656849878996 14.6817264390805
"5188" 1037.4 29.8125592719133 12.9024328958778
"5189" 1037.6 31.5450707362891 11.228541400746
"5190" 1037.8 33.2369769767571 10.3744289138052
"5191" 1038 35.4793754290001 9.46297331477672
"5192" 1038.2 38.4552699142246 8.45895374726829
"5193" 1038.4 41.6006728273047 7.10772287840539
"5194" 1038.6 44.424087854404 5.3119000725763
"5195" 1038.8 47.4285315281746 4.05481084543496
"5196" 1039 50.507986706255 3.39164179613006
"5197" 1039.2 54.1401091111419 3.38646668009376
"5198" 1039.4 57.7353686740042 3.19743307214792
"5199" 1039.6 61.3216136612569 3.40068403184182
"5200" 1039.8 64.4988407157079 4.09221602086735
"5201" 1040 67.7329308741017 4.72763212254329
"5202" 1040.2 71.313138962966 5.29805343690861
"5203" 1040.4 74.3919958264438 5.38217665547112
"5204" 1040.6 77.5149909532373 5.13808503645947
"5205" 1040.8 79.6098718505829 4.17888878226261
"5206" 1041 81.3300144934648 2.9145300486647
"5207" 1041.2 81.2237212139214 3.15634047131604
"5208" 1041.4 81.4508946419335 3.50953742690854
"5209" 1041.6 82.8665881548552 4.33050481717167
"5210" 1041.8 84.9482865960476 5.90009446915037
"5211" 1042 87.338667818424 8.02955866906346
"5212" 1042.2 89.8168075582362 10.740899634339
"5213" 1042.4 92.2275819847457 13.4561700921881
"5214" 1042.6 93.9409533255707 16.6913352526261
"5215" 1042.8 95.092393044355 19.949410659881
"5216" 1043 95.6051289139253 22.9706656080183
"5217" 1043.2 95.5766760993954 25.5600820371433
"5218" 1043.4 94.983934279567 28.4414349498706
"5219" 1043.6 93.6536445234047 31.5094529701538
"5220" 1043.8 92.0848206427015 33.8811022225538
"5221" 1044 90.7519336431631 36.0934885786735
"5222" 1044.2 89.35602157363 38.388096895265
"5223" 1044.4 87.558331505424 40.5526054062764
"5224" 1044.6 85.8084644046773 41.877576314779
"5225" 1044.8 84.4536045703431 42.5845491587413
"5226" 1045 83.5018219401419 43.0520656370749
"5227" 1045.2 83.4367611926582 43.3618298151611
"5228" 1045.4 83.3292090572079 43.436286354379
"5229" 1045.6 83.2522618871879 43.2321629248183
"5230" 1045.8 82.4999982452464 42.9061456130568
"5231" 1046 81.0183037260535 42.8506666943124
"5232" 1046.2 79.4637634310364 42.7840992447555
"5233" 1046.4 77.6227176259102 42.6307792608722
"5234" 1046.6 74.4161251901125 42.2432493335221
"5235" 1046.8 70.979733051419 41.5762377266405
"5236" 1047 67.8999947497919 40.6222535552702
"5237" 1047.2 65.6268434327349 39.1357857626399
"5238" 1047.4 63.1967317272674 36.0819977221022
"5239" 1047.6 61.9632356387289 33.1673446004658
"5240" 1047.8 61.2595577501129 30.8670888534976
"5241" 1048 60.3984518917079 27.9496363515281
"5242" 1048.2 60.0951068001365 26.9658575092368
"5243" 1048.4 59.9120537276365 26.8484724764707
"5244" 1048.6 59.0926733078746 26.9889885118725
"5245" 1048.8 58.018525751695 27.4716988666054
"5246" 1049 56.4639315660548 28.2768498764264
"5247" 1049.2 54.2829446935522 29.5651549630782
"5248" 1049.4 52.8465809438277 31.1444135304614
"5249" 1049.6 52.1231217196352 32.9363836787092
"5250" 1049.8 51.1649404678122 34.8679813021471
"5251" 1050 49.8833443553153 36.7877723636502
"5252" 1050.2 48.7086826818579 38.3863857486183
"5253" 1050.4 48.8336951050009 39.289391621082
"5254" 1050.6 49.0103972166491 39.7748712768026
"5255" 1050.8 48.8052403700392 41.1487293223066
"5256" 1051 48.1268467854532 43.3222750484717
"5257" 1051.2 46.6713983286553 46.0026827954744
"5258" 1051.4 44.5592885654368 48.5907744161568
"5259" 1051.6 41.8657495205899 50.7735747182791
"5260" 1051.8 38.5838508299988 52.9756220588365
"5261" 1052 35.0611947603375 54.4733682976479
"5262" 1052.2 31.9167667087517 55.6577018320683
"5263" 1052.4 28.5716243530412 56.3035040477046
"5264" 1052.6 25.1880066074834 56.0252656381611
"5265" 1052.8 21.6857577379662 55.2427213843295
"5266" 1053 18.9405920319079 54.6259279359274
"5267" 1053.2 17.4718284161153 53.8037325347961
"5268" 1053.4 15.6951057035738 52.6939436707866
"5269" 1053.6 13.4833743739954 51.1606282787608
"5270" 1053.8 13.8435655739343 51.5942567773579
"5271" 1054 13.6776390493982 51.9858249205344
"5272" 1054.2 13.8039323577137 52.8929990627524
"5273" 1054.4 13.7589697263412 53.9704637065183
"5274" 1054.6 12.6036841365803 55.7945996317045
"5275" 1054.8 11.5120167297464 58.2280744421557
"5276" 1055 10.793989109168 61.4675284728956
"5277" 1055.2 10.5957368351675 64.7896017010618
"5278" 1055.4 11.2619863484336 67.1799644499783
"5279" 1055.6 12.5021653415768 69.3392644554117
"5280" 1055.8 14.609293387393 71.1995386801509
"5281" 1056 17.0931446781389 73.1271601742597
"5282" 1056.2 19.6992994024594 74.9733023947466
"5283" 1056.4 21.6259495795384 76.6044787390352
"5284" 1056.6 23.5935195147464 79.3287063743754
"5285" 1056.8 25.2053356591996 82.030167325626
"5286" 1057 26.2246035096085 85.0129991391425
"5287" 1057.2 26.7296624657079 87.648976443512
"5288" 1057.4 26.8222940935348 90.1983632552875
"5289" 1057.6 27.1223594477824 92.932136221863
"5290" 1057.8 27.5505949930968 94.913132899185
"5291" 1058 28.2530010656352 97.0627450302183
"5292" 1058.2 28.917547723381 99.9282063420568
"5293" 1058.4 29.2766665014626 103.347366948528
"5294" 1058.6 29.3630434862757 107.135878951702
"5295" 1058.8 29.2753364545278 110.885908426453
"5296" 1059 29.1276882039777 114.757941407683
"5297" 1059.2 29.6853903047079 118.726143159208
"5298" 1059.4 30.3583659116785 122.116196691601
"5299" 1059.6 31.0037895096579 123.638880479952
"5300" 1059.8 31.2008697951293 123.520254152732
"5301" 1060 30.8894351784844 123.207723716807
"5302" 1060.2 30.5150378060829 122.504447687475
"5303" 1060.4 30.300933092757 122.251481534577
"5304" 1060.6 30.6002278898233 121.748561910345
"5305" 1060.8 30.8986271636959 120.900476221923
"5306" 1061 31.1271149796451 120.422862745921
"5307" 1061.2 31.7693673824182 120.153635210388
"5308" 1061.4 33.0918976258266 120.049976500357
"5309" 1061.6 35.1379599461284 120.752536536751
"5310" 1061.8 37.8515125002286 121.63605626835
"5311" 1062 41.0826916815079 122.811509388346
"5312" 1062.2 44.4182398081991 124.084238916562
"5313" 1062.4 47.5945591766957 125.100748844415
"5314" 1062.6 50.7694026455267 126.0674114949
"5315" 1062.8 54.2591334601695 126.358694449288
"5316" 1063 57.5622813502324 126.098402718983
"5317" 1063.2 60.9272172769697 126.150377583703
"5318" 1063.4 64.7009122892469 125.867617299447
"5319" 1063.6 67.3812322683424 125.013676449308
"5320" 1063.8 69.2316370971856 124.055291387063
"5321" 1064 71.4408661530646 122.683158857808
"5322" 1064.2 73.0430924924716 121.303608937746
"5323" 1064.4 75.0841436703872 120.114092970037
"5324" 1064.6 78.1208055108233 119.076796548845
"5325" 1064.8 80.8917478350544 118.045858188373
"5326" 1065 84.1605081111838 117.094548773191
"5327" 1065.2 87.6932020883262 116.105003192194
"5328" 1065.4 91.0537397663746 115.762662592352
"5329" 1065.6 94.1795888996365 115.769633930542
"5330" 1065.8 97.8366243108374 115.991387684565
"5331" 1066 101.429459105412 117.100578580074
"5332" 1066.2 104.338367843571 118.514085744646
"5333" 1066.4 105.925884769929 120.328996029478
"5334" 1066.6 105.702423216617 120.752619717491
"5335" 1066.8 105.451519016407 120.219871063877
"5336" 1067 105.322632019782 119.485660287726
"5337" 1067.2 105.520660685259 118.900262730794
"5338" 1067.4 106.296897670246 117.686014579845
"5339" 1067.6 107.346747801839 116.113086996591
"5340" 1067.8 109.149146159908 114.056427570233
"5341" 1068 111.326539764766 111.566320302241
"5342" 1068.2 114.191443028893 108.772255741531
"5343" 1068.4 117.452433528508 106.635612349925
"5344" 1068.6 121.138173244578 104.961735955907
"5345" 1068.8 123.041418759913 104.187217483211
"5346" 1069 124.110240187217 103.484298140673
"5347" 1069.2 124.929890035744 102.051783206233
"5348" 1069.4 125.601956316208 100.290167665429
"5349" 1069.6 126.873879923192 97.3273241806876
"5350" 1069.8 128.440242377182 93.7517400614986
"5351" 1070 130.129664232652 91.1828116614903
"5352" 1070.2 132.02744410724 88.962858563113
"5353" 1070.4 132.276556540473 87.8206152126328
"5354" 1070.6 131.979243741996 86.5933099935375
"5355" 1070.8 131.970563957962 84.1366666421377
"5356" 1071 132.758873818277 80.4666901922433
"5357" 1071.2 134.010477916254 76.8613390273788
"5358" 1071.4 134.783613155292 73.0259828921676
"5359" 1071.6 134.892863182807 69.8431000286236
"5360" 1071.8 135.039598450159 65.6083951777634
"5361" 1072 134.691701561363 61.5470809712929
"5362" 1072.2 133.779014411152 57.5711353349338
"5363" 1072.4 133.409169858333 53.4031710612683
"5364" 1072.6 132.942635281091 50.1089630845868
"5365" 1072.8 131.533633326198 47.4080425791079
"5366" 1073 130.163028706 43.7042968037683
"5367" 1073.2 128.781182765976 39.9636533535888
"5368" 1073.4 127.008459625506 37.4001651017869
"5369" 1073.6 125.167404239751 33.640222933127
"5370" 1073.8 123.503927597671 30.0586846632446
"5371" 1074 121.309548554932 27.1235913586305
"5372" 1074.2 119.307136080913 23.830533978199
"5373" 1074.4 117.753903002391 22.1952604884597
"5374" 1074.6 115.038613045393 21.088151304478
"5375" 1074.8 112.029052708945 19.2875975682288
"5376" 1075 108.558051147617 16.392732706791
"5377" 1075.2 105.316014821758 13.2315318724683
"5378" 1075.4 102.292674339548 10.2879196059201
"5379" 1075.6 99.4003645778299 8.40226911631097
"5380" 1075.8 96.5224503073121 7.07579667941412
"5381" 1076 92.4404742160741 6.08488170937745
"5382" 1076.2 88.0914914492868 5.30609725452487
"5383" 1076.4 83.7613491229988 4.09728847654556
"5384" 1076.6 79.8145113703117 2.80363650043339
"5385" 1076.8 75.3592023589982 1.22913070519249
"5386" 1077 72.0701974144194 1.45436763619137
"5387" 1077.2 68.447590736424 2.03526477007636
"5388" 1077.4 64.5969295319155 2.72076965024471
"5389" 1077.6 60.7009470940142 3.16300240741829
"5390" 1077.8 56.8283340063895 3.98460347539409
"5391" 1078 52.9268979121161 4.38109437038564
"5392" 1078.2 49.8037204254287 4.53306048925206
"5393" 1078.4 47.0642004432716 5.25117169867284
"5394" 1078.6 44.7191805834706 6.5852441409505
"5395" 1078.8 42.3730843680505 8.67743875999067
"5396" 1079 40.0663187070483 10.9009986827577
"5397" 1079.2 37.4119783422307 13.2447576100922
"5398" 1079.4 35.2054128530787 15.823888600552
"5399" 1079.6 33.0827494044793 18.9664683781726
"5400" 1079.8 31.7951017916365 21.8269304361433
"5401" 1080 30.5549352851444 23.879385318499
"5402" 1080.2 29.7163692919362 25.5282563627955
"5403" 1080.4 28.7582157295067 27.595199735397
"5404" 1080.6 28.0221779934667 29.2278927205595
"5405" 1080.8 27.5517376464832 29.4265751678441
"5406" 1081 26.9660571373308 29.8396645538583
"5407" 1081.2 25.6434847010742 30.4982517364369
"5408" 1081.4 23.7707378232588 31.3771602135812
"5409" 1081.6 21.4003676936267 32.1113971016433
"5410" 1081.8 20.1068834690894 32.3232194999489
"5411" 1082 20.2350160193601 32.6317468772302
"5412" 1082.2 20.8157612410935 33.3499382733074
"5413" 1082.4 21.8261572502079 33.8824203434803
"5414" 1082.6 22.7951799707079 34.7983350512461
"5415" 1082.8 24.1544284455092 36.5086119476011
"5416" 1083 26.207028260379 38.6704173294064
"5417" 1083.2 28.2739890664797 40.6460257149243
"5418" 1083.4 30.6380344253449 42.9946169634224
"5419" 1083.6 33.6162619426871 45.613572050685
"5420" 1083.8 36.0435562043286 48.0274579968804
"5421" 1084 38.1866373818206 50.6863006507366
"5422" 1084.2 39.8217611004371 54.0207880540808
"5423" 1084.4 40.8685827084321 57.2338793285148
"5424" 1084.6 41.3223427850728 60.230960919748
"5425" 1084.8 41.3355290681773 63.9621341680183
"5426" 1085 40.8447994927429 67.3431113138574
"5427" 1085.2 39.9805940863015 71.0525248242377
"5428" 1085.4 39.3097681221053 74.1266222565481
"5429" 1085.6 38.2987332713437 77.5281966993759
"5430" 1085.8 36.5621256510925 80.9092304311958
"5431" 1086 33.9807682335982 83.8325521647805
"5432" 1086.2 30.7829896311734 86.7585903441045
"5433" 1086.4 27.2665114167443 89.4753306711092
"5434" 1086.6 23.5778444330664 91.8868815674334
"5435" 1086.8 19.7589159948157 94.2069300788087
"5436" 1087 16.4722521014401 95.4351118461968
"5437" 1087.2 13.4676379879261 95.8888984305456
"5438" 1087.4 11.3393188812234 96.142892111068
"5439" 1087.6 9.17595456585157 97.0598332447641
"5440" 1087.8 9.17609085377743 97.3330726485103
"5441" 1088 9.85047329437819 97.255040915548
"5442" 1088.2 10.5102537615596 96.958014080326
"5443" 1088.4 11.3875834956807 96.7899194368716
"5444" 1088.6 12.2193379999501 97.4209202623785
"5445" 1088.8 13.1566141765602 98.6668024159956
"5446" 1089 14.1741188403485 100.821287552034
"5447" 1089.2 15.6940753860925 103.480773471084
"5448" 1089.4 16.8703358496501 106.388388750799
"5449" 1089.6 19.0095741371237 109.359029823729
"5450" 1089.8 21.1387410794633 112.433829662545
"5451" 1090 23.232285844692 115.496589851415
"5452" 1090.2 25.6031927324592 118.187080901552
"5453" 1090.4 28.2720471741757 120.889744508631
"5454" 1090.6 29.8239642855342 122.538326327197
"5455" 1090.8 30.7072435322079 123.498620030338
"5456" 1091 31.9994181718555 123.759758912805
"5457" 1091.2 33.6578945188203 123.484477088479
"5458" 1091.4 36.7140962075783 123.697981935944
"5459" 1091.6 40.4333079919563 123.856674853776
"5460" 1091.8 44.6750529448354 124.187267464267
"5461" 1092 48.2564620044905 124.286790589341
"5462" 1092.2 51.9789433112175 124.77282858126
"5463" 1092.4 55.2798735248211 124.85131457249
"5464" 1092.6 58.5503290532469 124.601368780849
"5465" 1092.8 61.8236876449192 124.698273505856
"5466" 1093 64.9569310296392 125.164318203187
"5467" 1093.2 68.5213255576905 126.42901267896
"5468" 1093.4 72.1947063306036 127.707729814638
"5469" 1093.6 75.8117537848353 128.50598018226
"5470" 1093.8 79.3566484336246 128.74024434256
"5471" 1094 81.9064556981679 127.670196215358
"5472" 1094.2 85.3760436343329 126.103096032262
"5473" 1094.4 89.6622313269204 124.458862349175
"5474" 1094.6 92.995292923964 123.30514041653
"5475" 1094.8 96.6632697846787 122.005775813164
"5476" 1095 100.5450415755 121.023844382977
"5477" 1095.2 104.327595611757 119.803579528435
"5478" 1095.4 107.430887986041 118.515760232741
"5479" 1095.6 111.173306357152 117.524861968278
"5480" 1095.8 111.278240181932 117.070286455794
"5481" 1096 111.179527768767 116.862083632861
"5482" 1096.2 111.039093347167 116.814180169986
"5483" 1096.4 110.951805578385 116.876075254122
"5484" 1096.6 110.551963912749 117.23690830686
"5485" 1096.8 110.510775741792 117.592797306856
"5486" 1097 110.165716336708 117.936705292727
"5487" 1097.2 109.936185077476 118.080334983567
"5488" 1097.4 109.385393727913 117.633035694614
"5489" 1097.6 108.854418590463 117.252012819873
"5490" 1097.8 108.837748706765 117.344959059565
"5491" 1098 108.806298522943 117.286925183763
"5492" 1098.2 108.86624171716 117.316316335127
"5493" 1098.4 108.799129416543 117.258748459281
"5494" 1098.6 108.869074958983 117.297250196962
"5495" 1098.8 108.912119834175 117.393496538982
"5496" 1099 108.900193981308 117.384132479655
"5497" 1099.2 108.880551400115 117.381661961875
"5498" 1099.4 108.880551400115 117.381661961875
"5499" 1099.6 108.85056625943 117.312042505185
"5500" 1099.8 108.84785436206 117.309331429222
"5501" 1100 108.768217180745 117.311744948067
"5502" 1100.2 108.811587025708 117.359915302252
"5503" 1100.4 108.868089288593 117.380549309326
"5504" 1100.6 108.918363693689 117.443529689389
"5505" 1100.8 108.91762332907 117.43516360835
"5506" 1101 108.891825840851 117.38175588709
"5507" 1101.2 108.834070270211 117.340858082521
"5508" 1101.4 108.812508190505 117.336816417129
"5509" 1101.6 108.827151340671 117.357271187104
"5510" 1101.8 108.825984490321 117.347594191509
"5511" 1102 108.813757213415 117.355932180073
"5512" 1102.2 108.765733178962 117.4187356674
"5513" 1102.4 108.74975763809 117.432044585764
"5514" 1102.6 108.810196749208 117.466934167955
"5515" 1102.8 108.895461389677 117.473764798756
"5516" 1103 109.080109001136 117.600045914179
"5517" 1103.2 109.591219329995 117.875065205793
"5518" 1103.4 110.005834539208 117.828792948554
"5519" 1103.6 110.338008895159 117.81521159153
"5520" 1103.8 111.280461986142 117.417667451584
"5521" 1104 112.485004358349 116.924928903287
"5522" 1104.2 113.637912586062 116.476353339602
"5523" 1104.4 113.81934018729 115.914260626936
"5524" 1104.6 114.948267496708 114.865925418234
"5525" 1104.8 116.693373454541 113.510920356828
"5526" 1105 118.548908631869 111.913655150725
"5527" 1105.2 120.13411156683 110.132930174451
"5528" 1105.4 121.959521319199 107.787818614983
"5529" 1105.6 123.793482917956 105.412347091118
"5530" 1105.8 124.647465295315 103.076569920233
"5531" 1106 125.612866764238 100.616437765787
"5532" 1106.2 127.414560464453 97.1626995964114
"5533" 1106.4 129.543229777189 94.1159201578452
"5534" 1106.6 130.878544336962 91.8589579500365
"5535" 1106.8 130.730258547323 90.1812152258575
"5536" 1107 130.365729474948 87.4678134251383
"5537" 1107.2 130.623977566099 83.671774291627
"5538" 1107.4 131.689474816263 79.8420779675409
"5539" 1107.6 133.559534882172 76.123633641304
"5540" 1107.8 134.775245014835 72.6728212370183
"5541" 1108 135.177426645924 69.4477571664889
"5542" 1108.2 135.154664110562 65.5099613737092
"5543" 1108.4 135.28189208419 61.9799574272195
"5544" 1108.6 134.417324918261 59.5359277224438
"5545" 1108.8 132.918502764993 56.4221471530911
"5546" 1109 131.820617141154 52.6834308056712
"5547" 1109.2 131.692412630584 49.5387153231643
"5548" 1109.4 131.461633588343 47.5136149848629
"5549" 1109.6 130.951363081406 44.8980371412974
"5550" 1109.8 129.512135105475 41.9303205546273
"5551" 1110 127.981646258708 38.2125006560387
"5552" 1110.2 126.445854151708 34.2298841931639
"5553" 1110.4 124.651800300963 31.3374645179579
"5554" 1110.6 122.013652669708 28.1478769683031
"5555" 1110.8 119.345000507369 25.1925738096325
"5556" 1111 116.40838494559 21.5023787614889
"5557" 1111.2 114.065981943964 18.6948731082828
"5558" 1111.4 111.533310733069 16.6979135987127
"5559" 1111.6 108.531180522803 13.8089432100624
"5560" 1111.8 105.84022548143 12.7208594203097
"5561" 1112 102.033415599152 11.3265265701933
"5562" 1112.2 97.6384780158271 9.3149221201375
"5563" 1112.4 94.741187244843 7.18143247204532
"5564" 1112.6 91.9520262931644 4.86026562038786
"5565" 1112.8 89.4961106636267 4.52038730939954
"5566" 1113 85.7385936527652 3.37756421168708
"5567" 1113.2 81.7420144403881 2.0668040611055
"5568" 1113.4 77.2371022071653 1.26937866490244
"5569" 1113.6 73.0860374948176 0.823938539011841
"5570" 1113.8 68.8049904617079 0.528670484657533
"5571" 1114 64.7362681328203 0.751072020444328
"5572" 1114.2 60.6283844096043 1.95361125748171
"5573" 1114.4 56.2605595113909 3.14264950055488
"5574" 1114.6 51.5864160092079 3.36675520887272
"5575" 1114.8 48.0393186134162 3.39144444574746
"5576" 1115 45.6423773055988 4.31688562954557
"5577" 1115.2 43.0016605613113 6.22852959130879
"5578" 1115.4 39.7086269258673 8.26006951254577
"5579" 1115.6 36.0355721560593 10.4583759335696
"5580" 1115.8 32.523693251631 12.4734390635128
"5581" 1116 28.6257636859988 14.1388673819092
"5582" 1116.2 25.2693469251413 16.3876309547516
"5583" 1116.4 22.7158785991479 19.2375140070183
"5584" 1116.6 20.6027139302079 22.2079787217925
"5585" 1116.8 18.225385962837 25.4676977510022
"5586" 1117 15.4406172857079 28.0825993335921
"5587" 1117.2 12.5217166622568 30.7651710767302
"5588" 1117.4 11.0734053390808 33.0981885455268
"5589" 1117.6 10.0815807838976 36.1389224723976
"5590" 1117.8 9.37735377621723 40.5370738905462
"5591" 1118 8.94397170482524 44.8984841148451
"5592" 1118.2 8.86677962841523 48.7733310855183
"5593" 1118.4 9.45514074255106 52.0809234978614
"5594" 1118.6 10.3765847871901 55.4462088597147
"5595" 1118.8 11.4970692007493 58.0269472103082
"5596" 1119 12.7176433994547 59.0288033217261
"5597" 1119.2 12.8406213647255 59.0038616081762
"5598" 1119.4 12.9975284741957 59.0622611077866
"5599" 1119.6 12.9659251157079 58.9873784108158
"5600" 1119.8 13.2365088617283 58.8755470526101
"5601" 1120 13.5839694344404 58.7608054230756
"5602" 1120.2 14.5188639662079 58.7413740052398
"5603" 1120.4 15.5566660260098 59.001172070056
"5604" 1120.6 17.4976374054961 59.4870667619674
"5605" 1120.8 20.0922155216199 59.6258223867783
"5606" 1121 22.4727841188679 59.4194010629583
"5607" 1121.2 24.8449688853954 58.3517319049141
"5608" 1121.4 26.9411674248263 57.3015020997222
"5609" 1121.6 29.7786652189806 56.1390495775777
"5610" 1121.8 33.0384630836798 54.9235978283422
"5611" 1122 36.1578318189679 53.3189921526183
"5612" 1122.2 38.9805516428966 51.3801840810372
"5613" 1122.4 41.618099595025 49.4481906288841
"5614" 1122.6 43.8514640856941 47.4792223459424
"5615" 1122.8 45.5545118307988 45.3557544141791
"5616" 1123 46.6312574551313 42.8610383932519
"5617" 1123.2 48.1805566213158 38.9983872259987
"5618" 1123.4 49.4392841048199 35.3506747055463
"5619" 1123.6 50.786501466617 31.3153574220183
"5620" 1123.8 52.9893787822704 27.7182063305467
"5621" 1124 55.7850760142349 26.2199145006111
"5622" 1124.2 59.1625365163052 25.3066487456357
"5623" 1124.4 62.2156246897958 25.7779481315048
"5624" 1124.6 66.1043737568933 26.8056172137203
"5625" 1124.8 69.7757843563791 27.8589583974018
"5626" 1125 73.5173373238153 28.9602148012532
"5627" 1125.2 77.4881877927012 29.9250700412007
"5628" 1125.4 81.3000848256478 31.0181582675822
"5629" 1125.6 84.913710941762 32.1952297985656
"5630" 1125.8 88.0642166771798 33.5963841873352
"5631" 1126 91.7468665984702 34.8565534696966
"5632" 1126.2 95.9070605566863 35.6377877141622
"5633" 1126.4 100.105010151221 36.0413884583773
"5634" 1126.6 104.302010907219 35.8377378886875
"5635" 1126.8 108.019858746085 34.8451116599937
"5636" 1127 111.247779231093 32.7865047826756
"5637" 1127.2 112.673300939871 31.2438606745299
"5638" 1127.4 112.82897699537 30.4215042217789
"5639" 1127.6 112.12032826575 30.9333690970519
"5640" 1127.8 111.9777385602 31.2511674849875
"5641" 1128 112.071652589243 31.8986186500501
"5642" 1128.2 112.760244888943 33.4582237581555
"5643" 1128.4 114.227941769857 36.04810385583
"5644" 1128.6 116.392592131492 38.7027204709791
"5645" 1128.8 118.326142206734 40.852563576813
"5646" 1129 120.709892102224 42.8295215207189
"5647" 1129.2 123.239876542708 45.3737447802145
"5648" 1129.4 125.230273719993 48.4410267844554
"5649" 1129.6 127.189652079208 51.1847302023221
"5650" 1129.8 129.180816575161 53.6825014021126
"5651" 1130 129.386880024846 54.7438752363955
"5652" 1130.2 128.725344231688 55.0878256909006
"5653" 1130.4 127.684425875201 55.6241843718735
"5654" 1130.6 126.334168606208 57.3981500369991
"5655" 1130.8 124.891100218 60.3418311039766
"5656" 1131 123.734814976708 63.4863403365183
"5657" 1131.2 123.397243575362 66.2555250232462
"5658" 1131.4 123.993497871267 69.2059793413012
"5659" 1131.6 125.367648383408 72.4502961219783
"5660" 1131.8 127.320147621372 75.5265814992923
"5661" 1132 130.072466642927 78.3814027111344
"5662" 1132.2 132.076804994922 79.6149669488219
"5663" 1132.4 131.693917648009 79.3774950494723
"5664" 1132.6 131.589236942793 79.3074483793012
"5665" 1132.8 130.767082804667 79.1027268410666
"5666" 1133 129.637259603319 79.3474902578331
"5667" 1133.2 128.459581189817 79.5255833024547
"5668" 1133.4 126.444000449708 80.3515452144693
"5669" 1133.6 124.009035657865 81.6203287651359
"5670" 1133.8 121.138655561896 83.0253286311324
"5671" 1134 118.292683499443 84.4724113058329
"5672" 1134.2 115.735769286157 86.220621104753
"5673" 1134.4 113.071634516412 88.2818410937775
"5674" 1134.6 110.70287192508 90.7271518748418
"5675" 1134.8 109.551027509413 92.5770678834344
"5676" 1135 109.177388633951 94.7554063726254
"5677" 1135.2 108.869836566657 97.2778540662227
"5678" 1135.4 108.696301020554 100.412446217903
"5679" 1135.6 108.77483923726 103.590929194602
"5680" 1135.8 109.160606874012 106.387349357388
"5681" 1136 110.321477404762 109.276303442478
"5682" 1136.2 110.780289845939 110.445408451762
"5683" 1136.4 110.71770759893 110.307299985879
"5684" 1136.6 110.171334577359 110.35228342095
"5685" 1136.8 108.716327339597 110.663128706018
"5686" 1137 105.422988028235 111.916537113553
"5687" 1137.2 102.025932850211 112.919695476912
"5688" 1137.4 99.1150253158602 114.052584100667
"5689" 1137.6 95.8927880326136 115.550891752981
"5690" 1137.8 92.4071812256891 116.883666926848
"5691" 1138 88.670214426165 118.398176995261
"5692" 1138.2 86.0910790264339 119.671625612648
"5693" 1138.4 83.0662263890189 121.469361777732
"5694" 1138.6 80.8480951338508 122.940962385358
"5695" 1138.8 78.9047846976897 125.076687293836
"5696" 1139 78.1243961672454 127.638903621056
"5697" 1139.2 77.8930267179776 130.620946275709
"5698" 1139.4 78.0062703211306 129.434534825864
"5699" 1139.6 79.0112883035079 124.393381665851
"5700" 1139.8 76.7553723289339 118.527013054888
"5701" 1140 74.5558240651105 112.285390790843
"5702" 1140.2 73.0015928115838 106.702302815356
"5703" 1140.4 71.2234560294407 101.187483615499
"5704" 1140.6 69.3096312508568 95.7569985545076
"5705" 1140.8 67.0615837307079 90.7868550516452
"5706" 1141 64.4482319250756 85.7754513660183
"5707" 1141.2 61.8268863760977 80.6260842274505
"5708" 1141.4 59.9514170199184 74.902915632898
"5709" 1141.6 58.5620162288853 69.783819982228
"5710" 1141.8 56.0853179220307 64.4589655220498
"5711" 1142 53.5217581347912 59.6840562984627
"5712" 1142.2 50.9416485462464 55.0299730472747
"5713" 1142.4 47.4740914039968 49.8493571352183
"5714" 1142.6 44.5395951165314 45.1776583744217
"5715" 1142.8 41.2554245965347 40.9050094734986
"5716" 1143 37.1699804286816 36.4816693899657
"5717" 1143.2 33.7323019814754 32.5529320749718
"5718" 1143.4 30.2390852992892 27.2912395932933
"5719" 1143.6 27.6508401930264 22.4349604513368
"5720" 1143.8 25.9493800631931 18.9139655389887
"5721" 1144 25.5249479279838 18.3843664470873
"5722" 1144.2 25.0467286973219 18.6416480480007
"5723" 1144.4 23.4669952791807 18.918099966291
"5724" 1144.6 21.4974773485879 19.5727656605983
"5725" 1144.8 21.0646537425756 19.8123418486948
"5726" 1145 21.2709679177682 20.2283469443496
"5727" 1145.2 21.2076992781057 20.9202833507255
"5728" 1145.4 19.234040188131 22.9658392969633
"5729" 1145.6 15.6215167926491 25.650455464414
"5730" 1145.8 13.7576912604381 28.2932823164469
"5731" 1146 11.6751192406605 31.8805311473709
"5732" 1146.2 9.22644719294476 35.4657436137183
"5733" 1146.4 7.24472105297459 39.4404520830183
"5734" 1146.6 5.27847097892103 44.2799893401166
"5735" 1146.8 2.99678264586256 49.1649837398379
"5736" 1147 1.7027031575883 52.9861290996499
"5737" 1147.2 1.02477800602135 56.1058002017347
"5738" 1147.4 0.596285667424486 58.9470205775798
"5739" 1147.6 0.681192024359606 61.02635874617
"5740" 1147.8 1.12308142597423 64.9865230610889
"5741" 1148 1.15477013291844 69.9374882785972
"5742" 1148.2 0.898373313389991 75.2284412834923
"5743" 1148.4 1.26386087086177 79.3528379296502
"5744" 1148.6 1.90645761822577 83.1729636777861
"5745" 1148.8 2.87935822726007 86.6578816434109
"5746" 1149 3.95873699765387 90.4237889397913
"5747" 1149.2 5.03942847755328 93.2100601335647
"5748" 1149.4 7.00041784129521 97.4431477174786
"5749" 1149.6 8.50822028199825 100.587633524825
"5750" 1149.8 10.3582462941039 103.326503010612
"5751" 1150 12.8880125947233 106.730650458449
"5752" 1150.2 15.8646447014094 110.370332502018
"5753" 1150.4 19.2830245774799 114.051144885205
"5754" 1150.6 22.5796871132079 117.893165664197
"5755" 1150.8 25.4191469048094 120.440589761927
"5756" 1151 28.6313129456584 122.623201370647
"5757" 1151.2 32.4807387735658 124.743544053113
"5758" 1151.4 36.7250630013398 126.300778716628
"5759" 1151.6 41.2669651078246 128.298000076102
"5760" 1151.8 44.4386246657407 129.745281312608
"5761" 1152 46.893859091466 130.507155306147
"5762" 1152.2 49.2699573707543 131.739172988276
"5763" 1152.4 50.6831303197935 131.982450169462
"5764" 1152.6 54.5851799353708 133.698212086721
"5765" 1152.8 58.7981659561646 134.584409326458
"5766" 1153 63.0181934682049 134.256453964563
"5767" 1153.2 67.7947112860704 133.7533118499
"5768" 1153.4 73.0375275136893 133.177065392161
"5769" 1153.6 77.9696572716047 132.624733013786
"5770" 1153.8 82.5895819592079 131.857496966449
"5771" 1154 86.7071009757972 130.415108342822
"5772" 1154.2 90.3307853329148 128.148867526794
"5773" 1154.4 93.1039341783746 125.186077263194
"5774" 1154.6 95.3900636615968 121.495232716037
"5775" 1154.8 97.4961265922079 119.012453371347
"5776" 1155 99.0129182537079 116.163249803942
"5777" 1155.2 99.41359010768 113.260415312829
"5778" 1155.4 99.2068842492724 111.82250722347
"5779" 1155.6 98.8781346056553 111.357694137312
"5780" 1155.8 98.2055324315377 110.988630868976
"5781" 1156 96.9328153187493 109.899334470411
"5782" 1156.2 95.8071784551619 108.295717293413
"5783" 1156.4 93.3525812685204 105.568169760372
"5784" 1156.6 91.0960453653524 103.995508482707
"5785" 1156.8 87.8896951435261 102.286700240536
"5786" 1157 84.4247778342413 99.9305211838405
"5787" 1157.2 81.5746414954163 98.2009902732683
"5788" 1157.4 77.8873970810661 96.155513807078
"5789" 1157.6 74.0139394242579 94.0385785231897
"5790" 1157.8 69.9503982619022 92.3617861203852
"5791" 1158 65.8183171485038 91.9600242464264
"5792" 1158.2 62.0805202627355 92.4406035753493
"5793" 1158.4 58.22655874737 93.8884303220252
"5794" 1158.6 54.563283180631 96.1514168452683
"5795" 1158.8 50.5379930530412 98.6381512722961
"5796" 1159 46.1629473827079 100.955452030993
"5797" 1159.2 41.3682059837278 102.840040725634
"5798" 1159.4 36.5836108410589 104.43248365633
"5799" 1159.6 31.7402019131006 105.866570032822
"5800" 1159.8 27.1743192329579 107.294564685961
"5801" 1160 22.5164065146351 107.90677238823
"5802" 1160.2 18.7407717312286 106.738533433172
"5803" 1160.4 16.9879186413892 104.489472481568
"5804" 1160.6 17.7820603851269 103.411924391314
"5805" 1160.8 18.8851026908947 101.934362353338
"5806" 1161 20.1968718743482 100.144335810183
"5807" 1161.2 21.1176740108097 96.3450436762818
"5808" 1161.4 21.4275021052812 92.676676543738
"5809" 1161.6 21.0765233946091 88.8587486014543
"5810" 1161.8 19.4596037378029 84.7927847763367
"5811" 1162 17.2437906284442 81.2037282192216
"5812" 1162.2 14.5168660191847 77.6518109907997
"5813" 1162.4 10.9803729094274 74.1970575733903
"5814" 1162.6 7.55092872666371 71.334208757405
"5815" 1162.8 4.42082232120793 68.7639919136183
"5816" 1163 1.97475049527386 66.8647580749798
"5817" 1163.2 2.84099471724052 67.1073064354422
"5818" 1163.4 4.01039806391844 66.987694942685
"5819" 1163.6 5.14419756632861 66.3322689572941
"5820" 1163.8 6.84476685266397 64.503485391348
"5821" 1164 8.46884945237652 61.0465138284776
"5822" 1164.2 9.61697535128931 57.1627083666985
"5823" 1164.4 10.755335530654 52.962113905168
"5824" 1164.6 11.7690956601365 48.0178123091254
"5825" 1164.8 12.0777659319988 43.5808565859456
"5826" 1165 11.3822628709487 38.8413042952035
"5827" 1165.2 10.6760641617025 35.3086839108118
"5828" 1165.4 10.9381539936904 35.2270119719481
"5829" 1165.6 11.6611097299726 35.8636019850359
"5830" 1165.8 14.06388789858 36.3609850304834
"5831" 1166 17.6399660530783 35.7398333935738
"5832" 1166.2 22.181194655381 35.1836457325567
"5833" 1166.4 26.1807418163647 34.0804624018053
"5834" 1166.6 29.0225347463181 32.3178122221539
"5835" 1166.8 31.1498203690334 29.8665359687934
"5836" 1167 32.7248212149261 26.6705449131092
"5837" 1167.2 33.7966161557848 22.9129509716529
"5838" 1167.4 33.6119452656228 19.0459505331247
"5839" 1167.6 33.1162219663079 15.1764306575383
"5840" 1167.8 32.4551771391287 12.4768675100854
"5841" 1168 32.5394714380126 12.9448194306541
"5842" 1168.2 33.3438282950977 13.4820835394081
"5843" 1168.4 35.0916802273286 13.6718620258114
"5844" 1168.6 37.9836031640829 13.7981503159328
"5845" 1168.8 40.9744354847079 14.5161752175183
"5846" 1169 44.130417660355 16.0181910385281
"5847" 1169.2 48.0268272559532 17.7928685853957
"5848" 1169.4 51.3038226368589 19.2513251487164
"5849" 1169.6 54.5557990297216 20.2693198081005
"5850" 1169.8 56.9783119048692 21.8358441915473
"5851" 1170 59.6012557609704 23.446916933587
"5852" 1170.2 62.5107880046355 24.9846026559262
"5853" 1170.4 65.4410185166814 26.5918372038461
"5854" 1170.6 67.0132577195679 27.3772484782183
"5855" 1170.8 67.2319638981887 27.3499396014991
"5856" 1171 67.3141222552181 27.2699894606305
"5857" 1171.2 67.2917075932793 27.3103236315897
"5858" 1171.4 67.1418745956114 27.3610942048942
"5859" 1171.6 67.0829795443768 27.4139430674209
"5860" 1171.8 67.0730694136883 27.3798319741359
"5861" 1172 66.884588529672 27.2583395162341
"5862" 1172.2 66.980169916645 27.2766125801302
"5863" 1172.4 66.9923051832695 27.2612561358644
"5864" 1172.6 67.2089709787595 26.9064132921086
"5865" 1172.8 67.311078288782 26.1236469529442
"5866" 1173 68.0638815121091 24.7747811404494
"5867" 1173.2 69.2345859002079 22.7496785996196
"5868" 1173.4 70.5608773491963 20.3891223326346
"5869" 1173.6 72.3558731928337 17.6806096408387
"5870" 1173.8 73.7417855494748 15.1675569566318
"5871" 1174 75.2453635934043 12.0221789798754
"5872" 1174.2 76.6600373245366 9.51093734623929
"5873" 1174.4 77.9788689746079 8.80664923951829
"5874" 1174.6 79.0417032755541 9.07497357143841
"5875" 1174.8 81.2665021567079 9.13165302595829
"5876" 1175 84.4921155031185 9.86755071709114
"5877" 1175.2 87.5332842995992 11.5436572334313
"5878" 1175.4 90.5278646002233 13.9200295721042
"5879" 1175.6 93.8898420363079 16.5837156853092
"5880" 1175.8 97.1956912314762 19.3486515905488
"5881" 1176 101.121016462392 21.9983703187486
"5882" 1176.2 105.061937157128 24.4185428367983
"5883" 1176.4 108.903236941474 27.1330298262456
"5884" 1176.6 112.741379654648 29.2731038991183
"5885" 1176.8 117.200204315883 30.9375888930812
"5886" 1177 121.245856430931 32.2832741040875
"5887" 1177.2 123.995211003019 33.1884775085348
"5888" 1177.4 124.494657919161 33.7419750183768
"5889" 1177.6 124.602132244089 34.6674017058764
"5890" 1177.8 125.263674238228 37.1478578056983
"5891" 1178 126.686635502669 40.9446208172928
"5892" 1178.2 128.46807773544 44.856249385031
"5893" 1178.4 130.414008246585 48.7995410682957
"5894" 1178.6 132.759777921866 52.3471408498902
"5895" 1178.8 133.96450179572 54.671812753309
"5896" 1179 133.839344578708 54.9220513695183
"5897" 1179.2 133.475950331078 55.416822732759
"5898" 1179.4 132.987958426335 57.8548092094114
"5899" 1179.6 132.975432360037 61.801042722723
"5900" 1179.8 133.290185361208 65.9797409218474
"5901" 1180 134.19265906322 70.1496587682111
"5902" 1180.2 134.328534262027 73.659885740687
"5903" 1180.4 133.836473157963 77.337466643881
"5904" 1180.6 133.323979774593 81.0020286363837
"5905" 1180.8 132.475419724786 84.4076338051752
"5906" 1181 131.37256230482 88.320596008863
"5907" 1181.2 130.114553540504 92.0177037707405
"5908" 1181.4 128.573273789028 95.2474085654183
"5909" 1181.6 126.925430030383 99.076176426787
"5910" 1181.8 124.919429860172 101.985119784786
"5911" 1182 123.080816272231 105.319597983018
"5912" 1182.2 121.312015494057 108.261420198356
"5913" 1182.4 119.398542573208 110.913765962923
"5914" 1182.6 118.622485886294 112.296954399042
"5915" 1182.8 118.616651069608 111.800851098704
"5916" 1183 118.446449069953 111.532554168916
"5917" 1183.2 117.707069986728 111.396082361426
"5918" 1183.4 115.717969055956 111.849538924626
"5919" 1183.6 113.214388793988 112.885451894378
"5920" 1183.8 110.741418859491 114.393872443499
"5921" 1184 108.282423760338 116.542096931703
"5922" 1184.2 106.429898383045 119.476204631632
"5923" 1184.4 104.78654734898 122.487157660154
"5924" 1184.6 104.61391634935 122.622076552631
"5925" 1184.8 104.428675695435 122.430301730146
"5926" 1185 103.160980922781 122.641155233291
"5927" 1185.2 100.741584703744 123.267035180313
"5928" 1185.4 97.5577999043881 124.405399379512
"5929" 1185.6 93.9872307629779 125.34605000354
"5930" 1185.8 90.4306414646883 126.155492558842
"5931" 1186 86.9650238919253 127.696684269465
"5932" 1186.2 84.8851723688658 129.150383762088
"5933" 1186.4 83.6761462383443 130.836537619399
"5934" 1186.6 83.474166320232 131.560134892103
"5935" 1186.8 83.4764519774352 131.570108563455
"5936" 1187 83.7765772701465 130.798004506527
"5937" 1187.2 83.7807198601813 130.137974446332
"5938" 1187.4 83.0890451112716 129.612366672164
"5939" 1187.6 81.7650594420646 128.468215066776
"5940" 1187.8 80.0840974071144 127.576832006438
"5941" 1188 78.7639409737627 126.64909953571
"5942" 1188.2 78.8834839765261 126.628200046151
"5943" 1188.4 78.9123606286432 126.757967524097
"5944" 1188.6 78.8259664041938 126.753517282877
"5945" 1188.8 78.9931808914714 126.678388641363
"5946" 1189 78.9937726369628 126.356431130214
"5947" 1189.2 78.5647882376875 125.915420761324
"5948" 1189.4 77.9619009413007 125.087286612054
"5949" 1189.6 77.0044740158589 123.758853264169
"5950" 1189.8 75.8567454729432 122.50558693741
"5951" 1190 74.596590574282 120.786286351722
"5952" 1190.2 73.8198080749027 119.333889019927
"5953" 1190.4 73.6699177467144 118.400504522689
"5954" 1190.6 73.6387396750112 118.423172615902
"5955" 1190.8 73.8374869515984 118.028983575259
"5956" 1191 74.2795468542431 117.389709103899
"5957" 1191.2 74.8733735996454 115.779437374872
"5958" 1191.4 75.8952020007793 113.215684184461
"5959" 1191.6 77.4755526135253 111.128420064984
"5960" 1191.8 80.2200091370391 108.848837941947
"5961" 1192 83.1373792731977 107.520051087569
"5962" 1192.2 86.4987261754615 106.394386865659
"5963" 1192.4 89.5130430728329 105.655093633435
"5964" 1192.6 91.8730485410983 105.397810667648
"5965" 1192.8 92.8820516662534 104.79901452241
"5966" 1193 93.6913311487968 103.543301012085
"5967" 1193.2 93.6570945559292 101.662045401904
"5968" 1193.4 92.7708493719432 100.049266311018
"5969" 1193.6 90.7852619267079 98.0827836976669
"5970" 1193.8 88.024573385852 95.4637799975268
"5971" 1194 85.3978401599759 93.0289490795441
"5972" 1194.2 82.5336362030135 90.1755276539072
"5973" 1194.4 80.3357916912157 86.9231896109949
"5974" 1194.6 78.9217712220387 83.2162364250408
"5975" 1194.8 78.0532821771033 79.7850453085997
"5976" 1195 77.5636864521542 76.3055509994563
"5977" 1195.2 77.7136332689617 72.6635347902496
"5978" 1195.4 78.2396002204818 68.9199377179226
"5979" 1195.6 79.0006483436689 65.2774296156745
"5980" 1195.8 80.42068928348 61.8587379084006
"5981" 1196 82.3642348218759 58.4821604139543
"5982" 1196.2 84.7884432716079 54.892248898754
"5983" 1196.4 86.9181593439405 51.7378926510183
"5984" 1196.6 88.6035175100638 48.2410871384166
"5985" 1196.8 89.8777988263145 43.951193602838
"5986" 1197 91.6548396628484 40.4313615502745
"5987" 1197.2 94.5860217741421 38.2875670297683
"5988" 1197.4 97.6423310749512 36.9615761126669
"5989" 1197.6 101.619521743149 36.0069203263657
"5990" 1197.8 105.253661468086 35.7868396083018
"5991" 1198 107.323274967662 36.7670231067228
"5992" 1198.2 109.986348244393 38.7303032253328
"5993" 1198.4 112.495120127695 41.0300521195731
"5994" 1198.6 114.307350030208 42.9706847958031
"5995" 1198.8 116.764717216131 45.4557248663491
"5996" 1199 120.171698807059 48.8047021073754
"5997" 1199.2 122.996449642254 51.6991402122536
"5998" 1199.4 126.738477131556 55.6540418795183
"5999" 1199.6 129.618872939148 58.9450712124783
"6000" 1199.8 131.4434 61.79327
"6001" 1200 130.8442 62.09754
"6002" 1200.2 129.4461 62.56561
"6003" 1200.4 127.8542 63.22967
"6004" 1200.6 124.4843 65.00253
"6005" 1200.8 121.1701 67.33365
"6006" 1201 117.9503 70.1925
"6007" 1201.2 115.0952 72.94403
"6008" 1201.4 112.7607 76.17678
"6009" 1201.6 111.1665 79.89025
"6010" 1201.8 110.6891 83.10315
"6011" 1202 111.037 85.23866
"6012" 1202.2 111.4957 86.15933
"6013" 1202.4 111.5535 86.06038
"6014" 1202.6 111.6481 86.0665
"6015" 1202.8 111.5997 86.05384
"6016" 1203 111.4881 86.21465
"6017" 1203.2 111.1876 86.62163
"6018" 1203.4 110.3292 87.90585
"6019" 1203.6 109.5538 90.7148
"6020" 1203.8 109.6447 94.17109
"6021" 1204 110.473 97.74841
"6022" 1204.2 111.8154 101.1473
"6023" 1204.4 113.4813 105.0524
"6024" 1204.6 115.0764 107.9365
"6025" 1204.8 117.6779 110.4891
"6026" 1205 116.8057 109.1667
"6027" 1205.2 116.4298 108.9603
"6028" 1205.4 115.3477 108.8811
"6029" 1205.6 112.3107 110.2684
"6030" 1205.8 108.5814 111.3509
"6031" 1206 105.4049 111.494
"6032" 1206.2 102.3449 111.5988
"6033" 1206.4 98.5162 113.3318
"6034" 1206.6 95.98397 115.5451
"6035" 1206.8 94.21635 117.3773
"6036" 1207 92.3586 118.9195
"6037" 1207.2 91.10877 120.3254
"6038" 1207.4 89.77395 122.8275
"6039" 1207.6 88.91367 126.487
"6040" 1207.8 89.25307 130.0727
"6041" 1208 89.35123 130.141
"6042" 1208.2 89.13704 129.6396
"6043" 1208.4 88.80692 129.0361
"6044" 1208.6 87.5912 128.888
"6045" 1208.8 84.857 129.5711
"6046" 1209 81.17433 130.7154
"6047" 1209.2 77.47855 131.5239
"6048" 1209.4 73.37417 131.8305
"6049" 1209.6 68.75986 132.33
"6050" 1209.8 64.39736 133.2932
"6051" 1210 60.7541 134.2525
"6052" 1210.2 58.19199 134.5367
"6053" 1210.4 57.05376 134.7691
"6054" 1210.6 56.98506 134.6601
"6055" 1210.8 57.34997 134.7286
"6056" 1211 57.47286 134.7098
"6057" 1211.2 57.47073 134.8183
"6058" 1211.4 57.52166 134.7816
"6059" 1211.6 57.45037 134.8294
"6060" 1211.8 57.5474 134.8005
"6061" 1212 57.52885 134.4472
"6062" 1212.2 57.54001 134.4838
"6063" 1212.4 57.54562 134.4992
"6064" 1212.6 57.44428 134.4946
"6065" 1212.8 57.21584 134.4463
"6066" 1213 56.96307 134.3831
"6067" 1213.2 56.7827 134.3119
"6068" 1213.4 56.61204 134.1202
"6069" 1213.6 56.65261 133.7825
"6070" 1213.8 56.357 133.491
"6071" 1214 55.27463 132.8216
"6072" 1214.2 53.48766 132.0975
"6073" 1214.4 51.27376 131.3638
"6074" 1214.6 49.05358 130.7177
"6075" 1214.8 46.43305 130.0521
"6076" 1215 43.93887 129.8772
"6077" 1215.2 41.50911 128.9295
"6078" 1215.4 39.86011 127.5129
"6079" 1215.6 37.65643 125.5325
"6080" 1215.8 34.90688 123.0346
"6081" 1216 31.87545 120.7887
"6082" 1216.2 28.88296 119.3524
"6083" 1216.4 25.48712 118.5327
"6084" 1216.6 23.05653 117.8926
"6085" 1216.8 22.02691 116.6445
"6086" 1217 20.58651 114.6087
"6087" 1217.2 18.65852 112.2547
"6088" 1217.4 16.21522 109.6191
"6089" 1217.6 14.32379 107.3934
"6090" 1217.8 11.93388 104.5606
"6091" 1218 9.916189 101.4427
"6092" 1218.2 8.184815 98.02115
"6093" 1218.4 7.213973 94.71091
"6094" 1218.6 6.502454 91.02788
"6095" 1218.8 5.285298 87.68074
"6096" 1219 3.853358 84.99665
"6097" 1219.2 2.402473 82.01241
"6098" 1219.4 1.797592 79.10519
"6099" 1219.6 1.721744 75.90166
"6100" 1219.8 2.676376 72.50318
"6101" 1220 3.387766 68.59504
"6102" 1220.2 3.937112 64.76896
"6103" 1220.4 4.720487 61.04637
"6104" 1220.6 5.60908 57.33445
"6105" 1220.8 6.970941 53.74203
"6106" 1221 8.105223 49.91524
"6107" 1221.2 8.387745 45.98667
"6108" 1221.4 7.974905 41.93445
"6109" 1221.6 7.570228 39.40564
"6110" 1221.8 8.543456 37.20973
"6111" 1222 10.02641 35.07596
"6112" 1222.2 11.68109 32.57236
"6113" 1222.4 13.8251 30.59615
"6114" 1222.6 16.6912 29.50119
"6115" 1222.8 20.08417 28.54045
"6116" 1223 23.61026 28.03718
"6117" 1223.2 26.99252 27.98079
"6118" 1223.4 29.86666 27.79009
"6119" 1223.6 31.85325 27.84803
"6120" 1223.8 32.27784 27.6673
"6121" 1224 32.2435 27.72536
"6122" 1224.2 32.30015 27.86591
"6123" 1224.4 32.31294 27.70884
"6124" 1224.6 32.32407 27.53241
"6125" 1224.8 32.45099 26.84615
"6126" 1225 32.68093 25.50327
"6127" 1225.2 33.0466 23.51769
"6128" 1225.4 33.50755 20.57754
"6129" 1225.6 33.68219 17.83462
"6130" 1225.8 34.06781 15.09939
"6131" 1226 34.81545 13.96965
"6132" 1226.2 35.94089 13.87056
"6133" 1226.4 37.4602 14.39137
"6134" 1226.6 40.49095 15.00593
"6135" 1226.8 43.93686 15.24524
"6136" 1227 47.544 15.61725
"6137" 1227.2 51.38038 16.23429
"6138" 1227.4 54.8183 16.89465
"6139" 1227.6 58.11255 18.11095
"6140" 1227.8 61.39071 19.44419
"6141" 1228 64.66242 21.37119
"6142" 1228.2 67.39108 23.93102
"6143" 1228.4 69.88733 27.28493
"6144" 1228.6 71.5238 30.43056
"6145" 1228.8 73.16217 33.87783
"6146" 1229 74.68789 37.30491
"6147" 1229.2 75.62847 40.95601
"6148" 1229.4 76.02386 44.34845
"6149" 1229.6 75.58161 47.29764
"6150" 1229.8 74.47486 49.7182
"6151" 1230 73.11055 52.25178
"6152" 1230.2 72.16026 54.80607
"6153" 1230.4 71.30315 57.34473
"6154" 1230.6 69.87714 60.52475
"6155" 1230.8 68.0946 63.70891
"6156" 1231 65.90996 66.01655
"6157" 1231.2 63.13927 68.7962
"6158" 1231.4 60.10316 71.13901
"6159" 1231.6 57.146 72.41842
"6160" 1231.8 53.5303 73.28607
"6161" 1232 49.55713 73.42159
"6162" 1232.2 45.76234 72.71186
"6163" 1232.4 42.57015 71.60397
"6164" 1232.6 38.16148 70.11085
"6165" 1232.8 35.06672 69.88
"6166" 1233 31.73877 70.13806
"6167" 1233.2 27.98271 70.77626
"6168" 1233.4 24.12156 71.65507
"6169" 1233.6 19.82416 72.02839
"6170" 1233.8 15.94569 72.386
"6171" 1234 13.21217 73.51133
"6172" 1234.2 11.04861 75.38711
"6173" 1234.4 8.641846 78.51435
"6174" 1234.6 8.372244 80.57706
"6175" 1234.8 9.136138 80.88251
"6176" 1235 9.441388 80.94431
"6177" 1235.2 9.932227 80.90556
"6178" 1235.4 11.18691 81.86517
"6179" 1235.6 12.94893 84.172
"6180" 1235.8 14.93539 87.10889
"6181" 1236 17.42127 91.09117
"6182" 1236.2 19.39973 95.06829
"6183" 1236.4 21.24583 99.24831
"6184" 1236.6 22.56981 103.6405
"6185" 1236.8 23.93655 108.3339
"6186" 1237 25.03726 112.8237
"6187" 1237.2 25.08978 117.564
"6188" 1237.4 25.1942 118.268
"6189" 1237.6 25.35783 117.9552
"6190" 1237.8 25.65015 117.7498
"6191" 1238 26.58154 117.8822
"6192" 1238.2 28.41234 118.4561
"6193" 1238.4 31.42969 120.3779
"6194" 1238.6 34.83412 122.3033
"6195" 1238.8 38.44496 124.7757
"6196" 1239 41.76754 127.4872
"6197" 1239.2 43.24773 128.9783
"6198" 1239.4 44.60501 128.8475
"6199" 1239.6 47.21638 128.865
"6200" 1239.8 51.05896 129.9511
"6201" 1240 55.22689 131.2715
"6202" 1240.2 58.95423 133.1681
"6203" 1240.4 61.80315 134.5702
"6204" 1240.6 63.29611 134.4122
"6205" 1240.8 65.07647 133.3887
"6206" 1241 68.63737 132.4129
"6207" 1241.2 73.17771 131.8564
"6208" 1241.4 78.1546 131.7556
"6209" 1241.6 82.28174 132.1963
"6210" 1241.8 86.62015 132.1487
"6211" 1242 89.78036 131.5135
"6212" 1242.2 93.46216 130.1095
"6213" 1242.4 95.02736 129.0748
"6214" 1242.6 96.92575 126.7682
"6215" 1242.8 99.75574 123.8147
"6216" 1243 103.2379 120.39
"6217" 1243.2 106.8137 117.6607
"6218" 1243.4 109.9732 115.8326
"6219" 1243.6 114.0948 114.442
"6220" 1243.8 115.9113 113.8616
"6221" 1244 115.8842 113.7725
"6222" 1244.2 116.2523 112.8802
"6223" 1244.4 117.2671 110.7263
"6224" 1244.6 120.1596 107.0238
"6225" 1244.8 123.1297 104.1236
"6226" 1245 126.0369 100.7601
"6227" 1245.2 128.1266 97.48681
"6228" 1245.4 129.541 93.70362
"6229" 1245.6 130.4331 89.91266
"6230" 1245.8 131.8179 85.68395
"6231" 1246 133.1392 81.9078
"6232" 1246.2 134.2059 77.94528
"6233" 1246.4 134.5122 73.86039
"6234" 1246.6 134.3412 69.21112
"6235" 1246.8 134.2209 64.80392
"6236" 1247 134.1751 60.50452
"6237" 1247.2 133.7951 55.95298
"6238" 1247.4 133.1398 51.88896
"6239" 1247.6 132.3437 47.73228
"6240" 1247.8 130.9483 44.89501
"6241" 1248 128.7984 41.70443
"6242" 1248.2 126.6207 38.05763
"6243" 1248.4 124.5138 34.22213
"6244" 1248.6 122.5298 30.07893
"6245" 1248.8 120.6062 26.6897
"6246" 1249 118.2591 24.09635
"6247" 1249.2 115.2947 20.44699
"6248" 1249.4 112.0389 17.82884
"6249" 1249.6 108.578 14.74055
"6250" 1249.8 104.9734 11.9326
"6251" 1250 100.7603 9.571318
"6252" 1250.2 96.94966 7.354408
"6253" 1250.4 92.83206 5.184751
"6254" 1250.6 89.4011 4.317577
"6255" 1250.8 85.13495 3.803376
"6256" 1251 80.43465 2.962307
"6257" 1251.2 76.06917 1.658762
"6258" 1251.4 72.28292 1.013612
"6259" 1251.6 68.72033 1.467037
"6260" 1251.8 65.25197 2.642243
"6261" 1252 61.3227 3.821518
"6262" 1252.2 57.4659 4.806645
"6263" 1252.4 53.62894 5.094905
"6264" 1252.6 49.80686 4.899766
"6265" 1252.8 46.31906 5.251494
"6266" 1253 43.22201 6.344601
"6267" 1253.2 40.94999 8.255189
"6268" 1253.4 38.70277 11.05168
"6269" 1253.6 37.04254 13.56542
"6270" 1253.8 35.77258 16.6115
"6271" 1254 34.38095 20.02806
"6272" 1254.2 33.64678 23.16708
"6273" 1254.4 33.90121 24.88956
"6274" 1254.6 33.93014 25.45337
"6275" 1254.8 33.94514 25.60155
"6276" 1255 34.03791 25.22861
"6277" 1255.2 34.25933 24.97933
"6278" 1255.4 34.38168 24.59858
"6279" 1255.6 34.18832 24.36715
"6280" 1255.8 33.32813 23.84475
"6281" 1256 31.50564 23.17056
"6282" 1256.2 28.8218 22.27809
"6283" 1256.4 25.66879 21.47162
"6284" 1256.6 22.79581 20.56218
"6285" 1256.8 23.12634 21.17248
"6286" 1257 23.98787 21.69234
"6287" 1257.2 25.12292 21.86216
"6288" 1257.4 26.26508 22.67881
"6289" 1257.6 27.67961 25.0009
"6290" 1257.8 29.692 28.15654
"6291" 1258 32.08902 31.97283
"6292" 1258.2 33.98316 35.88005
"6293" 1258.4 35.24503 39.88398
"6294" 1258.6 36.10227 43.14708
"6295" 1258.8 36.94527 46.45357
"6296" 1259 37.66033 49.92109
"6297" 1259.2 38.31681 53.66234
"6298" 1259.4 38.66818 57.14865
"6299" 1259.6 39.09406 61.01625
"6300" 1259.8 39.27814 65.15095
"6301" 1260 39.20016 69.29969
"6302" 1260.2 38.89268 73.69167
"6303" 1260.4 38.43728 78.20431
"6304" 1260.6 37.86345 82.55314
"6305" 1260.8 37.1335 87.29663
"6306" 1261 35.80196 91.66146
"6307" 1261.2 33.95287 95.62839
"6308" 1261.4 31.43746 99.26005
"6309" 1261.6 28.41176 102.5527
"6310" 1261.8 24.99406 106.3534
"6311" 1262 22.06259 109.6937
"6312" 1262.2 18.99226 111.3067
"6313" 1262.4 19.46504 111.1301
"6314" 1262.6 20.43275 111.5223
"6315" 1262.8 21.69268 111.6455
"6316" 1263 23.06499 111.2589
"6317" 1263.2 24.85404 111.2667
"6318" 1263.4 28.10404 112.4161
"6319" 1263.6 31.86401 114.133
"6320" 1263.8 35.82674 115.5182
"6321" 1264 39.97936 116.3832
"6322" 1264.2 44.18667 116.2546
"6323" 1264.4 48.28034 116.1897
"6324" 1264.6 52.52483 115.9428
"6325" 1264.8 57.08885 116.1091
"6326" 1265 60.92864 116.1937
"6327" 1265.2 64.80806 115.5759
"6328" 1265.4 69.0962 114.7654
"6329" 1265.6 73.45026 114.3584
"6330" 1265.8 76.8938 114.0726
"6331" 1266 80.9126 114.1645
"6332" 1266.2 84.26192 114.546
"6333" 1266.4 87.82686 114.9678
"6334" 1266.6 92.29065 115.4134
"6335" 1266.8 96.22194 114.9775
"6336" 1267 100.0636 113.823
"6337" 1267.2 103.2819 111.6152
"6338" 1267.4 105.9102 109.1483
"6339" 1267.6 108.4771 106.7543
"6340" 1267.8 111.2838 104.1794
"6341" 1268 113.7696 101.8293
"6342" 1268.2 116.7522 99.45203
"6343" 1268.4 119.9607 97.30946
"6344" 1268.6 122.4016 96.80532
"6345" 1268.8 123.9389 97.41993
"6346" 1269 124.7862 98.80589
"6347" 1269.2 123.9893 98.66197
"6348" 1269.4 122.4583 98.11193
"6349" 1269.6 122.2723 98.05788
"6350" 1269.8 122.2127 97.83305
"6351" 1270 121.8876 97.58182
"6352" 1270.2 122.0554 96.53015
"6353" 1270.4 122.3641 95.30011
"6354" 1270.6 123.5445 92.68087
"6355" 1270.8 124.999 89.45479
"6356" 1271 126.73 85.54102
"6357" 1271.2 128.0954 82.29157
"6358" 1271.4 129.7428 78.3505
"6359" 1271.6 131.6931 74.49627
"6360" 1271.8 133.6729 71.27006
"6361" 1272 135.128 68.30088
"6362" 1272.2 135.2251 67.53508
"6363" 1272.4 135.1014 66.97394
"6364" 1272.6 134.2002 65.39569
"6365" 1272.8 133.5521 62.38912
"6366" 1273 133.3624 58.58586
"6367" 1273.2 133.8312 55.50787
"6368" 1273.4 133.6025 53.31813
"6369" 1273.6 132.5214 50.5471
"6370" 1273.8 130.9296 47.49034
"6371" 1274 129.4378 43.95717
"6372" 1274.2 127.8819 39.43266
"6373" 1274.4 126.6115 34.93871
"6374" 1274.6 124.9049 31.85168
"6375" 1274.8 122.9396 28.8303
"6376" 1275 120.8218 25.92614
"6377" 1275.2 118.8012 24.0398
"6378" 1275.4 115.951 21.02566
"6379" 1275.6 113.5187 18.15696
"6380" 1275.8 110.645 15.97911
"6381" 1276 106.7682 13.49622
"6382" 1276.2 102.478 11.45446
"6383" 1276.4 98.65875 9.167794
"6384" 1276.6 95.21796 6.638831
"6385" 1276.8 91.84742 4.829798
"6386" 1277 88.12733 3.850212
"6387" 1277.2 83.98545 2.472491
"6388" 1277.4 79.93337 1.676052
"6389" 1277.6 75.376 1.471534
"6390" 1277.8 70.71044 1.553166
"6391" 1278 66.13116 1.657153
"6392" 1278.2 61.63198 1.35045
"6393" 1278.4 57.69999 1.496302
"6394" 1278.6 54.02954 2.269974
"6395" 1278.8 50.92124 3.702866
"6396" 1279 47.56285 5.975756
"6397" 1279.2 44.36948 8.400819
"6398" 1279.4 42.25095 10.66691
"6399" 1279.6 40.28348 13.0937
"6400" 1279.8 39.54028 15.11906
"6401" 1280 39.06979 17.25093
"6402" 1280.2 37.44966 20.53376
"6403" 1280.4 35.99505 23.28419
"6404" 1280.6 34.54761 26.22719
"6405" 1280.8 32.62188 28.9081
"6406" 1281 30.47738 30.49097
"6407" 1281.2 27.54511 31.72008
"6408" 1281.4 23.93021 32.6709
"6409" 1281.6 20.37511 33.31554
"6410" 1281.8 16.47915 34.01549
"6411" 1282 13.04934 34.40918
"6412" 1282.2 11.63777 35.39123
"6413" 1282.4 12.33182 35.86611
"6414" 1282.6 13.51152 36.45618
"6415" 1282.8 15.14944 37.72453
"6416" 1283 16.90681 40.02516
"6417" 1283.2 19.10659 43.15887
"6418" 1283.4 21.96356 46.5479
"6419" 1283.6 24.62172 49.79369
"6420" 1283.8 27.0855 52.74099
"6421" 1284 28.84701 55.85499
"6422" 1284.2 30.13678 58.88744
"6423" 1284.4 31.30034 62.20444
"6424" 1284.6 31.95448 65.44049
"6425" 1284.8 32.12924 68.55816
"6426" 1285 32.11816 72.0084
"6427" 1285.2 32.08577 75.70354
"6428" 1285.4 31.75498 79.58917
"6429" 1285.6 31.02525 83.48906
"6430" 1285.8 30.04084 88.02666
"6431" 1286 28.93726 92.06635
"6432" 1286.2 27.86789 96.25512
"6433" 1286.4 26.80547 100.4734
"6434" 1286.6 25.37341 105.112
"6435" 1286.8 23.9931 109.1115
"6436" 1287 23.26301 112.181
"6437" 1287.2 21.95532 114.4973
"6438" 1287.4 21.23113 114.9196
"6439" 1287.6 22.04216 114.0802
"6440" 1287.8 22.70995 113.8558
"6441" 1288 23.74068 113.3206
"6442" 1288.2 25.28672 113.3142
"6443" 1288.4 27.86867 114.2576
"6444" 1288.6 31.30244 115.4513
"6445" 1288.8 35.22294 116.2029
"6446" 1289 39.35387 116.2588
"6447" 1289.2 41.99356 116.1838
"6448" 1289.4 45.60621 116.0051
"6449" 1289.6 49.52922 115.5127
"6450" 1289.8 53.16541 114.8504
"6451" 1290 56.60155 114.2003
"6452" 1290.2 59.55544 112.8134
"6453" 1290.4 62.38915 110.7379
"6454" 1290.6 63.76821 108.3023
"6455" 1290.8 64.43726 106.1907
"6456" 1291 64.76021 104.8091
"6457" 1291.2 64.35289 104.2528
"6458" 1291.4 64.42713 104.3488
"6459" 1291.6 64.40171 104.3187
"6460" 1291.8 64.18237 104.2776
"6461" 1292 63.72576 103.9526
"6462" 1292.2 63.08821 102.789
"6463" 1292.4 62.81876 102.3911
"6464" 1292.6 62.7895 102.2801
"6465" 1292.8 63.01019 102.2898
"6466" 1293 63.42268 102.5082
"6467" 1293.2 63.86743 103.0138
"6468" 1293.4 65.72709 103.3482
"6469" 1293.6 68.83653 103.6686
"6470" 1293.8 72.22602 103.9896
"6471" 1294 75.5059 104.4428
"6472" 1294.2 78.70376 105.064
"6473" 1294.4 82.43654 106.0145
"6474" 1294.6 85.79017 107.4915
"6475" 1294.8 88.78508 109.4842
"6476" 1295 92.07542 112.5195
"6477" 1295.2 95.12728 115.7988
"6478" 1295.4 98.07723 118.4194
"6479" 1295.6 101.0695 120.8737
"6480" 1295.8 102.2433 122.2679
"6481" 1296 101.3046 121.0049
"6482" 1296.2 101.2923 120.096
"6483" 1296.4 101.4155 118.7838
"6484" 1296.6 102.2006 116.7857
"6485" 1296.8 103.8574 114.4895
"6486" 1297 106.2329 111.6106
"6487" 1297.2 108.3657 108.5433
"6488" 1297.4 110.4134 105.2779
"6489" 1297.6 112.9167 101.3492
"6490" 1297.8 114.9898 97.56248
"6491" 1298 116.5185 94.15789
"6492" 1298.2 118.0427 90.64145
"6493" 1298.4 120.0947 86.76521
"6494" 1298.6 122.1755 83.28565
"6495" 1298.8 124.0058 79.94731
"6496" 1299 126.1999 76.44562
"6497" 1299.2 128.7788 72.90347
"6498" 1299.4 130.5142 69.33449
"6499" 1299.6 131.5846 65.44172
"6500" 1299.8 131.4483 61.86636
"6501" 1300 130.5668 57.92027
"6502" 1300.2 129.2582 53.72381
"6503" 1300.4 127.9298 49.65463
"6504" 1300.6 126.6831 44.63358
"6505" 1300.8 126.1207 40.27396
"6506" 1301 125.9626 35.50106
"6507" 1301.2 125.0726 32.75036
"6508" 1301.4 124.365 32.05519
"6509" 1301.6 123.471 31.89515
"6510" 1301.8 120.8821 30.27632
"6511" 1302 118.1182 28.13877
"6512" 1302.2 114.8659 25.58296
"6513" 1302.4 110.6841 22.58637
"6514" 1302.6 106.8125 19.87585
"6515" 1302.8 103.7083 17.16845
"6516" 1303 100.6739 14.21493
"6517" 1303.2 98.05542 9.851507
"6518" 1303.4 96.68225 7.968431
"6519" 1303.6 93.89907 5.997517
"6520" 1303.8 90.70078 5.419785
"6521" 1304 86.87031 4.460835
"6522" 1304.2 82.74165 3.619541
"6523" 1304.4 78.88458 3.056953
"6524" 1304.6 74.34732 1.993
"6525" 1304.8 70.19691 1.332844
"6526" 1305 65.93514 1.553248
"6527" 1305.2 61.90715 2.465143
"6528" 1305.4 57.64762 3.226137
"6529" 1305.6 53.33058 3.848199
"6530" 1305.8 48.90363 4.122367
"6531" 1306 44.88088 4.867875
"6532" 1306.2 41.57579 6.797275
"6533" 1306.4 38.13394 9.387186
"6534" 1306.6 34.63726 11.90493
"6535" 1306.8 31.29216 13.92888
"6536" 1307 27.48953 15.32579
"6537" 1307.2 24.13166 17.04393
"6538" 1307.4 21.90518 19.50246
"6539" 1307.6 19.5402 22.76077
"6540" 1307.8 18.02475 26.61746
"6541" 1308 16.78511 30.5556
"6542" 1308.2 15.93231 34.94637
"6543" 1308.4 14.98235 39.02397
"6544" 1308.6 13.70182 42.72454
"6545" 1308.8 12.80465 46.31409
"6546" 1309 11.93763 49.99274
"6547" 1309.2 11.3261 54.17016
"6548" 1309.4 11.51897 57.93828
"6549" 1309.6 12.60371 59.98776
"6550" 1309.8 14.63518 61.983
"6551" 1310 16.76951 64.02169
"6552" 1310.2 18.42755 65.68047
"6553" 1310.4 19.97952 67.06116
"6554" 1310.6 22.04189 68.54843
"6555" 1310.8 23.70434 69.87585
"6556" 1311 24.34771 70.63396
"6557" 1311.2 24.43768 70.63501
"6558" 1311.4 25.31622 70.51213
"6559" 1311.6 26.65202 70.19689
"6560" 1311.8 28.91039 70.00984
"6561" 1312 31.6509 69.57307
"6562" 1312.2 35.19894 68.56845
"6563" 1312.4 38.40674 67.52918
"6564" 1312.6 41.80026 65.87939
"6565" 1312.8 45.01602 63.95915
"6566" 1313 48.0136 61.41212
"6567" 1313.2 51.15966 58.78797
"6568" 1313.4 54.19598 56.11384
"6569" 1313.6 57.03117 53.56473
"6570" 1313.8 59.84799 51.21374
"6571" 1314 62.61639 48.98561
"6572" 1314.2 65.20665 46.34827
"6573" 1314.4 67.20803 43.15418
"6574" 1314.6 68.61578 39.22085
"6575" 1314.8 69.39313 36.16206
"6576" 1315 70.42055 32.1094
"6577" 1315.2 71.87908 28.29178
"6578" 1315.4 73.70923 24.10807
"6579" 1315.6 75.56608 20.46934
"6580" 1315.8 77.66163 16.79386
"6581" 1316 80.2248 13.54459
"6582" 1316.2 82.83853 11.64133
"6583" 1316.4 83.64974 12.04181
"6584" 1316.6 83.44759 12.73232
"6585" 1316.8 82.16861 13.08879
"6586" 1317 81.73566 13.13488
"6587" 1317.2 81.23146 12.92566
"6588" 1317.4 80.41803 11.87804
"6589" 1317.6 79.39795 10.39028
"6590" 1317.8 77.82922 7.692194
"6591" 1318 75.89577 5.212399
"6592" 1318.2 74.13991 3.65225
"6593" 1318.4 74.32205 4.473137
"6594" 1318.6 75.05041 6.06024
"6595" 1318.8 75.10971 7.137339
"6596" 1319 75.3567 8.102812
"6597" 1319.2 76.53183 9.367994
"6598" 1319.4 78.95811 11.20488
"6599" 1319.6 81.92095 13.00559
"6600" 1319.8 85.39392 13.99224
"6601" 1320 88.97882 14.37604
"6602" 1320.2 92.89403 14.16411
"6603" 1320.4 96.61305 13.16512
"6604" 1320.6 99.21379 11.34057
"6605" 1320.8 100.0021 10.67451
"6606" 1321 99.76402 11.06275
"6607" 1321.2 99.57645 11.67688
"6608" 1321.4 100.1893 12.86766
"6609" 1321.6 102.5775 14.60961
"6610" 1321.8 105.5427 16.50681
"6611" 1322 109.0002 18.62293
"6612" 1322.2 112.2925 20.67269
"6613" 1322.4 115.7938 22.26008
"6614" 1322.6 118.6661 24.46004
"6615" 1322.8 120.7471 27.077
"6616" 1323 123.1514 29.78097
"6617" 1323.2 124.367 32.20044
"6618" 1323.4 125.2658 35.24826
"6619" 1323.6 127.3357 38.84633
"6620" 1323.8 129.743 42.17999
"6621" 1324 131.1349 45.41608
"6622" 1324.2 132.0477 48.42921
"6623" 1324.4 132.8001 51.66515
"6624" 1324.6 133.575 55.0293
"6625" 1324.8 133.9139 58.32443
"6626" 1325 134.2885 62.00161
"6627" 1325.2 134.4434 65.0756
"6628" 1325.4 134.1984 67.82906
"6629" 1325.6 134.2323 71.28613
"6630" 1325.8 134.1493 74.40453
"6631" 1326 133.6108 77.43813
"6632" 1326.2 132.6639 80.73926
"6633" 1326.4 131.6234 84.37086
"6634" 1326.6 131.2525 87.45421
"6635" 1326.8 130.9295 90.44403
"6636" 1327 129.9258 92.71214
"6637" 1327.2 128.72 95.20244
"6638" 1327.4 127.2023 98.3426
"6639" 1327.6 125.8745 100.9624
"6640" 1327.8 124.2771 103.6087
"6641" 1328 122.5358 105.9431
"6642" 1328.2 120.6951 107.7364
"6643" 1328.4 118.8405 109.3929
"6644" 1328.6 117.1608 111.7853
"6645" 1328.8 115.5251 114.6532
"6646" 1329 113.4297 117.0619
"6647" 1329.2 111.4638 118.6134
"6648" 1329.4 108.8414 120.5479
"6649" 1329.6 105.971 121.8972
"6650" 1329.8 102.6051 123.825
"6651" 1330 99.09461 125.5806
"6652" 1330.2 95.67968 126.7717
"6653" 1330.4 92.43006 127.8096
"6654" 1330.6 89.87759 128.7599
"6655" 1330.8 87.53983 130.8221
"6656" 1331 87.35777 131.1535
"6657" 1331.2 87.34303 131.0274
"6658" 1331.4 87.25346 131.0468
"6659" 1331.6 86.68325 130.9639
"6660" 1331.8 84.80101 131.1711
"6661" 1332 82.46001 131.161
"6662" 1332.2 79.52332 131.8382
"6663" 1332.4 77.18349 132.8722
"6664" 1332.6 74.36725 134.1288
"6665" 1332.8 71.54028 134.2874
"6666" 1333 68.27366 133.7065
"6667" 1333.2 64.63567 132.6045
"6668" 1333.4 60.79413 131.7825
"6669" 1333.6 57.14909 131.2044
"6670" 1333.8 53.26584 130.4943
"6671" 1334 49.32573 129.4872
"6672" 1334.2 45.96023 128.32
"6673" 1334.4 42.50682 127.2989
"6674" 1334.6 39.35313 126.478
"6675" 1334.8 36.84062 126.0186
"6676" 1335 34.20389 124.8504
"6677" 1335.2 31.87992 123.7235
"6678" 1335.4 31.40115 123.9739
"6679" 1335.6 32.02787 123.9324
"6680" 1335.8 32.11186 123.6485
"6681" 1336 32.25796 123.2664
"6682" 1336.2 31.9278 122.2732
"6683" 1336.4 31.26019 120.5008
"6684" 1336.6 29.62723 117.9056
"6685" 1336.8 27.17505 115.0653
"6686" 1337 24.23273 112.829
"6687" 1337.2 20.90528 111.2898
"6688" 1337.4 17.21157 110.5326
"6689" 1337.6 15.20134 109.3991
"6690" 1337.8 13.90537 107.458
"6691" 1338 12.01142 104.7373
"6692" 1338.2 10.14285 101.7732
"6693" 1338.4 8.994748 98.40169
"6694" 1338.6 8.028245 94.73042
"6695" 1338.8 7.026488 90.84512
"6696" 1339 6.425143 87.21342
"6697" 1339.2 6.51029 83.59545
"6698" 1339.4 7.989932 81.35542
"6699" 1339.6 9.769993 79.12153
"6700" 1339.8 11.4983 77.52377
"6701" 1340 11.59789 77.66426
"6702" 1340.2 11.64973 77.62476
"6703" 1340.4 11.79223 77.87136
"6704" 1340.6 11.83758 77.80504
"6705" 1340.8 11.75607 77.73046
"6706" 1341 11.78734 77.56801
"6707" 1341.2 11.52751 77.24072
"6708" 1341.4 11.28912 75.87442
"6709" 1341.6 10.89107 73.59149
"6710" 1341.8 10.19745 70.62978
"6711" 1342 9.381665 67.81993
"6712" 1342.2 8.119779 64.28832
"6713" 1342.4 6.588535 60.97796
"6714" 1342.6 4.912545 57.3843
"6715" 1342.8 3.439213 53.7725
"6716" 1343 3.225237 50.55415
"6717" 1343.2 4.262034 47.74429
"6718" 1343.4 5.272601 44.26651
"6719" 1343.6 6.366719 40.96359
"6720" 1343.8 7.812985 37.53223
"6721" 1344 8.887529 35.08151
"6722" 1344.2 10.39597 33.07594
"6723" 1344.4 12.34247 31.24554
"6724" 1344.6 14.61719 28.55997
"6725" 1344.8 16.23939 25.38224
"6726" 1345 18.26208 23.08046
"6727" 1345.2 20.99028 20.68256
"6728" 1345.4 23.98257 18.27722
"6729" 1345.6 27.20938 16.17432
"6730" 1345.8 30.23211 13.54376
"6731" 1346 33.27831 11.19976
"6732" 1346.2 36.73931 9.176987
"6733" 1346.4 40.338 7.151874
"6734" 1346.6 43.72349 5.357339
"6735" 1346.8 47.11926 4.405556
"6736" 1347 50.70005 4.081219
"6737" 1347.2 54.96125 3.33868
"6738" 1347.4 58.70537 2.040874
"6739" 1347.6 62.48609 0.8861792
"6740" 1347.8 65.59463 0.403903
"6741" 1348 69.06876 0.8256652
"6742" 1348.2 72.8813 1.139964
"6743" 1348.4 76.7778 1.332554
"6744" 1348.6 80.31744 1.906231
"6745" 1348.8 84.27702 2.855003
"6746" 1349 88.31904 3.929881
"6747" 1349.2 92.28363 5.277825
"6748" 1349.4 96.26038 6.730084
"6749" 1349.6 99.6915 8.427985
"6750" 1349.8 103.143 10.57592
"6751" 1350 105.4451 12.76901
"6752" 1350.2 107.9106 15.39879
"6753" 1350.4 110.9171 17.65339
"6754" 1350.6 112.5674 18.72603
"6755" 1350.8 115.4683 20.44133
"6756" 1351 117.8232 22.40303
"6757" 1351.2 120.0071 24.92469
"6758" 1351.4 121.8144 27.68998
"6759" 1351.6 123.9274 31.52212
"6760" 1351.8 125.7825 35.28916
"6761" 1352 127.8214 38.77199
"6762" 1352.2 129.8967 42.39439
"6763" 1352.4 130.9367 45.8212
"6764" 1352.6 132.0279 49.681
"6765" 1352.8 132.5096 53.4873
"6766" 1353 132.5616 57.60825
"6767" 1353.2 132.8243 61.83219
"6768" 1353.4 132.9983 65.28674
"6769" 1353.6 133.6753 68.45373
"6770" 1353.8 133.9717 71.02484
"6771" 1354 133.6508 74.08487
"6772" 1354.2 133.3433 77.67508
"6773" 1354.4 132.9872 81.35551
"6774" 1354.6 132.2972 84.99483
"6775" 1354.8 131.4245 88.37782
"6776" 1355 130.0276 91.27101
"6777" 1355.2 127.5505 94.28769
"6778" 1355.4 125.2179 97.21722
"6779" 1355.6 122.9004 100.1858
"6780" 1355.8 120.8065 103.4814
"6781" 1356 119.1318 106.9219
"6782" 1356.2 117.9487 110.5883
"6783" 1356.4 116.8181 112.9982
"6784" 1356.6 114.9571 114.5648
"6785" 1356.8 112.2229 115.9208
"6786" 1357 109.1668 117.1032
"6787" 1357.2 105.744 118.6113
"6788" 1357.4 102.202 120.0929
"6789" 1357.6 98.64387 121.1855
"6790" 1357.8 94.97466 122.1109
"6791" 1358 91.88843 122.1882
"6792" 1358.2 90.46195 121.3595
"6793" 1358.4 89.74631 120.6899
"6794" 1358.6 89.43067 119.9451
"6795" 1358.8 89.7126 119.2183
"6796" 1359 89.63673 118.9989
"6797" 1359.2 89.76653 118.2838
"6798" 1359.4 89.68284 117.4877
"6799" 1359.6 89.70289 115.4388
"6800" 1359.8 89.9169 113.3435
"6801" 1360 90.38014 111.5007
"6802" 1360.2 91.2447 109.0806
"6803" 1360.4 92.12729 107.7881
"6804" 1360.6 92.4387 106.5333
"6805" 1360.8 92.03314 106.2657
"6806" 1361 91.33442 105.4294
"6807" 1361.2 89.84339 104.9183
"6808" 1361.4 88.49359 104.857
"6809" 1361.6 88.15826 105.3263
"6810" 1361.8 87.07784 106.3512
"6811" 1362 86.45545 107.579
"6812" 1362.2 85.143 109.5891
"6813" 1362.4 83.75427 112.1025
"6814" 1362.6 81.97348 115.3335
"6815" 1362.8 79.88367 118.3307
"6816" 1363 77.46201 121.0673
"6817" 1363.2 74.65873 123.5582
"6818" 1363.4 71.24386 125.5153
"6819" 1363.6 67.52333 126.4099
"6820" 1363.8 63.24885 126.6346
"6821" 1364 59.4236 126.1813
"6822" 1364.2 55.65048 125.0391
"6823" 1364.4 51.78308 123.7049
"6824" 1364.6 48.10229 122.1631
"6825" 1364.8 44.62113 120.3648
"6826" 1365 40.95571 118.6714
"6827" 1365.2 37.43307 116.5424
"6828" 1365.4 34.01453 114.1446
"6829" 1365.6 30.28933 111.5857
"6830" 1365.8 27.39005 109.4381
"6831" 1366 23.94798 107.5071
"6832" 1366.2 20.57374 105.9151
"6833" 1366.4 17.50982 104.0008
"6834" 1366.6 16.45371 102.3736
"6835" 1366.8 17.17294 101.3221
"6836" 1367 18.06445 99.21399
"6837" 1367.2 19.07995 96.0611
"6838" 1367.4 20.15545 92.75361
"6839" 1367.6 20.86985 89.57094
"6840" 1367.8 21.0828 86.84858
"6841" 1368 21.12386 85.38195
"6842" 1368.2 21.37993 83.9893
"6843" 1368.4 21.12824 81.80741
"6844" 1368.6 20.05487 78.65235
"6845" 1368.8 18.84091 75.30542
"6846" 1369 18.16787 71.32054
"6847" 1369.2 18.11319 67.59675
"6848" 1369.4 17.79146 63.94808
"6849" 1369.6 16.79292 60.48472
"6850" 1369.8 15.08692 57.09879
"6851" 1370 13.32651 53.71173
"6852" 1370.2 11.16562 50.32935
"6853" 1370.4 8.928978 47.20208
"6854" 1370.6 6.999608 43.66461
"6855" 1370.8 6.931162 42.11437
"6856" 1371 7.821694 42.21654
"6857" 1371.2 8.083091 43.4656
"6858" 1371.4 8.541499 44.67162
"6859" 1371.6 11.01786 45.68939
"6860" 1371.8 14.52682 46.57736
"6861" 1372 18.3747 46.88109
"6862" 1372.2 22.28705 46.78738
"6863" 1372.4 26.0387 46.22434
"6864" 1372.6 29.3112 45.47178
"6865" 1372.8 32.41908 44.37789
"6866" 1373 35.25402 42.65222
"6867" 1373.2 38.16225 41.04948
"6868" 1373.4 41.59771 39.77555
"6869" 1373.6 45.2835 38.48506
"6870" 1373.8 48.52103 37.47654
"6871" 1374 52.1467 36.01168
"6872" 1374.2 54.80245 34.40463
"6873" 1374.4 57.40413 32.25446
"6874" 1374.6 59.28048 29.73544
"6875" 1374.8 61.57548 27.42712
"6876" 1375 64.43418 25.80404
"6877" 1375.2 67.74481 25.00156
"6878" 1375.4 71.84996 24.63017
"6879" 1375.6 75.63838 24.2866
"6880" 1375.8 79.51186 24.24016
"6881" 1376 83.53038 24.5183
"6882" 1376.2 87.37608 25.09637
"6883" 1376.4 91.93343 25.41894
"6884" 1376.6 96.03296 24.82271
"6885" 1376.8 99.6012 23.63564
"6886" 1377 102.158 22.51946
"6887" 1377.2 104.2499 21.22097
"6888" 1377.4 103.2463 21.77079
"6889" 1377.6 103.1285 22.46606
"6890" 1377.8 103.2948 23.73571
"6891" 1378 103.6815 26.1715
"6892" 1378.2 104.2253 29.01192
"6893" 1378.4 104.9781 32.54764
"6894" 1378.6 105.7569 36.46021
"6895" 1378.8 106.2815 40.3754
"6896" 1379 106.7278 44.30875
"6897" 1379.2 106.9079 47.47335
"6898" 1379.4 107.0609 50.4993
"6899" 1379.6 107.2926 53.76469
"6900" 1379.8 107.3059 57.19307
"6901" 1380 107.3947 60.63335
"6902" 1380.2 107.5913 63.97956
"6903" 1380.4 107.4046 67.59206
"6904" 1380.6 106.5807 71.19162
"6905" 1380.8 105.7413 74.69952
"6906" 1381 104.5029 76.69624
"6907" 1381.2 102.2762 78.90662
"6908" 1381.4 99.36386 81.39376
"6909" 1381.6 96.88325 83.97228
"6910" 1381.8 94.58867 86.33596
"6911" 1382 92.6651 88.72881
"6912" 1382.2 91.05148 91.48789
"6913" 1382.4 89.13636 93.85206
"6914" 1382.6 86.40325 96.29641
"6915" 1382.8 83.29279 98.17447
"6916" 1383 79.86226 99.65519
"6917" 1383.2 76.37637 100.4641
"6918" 1383.4 72.17434 100.8863
"6919" 1383.6 68.25006 101.3603
"6920" 1383.8 64.17038 101.9483
"6921" 1384 60.29223 103.3401
"6922" 1384.2 57.01543 104.6992
"6923" 1384.4 54.31187 105.5868
"6924" 1384.6 51.25853 105.8575
"6925" 1384.8 48.89118 106.5364
"6926" 1385 46.11223 108.3968
"6927" 1385.2 44.27855 110.9362
"6928" 1385.4 42.75992 114.006
"6929" 1385.6 41.01493 117.1118
"6930" 1385.8 39.17678 120.5392
"6931" 1386 37.88166 123.3253
"6932" 1386.2 37.50434 123.2492
"6933" 1386.4 36.86586 122.5834
"6934" 1386.6 35.59194 121.4741
"6935" 1386.8 33.93389 119.9416
"6936" 1387 32.42752 117.6823
"6937" 1387.2 30.71174 114.9215
"6938" 1387.4 28.78611 112.1001
"6939" 1387.6 27.1119 109.6216
"6940" 1387.8 25.14198 106.5649
"6941" 1388 24.19288 105.4376
"6942" 1388.2 22.54884 103.1927
"6943" 1388.4 20.12242 100.4896
"6944" 1388.6 17.8694 98.27253
"6945" 1388.8 15.30833 95.59787
"6946" 1389 12.39883 92.73805
"6947" 1389.2 9.614926 89.72163
"6948" 1389.4 6.583289 86.36592
"6949" 1389.6 5.674959 84.14186
"6950" 1389.8 6.453903 82.19563
"6951" 1390 7.796321 80.27925
"6952" 1390.2 9.268068 77.56252
"6953" 1390.4 10.91582 74.47026
"6954" 1390.6 12.13501 71.49099
"6955" 1390.8 12.59349 69.3085
"6956" 1391 12.55399 68.17804
"6957" 1391.2 12.18907 66.92297
"6958" 1391.4 11.17417 65.26403
"6959" 1391.6 9.255146 63.17374
"6960" 1391.8 6.818172 60.59024
"6961" 1392 3.967509 57.98778
"6962" 1392.2 2.958838 56.28111
"6963" 1392.4 3.823584 55.75546
"6964" 1392.6 4.979584 55.39305
"6965" 1392.8 6.816481 54.60434
"6966" 1393 9.576714 53.17334
"6967" 1393.2 12.27297 51.69921
"6968" 1393.4 15.11611 50.36915
"6969" 1393.6 18.11897 48.74957
"6970" 1393.8 20.687 46.93357
"6971" 1394 23.18315 44.70215
"6972" 1394.2 25.40437 42.07076
"6973" 1394.4 27.69353 39.9063
"6974" 1394.6 30.34052 37.35862
"6975" 1394.8 32.62961 34.50642
"6976" 1395 34.54613 31.2683
"6977" 1395.2 35.95979 27.61837
"6978" 1395.4 37.19474 24.65771
"6979" 1395.6 39.18345 20.74278
"6980" 1395.8 41.77129 17.42765
"6981" 1396 45.02847 14.79825
"6982" 1396.2 48.8243 13.5098
"6983" 1396.4 53.0538 13.2915
"6984" 1396.6 57.07057 14.21478
"6985" 1396.8 61.20049 16.01045
"6986" 1397 64.42979 18.04363
"6987" 1397.2 67.96914 20.50742
"6988" 1397.4 71.15775 23.24375
"6989" 1397.6 73.78272 26.37157
"6990" 1397.8 76.00763 29.52641
"6991" 1398 77.88873 33.21147
"6992" 1398.2 79.3719 36.85104
"6993" 1398.4 80.25352 40.27189
"6994" 1398.6 80.80603 43.66383
"6995" 1398.8 81.43888 46.61396
"6996" 1399 81.95385 48.98056
"6997" 1399.2 82.27368 51.34323
"6998" 1399.4 82.1441 53.92597
"6999" 1399.6 81.30445 56.78542
"7000" 1399.8 80.59256 59.63411
"7001" 1400 79.39497 62.67676
"7002" 1400.2 77.85439 65.81261
"7003" 1400.4 76.01958 68.56921
"7004" 1400.6 73.63866 70.81575
"7005" 1400.8 70.51616 72.61719
"7006" 1401 66.79598 73.51389
"7007" 1401.2 63.28056 73.97327
"7008" 1401.4 60.38994 74.62026
"7009" 1401.6 56.91944 75.38971
"7010" 1401.8 53.59295 76.65268
"7011" 1402 50.60678 78.91204
"7012" 1402.2 48.08612 81.53348
"7013" 1402.4 45.95591 84.2949
"7014" 1402.6 44.21808 87.70033
"7015" 1402.8 42.85151 90.79054
"7016" 1403 42.25078 94.14532
"7017" 1403.2 42.62155 97.49103
"7018" 1403.4 43.4434 101.442
"7019" 1403.6 43.93813 104.2482
"7020" 1403.8 44.14886 107.9247
"7021" 1404 44.03724 113.001
"7022" 1404.2 43.6595 117.1793
"7023" 1404.4 42.88251 120.7008
"7024" 1404.6 41.39669 124.159
"7025" 1404.8 39.40327 126.7532
"7026" 1405 38.77134 126.8523
"7027" 1405.2 39.06423 126.8133
"7028" 1405.4 39.61967 126.7365
"7029" 1405.6 39.97391 126.8602
"7030" 1405.8 40.29208 126.8066
"7031" 1406 40.83762 126.9925
"7032" 1406.2 41.88863 127.1607
"7033" 1406.4 42.88027 127.799
"7034" 1406.6 44.39137 129.5017
"7035" 1406.8 45.0347 130.1453
"7036" 1407 45.04627 130.1341
"7037" 1407.2 45.57373 130.1673
"7038" 1407.4 47.47727 130.6158
"7039" 1407.6 50.64851 131.5985
"7040" 1407.8 54.25728 132.584
"7041" 1408 58.01067 134.0026
"7042" 1408.2 61.70229 134.526
"7043" 1408.4 65.50495 134.6941
"7044" 1408.6 69.24645 134.8437
"7045" 1408.8 72.33223 134.7379
"7046" 1409 74.06382 133.4415
"7047" 1409.2 77.27992 131.7387
"7048" 1409.4 81.28689 130.4579
"7049" 1409.6 85.76063 129.7239
"7050" 1409.8 90.13262 130.0173
"7051" 1410 92.9598 130.1471
"7052" 1410.2 94.28729 128.7857
"7053" 1410.4 97.59618 127.1581
"7054" 1410.6 100.748 125.7523
"7055" 1410.8 103.9638 123.7969
"7056" 1411 107.5122 121.8089
"7057" 1411.2 110.7254 119.3637
"7058" 1411.4 114.014 116.5624
"7059" 1411.6 117.2526 113.5436
"7060" 1411.8 120.0398 110.6697
"7061" 1412 121.9022 108.0752
"7062" 1412.2 124.132 105.123
"7063" 1412.4 125.7649 102.4389
"7064" 1412.6 126.9193 99.57052
"7065" 1412.8 128.7912 95.93421
"7066" 1413 130.8559 92.28272
"7067" 1413.2 131.3902 89.52307
"7068" 1413.4 131.7278 86.02799
"7069" 1413.6 132.4798 81.93398
"7070" 1413.8 133.6898 77.37388
"7071" 1414 135.036 73.49333
"7072" 1414.2 135.2081 70.04269
"7073" 1414.4 135.0378 66.54958
"7074" 1414.6 134.8335 62.54742
"7075" 1414.8 134.5326 58.48551
"7076" 1415 133.6582 54.64542
"7077" 1415.2 132.8905 50.3979
"7078" 1415.4 132.1043 46.78167
"7079" 1415.6 130.6802 43.85984
"7080" 1415.8 129.2475 40.20904
"7081" 1416 127.4229 37.03211
"7082" 1416.2 124.9781 33.78509
"7083" 1416.4 122.6169 30.43396
"7084" 1416.6 120.4671 26.95708
"7085" 1416.8 118.2205 23.23702
"7086" 1417 115.5827 20.40918
"7087" 1417.2 113.1525 18.07182
"7088" 1417.4 110.5328 15.72643
"7089" 1417.6 106.9443 12.70907
"7090" 1417.8 103.6396 10.48443
"7091" 1418 100.6089 8.851234
"7092" 1418.2 97.2783 7.274243
"7093" 1418.4 93.58308 5.466461
"7094" 1418.6 90.45122 4.529702
"7095" 1418.8 86.29102 3.355593
"7096" 1419 82.0585 2.214187
"7097" 1419.2 78.47531 1.465203
"7098" 1419.4 74.55811 1.348997
"7099" 1419.6 70.11491 0.8242927
"7100" 1419.8 65.82001 0.7381588
"7101" 1420 61.89949 0.960274
"7102" 1420.2 57.90536 1.538519
"7103" 1420.4 54.66793 2.996314
"7104" 1420.6 51.07032 4.633041
"7105" 1420.8 47.37614 6.002955
"7106" 1421 43.47137 7.076279
"7107" 1421.2 39.28492 7.770227
"7108" 1421.4 35.89093 9.24267
"7109" 1421.6 34.05956 11.35642
"7110" 1421.8 32.18937 13.85014
"7111" 1422 30.21061 16.83865
"7112" 1422.2 27.82459 19.73649
"7113" 1422.4 25.14534 22.51985
"7114" 1422.6 22.72499 25.25928
"7115" 1422.8 20.02334 28.01211
"7116" 1423 16.91869 30.35012
"7117" 1423.2 13.31 32.22255
"7118" 1423.4 10.68747 34.25539
"7119" 1423.6 9.88038 36.55574
"7120" 1423.8 10.04055 39.08622
"7121" 1424 10.60409 42.49128
"7122" 1424.2 11.54853 46.14448
"7123" 1424.4 12.98518 49.56464
"7124" 1424.6 15.1589 52.72918
"7125" 1424.8 17.26178 56.00727
"7126" 1425 18.79157 58.55689
"7127" 1425.2 19.6183 60.25609
"7128" 1425.4 19.77113 60.72644
"7129" 1425.6 19.97023 60.7338
"7130" 1425.8 19.91608 60.90869
"7131" 1426 19.69386 61.02136
"7132" 1426.2 19.39456 61.17289
"7133" 1426.4 19.29629 61.2268
"7134" 1426.6 19.07952 61.51863
"7135" 1426.8 18.72373 61.87355
"7136" 1427 17.9687 62.71645
"7137" 1427.2 16.84646 64.15288
"7138" 1427.4 15.40779 66.12782
"7139" 1427.6 14.03131 68.1719
"7140" 1427.8 13.38063 69.92871
"7141" 1428 13.64112 71.53218
"7142" 1428.2 14.94382 71.77613
"7143" 1428.4 16.37252 71.45639
"7144" 1428.6 17.14196 70.87222
"7145" 1428.8 18.74921 70.21131
"7146" 1429 21.32983 69.54889
"7147" 1429.2 24.59785 68.61256
"7148" 1429.4 28.17232 67.87975
"7149" 1429.6 31.82848 67.26294
"7150" 1429.8 35.27198 66.81584
"7151" 1430 39.16278 66.52208
"7152" 1430.2 43.00523 66.47477
"7153" 1430.4 47.07219 66.50081
"7154" 1430.6 50.89527 67.05518
"7155" 1430.8 54.73683 67.56363
"7156" 1431 58.55461 68.40424
"7157" 1431.2 62.22305 69.59797
"7158" 1431.4 65.32536 71.14501
"7159" 1431.6 67.84648 72.07071
"7160" 1431.8 68.85004 72.61601
"7161" 1432 71.47069 74.09526
"7162" 1432.2 74.75745 76.18383
"7163" 1432.4 77.98753 79.09011
"7164" 1432.6 80.68627 82.00724
"7165" 1432.8 82.88091 85.39647
"7166" 1433 85.13118 88.80318
"7167" 1433.2 87.34194 92.18807
"7168" 1433.4 89.38352 95.8785
"7169" 1433.6 90.80073 100.1699
"7170" 1433.8 91.90135 103.9616
"7171" 1434 93.29987 108.0822
"7172" 1434.2 94.91039 111.9666
"7173" 1434.4 96.8825 115.2752
"7174" 1434.6 99.54062 118.6296
"7175" 1434.8 102.3254 121.243
"7176" 1435 103.9825 121.8202
"7177" 1435.2 103.8356 121.0404
"7178" 1435.4 103.8259 120.2699
"7179" 1435.6 104.1328 119.2388
"7180" 1435.8 105.2988 118.022
"7181" 1436 106.8261 116.7061
"7182" 1436.2 108.5885 115.0167
"7183" 1436.4 109.7633 113.2502
"7184" 1436.6 109.9629 112.5543
"7185" 1436.8 110.0346 112.1744
"7186" 1437 110.2273 111.5994
"7187" 1437.2 110.3524 110.2971
"7188" 1437.4 110.8929 108.3151
"7189" 1437.6 112.1374 104.7836
"7190" 1437.8 113.6077 101.3103
"7191" 1438 115.1634 97.67487
"7192" 1438.2 116.8719 94.18724
"7193" 1438.4 118.677 90.88773
"7194" 1438.6 120.918 87.5875
"7195" 1438.8 124.0114 84.5928
"7196" 1439 127.2579 82.43383
"7197" 1439.2 131.1722 80.72201
"7198" 1439.4 132.0768 80.46484
"7199" 1439.6 131.2188 80.38954
"7200" 1439.8 130.0725 80.61704
"7201" 1440 128.6453 80.46307
"7202" 1440.2 127.1717 80.29299
"7203" 1440.4 125.0935 79.27625
"7204" 1440.6 122.4104 77.55098
"7205" 1440.8 119.5899 75.46552
"7206" 1441 117.1167 72.89451
"7207" 1441.2 114.5421 69.88951
"7208" 1441.4 112.4163 66.39558
"7209" 1441.6 111.1868 63.40791
"7210" 1441.8 110.302 59.80221
"7211" 1442 109.896 56.45923
"7212" 1442.2 109.7375 52.75759
"7213" 1442.4 109.8259 48.91153
"7214" 1442.6 109.7232 44.71978
"7215" 1442.8 109.7502 41.00842
"7216" 1443 109.738 37.25604
"7217" 1443.2 108.7283 35.35672
"7218" 1443.4 106.2311 33.62257
"7219" 1443.6 103.5118 32.9144
"7220" 1443.8 99.94402 32.48654
"7221" 1444 96.55143 32.36975
"7222" 1444.2 93.09496 32.54736
"7223" 1444.4 89.58949 32.34685
"7224" 1444.6 85.89887 31.75156
"7225" 1444.8 82.46277 30.8369
"7226" 1445 80.10283 29.55268
"7227" 1445.2 77.84047 27.17219
"7228" 1445.4 76.08561 24.41882
"7229" 1445.6 75.04737 21.10798
"7230" 1445.8 74.21156 17.63635
"7231" 1446 73.54956 14.1064
"7232" 1446.2 73.14069 11.16296
"7233" 1446.4 72.01528 9.317635
"7234" 1446.6 70.22561 8.810285
"7235" 1446.8 67.60187 8.45543
"7236" 1447 65.06654 8.293793
"7237" 1447.2 63.61165 9.192628
"7238" 1447.4 62.19319 10.94464
"7239" 1447.6 60.04352 12.95604
"7240" 1447.8 57.96354 15.48699
"7241" 1448 56.09907 17.88893
"7242" 1448.2 54.00728 20.32044
"7243" 1448.4 52.24893 22.96335
"7244" 1448.6 50.97716 26.5038
"7245" 1448.8 49.81728 30.15503
"7246" 1449 48.80291 33.78268
"7247" 1449.2 48.12576 36.7348
"7248" 1449.4 48.08794 39.39684
"7249" 1449.6 48.45136 42.55559
"7250" 1449.8 49.58328 45.75613
"7251" 1450 51.07184 48.76965
"7252" 1450.2 52.99099 51.67883
"7253" 1450.4 55.50633 54.12818
"7254" 1450.6 58.18554 55.69389
"7255" 1450.8 61.51426 56.81157
"7256" 1451 65.17079 57.73796
"7257" 1451.2 68.30111 58.88421
"7258" 1451.4 71.40536 60.69962
"7259" 1451.6 73.65307 63.12535
"7260" 1451.8 74.65237 66.61601
"7261" 1452 74.26689 69.42468
"7262" 1452.2 73.36764 72.79783
"7263" 1452.4 72.19875 75.14857
"7264" 1452.6 71.40461 76.85665
"7265" 1452.8 70.08311 79.58066
"7266" 1453 69.17967 82.66473
"7267" 1453.2 68.95369 85.71889
"7268" 1453.4 69.47935 89.20556
"7269" 1453.6 70.76102 92.42546
"7270" 1453.8 72.83803 94.86394
"7271" 1454 75.49208 96.24866
"7272" 1454.2 78.62688 97.44704
"7273" 1454.4 82.16796 98.30149
"7274" 1454.6 86.49296 98.59178
"7275" 1454.8 90.08234 98.64384
"7276" 1455 94.19302 98.35777
"7277" 1455.2 98.52669 97.90305
"7278" 1455.4 102.6809 97.37356
"7279" 1455.6 106.5447 97.02155
"7280" 1455.8 110.7449 96.65954
"7281" 1456 113.898 96.44307
"7282" 1456.2 114.6597 96.78322
"7283" 1456.4 114.0833 96.93569
"7284" 1456.6 113.1845 97.39634
"7285" 1456.8 112.0628 97.56647
"7286" 1457 110.4963 98.15863
"7287" 1457.2 108.5184 99.94896
"7288" 1457.4 106.316 102.0701
"7289" 1457.6 104.4403 104.6551
"7290" 1457.8 103.0179 108.2398
"7291" 1458 102.2333 111.7015
"7292" 1458.2 102.0551 115.5176
"7293" 1458.4 102.739 119.2088
"7294" 1458.6 103.9061 121.6756
"7295" 1458.8 103.8409 121.4934
"7296" 1459 103.3531 120.4885
"7297" 1459.2 102.7095 119.728
"7298" 1459.4 101.9126 119.6823
"7299" 1459.6 100.3454 120.0258
"7300" 1459.8 97.92088 120.7895
"7301" 1460 95.02889 121.8759
"7302" 1460.2 91.90081 123.2261
"7303" 1460.4 88.4354 124.88
"7304" 1460.6 85.66419 126.9512
"7305" 1460.8 82.97988 129.3236
"7306" 1461 80.17589 131.4529
"7307" 1461.2 77.39493 132.2085
"7308" 1461.4 74.3471 132.6102
"7309" 1461.6 71.13451 133.0764
"7310" 1461.8 67.97413 133.8873
"7311" 1462 66.35408 133.9184
"7312" 1462.2 63.91125 133.5167
"7313" 1462.4 60.41975 133.6263
"7314" 1462.6 57.09661 133.9899
"7315" 1462.8 54.64495 133.5322
"7316" 1463 52.51328 132.3326
"7317" 1463.2 49.83737 130.8265
"7318" 1463.4 46.72946 129.1723
"7319" 1463.6 43.42098 127.6763
"7320" 1463.8 39.58745 126.3336
"7321" 1464 35.80498 125.5687
"7322" 1464.2 32.175 124.7519
"7323" 1464.4 29.67289 123.1178
"7324" 1464.6 27.57926 121.3616
"7325" 1464.8 25.44969 119.5267
"7326" 1465 23.14391 117.9734
"7327" 1465.2 21.32692 116.1302
"7328" 1465.4 20.49519 113.8804
"7329" 1465.6 19.35754 110.8761
"7330" 1465.8 18.03615 107.5964
"7331" 1466 16.4311 104.1271
"7332" 1466.2 14.93853 100.5951
"7333" 1466.4 13.60433 97.5424
"7334" 1466.6 12.20147 94.20442
"7335" 1466.8 11.00018 91.00941
"7336" 1467 10.3236 87.71248
"7337" 1467.2 10.17649 84.46047
"7338" 1467.4 9.961304 80.9675
"7339" 1467.6 9.998309 77.57012
"7340" 1467.8 10.45854 75.16592
"7341" 1468 11.13141 74.94064
"7342" 1468.2 11.1262 74.97578
"7343" 1468.4 11.17307 75.15244
"7344" 1468.6 11.19793 75.05524
"7345" 1468.8 11.09411 74.89052
"7346" 1469 11.10192 74.96609
"7347" 1469.2 11.12148 74.985
"7348" 1469.4 11.13057 74.977
"7349" 1469.6 11.07388 74.88255
"7350" 1469.8 10.95734 74.91759
"7351" 1470 10.7404 74.78832
"7352" 1470.2 10.28466 74.4055
"7353" 1470.4 10.03577 74.65432
"7354" 1470.6 9.92539 74.99156
"7355" 1470.8 9.806176 74.76326
"7356" 1471 9.79992 74.7743
"7357" 1471.2 9.767899 74.68387
"7358" 1471.4 9.777334 74.66939
"7359" 1471.6 9.82312 74.72597
"7360" 1471.8 9.78066 74.69697
"7361" 1472 9.804749 74.69944
"7362" 1472.2 9.804749 74.69944
"7363" 1472.4 9.775878 74.6858
"7364" 1472.6 9.775878 74.6858
"7365" 1472.8 9.766833 74.68967
"7366" 1473 9.780969 74.69638
"7367" 1473.2 9.833479 74.73974
"7368" 1473.4 9.825861 74.74482
"7369" 1473.6 9.854884 74.8152
"7370" 1473.8 9.850509 74.81822
"7371" 1474 9.858734 74.83197
"7372" 1474.2 9.848569 74.82505
"7373" 1474.4 9.787237 74.79559
"7374" 1474.6 9.743917 74.7268
"7375" 1474.8 9.746564 74.70961
"7376" 1475 9.792515 74.7805
"7377" 1475.2 9.795675 74.79283
"7378" 1475.4 9.784623 74.81079
"7379" 1475.6 9.737548 74.84742
"7380" 1475.8 9.745434 74.96029
"7381" 1476 9.611188 74.75529
"7382" 1476.2 9.431246 74.71431
"7383" 1476.4 9.360543 74.6126
"7384" 1476.6 9.273961 74.25999
"7385" 1476.8 8.450222 73.13389
"7386" 1477 7.320906 71.63496
"7387" 1477.2 5.885854 69.90501
"7388" 1477.4 4.370053 68.02933
"7389" 1477.6 2.9951 66.24511
"7390" 1477.8 2.8521 64.98139
"7391" 1478 3.310446 63.96827
"7392" 1478.2 4.330324 62.34518
"7393" 1478.4 6.048144 60.42185
"7394" 1478.6 8.150367 58.24055
"7395" 1478.8 10.18367 55.7418
"7396" 1479 12.32063 52.72608
"7397" 1479.2 14.12015 49.58534
"7398" 1479.4 15.66773 46.32116
"7399" 1479.6 17.1695 42.77058
"7400" 1479.8 19.07323 39.39277
"7401" 1480 21.54522 36.61122
"7402" 1480.2 24.40448 34.24685
"7403" 1480.4 27.38587 31.88659
"7404" 1480.6 30.54116 29.68311
"7405" 1480.8 33.5648 27.53084
"7406" 1481 36.22548 24.78851
"7407" 1481.2 38.0771 21.83376
"7408" 1481.4 39.91578 18.41691
"7409" 1481.6 41.55769 15.08538
"7410" 1481.8 42.68852 12.58784
"7411" 1482 42.88463 10.46583
"7412" 1482.2 42.36511 10.02929
"7413" 1482.4 42.2046 11.11242
"7414" 1482.6 42.21696 11.71398
"7415" 1482.8 42.92039 12.5141
"7416" 1483 45.11267 13.34329
"7417" 1483.2 47.91345 14.74122
"7418" 1483.4 51.5146 15.96667
"7419" 1483.6 54.50827 16.92092
"7420" 1483.8 57.48228 18.40839
"7421" 1484 60.58226 20.01443
"7422" 1484.2 64.03494 21.63098
"7423" 1484.4 67.40481 23.09266
"7424" 1484.6 70.10001 24.58923
"7425" 1484.8 72.93191 26.63567
"7426" 1485 75.21932 28.75395
"7427" 1485.2 77.4887 31.56413
"7428" 1485.4 79.02732 34.31405
"7429" 1485.6 79.89758 37.23016
"7430" 1485.8 80.27911 40.82359
"7431" 1486 79.9736 44.41899
"7432" 1486.2 79.48992 48.3201
"7433" 1486.4 78.55839 51.98171
"7434" 1486.6 77.01865 55.31594
"7435" 1486.8 75.26474 58.56394
"7436" 1487 73.11569 61.81562
"7437" 1487.2 71.07401 64.47025
"7438" 1487.4 67.93038 66.49454
"7439" 1487.6 64.83865 67.93396
"7440" 1487.8 61.79739 68.99019
"7441" 1488 58.45166 69.8873
"7442" 1488.2 54.71472 70.74557
"7443" 1488.4 51.81107 71.68463
"7444" 1488.6 48.29237 72.96812
"7445" 1488.8 44.49613 74.3892
"7446" 1489 40.59211 75.95056
"7447" 1489.2 36.98001 77.70663
"7448" 1489.4 33.52538 79.97782
"7449" 1489.6 30.18475 81.88744
"7450" 1489.8 26.77497 83.44946
"7451" 1490 22.67847 84.92054
"7452" 1490.2 18.59864 86.19753
"7453" 1490.4 14.62695 87.84148
"7454" 1490.6 11.45398 89.83277
"7455" 1490.8 10.17493 91.26288
"7456" 1491 10.03615 92.27626
"7457" 1491.2 10.36105 93.14002
"7458" 1491.4 11.18812 93.64576
"7459" 1491.6 12.4914 94.72046
"7460" 1491.8 13.98914 96.40711
"7461" 1492 15.55676 98.13095
"7462" 1492.2 18.06245 100.2547
"7463" 1492.4 20.37939 102.6527
"7464" 1492.6 22.61545 104.9021
"7465" 1492.8 25.31249 106.619
"7466" 1493 28.41876 108.1166
"7467" 1493.2 31.55216 109.0011
"7468" 1493.4 34.53029 108.9941
"7469" 1493.6 36.56114 108.5993
"7470" 1493.8 37.45064 107.8703
"7471" 1494 37.27761 107.3202
"7472" 1494.2 37.19275 107.2743
"7473" 1494.4 37.27037 107.2759
"7474" 1494.6 37.18067 106.9207
"7475" 1494.8 37.02496 106.1816
"7476" 1495 37.35174 104.5214
"7477" 1495.2 38.06059 102.4325
"7478" 1495.4 39.67731 100.1827
"7479" 1495.6 41.64238 98.13294
"7480" 1495.8 45.23448 95.68746
"7481" 1496 48.50162 94.49152
"7482" 1496.2 51.96515 93.95586
"7483" 1496.4 55.95799 94.221
"7484" 1496.6 59.83308 95.1648
"7485" 1496.8 63.42701 96.61047
"7486" 1497 65.94758 97.19646
"7487" 1497.2 70.12077 98.77414
"7488" 1497.4 73.77479 101.4547
"7489" 1497.6 76.6917 104.8926
"7490" 1497.8 78.60838 108.7884
"7491" 1498 79.92735 112.7945
"7492" 1498.2 80.55798 117.0099
"7493" 1498.4 80.70377 120.8465
"7494" 1498.6 80.83247 125.0544
"7495" 1498.8 80.44459 128.8851
"7496" 1499 79.86977 130.304
"7497" 1499.2 79.30501 130.119
"7498" 1499.4 79.02947 129.8312
"7499" 1499.6 78.92342 129.7358
"7500" 1499.8 79.47258 129.1184
"7501" 1500 80.07491 128.7396
"7502" 1500.2 80.63127 128.4006
"7503" 1500.4 81.56737 128.2083
"7504" 1500.6 82.72588 127.8561
"7505" 1500.8 84.71275 128.1246
"7506" 1501 87.6668 129.0285
"7507" 1501.2 89.96919 130.0102
"7508" 1501.4 90.31419 130.0922
"7509" 1501.6 90.13486 130.0691
"7510" 1501.8 90.00969 129.9501
"7511" 1502 89.79807 129.7323
"7512" 1502.2 89.75193 129.691
"7513" 1502.4 89.71473 129.7108
"7514" 1502.6 89.5215 129.3307
"7515" 1502.8 90.09793 128.7386
"7516" 1503 91.78414 128.177
"7517" 1503.2 94.47561 127.9469
"7518" 1503.4 96.1295 127.7853
"7519" 1503.6 96.18408 127.7976
"7520" 1503.8 96.06128 127.7049
"7521" 1504 95.89707 127.2965
"7522" 1504.2 96.5521 126.2977
"7523" 1504.4 98.77101 124.5788
"7524" 1504.6 101.5666 122.5141
"7525" 1504.8 105.0013 120.859
"7526" 1505 108.7399 119.6714
"7527" 1505.2 111.2579 118.7533
"7528" 1505.4 113.5538 116.6636
"7529" 1505.6 115.2799 114.2348
"7530" 1505.8 117.0443 111.2467
"7531" 1506 118.2699 107.1402
"7532" 1506.2 119.7923 104.0116
"7533" 1506.4 122.4287 100.2148
"7534" 1506.6 125.0445 97.74971
"7535" 1506.8 128.4072 95.02598
"7536" 1507 130.0592 92.58431
"7537" 1507.2 130.828 89.49053
"7538" 1507.4 131.7225 85.89434
"7539" 1507.6 132.626 81.8974
"7540" 1507.8 133.7606 77.83058
"7541" 1508 134.3614 73.65626
"7542" 1508.2 134.068 69.53871
"7543" 1508.4 133.6075 65.60149
"7544" 1508.6 133.1294 61.15352
"7545" 1508.8 132.9954 56.85302
"7546" 1509 133.27 52.25655
"7547" 1509.2 132.515 49.02157
"7548" 1509.4 131.3139 45.39866
"7549" 1509.6 129.8869 41.81676
"7550" 1509.8 128.0175 38.40849
"7551" 1510 125.8914 35.02286
"7552" 1510.2 124.0042 31.42916
"7553" 1510.4 122.1549 28.33372
"7554" 1510.6 119.7856 26.19404
"7555" 1510.8 117.3623 23.96925
"7556" 1511 113.607 20.19443
"7557" 1511.2 110.8165 17.99313
"7558" 1511.4 106.9587 14.56069
"7559" 1511.6 103.9189 11.33621
"7560" 1511.8 100.7327 9.11342
"7561" 1512 97.26117 7.582187
"7562" 1512.2 93.43762 6.01416
"7563" 1512.4 89.27202 4.56246
"7564" 1512.6 84.87783 3.277359
"7565" 1512.8 81.02455 2.029827
"7566" 1513 77.17717 1.452907
"7567" 1513.2 73.04445 1.700901
"7568" 1513.4 68.20888 2.1579
"7569" 1513.6 63.87258 2.770311
"7570" 1513.8 59.59753 3.716808
"7571" 1514 55.69368 4.776359
"7572" 1514.2 51.69494 6.563446
"7573" 1514.4 47.90413 8.617341
"7574" 1514.6 44.53907 10.9766
"7575" 1514.8 42.28022 13.09768
"7576" 1515 41.94005 14.3415
"7577" 1515.2 41.72027 14.63671
"7578" 1515.4 41.58191 14.62597
"7579" 1515.6 40.94571 14.31131
"7580" 1515.8 39.17285 13.96576
"7581" 1516 37.28956 13.39264
"7582" 1516.2 36.84401 13.48436
"7583" 1516.4 37.14339 14.07911
"7584" 1516.6 37.0667 15.37997
"7585" 1516.8 36.60242 17.07403
"7586" 1517 35.43524 19.77605
"7587" 1517.2 34.45047 22.57233
"7588" 1517.4 33.51694 25.20124
"7589" 1517.6 32.3026 27.59958
"7590" 1517.8 30.59484 30.71435
"7591" 1518 28.84641 33.93538
"7592" 1518.2 26.83744 37.16743
"7593" 1518.4 24.07277 40.86595
"7594" 1518.6 21.52755 44.2666
"7595" 1518.8 19.49749 47.8642
"7596" 1519 17.14079 51.61984
"7597" 1519.2 14.82004 55.64984
"7598" 1519.4 12.85452 59.47633
"7599" 1519.6 11.26824 63.42589
"7600" 1519.8 9.884733 67.56897
"7601" 1520 8.966388 71.7927
"7602" 1520.2 8.18902 76.21961
"7603" 1520.4 7.996309 80.45258
"7604" 1520.6 8.573237 84.59656
"7605" 1520.8 10.0927 88.58629
"7606" 1521 12.1237 92.55002
"7607" 1521.2 14.15456 96.35314
"7608" 1521.4 16.09603 100.3309
"7609" 1521.6 18.34964 103.9923
"7610" 1521.8 20.66079 107.556
"7611" 1522 23.16912 111.0657
"7612" 1522.2 25.91979 113.993
"7613" 1522.4 29.02578 117.2118
"7614" 1522.6 32.15837 119.8388
"7615" 1522.8 35.9189 121.7224
"7616" 1523 40.06329 122.4048
"7617" 1523.2 43.9969 122.2286
"7618" 1523.4 47.34021 121.9938
"7619" 1523.6 50.73215 121.7002
"7620" 1523.8 53.35512 121.8248
"7621" 1524 55.26702 122.3205
"7622" 1524.2 58.15547 122.961
"7623" 1524.4 61.27711 122.6967
"7624" 1524.6 63.65608 121.366
"7625" 1524.8 65.824 119.7154
"7626" 1525 67.56464 118.1891
"7627" 1525.2 69.10112 116.779
"7628" 1525.4 69.35105 115.6825
"7629" 1525.6 69.67421 115.1232
"7630" 1525.8 69.54688 115.0283
"7631" 1526 69.33099 115.1637
"7632" 1526.2 69.29915 114.96
"7633" 1526.4 69.01073 114.9555
"7634" 1526.6 68.82162 115.046
"7635" 1526.8 68.86067 114.9778
"7636" 1527 68.85832 115.1015
"7637" 1527.2 68.84836 115.2912
"7638" 1527.4 68.83016 115.7012
"7639" 1527.6 69.40266 115.8557
"7640" 1527.8 71.67452 116.2995
"7641" 1528 74.38319 116.4495
"7642" 1528.2 78.01016 115.6482
"7643" 1528.4 81.23988 114.6225
"7644" 1528.6 84.99486 113.0733
"7645" 1528.8 88.61909 111.7713
"7646" 1529 92.32755 109.8074
"7647" 1529.2 96.16109 108.7619
"7648" 1529.4 100.246 108.1845
"7649" 1529.6 104.3753 108.7088
"7650" 1529.8 108.2716 109.5575
"7651" 1530 110.0967 110.6978
"7652" 1530.2 110.3385 110.9352
"7653" 1530.4 109.9453 110.1911
"7654" 1530.6 109.428 109.4888
"7655" 1530.8 109.4462 107.8801
"7656" 1531 109.523 105.6387
"7657" 1531.2 109.7541 102.5358
"7658" 1531.4 109.5438 98.80428
"7659" 1531.6 109.1045 94.85153
"7660" 1531.8 108.765 90.9986
"7661" 1532 108.3212 87.03991
"7662" 1532.2 108.0979 83.54644
"7663" 1532.4 107.9083 80.419
"7664" 1532.6 107.0784 77.16621
"7665" 1532.8 106.7542 74.439
"7666" 1533 106.9119 70.89123
"7667" 1533.2 107.1558 67.34482
"7668" 1533.4 107.8148 63.29652
"7669" 1533.6 108.9969 59.85554
"7670" 1533.8 110.7525 55.8847
"7671" 1534 112.321 51.97132
"7672" 1534.2 113.8344 48.44394
"7673" 1534.4 115.9014 45.11368
"7674" 1534.6 118.3774 42.39691
"7675" 1534.8 118.7412 41.97936
"7676" 1535 118.2785 42.00111
"7677" 1535.2 117.2421 40.90383
"7678" 1535.4 115.1477 39.07494
"7679" 1535.6 113.1983 37.55081
"7680" 1535.8 110.8755 36.26529
"7681" 1536 108.349 35.16761
"7682" 1536.2 104.9568 33.40645
"7683" 1536.4 101.3363 32.15474
"7684" 1536.6 98.37211 31.02358
"7685" 1536.8 94.59984 29.42379
"7686" 1537 90.81084 27.82436
"7687" 1537.2 87.46006 26.52241
"7688" 1537.4 84.59832 25.57857
"7689" 1537.6 81.0732 24.5503
"7690" 1537.8 77.77997 23.78739
"7691" 1538 74.19673 22.52951
"7692" 1538.2 71.56908 21.13132
"7693" 1538.4 68.09173 19.00883
"7694" 1538.6 65.08615 17.53141
"7695" 1538.8 63.05705 16.59836
"7696" 1539 63.22052 16.53525
"7697" 1539.2 63.42894 16.81703
"7698" 1539.4 63.18176 16.63603
"7699" 1539.6 63.30196 16.69666
"7700" 1539.8 63.32313 17.02069
"7701" 1540 63.22732 17.30203
"7702" 1540.2 63.07905 17.947
"7703" 1540.4 62.54688 19.09293
"7704" 1540.6 61.19615 20.11727
"7705" 1540.8 59.09075 21.67491
"7706" 1541 56.73349 23.48782
"7707" 1541.2 54.68134 25.71626
"7708" 1541.4 52.88629 28.4936
"7709" 1541.6 51.11673 31.47664
"7710" 1541.8 49.47485 34.1483
"7711" 1542 48.01957 37.16499
"7712" 1542.2 46.48389 39.99071
"7713" 1542.4 45.30521 43.11007
"7714" 1542.6 44.60097 46.58603
"7715" 1542.8 43.9983 50.47662
"7716" 1543 43.55609 54.70691
"7717" 1543.2 43.76239 58.72049
"7718" 1543.4 44.23953 62.5814
"7719" 1543.6 44.83342 65.75451
"7720" 1543.8 46.20193 69.13362
"7721" 1544 48.02095 71.13564
"7722" 1544.2 50.44128 73.3586
"7723" 1544.4 52.92144 75.57967
"7724" 1544.6 55.58976 77.85502
"7725" 1544.8 58.07703 79.94376
"7726" 1545 60.30803 82.40191
"7727" 1545.2 62.24157 85.3936
"7728" 1545.4 63.67968 89.04501
"7729" 1545.6 64.81798 92.59659
"7730" 1545.8 64.916 95.61712
"7731" 1546 64.24989 99.36473
"7732" 1546.2 63.22815 103.4896
"7733" 1546.4 62.19655 107.1265
"7734" 1546.6 61.69529 109.8646
"7735" 1546.8 61.64865 113.0307
"7736" 1547 62.37314 116.1622
"7737" 1547.2 64.24989 119.3635
"7738" 1547.4 66.44574 122.3135
"7739" 1547.6 68.86032 124.9227
"7740" 1547.8 72.07462 126.844
"7741" 1548 75.59143 128.6046
"7742" 1548.2 78.14868 128.9993
"7743" 1548.4 77.99365 128.7806
"7744" 1548.6 78.00934 128.7882
"7745" 1548.8 77.69883 128.6876
"7746" 1549 77.05965 128.6683
"7747" 1549.2 76.11629 128.5826
"7748" 1549.4 74.85964 128.8486
"7749" 1549.6 73.32468 128.4509
"7750" 1549.8 71.45206 127.7507
"7751" 1550 69.25971 127.2913
"7752" 1550.2 65.82798 127.0583
"7753" 1550.4 62.21955 127.5865
"7754" 1550.6 58.37252 128.8958
"7755" 1550.8 54.88502 129.9954
"7756" 1551 50.90249 130.8928
"7757" 1551.2 49.05926 131.121
"7758" 1551.4 49.5444 130.5852
"7759" 1551.6 49.06329 129.6101
"7760" 1551.8 47.57642 128.1752
"7761" 1552 45.29788 126.3277
"7762" 1552.2 41.92417 124.7005
"7763" 1552.4 38.13617 123.3824
"7764" 1552.6 34.26733 122.8412
"7765" 1552.8 30.5757 122.3856
"7766" 1553 28.38915 121.9974
"7767" 1553.2 28.43828 121.9728
"7768" 1553.4 28.62694 121.64
"7769" 1553.6 28.79194 121.2422
"7770" 1553.8 28.67894 120.3525
"7771" 1554 27.4888 118.8717
"7772" 1554.2 25.30236 117.5528
"7773" 1554.4 22.71748 116.6801
"7774" 1554.6 21.71634 116.3673
"7775" 1554.8 22.02507 116.4604
"7776" 1555 22.17504 116.6202
"7777" 1555.2 22.11698 116.6551
"7778" 1555.4 22.23574 116.8268
"7779" 1555.6 22.23429 117.0565
"7780" 1555.8 22.13747 117.1432
"7781" 1556 22.19379 117.1541
"7782" 1556.2 22.14545 117.1589
"7783" 1556.4 22.03342 117.0709
"7784" 1556.6 21.97195 117.011
"7785" 1556.8 21.76664 116.9185
"7786" 1557 21.38382 116.7441
"7787" 1557.2 21.3426 116.5098
"7788" 1557.4 21.29665 116.3082
"7789" 1557.6 21.30274 115.8542
"7790" 1557.8 20.49633 114.5392
"7791" 1558 19.27433 112.4727
"7792" 1558.2 17.79564 110.4767
"7793" 1558.4 15.83261 108.1574
"7794" 1558.6 13.79136 106.6965
"7795" 1558.8 12.61766 105.3421
"7796" 1559 11.4721 103.3063
"7797" 1559.2 10.35311 100.8948
"7798" 1559.4 8.923928 98.15496
"7799" 1559.6 7.085304 95.28748
"7800" 1559.8 5.890316 92.94108
"7801" 1560 4.962295 89.71
"7802" 1560.2 4.506093 86.13403
"7803" 1560.4 4.937439 82.96542
"7804" 1560.6 5.879823 80.16759
"7805" 1560.8 6.745955 77.01309
"7806" 1561 7.318386 74.51078
"7807" 1561.2 7.606392 72.29701
"7808" 1561.4 7.106095 70.12947
"7809" 1561.6 5.939863 68.80167
"7810" 1561.8 4.134178 67.36423
"7811" 1562 1.391744 66.18931
"7812" 1562.2 1.649665 66.19818
"7813" 1562.4 2.018694 65.84406
"7814" 1562.6 2.589071 64.67582
"7815" 1562.8 3.444539 62.631
"7816" 1563 5.040339 60.93644
"7817" 1563.2 7.291803 59.41671
"7818" 1563.4 9.353492 58.29897
"7819" 1563.6 10.74436 57.78943
"7820" 1563.8 11.11062 57.42713
"7821" 1564 11.31094 56.82523
"7822" 1564.2 11.57195 55.54984
"7823" 1564.4 11.98467 53.22597
"7824" 1564.6 12.38024 49.93503
"7825" 1564.8 12.03583 46.06889
"7826" 1565 11.73984 42.40067
"7827" 1565.2 11.42222 38.93157
"7828" 1565.4 10.84173 35.63836
"7829" 1565.6 10.68674 34.45699
"7830" 1565.8 11.22661 34.45661
"7831" 1566 12.13809 34.10702
"7832" 1566.2 14.03617 33.45643
"7833" 1566.4 16.46199 32.82896
"7834" 1566.6 19.72958 31.48098
"7835" 1566.8 23.05563 30.19169
"7836" 1567 26.53299 28.72
"7837" 1567.2 29.45164 27.79503
"7838" 1567.4 31.97567 27.56748
"7839" 1567.6 34.33169 27.0781
"7840" 1567.8 36.12349 26.23653
"7841" 1568 36.92373 25.35817
"7842" 1568.2 36.98763 24.967
"7843" 1568.4 36.76229 24.08554
"7844" 1568.6 36.21472 23.02453
"7845" 1568.8 36.0685 22.12302
"7846" 1569 35.58198 20.56891
"7847" 1569.2 34.71795 18.62146
"7848" 1569.4 33.40312 16.39558
"7849" 1569.6 32.02797 14.15109
"7850" 1569.8 32.21465 13.99423
"7851" 1570 32.63233 14.13693
"7852" 1570.2 32.88442 15.22955
"7853" 1570.4 33.11081 15.78125
"7854" 1570.6 33.7449 16.86494
"7855" 1570.8 34.5823 18.29108
"7856" 1571 35.66442 20.41951
"7857" 1571.2 37.20818 23.28477
"7858" 1571.4 38.81009 26.41697
"7859" 1571.6 39.85797 29.79696
"7860" 1571.8 40.2927 33.23458
"7861" 1572 40.72419 36.3925
"7862" 1572.2 40.96898 39.8208
"7863" 1572.4 41.50832 43.1141
"7864" 1572.6 41.83859 46.10206
"7865" 1572.8 42.04099 47.71144
"7866" 1573 41.90608 49.77915
"7867" 1573.2 41.74683 52.916
"7868" 1573.4 40.7879 56.36444
"7869" 1573.6 39.03437 59.54564
"7870" 1573.8 36.73868 62.51146
"7871" 1574 33.81261 64.96993
"7872" 1574.2 30.25629 66.70667
"7873" 1574.4 26.54167 67.68948
"7874" 1574.6 22.58873 68.92589
"7875" 1574.8 18.67455 70.07832
"7876" 1575 15.02353 71.06244
"7877" 1575.2 12.10315 71.4478
"7878" 1575.4 8.9709 70.92709
"7879" 1575.6 6.370177 69.24402
"7880" 1575.8 4.497804 67.48598
"7881" 1576 4.310129 67.48688
"7882" 1576.2 4.631506 67.95908
"7883" 1576.4 4.732923 68.72695
"7884" 1576.6 4.894346 69.91499
"7885" 1576.8 5.316231 71.25102
"7886" 1577 5.676502 73.43563
"7887" 1577.2 5.85303 76.58897
"7888" 1577.4 6.506734 80.00031
"7889" 1577.6 7.508452 83.25069
"7890" 1577.8 8.387107 86.42575
"7891" 1578 9.571441 89.28544
"7892" 1578.2 11.42718 92.15292
"7893" 1578.4 13.09754 94.68947
"7894" 1578.6 14.80697 97.69161
"7895" 1578.8 16.50374 100.9422
"7896" 1579 18.30438 104.3796
"7897" 1579.2 20.36253 107.9198
"7898" 1579.4 22.36593 110.9571
"7899" 1579.6 24.45188 114.2537
"7900" 1579.8 26.12191 118.0222
"7901" 1580 27.12018 120.5045
"7902" 1580.2 27.29992 121.0925
"7903" 1580.4 27.1568 120.4483
"7904" 1580.6 27.35824 120.1558
"7905" 1580.8 28.18843 119.8655
"7906" 1581 30.08132 120.0326
"7907" 1581.2 33.09656 120.9273
"7908" 1581.4 36.83837 121.8057
"7909" 1581.6 40.63395 122.5227
"7910" 1581.8 44.32378 123.3148
"7911" 1582 47.63384 124.3864
"7912" 1582.2 50.60779 125.0945
"7913" 1582.4 53.30424 125.6142
"7914" 1582.6 55.98764 126.3457
"7915" 1582.8 57.22584 127.0024
"7916" 1583 57.21984 127.1486
"7917" 1583.2 57.12083 127.2507
"7918" 1583.4 57.13357 127.0872
"7919" 1583.6 57.39906 127.0169
"7920" 1583.8 58.22085 126.9411
"7921" 1584 59.68235 126.6381
"7922" 1584.2 62.16663 126.3627
"7923" 1584.4 64.66767 125.7226
"7924" 1584.6 67.47261 124.8893
"7925" 1584.8 70.18136 124.3523
"7926" 1585 73.48033 124.1194
"7927" 1585.2 76.60656 123.7672
"7928" 1585.4 79.57671 123.3579
"7929" 1585.6 81.61778 122.879
"7930" 1585.8 83.58578 122.1037
"7931" 1586 85.66218 120.9038
"7932" 1586.2 88.08567 119.5298
"7933" 1586.4 89.9184 118.1874
"7934" 1586.6 91.8357 116.0996
"7935" 1586.8 93.34094 113.631
"7936" 1587 94.03499 110.5915
"7937" 1587.2 93.91048 108.7333
"7938" 1587.4 93.88984 107.9792
"7939" 1587.6 94.06229 107.6709
"7940" 1587.8 93.83082 107.22
"7941" 1588 93.35248 105.5509
"7942" 1588.2 92.82071 103.4665
"7943" 1588.4 92.51468 101.3163
"7944" 1588.6 92.67986 98.12779
"7945" 1588.8 93.1743 95.53711
"7946" 1589 94.65553 93.59729
"7947" 1589.2 97.34994 91.15261
"7948" 1589.4 99.83215 90.31989
"7949" 1589.6 103.2027 90.14525
"7950" 1589.8 106.5446 90.64084
"7951" 1590 108.995 91.62455
"7952" 1590.2 111.6124 93.88086
"7953" 1590.4 113.9933 96.4594
"7954" 1590.6 116.7723 99.59243
"7955" 1590.8 119.3273 102.4404
"7956" 1591 119.5824 104.1898
"7957" 1591.2 118.5848 104.2051
"7958" 1591.4 117.2955 104.6875
"7959" 1591.6 115.3739 106.2758
"7960" 1591.8 113.0915 108.9277
"7961" 1592 110.7666 111.409
"7962" 1592.2 108.3109 112.5297
"7963" 1592.4 105.1138 114.4532
"7964" 1592.6 101.5635 116.7119
"7965" 1592.8 98.00219 118.5427
"7966" 1593 94.14013 120.2841
"7967" 1593.2 90.91118 121.6901
"7968" 1593.4 87.63777 122.0136
"7969" 1593.6 84.19878 122.1085
"7970" 1593.8 81.62465 122.2859
"7971" 1594 80.83633 122.0837
"7972" 1594.2 80.86579 121.6856
"7973" 1594.4 81.07551 121.7003
"7974" 1594.6 81.07032 121.6416
"7975" 1594.8 81.10457 121.6176
"7976" 1595 81.30977 121.316
"7977" 1595.2 81.09503 120.7581
"7978" 1595.4 80.34152 119.6905
"7979" 1595.6 78.58701 117.9518
"7980" 1595.8 76.0224 116.3141
"7981" 1596 73.79638 114.9414
"7982" 1596.2 71.29325 113.5325
"7983" 1596.4 68.52601 112.5429
"7984" 1596.6 65.6693 111.9447
"7985" 1596.8 62.59042 111.0805
"7986" 1597 59.24663 110.2538
"7987" 1597.2 56.07674 109.4504
"7988" 1597.4 53.68585 109.3035
"7989" 1597.6 51.6488 109.1409
"7990" 1597.8 49.02192 108.8008
"7991" 1598 46.19353 108.7234
"7992" 1598.2 42.58413 109.0317
"7993" 1598.4 39.06621 109.8994
"7994" 1598.6 36.46975 111.9208
"7995" 1598.8 34.60328 114.0729
"7996" 1599 33.29665 116.099
"7997" 1599.2 33.46208 115.8706
"7998" 1599.4 33.72152 115.0694
"7999" 1599.6 34.15596 114.2246
"8000" 1599.8 34.692 113.1381
"8001" 1600 35.25594 111.6548
"8002" 1600.2 35.40063 108.766
"8003" 1600.4 35.16611 105.4111
"8004" 1600.6 34.88007 101.398
"8005" 1600.8 34.36224 97.86202
"8006" 1601 33.23475 94.20524
"8007" 1601.2 31.313 91.12662
"8008" 1601.4 28.89675 88.65922
"8009" 1601.6 26.07146 86.77322
"8010" 1601.8 22.74695 85.66494
"8011" 1602 19.02846 85.37958
"8012" 1602.2 15.82042 86.09989
"8013" 1602.4 13.28185 87.19526
"8014" 1602.6 12.69043 87.40047
"8015" 1602.8 12.21764 87.65009
"8016" 1603 13.54188 87.28255
"8017" 1603.2 14.26699 86.85461
"8018" 1603.4 15.13025 86.05455
"8019" 1603.6 16.09291 83.94235
"8020" 1603.8 17.29108 80.63716
"8021" 1604 18.26525 77.12629
"8022" 1604.2 19.03569 74.15851
"8023" 1604.4 19.2191 73.00132
"8024" 1604.6 19.4889 70.33225
"8025" 1604.8 19.52549 67.1635
"8026" 1605 18.98683 64.01879
"8027" 1605.2 18.26486 60.56256
"8028" 1605.4 18.01628 56.88623
"8029" 1605.6 18.69514 53.40845
"8030" 1605.8 20.3629 50.46059
"8031" 1606 22.98553 48.43456
"8032" 1606.2 26.26523 46.3935
"8033" 1606.4 29.40434 44.13093
"8034" 1606.6 32.13918 41.69407
"8035" 1606.8 33.58896 39.51731
"8036" 1607 34.2256 37.71803
"8037" 1607.2 35.00378 35.00052
"8038" 1607.4 35.62185 32.31672
"8039" 1607.6 35.82416 29.13652
"8040" 1607.8 35.08233 25.97231
"8041" 1608 33.41955 22.68278
"8042" 1608.2 31.61104 20.29052
"8043" 1608.4 30.6063 18.96333
"8044" 1608.6 30.58286 19.14359
"8045" 1608.8 31.35323 19.80818
"8046" 1609 31.98338 20.38517
"8047" 1609.2 33.9409 20.04696
"8048" 1609.4 36.72509 19.16611
"8049" 1609.6 40.31461 17.90694
"8050" 1609.8 43.62875 16.64161
"8051" 1610 47.0634 14.88573
"8052" 1610.2 50.29995 13.17276
"8053" 1610.4 53.97012 11.35901
"8054" 1610.6 57.90767 9.722899
"8055" 1610.8 61.79732 8.612587
"8056" 1611 66.09129 7.575962
"8057" 1611.2 70.34246 6.735961
"8058" 1611.4 74.35526 6.803
"8059" 1611.6 78.78596 6.936032
"8060" 1611.8 82.8845 6.890165
"8061" 1612 86.03906 6.915186
"8062" 1612.2 86.61165 6.839032
"8063" 1612.4 86.34073 6.910794
"8064" 1612.6 85.47507 7.618699
"8065" 1612.8 85.38918 8.862344
"8066" 1613 86.80291 11.41721
"8067" 1613.2 88.42653 14.41849
"8068" 1613.4 90.62814 17.48379
"8069" 1613.6 92.71559 20.71904
"8070" 1613.8 94.689 23.70945
"8071" 1614 96.62832 26.21901
"8072" 1614.2 98.87192 29.00277
"8073" 1614.4 101.0776 31.91686
"8074" 1614.6 103.2248 34.45779
"8075" 1614.8 106.2001 37.68716
"8076" 1615 109.1896 40.39922
"8077" 1615.2 111.9567 42.29708
"8078" 1615.4 115.6831 44.618
"8079" 1615.6 118.8579 47.36808
"8080" 1615.8 122.1579 50.49012
"8081" 1616 125.1309 53.22302
"8082" 1616.2 127.7 56.39279
"8083" 1616.4 129.0339 59.45361
"8084" 1616.6 130.049 62.42004
"8085" 1616.8 129.8142 62.901
"8086" 1617 129.6702 62.49815
"8087" 1617.2 129.6249 62.05333
"8088" 1617.4 129.2145 61.28514
"8089" 1617.6 129.1762 60.89639
"8090" 1617.8 128.9738 60.5474
"8091" 1618 129.8409 60.23001
"8092" 1618.2 129.4461 59.6738
"8093" 1618.4 128.7771 59.61345
"8094" 1618.6 128.9207 59.39412
"8095" 1618.8 127.8477 59.23223
"8096" 1619 126.94 58.81758
"8097" 1619.2 126.203 58.33445
"8098" 1619.4 125.2446 58.68009
"8099" 1619.6 123.6897 59.57068
"8100" 1619.8 121.5971 61.17739
"8101" 1620 119.664 62.88751
"8102" 1620.2 117.7073 64.65052
"8103" 1620.4 115.9522 66.57771
"8104" 1620.6 114.3876 68.85419
"8105" 1620.8 112.7532 71.14678
"8106" 1621 111.7426 73.91377
"8107" 1621.2 111.2432 76.44772
"8108" 1621.4 111.1565 78.96794
"8109" 1621.6 111.5471 81.6769
"8110" 1621.8 111.898 85.27734
"8111" 1622 111.8131 89.5086
"8112" 1622.2 111.5903 93.08855
"8113" 1622.4 111.0334 96.68374
"8114" 1622.6 110.4007 100.3979
"8115" 1622.8 109.1296 104.4144
"8116" 1623 107.7112 107.1825
"8117" 1623.2 105.1871 109.3418
"8118" 1623.4 101.8248 111.2574
"8119" 1623.6 98.53419 113.0734
"8120" 1623.8 94.78735 114.8736
"8121" 1624 91.03811 116.0246
"8122" 1624.2 88.40843 116.8244
"8123" 1624.4 87.25672 117.75
"8124" 1624.6 86.56575 118.8773
"8125" 1624.8 85.86101 120.7147
"8126" 1625 85.47513 123.5605
"8127" 1625.2 85.99831 126.1599
"8128" 1625.4 86.76623 127.0312
"8129" 1625.6 86.74062 127.098
"8130" 1625.8 86.65616 127.0856
"8131" 1626 86.5252 126.8316
"8132" 1626.2 86.25671 126.0019
"8133" 1626.4 85.45693 125.6234
"8134" 1626.6 83.22346 125.1845
"8135" 1626.8 80.14918 124.7498
"8136" 1627 76.84792 124.297
"8137" 1627.2 73.54166 123.8756
"8138" 1627.4 70.43834 123.6007
"8139" 1627.6 67.88955 122.9887
"8140" 1627.8 66.27796 122.1196
"8141" 1628 65.48426 121.4536
"8142" 1628.2 65.53904 120.9412
"8143" 1628.4 65.75548 120.6884
"8144" 1628.6 66.01044 120.0739
"8145" 1628.8 66.28604 119.9684
"8146" 1629 66.23711 119.8789
"8147" 1629.2 66.25868 119.9493
"8148" 1629.4 66.45512 119.9085
"8149" 1629.6 66.77749 119.5451
"8150" 1629.8 67.58939 118.0776
"8151" 1630 68.2529 115.6359
"8152" 1630.2 68.48692 112.7942
"8153" 1630.4 67.8026 110.3787
"8154" 1630.6 66.78316 109.608
"8155" 1630.8 66.21595 108.8576
"8156" 1631 65.67742 107.3973
"8157" 1631.2 64.82993 104.9329
"8158" 1631.4 63.89389 101.5202
"8159" 1631.6 62.741 98.19454
"8160" 1631.8 61.24202 94.70421
"8161" 1632 60.2407 91.1023
"8162" 1632.2 59.81268 87.65479
"8163" 1632.4 60.0169 84.14563
"8164" 1632.6 60.71899 80.91207
"8165" 1632.8 62.41252 78.36549
"8166" 1633 64.63824 76.1174
"8167" 1633.2 67.28964 73.93958
"8168" 1633.4 70.20905 72.34865
"8169" 1633.6 73.26812 71.58036
"8170" 1633.8 77.24677 70.99553
"8171" 1634 81.12975 70.94457
"8172" 1634.2 85.32679 70.87073
"8173" 1634.4 89.03141 70.62844
"8174" 1634.6 93.18481 70.83726
"8175" 1634.8 97.75543 71.28388
"8176" 1635 101.5865 71.87036
"8177" 1635.2 105.681 72.88762
"8178" 1635.4 108.8616 74.23263
"8179" 1635.6 112.6296 77.37708
"8180" 1635.8 115.8363 80.86902
"8181" 1636 117.7753 84.02224
"8182" 1636.2 119.4453 88.49754
"8183" 1636.4 119.8305 92.27482
"8184" 1636.6 119.2635 95.82924
"8185" 1636.8 118.051 98.03477
"8186" 1637 116.5218 99.2635
"8187" 1637.2 114.7506 100.2359
"8188" 1637.4 111.9433 101.8735
"8189" 1637.6 108.8491 104.3828
"8190" 1637.8 105.7646 107.7293
"8191" 1638 103.2666 111.1462
"8192" 1638.2 101.2761 114.3761
"8193" 1638.4 98.87881 118.0973
"8194" 1638.6 96.36775 121.5289
"8195" 1638.8 94.37402 124.9996
"8196" 1639 93.28096 128.4461
"8197" 1639.2 93.30153 128.9085
"8198" 1639.4 93.37098 128.9256
"8199" 1639.6 93.40871 128.6664
"8200" 1639.8 93.70793 128.4087
"8201" 1640 93.76499 128.3417
"8202" 1640.2 93.96529 128.0603
"8203" 1640.4 94.23509 127.6601
"8204" 1640.6 94.54608 127.4842
"8205" 1640.8 94.71679 127.4212
"8206" 1641 94.76685 127.2633
"8207" 1641.2 94.78834 127.1594
"8208" 1641.4 94.85043 127.1862
"8209" 1641.6 94.88093 127.1051
"8210" 1641.8 94.95887 127.1688
"8211" 1642 94.99815 127.0583
"8212" 1642.2 95.14385 126.8607
"8213" 1642.4 95.42304 126.6898
"8214" 1642.6 95.87562 126.5697
"8215" 1642.8 96.23567 126.6318
"8216" 1643 96.64675 126.6319
"8217" 1643.2 96.96423 126.6477
"8218" 1643.4 96.62223 126.3533
"8219" 1643.6 96.05428 125.8919
"8220" 1643.8 95.48128 125.4296
"8221" 1644 95.09839 125.0181
"8222" 1644.2 94.83192 124.9251
"8223" 1644.4 94.38802 124.7119
"8224" 1644.6 94.36591 124.3289
"8225" 1644.8 94.45461 124.169
"8226" 1645 94.06831 124.2711
"8227" 1645.2 93.92509 124.3848
"8228" 1645.4 93.9763 124.4114
"8229" 1645.6 94.02275 124.3569
"8230" 1645.8 93.96976 124.402
"8231" 1646 94.06592 124.3388
"8232" 1646.2 94.08672 124.3622
"8233" 1646.4 94.04939 124.3436
"8234" 1646.6 94.05084 124.3505
"8235" 1646.8 94.05084 124.3505
"8236" 1647 94.04016 124.3328
"8237" 1647.2 94.06434 124.2751
"8238" 1647.4 94.05523 124.2773
"8239" 1647.6 93.98301 124.3097
"8240" 1647.8 94.02693 124.279
"8241" 1648 94.02563 124.2648
"8242" 1648.2 93.9342 124.3078
"8243" 1648.4 93.9342 124.3078
"8244" 1648.6 93.87875 124.2985
"8245" 1648.8 93.84345 124.3877
"8246" 1649 93.82479 124.4424
"8247" 1649.2 93.53931 124.7381
"8248" 1649.4 92.64915 125.6148
"8249" 1649.6 91.20532 127.2395
"8250" 1649.8 90.17869 129.2831
"8251" 1650 89.59244 130.5196
"8252" 1650.2 89.50056 130.4016
"8253" 1650.4 88.80306 130.6321
"8254" 1650.6 87.13986 131.51
"8255" 1650.8 84.88065 132.1315
"8256" 1651 82.7539 132.0559
"8257" 1651.2 81.05327 131.6535
"8258" 1651.4 79.37104 130.7362
"8259" 1651.6 77.74758 129.2901
"8260" 1651.8 76.12371 127.4044
"8261" 1652 74.16723 125.438
"8262" 1652.2 72.32326 123.268
"8263" 1652.4 70.52874 120.911
"8264" 1652.6 69.38611 118.6188
"8265" 1652.8 68.05797 116.4401
"8266" 1653 66.90884 114.4132
"8267" 1653.2 66.32118 112.0043
"8268" 1653.4 66.16021 109.501
"8269" 1653.6 65.83177 106.803
"8270" 1653.8 65.38702 103.7975
"8271" 1654 64.79471 101.0531
"8272" 1654.2 64.11455 98.40745
"8273" 1654.4 63.89362 95.64017
"8274" 1654.6 64.06114 92.57646
"8275" 1654.8 64.40652 90.4045
"8276" 1655 64.43382 88.51878
"8277" 1655.2 64.21066 86.177
"8278" 1655.4 64.19014 83.55664
"8279" 1655.6 64.61186 81.65562
"8280" 1655.8 65.56756 80.73406
"8281" 1656 66.58538 79.58986
"8282" 1656.2 68.45492 77.46923
"8283" 1656.4 70.17729 75.98318
"8284" 1656.6 72.22059 75.28427
"8285" 1656.8 73.51927 75.34352
"8286" 1657 76.61695 75.34459
"8287" 1657.2 80.00497 75.37895
"8288" 1657.4 83.40584 75.37323
"8289" 1657.6 87.09768 75.48551
"8290" 1657.8 90.41916 75.10446
"8291" 1658 94.30499 74.83645
"8292" 1658.2 98.38661 74.17449
"8293" 1658.4 101.5361 73.8982
"8294" 1658.6 105.9596 73.83815
"8295" 1658.8 109.468 74.11976
"8296" 1659 113.8221 74.69727
"8297" 1659.2 117.7274 75.73254
"8298" 1659.4 120.9309 76.6188
"8299" 1659.6 125.1694 78.12165
"8300" 1659.8 128.7017 79.5117
"8301" 1660 131.7319 80.81393
"8302" 1660.2 130.8508 80.59184
"8303" 1660.4 130.5085 80.16153
"8304" 1660.6 130.7152 79.55082
"8305" 1660.8 130.7708 78.70523
"8306" 1661 131.7945 76.9889
"8307" 1661.2 133.587 74.90931
"8308" 1661.4 134.2977 73.3142
"8309" 1661.6 134.1037 72.45943
"8310" 1661.8 133.7705 71.21909
"8311" 1662 133.3529 68.72245
"8312" 1662.2 133.5698 65.18893
"8313" 1662.4 134.063 61.55549
"8314" 1662.6 134.4579 58.07657
"8315" 1662.8 133.984 55.45604
"8316" 1663 132.3754 53.46965
"8317" 1663.2 130.7598 50.48123
"8318" 1663.4 129.3111 47.01185
"8319" 1663.6 128.6822 43.37737
"8320" 1663.8 128.5884 38.94391
"8321" 1664 127.9113 36.83523
"8322" 1664.2 126.5737 35.11705
"8323" 1664.4 124.5058 32.62002
"8324" 1664.6 122.4506 29.35024
"8325" 1664.8 119.9806 26.1534
"8326" 1665 117.8118 23.41975
"8327" 1665.2 114.6322 19.82972
"8328" 1665.4 112.1498 17.42182
"8329" 1665.6 108.2611 14.66871
"8330" 1665.8 104.9189 12.29883
"8331" 1666 101.6331 9.705064
"8332" 1666.2 98.23303 7.88603
"8333" 1666.4 94.98826 6.26891
"8334" 1666.6 91.11544 4.85731
"8335" 1666.8 87.43539 4.145438
"8336" 1667 83.46706 2.814784
"8337" 1667.2 79.50963 1.561266
"8338" 1667.4 76.37875 1.19775
"8339" 1667.6 72.89394 1.220694
"8340" 1667.8 68.50904 1.287265
"8341" 1668 64.18221 1.332927
"8342" 1668.2 59.8476 1.415242
"8343" 1668.4 55.97323 1.738948
"8344" 1668.6 53.35708 2.761453
"8345" 1668.8 50.00848 4.572891
"8346" 1669 46.03489 6.305682
"8347" 1669.2 42.37526 7.795211
"8348" 1669.4 38.35154 8.462156
"8349" 1669.6 34.61449 9.310934
"8350" 1669.8 32.88537 10.53135
"8351" 1670 30.29853 13.32879
"8352" 1670.2 27.33535 16.15141
"8353" 1670.4 24.25771 19.24691
"8354" 1670.6 21.67465 21.81379
"8355" 1670.8 18.59633 24.74904
"8356" 1671 14.6809 27.8018
"8357" 1671.2 12.33219 30.47132
"8358" 1671.4 11.03875 33.48066
"8359" 1671.6 10.09795 36.01374
"8360" 1671.8 9.443534 38.47211
"8361" 1672 8.282826 43.27966
"8362" 1672.2 7.331889 46.57171
"8363" 1672.4 5.844591 50.73333
"8364" 1672.6 3.790263 53.98292
"8365" 1672.8 1.563505 56.417
"8366" 1673 1.412683 58.00992
"8367" 1673.2 1.269922 61.08987
"8368" 1673.4 0.9272942 64.83973
"8369" 1673.6 0.7916475 68.97273
"8370" 1673.8 1.433039 72.62774
"8371" 1674 2.353001 76.72995
"8372" 1674.2 2.87868 80.65409
"8373" 1674.4 3.589115 84.85444
"8374" 1674.6 4.021937 88.83577
"8375" 1674.8 5.49757 92.17819
"8376" 1675 7.501183 95.4152
"8377" 1675.2 9.812941 98.90093
"8378" 1675.4 12.22411 102.4312
"8379" 1675.6 14.3238 105.5242
"8380" 1675.8 16.84946 108.7193
"8381" 1676 19.40023 111.9867
"8382" 1676.2 21.95266 115.0469
"8383" 1676.4 24.47148 117.9117
"8384" 1676.6 27.52322 120.9044
"8385" 1676.8 30.31397 122.7929
"8386" 1677 33.4739 123.9436
"8387" 1677.2 37.36253 124.8964
"8388" 1677.4 41.12459 125.8075
"8389" 1677.6 45.0814 126.5017
"8390" 1677.8 49.30262 126.8246
"8391" 1678 52.89396 126.9001
"8392" 1678.2 55.51516 126.4586
"8393" 1678.4 56.32188 125.9075
"8394" 1678.6 56.35429 125.7238
"8395" 1678.8 56.37575 125.8318
"8396" 1679 56.4376 125.9921
"8397" 1679.2 56.9426 126.1033
"8398" 1679.4 59.12975 126.4741
"8399" 1679.6 61.741 126.7782
"8400" 1679.8 65.04923 126.7075
"8401" 1680 68.89449 126.2769
"8402" 1680.2 72.94481 125.8187
"8403" 1680.4 77.05859 125.4841
"8404" 1680.6 81.22989 125.1931
"8405" 1680.8 85.26894 125.4789
"8406" 1681 89.59714 126.3443
"8407" 1681.2 93.53872 127.9687
"8408" 1681.4 91.28296 126.7111
"8409" 1681.6 89.05132 123.0665
"8410" 1681.8 88.89066 117.5368
"8411" 1682 89.80448 110.8346
"8412" 1682.2 91.74002 105.3922
"8413" 1682.4 94.63189 100.532
"8414" 1682.6 98.02509 96.20541
"8415" 1682.8 102.3339 92.08285
"8416" 1683 106.6283 88.84072
"8417" 1683.2 111.5658 86.10732
"8418" 1683.4 116.7407 84.08367
"8419" 1683.6 122.0333 82.35078
"8420" 1683.8 127.7555 80.93943
"8421" 1684 132.4789 79.96749
"8422" 1684.2 132.2964 79.34724
"8423" 1684.4 132.1092 77.70187
"8424" 1684.6 132.4394 74.45383
"8425" 1684.8 132.1166 70.93382
"8426" 1685 131.6696 66.28957
"8427" 1685.2 131.4399 61.48463
"8428" 1685.4 130.7641 56.12984
"8429" 1685.6 129.9346 50.40706
"8430" 1685.8 129.095 44.99436
"8431" 1686 129.2078 40.9266
"8432" 1686.2 127.8007 37.2873
"8433" 1686.4 125.949 33.88451
"8434" 1686.6 124.0733 31.86366
"8435" 1686.8 121.6867 28.85649
"8436" 1687 119.2191 24.33749
"8437" 1687.2 116.6971 21.26175
"8438" 1687.4 113.6737 19.12907
"8439" 1687.6 110.5635 16.4659
"8440" 1687.8 106.407 12.77759
"8441" 1688 102.5513 10.01826
"8442" 1688.2 98.99154 7.677564
"8443" 1688.4 96.50254 6.94609
"8444" 1688.6 92.59303 6.720476
"8445" 1688.8 87.84203 5.435572
"8446" 1689 82.80194 3.254545
"8447" 1689.2 78.87491 1.68052
"8448" 1689.4 74.15137 1.030658
"8449" 1689.6 68.97318 1.341653
"8450" 1689.8 63.73347 2.024688
"8451" 1690 58.64976 2.780645
"8452" 1690.2 53.75078 3.084166
"8453" 1690.4 49.32442 3.486163
"8454" 1690.6 45.15672 4.335651
"8455" 1690.8 41.86372 5.68471
"8456" 1691 38.35179 8.271381
"8457" 1691.2 34.33295 10.65315
"8458" 1691.4 30.53916 12.65324
"8459" 1691.6 26.62162 15.1416
"8460" 1691.8 23.09972 17.84592
"8461" 1692 20.10011 20.77469
"8462" 1692.2 16.75603 23.97876
"8463" 1692.4 14.33049 26.68139
"8464" 1692.6 13.11525 29.93402
"8465" 1692.8 11.43813 34.55108
"8466" 1693 9.843587 38.75029
"8467" 1693.2 8.647086 43.48203
"8468" 1693.4 6.908974 48.09986
"8469" 1693.6 4.589231 52.68275
"8470" 1693.8 2.276648 56.42754
"8471" 1694 1.504577 59.51139
"8472" 1694.2 1.308069 63.05353
"8473" 1694.4 0.8638337 67.42058
"8474" 1694.6 1.166309 71.29736
"8475" 1694.8 1.692024 75.44393
"8476" 1695 2.292911 80.11087
"8477" 1695.2 3.099753 84.88119
"8478" 1695.4 4.237769 89.20772
"8479" 1695.6 5.779968 93.52279
"8480" 1695.8 7.593868 97.70275
"8481" 1696 9.486935 101.4818
"8482" 1696.2 11.67957 104.8904
"8483" 1696.4 13.85997 107.6364
"8484" 1696.6 16.79266 110.7226
"8485" 1696.8 20.20509 113.6784
"8486" 1697 24.04956 116.6242
"8487" 1697.2 27.38439 119.7608
"8488" 1697.4 30.46584 123.0546
"8489" 1697.6 32.71734 125.0125
"8490" 1697.8 35.79026 126.1324
"8491" 1698 40.17263 127.2277
"8492" 1698.2 44.20243 128.2168
"8493" 1698.4 47.87162 129.6193
"8494" 1698.6 52.0831 131.1171
"8495" 1698.8 55.90769 132.6651
"8496" 1699 59.57534 133.9606
"8497" 1699.2 63.11028 133.764
"8498" 1699.4 66.99514 133.611
"8499" 1699.6 71.74441 133.1928
"8500" 1699.8 76.25608 132.0577
"8501" 1700 80.11707 130.507
"8502" 1700.2 84.1775 128.9057
"8503" 1700.4 88.08127 126.9152
"8504" 1700.6 91.89958 125.556
"8505" 1700.8 96.00475 124.4855
"8506" 1701 100.3378 123.511
"8507" 1701.2 103.5648 122.106
"8508" 1701.4 106.9143 119.8624
"8509" 1701.6 109.8812 117.128
"8510" 1701.8 112.399 114.7083
"8511" 1702 114.9464 111.5799
"8512" 1702.2 118.1426 108.1347
"8513" 1702.4 121.3969 105.6933
"8514" 1702.6 124.4365 103.5603
"8515" 1702.8 126.3822 100.9822
"8516" 1703 128.1336 97.92055
"8517" 1703.2 129.379 94.83811
"8518" 1703.4 129.9023 91.76933
"8519" 1703.6 130.4842 87.84658
"8520" 1703.8 131.4423 84.19572
"8521" 1704 132.8283 79.98954
"8522" 1704.2 134.3416 75.78512
"8523" 1704.4 134.9869 72.56161
"8524" 1704.6 134.4556 69.54442
"8525" 1704.8 133.7121 65.29889
"8526" 1705 133.0404 61.0114
"8527" 1705.2 132.741 56.83406
"8528" 1705.4 132.4221 52.31396
"8529" 1705.6 132.082 48.4913
"8530" 1705.8 131.3306 44.91015
"8531" 1706 130.0603 41.96726
"8532" 1706.2 127.7799 38.87129
"8533" 1706.4 125.4208 35.18418
"8534" 1706.6 122.7034 31.77927
"8535" 1706.8 119.5161 28.6817
"8536" 1707 116.3639 26.1759
"8537" 1707.2 112.522 22.60134
"8538" 1707.4 109.2943 19.82129
"8539" 1707.6 105.8145 16.34167
"8540" 1707.8 103.0282 12.6147
"8541" 1708 100.0271 9.210575
"8542" 1708.2 96.95076 7.383334
"8543" 1708.4 93.09246 5.900259
"8544" 1708.6 89.09191 5.384825
"8545" 1708.8 84.62628 5.174904
"8546" 1709 80.01176 5.398616
"8547" 1709.2 75.7076 5.782074
"8548" 1709.4 71.40436 5.970817
"8549" 1709.6 66.87101 5.988971
"8550" 1709.8 62.55511 5.358435
"8551" 1710 58.60453 4.259381
"8552" 1710.2 54.98674 2.974016
"8553" 1710.4 51.5571 2.871464
"8554" 1710.6 48.73461 4.184064
"8555" 1710.8 45.40814 6.10953
"8556" 1711 41.85674 8.489802
"8557" 1711.2 37.87423 11.00323
"8558" 1711.4 34.4717 13.12137
"8559" 1711.6 31.00339 15.45952
"8560" 1711.8 27.4261 17.64248
"8561" 1712 23.27529 19.13178
"8562" 1712.2 20.027 21.25974
"8563" 1712.4 17.6386 23.973
"8564" 1712.6 15.14259 27.25459
"8565" 1712.8 12.82956 30.74712
"8566" 1713 10.71485 34.36812
"8567" 1713.2 8.968888 37.58993
"8568" 1713.4 6.912145 40.89003
"8569" 1713.6 4.998704 44.56034
"8570" 1713.8 3.44164 48.68052
"8571" 1714 2.270781 52.95316
"8572" 1714.2 1.459285 57.28403
"8573" 1714.4 1.160009 61.83443
"8574" 1714.6 1.043493 66.46267
"8575" 1714.8 0.9313199 71.51568
"8576" 1715 1.284777 75.8734
"8577" 1715.2 2.150964 79.81545
"8578" 1715.4 3.541525 83.92493
"8579" 1715.6 4.982327 88.54084
"8580" 1715.8 5.932841 92.90138
"8581" 1716 7.242164 97.02487
"8582" 1716.2 8.622992 100.2482
"8583" 1716.4 10.56767 103.3634
"8584" 1716.6 12.7702 106.7438
"8585" 1716.8 15.27421 109.8968
"8586" 1717 17.95122 112.5641
"8587" 1717.2 21.1699 115.8242
"8588" 1717.4 24.41285 118.3874
"8589" 1717.6 27.80402 119.9594
"8590" 1717.8 30.83377 120.5424
"8591" 1718 33.7067 121.2012
"8592" 1718.2 34.3135 121.1462
"8593" 1718.4 34.36725 121.1623
"8594" 1718.6 34.3449 121.1978
"8595" 1718.8 34.32914 121.0987
"8596" 1719 34.60692 120.8412
"8597" 1719.2 34.75992 120.8851
"8598" 1719.4 34.61574 120.9249
"8599" 1719.6 34.60366 120.7162
"8600" 1719.8 34.98657 120.4498
"8601" 1720 35.62222 119.696
"8602" 1720.2 36.18923 119.3917
"8603" 1720.4 37.67777 119.0589
"8604" 1720.6 39.19158 118.0631
"8605" 1720.8 41.40688 116.7401
"8606" 1721 43.8878 115.6097
"8607" 1721.2 46.59102 114.8922
"8608" 1721.4 49.69052 114.5828
"8609" 1721.6 52.85162 114.4124
"8610" 1721.8 56.38409 114.5319
"8611" 1722 59.78657 115.6315
"8612" 1722.2 63.46335 117.4414
"8613" 1722.4 66.44595 119.7971
"8614" 1722.6 70.06104 122.3188
"8615" 1722.8 73.9372 124.2064
"8616" 1723 77.93633 125.5323
"8617" 1723.2 82.15351 126.846
"8618" 1723.4 87.00488 128.3502
"8619" 1723.6 91.17662 129.71
"8620" 1723.8 92.34576 129.9576
"8621" 1724 92.35298 129.8622
"8622" 1724.2 93.15144 129.0449
"8623" 1724.4 96.11211 127.9595
"8624" 1724.6 97.48103 127.3164
"8625" 1724.8 97.59349 126.665
"8626" 1725 99.47803 124.6377
"8627" 1725.2 102.2225 122.0031
"8628" 1725.4 105.3621 118.9641
"8629" 1725.6 108.5794 115.8098
"8630" 1725.8 111.8519 113.109
"8631" 1726 116.1953 110.9254
"8632" 1726.2 120.2001 109.4143
"8633" 1726.4 120.168 109.3607
"8634" 1726.6 120.1636 109.3572
"8635" 1726.8 120.0558 109.1895
"8636" 1727 120.8575 107.9114
"8637" 1727.2 122.7059 105.475
"8638" 1727.4 124.9556 102.4295
"8639" 1727.6 126.8824 99.15671
"8640" 1727.8 128.6194 95.64865
"8641" 1728 130.2708 92.02177
"8642" 1728.2 131.3996 87.92447
"8643" 1728.4 132.2472 83.74768
"8644" 1728.6 133.2199 79.7907
"8645" 1728.8 134.4567 75.54147
"8646" 1729 134.6826 71.80966
"8647" 1729.2 134.3277 67.59785
"8648" 1729.4 134.2955 63.0929
"8649" 1729.6 134.3741 58.87191
"8650" 1729.8 134.0404 54.98082
"8651" 1730 133.0953 50.78017
"8652" 1730.2 131.5783 47.06633
"8653" 1730.4 129.9634 43.14655
"8654" 1730.6 128.377 38.76848
"8655" 1730.8 126.4062 35.01609
"8656" 1731 123.8061 32.22084
"8657" 1731.2 120.2448 29.35632
"8658" 1731.4 117.0064 26.66029
"8659" 1731.6 114.0958 23.26869
"8660" 1731.8 112.1753 19.06358
"8661" 1732 110.8044 16.25694
"8662" 1732.2 108.9075 14.75818
"8663" 1732.4 105.3537 12.72018
"8664" 1732.6 101.7565 10.57873
"8665" 1732.8 98.25383 8.502649
"8666" 1733 94.88441 7.148505
"8667" 1733.2 90.4749 5.489315
"8668" 1733.4 86.51937 4.945508
"8669" 1733.6 82.43804 4.524505
"8670" 1733.8 78.21913 4.163542
"8671" 1734 74.04365 3.70949
"8672" 1734.2 69.38795 3.093439
"8673" 1734.4 64.96622 2.985899
"8674" 1734.6 61.16558 3.103668
"8675" 1734.8 57.14011 3.903668
"8676" 1735 54.21192 5.469956
"8677" 1735.2 50.78302 7.572957
"8678" 1735.4 47.71165 10.08763
"8679" 1735.6 45.01253 13.08139
"8680" 1735.8 42.52566 16.33424
"8681" 1736 40.87767 19.26077
"8682" 1736.2 39.81059 21.86253
"8683" 1736.4 39.37664 24.16381
"8684" 1736.6 39.60217 24.84815
"8685" 1736.8 39.6087 25.06001
"8686" 1737 39.72395 25.04915
"8687" 1737.2 39.95913 24.89214
"8688" 1737.4 40.07881 24.91119
"8689" 1737.6 40.19415 24.89713
"8690" 1737.8 40.92448 25.0877
"8691" 1738 41.98792 25.54184
"8692" 1738.2 43.17987 26.12402
"8693" 1738.4 44.81279 27.33273
"8694" 1738.6 47.3203 29.23787
"8695" 1738.8 49.99954 31.35719
"8696" 1739 52.73855 33.14587
"8697" 1739.2 55.75762 34.99274
"8698" 1739.4 58.52106 37.20407
"8699" 1739.6 61.49344 39.71162
"8700" 1739.8 64.16419 42.08799
"8701" 1740 66.44872 43.75993
"8702" 1740.2 69.55355 45.69897
"8703" 1740.4 73.05574 48.71843
"8704" 1740.6 75.33708 51.73042
"8705" 1740.8 77.00618 55.0723
"8706" 1741 78.49863 59.11054
"8707" 1741.2 79.28076 63.2219
"8708" 1741.4 79.43597 66.95165
"8709" 1741.6 78.89347 71.11901
"8710" 1741.8 78.32122 75.02415
"8711" 1742 77.19215 78.57592
"8712" 1742.2 76.09566 81.78501
"8713" 1742.4 74.71926 85.57331
"8714" 1742.6 73.53659 88.68258
"8715" 1742.8 72.23873 92.37991
"8716" 1743 70.8794 96.57592
"8717" 1743.2 69.82261 100.87
"8718" 1743.4 68.61728 104.921
"8719" 1743.6 67.41643 109.0374
"8720" 1743.8 66.82011 112.9354
"8721" 1744 66.57233 116.4406
"8722" 1744.2 66.44966 120.3463
"8723" 1744.4 66.83363 124.4052
"8724" 1744.6 68.4789 128.1955
"8725" 1744.8 70.15338 130.0719
"8726" 1745 72.99492 132.061
"8727" 1745.2 73.54665 132.8216
"8728" 1745.4 72.47131 132.8702
"8729" 1745.6 71.25133 132.8784
"8730" 1745.8 69.48853 132.8305
"8731" 1746 67.12686 133.0277
"8732" 1746.2 64.20596 133.4138
"8733" 1746.4 60.4924 133.9874
"8734" 1746.6 57.13632 134.2029
"8735" 1746.8 54.02639 133.4158
"8736" 1747 51.9753 132.0915
"8737" 1747.2 50.26556 130.2864
"8738" 1747.4 46.86213 128.5461
"8739" 1747.6 42.88348 127.7226
"8740" 1747.8 39.30551 127.7523
"8741" 1748 37.10495 127.495
"8742" 1748.2 35.48425 126.2952
"8743" 1748.4 33.1089 125.0016
"8744" 1748.6 29.75171 123.1167
"8745" 1748.8 26.76005 121.0631
"8746" 1749 24.06454 118.8922
"8747" 1749.2 21.53459 116.6006
"8748" 1749.4 19.26301 114.2989
"8749" 1749.6 16.90227 111.479
"8750" 1749.8 14.31331 108.4475
"8751" 1750 12.19973 105.0673
"8752" 1750.2 9.875421 101.5715
"8753" 1750.4 7.881669 98.40114
"8754" 1750.6 6.187284 95.51053
"8755" 1750.8 5.604427 92.32593
"8756" 1751 4.943439 88.53689
"8757" 1751.2 3.609214 83.92343
"8758" 1751.4 2.099786 80.08432
"8759" 1751.6 1.168351 75.92763
"8760" 1751.8 0.7895602 71.7174
"8761" 1752 0.3360082 67.90801
"8762" 1752.2 0.5034866 64.20514
"8763" 1752.4 1.010403 60.60234
"8764" 1752.6 1.425034 56.46898
"8765" 1752.8 1.9972 52.63824
"8766" 1753 2.9814 48.77467
"8767" 1753.2 4.249751 45.11937
"8768" 1753.4 5.666226 41.99985
"8769" 1753.6 6.991318 38.48585
"8770" 1753.8 8.99634 35.46829
"8771" 1754 10.71971 32.25702
"8772" 1754.2 12.8913 29.47074
"8773" 1754.4 15.09685 26.42839
"8774" 1754.6 17.58049 23.72939
"8775" 1754.8 20.52847 21.86287
"8776" 1755 23.7866 19.95922
"8777" 1755.2 26.43414 17.43036
"8778" 1755.4 28.68356 14.94527
"8779" 1755.6 30.8402 12.66809
"8780" 1755.8 32.93569 11.66081
"8781" 1756 36.24071 10.3141
"8782" 1756.2 39.57756 8.482216
"8783" 1756.4 42.78875 7.627283
"8784" 1756.6 46.16119 7.782087
"8785" 1756.8 49.78002 8.520631
"8786" 1757 53.3537 9.819559
"8787" 1757.2 56.8186 11.53697
"8788" 1757.4 59.60913 13.11954
"8789" 1757.6 62.5563 14.77577
"8790" 1757.8 65.73169 16.77564
"8791" 1758 68.60725 19.02112
"8792" 1758.2 71.13918 21.54983
"8793" 1758.4 73.47636 23.96627
"8794" 1758.6 75.24406 26.92655
"8795" 1758.8 76.47682 29.86753
"8796" 1759 77.27357 33.48605
"8797" 1759.2 77.66359 37.40272
"8798" 1759.4 77.79964 41.26565
"8799" 1759.6 77.94055 45.03778
"8800" 1759.8 77.57637 48.93157
"8801" 1760 77.57431 53.20764
"8802" 1760.2 77.53785 57.14899
"8803" 1760.4 77.38078 61.77947
"8804" 1760.6 77.0477 65.87961
"8805" 1760.8 76.5862 69.54283
"8806" 1761 75.97614 70.67696
"8807" 1761.2 76.608 71.25113
"8808" 1761.4 76.35541 72.32947
"8809" 1761.6 76.73537 74.61546
"8810" 1761.8 77.54925 76.92518
"8811" 1762 80.32628 80.0077
"8812" 1762.2 82.77545 81.74716
"8813" 1762.4 86.1562 83.12215
"8814" 1762.6 89.76812 83.70121
"8815" 1762.8 93.70538 83.87362
"8816" 1763 97.67151 83.91923
"8817" 1763.2 101.8671 84.24385
"8818" 1763.4 105.7043 85.21401
"8819" 1763.6 109.6284 86.90538
"8820" 1763.8 113.0787 89.39636
"8821" 1764 116.0799 92.10259
"8822" 1764.2 118.6465 95.16413
"8823" 1764.4 119.8615 97.0144
"8824" 1764.6 118.9429 96.79598
"8825" 1764.8 117.5593 96.63087
"8826" 1765 116.0077 96.78728
"8827" 1765.2 113.5915 98.18197
"8828" 1765.4 110.9304 100.2703
"8829" 1765.6 108.2129 102.9637
"8830" 1765.8 105.483 106.5615
"8831" 1766 103.2725 110.0104
"8832" 1766.2 101.3042 113.3569
"8833" 1766.4 99.81171 116.5653
"8834" 1766.6 97.72749 120.5517
"8835" 1766.8 95.87734 124.4177
"8836" 1767 94.55312 128.0262
"8837" 1767.2 93.21967 129.4753
"8838" 1767.4 91.90799 129.8144
"8839" 1767.6 89.67063 130.8619
"8840" 1767.8 87.46718 131.6507
"8841" 1768 85.26688 132.0649
"8842" 1768.2 82.20617 132.1931
"8843" 1768.4 78.43429 132.9569
"8844" 1768.6 74.93568 133.8932
"8845" 1768.8 71.37785 134.6547
"8846" 1769 68.00614 134.5109
"8847" 1769.2 64.21101 134.5285
"8848" 1769.4 60.63642 134.3512
"8849" 1769.6 57.24461 134.0562
"8850" 1769.8 53.3326 133.3318
"8851" 1770 49.81108 132.1531
"8852" 1770.2 46.421 131.0346
"8853" 1770.4 43.23998 129.9171
"8854" 1770.6 40.29024 128.7179
"8855" 1770.8 37.23384 127.5067
"8856" 1771 34.02101 125.6414
"8857" 1771.2 30.72052 123.8719
"8858" 1771.4 27.61815 122.057
"8859" 1771.6 25.80005 120.1312
"8860" 1771.8 23.89416 117.9815
"8861" 1772 21.43177 115.2097
"8862" 1772.2 20.02321 112.7265
"8863" 1772.4 18.23844 109.7867
"8864" 1772.6 16.81735 106.9717
"8865" 1772.8 16.02639 103.9856
"8866" 1773 15.3111 101.2095
"8867" 1773.2 13.99059 97.82862
"8868" 1773.4 12.31992 94.76053
"8869" 1773.6 10.58593 91.8616
"8870" 1773.8 8.62407 88.90326
"8871" 1774 6.703877 86.00654
"8872" 1774.2 4.538881 82.76401
"8873" 1774.4 2.68026 80.33692
"8874" 1774.6 1.593669 77.6062
"8875" 1774.8 1.233545 74.96223
"8876" 1775 0.7184008 71.62271
"8877" 1775.2 0.5369946 67.73375
"8878" 1775.4 0.2686334 64.22573
"8879" 1775.6 0.8180346 61.08831
"8880" 1775.8 1.347942 57.78405
"8881" 1776 1.829408 54.26326
"8882" 1776.2 2.755039 51.15596
"8883" 1776.4 4.195092 47.70609
"8884" 1776.6 5.38288 44.02211
"8885" 1776.8 6.619871 40.60156
"8886" 1777 8.166321 36.82306
"8887" 1777.2 9.778846 33.39429
"8888" 1777.4 11.94998 30.64268
"8889" 1777.6 14.37673 27.60832
"8890" 1777.8 17.19669 24.85771
"8891" 1778 19.8109 21.79608
"8892" 1778.2 22.37113 18.94143
"8893" 1778.4 25.18956 16.3779
"8894" 1778.6 28.35287 14.17043
"8895" 1778.8 31.23417 12.33458
"8896" 1779 34.47615 10.96085
"8897" 1779.2 37.77266 9.904635
"8898" 1779.4 41.48194 9.082132
"8899" 1779.6 45.11652 8.746094
"8900" 1779.8 48.67699 9.17381
"8901" 1780 51.8775 10.12082
"8902" 1780.2 55.02936 11.94295
"8903" 1780.4 57.64826 14.11212
"8904" 1780.6 59.09282 16.26766
"8905" 1780.8 60.55457 18.64363
"8906" 1781 61.62236 21.11645
"8907" 1781.2 61.80374 22.91717
"8908" 1781.4 61.63162 24.65793
"8909" 1781.6 61.02372 26.06525
"8910" 1781.8 60.72602 26.5998
"8911" 1782 60.7541 26.62315
"8912" 1782.2 60.60933 26.70821
"8913" 1782.4 60.51133 26.62452
"8914" 1782.6 60.50856 26.57642
"8915" 1782.8 60.62387 26.56578
"8916" 1783 60.6867 26.30174
"8917" 1783.2 60.84675 26.38413
"8918" 1783.4 60.92615 26.27825
"8919" 1783.6 60.95493 26.17208
"8920" 1783.8 61.29773 26.20431
"8921" 1784 62.00393 26.39261
"8922" 1784.2 63.24293 26.43332
"8923" 1784.4 64.92596 26.82277
"8924" 1784.6 66.76091 27.33146
"8925" 1784.8 68.4498 28.03036
"8926" 1785 68.9613 28.19102
"8927" 1785.2 69.15864 28.22636
"8928" 1785.4 69.03698 28.11145
"8929" 1785.6 69.09235 27.97957
"8930" 1785.8 69.02087 27.80917
"8931" 1786 68.97342 27.70336
"8932" 1786.2 69.1615 27.46749
"8933" 1786.4 69.69123 27.27256
"8934" 1786.6 70.44807 26.73127
"8935" 1786.8 72.08316 26.16936
"8936" 1787 74.33614 25.78696
"8937" 1787.2 76.35088 25.49603
"8938" 1787.4 78.87547 25.58263
"8939" 1787.6 80.94526 25.83471
"8940" 1787.8 82.81058 26.30172
"8941" 1788 85.39554 27.57743
"8942" 1788.2 88.08567 29.03306
"8943" 1788.4 91.07115 30.4951
"8944" 1788.6 93.9173 32.23767
"8945" 1788.8 97.13912 33.74895
"8946" 1789 100.4592 34.858
"8947" 1789.2 103.7024 35.70253
"8948" 1789.4 107.3682 36.52995
"8949" 1789.6 110.3048 37.06352
"8950" 1789.8 113.0608 37.64144
"8951" 1790 115.5076 38.47173
"8952" 1790.2 116.8515 38.83813
"8953" 1790.4 118.3732 38.93254
"8954" 1790.6 118.1406 38.9708
"8955" 1790.8 117.3781 39.16972
"8956" 1791 116.769 39.67773
"8957" 1791.2 116.0708 41.49272
"8958" 1791.4 115.3408 44.0084
"8959" 1791.6 114.3657 46.61555
"8960" 1791.8 113.1188 49.75524
"8961" 1792 112.2599 52.66358
"8962" 1792.2 111.9505 55.45813
"8963" 1792.4 112.1636 58.3427
"8964" 1792.6 113.1925 61.14163
"8965" 1792.8 114.4803 62.83996
"8966" 1793 117.0358 65.38516
"8967" 1793.2 119.4324 67.35807
"8968" 1793.4 121.5794 68.91451
"8969" 1793.6 123.408 69.9572
"8970" 1793.8 124.3003 71.18856
"8971" 1794 123.5977 72.01559
"8972" 1794.2 122.2666 72.64638
"8973" 1794.4 120.0951 73.35956
"8974" 1794.6 117.2425 74.09776
"8975" 1794.8 114.04 74.84232
"8976" 1795 111.1476 75.88916
"8977" 1795.2 108.1087 77.32333
"8978" 1795.4 105.5121 78.7656
"8979" 1795.6 102.942 80.62644
"8980" 1795.8 100.5747 83.12666
"8981" 1796 98.44003 85.47732
"8982" 1796.2 95.88868 87.64052
"8983" 1796.4 93.44939 89.85348
"8984" 1796.6 90.97458 92.52951
"8985" 1796.8 88.54013 95.35074
"8986" 1797 86.30585 97.92793
"8987" 1797.2 83.32252 100.2063
"8988" 1797.4 80.20528 101.9418
"8989" 1797.6 77.01027 103.2854
"8990" 1797.8 73.42115 104.0905
"8991" 1798 69.59992 104.4363
"8992" 1798.2 66.07624 103.8373
"8993" 1798.4 62.56569 102.4456
"8994" 1798.6 59.10976 100.5712
"8995" 1798.8 55.88989 98.71455
"8996" 1799 52.73822 96.31289
"8997" 1799.2 50.00923 94.08789
"8998" 1799.4 47.8141 91.57514
"8999" 1799.6 45.6465 88.7393
"9000" 1799.8 43.50196 86.09373
"9001" 1800 41.82513 82.97317
