# Supplementary material for: Adaptive switch to sexually dimorphic movements by partner-seeking termites
Source: Sci Adv. 2019 Jun 19;5(6):eaau6108. doi: 10.1126/sciadv.aau6108 (PMC6584256; doi:10.1126/sciadv.aau6108)
Supplement: Data file S1 [file aau6108_Data_file_S1.zip › Dataset/RsExperiments/170526_163_M_5_before-position_set3_5FPS.txt]

"time" "x" "y"
"1" 0 88.1441526118657 38.5277681627023
"2" 0.2 94.0103276789478 33.0584595246193
"3" 0.4 99.7510613236216 27.6021971021592
"4" 0.6 106.093225353493 21.9129492396389
"5" 0.8 111.877730780882 18.6459033604477
"6" 1 113.946253410404 19.1551360575485
"7" 1.2 117.917272636562 21.5843055551834
"8" 1.4 121.460926373364 25.3563343986836
"9" 1.6 124.579401445027 29.5965934595053
"10" 1.8 127.489613289067 34.0469187426263
"11" 2 129.590830910527 38.4149592099161
"12" 2.2 131.364177926892 42.9049819045817
"13" 2.4 133.340936938179 47.9412412717386
"14" 2.6 134.20632653264 51.4961638402926
"15" 2.8 134.911421954446 55.725682297996
"16" 3 135.225769364835 60.0465304609011
"17" 3.2 135.9148209165 64.9532962999395
"18" 3.4 136.263299068442 69.3022963918504
"19" 3.6 135.771871973808 73.3831434851004
"20" 3.8 135.600199440062 77.5199118765327
"21" 4 134.766417770588 81.0175229695889
"22" 4.2 133.93993314825 84.4569633784514
"23" 4.4 133.159845439288 88.0623685587158
"24" 4.6 131.757814280552 90.758549784044
"25" 4.8 130.506537106383 94.2284613950086
"26" 5 129.056992439312 97.8218901068681
"27" 5.2 127.269964387265 101.0744157101
"28" 5.4 125.200265113646 104.707770955791
"29" 5.6 122.802277696719 107.691642412152
"30" 5.8 121.833702141175 109.013077911784
"31" 6 121.631902186031 109.080666640783
"32" 6.2 119.6068775715 109.354967013146
"33" 6.4 116.104645629519 109.679574534047
"34" 6.6 112.587792110849 109.308464086628
"35" 6.8 108.398417688482 110.075996747626
"36" 7 103.619628006496 111.353368812687
"37" 7.2 99.3678642283636 113.663919460779
"38" 7.4 95.8583986366452 116.886238589444
"39" 7.6 92.7586242379808 120.92029641337
"40" 7.8 89.7912380436994 125.718746378705
"41" 8 86.5010494984629 129.792560332637
"42" 8.2 82.4620035226918 131.846858868813
"43" 8.4 77.9322552432075 133.122679142644
"44" 8.6 73.0713204483195 134.224873628339
"45" 8.8 69.1535282246607 134.832942414425
"46" 9 65.6107132839387 135.199146168036
"47" 9.2 61.9031253247593 135.000738651704
"48" 9.4 58.123525413386 134.54285219038
"49" 9.6 54.5864262195 133.670041312027
"50" 9.8 53.5706522134658 133.129018542467
"51" 10 52.2950593844813 132.66265590857
"52" 10.2 49.1992753680736 131.270647406392
"53" 10.4 45.6803761676415 130.057986799832
"54" 10.6 42.3691685471925 128.947124933162
"55" 10.8 38.5996525445966 127.576611165537
"56" 11 34.8784341831834 125.502058905918
"57" 11.2 30.9526104409091 123.364504864925
"58" 11.4 27.5026382350678 121.234446317058
"59" 11.6 24.6669399107647 119.116689562028
"60" 11.8 23.1757960929593 117.558999919842
"61" 12 22.0343309457017 117.023084678408
"62" 12.2 21.1998339589062 116.125846552498
"63" 12.4 20.3295199355806 114.911753220211
"64" 12.6 18.5117609214588 112.965965676461
"65" 12.8 15.9159617608187 109.873071504894
"66" 13 13.9706104932 107.798286036667
"67" 13.2 12.4611266953538 105.503731668335
"68" 13.4 10.2525135595579 102.413220318726
"69" 13.6 8.65474926779999 99.3041869420415
"70" 13.8 7.01998898665263 95.899275296052
"71" 14 5.50893404502631 92.3209974766415
"72" 14.2 4.70108272815287 89.7338514941118
"73" 14.4 3.19989616559649 85.3479531428713
"74" 14.6 2.43271221177586 82.635979228251
"75" 14.8 1.88214568970492 79.0871079967413
"76" 15 1.23788376099447 75.4112440508171
"77" 15.2 0.713316488967742 72.0985727941953
"78" 15.4 0.593330719777176 69.403220501465
"79" 15.6 0.586167773461956 66.4863974474867
"80" 15.8 1.098318435 63.2225768327134
"81" 16 1.49422391738372 59.3504336432377
"82" 16.2 1.84517497079999 54.6853146431403
"83" 16.4 2.63995812921818 51.7092883951071
"84" 16.6 3.51590357496491 48.6521131020819
"85" 16.8 4.3733043139091 44.875824261298
"86" 17 5.84070053469643 41.9864818504782
"87" 17.2 7.43175021492738 38.303913831509
"88" 17.4 8.39702756991279 36.3272042243482
"89" 17.6 7.43718483128571 41.3080835028175
"90" 17.8 7.76525397420779 45.6658036298824
"91" 18 5.04866375695083 51.8822606980364
"92" 18.2 2.36293593247458 57.3229901608889
"93" 18.4 1.68992799692025 62.7091829074779
"94" 18.6 1.64876979183529 67.9682850895536
"95" 18.8 1.74936984466266 73.4633809063889
"96" 19 1.976973183 79.0926447670643
"97" 19.2 3.16370970584907 84.2768142989266
"98" 19.4 4.70690467088334 89.4988530121222
"99" 19.6 6.58384255234807 94.0988404467231
"100" 19.8 8.36770687473575 98.8803291047852
"101" 20 10.4488981946406 102.665227314701
"102" 20.2 12.8769165568737 106.015769402415
"103" 20.4 15.2471768575469 109.790697435483
"104" 20.6 17.7769066283505 112.868618484925
"105" 20.8 21.4384858082042 116.668258466653
"106" 21 24.4783292497258 119.029790153889
"107" 21.2 27.9009090790055 121.861628165378
"108" 21.4 30.8036078000769 123.914982203704
"109" 21.6 33.7195320791684 125.275595495005
"110" 21.8 36.9467310990798 127.08363254716
"111" 22 39.8229006754839 128.778250865292
"112" 22.2 42.2242420566667 129.697331852956
"113" 22.4 45.4656079114565 130.76510974872
"114" 22.6 48.6435820703486 131.745092733026
"115" 22.8 52.51719428796 133.131691899112
"116" 23 56.2277335437135 134.285623828035
"117" 23.2 59.5202689769497 134.913166354397
"118" 23.4 63.3710006723713 135.336522455404
"119" 23.6 67.1826061315988 135.505960267057
"120" 23.8 71.0273040273703 135.422310963944
"121" 24 74.5699727034142 134.627684974078
"122" 24.2 78.1880690338333 133.78075446837
"123" 24.4 79.9311165635422 133.37636319175
"124" 24.6 83.5124943990355 132.977457847984
"125" 24.8 86.8887559060179 132.268361377603
"126" 25 90.8903729839235 131.165762227036
"127" 25.2 95.0240852622331 129.831814526613
"128" 25.4 98.50085831225 128.073794330121
"129" 25.6 101.770554338531 126.16117702757
"130" 25.8 103.895291548769 124.464819690639
"131" 26 106.473549585865 122.546039045484
"132" 26.2 110.094108629327 120.155724647453
"133" 26.4 113.347801904726 117.473863984462
"134" 26.6 116.463508364554 114.862888804401
"135" 26.8 119.57370688051 111.70939378509
"136" 27 122.265588055278 108.337098011658
"137" 27.2 124.535886637017 105.353767458722
"138" 27.4 126.599935654112 101.903795715807
"139" 27.6 128.334747765247 98.4974563483889
"140" 27.8 129.676844705266 94.4533367510078
"141" 28 131.245034744323 90.6173999739682
"142" 28.2 132.440086610065 86.7703979959733
"143" 28.4 132.633552981549 82.9911137207058
"144" 28.6 131.441804231026 78.9249511586505
"145" 28.8 129.015320589199 75.7560624408558
"146" 29 126.44910457873 73.2971992770916
"147" 29.2 122.889807492175 71.0133498964582
"148" 29.4 119.078976130161 69.6434530110583
"149" 29.6 114.754605082545 68.987859825471
"150" 29.8 110.667316497564 68.7852107879914
"151" 30 106.133357866289 69.4968056649778
"152" 30.2 101.683531457031 70.9051605295109
"153" 30.4 96.8235844297007 72.5521328663852
"154" 30.6 92.2924196161095 73.6789708120714
"155" 30.8 87.5185456435476 74.3591978638651
"156" 31 83.7774689779632 75.6351321621609
"157" 31.2 79.776865843234 76.873366484357
"158" 31.4 75.9648715219412 78.872216665085
"159" 31.6 72.4272362980312 81.8149351314201
"160" 31.8 69.1005559166149 85.0679034308011
"161" 32 65.6413063562292 87.6578968794722
"162" 32.2 61.8510181538571 89.8890985649705
"163" 32.4 58.210877055 91.958871553628
"164" 32.6 53.7750877626774 94.4306587504115
"165" 32.8 49.5916923841428 96.4127772530726
"166" 33 45.5663122875 98.3501316761231
"167" 33.2 40.9082430096188 100.778521775176
"168" 33.4 36.1430181705 103.998504016579
"169" 33.6 32.1299329178812 106.96978900757
"170" 33.8 27.985424913537 109.471891846463
"171" 34 23.8584411941595 111.983820152723
"172" 34.2 20.8967563150057 112.851124803571
"173" 34.4 18.9515832472814 112.011885928973
"174" 34.6 16.6289051893591 110.600171264143
"175" 34.8 14.8834086186359 108.473611793644
"176" 35 12.9083267753933 106.014340917091
"177" 35.2 12.0184078961808 104.099519889814
"178" 35.4 10.8238678297582 101.55613097946
"179" 35.6 8.46990461203724 98.7661124398251
"180" 35.8 7.09398096543157 95.6080201247047
"181" 36 5.90407176503334 92.7586507499889
"182" 36.2 4.45350410579033 89.6132166907276
"183" 36.4 3.89838437458235 87.1649515056301
"184" 36.6 3.53272314202748 86.011789649246
"185" 36.8 3.43143274366864 85.1520565857469
"186" 37 2.81861937503804 82.1482096149813
"187" 37.2 2.29542741706349 80.1913032050476
"188" 37.4 1.84063020486208 78.4692224113519
"189" 37.6 2.72851916829775 77.8294164371024
"190" 37.8 2.49068402773015 77.8384765657619
"191" 38 2.51077956216129 78.4562645625018
"192" 38.2 2.97567669017442 79.5559251745052
"193" 38.4 2.95325623633332 80.3779801499259
"194" 38.6 2.7225375794647 81.0885691073242
"195" 38.8 3.08527633104546 81.8517426087696
"196" 39 3.92015195261538 84.2236414033889
"197" 39.2 4.65471395642946 87.9722860550607
"198" 39.4 5.5871520840339 91.6918055982109
"199" 39.6 6.66708974327027 95.1352458842132
"200" 39.8 8.20236080970812 98.2677695964673
"201" 40 10.1658042094263 101.925483484168
"202" 40.2 12.1406001221117 105.131631252346
"203" 40.4 13.9459119890895 108.010601670516
"204" 40.6 16.3432071291406 110.562718676498
"205" 40.8 19.1690889358594 113.849813560467
"206" 41 20.9235323302732 116.299541014528
"207" 41.2 23.5404411505628 117.94063241514
"208" 41.4 26.3842985681326 119.975402384154
"209" 41.6 28.8906026138407 122.073985851795
"210" 41.8 29.8565466185323 122.539802712324
"211" 42 31.3835635394516 123.771199650921
"212" 42.2 33.5383423141237 125.158135444312
"213" 42.4 36.9141283040806 127.224541976324
"214" 42.6 40.6252298843143 128.96185567386
"215" 42.8 44.1582432063351 130.251438286181
"216" 43 46.7773207880782 131.04506678228
"217" 43.2 49.3660007993559 131.463703528838
"218" 43.4 52.3872351205814 132.381807747342
"219" 43.6 55.6929236215692 133.703085026155
"220" 43.8 59.293780494421 134.414432802661
"221" 44 62.8250769169828 134.983397114079
"222" 44.2 65.782577192872 135.375048975054
"223" 44.4 67.3592235488823 135.610666953348
"224" 44.6 67.6767313127168 135.040072759606
"225" 44.8 68.811334490227 134.281688123907
"226" 45 70.0209563187069 133.751633773113
"227" 45.2 70.3812611006358 133.679332019629
"228" 45.4 70.4101513348374 133.984885422955
"229" 45.6 71.9292712907169 134.250783180503
"230" 45.8 73.3065815568816 134.430177475522
"231" 46 75.6937530006964 134.49439680355
"232" 46.2 76.8980746670299 133.912428343434
"233" 46.4 79.0529316173964 133.081409163013
"234" 46.6 82.1038255039235 131.965354213548
"235" 46.8 85.3651054245185 130.748416003796
"236" 47 88.645894855677 130.878488713585
"237" 47.2 91.6812679037359 130.867319703342
"238" 47.4 94.2568941265663 129.663054706985
"239" 47.6 96.7618541235 128.625445524866
"240" 47.8 97.5655647900529 127.436485869912
"241" 48 97.603898257 126.969363082182
"242" 48.2 97.6225138236949 126.962582223279
"243" 48.4 97.6583884739302 126.67483522461
"244" 48.6 97.3682590291273 126.135421668234
"245" 48.8 96.9972080738572 124.662314532785
"246" 49 97.0052652361216 122.942477265112
"247" 49.2 97.6239982022157 120.373208031065
"248" 49.4 97.8032524060292 117.664120268079
"249" 49.6 96.9783797578286 116.211103840025
"250" 49.8 95.3265174289931 114.168570986108
"251" 50 92.9904558560069 111.90424115482
"252" 50.2 90.7048859487383 110.676255501513
"253" 50.4 87.1725650814485 109.188285392602
"254" 50.6 83.2275755903864 108.146422162025
"255" 50.8 79.175837770147 107.60912351294
"256" 51 74.5775378590547 107.43746231935
"257" 51.2 70.1022232154328 107.396057399061
"258" 51.4 65.9258219538243 108.367458117011
"259" 51.6 61.5603797185168 109.921666626775
"260" 51.8 57.00712005024 111.605942401469
"261" 52 52.2967373709792 113.149466390222
"262" 52.2 47.4445581284713 114.807090759577
"263" 52.4 42.8495208434813 116.147577520764
"264" 52.6 38.6786565865687 116.227181488726
"265" 52.8 33.8268086662357 116.370846282214
"266" 53 29.0460699634459 116.848656269362
"267" 53.2 25.4394658975061 116.868632806682
"268" 53.4 22.7448018908063 115.981507173808
"269" 53.6 20.0887964032961 114.163075595503
"270" 53.8 17.3135958893472 111.619239596951
"271" 54 16.1352962814545 109.635259544263
"272" 54.2 15.3615850278594 107.889809579826
"273" 54.4 13.3647421809949 105.592909256292
"274" 54.6 11.1176723216326 103.249045766108
"275" 54.8 9.25197350988119 100.526012227092
"276" 55 7.59490043187047 97.6492196770858
"277" 55.2 6.62217759227119 95.1855094561092
"278" 55.4 6.21609696721052 94.7585258749415
"279" 55.6 6.16748044269231 94.9693132783364
"280" 55.8 6.00309476044286 94.7658732984818
"281" 56 6.19957297914389 94.6940020617162
"282" 56.2 6.35792933307476 95.2086298279917
"283" 56.4 6.4034037059434 95.4520996039549
"284" 56.6 6.58793165786487 95.7544702886186
"285" 56.8 6.75269709233035 96.2563889744692
"286" 57 6.94248005720167 96.7213029050065
"287" 57.2 9.66085245201981 99.3921516796711
"288" 57.4 13.1240336169524 100.552258280032
"289" 57.6 12.8379916322086 100.576583403932
"290" 57.8 12.9480214176961 101.483856304795
"291" 58 13.1380973911844 103.357423508219
"292" 58.2 13.6226169680053 105.417078216868
"293" 58.4 14.5702697129691 107.594890980662
"294" 58.6 15.6915777247539 109.567567278549
"295" 58.8 17.5641746072284 111.749642914077
"296" 59 19.4965182889552 113.898208921844
"297" 59.2 22.396543420375 116.799506568733
"298" 59.4 24.3351744057568 118.939577269413
"299" 59.6 25.1705933516739 119.81628213121
"300" 59.8 24.9961202853293 119.598868141846
"301" 60 24.8847576844286 119.482624034609
"302" 60.2 24.6689895110897 119.425065029289
"303" 60.4 25.8451148848649 119.704408434727
"304" 60.6 28.4089439101829 119.803736217511
"305" 60.8 27.7993946493587 120.312762651036
"306" 61 27.5009118752514 120.24186829447
"307" 61.2 27.434141920988 120.176722272268
"308" 61.4 26.9680442882364 119.693905180234
"309" 61.6 26.6936872184556 119.359835579108
"310" 61.8 26.2941287087895 119.231408592608
"311" 62 25.3816160240714 119.036325783442
"312" 62.2 23.7973084821453 117.877825200442
"313" 62.4 22.9811691706719 116.702289079123
"314" 62.6 21.7966285782273 115.523721972468
"315" 62.8 19.6818663552 113.790320784473
"316" 63 17.5828038522431 112.212572459375
"317" 63.2 17.6396597136364 112.07188763338
"318" 63.4 17.8174889958676 112.191738409478
"319" 63.6 17.7548855975172 112.160185422799
"320" 63.8 17.7515717056875 112.191778806306
"321" 64 17.7434139057174 112.20954814115
"322" 64.2 17.8789344011308 112.426672684066
"323" 64.4 17.9988814217877 112.611837743951
"324" 64.6 18.0717908980541 112.575414373146
"325" 64.8 18.1135832424868 112.713482568915
"326" 65 18.3938742455569 112.907368930128
"327" 65.2 18.5974214162211 112.919210428042
"328" 65.4 19.1965468967344 113.842951149436
"329" 65.6 20.5969029013594 114.862019187576
"330" 65.8 22.2791881914346 116.275053093219
"331" 66 24.2728374135 118.041602965389
"332" 66.2 26.3538003206649 119.657043723894
"333" 66.4 28.5999820330681 121.393621287753
"334" 66.6 30.9281797600532 122.98721118774
"335" 66.8 32.9930281547187 124.222347834201
"336" 67 35.5021155732674 125.622402009194
"337" 67.2 37.6763058588653 126.7748565812
"338" 67.4 39.4062250301803 127.7548770362
"339" 67.6 41.7011540343409 128.372650845162
"340" 67.8 43.8590613807578 128.859831654951
"341" 68 46.4582199079349 128.825902203989
"342" 68.2 48.3751284861615 128.46019211564
"343" 68.4 49.8066014458831 128.231481246804
"344" 68.6 50.3101162608896 128.439670755493
"345" 68.8 50.5570531657952 128.481727853799
"346" 69 51.3754599712941 127.782100212673
"347" 69.2 52.1721471074724 126.991870977386
"348" 69.4 52.1002326711818 126.264518176362
"349" 69.6 52.1628998833224 125.700053676264
"350" 69.8 51.4638559933709 124.399013259028
"351" 70 50.0263192995 123.132643290952
"352" 70.2 48.2788440906442 121.314678322527
"353" 70.4 45.9947826467514 119.198613398681
"354" 70.6 43.1503550086481 117.595630969481
"355" 70.8 39.7968609864847 115.493332935331
"356" 71 36.6399029916 113.952437798162
"357" 71.2 33.0607408421852 112.817359584759
"358" 71.4 29.0334295705033 112.424424134511
"359" 71.6 24.6372463776954 111.692918386439
"360" 71.8 20.8586743759207 111.070732364669
"361" 72 17.2297882395988 109.74096207729
"362" 72.2 14.9197561870847 108.159110749448
"363" 72.4 13.929591661852 107.322797032986
"364" 72.6 12.8969035917173 105.781528405098
"365" 72.8 11.3504169754462 103.320147670043
"366" 73 9.31009823658032 100.144434995889
"367" 73.2 8.008571921875 97.7059916094514
"368" 73.4 7.36213037563918 96.1124501557549
"369" 73.6 6.75152845224871 93.9354108304951
"370" 73.8 5.53122222162371 90.9462573398167
"371" 74 4.29342660954546 87.7391921891434
"372" 74.2 3.46491407012409 84.5354052446918
"373" 74.4 2.14893846939429 81.0871666381117
"374" 74.6 1.86776895003428 80.3970041572546
"375" 74.8 1.74652845614724 80.2109412793981
"376" 75 1.72718419035428 79.9038516936603
"377" 75.2 1.85966587371205 79.5758849059936
"378" 75.4 2.21454423578804 78.8566392455574
"379" 75.6 2.41070402994268 76.6685202446023
"380" 75.8 1.87396704728814 73.5322376408041
"381" 76 1.29957455046369 70.1970266054811
"382" 76.2 1.38982181837736 66.8278178775304
"383" 76.4 1.27330476193221 63.6391997988719
"384" 76.6 1.40557807080369 60.3124753296435
"385" 76.8 1.51109305562637 57.7911423332186
"386" 77 1.757309496 55.7858100898889
"387" 77.2 1.85029596473006 54.8562270495821
"388" 77.4 1.80954659229878 54.8136909857547
"389" 77.6 1.74194839900699 54.8029976568819
"390" 77.8 1.66294692623239 54.7079282896002
"391" 78 1.61517416911764 54.9074214778889
"392" 78.2 1.53224424292623 54.9236212678643
"393" 78.4 1.43242874884034 55.3318529500738
"394" 78.6 1.34740136579464 55.5524881148264
"395" 78.8 1.37093676083035 55.8387486892728
"396" 79 1.30851385962931 56.028124189751
"397" 79.2 1.14437695001612 56.6057575240744
"398" 79.4 1.11886252083454 56.7937452238026
"399" 79.6 1.00567116565306 57.1676289097868
"400" 79.8 1.09314987765883 57.5115853628771
"401" 80 2.3064687135 58.122610228878
"402" 80.2 2.65793061269999 57.9817816198889
"403" 80.4 2.85208496830645 58.0880383068244
"404" 80.6 2.76946151234254 59.4425273227176
"405" 80.8 2.40225229794768 63.1129499798133
"406" 81 1.82653683978182 67.3126642846344
"407" 81.2 1.61863912375978 71.53423831928
"408" 81.4 1.65319144782659 75.6460242854843
"409" 81.6 2.17983199777049 78.8555109993151
"410" 81.8 2.4371547045 81.7955640218003
"411" 82 2.75980149036242 83.9222479954124
"412" 82.2 3.60219732472549 85.0596893878497
"413" 82.4 4.6393526805 87.4161392542813
"414" 82.6 4.74044336025862 89.7261907544234
"415" 82.8 4.77953629073595 90.1897752905125
"416" 83 4.68748995107272 90.0815618211434
"417" 83.2 4.5929680009091 90.0070318783071
"418" 83.4 4.55610136812587 90.0997848016721
"419" 83.6 4.539716198 90.2242999705934
"420" 83.8 4.409748516525 90.0759055308389
"421" 84 4.43681068697298 89.6472954119429
"422" 84.2 4.34445958733334 89.4019197233737
"423" 84.4 4.28211862127711 89.0296441554913
"424" 84.6 3.95394636599999 85.4314257448889
"425" 84.8 5.56681946506848 84.9260514749711
"426" 85 5.40569804098077 84.0941353900812
"427" 85.2 5.09857943380121 83.854559441419
"428" 85.4 4.72345145586335 83.3841255793423
"429" 85.6 4.08825502033714 82.0270424529517
"430" 85.8 4.01103410386441 81.0965531314313
"431" 86 3.94889662606896 80.5788334846303
"432" 86.2 3.75700650868966 80.4740831185441
"433" 86.4 3.44418335323369 79.7147389901606
"434" 86.6 2.99442641454396 78.5285943585537
"435" 86.8 2.75578080054546 77.2202390182241
"436" 87 2.11047045134254 75.9972408734635
"437" 87.2 2.16793081999432 75.3923422617184
"438" 87.4 1.95437920376571 74.7891202900718
"439" 87.6 1.50332335790625 73.3124078637014
"440" 87.8 1.14179353971874 71.1175800688733
"441" 88 0.730295503900524 68.6431659118732
"442" 88.2 0.739089422005518 66.2852231399552
"443" 88.4 0.5491592175 65.3945245406694
"444" 88.6 0.380245416806896 64.9755723271578
"445" 88.8 0.675064013707327 64.2929680902547
"446" 89 1.44506028803306 60.2376432825253
"447" 89.2 1.56205288533333 60.7122224111587
"448" 89.4 1.42314027003192 60.8540656583304
"449" 89.6 1.46870880084574 60.7851495305272
"450" 89.8 1.55669827164795 60.5553258058123
"451" 90 1.68741650468182 60.4622312799116
"452" 90.2 1.83742213478824 60.3263041651536
"453" 90.4 1.96547915286628 59.9517723587203
"454" 90.6 2.43300013554385 59.2788174358538
"455" 90.8 3.02037569625 58.320521909091
"456" 91 4.32540012884831 57.0787191704732
"457" 91.2 5.34103616480899 55.2355835155181
"458" 91.4 5.82168139114054 53.1708234517321
"459" 91.6 5.94565308898171 50.672142240456
"460" 91.8 6.38201462051785 47.7757425090317
"461" 92 7.02003052406588 44.470639421835
"462" 92.2 7.18366821243636 41.9152553713071
"463" 92.4 7.69959095984483 39.5318346100785
"464" 92.6 8.72277415151613 36.1084884252631
"465" 92.8 9.65661202794973 34.008887950766
"466" 93 10.8764204350894 32.1269771535481
"467" 93.2 12.1464034197955 30.5508531613378
"468" 93.4 13.6819096474286 28.4266592971691
"469" 93.6 15.3313049987833 26.3536916669722
"470" 93.8 17.2357542978214 23.975593926746
"471" 94 19.2069978902697 21.7815610554001
"472" 94.2 21.2381358246196 19.8410978395954
"473" 94.4 24.2554323672623 17.1811105862659
"474" 94.6 26.7821720026412 14.8348162992654
"475" 94.8 28.4437355691296 13.1798957939444
"476" 95 28.8663927504706 12.8012820750874
"477" 95.2 29.3132095945032 12.4454445939781
"478" 95.4 29.8548120430469 12.084832907717
"479" 95.6 31.1975687342909 11.9315931898707
"480" 95.8 33.3841564737419 11.016325994405
"481" 96 35.527336101227 9.57900806377538
"482" 96.2 38.3782145471027 7.59551161694835
"483" 96.4 40.8930669204324 6.0630795924997
"484" 96.6 43.8087930849888 4.95949696815705
"485" 96.8 46.9695568468305 3.99313919080414
"486" 97 50.3302798107337 3.02921832093623
"487" 97.2 53.9285912831684 1.98913070284678
"488" 97.4 57.4981904260667 1.08659924595556
"489" 97.6 59.6220077025 0.575194230572433
"490" 97.8 60.627177612 0.440243754759857
"491" 98 60.7957126821983 0.392428245638889
"492" 98.2 60.5030198758696 0.510342369097584
"493" 98.4 60.2811036900283 0.523979370313417
"494" 98.6 61.6113287359934 0.522452875704678
"495" 98.8 62.8615345090606 0.365255870646466
"496" 99 63.1114153917835 0.164341511981673
"497" 99.2 62.7624669658108 0.132769449861861
"498" 99.4 64.3832287644865 0.421608948402402
"499" 99.6 65.2868519936808 1.59359352401655
"500" 99.8 65.1406203101823 1.50010212033007
"501" 100 65.1482556789818 1.49873208461616
"502" 100.2 65.3044364501105 1.53924707919276
"503" 100.4 65.7819521336 1.29765650967222
"504" 100.6 66.3844707736707 1.16923673746374
"505" 100.8 67.1793116643631 1.50754818340481
"506" 101 68.7215772480566 1.32985948839832
"507" 101.2 70.7468090924813 1.40669259605764
"508" 101.4 73.011760674 1.5050074923256
"509" 101.6 75.6235597172566 1.55831576189547
"510" 101.8 78.267005844 1.85525105280661
"511" 102 80.822334051 2.19159605930028
"512" 102.2 83.0241453275762 2.81926764344518
"513" 102.4 84.5987803202281 3.8851145431345
"514" 102.6 85.6908042987 4.34243203522639
"515" 102.8 86.8572748006923 4.49439044975427
"516" 103 87.5359792695 4.55807911748645
"517" 103.2 89.222139835434 4.48432425224738
"518" 103.4 91.5619345924967 4.63712487026637
"519" 103.6 94.02704122035 5.14043240371746
"520" 103.8 95.6754094013108 6.00105823442267
"521" 104 97.8005905780392 7.27349785851634
"522" 104.2 100.130945922863 8.24439894759514
"523" 104.4 103.150751736906 9.34998947249266
"524" 104.6 105.118822617976 10.7255138074392
"525" 104.8 106.726253442414 12.3131461115096
"526" 105 109.17816688304 14.0747476333647
"527" 105.2 111.705541964485 16.0223375496501
"528" 105.4 114.037228803321 17.7457825107757
"529" 105.6 115.86383529762 19.3070854777355
"530" 105.8 117.578562875858 20.9933049494865
"531" 106 119.354196949951 22.8381538091036
"532" 106.2 120.9028933248 24.6668971720343
"533" 106.4 122.288548234845 26.6721378489883
"534" 106.6 123.65119191 28.8657008718066
"535" 106.8 124.542572379092 30.184554271122
"536" 107 125.093361288663 30.75556483079
"537" 107.2 126.003342418432 31.3850245020244
"538" 107.4 126.104215627693 31.4356229243746
"539" 107.6 126.150790229949 31.4518178792479
"540" 107.8 125.966356666706 31.1005065967712
"541" 108 125.694970275853 30.8993948024923
"542" 108.2 125.635537384899 30.7577786062283
"543" 108.4 125.513060218811 30.6211633677267
"544" 108.6 125.422184653658 30.4319703724678
"545" 108.8 125.374433790252 30.3033135707544
"546" 109 125.108454459545 30.094758041393
"547" 109.2 124.77361499812 29.3614681651635
"548" 109.4 124.261809526897 29.0530860820359
"549" 109.6 123.72557170275 29.2933843241197
"550" 109.8 123.273455689438 29.1784564147519
"551" 110 122.634710985519 28.4649420731296
"552" 110.2 121.531383313338 27.0031972590991
"553" 110.4 120.36516865539 25.3685962192108
"554" 110.6 118.992173544169 23.6077433962599
"555" 110.8 116.896615315721 21.2654605752786
"556" 111 115.08073034251 19.3956441133784
"557" 111.2 113.140067081396 17.6186458533721
"558" 111.4 111.371504572184 16.2401906748705
"559" 111.6 108.558088965987 14.0402439239493
"560" 111.8 105.809678597665 12.5442663534976
"561" 112 103.411426475648 11.0259459413704
"562" 112.2 101.520568360964 9.50404648034344
"563" 112.4 99.4699564422248 7.78109280922617
"564" 112.6 96.9371486551788 6.72257068087564
"565" 112.8 94.2546854945396 5.4459274769968
"566" 113 91.3631965853077 4.24100911936966
"567" 113.2 89.0419557739325 3.45971547320177
"568" 113.4 86.6050236436428 2.30998195665675
"569" 113.6 86.0267605258765 2.00517557223007
"570" 113.8 85.0764545676387 2.48462241139857
"571" 114 83.5267671988089 2.56357270897806
"572" 114.2 81.816827000451 2.85571983933987
"573" 114.4 79.5990342434129 2.6248812381534
"574" 114.6 76.7470097647134 1.66180691054133
"575" 114.8 74.1313859046628 0.753742165981913
"576" 115 71.4883265803333 0.469158829801169
"577" 115.2 68.4313781687702 0.500521875298826
"578" 115.4 65.6176620010312 0.542028806120139
"579" 115.6 63.0338678826938 0.531048948470139
"580" 115.8 60.4143357786335 0.773313369708764
"581" 116 58.1276711129545 0.896503528661617
"582" 116.2 57.5013439067257 0.907898553897739
"583" 116.4 57.3877417004176 0.700708864273504
"584" 116.6 57.6456448847927 0.792791347754744
"585" 116.8 57.7004820175588 0.744429564418301
"586" 117 57.8670556318696 0.781497114541063
"587" 117.2 57.8813815245 0.886521839888889
"588" 117.4 57.8813815245 0.886521839888889
"589" 117.6 57.7646851907813 0.989458005357639
"590" 117.8 57.3165320436428 1.18454654753175
"591" 118 57.1764143429651 1.12654663502842
"592" 118.2 54.8060899065 1.98450760488889
"593" 118.4 53.3688617829857 3.87304312068889
"594" 118.6 52.938948567 3.79652092258828
"595" 118.8 52.4534418951648 3.71009205147412
"596" 119 51.9207590241132 3.72194923051153
"597" 119.2 51.1513859883593 3.51905776986494
"598" 119.4 50.1283448699814 3.84358163929262
"599" 119.6 49.1287327616296 4.19674559066667
"600" 119.8 47.8539957173393 4.78175705381746
"601" 120 46.1374600498896 5.29193711786435
"602" 120.2 44.0900449435935 5.70915867093405
"603" 120.4 41.9737483785088 6.37773485876608
"604" 120.6 39.9800985559464 7.03262787206746
"605" 120.8 39.4832706237907 7.72978195663308
"606" 121 38.8478851289506 8.5494972173779
"607" 121.2 38.9231849825833 8.66270102445556
"608" 121.4 38.8901814912431 8.63308439185021
"609" 121.6 38.86216729175 8.59725758719246
"610" 121.8 38.2416959877239 8.96176929437969
"611" 122 36.7458267081534 9.14499145884594
"612" 122.2 35.2143134685 9.28958758063572
"613" 122.4 33.965497602375 9.69063401345468
"614" 122.6 33.3969169003537 9.92481929568157
"615" 122.8 33.0415052910698 10.534752567918
"616" 123 32.0068820275029 11.546395066946
"617" 123.2 29.8928769986949 12.7447681018889
"618" 123.4 27.6112146101163 13.9129738867435
"619" 123.6 26.3620300887717 15.2534268823563
"620" 123.8 25.4263820296949 17.070956082177
"621" 124 25.3818252275829 18.1506225883117
"622" 124.2 24.999999963569 18.8366960187337
"623" 124.4 24.3863507713073 19.1842399236598
"624" 124.6 22.9363443066404 20.0975716517765
"625" 124.8 20.7555065241296 20.8671516869259
"626" 125 19.0670576494261 21.9304171949912
"627" 125.2 17.8942407012281 23.259747568345
"628" 125.4 16.5761597651538 25.1526569421078
"629" 125.6 15.2225760418877 27.0279775774985
"630" 125.8 13.4460440580489 29.1286252561498
"631" 126 12.5810605247903 31.0161957353728
"632" 126.2 12.07271623752 33.0192321077232
"633" 126.4 11.1492092297093 35.5126519940342
"634" 126.6 9.98338175038181 37.7109680602343
"635" 126.8 9.31374032879999 38.4336423273798
"636" 127 8.21753913415663 39.0633546014973
"637" 127.2 7.75181590176316 39.0617532272047
"638" 127.4 7.54932406645588 38.8671411991977
"639" 127.6 7.36191704619565 38.9245678204106
"640" 127.8 7.12362472450781 39.2371058880295
"641" 128 6.95412717489678 39.6036250475276
"642" 128.2 7.15328336018823 39.7900951157771
"643" 128.4 7.25381035674302 40.3170922006319
"644" 128.6 7.02683728796722 41.3679970117741
"645" 128.8 6.11687822582539 42.9794618339841
"646" 129 5.12750871588398 45.2803308201265
"647" 129.2 4.49369142548571 47.7472994492146
"648" 129.4 4.02383935731818 50.4268909300309
"649" 129.6 3.40058593044262 52.663450570184
"650" 129.8 2.32314475256544 54.7671552335643
"651" 130 2.10645914586316 55.3627966267415
"652" 130.2 2.37111259853143 55.7858100898889
"653" 130.4 2.88324279450858 55.9602329714146
"654" 130.6 3.52689070635754 56.3979831588666
"655" 130.8 4.50122275189714 57.143547915866
"656" 131 5.58232282832609 58.4138151491606
"657" 131.2 6.53377433443334 59.6202203781056
"658" 131.4 7.27050793529508 60.9241434732004
"659" 131.6 8.10100366562638 62.8539426298559
"660" 131.8 8.6767156365 65.1636066918661
"661" 132 8.65068612445665 67.5780502712184
"662" 132.2 8.10703838230221 69.5902662847955
"663" 132.4 7.29062549981565 71.8164022588889
"664" 132.6 5.702103208375 73.9561673747282
"665" 132.8 3.706477149 75.5259263181104
"666" 133 3.33840526506594 75.7981088792186
"667" 133.2 3.33667913381565 75.8525733950341
"668" 133.4 3.37748790416185 75.845311875201
"669" 133.6 3.35971165203468 75.832618398149
"670" 133.8 3.42542222212727 75.7531803108525
"671" 134 3.30444694579629 75.7488179431667
"672" 134.2 2.635964244 75.5468594162938
"673" 134.4 2.35275005635849 75.5716516866059
"674" 134.6 2.26799258998089 75.5453577359462
"675" 134.8 1.7404122893077 75.1948199973504
"676" 135 1.5794865112857 75.1940156121746
"677" 135.2 1.33295919156818 75.2634121150707
"678" 135.4 1.54692737323944 75.4969742598748
"679" 135.6 1.72394286 75.6593524363889
"680" 135.8 1.89491490912069 75.7641028024751
"681" 136 2.1658068788421 75.9399487985555
"682" 136.2 2.28632204398224 76.4838163037173
"683" 136.4 2.50879053047367 77.8495450939415
"684" 136.6 2.94994680225424 79.4179376059567
"685" 136.8 3.30314152936024 81.2058854964789
"686" 137 3.63331924522359 83.1645284263423
"687" 137.2 3.92339711151655 84.8468028607432
"688" 137.4 4.21118410472367 86.7143354282047
"689" 137.6 5.11767028083708 88.8043393196192
"690" 137.8 5.81746687549451 90.692104794779
"691" 138 6.6318052307165 92.9441386544817
"692" 138.2 7.71238054985341 94.6200144714648
"693" 138.4 9.47587882925967 97.2241568341706
"694" 138.6 11.2409529622959 99.5394224315011
"695" 138.8 12.4080616351925 101.008731811974
"696" 139 13.7053606862097 102.797310279711
"697" 139.2 15.1219271510952 105.110351566905
"698" 139.4 15.9912639266034 108.051194556492
"699" 139.6 16.1465434294828 109.717103993044
"700" 139.8 16.2317735712563 109.852001640695
"701" 140 16.1267551413795 110.064670238943
"702" 140.2 16.021546386 110.347363477996
"703" 140.4 16.1181991700753 110.537697511163
"704" 140.6 16.2780225476871 110.631209467987
"705" 140.8 16.5435722951044 110.820235049427
"706" 141 17.2606321752834 111.286348298905
"707" 141.2 18.1266918277424 111.722084895722
"708" 141.4 19.4506414215158 112.541272169984
"709" 141.6 21.1725575983016 113.905856583889
"710" 141.8 22.7109129864632 115.595984145663
"711" 142 24.2080944320684 117.180550970731
"712" 142.2 25.9697681473665 118.597494187774
"713" 142.4 27.8216663239672 119.664581924036
"714" 142.6 30.0067759388315 121.155347379394
"715" 142.8 32.1594919437182 123.171804962408
"716" 143 34.413575315555 125.124214438521
"717" 143.2 36.9414952969946 126.572062100711
"718" 143.4 40.6056675208772 127.845781120819
"719" 143.6 43.2673607667035 128.578436126488
"720" 143.8 46.2105832694364 129.160538812289
"721" 144 49.0502736965657 129.851537853729
"722" 144.2 51.3187624634909 130.097486665089
"723" 144.4 54.1217530354615 130.74726901012
"724" 144.6 56.8904810463297 132.508470352587
"725" 144.8 59.3812357314355 133.798289008066
"726" 145 61.9301826644318 134.329223620287
"727" 145.2 63.0498637412965 134.392653770453
"728" 145.4 65.2843156589451 134.611814967675
"729" 145.6 67.9780659948214 134.520539321764
"730" 145.8 70.6121269820237 134.443171389901
"731" 146 72.1093667538555 134.751930830525
"732" 146.2 72.0606118397735 134.743725654751
"733" 146.4 72.049689336 134.664345838866
"734" 146.6 71.9896649564128 134.419465050761
"735" 146.8 71.980175511 134.234808216041
"736" 147 72.2180543176527 133.585005043452
"737" 147.2 72.7536408007719 132.771948833731
"738" 147.4 73.9030194855988 131.846637161619
"739" 147.6 74.9226241029455 130.600563779234
"740" 147.8 75.3335923800189 129.553880127851
"741" 148 75.7192857758834 129.237689713895
"742" 148.2 75.884071923 129.192412829433
"743" 148.4 76.1697915678077 129.025683637562
"744" 148.6 78.0338606879091 128.282150200289
"745" 148.8 80.6139105388545 127.132259653671
"746" 149 82.9353898012367 125.373419153569
"747" 149.2 83.9982746033885 123.999399609997
"748" 149.4 84.2478037079259 123.494932264889
"749" 149.6 85.003108719092 122.032747540619
"750" 149.8 86.1226885229752 119.813806435674
"751" 150 86.2141024012766 117.885081590378
"752" 150.2 85.9019161933053 117.242839275278
"753" 150.4 85.9000628636842 117.253199652926
"754" 150.6 85.132492427575 116.683760569339
"755" 150.8 83.6903805328986 115.633453105125
"756" 151 81.6086607645492 114.198652787889
"757" 151.2 78.7807084071854 112.690558432518
"758" 151.4 76.0967381918543 111.349706942015
"759" 151.6 73.2166526731875 110.448726404368
"760" 151.8 69.67439266724 109.041047654429
"761" 152 66.9282995985315 108.261851434756
"762" 152.2 64.733445512781 108.22625138586
"763" 152.4 62.0704608512324 108.673155409938
"764" 152.6 58.7714473731234 109.758227239564
"765" 152.8 55.2469642078732 110.745410234023
"766" 153 51.0001114407708 111.67176054816
"767" 153.2 46.84987116336 112.027276139025
"768" 153.4 42.6624454205724 112.804499809961
"769" 153.6 39.3499498908235 112.829399951536
"770" 153.8 35.4676489741463 112.623980520035
"771" 154 31.3185860667843 112.648555237301
"772" 154.2 27.3604942059338 112.783632722531
"773" 154.4 23.4169779537736 112.860353157342
"774" 154.6 19.3873052905843 112.04501323919
"775" 154.8 19.0009089255 111.783084104889
"776" 155 18.6979245296379 111.857545208492
"777" 155.2 18.7700647514371 111.748895326578
"778" 155.4 18.0657869585254 111.104442055787
"779" 155.6 15.9048070634684 108.885557459778
"780" 155.8 14.0700372146842 106.785515212405
"781" 156 12.2026574989639 103.998704614265
"782" 156.2 10.395052542871 101.071229431937
"783" 156.4 9.01576176208696 97.7634767337421
"784" 156.6 7.71427164706701 94.901269981992
"785" 156.8 5.89905124207772 91.637036483034
"786" 157 4.81373429425767 88.6364664012509
"787" 157.2 3.831602034 84.6197501920281
"788" 157.4 2.65855822323429 80.675578831346
"789" 157.6 1.9384151953883 77.3553900223251
"790" 157.8 1.45026577881216 73.6799449495408
"791" 158 1.11094278482758 69.9914741943027
"792" 158.2 1.10808126553334 66.3850326746889
"793" 158.4 0.753309932254236 64.3972442083804
"794" 158.6 1.0028693329107 63.2351206550496
"795" 158.8 1.1692867031077 62.1383615774427
"796" 159 1.05182876579365 61.4047086714127
"797" 159.2 1.49321944533708 60.4220241403046
"798" 159.4 1.96093032945505 58.4308454608552
"799" 159.6 2.47121647875 55.4577533674194
"800" 159.8 3.23695421910674 52.6830750348608
"801" 160 3.8799024265618 50.1145285598833
"802" 160.2 4.51675332736687 47.4151304471315
"803" 160.4 4.62682421181034 45.7461816294579
"804" 160.6 4.75848146501228 44.9056468529073
"805" 160.8 4.65948867192715 44.9950095914783
"806" 161 4.56483588970073 44.6296335579181
"807" 161.2 4.60816212945653 44.8107262910411
"808" 161.4 4.49897656682707 45.0948960622573
"809" 161.6 4.33882718510257 45.404683139094
"810" 161.8 4.34301170992373 45.5894304179652
"811" 162 4.13818042606451 45.822474744905
"812" 162.2 4.28430671416535 45.8036497413141
"813" 162.4 4.33751295791538 45.6083266527735
"814" 162.6 4.41117226264445 45.4370909240667
"815" 162.8 4.49212239915 45.0161382863317
"816" 163 4.64333114469812 44.5863552868889
"817" 163.2 4.92368117934147 44.4444205416572
"818" 163.4 5.14092424093374 44.546669054419
"819" 163.6 5.18511529433533 44.3575534628051
"820" 163.8 5.56804970141436 43.4252808370491
"821" 164 6.72735381080448 41.9241998566654
"822" 164.2 7.96031247548864 40.9392957515537
"823" 164.4 9.45188720247398 39.3820296955594
"824" 164.6 10.4493505060116 37.600101675168
"825" 164.8 11.0384070646089 35.9177883422073
"826" 165 11.9746393697027 33.6670352304186
"827" 165.2 13.1859229890833 31.5801039083722
"828" 165.4 15.1240268916796 29.7835659843861
"829" 165.6 17.3180830934828 28.564597486113
"830" 165.8 19.4690017823214 28.0799692863889
"831" 166 21.0552803874765 28.1607830037681
"832" 166.2 23.0322535704765 28.3184802881372
"833" 166.4 24.373118661913 27.9801730646839
"834" 166.6 25.47220114452 27.0662670001117
"835" 166.8 26.4142409286763 26.0310305322415
"836" 167 27.6127239272045 24.1413612581503
"837" 167.2 28.6042059326182 21.6457727034889
"838" 167.4 30.1038534212373 18.9319489042109
"839" 167.6 32.1909331036393 15.8827274193479
"840" 167.8 33.9487549433049 13.1196900704255
"841" 168 35.6057162537241 10.1764910538716
"842" 168.2 36.9581050783051 8.44339335922787
"843" 168.4 38.6933963820495 7.30551554296581
"844" 168.6 40.762097258522 5.9806931583834
"845" 168.8 41.1063979606 5.83624166850889
"846" 169 41.0359225276875 5.75711806931858
"847" 169.2 41.0809632178947 5.79663712933626
"848" 169.4 40.9515873621428 6.03136942446032
"849" 169.6 40.865787441 6.05678392318003
"850" 169.8 40.9018721456629 6.10503845331585
"851" 170 41.0491522724727 6.11892309455252
"852" 170.2 41.3325323608605 5.9440655729354
"853" 170.4 41.4773855208667 5.77784509226667
"854" 170.6 41.7471527909811 5.658271296587
"855" 170.8 41.8302421101428 5.7281162131746
"856" 171 42.2513754553564 5.77372656410165
"857" 171.2 43.5632453022139 5.80778289295825
"858" 171.4 45.8208293223642 5.20738142839756
"859" 171.6 48.0717265458098 4.46691020401932
"860" 171.8 50.5127197077627 3.67180776353296
"861" 172 52.9291857364667 2.98733460358889
"862" 172.2 55.7932611465808 2.64329906388889
"863" 172.4 58.7019642632931 1.94917013199234
"864" 172.6 61.286168673 1.58060569847817
"865" 172.8 64.2101364177333 0.768183374105557
"866" 173 66.8965726535472 0.606155663417192
"867" 173.2 69.796318136245 1.13229613695511
"868" 173.4 73.059030075 1.25205380975598
"869" 173.6 76.003635702 1.32154657969269
"870" 173.8 79.0716536879801 2.06885618021339
"871" 174 81.9139617803438 2.93975522043889
"872" 174.2 84.3301328186604 3.52997436090776
"873" 174.4 87.0413861908089 3.53987087964048
"874" 174.6 89.5777600620186 3.71400567944789
"875" 174.8 91.4798095446513 4.24693616803362
"876" 175 93.0582597537132 5.04272089740359
"877" 175.2 95.7577885471064 5.94815834520804
"878" 175.4 97.0403010506831 6.25582687662128
"879" 175.6 96.9595514418 6.23415170974489
"880" 175.8 96.6442465742655 6.01887653964995
"881" 176 96.6300559113 6.02948716314889
"882" 176.2 96.3455778771481 6.07009908107407
"883" 176.4 96.3713409021667 5.97385588438889
"884" 176.6 96.3225267495 6.04705493538889
"885" 176.8 96.1299644264805 5.95721973643434
"886" 177 95.9620530067308 5.80493499746581
"887" 177.2 95.9789502134231 5.80211964935043
"888" 177.4 96.0385712516707 5.79799962771816
"889" 177.6 96.1813143792857 5.82603182684993
"890" 177.8 96.0672419240676 5.90758106794294
"891" 178 97.4412966312207 8.6648044454613
"892" 178.2 97.3123054803353 10.6547199045124
"893" 178.4 97.7623223706545 10.7550848065253
"894" 178.6 98.2289906008704 10.9269916687222
"895" 178.8 99.2589743389245 11.4023251288323
"896" 179 100.565133729827 11.9691396961004
"897" 179.2 102.12972767019 13.0400884110958
"898" 179.4 103.24447235459 14.3276446902762
"899" 179.6 103.445906313643 15.2116711842915
"900" 179.8 103.211383635517 16.4153854142862
"901" 180 102.645484962104 16.9293138507222
"902" 180.2 102.587424761388 16.8558658233583
"903" 180.4 102.280729367904 17.0527886830354
"904" 180.6 101.309160326945 17.2665948438462
"905" 180.8 99.5197788808344 18.3545996668705
"906" 181 97.6997515022364 19.5922065999798
"907" 181.2 97.4659907888834 20.2420574052324
"908" 181.4 97.338471301875 20.8671177984764
"909" 181.6 97.8321133284088 21.562315099356
"910" 181.8 98.225327778448 22.7720874518629
"911" 182 99.0412214730195 24.5801990752655
"912" 182.2 100.292799470615 26.3375351196794
"913" 182.4 101.579162196 27.6898832044775
"914" 182.6 103.275727303385 29.5616102172945
"915" 182.8 105.318753203455 31.0882601550837
"916" 183 107.720965740678 32.1505384306971
"917" 183.2 109.823115141576 32.2685547179485
"918" 183.4 112.615253232534 32.5205445926012
"919" 183.6 115.220614374702 33.2747657674634
"920" 183.8 117.482053829942 34.2948502511004
"921" 184 119.981397335981 35.9115857646529
"922" 184.2 122.206231201 37.7608890596813
"923" 184.4 124.178712284061 39.1610931081711
"924" 184.6 125.566118539264 40.6653721587945
"925" 184.8 126.672279699091 42.4479610591999
"926" 185 127.430861503807 44.4472316247398
"927" 185.2 127.2951066165 46.2596237343959
"928" 185.4 126.720193725352 47.936347717482
"929" 185.6 126.388425811883 48.2513560473027
"930" 185.8 126.443725547758 48.312137855909
"931" 186 126.516869553986 48.197159902646
"932" 186.2 126.888648626321 48.1560111973341
"933" 186.4 127.356932488669 48.6743526185644
"934" 186.6 128.896339282263 49.5691880546323
"935" 186.8 131.282847395885 50.8392434511581
"936" 187 132.742900817098 51.6107697392938
"937" 187.2 132.657646375388 51.6381688626014
"938" 187.4 132.44740933865 51.4610050129717
"939" 187.6 132.346680651189 51.3579580614738
"940" 187.8 132.0618086244 51.070846701605
"941" 188 131.93316897502 50.8197568259673
"942" 188.2 131.518248677353 50.6920173055948
"943" 188.4 131.322755930112 50.4360189217376
"944" 188.6 131.170601665714 49.8940334134807
"945" 188.8 131.60357349 49.2451505834458
"946" 189 131.897196454019 47.8044024549259
"947" 189.2 131.786338487189 45.7229189301186
"948" 189.4 131.427623122612 42.7668360191746
"949" 189.6 131.288120685221 41.6505329461104
"950" 189.8 131.329481025378 42.2261181699991
"951" 190 131.442566230571 41.8239625289127
"952" 190.2 131.553202702962 41.8118297191774
"953" 190.4 131.589008688571 41.9511894508889
"954" 190.6 131.629240133077 42.1297629599219
"955" 190.8 131.695244846719 42.0975875528889
"956" 191 131.660591576819 42.480339217154
"957" 191.2 131.787625998217 42.6311469005395
"958" 191.4 131.985425569602 42.7796696190252
"959" 191.6 131.918028756545 42.8523933515123
"960" 191.8 131.83244550187 42.7639841080967
"961" 192 131.625443007978 42.1189715453159
"962" 192.2 131.724108787518 42.1072886319371
"963" 192.4 132.121091354386 42.7369768537925
"964" 192.6 130.462796452048 42.2823280149365
"965" 192.8 127.975355453661 41.0586332806308
"966" 193 127.747558550415 40.5617885960587
"967" 193.2 128.063929521 40.1685772677124
"968" 193.4 128.25869799014 39.3277354630489
"969" 193.6 128.269329332221 38.1082392733889
"970" 193.8 127.958376840234 37.152849062285
"971" 194 127.04955899186 35.7982730429462
"972" 194.2 125.665588888094 34.1023176238512
"973" 194.4 124.939213573425 32.3095019519826
"974" 194.6 124.1539158924 30.3451257258824
"975" 194.8 124.032037975742 29.5021560095276
"976" 195 123.667839579885 29.1441708740043
"977" 195.2 122.863866313315 28.8729590055556
"978" 195.4 121.454049484909 28.5443554735772
"979" 195.6 119.35404319351 27.8144385007144
"980" 195.8 117.195807102286 26.6804731446508
"981" 196 115.423282805455 25.3641181328093
"982" 196.2 112.937226034027 22.8687984912245
"983" 196.4 110.942754120879 20.6125004944048
"984" 196.6 109.003880372077 18.2375122750043
"985" 196.8 107.6132402613 17.1051440711451
"986" 197 106.761740787992 15.8052953523613
"987" 197.2 105.520746103338 13.0465167078098
"988" 197.4 105.158606237353 11.923790510281
"989" 197.6 105.326059091049 11.960109982023
"990" 197.8 105.679629260669 12.0132529104019
"991" 198 105.567229919529 12.4310578833175
"992" 198.2 105.595020875201 11.7794885300687
"993" 198.4 105.686395458154 11.1587886635556
"994" 198.6 105.617046505687 10.9781874335585
"995" 198.8 105.375052549301 10.5487965718889
"996" 199 105.120803843854 10.3164073517238
"997" 199.2 104.646211460464 10.0135285114514
"998" 199.4 103.797552804176 9.448965452662
"999" 199.6 102.756360529263 9.1486583332122
"1000" 199.8 101.561618913155 8.92332486205384
"1001" 200 101.9385950138 9.27646397632525
"1002" 200.2 101.5944552375 9.16716448426389
"1003" 200.4 101.113320903716 8.60075731140502
"1004" 200.6 100.259203957717 8.47436308883229
"1005" 200.8 98.995542699741 8.1504252562925
"1006" 201 96.40177251 7.17422766376231
"1007" 201.2 94.0396927365 6.40841733905977
"1008" 201.4 92.2811632019388 6.30922704662358
"1009" 201.6 90.8973760600741 6.88613294592593
"1010" 201.8 88.8159692443774 7.58906890598323
"1011" 202 85.9777399898438 8.27322107392639
"1012" 202.2 83.9169522287407 8.57784434681481
"1013" 202.4 82.2056591685 8.40146998084458
"1014" 202.6 80.088268059 7.4383001895218
"1015" 202.8 77.9752512340976 5.82344076129743
"1016" 203 76.2709372970241 4.22016536735877
"1017" 203.2 74.9241840867423 3.23068776761895
"1018" 203.4 73.4081358213947 3.36565811980994
"1019" 203.6 72.3005478661243 4.10641382293031
"1020" 203.8 71.5017504723167 5.06496766780556
"1021" 204 71.1889945120943 6.49522648349266
"1022" 204.2 71.5889661483312 7.39600887524603
"1023" 204.4 71.899539474 8.74476426433193
"1024" 204.6 73.1025601116207 9.7506745054682
"1025" 204.8 74.2813045001083 11.3460601209972
"1026" 205 75.1155475441288 13.2647957157416
"1027" 205.2 76.176029988 14.9449091980851
"1028" 205.4 77.4392441854258 16.3858305742115
"1029" 205.6 78.9624791003855 17.422452035672
"1030" 205.8 80.8135618547613 17.3067218609857
"1031" 206 82.7188759002883 16.5587530107417
"1032" 206.2 84.2115568845366 15.4723254229925
"1033" 206.4 86.8364550281607 13.7996187118353
"1034" 206.6 89.2301938766808 12.0688449501017
"1035" 206.8 91.3915213826532 9.94712575962299
"1036" 207 93.9818247341299 8.42982664099278
"1037" 207.2 96.9344470204285 7.57264136787647
"1038" 207.4 99.2537532221299 8.00916975699928
"1039" 207.6 101.590336543369 8.96357962367014
"1040" 207.8 104.107890315052 10.5221402700796
"1041" 208 106.301248967127 12.4572954652343
"1042" 208.2 108.519745226759 14.0054910427728
"1043" 208.4 111.141749751154 15.6592744339845
"1044" 208.6 112.945337498348 17.7159384350193
"1045" 208.8 114.382514055094 20.0675550542905
"1046" 209 116.659894181888 22.2962181024683
"1047" 209.2 119.203150864014 23.8639563593096
"1048" 209.4 119.916033871722 24.5433706927037
"1049" 209.6 120.12234603946 25.7104306814717
"1050" 209.8 121.510183054591 27.6238142246694
"1051" 210 123.846912871168 30.1889347587631
"1052" 210.2 125.835341569255 32.8412348309798
"1053" 210.4 127.720622800599 35.8839962536314
"1054" 210.6 129.247118016886 38.6572321558889
"1055" 210.8 130.290819473641 40.7703616461344
"1056" 211 130.316457151598 40.7388572393563
"1057" 211.2 130.460847987971 40.8519119379301
"1058" 211.4 130.623078856049 40.8060509229748
"1059" 211.6 130.717567854759 40.814080055182
"1060" 211.8 130.795996628063 40.6459588727451
"1061" 212 130.831081800292 40.7373051884722
"1062" 212.2 130.810564019519 40.7995616332477
"1063" 212.4 130.771284463275 40.5915170785639
"1064" 212.6 130.66452418828 40.585220719516
"1065" 212.8 130.577628127896 40.3477158997379
"1066" 213 130.516504815303 40.2447785463843
"1067" 213.2 130.419692841425 40.2307235671487
"1068" 213.4 130.397207582126 40.2324526785897
"1069" 213.6 130.388113047968 40.325462140776
"1070" 213.8 130.491305558017 40.5284213419561
"1071" 214 130.725620142757 40.8532036858889
"1072" 214.2 130.803856731366 40.9973667023622
"1073" 214.4 130.799303608752 41.1192849077721
"1074" 214.6 130.9342016978 41.2909340108689
"1075" 214.8 130.922286193453 41.3128573539696
"1076" 215 131.017760041482 42.1074909539065
"1077" 215.2 131.358884826 42.9623883170985
"1078" 215.4 131.457536182437 44.1208619206494
"1079" 215.6 131.735259801896 45.6173907003645
"1080" 215.8 131.913069029804 47.2215211228889
"1081" 216 131.82601773 48.857380927199
"1082" 216.2 131.910142741147 50.9420843520609
"1083" 216.4 132.206159047286 53.3523151086848
"1084" 216.6 132.266634102079 55.6520157979948
"1085" 216.8 132.716671777188 58.3472856060902
"1086" 217 133.347195489619 60.7897916666373
"1087" 217.2 134.304803965767 62.1366136435208
"1088" 217.4 134.60355567253 63.1767094501961
"1089" 217.6 134.102527347941 64.100361118183
"1090" 217.8 133.393286423902 65.3748857708889
"1091" 218 132.440830812279 66.933434508951
"1092" 218.2 131.297025511845 68.4770110701647
"1093" 218.4 129.788696248556 69.6312750327407
"1094" 218.6 128.819914937299 69.8970661034473
"1095" 218.8 128.057273045636 70.6758279551252
"1096" 219 127.577722701604 71.2325951935962
"1097" 219.2 127.458370167649 72.635440288997
"1098" 219.4 127.568447520248 74.3442461780092
"1099" 219.6 128.123298085054 76.3300140117673
"1100" 219.8 129.269334003413 78.3425551496076
"1101" 220 130.585226557321 79.7398542510964
"1102" 220.2 131.5931927588 80.2249768810343
"1103" 220.4 132.037096459613 79.7630742330764
"1104" 220.6 132.035503219907 79.7571437544074
"1105" 220.8 132.466873989359 79.633508460021
"1106" 221 133.580233860788 79.2140813505764
"1107" 221.2 134.094833920634 79.3887178795786
"1108" 221.4 133.817428399731 79.4474033256389
"1109" 221.6 133.6726756624 79.5535419495889
"1110" 221.8 133.581098974623 79.3925040373889
"1111" 222 133.847423776711 79.2045937219023
"1112" 222.2 134.411729059927 79.2233982005896
"1113" 222.4 134.660926056387 79.1020690930986
"1114" 222.6 135.131931685059 79.0824845272712
"1115" 222.8 135.250070138571 79.0062483307728
"1116" 223 135.228345158538 79.2609870611416
"1117" 223.2 135.235033636187 79.3490421008576
"1118" 223.4 135.239609963 79.2265861884556
"1119" 223.6 135.303068361467 79.1704669160222
"1120" 223.8 135.481597195427 78.8676132814377
"1121" 224 135.583844831805 78.7893248444084
"1122" 224.2 135.809214069117 78.5583200470967
"1123" 224.4 136.105401522122 78.110531468524
"1124" 224.6 136.149927945162 77.8048759717808
"1125" 224.8 133.841918655 76.0832583330028
"1126" 225 134.097754581027 74.5445506731862
"1127" 225.2 133.688737093277 74.0562932194889
"1128" 225.4 133.476774336509 73.9612725646059
"1129" 225.6 133.412386003181 73.7828593451082
"1130" 225.8 133.333059745471 73.1759464163156
"1131" 226 133.385359684944 72.6715939885297
"1132" 226.2 133.667595005694 71.6341515604807
"1133" 226.4 134.249551136521 71.2020691192079
"1134" 226.6 134.787658239172 70.0369080880268
"1135" 226.8 135.179415823822 69.0653753482999
"1136" 227 134.98040681234 67.8724373910089
"1137" 227.2 134.793626113636 65.742928551791
"1138" 227.4 134.844672959081 63.0023215303514
"1139" 227.6 135.084772714414 60.3707748512519
"1140" 227.8 134.906742402217 58.2635016516981
"1141" 228 134.682852316075 55.2747978470587
"1142" 228.2 134.330805297176 52.7171910499281
"1143" 228.4 133.483227318 50.3181189512686
"1144" 228.6 132.555161391689 47.7022608362132
"1145" 228.8 131.564733186774 44.7672812431342
"1146" 229 130.3787398935 41.322974810661
"1147" 229.2 129.586378471151 38.4790684279832
"1148" 229.4 128.8254303026 37.0881106808162
"1149" 229.6 127.462533207201 35.898877673084
"1150" 229.8 125.624434661646 34.2475576487522
"1151" 230 123.775257536714 31.9557843439297
"1152" 230.2 122.497024081886 29.7651160104817
"1153" 230.4 121.82579916337 27.2174935115628
"1154" 230.6 121.127769370475 25.8424355833635
"1155" 230.8 120.292379767138 25.0857494847079
"1156" 231 118.416843885742 23.8151812788992
"1157" 231.2 115.07064809869 21.4223413144841
"1158" 231.4 112.846282339845 19.3401015146254
"1159" 231.6 111.405161189795 17.6547352151197
"1160" 231.8 110.188796991375 16.2227994810212
"1161" 232 109.606990907008 15.7378600061645
"1162" 232.2 107.783206986489 13.6792240721017
"1163" 232.4 105.866199067828 11.7338415632262
"1164" 232.6 103.49528732654 10.067838390165
"1165" 232.8 100.530084826855 8.38742822963434
"1166" 233 97.3408248413786 6.87838701460317
"1167" 233.2 93.9789317790423 5.30475469989593
"1168" 233.4 91.6025205442453 4.93456747160587
"1169" 233.6 89.2404582585 4.87123726805977
"1170" 233.8 85.639456162949 4.99172976380609
"1171" 234 81.9386739451313 4.62653585192014
"1172" 234.2 79.1900666854464 3.17007080590674
"1173" 234.4 78.0481977117692 1.75971288613741
"1174" 234.6 77.8676744470508 1.61106837860075
"1175" 234.8 77.9563437102732 1.62191695691214
"1176" 235 77.9793607958693 1.57650607630366
"1177" 235.2 78.0682048338037 1.46313276923858
"1178" 235.4 77.9845787106687 1.64849750331058
"1179" 235.6 77.8480070251646 2.00325370331572
"1180" 235.8 76.8937761329804 2.66052237000654
"1181" 236 75.7355937029821 3.6876926665496
"1182" 236.2 73.9124870432712 4.9571334726177
"1183" 236.4 71.9663686271379 6.29694135087165
"1184" 236.6 70.689562436843 7.50507789309819
"1185" 236.8 70.3842166356949 7.65557306456685
"1186" 237 70.3651678072899 7.85255933830901
"1187" 237.2 70.3373402437719 7.90720976650292
"1188" 237.4 70.3186868683832 8.23579422382302
"1189" 237.6 70.5063379766883 8.99878290103824
"1190" 237.8 70.5340098957 10.6717709775689
"1191" 238 70.69070332576 12.2733662134489
"1192" 238.2 71.4767204181609 13.1271435641057
"1193" 238.4 71.8444772073553 13.1651810724349
"1194" 238.6 72.2171828973375 13.1674926214139
"1195" 238.8 72.1102376599808 13.2360463480235
"1196" 239 71.9496931799776 13.6002137277546
"1197" 239.2 71.4797123180981 15.1000552134771
"1198" 239.4 70.6498449703975 16.7766263892678
"1199" 239.6 69.391628744787 18.3854263336818
"1200" 239.8 68.6202732286545 19.4617792000162
"1201" 240 67.9343033928072 20.3552646151961
"1202" 240.2 67.3375062672831 20.4346370801359
"1203" 240.4 65.5167800625 21.2034280585851
"1204" 240.6 63.1052137150196 21.1698353444379
"1205" 240.8 60.6998831985423 20.7987256569875
"1206" 241 57.8723542496918 20.0020027815122
"1207" 241.2 54.7316876899355 18.5010470221405
"1208" 241.4 51.9384072609695 16.9787083322913
"1209" 241.6 48.5751598856577 15.3018221989023
"1210" 241.8 44.9103050362982 13.5602312139064
"1211" 242 41.341280177549 11.8663794898889
"1212" 242.2 40.2011173111455 11.3699568349253
"1213" 242.4 37.9147812957736 10.5750377411153
"1214" 242.6 35.5410455046074 9.91156066164963
"1215" 242.8 35.535654984681 9.91425510524472
"1216" 243 35.6136793051538 9.99417299315812
"1217" 243.2 35.4418379012453 9.93420076632285
"1218" 243.4 34.6382176438125 10.2605753085764
"1219" 243.6 32.5023805443214 10.9540056042103
"1220" 243.8 30.2222828156205 12.2209098332865
"1221" 244 29.0196574526496 12.6197419855823
"1222" 244.2 28.6966658768797 12.6655149940393
"1223" 244.4 28.7824036936765 12.6500399182418
"1224" 244.6 29.0911126348696 12.4392416281498
"1225" 244.8 29.1054385275 12.4476660713595
"1226" 245 29.2948037749138 12.4343031614406
"1227" 245.2 29.3045087438438 12.3433170565608
"1228" 245.4 29.3297429966197 12.4045471606213
"1229" 245.6 29.3297429966197 12.4045471606213
"1230" 245.8 29.3251022145 12.5251709488889
"1231" 246 28.8944457755132 12.5916279820336
"1232" 246.2 28.5584541979901 12.8447826468196
"1233" 246.4 28.1094292069931 13.2711996330533
"1234" 246.6 27.93755992495 13.4584588491389
"1235" 246.8 27.5899991568033 14.1199502731348
"1236" 247 26.6736182534837 15.2200099242911
"1237" 247.2 25.1191886781176 16.7221774987392
"1238" 247.4 23.0694110852581 18.4330427425018
"1239" 247.6 21.0469021194426 20.0946728129545
"1240" 247.8 19.1006990004514 22.2439135202317
"1241" 248 16.9648931907919 24.6322093611085
"1242" 248.2 15.3678678899497 26.9940470521403
"1243" 248.4 14.1855847307022 29.7327051626192
"1244" 248.6 12.4516543017679 32.4854602370436
"1245" 248.8 10.9807704633297 34.4414494493944
"1246" 249 9.69956302820112 36.9826505142967
"1247" 249.2 8.58640945406667 39.6612791387722
"1248" 249.4 7.31328585512069 42.5519264901303
"1249" 249.6 5.70068381289305 45.4154226131883
"1250" 249.8 4.10195505349732 47.990698316552
"1251" 250 3.45151119241989 50.4390440497176
"1252" 250.2 2.97682168934483 53.4510127735096
"1253" 250.4 2.69529868818965 56.7108946482165
"1254" 250.6 2.53699489051649 59.0351240076306
"1255" 250.8 2.05327741111579 61.6825715351836
"1256" 251 1.00547089719587 64.7111892208425
"1257" 251.2 1.16665824873334 66.6180496537056
"1258" 251.4 1.59347193939778 69.0380736380602
"1259" 251.6 1.80790618794944 71.7633535084451
"1260" 251.8 1.75850332038587 74.6210398107911
"1261" 252 1.61539194541011 77.2532823334451
"1262" 252.2 1.67812839952325 78.8626620693947
"1263" 252.4 1.71535126365169 79.2123850242541
"1264" 252.6 2.42559849084127 79.9624109344603
"1265" 252.8 3.66497702374332 81.2849147970653
"1266" 253 4.87432494281565 83.461185366576
"1267" 253.2 6.24418992080114 86.3073189346957
"1268" 253.4 6.84848615012572 89.3678615675232
"1269" 253.6 6.64667763023595 92.4832084783046
"1270" 253.8 6.7810304280678 94.6086016812787
"1271" 254 7.76511133545 95.7439520466056
"1272" 254.2 9.39685019800515 97.334949770394
"1273" 254.4 10.629218512399 98.6823503243604
"1274" 254.6 12.512607454139 100.567188873322
"1275" 254.8 14.5256971435238 101.953497256317
"1276" 255 15.6487358337665 102.595507410212
"1277" 255.2 16.4579787136412 102.963029042042
"1278" 255.4 16.8650300965851 104.011914642607
"1279" 255.6 17.4181876200347 105.982165092114
"1280" 255.8 17.9821692513593 108.611417440003
"1281" 256 18.5681120935459 111.740351685927
"1282" 256.2 19.5385068963158 113.84498579411
"1283" 256.4 21.3187591771865 115.779069604039
"1284" 256.6 23.4526503632836 117.968950175964
"1285" 256.8 25.6442978676754 119.940371018685
"1286" 257 26.5274075635879 120.883093598988
"1287" 257.2 26.8576377552484 121.070270532075
"1288" 257.4 26.8029880521768 121.002147509797
"1289" 257.6 27.0416921200773 121.077745923303
"1290" 257.8 28.3450642263462 121.218522217306
"1291" 258 30.2609610476562 121.81821650292
"1292" 258.2 32.7378153723247 123.032344447745
"1293" 258.4 35.3394459506393 124.396120581299
"1294" 258.6 38.01939094596 125.767030807929
"1295" 258.8 40.8562647944355 127.246973943566
"1296" 259 43.9302125300345 128.382861998044
"1297" 259.2 46.9086281317039 129.642834682397
"1298" 259.4 50.0180491404343 130.623264991415
"1299" 259.6 53.0943204431707 131.224127180541
"1300" 259.8 56.8718493102934 132.179320273649
"1301" 260 60.5065530439942 132.905029919455
"1302" 260.2 62.1024337347515 132.310870040356
"1303" 260.4 62.8935281072156 131.541568062841
"1304" 260.6 64.1119015460059 130.821767452558
"1305" 260.8 65.0150608320736 129.508481295202
"1306" 261 66.3553306806923 128.358121286356
"1307" 261.2 68.0854058553177 127.148426075095
"1308" 261.4 69.8018425266994 125.229704866196
"1309" 261.6 70.8294929843419 123.580409866379
"1310" 261.8 70.8346745672813 123.548001576864
"1311" 262 70.9527352717267 123.630418707112
"1312" 262.2 71.1225042385465 123.808581686906
"1313" 262.4 72.490471436404 123.610790365478
"1314" 262.6 74.6770952545325 123.249192593675
"1315" 262.8 77.3570474509355 122.53626082276
"1316" 263 80.017989581925 121.096748356501
"1317" 263.2 82.0031127074522 119.393454228921
"1318" 263.4 83.8080636538913 117.101154288411
"1319" 263.6 85.4010287773562 114.911591490094
"1320" 263.8 87.1059334597394 112.990868446389
"1321" 264 88.24036749248 112.510682671829
"1322" 264.2 88.7120952603125 112.902419593097
"1323" 264.4 89.4851077597817 113.321810634713
"1324" 264.6 91.6485716316667 114.345050889889
"1325" 264.8 93.137403288 115.356528685525
"1326" 265 93.8435813632445 115.451169882778
"1327" 265.2 96.1052335339424 116.042320971709
"1328" 265.4 99.6500528770552 116.159882533648
"1329" 265.6 103.104445546338 115.6647402554
"1330" 265.8 105.418729168916 115.79958687105
"1331" 266 105.681427749354 116.10273741887
"1332" 266.2 105.838083090731 117.273012929889
"1333" 266.4 105.911909575858 119.09354416605
"1334" 266.6 105.682171156481 121.032910337985
"1335" 266.8 105.004874788231 121.2919223646
"1336" 267 103.689058974781 122.199005870853
"1337" 267.2 101.977946311173 123.355486028068
"1338" 267.4 99.8414408415251 124.501316982827
"1339" 267.6 97.7198671399249 126.004855793976
"1340" 267.8 95.6829177785294 128.132738019718
"1341" 268 95.3613429891525 128.466264423482
"1342" 268.2 95.35161325296 128.462429005895
"1343" 268.4 95.4093534221143 128.274202874752
"1344" 268.6 95.3730914801333 128.301669947222
"1345" 268.8 95.319314100771 128.268818976475
"1346" 269 95.3105929105112 128.262740114855
"1347" 269.2 95.293315991309 128.268908574209
"1348" 269.4 95.1426372962281 128.006305355468
"1349" 269.6 94.1801887684213 128.186251218866
"1350" 269.8 92.3445343585917 128.829800378303
"1351" 270 89.9763258514083 129.793948825203
"1352" 270.2 87.7394382582787 131.14483308661
"1353" 270.4 87.83911515756 131.036107639055
"1354" 270.6 87.8344488555085 131.025749884719
"1355" 270.8 87.7263544649 131.030774565339
"1356" 271 87.7363318631374 131.0207599699
"1357" 271.2 87.7322361701803 131.030834564561
"1358" 271.4 87.8192955021648 131.019046081031
"1359" 271.6 87.7841628274641 131.076089226469
"1360" 271.8 87.8202868415314 130.997207571952
"1361" 272 87.7178119881833 130.985635150556
"1362" 272.2 87.6228791896319 130.877177216015
"1363" 272.4 86.4427692923372 131.074438650412
"1364" 272.6 84.5008058697844 131.250963447194
"1365" 272.8 81.5988192748466 132.065875691071
"1366" 273 79.6310549657027 132.927322409694
"1367" 273.2 79.7091100286065 132.917210108364
"1368" 273.4 79.7154796172742 132.906913467663
"1369" 273.6 79.6730995881147 132.839211119594
"1370" 273.8 78.6825227354138 132.779853268458
"1371" 274 75.6265252104451 133.05735164408
"1372" 274.2 72.6395270140555 133.54217978363
"1373" 274.4 68.9602673053859 134.345086333292
"1374" 274.6 66.525213375521 134.564645037374
"1375" 274.8 65.2736003571402 134.850158219102
"1376" 275 63.6829724530473 134.995412750995
"1377" 275.2 62.5537573609235 134.932499274965
"1378" 275.4 61.1406414803625 134.143564209114
"1379" 275.6 58.4549478183333 133.300894022926
"1380" 275.8 55.1595487483091 132.764593905162
"1381" 276 54.5986297576667 132.947883394906
"1382" 276.2 54.6976224337267 132.833039771032
"1383" 276.4 54.7607102825389 132.815757531446
"1384" 276.6 54.7270880541579 132.86826337452
"1385" 276.8 54.8100597321687 132.9160028951
"1386" 277 54.86100582825 132.933688466157
"1387" 277.2 54.8950013988571 132.970287991657
"1388" 277.4 54.8619692654737 132.946599201029
"1389" 277.6 54.8371983477225 132.944379698317
"1390" 277.8 54.9330213184491 132.859150980841
"1391" 278 54.9972786711111 132.304573606537
"1392" 278.2 54.3773487342831 131.176423038503
"1393" 278.4 52.3323191988314 128.918045677057
"1394" 278.6 49.4358236051337 126.553546099406
"1395" 278.8 46.4287884675669 124.796663159105
"1396" 279 43.0991418698462 123.53716248662
"1397" 279.2 39.2428477259618 123.26647662801
"1398" 279.4 35.7944656791951 123.815401280852
"1399" 279.6 34.4544313476796 124.348651583458
"1400" 279.8 34.999747462 124.022236539685
"1401" 280 35.103894427472 123.724531772684
"1402" 280.2 34.8226635114293 122.571987708802
"1403" 280.4 34.3208263623373 121.063337754155
"1404" 280.6 33.2420195589771 118.541657053792
"1405" 280.8 31.533336235677 115.899507755535
"1406" 281 29.7290814089828 112.85961497563
"1407" 281.2 27.2575659324737 109.823404248292
"1408" 281.4 24.1185649396821 107.481264731958
"1409" 281.6 21.1299010177152 106.373140997869
"1410" 281.8 17.7884515158824 106.349131024771
"1411" 282 15.1441700531724 106.782831690027
"1412" 282.2 15.2261618831053 106.73620216752
"1413" 282.4 15.3086606557407 106.600862401685
"1414" 282.6 15.4130687045 106.327140553567
"1415" 282.8 14.8399025266721 105.037971552905
"1416" 283 13.381577541212 102.721121155275
"1417" 283.2 11.3859011095 100.209369637905
"1418" 283.4 9.39778556556522 97.2622223627639
"1419" 283.6 7.44807858926425 93.8341458221169
"1420" 283.8 5.94312308716666 90.5370595521389
"1421" 284 5.17301559970175 87.8097528054503
"1422" 284.2 5.17915127858385 85.1927331872802
"1423" 284.4 4.9156447029878 82.4106258841084
"1424" 284.6 3.94030265873291 78.8639705169696
"1425" 284.8 2.62556596295858 75.358543318522
"1426" 285 2.02661469418644 73.3448976967194
"1427" 285.2 2.01532716009523 73.3315064256191
"1428" 285.4 1.87007801980748 73.3817659217178
"1429" 285.6 2.23262696561017 73.0359728882618
"1430" 285.8 2.55660187966451 71.6308072457082
"1431" 286 2.89180783238824 69.0662708545536
"1432" 286.2 2.81731449722093 65.6051223208366
"1433" 286.4 2.2973666270221 61.8932800799552
"1434" 286.6 2.27026715614525 60.6930090396096
"1435" 286.8 3.1461957195 57.7566250452939
"1436" 287 3.88605031729091 54.6505593534707
"1437" 287.2 4.36680823554217 51.2099874861118
"1438" 287.4 4.51377496258286 49.5492509446889
"1439" 287.6 4.56926160619298 49.285220683538
"1440" 287.8 5.38705343239157 47.4940332525154
"1441" 288 6.54205092400559 44.2710677543693
"1442" 288.2 7.46434105632692 40.8729111226966
"1443" 288.4 7.74564114501136 39.1201329727241
"1444" 288.6 7.72759074613872 39.134506893045
"1445" 288.8 7.64508082076785 39.2114535420317
"1446" 289 7.69914401081366 39.1359812285783
"1447" 289.2 7.5932776448129 38.6473148651082
"1448" 289.4 7.52122446104794 38.4000327506629
"1449" 289.6 7.48971815748889 38.2717171539556
"1450" 289.8 7.25681747954054 37.91732823497
"1451" 290 7.21013749094117 38.1211567529771
"1452" 290.2 7.21904447082524 38.1178333237627
"1453" 290.4 7.18165768518366 38.1709813171032
"1454" 290.6 7.24695774456637 38.3909948995969
"1455" 290.8 7.16863993921154 38.4080738476774
"1456" 291 7.28420476355357 38.5121411797996
"1457" 291.2 7.29611909904673 38.591558240973
"1458" 291.4 7.33323683654464 38.2964654045317
"1459" 291.6 7.33924721968548 38.1702223407679
"1460" 291.8 7.468565358 37.8727036173486
"1461" 292 7.64598602826923 37.7670190818043
"1462" 292.2 7.81059203842953 37.3455444634728
"1463" 292.4 9.12469642847273 35.8517121648343
"1464" 292.6 9.04176367125434 35.9027476355999
"1465" 292.8 9.5826766439337 35.0660300957784
"1466" 293 10.103361178133 34.4276508207134
"1467" 293.2 10.9071469198846 33.3458768399219
"1468" 293.4 11.9692570548297 32.2225529418834
"1469" 293.6 13.4943124002951 30.3365400307413
"1470" 293.8 15.4905375738564 28.5945869239441
"1471" 294 17.3932533449123 26.9967517509766
"1472" 294.2 19.1374402226685 25.0118775714082
"1473" 294.4 21.2503838175081 23.1691043053808
"1474" 294.6 23.3338703814971 21.924690705912
"1475" 294.8 25.5551241863625 21.2761174959389
"1476" 295 28.3153149018364 20.7487516057798
"1477" 295.2 30.6241010549074 20.8766404527963
"1478" 295.4 32.2035254337736 21.5065563951719
"1479" 295.6 33.3325193464145 22.3622565724218
"1480" 295.8 33.6151604871145 23.453436496678
"1481" 296 33.8152864046471 24.455755096583
"1482" 296.2 33.955308799283 25.61951439287
"1483" 296.4 34.683043591988 26.2195668998286
"1484" 296.6 35.7156365480828 26.6619125117615
"1485" 296.8 36.5090013658776 26.4673493771134
"1486" 297 37.93445432032 26.1153067575489
"1487" 297.2 39.0856674203892 25.0014451265176
"1488" 297.4 40.5625040899045 23.163295950681
"1489" 297.6 41.7438533660118 20.9344501608301
"1490" 297.8 42.4390243284 18.1109239861071
"1491" 298 42.5536567690331 14.7662253381141
"1492" 298.2 41.97406952425 12.0809857985025
"1493" 298.4 41.0498309719216 9.44794025586928
"1494" 298.6 40.6984254441718 9.17328311659441
"1495" 298.8 41.1182964103125 9.77505972811545
"1496" 299 41.6465560970828 8.7220839488443
"1497" 299.2 43.1861276773315 6.77369944728215
"1498" 299.4 44.2070136058674 5.7273651574027
"1499" 299.6 44.6565689469217 5.15014608156961
"1500" 299.8 45.1385000297282 4.88820256819867
"1501" 300 46.5553519171657 4.38309087273972
"1502" 300.2 49.0275177533226 3.49217192951792
"1503" 300.4 51.0463495154305 2.44406191182929
"1504" 300.6 53.4029572541461 1.7365355388608
"1505" 300.8 55.6834525151647 1.5840657376536
"1506" 301 58.7148906681166 1.73122990695024
"1507" 301.2 61.9478062844458 1.35614225744913
"1508" 301.4 64.5680487585357 0.591111384067461
"1509" 301.6 67.0540673725283 0.950053091700211
"1510" 301.8 70.2209554509755 1.3378411420668
"1511" 302 74.1536969403976 1.41567160615395
"1512" 302.2 77.8545518828011 1.12109152604798
"1513" 302.4 79.8101948199484 1.29171400606953
"1514" 302.6 80.396909442 1.0636163181147
"1515" 302.8 80.0401624014586 1.25141635727987
"1516" 303 79.9612128727438 1.09704473036823
"1517" 303.2 79.9077424079244 1.23713914299813
"1518" 303.4 79.6396477841842 1.2871903295731
"1519" 303.6 79.5901073018972 1.14921749955244
"1520" 303.8 79.6114453490909 1.1837543500101
"1521" 304 79.6117748775743 1.1800427869681
"1522" 304.2 79.5900678224423 1.11667654832158
"1523" 304.4 79.4974444499684 1.20320405000468
"1524" 304.6 79.3123199874375 1.18846792526389
"1525" 304.8 79.1461713058163 1.05682167282766
"1526" 305 79.02401139825 0.957687583916666
"1527" 305.2 78.9927041905234 0.98503271226272
"1528" 305.4 78.9927041905234 0.98503271226272
"1529" 305.6 78.6990171728115 0.924321349831513
"1530" 305.8 78.4088839980189 0.922430808303984
"1531" 306 77.8744792384719 0.913663061046192
"1532" 306.2 76.623699021 0.91987836945851
"1533" 306.4 74.5525240727273 1.12741326227071
"1534" 306.6 71.683583191 1.18346138639832
"1535" 306.8 69.2946303219397 1.85486591215395
"1536" 307 66.8514455025 2.48485554843319
"1537" 307.2 63.5281111784438 2.78191976672014
"1538" 307.4 60.3244703360122 2.80130189348645
"1539" 307.6 57.5622057645302 2.77004641394258
"1540" 307.8 55.331430169988 2.90655107260576
"1541" 308 53.6558729080879 4.30234348902625
"1542" 308.2 52.2182542231348 6.29502700141698
"1543" 308.4 51.1092359562905 8.50249460985537
"1544" 308.6 50.4075230656084 10.3979888885033
"1545" 308.8 49.4061254020442 11.6856061429441
"1546" 309 48.2050727055843 12.7928820848496
"1547" 309.2 46.4130542314971 13.4487338323632
"1548" 309.4 43.835246213073 14.3769424469395
"1549" 309.6 40.9698926693929 15.0243956901746
"1550" 309.8 38.4451150506687 14.9724886178648
"1551" 310 36.0678868769392 15.0742784411456
"1552" 310.2 32.9199051904049 16.1815309074288
"1553" 310.4 30.1938844372416 17.9842574771192
"1554" 310.6 27.5738274351758 20.4234289903065
"1555" 310.8 25.4335603050341 23.6198180197753
"1556" 311 23.5794020465503 26.9497153006818
"1557" 311.2 22.5142046422771 29.837628426666
"1558" 311.4 21.9769549017831 32.6209561972202
"1559" 311.6 21.1231875908944 35.0386529825411
"1560" 311.8 19.6407987963261 38.1404627686661
"1561" 312 18.06733825575 40.7636939767856
"1562" 312.2 16.6002986318572 43.2434342358504
"1563" 312.4 14.8567073989016 46.3407325420036
"1564" 312.6 12.6642375401503 49.6518813239666
"1565" 312.8 9.91893140656684 52.6644772948408
"1566" 313 6.98164418515001 55.1892378242389
"1567" 313.2 3.514618992 57.8130516040245
"1568" 313.4 2.63148131161223 58.832160390945
"1569" 313.6 2.20460394673058 59.7704174982101
"1570" 313.8 2.1100635345353 61.787271106583
"1571" 314 2.18779982512068 64.9621945695613
"1572" 314.2 1.58279890021667 68.6395634454889
"1573" 314.4 1.03018745186631 71.7952645650172
"1574" 314.6 0.90708181337647 72.5165296525712
"1575" 314.8 0.682032706489508 72.665613626784
"1576" 315 0.623716600313863 72.4591647286188
"1577" 315.2 0.573268646560979 72.2145336826206
"1578" 315.4 0.570079568642852 71.8564874534841
"1579" 315.6 0.396215809261679 71.7589375833375
"1580" 315.8 0.482188581219523 71.8663918546938
"1581" 316 0.943089429520004 73.2496396774689
"1582" 316.2 0.715551172023957 73.51400659735
"1583" 316.4 0.476432726533793 73.5153126655443
"1584" 316.6 0.574616929569539 73.5426394814783
"1585" 316.8 0.439327374 73.2688558692826
"1586" 317 0.353553934314298 73.0691517317175
"1587" 317.2 0.386841360292036 72.9804615035526
"1588" 317.4 0.361031406356439 72.7469723725919
"1589" 317.6 0.320148139563824 72.4658491581867
"1590" 317.8 0.302037569625 72.3379454972639
"1591" 318 0.159755408727277 71.8408019425556
"1592" 318.2 0.0649440465913007 70.9322850255063
"1593" 318.4 0.157326694743251 69.8771219955713
"1594" 318.6 1.17734378581098 69.5079541383279
"1595" 318.8 1.00095398995136 69.2132857371105
"1596" 319 1.60743479289062 68.2239300840295
"1597" 319.2 2.89769119021276 67.0436683910272
"1598" 319.4 4.96945964150262 65.2825246646533
"1599" 319.6 7.28061781832085 63.9837123631135
"1600" 319.8 9.20306824168852 62.389324477643
"1601" 320 10.1844073063636 60.9598478231402
"1602" 320.2 10.7954271203296 59.7888576331235
"1603" 320.4 10.8859561606721 59.7613585482987
"1604" 320.6 11.2907135118 59.7971180846889
"1605" 320.8 12.3220868231429 59.4902049208532
"1606" 321 14.3879714985 58.9111481424067
"1607" 321.2 16.4532709892098 58.8402068543434
"1608" 321.4 18.5971386231367 59.1856163723062
"1609" 321.6 20.3309039053828 59.5412645267405
"1610" 321.8 21.9287120679429 60.2875517263889
"1611" 322 23.1845036915455 61.147973298598
"1612" 322.2 24.3347426343818 62.1887307146343
"1613" 322.4 25.5355625210683 63.5931026599013
"1614" 322.6 26.5148539074611 65.4691240700805
"1615" 322.8 27.5307563991802 67.2010318629877
"1616" 323 28.6838683976587 69.34166069035
"1617" 323.2 29.4377502591154 71.9656157090043
"1618" 323.4 29.7469404414459 74.3536585362265
"1619" 323.6 29.5581600287561 76.6569126741023
"1620" 323.8 29.3670117337303 79.5369758485731
"1621" 324 28.6504208901429 82.4069740467525
"1622" 324.2 27.8268300852453 84.9784202971908
"1623" 324.4 27.2230041465 87.773332091756
"1624" 324.6 26.5263751180843 90.3855904315455
"1625" 324.8 25.3068640376707 93.9662565572182
"1626" 325 24.5032938250058 96.9342546494322
"1627" 325.2 23.7073603221086 99.525798444866
"1628" 325.4 22.4574559082931 101.889853746458
"1629" 325.6 21.6456097934148 103.967421795843
"1630" 325.8 21.0929440397857 106.274855517139
"1631" 326 20.1626857589667 109.804269759522
"1632" 326.2 19.3889018509076 112.327303136237
"1633" 326.4 19.2047080128833 112.510194678156
"1634" 326.6 19.211049620289 112.292092534675
"1635" 326.8 19.2143321668466 112.282168543525
"1636" 327 18.9069563846747 112.445844187136
"1637" 327.2 18.7375941212115 112.534782051697
"1638" 327.4 18.663071736 112.447434985484
"1639" 327.6 18.3468148256752 112.275429314163
"1640" 327.8 18.1700950418466 112.127972885061
"1641" 328 18.4865744388659 112.162023094517
"1642" 328.2 18.7602946556358 112.22735580171
"1643" 328.4 18.7605710091353 112.554257636307
"1644" 328.6 18.7455673785096 112.739800363819
"1645" 328.8 18.7426949887947 113.189378455558
"1646" 329 18.5623832437883 113.37315984048
"1647" 329.2 18.5699021457045 113.709550038025
"1648" 329.4 19.7217258586689 114.889438534081
"1649" 329.6 21.8295290261312 114.886243873512
"1650" 329.8 21.1038149552356 115.215008197585
"1651" 330 21.2884218893604 115.38135623628
"1652" 330.2 22.2260752466094 116.138427639389
"1653" 330.4 23.4614618575916 117.307504629313
"1654" 330.6 25.1223531009796 118.395647354919
"1655" 330.8 27.1518721308197 119.328586280102
"1656" 331 29.347582416386 119.739949367977
"1657" 331.2 31.7990644893375 120.282866408195
"1658" 331.4 34.4687839391317 120.687945901991
"1659" 331.6 37.0350422053081 121.598566152935
"1660" 331.8 39.8949194444182 122.609889193707
"1661" 332 42.4058726308528 123.076844433717
"1662" 332.2 45.0936182775 122.883859174579
"1663" 332.4 46.9238721509026 121.898812698279
"1664" 332.6 48.0481233431928 120.533898364497
"1665" 332.8 47.5728784988571 119.923182298081
"1666" 333 47.6328209421018 120.014689959859
"1667" 333.2 47.8828745691156 120.13285330971
"1668" 333.4 48.6450131822675 120.206103565819
"1669" 333.6 50.2622519836887 119.977984483399
"1670" 333.8 52.4032526077355 119.946431173186
"1671" 334 54.8677028918781 119.784990119084
"1672" 334.2 57.5361957306429 120.241852362006
"1673" 334.4 60.3115848465 120.68649778918
"1674" 334.6 62.9773144078554 121.252219172202
"1675" 334.8 65.2306233982037 121.748999344741
"1676" 335 68.8972185847297 121.653085873511
"1677" 335.2 71.1265081649595 120.675285036842
"1678" 335.4 72.633640007031 118.917945641181
"1679" 335.6 73.3746228405 117.813666679996
"1680" 335.8 74.771850723 115.856750278579
"1681" 336 75.8763822557379 113.109753801634
"1682" 336.2 75.6972626648684 111.733963689086
"1683" 336.4 75.222776431089 111.57702376269
"1684" 336.6 75.2632308269371 111.780012816036
"1685" 336.8 75.5072528248831 111.961328547259
"1686" 337 75.7826722298698 112.486054872776
"1687" 337.2 76.3622702930204 112.688362164195
"1688" 337.4 78.2872227814375 112.759071451556
"1689" 337.6 80.849505092396 113.311421337513
"1690" 337.8 83.2060392202774 114.709977545604
"1691" 338 85.5019505833831 116.812429290804
"1692" 338.2 87.5838201338466 118.822317997067
"1693" 338.4 90.0482963437736 120.428858807908
"1694" 338.6 91.858094350331 120.086021530642
"1695" 338.8 93.7550291092403 119.370593527701
"1696" 339 96.7451247698543 118.28228726222
"1697" 339.2 99.4708033989871 117.207842161902
"1698" 339.4 102.19779816446 116.300929532609
"1699" 339.6 105.034970817018 114.771457409871
"1700" 339.8 107.234209832255 113.144881214768
"1701" 340 110.710498248 111.792108645423
"1702" 340.2 113.76802295014 111.150127605065
"1703" 340.4 116.229321458579 111.211405566087
"1704" 340.6 116.64622795073 111.034530305976
"1705" 340.8 116.610729487787 111.143668865271
"1706" 341 116.615383582244 111.137305810511
"1707" 341.2 116.570303653727 110.958409904414
"1708" 341.4 116.608632172075 110.53760771474
"1709" 341.6 118.328556948542 109.265341746535
"1710" 341.8 120.897401732625 107.73837904307
"1711" 342 122.507348089491 106.630997053735
"1712" 342.2 123.798084991691 105.505759963331
"1713" 342.4 125.401903483627 103.677840033991
"1714" 342.6 126.440381711497 101.328296742509
"1715" 342.8 127.90521298415 99.1023005299178
"1716" 343 129.165046219529 96.2784061367042
"1717" 343.2 129.745146367255 93.8708457425359
"1718" 343.4 130.983107952642 90.9600257666436
"1719" 343.6 132.409074700365 88.7562253366585
"1720" 343.8 133.236873754981 87.1787142030185
"1721" 344 133.308227356547 86.9478891033417
"1722" 344.2 133.41655079198 87.0657065978276
"1723" 344.4 133.191463697266 87.3356248338399
"1724" 344.6 133.168409460713 87.4455996318315
"1725" 344.8 133.288195133519 87.5134553558795
"1726" 345 133.331673938771 87.5353756107746
"1727" 345.2 133.32048155091 87.6581408763089
"1728" 345.4 133.335858009 87.6534880257404
"1729" 345.6 133.230699860968 87.7442042711655
"1730" 345.8 133.42152684693 87.8579742855389
"1731" 346 133.568596915464 87.7345815995674
"1732" 346.2 133.477993335882 87.5929506626536
"1733" 346.4 133.83962006452 87.3375290329289
"1734" 346.6 133.90991244436 86.7724323592089
"1735" 346.8 132.876191404722 84.0752099944167
"1736" 347 131.694996732614 82.7962599088889
"1737" 347.2 131.690479054146 82.510923480787
"1738" 347.4 131.680627520488 81.9307887764771
"1739" 347.6 131.70447037179 81.554207221857
"1740" 347.8 131.770754239125 80.2464929657222
"1741" 348 131.134612809902 78.8404398660357
"1742" 348.2 130.054537001814 77.1654860133441
"1743" 348.4 128.400846122007 75.5421350371524
"1744" 348.6 126.488264996942 74.1010572545235
"1745" 348.8 124.255913576434 72.8422127358399
"1746" 349 122.08124209672 71.7198914082074
"1747" 349.2 120.590911520696 70.918724707774
"1748" 349.4 117.996277764263 70.4314975859546
"1749" 349.6 116.287069805562 70.9844977157721
"1750" 349.8 114.776458547106 71.9676479801604
"1751" 350 113.055479426104 73.3222113080318
"1752" 350.2 111.136612768647 75.2242858964227
"1753" 350.4 109.917672357834 77.405222517028
"1754" 350.6 108.442872503543 79.8397323855718
"1755" 350.8 106.588987915635 82.2360056339273
"1756" 351 104.958144018755 84.8208039839663
"1757" 351.2 103.480383602862 87.5999476307639
"1758" 351.4 101.836372435274 90.1046828048105
"1759" 351.6 100.403321160106 93.5163124764664
"1760" 351.8 100.039973890445 96.5090602294363
"1761" 352 99.7622603936591 99.6619867052071
"1762" 352.2 99.2017481876222 103.002451276044
"1763" 352.4 98.5350703002828 106.723262807144
"1764" 352.6 98.6913114025745 110.132211890846
"1765" 352.8 99.2800849525252 112.945843130846
"1766" 353 99.7763157974077 115.543263047797
"1767" 353.2 100.12949226611 119.527113118036
"1768" 353.4 99.6463851712105 122.643030151606
"1769" 353.6 99.7040382755364 124.611338983121
"1770" 353.8 99.7756675397925 124.106765842115
"1771" 354 99.390669549284 123.459415565587
"1772" 354.2 98.5123838760741 123.486799037
"1773" 354.4 96.3354481428529 124.049522721877
"1774" 354.6 93.6031459155 124.633687121585
"1775" 354.8 90.305884786061 125.155747318371
"1776" 355 87.33974637578 125.950028435429
"1777" 355.2 84.3399408421863 126.665224082423
"1778" 355.4 81.4978121556706 127.955768549359
"1779" 355.6 78.2217031756098 129.562419455706
"1780" 355.8 75.183471284858 130.891934590202
"1781" 356 71.8051827320178 131.954651159032
"1782" 356.2 68.2194615983103 132.923727265251
"1783" 356.4 66.4513332460894 133.388254280772
"1784" 356.6 66.394993585024 133.515312533817
"1785" 356.8 66.3450899493636 133.320906692762
"1786" 357 65.5087323476743 132.570778028306
"1787" 357.2 62.3857868931302 130.846455889877
"1788" 357.4 58.9718548278214 128.962639949407
"1789" 357.6 55.844438807319 127.701856864693
"1790" 357.8 52.3292410255192 126.500316378062
"1791" 358 48.4866402111188 125.396735108683
"1792" 358.2 45.0567308114026 124.451273113019
"1793" 358.4 41.0067044411154 123.773651728312
"1794" 358.6 37.2756684653121 122.901413844997
"1795" 358.8 33.3598682389245 122.439761039153
"1796" 359 30.1430119764302 122.202294274883
"1797" 359.2 28.8693631857241 121.078101529285
"1798" 359.4 27.4999730555738 119.374185688922
"1799" 359.6 25.8724096874521 117.362954317022
"1800" 359.8 23.9917623731452 114.760632598792
"1801" 360 21.6864746472097 111.465494673937
"1802" 360.2 19.8312859400934 108.386567699971
"1803" 360.4 17.894872577173 105.596379448478
"1804" 360.6 15.1426983375241 103.056739484873
"1805" 360.8 11.8256179581223 100.482007215128
"1806" 361 8.73899142405154 97.4979497190126
"1807" 361.2 7.29771582366667 94.0828564392698
"1808" 361.4 6.91095753715384 90.9564381387114
"1809" 361.6 6.78195191719761 87.0119992652841
"1810" 361.8 6.78454932 82.9644324121357
"1811" 362 6.8480867616039 79.4110414593954
"1812" 362.2 6.29073675408589 75.6869704832386
"1813" 362.4 4.7442306652069 71.4857444767854
"1814" 362.6 2.86372080367894 67.6602371947415
"1815" 362.8 1.76776967157143 64.2873570131746
"1816" 363 1.88502094193023 62.0468824056563
"1817" 363.2 3.09627073417415 59.9186778570237
"1818" 363.4 4.56087840291329 56.7048178284553
"1819" 363.6 6.11417489008839 52.9407530524027
"1820" 363.8 7.56660734259322 49.3480155875329
"1821" 364 8.40588804724845 45.1551255527336
"1822" 364.2 9.24659784333963 40.7951968907568
"1823" 364.4 9.54076846310982 37.7724968053629
"1824" 364.6 9.7055202465 37.4967028979459
"1825" 364.8 9.9198124106591 37.5317967467639
"1826" 365 10.6872844422176 36.9895855410477
"1827" 365.2 12.6077558961016 34.6363730549691
"1828" 365.4 14.8124567314865 31.6716686672132
"1829" 365.6 16.5555723638965 28.3525726487337
"1830" 365.8 18.543674185712 25.1078491232313
"1831" 366 20.2867303419447 21.8659360369939
"1832" 366.2 22.5885375244509 19.7617222162473
"1833" 366.4 25.4363103319322 18.0175810976516
"1834" 366.6 28.5309334999615 16.1738621064274
"1835" 366.8 31.0106221815084 13.8341662687269
"1836" 367 32.785973708617 12.224976968458
"1837" 367.2 35.2130440856087 10.0105448544813
"1838" 367.4 37.4651260319514 7.97891637596997
"1839" 367.6 39.6609536321397 7.15669529789447
"1840" 367.8 42.7441277562331 7.08374210860054
"1841" 368 45.470383209 6.72298258840912
"1842" 368.2 49.3076720237119 5.65314478805838
"1843" 368.4 52.8967055502692 3.6749230518834
"1844" 368.6 55.7675787264134 2.20778515710118
"1845" 368.8 59.0481095077371 1.42484857495746
"1846" 369 63.1989544149935 0.95496770575902
"1847" 369.2 67.4342414668628 0.956792928848889
"1848" 369.4 70.862393205 1.06859289712307
"1849" 369.6 73.782889402939 1.56539840434621
"1850" 369.8 77.0154199572727 1.70502031925253
"1851" 370 81.02075431308 1.74357815702603
"1852" 370.2 84.6829663823928 2.19495487651389
"1853" 370.4 87.8001693795405 3.14629524542267
"1854" 370.6 90.3160978080937 4.17636168827014
"1855" 370.8 92.8043184815686 5.76358802220261
"1856" 371 96.3020753027793 7.48655213488199
"1857" 371.2 99.4813431826168 8.52771379248171
"1858" 371.4 102.244896514275 9.87159577072123
"1859" 371.6 104.283995990524 11.3441667479986
"1860" 371.8 106.49756568313 13.0524752236852
"1861" 372 108.799251207567 14.8179727195818
"1862" 372.2 111.727274859795 16.9370773864343
"1863" 372.4 114.864520456299 19.3970232590099
"1864" 372.6 116.262208905758 20.689561942531
"1865" 372.8 119.237443188818 23.601774197763
"1866" 373 121.146520323109 25.8061405839616
"1867" 373.2 122.85643571452 28.3464138320289
"1868" 373.4 124.734435900434 31.6964167400398
"1869" 373.6 126.86453883738 34.9685388742079
"1870" 373.8 128.372029237831 37.8743825649993
"1871" 374 129.903101260602 41.2569350976156
"1872" 374.2 131.313825608154 44.6018397015235
"1873" 374.4 132.694603767447 48.1667436510193
"1874" 374.6 133.554198420777 51.2867142022202
"1875" 374.8 134.511782177731 55.1112391947452
"1876" 375 135.138191738981 58.8860854238578
"1877" 375.2 134.927299006653 61.8688006138073
"1878" 375.4 134.987021293832 64.8482456187278
"1879" 375.6 135.197366946269 66.9669651301389
"1880" 375.8 135.413330918078 70.5806300449477
"1881" 376 135.438353298857 74.0178296187771
"1882" 376.2 135.072180528535 77.0629558952137
"1883" 376.4 134.539048139729 79.6354776615147
"1884" 376.6 134.168570025078 82.1762208886536
"1885" 376.8 133.409534028242 85.0304222481063
"1886" 377 132.900598481056 87.4972656286667
"1887" 377.2 132.459966326245 89.3151187903983
"1888" 377.4 132.395641463369 89.6946876706468
"1889" 377.6 132.509228871079 89.6413343227968
"1890" 377.8 132.576748124673 89.4050885134603
"1891" 378 132.611895998324 89.3362342753466
"1892" 378.2 132.622363927917 88.997815598122
"1893" 378.4 132.650001604986 89.0587283584716
"1894" 378.6 132.714853901391 88.8904936812423
"1895" 378.8 132.5597129816 88.7416494956666
"1896" 379 132.642810562419 88.5840918484238
"1897" 379.2 132.680246389338 88.4720017095043
"1898" 379.4 132.571880627007 88.2974915285286
"1899" 379.6 132.596846604879 88.262660467496
"1900" 379.8 132.485071042187 88.3009377964038
"1901" 380 132.441842164007 88.4996433091826
"1902" 380.2 132.283641829296 88.6752281345741
"1903" 380.4 132.317417278364 89.1432830765071
"1904" 380.6 132.112605852019 89.4390737871389
"1905" 380.8 131.955502247481 89.6796817788518
"1906" 381 131.757533739444 90.5892477644259
"1907" 381.2 130.995847834311 92.0732534083799
"1908" 381.4 129.932443758544 94.2935433506452
"1909" 381.6 128.690325325219 96.5812940939857
"1910" 381.8 127.3813037595 99.2646565284902
"1911" 382 126.219024076196 101.559017883312
"1912" 382.2 124.874146526745 103.544863637798
"1913" 382.4 123.665265261074 105.623586046509
"1914" 382.6 122.047728775871 108.04864075593
"1915" 382.8 120.907312594243 109.526041177309
"1916" 383 120.581970035744 109.816082777102
"1917" 383.2 120.598092904453 109.816257430193
"1918" 383.4 120.596720111685 109.831109411556
"1919" 383.6 120.582210648808 109.86719756644
"1920" 383.8 120.581283157423 109.899616215697
"1921" 384 120.55832784368 109.915231576755
"1922" 384.2 120.069000233774 109.969681199927
"1923" 384.4 119.057718354 110.615536508814
"1924" 384.6 117.413519263993 111.881411188322
"1925" 384.8 115.211392452101 113.519228039345
"1926" 385 113.529040101974 116.172175253811
"1927" 385.2 112.29991193228 118.063282939093
"1928" 385.4 110.451841007095 119.737958487528
"1929" 385.6 108.51126180774 121.081529234285
"1930" 385.8 106.607229937466 122.505100153895
"1931" 386 104.373384953765 123.797133933543
"1932" 386.2 102.304949366356 124.973801227465
"1933" 386.4 100.838982059834 125.950133583237
"1934" 386.6 99.3978183675 126.367363990337
"1935" 386.8 96.9226793229107 127.34049669421
"1936" 387 93.7845561862276 128.536900430476
"1937" 387.2 90.7286773408966 129.482109815648
"1938" 387.4 87.996640886482 129.595730868018
"1939" 387.6 84.9198457750208 129.302056977556
"1940" 387.8 82.6043748036127 128.436899179938
"1941" 388 80.7830263576584 127.264001412653
"1942" 388.2 79.9048057276169 126.610169799006
"1943" 388.4 79.9562005353774 126.316548513813
"1944" 388.6 79.387275104236 126.245125181032
"1945" 388.8 78.7465790143442 126.342090157681
"1946" 389 77.3431534795882 126.358306906948
"1947" 389.2 74.9231649415688 127.142532475033
"1948" 389.4 72.1627706423254 128.313941977469
"1949" 389.6 69.1649493500964 129.591619488539
"1950" 389.8 66.0373051083775 130.890944987452
"1951" 390 62.146280382487 131.968910714421
"1952" 390.2 58.1894464513902 131.994056223072
"1953" 390.4 54.894226571037 130.771460149481
"1954" 390.6 51.7470696727222 128.617510296907
"1955" 390.8 48.8984680212727 125.850610815253
"1956" 391 46.4582275090175 123.158473469064
"1957" 391.2 43.7470692836071 120.434950507907
"1958" 391.4 40.5700869964906 118.046436864983
"1959" 391.6 37.6851248053252 116.332652115202
"1960" 391.8 34.9683027624295 114.15419446857
"1961" 392 31.8010257722571 112.136949231437
"1962" 392.2 28.2518087565 110.4529924883
"1963" 392.4 25.0068355871342 108.731487082407
"1964" 392.6 20.4155693768084 106.490398231685
"1965" 392.8 16.7368752424432 103.781512842451
"1966" 393 13.476429249339 100.233762651347
"1967" 393.2 10.4925225274076 96.1916862418889
"1968" 393.4 8.40540129877298 92.1131142542781
"1969" 393.6 6.77418403631667 88.1458905528056
"1970" 393.8 5.90681011993902 84.0321633980291
"1971" 394 5.87127576643708 79.8600569161273
"1972" 394.2 5.99803900891666 74.2624705464722
"1973" 394.4 6.32365159545455 69.6962915635616
"1974" 394.6 6.83398137333333 65.1674884597222
"1975" 394.8 7.00989652728303 60.5672273457757
"1976" 395 6.58321354637196 55.7081476821206
"1977" 395.2 5.8063150014035 50.6631607137661
"1978" 395.4 5.4578937684716 47.175355812315
"1979" 395.6 5.70115638213793 46.7154380289061
"1980" 395.8 6.51985570441622 46.0060212057429
"1981" 396 8.83611261963077 44.3780195263504
"1982" 396.2 11.4144612223822 41.6097216265905
"1983" 396.4 14.0786612797784 38.2109157800619
"1984" 396.6 15.9216947416607 34.4299869606389
"1985" 396.8 17.0063886432426 30.2683610330013
"1986" 397 18.2001349392545 26.0669953838889
"1987" 397.2 19.8752685734749 22.3591976441291
"1988" 397.4 22.7522765579333 19.6535385321056
"1989" 397.6 25.5291162526348 17.6783018931642
"1990" 397.8 28.6496692607605 14.8618424511703
"1991" 398 30.2257233312 13.3608949711632
"1992" 398.2 31.261419411232 12.7447681018889
"1993" 398.4 33.7398224091479 12.1665389120368
"1994" 398.6 37.430933653467 10.7852858135812
"1995" 398.8 41.1031712623729 9.33294792816007
"1996" 399 45.186253005163 6.93379778690519
"1997" 399.2 49.15707208915 4.72093212810556
"1998" 399.4 53.5873534262169 2.66446505453949
"1999" 399.6 57.5382345784237 1.45474498154991
"2000" 399.8 60.39361116 1.5578219974775
"2001" 400 64.0916265026481 2.64465460187037
"2002" 400.2 67.6916702618148 3.61115318266667
"2003" 400.4 71.9170622042264 4.52161433483229
"2004" 400.6 75.8035598597006 4.45882202308634
"2005" 400.8 79.8484158720364 4.00347052065253
"2006" 401 84.2011487092166 4.08956311613093
"2007" 401.2 88.0332923993851 3.98134134396963
"2008" 401.4 90.8170318095 4.99910396474332
"2009" 401.6 93.9393968834899 7.08682534774795
"2010" 401.8 97.3491585321557 9.15889123823021
"2011" 402 100.25743559596 10.3994705078489
"2012" 402.2 103.847416129808 11.4468926206966
"2013" 402.4 106.605435728532 12.4800055769953
"2014" 402.6 109.065836796615 14.3551472238889
"2015" 402.8 112.321847004612 17.5600135686586
"2016" 403 114.861994507007 19.8544101560634
"2017" 403.2 117.588063686214 22.5429839286032
"2018" 403.4 120.580448727463 25.433959146537
"2019" 403.6 123.056688953981 28.5680387351373
"2020" 403.8 125.289605681942 31.9081845899863
"2021" 404 127.076125114863 35.5133101828144
"2022" 404.2 128.362618558811 38.7576576831755
"2023" 404.4 129.983180859241 41.8710445045385
"2024" 404.6 131.229269606963 44.3653941764168
"2025" 404.8 132.004146906563 47.0074138987139
"2026" 405 132.71640641166 50.3354087524289
"2027" 405.2 133.399444865763 52.9454942820073
"2028" 405.4 133.949824836019 55.3561634861932
"2029" 405.6 134.1825363975 58.2500237118446
"2030" 405.8 134.241410351327 61.6940192063174
"2031" 406 134.267944464649 65.2359064916254
"2032" 406.2 134.791641574398 67.6877029909945
"2033" 406.4 135.5105285103 69.1954456504359
"2034" 406.6 135.307012286384 69.8109421662597
"2035" 406.8 134.778587410037 70.9759687103704
"2036" 407 133.712424329571 72.6063816274733
"2037" 407.2 132.267187433595 74.5687763912754
"2038" 407.4 130.572434588593 75.9318155706666
"2039" 407.6 128.348783721561 77.364418072747
"2040" 407.8 126.22973773455 78.2149143044264
"2041" 408 124.118377945586 79.2771106289653
"2042" 408.2 122.712975682189 80.1570770517974
"2043" 408.4 122.093834282599 80.8156894079462
"2044" 408.6 121.877650935863 81.4114253627827
"2045" 408.8 121.847282018233 83.2255475764077
"2046" 409 121.893069636969 86.2000157803889
"2047" 409.2 122.152111162174 89.7724477259324
"2048" 409.4 122.464809667049 93.3169598753434
"2049" 409.6 122.583242635426 96.6153062817187
"2050" 409.8 122.299822245586 100.676091261047
"2051" 410 121.141670605344 104.482191745408
"2052" 410.2 119.321023833119 107.823063921982
"2053" 410.4 116.91641661126 111.441116019301
"2054" 410.6 114.717413162638 115.262375167314
"2055" 410.8 112.213197561341 118.599329825565
"2056" 411 109.687065160841 120.494602981287
"2057" 411.2 107.263175067624 121.483439268045
"2058" 411.4 104.098910300467 122.446548488395
"2059" 411.6 100.371947855275 122.844752458948
"2060" 411.8 96.4963665547748 123.663144653611
"2061" 412 93.0339487773484 124.477216304115
"2062" 412.2 89.2754410909313 125.035772288439
"2063" 412.4 85.3148575936242 125.68204531101
"2064" 412.6 81.7585426812884 126.210335522177
"2065" 412.8 78.2109878738049 126.80004795181
"2066" 413 74.740943079449 127.859985877583
"2067" 413.2 71.1624762625325 128.811845151162
"2068" 413.4 67.3525694181737 130.534314055667
"2069" 413.6 65.8428826563036 131.872302226657
"2070" 413.8 64.6142576067654 133.041069955079
"2071" 414 62.65906671675 133.477240057075
"2072" 414.2 60.9305227035714 133.345433128032
"2073" 414.4 58.4088297961919 132.924416991674
"2074" 414.6 54.5807206691883 131.512604941954
"2075" 414.8 50.961975384 129.308228662248
"2076" 415 48.9610159363276 127.659705856268
"2077" 415.2 46.4201790374489 124.812931086588
"2078" 415.4 43.9409236243602 121.090729894156
"2079" 415.6 42.1409458135988 117.806685080784
"2080" 415.8 40.4480134659941 115.095232880019
"2081" 416 38.4591051490943 113.60753592321
"2082" 416.2 35.2074294933455 111.909518829343
"2083" 416.4 32.9016264273818 110.566648966453
"2084" 416.6 29.654597745 109.548611775337
"2085" 416.8 24.9663105649012 108.538919187604
"2086" 417 20.3188910475 106.693986227835
"2087" 417.2 15.9669657662294 104.236692529442
"2088" 417.4 11.8654205711576 101.632683092579
"2089" 417.6 8.94702716843005 97.8039617123604
"2090" 417.8 6.96393256354054 93.35828946237
"2091" 418 5.34262484703448 89.0106069282682
"2092" 418.2 3.91616980836306 84.3180541920991
"2093" 418.4 3.43074740241818 80.2662345279616
"2094" 418.6 3.32550455948345 76.6417224817631
"2095" 418.8 3.49125051465958 71.9892766133782
"2096" 419 3.12509908191279 67.5968174294412
"2097" 419.2 2.70304716637724 62.2527490027871
"2098" 419.4 3.23309599084482 57.5463734716992
"2099" 419.6 4.44818966175 53.0931307138175
"2100" 419.8 5.43391511751956 49.7732645767436
"2101" 420 6.61545289918604 45.985648773447
"2102" 420.2 8.03118783373548 41.5814161803534
"2103" 420.4 9.43173110924572 37.4638784844432
"2104" 420.6 11.4842921359687 33.9644867456858
"2105" 420.8 14.7902769027809 30.3507847898833
"2106" 421 18.6628709182833 27.1747410223556
"2107" 421.2 22.5824087607486 24.5600763730788
"2108" 421.4 25.6127859042 21.9452613921517
"2109" 421.6 28.8749123504835 18.4868716795098
"2110" 421.8 31.7136430747912 14.7018372346691
"2111" 422 34.8279271916761 10.7871093913378
"2112" 422.2 38.7943061803425 7.65278328895519
"2113" 422.4 43.0360774317541 5.95285615664299
"2114" 422.6 47.3428176493916 4.94245479831058
"2115" 422.8 51.9837253338171 4.03366275259746
"2116" 423 56.6069176801132 3.37528957388889
"2117" 423.2 62.3181735421132 2.42646413922851
"2118" 423.4 67.3600019460723 1.0809843789913
"2119" 423.6 71.8680443640577 0.67959375340812
"2120" 423.8 76.2762303979157 1.66966349396118
"2121" 424 81.3308170192454 3.40447937950239
"2122" 424.2 85.7141435654438 4.68418010458264
"2123" 424.4 90.8500665730452 5.24304600424373
"2124" 424.6 95.4127875174906 6.1582346260587
"2125" 424.8 98.8815429354791 7.39422429615835
"2126" 425 100.839762745614 8.69955738873099
"2127" 425.2 103.7105487556 10.7417758881616
"2128" 425.4 106.63063002321 12.8706518201691
"2129" 425.6 109.479274052798 15.2636766215948
"2130" 425.8 113.542034032684 17.9796808782437
"2131" 426 116.206158269056 20.0456956701481
"2132" 426.2 118.951214748182 22.6758829848343
"2133" 426.4 120.669467575482 24.7194273124672
"2134" 426.6 122.340692003345 27.1876063101071
"2135" 426.8 124.738500640925 30.2224166548195
"2136" 427 126.738284712244 33.3383848338075
"2137" 427.2 128.418665909944 36.7408719076591
"2138" 427.4 129.940802796 40.0373585668319
"2139" 427.6 131.208218066327 43.3884246637927
"2140" 427.8 132.447600476869 46.1427351089709
"2141" 428 133.426753327759 49.0880969233889
"2142" 428.2 134.634738940826 52.7985727314161
"2143" 428.4 134.863286902326 55.4564143603889
"2144" 428.6 135.120286478704 59.0526566252592
"2145" 428.8 135.576983727 62.430708751237
"2146" 429 135.855452799768 63.8912978622282
"2147" 429.2 135.739005051808 63.8109683219787
"2148" 429.4 135.665910247178 63.7654047967539
"2149" 429.6 135.651782444126 63.771293315869
"2150" 429.8 135.628062846721 63.9508315059798
"2151" 430 135.379011918212 64.1656937553312
"2152" 430.2 134.721904935423 65.5192219277903
"2153" 430.4 134.300019427107 68.2055765887547
"2154" 430.6 134.659197781902 71.7400788581511
"2155" 430.8 135.274390046775 74.6944974453952
"2156" 431 134.882232176424 77.3223282274849
"2157" 431.2 133.964262987 80.6127970774775
"2158" 431.4 133.314871032535 84.176784686029
"2159" 431.6 132.374490391204 88.1980787650926
"2160" 431.8 131.056847256375 92.0316926747451
"2161" 432 129.739251866218 95.5174301946494
"2162" 432.2 127.8373144515 99.7761233152243
"2163" 432.4 126.398258863748 103.03153130803
"2164" 432.6 124.401071231025 105.87551652265
"2165" 432.8 122.697116718497 108.273427831202
"2166" 433 120.440632509264 110.105030388568
"2167" 433.2 117.647021039435 112.657194850272
"2168" 433.4 115.067403827901 115.465335703538
"2169" 433.6 113.75422143194 117.301941896152
"2170" 433.8 112.265041263692 118.585398282137
"2171" 434 109.554767712989 120.151482429724
"2172" 434.2 106.509592707266 121.494735711528
"2173" 434.4 104.262014943329 121.750689124964
"2174" 434.6 101.091847264927 122.032890292598
"2175" 434.8 98.135465361039 122.366526115058
"2176" 435 95.2981203098113 123.579180229247
"2177" 435.2 92.8374778692115 124.338129025447
"2178" 435.4 89.7905004894527 124.96929963672
"2179" 435.6 86.7424442002125 125.989647421783
"2180" 435.8 83.8221304218488 127.931135216191
"2181" 436 81.7313032187758 130.432435426044
"2182" 436.2 81.4989935402057 131.309662949649
"2183" 436.4 81.5293136215345 131.332278932303
"2184" 436.6 81.5306181376833 131.208892256106
"2185" 436.8 80.680525848 130.322365268604
"2186" 437 77.2792000085793 129.023732310075
"2187" 437.2 73.092378655461 127.157736725967
"2188" 437.4 69.1886039220932 124.817061707796
"2189" 437.6 66.0765267702692 122.565867386812
"2190" 437.8 62.6948506399548 119.818923148863
"2191" 438 59.3389563766258 117.832631481082
"2192" 438.2 55.657286693625 116.965287972067
"2193" 438.4 50.8672184994118 115.880795685379
"2194" 438.6 45.9198266738487 113.979055634889
"2195" 438.8 40.9420367670559 112.26319713505
"2196" 439 36.3556796112256 110.11066432381
"2197" 439.2 32.4964966955625 108.220120297464
"2198" 439.4 27.7822263177143 106.0382657273
"2199" 439.6 22.9870011969146 103.240219250377
"2200" 439.8 18.5640777297614 99.7576445559457
"2201" 440 14.5117703972428 96.1713766786056
"2202" 440.2 10.7952498622333 91.7143442890555
"2203" 440.4 7.86927054527473 87.3812554110867
"2204" 440.6 4.92969003643094 82.4407794346955
"2205" 440.8 2.48989346736548 78.1512785050767
"2206" 441 1.96267554656805 74.170899544309
"2207" 441.2 1.82421855008621 69.581307098182
"2208" 441.4 2.20840456751785 65.021961774996
"2209" 441.6 2.87547705934338 61.1090567385154
"2210" 441.8 3.53931490947337 56.6070254786226
"2211" 442 4.68705707598774 51.7562696934288
"2212" 442.2 5.63207476552325 46.5154907414412
"2213" 442.4 6.61431768633333 41.8561591039766
"2214" 442.6 8.89830619794736 36.9441175237134
"2215" 442.8 11.0150710142419 32.9134679120986
"2216" 443 13.983618510419 28.8023498651124
"2217" 443.2 16.6574182422809 25.2470015204395
"2218" 443.4 19.3015961036066 21.9126492435282
"2219" 443.6 22.3820399846308 18.6153319920889
"2220" 443.8 25.7823064668377 15.7305995487004
"2221" 444 29.2415842501719 13.228568079592
"2222" 444.2 33.0462528252554 11.0369228521987
"2223" 444.4 36.6656252679016 8.95586385582671
"2224" 444.6 40.6844146095587 6.4500586491347
"2225" 444.8 44.1573373496292 4.54195085302934
"2226" 445 47.3097648517912 3.41912856597131
"2227" 445.2 50.8085789545307 2.32678473163191
"2228" 445.4 54.9263200310414 2.01179482508415
"2229" 445.6 59.7538159648916 1.25428092744311
"2230" 445.8 64.4800287584148 0.593309732190025
"2231" 446 68.8601218114682 0.344510369767501
"2232" 446.2 72.8011703704737 0.0261119421695898
"2233" 446.4 76.0402463165 0.303640507851852
"2234" 446.6 77.9792445142733 0.893341627249136
"2235" 446.8 79.475130534589 1.65039659909748
"2236" 447 82.1472675555 3.14086729663572
"2237" 447.2 85.9641001586299 3.97086367066162
"2238" 447.4 89.7778410162353 4.28668952261438
"2239" 447.6 92.0844347754774 5.07870232845018
"2240" 447.8 95.495398051537 6.73566822998148
"2241" 448 99.6918402591056 8.56014657764044
"2242" 448.2 103.779462853482 10.3162819393007
"2243" 448.4 107.732336831735 12.9389696657664
"2244" 448.6 111.458010496298 16.0862501538814
"2245" 448.8 114.6574932315 19.1353232252686
"2246" 449 117.389763578136 21.9827364704652
"2247" 449.2 120.714806292806 25.6378659474014
"2248" 449.4 123.281498508352 28.8024710305185
"2249" 449.6 125.568603613189 32.7267700178584
"2250" 449.8 127.808320867036 36.6529090503252
"2251" 450 129.7197488325 40.6864210380408
"2252" 450.2 130.715090623849 44.7617567864549
"2253" 450.4 131.542685053898 48.716873164746
"2254" 450.6 132.496884443168 50.6373194189082
"2255" 450.8 132.981220249265 51.1597182583166
"2256" 451 133.261280831315 51.4413108592407
"2257" 451.2 133.431960872062 52.4781279728264
"2258" 451.4 133.419539413571 55.1807975255011
"2259" 451.6 133.319341942308 58.7478949957686
"2260" 451.8 133.769479832688 62.6004516105837
"2261" 452 133.953569987879 66.0685573145936
"2262" 452.2 134.196885424093 69.8684941795
"2263" 452.4 134.842123291286 73.1539485544344
"2264" 452.6 134.701218573294 76.4824829412614
"2265" 452.8 134.141766990526 80.4006546034343
"2266" 453 132.468832515018 84.3502327033536
"2267" 453.2 130.446830920912 87.3474430096608
"2268" 453.4 128.60272724383 90.9558824241342
"2269" 453.6 127.813350203978 94.4983481954222
"2270" 453.8 127.436096429787 98.2132259907825
"2271" 454 127.132904622457 100.637437875803
"2272" 454.2 125.626954734635 103.084453350171
"2273" 454.4 123.409569798737 106.014580605797
"2274" 454.6 120.874936128273 109.214462860707
"2275" 454.8 118.408583996904 112.109664486274
"2276" 455 115.4552338872 115.502510883826
"2277" 455.2 112.153289283068 118.535696559639
"2278" 455.4 108.420441189276 121.103342581354
"2279" 455.6 105.049165951227 122.995016018855
"2280" 455.8 101.333131196069 124.784750025613
"2281" 456 98.3044361951292 126.274028819147
"2282" 456.2 95.055285654614 127.179284498556
"2283" 456.4 91.3377489848675 128.170852366118
"2284" 456.6 87.7576644014724 128.980370350564
"2285" 456.8 84.202051374871 129.506699485728
"2286" 457 80.0740302876145 129.895880604142
"2287" 457.2 77.1509237487516 130.132734106207
"2288" 457.4 73.9878195499573 131.043361231425
"2289" 457.6 70.8676317054033 132.404591339922
"2290" 457.8 67.1871931640059 133.996180735273
"2291" 458 63.1868514736886 134.185938569925
"2292" 458.2 58.6868150435 133.318516016685
"2293" 458.4 54.6596474485 131.975925760061
"2294" 458.6 50.75109824448 129.555395407397
"2295" 458.8 47.8611979238619 126.014435512016
"2296" 459 45.1688330587988 122.691475225806
"2297" 459.2 42.4340851449053 119.097358508658
"2298" 459.4 39.9098268531977 116.121404604273
"2299" 459.6 36.7647644557895 113.320264175889
"2300" 459.8 33.8970964098994 110.482393275581
"2301" 460 30.5722460469053 106.980533350522
"2302" 460.2 27.0696268569107 103.667139325264
"2303" 460.4 23.6003582313684 100.113614342836
"2304" 460.6 20.240620078569 96.3696356589751
"2305" 460.8 17.4048953368114 92.806125563066
"2306" 461 14.4618132463898 88.8854284225838
"2307" 461.2 11.638452297661 84.8235014230245
"2308" 461.4 9.25851060178285 80.622875514626
"2309" 461.6 7.37858264284338 76.2043766956419
"2310" 461.8 6.09756096672414 71.5425368439406
"2311" 462 5.77362950151852 66.7385569802592
"2312" 462.2 4.73150589441478 62.2090268151389
"2313" 462.4 3.39803770560335 57.9253488319671
"2314" 462.6 2.99684030121428 55.1413970159067
"2315" 462.8 3.12954590213855 51.8066038475756
"2316" 463 3.48846855307142 48.7090304092817
"2317" 463.2 5.19410478174857 46.4598327121975
"2318" 463.4 6.93812747746024 43.3037082795934
"2319" 463.6 8.68331755059016 39.8212170652331
"2320" 463.8 10.4833508107186 35.9116102668829
"2321" 464 11.8693276327841 32.2377585639287
"2322" 464.2 13.8682643954581 29.0734726070844
"2323" 464.4 16.7850359699152 25.3585774496347
"2324" 464.6 19.9317184595196 22.1077036979559
"2325" 464.8 23.3941826655 19.2866381275502
"2326" 465 26.413041347337 17.1488436012812
"2327" 465.2 29.0627261439167 13.9891519688889
"2328" 465.4 32.4385459465579 10.9787446819731
"2329" 465.6 36.3165485964355 8.78493556875986
"2330" 465.8 40.1949679958095 6.95623362439682
"2331" 466 44.1077237269322 5.6779580256855
"2332" 466.2 48.2695261919143 4.7238252334546
"2333" 466.4 52.6394071756364 3.06627312563321
"2334" 466.6 56.5006383490714 1.64304609775153
"2335" 466.8 60.7870439619833 0.549806205288889
"2336" 467 63.70246923 0.129695937585317
"2337" 467.2 66.1585838302687 0.37458597695764
"2338" 467.4 69.8934813654478 0.580702491845945
"2339" 467.6 73.8625927280926 0.849922314388888
"2340" 467.8 77.7087081017012 1.09808495070596
"2341" 468 82.9442142460663 1.82973129825636
"2342" 468.2 86.9126835576375 2.50879580767639
"2343" 468.4 90.2054849746886 3.4664596493859
"2344" 468.6 92.2948774358882 4.60233682354678
"2345" 468.8 96.1789004926154 6.37222764271581
"2346" 469 100.802777151694 8.37440395287733
"2347" 469.2 104.211037391471 10.159980436283
"2348" 469.4 106.183346639592 11.5181425845398
"2349" 469.6 108.657315214408 13.7419184394909
"2350" 469.8 112.68019779898 16.8182225757498
"2351" 470 116.352171202938 20.3706543281187
"2352" 470.2 118.939215575487 23.2160849765205
"2353" 470.4 121.78520913425 26.6682733028175
"2354" 470.6 124.512472519379 30.4134731948206
"2355" 470.8 126.423863833399 34.196580784214
"2356" 471 128.535707212398 37.8374859654287
"2357" 471.2 130.568358623084 41.5987820436793
"2358" 471.4 132.314483916339 45.5776441300923
"2359" 471.6 133.447662879629 49.190005781817
"2360" 471.8 134.372220019462 53.1985051718504
"2361" 472 134.75440904794 56.5557229998046
"2362" 472.2 135.066066141019 60.8508041642785
"2363" 472.4 135.247071999076 64.9725241083857
"2364" 472.6 135.501908796 69.4744959120218
"2365" 472.8 135.388018091577 73.5171748398419
"2366" 473 134.856387167065 77.6015038804538
"2367" 473.2 134.365531541812 81.1959456564014
"2368" 473.4 133.423453957804 85.1525508327968
"2369" 473.6 132.040507903236 89.1259814826343
"2370" 473.8 130.46354676 92.7100984680598
"2371" 474 128.82239093083 96.132298332587
"2372" 474.2 127.147946303314 99.7396873021242
"2373" 474.4 125.961245191825 102.409195995503
"2374" 474.6 124.214166503691 105.485037756849
"2375" 474.8 122.361561785064 107.817641873837
"2376" 475 120.052984688926 110.52107824413
"2377" 475.2 118.090909100033 112.844951917093
"2378" 475.4 116.35146173016 114.498768896989
"2379" 475.6 113.656737449888 116.188751986951
"2380" 475.8 110.431044445012 118.073438055617
"2381" 476 107.171892991328 120.296890967751
"2382" 476.2 104.154286044528 122.03802160777
"2383" 476.4 100.958452236767 123.965619185854
"2384" 476.6 98.8881492510337 125.52517785358
"2385" 476.8 97.1687311801023 126.652057242963
"2386" 477 96.9213274781864 127.250415779753
"2387" 477.2 97.104046976948 127.56996151449
"2388" 477.4 98.6800141257871 126.096568213011
"2389" 477.6 98.8380087894182 126.015641402962
"2390" 477.8 98.9416456187301 126.097315703815
"2391" 478 98.8260651707657 126.220028363546
"2392" 478.2 98.844914882608 126.224092336832
"2393" 478.4 98.7693361519167 126.217936962089
"2394" 478.6 98.8022705452919 125.955966196957
"2395" 478.8 98.2333361713554 125.502614669726
"2396" 479 96.1501416706291 124.464456119194
"2397" 479.2 93.5383556805362 122.477200881106
"2398" 479.4 91.2467806578207 120.482160289937
"2399" 479.6 88.2663209441606 118.545714677933
"2400" 479.8 84.3981679867385 116.636181186189
"2401" 480 80.5067412855 115.845631435389
"2402" 480.2 77.6354230911429 116.178329377716
"2403" 480.4 75.2979076863191 116.234209376336
"2404" 480.6 70.764192688838 116.69309087091
"2405" 480.8 66.3548708927551 116.993661449542
"2406" 481 61.7393210342937 115.694370459371
"2407" 481.2 57.02176429604 114.094710135469
"2408" 481.4 52.828389360298 112.740004149088
"2409" 481.6 47.5693917736667 111.003729503065
"2410" 481.8 42.3300595784013 109.420969992027
"2411" 482 37.8333641033006 107.263154974122
"2412" 482.2 34.6526082618614 104.24005418678
"2413" 482.4 31.4995112114107 99.764061355871
"2414" 482.6 28.5692771613018 96.2124765048948
"2415" 482.8 25.0403681786647 91.8617470839124
"2416" 483 21.958922473322 87.5901774184482
"2417" 483.2 18.6485582136936 83.21133660849
"2418" 483.4 14.9628223752982 79.6281536138538
"2419" 483.6 11.0734033643036 75.5038044530139
"2420" 483.8 7.51751215782065 70.9666567538019
"2421" 484 4.29578255307303 66.6632713146136
"2422" 484.2 2.55447610204839 63.6334567350018
"2423" 484.4 2.83940277230114 63.3881138014173
"2424" 484.6 3.02822082792857 60.5319842716925
"2425" 484.8 3.78045402722293 55.7214695227679
"2426" 485 4.42965116587262 51.3575006223857
"2427" 485.2 5.01479276027647 46.6596107608007
"2428" 485.4 6.78894290098342 41.9936529887618
"2429" 485.6 8.76623176328324 37.4627759652935
"2430" 485.8 10.7527175308525 32.9417062556758
"2431" 486 12.4495257160995 30.3113906185748
"2432" 486.2 15.5492144271719 27.264486108842
"2433" 486.4 19.5833879157472 24.4697756418439
"2434" 486.6 23.8564419628681 21.8435710182241
"2435" 486.8 27.7959050088462 18.9646764739493
"2436" 487 31.3901962951919 15.8829646255749
"2437" 487.2 34.2231222953934 12.8515667172823
"2438" 487.4 36.976322703538 9.25150252128563
"2439" 487.6 40.390660447125 6.61663505098264
"2440" 487.8 44.3987291521907 5.22515229627039
"2441" 488 49.4003433103276 4.06815645318199
"2442" 488.2 54.3172042616524 3.06776429255352
"2443" 488.4 59.3526318122881 2.25124990938041
"2444" 488.6 64.3172750666035 1.01903736325096
"2445" 488.8 69.0912130891214 0.47017579258253
"2446" 489 73.731923901 0.669704397686357
"2447" 489.2 78.019536627 2.24580041985091
"2448" 489.4 82.7840979440964 4.28234046489491
"2449" 489.6 87.3125798055102 5.31431749629705
"2450" 489.8 91.7605570407255 5.50810898145752
"2451" 490 94.9783941885714 5.79384597325624
"2452" 490.2 97.7410777884398 6.81035347322624
"2453" 490.4 99.8358063287744 8.25909454975474
"2454" 490.6 103.036651944411 10.3840987071389
"2455" 490.8 106.155367054421 12.5453970024547
"2456" 491 109.129910665601 14.5230097092648
"2457" 491.2 112.824761235375 17.2053352722014
"2458" 491.4 116.109274780606 20.3564384333396
"2459" 491.6 119.716709415 24.0605657674054
"2460" 491.8 122.64640998464 27.123274712854
"2461" 492 124.764092800733 29.9428851343389
"2462" 492.2 126.116604197595 32.7819978967907
"2463" 492.4 127.707645735988 36.5831102656633
"2464" 492.6 129.570579840423 40.5999259879502
"2465" 492.8 131.167872924261 44.6340937984106
"2466" 493 132.653608439965 48.523603065383
"2467" 493.2 133.966253797136 52.38140452267
"2468" 493.4 134.629902421519 56.4502322451197
"2469" 493.6 135.217946877497 60.3778594313208
"2470" 493.8 136.16512629756 64.1493245170032
"2471" 494 135.815888154204 66.2329413131667
"2472" 494.2 135.438934419722 68.6566432240556
"2473" 494.4 135.101562295586 72.2430081930609
"2474" 494.6 135.360401671987 75.7313858974048
"2475" 494.8 135.097161390218 78.7782974549071
"2476" 495 134.320504326252 81.5708156564833
"2477" 495.2 133.679859632038 84.6566206956248
"2478" 495.4 132.473886579 88.7239931844902
"2479" 495.6 131.059576995175 92.6563004979766
"2480" 495.8 129.252047576472 96.4527168199832
"2481" 496 127.505790341453 100.57810484521
"2482" 496.2 126.697450221351 102.813823764824
"2483" 496.4 124.75799103165 104.803554592039
"2484" 496.6 122.183701592077 107.506786882859
"2485" 496.8 120.391971860222 110.084595014093
"2486" 497 120.193508829724 110.470668178724
"2487" 497.2 120.154689159018 110.523431724183
"2488" 497.4 119.870613909076 110.532639169972
"2489" 497.6 118.094032501355 112.481544727011
"2490" 497.8 115.033366960115 115.336053426504
"2491" 498 112.085568107864 117.637767523008
"2492" 498.2 109.322567354162 119.476345258313
"2493" 498.4 106.617555650678 122.039635878058
"2494" 498.6 104.920019416918 123.524931875954
"2495" 498.8 105.324442816475 122.950642114716
"2496" 499 105.349483931383 122.923979667089
"2497" 499.2 105.418600333909 122.844042976167
"2498" 499.4 104.890702681835 122.494258179454
"2499" 499.6 102.428583562459 122.05963735947
"2500" 499.8 98.7159456724375 120.83994168591
"2501" 500 95.5140423459583 119.228037583681
"2502" 500.2 92.7441006865143 117.664105002375
"2503" 500.4 88.185419735413 114.870174516628
"2504" 500.6 85.572063018944 112.217671477609
"2505" 500.8 83.1520376469216 109.463678881046
"2506" 501 79.9446606746471 106.696467698144
"2507" 501.2 76.2751644262083 104.769700030951
"2508" 501.4 72.0964262906808 103.036576223697
"2509" 501.6 68.70494359528 101.647943503429
"2510" 501.8 64.8814804479796 101.078096360685
"2511" 502 60.9064399737674 100.840677132145
"2512" 502.2 56.5649684288357 100.06287033906
"2513" 502.4 51.758256249375 98.9282046100427
"2514" 502.6 46.8025881596547 97.2564954585939
"2515" 502.8 42.2752750344545 94.9631707006301
"2516" 503 37.6715851940336 92.9935263626271
"2517" 503.2 33.3798531491918 91.3620529659779
"2518" 503.4 28.9169616602593 89.3909521887963
"2519" 503.6 24.8422110807239 86.8635225156803
"2520" 503.8 21.203037387675 83.6005344817514
"2521" 504 18.1487196819578 80.2748612726359
"2522" 504.2 15.3669664492037 76.0999022803704
"2523" 504.4 12.9641273586687 71.56902474316
"2524" 504.6 11.3228967961744 66.8052462965342
"2525" 504.8 9.73759139757954 62.3013574362866
"2526" 505 7.2256431629647 57.5206275985889
"2527" 505.2 5.6943586553077 52.7524735918559
"2528" 505.4 5.01543496126348 48.0736106746494
"2529" 505.6 5.51231516433963 45.38325816287
"2530" 505.8 6.6202090495862 41.7353784556992
"2531" 506 8.62373792375294 37.7736765520536
"2532" 506.2 10.8316516461337 33.6335069123916
"2533" 506.4 13.3868605571724 29.8115054583199
"2534" 506.6 15.9997207199819 26.5807116153046
"2535" 506.8 19.6341679545943 22.7797305735517
"2536" 507 22.9397060717069 19.4841290043027
"2537" 507.2 26.5817468346333 16.6426175676389
"2538" 507.4 28.9762955906374 14.6487478130647
"2539" 507.6 31.7788454454205 12.2893535516332
"2540" 507.8 35.3115281790323 9.57949946106631
"2541" 508 39.2546250329011 7.27535109887241
"2542" 508.2 42.7149315748187 5.45945156444933
"2543" 508.4 45.4928488133523 4.11559815786616
"2544" 508.6 49.1135288263723 3.22733404527187
"2545" 508.8 53.4846099550892 2.57056624888252
"2546" 509 58.4109279128036 2.02372138221032
"2547" 509.2 63.2869608100121 1.03071515119612
"2548" 509.4 67.5570439280714 0.585882880424603
"2549" 509.6 71.0935062278823 0.852075227653595
"2550" 509.8 75.3624923155688 1.40943756047014
"2551" 510 80.0492298314503 1.69219616281604
"2552" 510.2 84.9522521217988 2.42905793901084
"2553" 510.4 89.2649216006225 3.53186767635909
"2554" 510.6 92.3097672027871 4.41849411362437
"2555" 510.8 94.9145435335208 5.74968379070139
"2556" 511 98.2306896209097 7.95728559160576
"2557" 511.2 102.201346577865 9.70700748538889
"2558" 511.4 105.62558073677 11.2357795572875
"2559" 511.6 107.795247316243 12.7604536128175
"2560" 511.8 110.5201230526 15.3766806467333
"2561" 512 113.396831235516 18.0542635973539
"2562" 512.2 116.609074677442 20.741876692122
"2563" 512.4 119.368785722839 23.2928004778688
"2564" 512.6 122.338269482803 26.2817925991184
"2565" 512.8 123.075251576763 28.5788786076784
"2566" 513 124.628057888491 32.302725860587
"2567" 513.2 126.355599090345 36.03245267172
"2568" 513.4 129.149410467799 39.5156573903434
"2569" 513.6 131.2490529825 43.1339563952117
"2570" 513.8 132.793933224305 48.0486265674218
"2571" 514 133.763920578538 51.7176320631581
"2572" 514.2 134.550705351128 55.6291462673218
"2573" 514.4 135.252557619348 59.7492709001328
"2574" 514.6 135.540889669586 63.689908889908
"2575" 514.8 135.471396370033 67.9756335100611
"2576" 515 135.5394462615 72.6795024615028
"2577" 515.2 135.63061132586 76.2039533758289
"2578" 515.4 135.548185142357 77.815397211298
"2579" 515.6 134.744825090112 79.3528725985339
"2580" 515.8 133.265093868221 82.8360526815801
"2581" 516 132.36037782002 86.2982566119941
"2582" 516.2 131.486344002407 90.1514089964074
"2583" 516.4 130.345686069713 93.8502315980264
"2584" 516.6 129.568388729806 96.9215703043781
"2585" 516.8 129.198335561721 97.6237733896674
"2586" 517 129.350765299321 97.6256228752844
"2587" 517.2 129.576743782774 97.331681897028
"2588" 517.4 129.857102476102 97.1552247703583
"2589" 517.6 129.984766428433 96.9065969733222
"2590" 517.8 129.998111076662 96.4569139721356
"2591" 518 130.011829568956 96.2142918311683
"2592" 518.2 130.284705257703 96.1168784205372
"2593" 518.4 130.075359752941 95.5458122624771
"2594" 518.6 130.193079354633 94.5314788502323
"2595" 518.8 130.16717644024 94.0509427383919
"2596" 519 130.37244479059 93.4733190000939
"2597" 519.2 130.934381381798 92.3103402431588
"2598" 519.4 131.999260320305 90.0876297856177
"2599" 519.6 133.003866300239 88.0179308481218
"2600" 519.8 133.251371975538 86.2851259195694
"2601" 520 133.708743897426 84.1748420360555
"2602" 520.2 134.517624101631 81.1830182541682
"2603" 520.4 134.996983405367 78.6979793138475
"2604" 520.6 135.50092644494 76.1057789839547
"2605" 520.8 135.482396143368 73.5128223706608
"2606" 521 135.771655342953 70.7431049312084
"2607" 521.2 135.973091985295 68.5084821391317
"2608" 521.4 136.106703464316 66.9711387602398
"2609" 521.6 136.042428438107 65.012811893621
"2610" 521.8 135.792934459994 61.8332789919667
"2611" 522 135.514534954906 58.4734582643417
"2612" 522.2 135.101107156337 55.5132979602624
"2613" 522.4 134.601009624 52.5460571554395
"2614" 522.6 134.07023660755 50.334863008025
"2615" 522.8 133.547180037 48.2291662869712
"2616" 523 132.67415505063 46.1086244400926
"2617" 523.2 131.78672651702 43.1912674913595
"2618" 523.4 130.868865831923 41.1600766304658
"2619" 523.6 129.482411369078 38.5811625538693
"2620" 523.8 127.872793585558 34.6830940688045
"2621" 524 127.516842602434 33.7860424789644
"2622" 524.2 127.279626960705 33.4738550612513
"2623" 524.4 126.752685548908 32.9733033920423
"2624" 524.6 125.664831541898 31.9820078544552
"2625" 524.8 124.190619192 29.8566677711041
"2626" 525 122.36146020648 27.1166697752289
"2627" 525.2 120.2805128783 24.4434404327089
"2628" 525.4 118.383336843592 21.7846177823921
"2629" 525.6 116.758753679497 20.7184634834914
"2630" 525.8 114.649580153977 19.1527120928137
"2631" 526 112.3579759005 17.0269125853889
"2632" 526.2 109.158793963032 13.9007275152809
"2633" 526.4 106.261963203094 11.7186002737191
"2634" 526.6 102.991970763414 9.71457980100958
"2635" 526.8 100.067395630283 7.72578256886479
"2636" 527 97.65954639104 6.95618714880889
"2637" 527.2 94.0529246687832 5.60555716274903
"2638" 527.4 90.2638154329057 4.11142342639832
"2639" 527.6 86.4475078273655 3.54894801212337
"2640" 527.8 81.8553094905 2.14017140954712
"2641" 528 77.4771560868447 0.846967073199447
"2642" 528.2 73.5860353598698 0.306993258598949
"2643" 528.4 70.8999306705 0.116541948990154
"2644" 528.6 68.6409323618313 0.424838668822625
"2645" 528.8 66.6058501364348 1.33389989072119
"2646" 529 63.2617774852733 2.25184326941063
"2647" 529.2 59.2395460282683 2.90306642780352
"2648" 529.4 56.8383118350182 3.60021029423434
"2649" 529.6 53.0453694836832 4.02635194054727
"2650" 529.8 49.8372416955 3.9205761753256
"2651" 530 47.1924901910577 4.47327533888889
"2652" 530.2 43.6815052789401 5.5690695155356
"2653" 530.4 39.8055159517081 6.73926335245411
"2654" 530.6 36.6405217625493 7.80692507703678
"2655" 530.8 34.9313540063407 9.30722805300428
"2656" 531 33.2916729303276 11.3072901865613
"2657" 531.2 30.6311597363486 13.4600274002317
"2658" 531.4 27.0875221128994 15.2811801886108
"2659" 531.6 24.0035722487903 16.931281567147
"2660" 531.8 22.6605544953812 18.9978273646624
"2661" 532 20.05895568455 21.9288090340222
"2662" 532.2 17.5140995697771 24.2265621016032
"2663" 532.4 15.5191132430517 26.467066059182
"2664" 532.6 14.8084030714677 27.3066567314695
"2665" 532.8 13.7011916578193 28.2978026068347
"2666" 533 13.2818585455742 28.6988554562953
"2667" 533.2 13.2211113867293 28.5045788190693
"2668" 533.4 13.1295591899237 28.3231390151347
"2669" 533.6 13.152363259125 28.213890277423
"2670" 533.8 13.3517319315652 28.0401871934541
"2671" 534 13.2810146038989 27.8821673564394
"2672" 534.2 13.4279119723765 27.8427182446183
"2673" 534.4 13.557535608622 27.7362908152304
"2674" 534.6 13.6760027247529 27.4061074345359
"2675" 534.8 13.8827450184 26.9908444591415
"2676" 535 14.2147751299039 26.56038514111
"2677" 535.2 15.843243424875 25.5782840728007
"2678" 535.4 17.2191923531667 26.6403879500556
"2679" 535.6 17.2267783363513 26.4369473443483
"2680" 535.8 17.7561480325 26.1837652985794
"2681" 536 17.2783204638968 25.9900183173534
"2682" 536.2 17.079564858039 26.0703226134798
"2683" 536.4 16.2580613438658 26.0974540494057
"2684" 536.6 15.1736916096923 26.6846394473563
"2685" 536.8 14.2155473140807 27.8769009513566
"2686" 537 12.9270898811936 29.7257673040341
"2687" 537.2 11.5209027504687 31.9412192266389
"2688" 537.4 10.1206630931356 34.4762016157194
"2689" 537.6 8.95861736815 37.1224920532556
"2690" 537.8 7.61919188622858 40.3437382909289
"2691" 538 6.25579058082631 42.9948538148836
"2692" 538.2 5.33794762890165 45.1383481304954
"2693" 538.4 3.94370298163213 47.6675422833863
"2694" 538.6 3.38058691179661 50.0415455792109
"2695" 538.8 3.17934283815789 53.3715256007661
"2696" 539 2.38129920028023 57.6801371789548
"2697" 539.2 1.37810060475789 61.5357881750205
"2698" 539.4 1.18327124212707 64.4156142296071
"2699" 539.6 0.803180558107692 68.3681638871658
"2700" 539.8 1.04146430424706 70.9121786877124
"2701" 540 1.4805078557341 73.3916627610449
"2702" 540.2 1.95571540683872 77.0111736201792
"2703" 540.4 2.45246470059147 80.1169068408828
"2704" 540.6 3.01389493529813 82.4552705408764
"2705" 540.8 3.50494826364151 82.3570656028889
"2706" 541 3.76411355007407 82.7759268391667
"2707" 541.2 3.86716565014814 82.8870809536481
"2708" 541.4 3.89233338062196 83.0533492587425
"2709" 541.6 3.90974574605488 83.0399591884377
"2710" 541.8 3.95006994799412 83.0959454353359
"2711" 542 3.92074139005813 83.0388381592959
"2712" 542.2 4.01884700079546 83.0370681505309
"2713" 542.4 4.08000336819886 82.9235264407411
"2714" 542.6 4.21947389973627 83.0074110175427
"2715" 542.8 4.33033639147753 83.1231882546473
"2716" 543 4.49267462629609 83.4157937762911
"2717" 543.2 4.98289732089474 83.7876575820818
"2718" 543.4 5.62638580111364 84.5056241112184
"2719" 543.6 6.32335242802247 85.7509519394226
"2720" 543.8 6.79406862497647 87.6299807708065
"2721" 544 6.46814052264131 89.5154554055737
"2722" 544.2 5.80444651709091 90.5453776261161
"2723" 544.4 6.03334699855618 90.3242477044282
"2724" 544.6 6.24327369352022 90.2689098494149
"2725" 544.8 6.92960909863935 90.5301596415938
"2726" 545 8.25866458820419 92.1078690300774
"2727" 545.2 9.92952281840111 94.7148350590757
"2728" 545.4 11.3690800163514 97.7751597667646
"2729" 545.6 11.625385829828 101.242420760889
"2730" 545.8 11.8960090048667 104.041064477456
"2731" 546 12.9996737518254 105.510041623159
"2732" 546.2 15.0522485840535 107.203250432696
"2733" 546.4 17.1256318938889 110.091372704
"2734" 546.6 19.2760790280323 113.23762008605
"2735" 546.8 21.69178909125 114.999466318666
"2736" 547 24.5683518211492 116.542640078475
"2737" 547.2 27.6862630216011 118.578258929181
"2738" 547.4 30.8028397452273 120.937540420576
"2739" 547.6 33.8376556985161 123.360340461437
"2740" 547.8 36.4772472614643 124.94192064805
"2741" 548 38.6074442874746 125.504804512685
"2742" 548.2 41.0021023563659 125.652518926682
"2743" 548.4 42.9200022196753 125.017377461986
"2744" 548.6 43.8328902695455 124.616683955538
"2745" 548.8 44.6258653853311 124.409920402389
"2746" 549 44.6581699465741 124.140168344074
"2747" 549.2 44.7103198993804 123.949844158527
"2748" 549.4 44.672364498 123.923471012832
"2749" 549.6 44.7590912701429 123.934126570889
"2750" 549.8 44.7151197913518 123.740284639537
"2751" 550 44.7127407915629 122.949665082589
"2752" 550.2 45.5678589701063 121.139295304895
"2753" 550.4 46.0805601173333 118.993908266144
"2754" 550.6 46.1546592987194 116.745347828436
"2755" 550.8 46.1053235013504 115.070629804181
"2756" 551 45.4420395074516 113.869965436302
"2757" 551.2 44.9448075161779 113.92381954119
"2758" 551.4 44.2794355083976 113.3718562781
"2759" 551.6 43.1864266124907 111.938575256703
"2760" 551.8 41.5417314493818 110.002350827834
"2761" 552 39.3962651805 108.068000624072
"2762" 552.2 37.0288369315235 104.920027199659
"2763" 552.4 34.7123200289068 101.744357110603
"2764" 552.6 32.4011309589664 98.6809452446875
"2765" 552.8 28.9633032006177 95.2215835248124
"2766" 553 26.0476360565541 91.6892452513984
"2767" 553.2 23.754484688689 87.2136441024682
"2768" 553.4 22.3357394857834 82.5808588798316
"2769" 553.6 21.2052410202038 78.6882545690099
"2770" 553.8 19.3290969340536 74.0149880407103
"2771" 554 17.8140164231613 69.3965833084115
"2772" 554.2 16.0056882643742 64.1390024388437
"2773" 554.4 14.8245183195 58.8587803764902
"2774" 554.6 14.336531268 53.468921140199
"2775" 554.8 14.3071518400755 48.260118978587
"2776" 555 15.2270356982616 43.3747407624877
"2777" 555.2 16.7843026294091 38.6809386667241
"2778" 555.4 18.7472972141455 33.9831400265798
"2779" 555.6 20.7066106878072 29.3190616557262
"2780" 555.8 23.0993708750526 24.7994960270994
"2781" 556 25.135620507815 20.4497086724669
"2782" 556.2 25.9567164769886 19.2799793751689
"2783" 556.4 26.8440899226811 18.5801173134997
"2784" 556.6 30.0540959889396 16.8121417434438
"2785" 556.8 33.6727155251798 14.6175123617428
"2786" 557 37.3590519486989 13.0354847873946
"2787" 557.2 41.5744379288933 10.883127068872
"2788" 557.4 45.4572511407554 8.91017216390519
"2789" 557.6 49.7234460849574 6.49442573112825
"2790" 557.8 53.6822429889568 3.98699623792132
"2791" 558 55.7237959766333 2.72747797253889
"2792" 558.2 57.5110183313023 2.08792254322028
"2793" 558.4 58.6242890501966 1.86977426090574
"2794" 558.6 59.3684912091902 2.44525745964963
"2795" 558.8 62.0209960068929 3.84585490174603
"2796" 559 65.3691674551125 5.02318320952639
"2797" 559.2 69.258129980375 6.09280434226389
"2798" 559.4 74.0667362997365 6.4788304186524
"2799" 559.6 79.0929186376433 6.23378245083793
"2800" 559.8 84.0837339170185 5.60921616737037
"2801" 560 88.9852238386098 4.78838832673035
"2802" 560.2 92.1037803224589 4.86032785513546
"2803" 560.4 93.4373578399034 4.94679747570268
"2804" 560.6 93.210624517 4.85114071026727
"2805" 560.8 93.4700368711714 4.68659828751746
"2806" 561 93.4995515287297 4.633521909997
"2807" 561.2 93.4058811276667 4.67823268168889
"2808" 561.4 93.4215553968716 4.78487496883384
"2809" 561.6 93.4244637880568 4.99897761425253
"2810" 561.8 93.3917507150526 4.76992412452047
"2811" 562 93.37683670683 4.73386396044889
"2812" 562.2 93.3817482881461 4.76278169790012
"2813" 562.4 93.2854911668764 4.67148849946192
"2814" 562.6 93.3340789147326 4.61201307508656
"2815" 562.8 93.1448918227841 4.60719632992298
"2816" 563 91.6975639381752 4.11476027888159
"2817" 563.2 91.2688167926645 3.79618411713889
"2818" 563.4 90.7789781934431 3.63477363491883
"2819" 563.6 90.2090033379939 3.40582660129993
"2820" 563.8 89.8627429975598 3.39876100872041
"2821" 564 88.6882387874024 3.40994001223208
"2822" 564.2 86.8989545772 3.11665292702222
"2823" 564.4 84.3704686371964 2.63284205660317
"2824" 564.6 81.3040391123889 1.97772991498148
"2825" 564.8 78.5919015453943 1.04714147179746
"2826" 565 76.8616969793437 0.900246661951389
"2827" 565.2 74.5622622496481 1.35011582955555
"2828" 565.4 71.5417964180809 1.49327004297559
"2829" 565.6 68.0457596160719 0.924655477236195
"2830" 565.8 65.3765521116708 0.462331066081435
"2831" 566 63.0589838410235 0.382740135947712
"2832" 566.2 60.4181642855818 1.4095623315798
"2833" 566.4 57.7797870692625 2.53075552297639
"2834" 566.6 55.0113708520893 3.8157910057996
"2835" 566.8 51.5076807699434 4.62381678339832
"2836" 567 48.9276377986624 4.75115199109271
"2837" 567.2 47.9958579337904 4.77878275533799
"2838" 567.4 46.2253193286897 5.87793988652682
"2839" 567.6 43.7314886328683 7.48890091302063
"2840" 567.8 40.3615967575439 9.04243715394152
"2841" 568 36.3988290465 9.80661378896484
"2842" 568.2 33.2930271787636 10.5168551678162
"2843" 568.4 31.526788824431 12.1415069574406
"2844" 568.6 29.5944663446481 14.0635778196263
"2845" 568.8 26.5968324850053 16.6975168558889
"2846" 569 23.326059117 19.2089855614015
"2847" 569.2 19.7745071275435 21.9105623140628
"2848" 569.4 16.7611888461713 24.6430514138834
"2849" 569.6 15.0230860717826 27.406458453003
"2850" 569.8 13.8079406276919 30.3885090867105
"2851" 570 12.0898595557011 34.1125258590193
"2852" 570.2 10.266012096227 37.023904142224
"2853" 570.4 8.01352335744262 39.8776163340364
"2854" 570.6 5.91384724172021 42.2128855399562
"2855" 570.8 5.91764317231319 42.7221926419164
"2856" 571 6.25975740379043 44.0393348339069
"2857" 571.2 6.1847823728982 46.7178941193021
"2858" 571.4 5.86834094049419 49.9664855353889
"2859" 571.6 5.03112070278609 53.1952682742846
"2860" 571.8 3.29610537665969 56.0111558594596
"2861" 572 1.72547417904348 58.1706139543526
"2862" 572.2 1.55237186622906 60.0967843672185
"2863" 572.4 2.15449209284302 62.3022279324005
"2864" 572.6 2.51855779060345 65.6260342389751
"2865" 572.8 2.4968439089 69.8180681665889
"2866" 573 1.42391131116244 73.2120146221173
"2867" 573.2 1.35499067796196 75.1306484212856
"2868" 573.4 2.00992273605001 77.2404519379889
"2869" 573.6 3.0690511723466 79.5085411693719
"2870" 573.8 4.13469819987428 82.4913335764375
"2871" 574 4.67695370149714 85.2243770006317
"2872" 574.2 5.60576765072881 86.9078133837024
"2873" 574.4 6.86713323102674 89.7576070906215
"2874" 574.6 8.05787815269355 92.7336213970663
"2875" 574.8 8.47556293435954 96.1522081020237
"2876" 575 8.374678066875 98.1157755824603
"2877" 575.2 8.26535786239751 98.6522655214665
"2878" 575.4 8.16616397610909 98.5713208453071
"2879" 575.6 7.990266614625 98.413662697902
"2880" 575.8 7.96553497610638 98.2194556972506
"2881" 576 7.85669292525563 98.1036674687611
"2882" 576.2 7.80238497682677 97.9363596858023
"2883" 576.4 7.791910305264 97.9695447925769
"2884" 576.6 7.63739777858678 97.881313923236
"2885" 576.8 7.54473905591128 97.7713689876631
"2886" 577 7.52078049671312 97.698266709602
"2887" 577.2 7.47194479933846 97.6731224202043
"2888" 577.4 7.3034046910827 97.6281488216633
"2889" 577.6 7.19874224640945 97.3156086785031
"2890" 577.8 6.93394270802206 96.9005329342933
"2891" 578 6.75577910834694 96.5233227586644
"2892" 578.2 6.6163258635 96.1194137611547
"2893" 578.4 6.84152537874545 95.5488654849252
"2894" 578.6 6.95443359329189 95.5127155850456
"2895" 578.8 6.79095873030509 95.320741601177
"2896" 579 6.88155448822033 94.0676731010075
"2897" 579.2 6.6997424535 92.0253076488291
"2898" 579.4 6.40233263008989 89.481636156681
"2899" 579.6 5.78788272955813 86.5804806152377
"2900" 579.8 4.65459778143103 83.6077597329061
"2901" 580 3.28093421859574 80.7521374740485
"2902" 580.2 2.73581137445454 79.2251639609049
"2903" 580.4 2.64667954580488 76.6769977795596
"2904" 580.6 2.94349340580001 73.2341763779451
"2905" 580.8 3.33719832173077 69.9610878508504
"2906" 581 3.6507296201411 66.8909593670607
"2907" 581.2 3.78079969507058 63.9974518641301
"2908" 581.4 3.46095115938068 61.3705649582298
"2909" 581.6 3.22552138094828 59.0128785969061
"2910" 581.8 3.44478371578613 56.3240135168947
"2911" 582 4.37536637421196 54.0194851635845
"2912" 582.2 5.79959886655434 52.4990135716171
"2913" 582.4 6.00456402209826 52.7025645139525
"2914" 582.6 6.08554314990503 52.6869139531403
"2915" 582.8 6.45183629245714 52.496872158386
"2916" 583 6.64267898173744 52.375306819833
"2917" 583.2 6.70929304858696 52.3426699463835
"2918" 583.4 6.7800496078871 52.2946876091308
"2919" 583.6 6.78092251173913 52.2841902697693
"2920" 583.8 6.79991875031868 52.2046872871197
"2921" 584 6.78394686685 52.2283362112889
"2922" 584.2 6.77095211027473 52.2191662202845
"2923" 584.4 6.78503086828492 52.1961940581682
"2924" 584.6 6.72481276560326 52.2125825024867
"2925" 584.8 6.80583002960796 52.2098700870594
"2926" 585 6.82851082174138 52.1283816450958
"2927" 585.2 6.92244016932596 51.8779513616403
"2928" 585.4 7.48273720877419 51.3088616803405
"2929" 585.6 7.75215234015872 50.7013807696349
"2930" 585.8 7.89920546754237 50.4050595104482
"2931" 586 8.0029518714035 50.2008509179766
"2932" 586.2 8.03994489065896 49.3794122217328
"2933" 586.4 8.23541523537126 48.0459966613979
"2934" 586.6 8.66930367160123 45.8096326790607
"2935" 586.8 9.17226645419642 43.1602809182996
"2936" 587 9.94595581611834 40.2957647590427
"2937" 587.2 10.9893546782865 37.8602672073608
"2938" 587.4 11.7532843689593 36.5084995483366
"2939" 587.6 12.9892842097293 35.5355555002591
"2940" 587.8 14.9831068365349 34.3572134855168
"2941" 588 17.8443663806928 33.4424612093467
"2942" 588.2 19.680754134 33.3048990153636
"2943" 588.4 21.2893230893836 33.3733636730875
"2944" 588.6 21.527041326 34.0608365741303
"2945" 588.8 21.6499977294151 34.2818624659266
"2946" 589 21.56218751592 34.2301535514089
"2947" 589.2 21.6503364277355 34.2072021070308
"2948" 589.4 21.6191583560323 34.1519486298244
"2949" 589.6 21.5297700674534 34.130257306156
"2950" 589.8 21.4710760554268 34.0219139072137
"2951" 590 21.7795887984791 33.6617256633919
"2952" 590.2 22.2002459196882 33.1995970298595
"2953" 590.4 23.3241799520604 32.2515108082131
"2954" 590.6 25.0833841468156 30.389828725347
"2955" 590.8 27.2281393296416 27.6748358104785
"2956" 591 29.2296745471967 24.9834094322004
"2957" 591.2 31.6108249131167 22.1032667722389
"2958" 591.4 33.989565691537 19.4587477241667
"2959" 591.6 36.967567991375 16.2361014094067
"2960" 591.8 39.7082447980339 12.9581619454821
"2961" 592 42.431299891055 9.61852511604823
"2962" 592.2 44.9126815147833 7.05598185500556
"2963" 592.4 47.2980821737624 5.72372542558502
"2964" 592.6 50.4458331010491 5.09389551362509
"2965" 592.8 54.2919690685215 4.58734011774779
"2966" 593 58.1804833373019 4.4497963980021
"2967" 593.2 62.1042750970192 4.72947201738889
"2968" 593.4 65.9728187466443 5.19740554811036
"2969" 593.6 69.9821048821125 5.21533071840139
"2970" 593.8 74.2168411473423 4.98517742709023
"2971" 594 78.62349127562 4.84366253694889
"2972" 594.2 83.1872319525405 5.1078319769497
"2973" 594.4 87.8683462207451 5.5023678794183
"2974" 594.6 92.3595531086918 6.13278807046423
"2975" 594.8 96.0423147385192 7.62364988000427
"2976" 595 99.6839235400741 9.45894403477778
"2977" 595.2 103.054612322558 11.708754539576
"2978" 595.4 106.21353233277 14.7866124375473
"2979" 595.6 108.724372411375 17.8321021463889
"2980" 595.8 110.201277882682 19.8816755743889
"2981" 596 112.263959842464 22.9621844366729
"2982" 596.2 114.97876013361 25.9259533100108
"2983" 596.4 118.200625685706 28.9504991045699
"2984" 596.6 121.705093698623 30.9399607790317
"2985" 596.8 124.728909769943 32.2944391755681
"2986" 597 125.143615350883 32.7132895851159
"2987" 597.2 125.354289257758 32.5071479144168
"2988" 597.4 125.180843629125 32.5455688914576
"2989" 597.6 125.047828716862 32.6965501526015
"2990" 597.8 124.916701256965 32.9990739329766
"2991" 598 125.057847009863 34.1630109698341
"2992" 598.2 125.398280994973 36.6971791889092
"2993" 598.4 125.732229167777 39.6691595771456
"2994" 598.6 126.46917115338 43.4078505657889
"2995" 598.8 127.55577419174 47.1322182806689
"2996" 599 128.858765230539 50.9777882136784
"2997" 599.2 130.277794915471 54.3993339474183
"2998" 599.4 132.574829622426 57.4575819643405
"2999" 599.6 134.880785487182 60.1316498801983
"3000" 599.8 134.9394029241 61.6283861076477
"3001" 600 134.494339109866 63.1975636806341
"3002" 600.2 133.793880164872 65.9199850868463
"3003" 600.4 133.008544568106 69.1317907063194
"3004" 600.6 131.711719623244 72.1444255061826
"3005" 600.8 130.276463105191 75.904954515402
"3006" 601 128.823420308078 79.677406226085
"3007" 601.2 127.377659962922 83.2871241332418
"3008" 601.4 126.11478040502 86.7504726439089
"3009" 601.6 124.977732613574 90.1301818484421
"3010" 601.8 124.068425160162 93.2478973800511
"3011" 602 122.656823379462 96.9180460556581
"3012" 602.2 121.162469760157 99.7683928123203
"3013" 602.4 119.649367262781 102.723499369444
"3014" 602.6 119.232107845969 104.653720046042
"3015" 602.8 119.247781969702 106.931700192868
"3016" 603 118.872479573172 109.564169588755
"3017" 603.2 117.569777466876 111.807127588794
"3018" 603.4 116.148743527586 113.171251822067
"3019" 603.6 113.409005625104 114.738495789014
"3020" 603.8 110.409164728654 116.279195045158
"3021" 604 106.748103278654 117.368734765812
"3022" 604.2 105.867507635291 117.65137288945
"3023" 604.4 105.745811779725 117.636137633869
"3024" 604.6 105.09076892225 117.532024956504
"3025" 604.8 102.328192969771 117.58258391641
"3026" 605 99.2229009871111 117.765886539956
"3027" 605.2 97.4876659564196 117.716814169169
"3028" 605.4 96.0869563817172 117.216977794296
"3029" 605.6 95.0723819426029 117.295618519168
"3030" 605.8 94.4976809025279 117.813140088821
"3031" 606 93.3248869444204 118.899710311666
"3032" 606.2 91.6135728052264 121.561372427153
"3033" 606.4 89.2088027320385 124.602771748293
"3034" 606.6 85.7173526093374 127.083482059619
"3035" 606.8 82.1407426381841 128.43878718795
"3036" 607 77.9893372434238 129.859856368399
"3037" 607.2 73.1282943631923 130.965458489062
"3038" 607.4 68.6933993651494 131.697979162019
"3039" 607.6 64.0523039907778 131.973822339056
"3040" 607.8 59.1308970427597 132.499366174915
"3041" 608 54.484486484515 131.750645591745
"3042" 608.2 50.7111168538757 130.292915137344
"3043" 608.4 47.8014025698706 128.699815373642
"3044" 608.6 44.3594404241724 125.682069426665
"3045" 608.8 40.9892439942 122.36367420398
"3046" 609 37.782154164 119.29079705574
"3047" 609.2 35.0899968837907 116.766152059302
"3048" 609.4 31.6108479386604 114.940311097078
"3049" 609.6 27.6189566207516 113.118398470026
"3050" 609.8 23.3592949034471 110.778104192924
"3051" 610 19.2047080128833 108.535486208856
"3052" 610.2 15.2311966195645 105.525745874244
"3053" 610.4 12.2444790689032 101.868154583953
"3054" 610.6 10.1057848230686 97.0085876510489
"3055" 610.8 9.17160500191765 92.4262409419183
"3056" 611 9.32290421267485 87.7661611200361
"3057" 611.2 10.2660470189118 83.69531648823
"3058" 611.4 10.4221005323486 80.5889948110203
"3059" 611.6 9.62305745084302 77.8617076045575
"3060" 611.8 8.12232633121429 74.748285676621
"3061" 612 6.06940317776087 70.7518334519541
"3062" 612.2 3.81819914369662 66.9408519855406
"3063" 612.4 2.16609539480213 63.8557118835573
"3064" 612.6 2.08873190094737 60.9290065680468
"3065" 612.8 3.10226786026315 57.4359992220819
"3066" 613 3.953946366 53.090638055104
"3067" 613.2 5.2451402334878 48.5752572307121
"3068" 613.4 7.14538200241379 43.9654254059923
"3069" 613.6 9.44295426232941 39.4994518250418
"3070" 613.8 11.7599838688324 35.2933472758554
"3071" 614 14.1942231903034 31.3488415133496
"3072" 614.2 16.5596465858864 27.1782900672525
"3073" 614.4 19.6656203950156 23.2614130072795
"3074" 614.6 22.9323896871477 19.9315840182525
"3075" 614.8 25.9550641238305 16.7980104682787
"3076" 615 29.9987375213 13.4779785960722
"3077" 615.2 33.8455496680263 10.653972050431
"3078" 615.4 37.9892656403143 8.70167080494032
"3079" 615.6 42.6775163314286 7.80644641121032
"3080" 615.8 46.1121716921024 7.35934635572624
"3081" 616 49.7879108500345 6.37014040187165
"3082" 616.2 53.3856389696145 3.94247998582744
"3083" 616.4 56.8759043715746 2.20046502607121
"3084" 616.6 60.3443606149875 1.69216889495764
"3085" 616.8 64.959512393671 1.28746373859212
"3086" 617 69.3851298191361 0.787768090610783
"3087" 617.2 73.7396173329202 1.1707856391711
"3088" 617.4 78.3041853341138 2.38951313257751
"3089" 617.6 83.200167222457 3.2002905181869
"3090" 617.8 88.1936309177744 3.51365363370596
"3091" 618 92.331969769 4.69436635007256
"3092" 618.2 96.1090027307702 6.15276163947274
"3093" 618.4 98.6156013357439 7.58825202748035
"3094" 618.6 102.056552627835 9.82707178245596
"3095" 618.8 105.906727992919 11.7881480041326
"3096" 619 109.027157136398 13.9682379543175
"3097" 619.2 113.184823175151 17.1822879294927
"3098" 619.4 116.496729140892 20.1282292641344
"3099" 619.6 119.459994021759 22.8740175026178
"3100" 619.8 121.438764245185 25.5708684826667
"3101" 620 123.097913038822 28.6096519897907
"3102" 620.2 125.171025327964 32.2609659903253
"3103" 620.4 127.186582294946 35.6560710648889
"3104" 620.6 128.950429400679 39.2807312152996
"3105" 620.8 130.9488459436 43.4417883076162
"3106" 621 132.509123768836 47.0551596433434
"3107" 621.2 133.626946085025 50.8428533146926
"3108" 621.4 134.237144773236 54.4109988229253
"3109" 621.6 134.911237457485 58.3778648283674
"3110" 621.8 135.052236383199 62.2632441246529
"3111" 622 135.201626450456 65.9696280602639
"3112" 622.2 134.56946599957 69.3935621469816
"3113" 622.4 134.015970578365 72.8257045582543
"3114" 622.6 133.760828279275 76.6360574208105
"3115" 622.8 134.280676518145 78.8368967828106
"3116" 623 134.0900366677 79.0250448013689
"3117" 623.2 134.063925701132 79.1680729847945
"3118" 623.4 133.892913633549 79.0430144507516
"3119" 623.6 133.435824716856 79.6127586668949
"3120" 623.8 132.073120646605 80.7501930222542
"3121" 624 130.220510071606 82.341564627383
"3122" 624.2 128.148112011826 84.1664409473679
"3123" 624.4 126.111213677669 85.404481308938
"3124" 624.6 123.81438634163 87.2126026525555
"3125" 624.8 121.4948730585 89.1353903825155
"3126" 625 119.410797409178 90.7812435029441
"3127" 625.2 117.292171469738 93.2202622653576
"3128" 625.4 115.194816805638 96.437288320902
"3129" 625.6 113.47240300588 99.6906008796889
"3130" 625.8 111.81760323048 103.094356751189
"3131" 626 110.499861835808 106.715804594909
"3132" 626.2 108.826882131975 110.081206169139
"3133" 626.4 106.5243757065 113.787255589864
"3134" 626.6 103.656709616629 117.442231912495
"3135" 626.8 100.426936392434 120.235670473831
"3136" 627 96.8647345845 122.093031452699
"3137" 627.2 92.77569041674 123.502252169989
"3138" 627.4 88.6679196974082 124.646696924501
"3139" 627.6 83.6776008712208 125.818764474882
"3140" 627.8 79.1026747456216 126.027223758943
"3141" 628 74.7693349845714 125.172535005154
"3142" 628.2 70.7525613615 123.336952034566
"3143" 628.4 66.7805239132453 121.326583018285
"3144" 628.6 63.178541652223 120.267249786335
"3145" 628.8 60.377829642973 118.569823144227
"3146" 629 57.4015897871053 117.135764709264
"3147" 629.2 55.4097964825168 117.0858395176
"3148" 629.4 54.2815084441888 117.80588154591
"3149" 629.6 52.268835294 118.746259652547
"3150" 629.8 48.5171470754416 119.198052907486
"3151" 630 43.9440748806194 118.906532397044
"3152" 630.2 39.1216983657055 117.539762845803
"3153" 630.4 34.4897680249298 115.356995665117
"3154" 630.6 30.344174889 113.581556990851
"3155" 630.8 25.7302214907115 110.994786632581
"3156" 631 21.5896199345058 107.615845108424
"3157" 631.2 18.3355255349841 104.161087683302
"3158" 631.4 15.0132153450168 100.648649687973
"3159" 631.6 12.3871218277826 96.5079538807204
"3160" 631.8 10.7162674280058 91.6771773290517
"3161" 632 10.0304418495799 86.9621088586995
"3162" 632.2 9.88890880494479 81.7939268915146
"3163" 632.4 10.3401952794437 76.6940767698955
"3164" 632.6 11.2014920883148 71.8218244108148
"3165" 632.8 11.642175411 68.4675456756389
"3166" 633 11.2870305278263 64.8037578460206
"3167" 633.2 10.5594543975621 60.4272363059599
"3168" 633.4 9.83161411209091 55.3372995410343
"3169" 633.6 9.30356079208537 50.2396429696084
"3170" 633.8 9.06145592660479 44.798062721817
"3171" 634 9.28942535464151 39.9900073297568
"3172" 634.2 10.1455511339096 36.4520005049793
"3173" 634.4 12.3575507339037 34.1725181061188
"3174" 634.6 15.8866059969672 31.5161247378397
"3175" 634.8 17.7880849515319 30.1548508969155
"3176" 635 20.6720063292903 27.2086644535179
"3177" 635.2 23.2253884639105 24.1857797731889
"3178" 635.4 26.413041347337 20.8637965431928
"3179" 635.6 29.3510175933034 17.5364273280237
"3180" 635.8 32.1585169636685 13.7625638952878
"3181" 636 35.7842606298571 10.1305162804603
"3182" 636.2 38.8258741103237 7.78669596536866
"3183" 636.4 41.8097308161452 6.4868626412576
"3184" 636.6 45.8570965262335 5.50463681794877
"3185" 636.8 50.753433909 4.54879081555345
"3186" 637 55.7663156727719 3.62699157381871
"3187" 637.2 60.0460102572514 2.4048792977746
"3188" 637.4 64.7110470123842 1.37659841304743
"3189" 637.6 69.3076805534483 0.987486048164751
"3190" 637.8 73.4660092713663 0.656710865819121
"3191" 638 77.3694269794059 1.44972394993595
"3192" 638.2 81.3992072234012 2.9444233036314
"3193" 638.4 85.3819302571837 4.00569772739909
"3194" 638.6 89.8734261952692 4.66049598856196
"3195" 638.8 94.5017090446735 5.64894172943991
"3196" 639 98.7924357063036 7.62083453188889
"3197" 639.2 102.677826143503 10.3733787277765
"3198" 639.4 106.06538079042 13.1559882482711
"3199" 639.6 109.821782567771 15.2877366599118
"3200" 639.8 113.247811135563 17.4378354016314
"3201" 640 116.405582550221 19.8890852942754
"3202" 640.2 118.710029818748 22.2319040002079
"3203" 640.4 120.378481029 24.4654186794142
"3204" 640.6 122.283944529939 27.2651246358398
"3205" 640.8 124.627297636811 30.4268867884214
"3206" 641 126.283084629964 32.7189591435139
"3207" 641.2 127.70148443745 35.9836368181139
"3208" 641.4 129.262232806634 39.3947756973441
"3209" 641.6 131.352424129324 43.2700641168477
"3210" 641.8 132.804111156933 45.835648846334
"3211" 642 132.666406772429 46.200655786621
"3212" 642.2 132.860610786811 46.0461929643795
"3213" 642.4 132.690988185021 45.6074820483389
"3214" 642.6 132.476874635955 45.2549794542322
"3215" 642.8 132.53042449 45.4547622101162
"3216" 643 132.506438225328 45.1429204850096
"3217" 643.2 132.383316384464 44.897783976598
"3218" 643.4 132.330029547474 44.7886158225468
"3219" 643.6 132.273446138221 44.5145639099466
"3220" 643.8 132.322322049684 44.3532740981784
"3221" 644 132.315854453713 44.3285673246715
"3222" 644.2 132.326960189947 44.3395514069685
"3223" 644.4 132.356276702108 44.3726931920781
"3224" 644.6 132.16244087759 44.2616518042479
"3225" 644.8 132.225771876482 44.258920246255
"3226" 645 131.8275006916 43.7047133837333
"3227" 645.2 129.229102121609 43.3928924988454
"3228" 645.4 127.183610654159 42.7829968486162
"3229" 645.6 127.137865344151 42.6052414029896
"3230" 645.8 127.081054775518 42.5907461227648
"3231" 646 127.4415490745 41.9286666659658
"3232" 646.2 127.580393103075 41.5437607707945
"3233" 646.4 127.862930068843 41.4416666449085
"3234" 646.6 128.482336543857 41.3267567301134
"3235" 646.8 128.901397327688 41.7192399580326
"3236" 647 129.14613928562 42.0024287865889
"3237" 647.2 129.427502219547 42.9497349956625
"3238" 647.4 129.755807280447 44.6735711774421
"3239" 647.6 129.262232806634 46.7792978906406
"3240" 647.8 128.755727496292 48.755849282811
"3241" 648 128.08575041706 50.64636413822
"3242" 648.2 126.733911032589 52.1609529752998
"3243" 648.4 124.931142038617 53.0489516125667
"3244" 648.6 122.888291964288 53.4063395690259
"3245" 648.8 120.846205921703 53.7102628050824
"3246" 649 118.724328077277 53.7097604093995
"3247" 649.2 117.744219164388 53.1304771684093
"3248" 649.4 115.623119705121 52.193828087246
"3249" 649.6 114.072526434527 50.9379095824385
"3250" 649.8 113.425995895914 49.5424358606303
"3251" 650 111.801433029655 46.8948934247292
"3252" 650.2 110.759096408841 44.0946908646853
"3253" 650.4 110.082301161813 40.3462831551319
"3254" 650.6 109.918207000872 35.8587761291966
"3255" 650.8 109.847124452139 31.511731751315
"3256" 651 109.680714883344 26.6847953743289
"3257" 651.2 110.266395576457 22.9719485535628
"3258" 651.4 111.178271279309 19.8603477933421
"3259" 651.6 111.605731387472 17.3853117124549
"3260" 651.8 111.680979619254 16.5391189094627
"3261" 652 111.630339937312 16.769572171717
"3262" 652.2 111.51217683218 17.3563083148889
"3263" 652.4 111.29626808 17.2120631261536
"3264" 652.6 110.280136738776 16.4756789156134
"3265" 652.8 107.863598675424 14.4491910377564
"3266" 653 105.368958028204 12.4215582076847
"3267" 653.2 103.484992709343 10.1147998316404
"3268" 653.4 101.464157833099 8.76201228350379
"3269" 653.6 99.3652016382182 8.19711069703435
"3270" 653.8 95.9945255297959 6.96503078925624
"3271" 654 92.2212110745 5.2381590933256
"3272" 654.2 88.6772204939138 3.65041704144061
"3273" 654.4 85.1778249825882 2.52833349555359
"3274" 654.6 82.5456708930385 2.2941958975812
"3275" 654.8 79.6998996659423 2.65596813040812
"3276" 655 75.9566635928302 2.65296686307757
"3277" 655.2 72.2583007620189 1.83258504620964
"3278" 655.4 69.5554938545319 0.744796017739953
"3279" 655.6 68.2764131030947 0.764379044729125
"3280" 655.8 66.9792358220637 1.68518409697806
"3281" 656 64.6669097965917 2.88758465420841
"3282" 656.2 61.3358545069643 3.95434635233532
"3283" 656.4 57.4807809854913 4.63236691794091
"3284" 656.6 53.0871553919639 4.92922605415395
"3285" 656.8 50.39963634528 4.55818623804889
"3286" 657 49.7828611101034 4.68908633407854
"3287" 657.2 48.9959171668137 5.45850728619945
"3288" 657.4 47.1824678282647 6.96290423819477
"3289" 657.6 43.7001523196471 8.42645467554183
"3290" 657.8 39.9430626029819 10.0355212986118
"3291" 658 35.7512064750514 11.5388660217003
"3292" 658.2 32.0106247293476 12.7943113620169
"3293" 658.4 29.5362234247833 13.2266618543056
"3294" 658.6 28.6384997961955 14.5714729109224
"3295" 658.8 27.9341033920726 16.7453620456487
"3296" 659 26.6229961420939 19.3569475706734
"3297" 659.2 24.5208448020484 22.0386863191792
"3298" 659.4 21.2561227787 24.6420538577556
"3299" 659.6 17.201939075069 26.5112379003027
"3300" 659.8 15.5900870603242 27.0970106015317
"3301" 660 15.4730135568132 27.6435903285043
"3302" 660.2 15.6229695609667 27.7432536517889
"3303" 660.4 15.9025986576647 28.0863248926134
"3304" 660.6 16.3609264433232 29.9737715631755
"3305" 660.8 16.7286735138701 33.0190039548369
"3306" 661 16.871959121843 36.1356950792901
"3307" 661.2 17.1407189685 39.2868366515155
"3308" 661.4 16.8484726754451 42.5349965161816
"3309" 661.6 15.4616086203539 45.8879002105687
"3310" 661.8 13.2182933911695 48.8319002448889
"3311" 662 10.2291702333876 51.1952426386922
"3312" 662.2 6.38413370781034 53.3399521444061
"3313" 662.4 3.26859566256 54.6100241906832
"3314" 662.6 3.51963987627429 54.6363758490432
"3315" 662.8 3.86482567013143 54.8409149115517
"3316" 663 3.99812453768715 55.7502328975034
"3317" 663.2 4.14126693344172 58.3401426180361
"3318" 663.4 4.06314334335259 61.8837564656808
"3319" 663.6 3.84279124727711 65.7642518072323
"3320" 663.8 3.70781717454217 69.9762839467021
"3321" 664 3.09298265319463 74.6962199566204
"3322" 664.2 2.23582012227568 78.7081918281754
"3323" 664.4 2.27628101382456 80.5001212564678
"3324" 664.6 2.49165031009883 82.0685251576679
"3325" 664.8 2.50794832045033 83.2194570712929
"3326" 665 2.63743849693288 83.9841478640433
"3327" 665.2 2.94726676974847 84.0963289435208
"3328" 665.4 3.69168123667273 84.2509246860344
"3329" 665.6 4.99965074423354 85.096112726835
"3330" 665.8 7.4016090469893 87.003835305675
"3331" 666 9.99649828052459 89.2173766613643
"3332" 666.2 12.708932971431 91.7745021298199
"3333" 666.4 14.907446433973 94.6438230661484
"3334" 666.6 16.9019752291656 97.7194357603061
"3335" 666.8 18.249993386788 100.978665484731
"3336" 667 19.0660188207485 104.206324849883
"3337" 667.2 18.7737411995031 105.5020599461
"3338" 667.4 17.6667016448011 107.98006068248
"3339" 667.6 16.9200407554054 109.258310351208
"3340" 667.8 17.1289398126593 109.338557555559
"3341" 668 17.5956550143406 109.279676560689
"3342" 668.2 18.5386496281319 110.222979056378
"3343" 668.4 20.4970121201192 111.596483415293
"3344" 668.6 23.476556548125 113.920575958275
"3345" 668.8 26.8376605770511 115.906769279122
"3346" 669 30.4533747886364 117.981712832753
"3347" 669.2 34.2884555231429 119.827136959425
"3348" 669.4 37.7845813870608 122.013157000447
"3349" 669.6 41.1649749438 124.615086885335
"3350" 669.8 44.0390639718989 127.209784103139
"3351" 670 46.6295866876793 129.146774208133
"3352" 670.2 49.2706997570982 129.590661824852
"3353" 670.4 52.3429184353949 129.567656081927
"3354" 670.6 55.3909444731375 129.107926994383
"3355" 670.8 57.8779276929434 128.511138929644
"3356" 671 59.7642131273571 127.213705480871
"3357" 671.2 60.3396178762909 126.292466904925
"3358" 671.4 61.4461549421445 124.404208337715
"3359" 671.6 62.1607047268688 122.108267742508
"3360" 671.8 62.8824824232484 119.297125818411
"3361" 672 63.3774263418041 115.882725549071
"3362" 672.2 63.38322467156 113.550109196029
"3363" 672.4 62.7170335230416 111.963031771931
"3364" 672.6 62.20436288466 111.585446667189
"3365" 672.8 62.1817206276923 111.532774063357
"3366" 673 62.0217529932829 111.54903977077
"3367" 673.2 61.4276969545571 111.217142448835
"3368" 673.4 59.9932488508591 110.382968028714
"3369" 673.6 57.6510397416042 108.481501908743
"3370" 673.8 54.5839855118667 105.741722429022
"3371" 674 51.840630132 102.877687560229
"3372" 674.2 49.2653624330921 99.3483953162639
"3373" 674.4 47.1927144108917 95.5510779866405
"3374" 674.6 45.3219617988649 92.2508076042673
"3375" 674.8 43.621784908013 87.6986950518369
"3376" 675 41.9936372664828 83.5534914709579
"3377" 675.2 40.4620511454 78.7405276624475
"3378" 675.4 39.255731397625 73.8141263590972
"3379" 675.6 38.5063357385613 69.0409775961341
"3380" 675.8 38.6653225494041 64.6764866062108
"3381" 676 38.660808912 60.4742894513852
"3382" 676.2 39.1362651818882 55.3076083948691
"3383" 676.4 40.3422633218417 50.1647549073421
"3384" 676.6 41.81225060816 45.5013434243889
"3385" 676.8 43.5924740417059 40.6938881043007
"3386" 677 44.055626175944 36.6102181352665
"3387" 677.2 45.2305050722761 34.4970112450668
"3388" 677.4 47.2070531639396 30.8961676746943
"3389" 677.6 49.0198269318658 26.6463390924133
"3390" 677.8 50.156541865 21.8214504258889
"3391" 678 50.9034934933052 16.8230009433175
"3392" 678.2 51.7324880091692 13.0336228185274
"3393" 678.4 51.8804242781957 7.75768493158454
"3394" 678.6 52.704987243568 4.03494729384747
"3395" 678.8 53.6048763760105 4.02560535329941
"3396" 679 55.7192984929045 3.70797514837765
"3397" 679.2 58.5446676855251 3.4284508958442
"3398" 679.4 62.5111167628588 3.01661422398889
"3399" 679.6 66.9639392168598 2.54019552254133
"3400" 679.8 71.5178719885263 2.12576893138012
"3401" 680 76.1586131498834 1.83092431996864
"3402" 680.2 79.8243666707226 1.8995022553405
"3403" 680.4 82.5273825508554 2.59964420817202
"3404" 680.6 85.1705763960732 3.75869192028523
"3405" 680.8 88.3075140713704 5.24457645035185
"3406" 681 92.479866953404 6.85781925855114
"3407" 681.2 97.0250082720201 8.09785653538553
"3408" 681.4 101.313178565122 9.05312571883401
"3409" 681.6 104.067811297617 10.178048131759
"3410" 681.8 104.530230729973 10.0725081522065
"3411" 682 104.45916700518 9.94944494377611
"3412" 682.2 104.246942856186 10.064905500234
"3413" 682.4 104.39516724675 9.85340558738889
"3414" 682.6 104.264438194088 9.81227160740216
"3415" 682.8 104.088284154618 9.75437157721242
"3416" 683 103.979519215156 9.757038029421
"3417" 683.2 103.755789014946 9.66060451555853
"3418" 683.4 103.583862214104 9.57511108217191
"3419" 683.6 103.530510674882 9.63596134765359
"3420" 683.8 103.428749670533 9.45696773641225
"3421" 684 103.259161414471 9.35608262324183
"3422" 684.2 102.537716952265 8.94702910294771
"3423" 684.4 101.714747256571 8.69940014050113
"3424" 684.6 101.300214372815 8.45177931453703
"3425" 684.8 100.514109285982 8.36613396025253
"3426" 685 99.5269189554737 8.15377499092398
"3427" 685.2 97.8287920317857 7.57508512501389
"3428" 685.4 95.5936426971818 6.66591963929798
"3429" 685.6 93.1128446149192 5.06841544919324
"3430" 685.8 91.043533055193 3.88768293088889
"3431" 686 88.9023397035179 3.23281284962103
"3432" 686.2 86.535583200994 2.70415128700937
"3433" 686.4 83.7355328293554 1.98583047930455
"3434" 686.6 81.2180332243571 1.62243372762103
"3435" 686.8 78.4884937154522 1.52433267917551
"3436" 687 75.783972015 1.51803414944789
"3437" 687.2 72.9894339851183 0.928102365900724
"3438" 687.4 70.2898836617386 0.281381958042298
"3439" 687.6 67.7467068047669 0.140160964048399
"3440" 687.8 65.3677041266587 1.07061526156554
"3441" 688 62.3755212432245 1.70366226635828
"3442" 688.2 59.23231319955 2.12999071875139
"3443" 688.4 56.6055361474906 2.77174268168134
"3444" 688.6 54.0318432072593 3.01064985687037
"3445" 688.8 50.830448361537 3.08249336988889
"3446" 689 47.8762854849586 4.11810834587114
"3447" 689.2 45.3776363189333 5.59810075592222
"3448" 689.4 42.4168025368081 7.35570075995284
"3449" 689.6 39.4316532614724 8.42961668434901
"3450" 689.8 37.1382649814813 8.85652601158264
"3451" 690 35.5227562405714 9.37910561407256
"3452" 690.2 34.8998618548092 10.1781470419698
"3453" 690.4 33.6498069030331 11.3228462051154
"3454" 690.6 31.2309343170511 13.1814669856957
"3455" 690.8 28.4288201335926 14.7631641563148
"3456" 691 24.8513702635639 16.9286045575924
"3457" 691.2 22.4902724668556 18.714992304306
"3458" 691.4 20.5100348635359 21.0554890855905
"3459" 691.6 19.6932197592472 23.4199038598046
"3460" 691.8 18.8614595062247 25.8811191420237
"3461" 692 17.1831302122921 28.6741975374844
"3462" 692.2 14.1761100736066 31.3577267914135
"3463" 692.4 11.9791594762841 32.7992285573946
"3464" 692.6 10.1518604516851 34.1876414837784
"3465" 692.8 9.60002728790111 35.7976428558339
"3466" 693 9.01968746681595 38.2544128384226
"3467" 693.2 7.30446366241765 41.4319067714418
"3468" 693.4 5.44492786843524 44.4281998243656
"3469" 693.6 4.12505281692631 47.3139830820468
"3470" 693.8 3.4084079785055 49.9447671356416
"3471" 694 3.15169637869565 53.2019631537747
"3472" 694.2 2.38820403889534 56.6399408768482
"3473" 694.4 1.757309496 60.1777531498889
"3474" 694.6 0.905817461983871 63.6240116961631
"3475" 694.8 1.025097206 66.2520743984463
"3476" 695 1.19497045728 69.4096174620089
"3477" 695.2 1.41714458641714 72.7424748241117
"3478" 695.4 1.88461458732954 75.9962344324684
"3479" 695.6 2.3020246504682 79.4172563176403
"3480" 695.8 3.26950646321341 83.2314371937974
"3481" 696 4.19583792608929 87.4796920469782
"3482" 696.2 5.25237726978534 91.369746662402
"3483" 696.4 6.52341781825947 94.7910125092402
"3484" 696.6 8.04125997053571 98.126606054292
"3485" 696.8 9.1819421166 100.248454699942
"3486" 697 11.0192138436349 101.604930346794
"3487" 697.2 12.8627930879514 102.736868412927
"3488" 697.4 15.1603565168433 104.27760951884
"3489" 697.6 17.6742099905238 106.078205685683
"3490" 697.8 20.1740064879894 108.297563335995
"3491" 698 22.4989254295291 110.515293564604
"3492" 698.2 25.0639989980339 112.910845755041
"3493" 698.4 27.9803318379878 115.387691030962
"3494" 698.6 31.2912129074835 117.591549459515
"3495" 698.8 33.9415826041936 119.977835927324
"3496" 699 35.4922522648827 123.054920092397
"3497" 699.2 35.9574478549432 125.248382259298
"3498" 699.4 36.2282369707778 125.293537518032
"3499" 699.6 36.619767153625 125.375232887451
"3500" 699.8 37.6827532777039 125.460674377498
"3501" 700 39.865784859763 126.383121410126
"3502" 700.2 42.1927048232022 127.119107750636
"3503" 700.4 44.6309541193928 127.983602642282
"3504" 700.6 47.5513392024142 128.426989032563
"3505" 700.8 50.6244788582782 128.58299345228
"3506" 701 54.7487563026604 128.845368558738
"3507" 701.2 58.6269459209647 129.787467154971
"3508" 701.4 61.7067442688415 130.645676143371
"3509" 701.6 64.7614651531296 131.549538950852
"3510" 701.8 67.3185702762281 132.052800262503
"3511" 702 69.9635119200343 132.165464425912
"3512" 702.2 72.39603024127 131.495633446582
"3513" 702.4 74.8409572058408 130.046014211392
"3514" 702.6 77.6453995591734 128.094202116739
"3515" 702.8 79.2833542194624 126.232069033207
"3516" 703 79.6557050712456 124.69308515231
"3517" 703.2 79.4814248542635 123.551913562075
"3518" 703.4 79.8277807984091 122.37650780383
"3519" 703.6 79.28028569975 121.233386585035
"3520" 703.8 78.9953932418451 119.705592659952
"3521" 704 78.6173152241305 117.995455737585
"3522" 704.2 77.9500596305166 116.787281478882
"3523" 704.4 77.064868059974 115.88555819048
"3524" 704.6 75.3882764692397 113.556406319868
"3525" 704.8 73.5008868552774 111.251800670211
"3526" 705 70.964847200816 109.310932106392
"3527" 705.2 68.3038454103158 107.499494903277
"3528" 705.4 65.7323541040292 105.55902757132
"3529" 705.6 63.2756050439149 104.659414758634
"3530" 705.8 60.01651256214 103.088500827109
"3531" 706 56.4901781735 101.263770484097
"3532" 706.2 53.2853413041923 98.5523556366389
"3533" 706.4 50.5298265618628 95.1640289768693
"3534" 706.6 48.3781108606346 92.2135993548504
"3535" 706.8 46.1445234897931 88.979812844744
"3536" 707 44.4586927069014 85.4979234743185
"3537" 707.2 43.1532363996042 81.3277039482014
"3538" 707.4 42.1213078651739 76.8162156989324
"3539" 707.6 41.5725553031825 71.9061645988013
"3540" 707.8 41.3877766834714 66.8566437032746
"3541" 708 41.8459323735 61.7548599759798
"3542" 708.2 42.6544167770417 57.1033930078889
"3543" 708.4 43.7838863489408 52.6565506596389
"3544" 708.6 46.5536935660062 48.2008425878206
"3545" 708.8 49.8084121893952 44.4325057844877
"3546" 709 52.8047096471667 40.99146856
"3547" 709.2 54.7830712566647 38.0707631125476
"3548" 709.4 56.5254574929273 35.4218341016889
"3549" 709.6 58.2810654520296 32.5448948321492
"3550" 709.8 59.8020658877062 29.7951145501326
"3551" 710 61.6821229623057 26.4674921024175
"3552" 710.2 63.9105716703158 22.680094557027
"3553" 710.4 66.2266286033713 18.5226716365116
"3554" 710.6 69.1658364619776 14.6610292917548
"3555" 710.8 72.6452219985333 11.0660698656222
"3556" 711 75.4245223453636 7.60419838393434
"3557" 711.2 78.7415433145525 4.44860604545795
"3558" 711.4 80.4685389051522 3.42263026448128
"3559" 711.6 80.9620858033437 3.45878224143576
"3560" 711.8 81.0395826291086 3.8805721659346
"3561" 712 80.7708050794468 3.89547006397399
"3562" 712.2 80.5163968321813 3.78713478391087
"3563" 712.4 80.316451231064 3.78724702370284
"3564" 712.6 79.9534374701321 3.32142612126625
"3565" 712.8 80.1696185436458 2.28797867049306
"3566" 713 80.1672610419545 1.90465409470707
"3567" 713.2 80.21751743095 1.51054374966389
"3568" 713.4 80.2326392065044 1.55677054165411
"3569" 713.6 80.255841019156 1.50099093773293
"3570" 713.8 80.2421898015913 1.42501224985411
"3571" 714 80.1591083863486 1.42241947932008
"3572" 714.2 80.1837064516765 1.34078653874183
"3573" 714.4 80.3821006541124 1.29857492473159
"3574" 714.6 80.465080931069 1.19698678033717
"3575" 714.8 80.4050451341111 1.20100665159259
"3576" 715 80.3889697906626 1.2013659508166
"3577" 715.2 80.2691979960698 1.19038301671447
"3578" 715.4 80.1288794385963 1.15447065960449
"3579" 715.6 79.9903389336053 1.17353917144152
"3580" 715.8 79.6077473072222 1.11750551193333
"3581" 716 79.7578878070909 1.48235187739938
"3582" 716.2 80.0667231451887 1.77595936524738
"3583" 716.4 80.1847684840068 1.98300351479985
"3584" 716.6 80.3165096611373 2.28591546194771
"3585" 716.8 80.5902661006168 2.26459259643979
"3586" 717 80.7304232106768 2.02199980174255
"3587" 717.2 80.8640255956807 2.03345395826841
"3588" 717.4 81.4478970273149 1.91535270035298
"3589" 717.6 81.9773318637316 1.92787465490468
"3590" 717.8 82.7655720909759 2.30464321347925
"3591" 718 84.0353388757636 2.50355542107071
"3592" 718.2 86.0252981645928 3.3454839722841
"3593" 718.4 88.085138487 4.16479362396032
"3594" 718.6 90.6518753872182 5.32770789783434
"3595" 718.8 93.52181474025 6.10937304637538
"3596" 719 96.7412606528437 7.04073205271389
"3597" 719.2 99.4703973050175 8.24495275620468
"3598" 719.4 102.006483367162 9.76180099466345
"3599" 719.6 105.190645247772 11.5915620001696
"3600" 719.8 108.286463054134 13.4886147962058
"3601" 720 111.323513188465 15.7357153718191
"3602" 720.2 114.123321872854 18.5158884032913
"3603" 720.4 116.509017766479 21.0323044925053
"3604" 720.6 119.154588675596 23.2595162539199
"3605" 720.8 121.684285221016 25.2582828739103
"3606" 721 122.620737819407 26.6550691156516
"3607" 721.2 123.492414389263 27.7802714575803
"3608" 721.4 123.661610805653 28.7727767749712
"3609" 721.6 124.320036555694 30.8478084023264
"3610" 721.8 125.685547100446 33.4117358761925
"3611" 722 127.675686725372 35.8394942682668
"3612" 722.2 129.322003364727 38.41891933644
"3613" 722.4 130.420084068464 40.6623633029246
"3614" 722.6 130.908219971381 41.7216750071082
"3615" 722.8 130.952578790569 41.7488156040065
"3616" 723 131.152950119437 41.7161518730686
"3617" 723.2 131.149359463015 41.7586196397966
"3618" 723.4 131.134190672885 41.7735001515148
"3619" 723.6 131.066636616339 41.7525972429585
"3620" 723.8 131.07558025772 41.5879306090104
"3621" 724 131.007833513131 41.5407274826646
"3622" 724.2 131.026251242829 41.4492531011746
"3623" 724.4 130.891852122108 41.4585796211862
"3624" 724.6 130.851385962931 41.3283664910872
"3625" 724.8 130.890398555496 41.1427609938269
"3626" 725 130.893495658627 41.1546845230584
"3627" 725.2 130.79259587144 41.1755481306595
"3628" 725.4 130.86798423853 41.1415442954802
"3629" 725.6 130.896636023791 41.1606397000889
"3630" 725.8 131.0293892955 41.3367397247062
"3631" 726 131.026948587867 41.5388347969222
"3632" 726.2 131.285663597 41.8271577255833
"3633" 726.4 131.480544714185 42.4072758455812
"3634" 726.6 131.6444476191 42.669103220312
"3635" 726.8 131.706799361311 43.1501080688206
"3636" 727 131.573584361881 43.3146768584991
"3637" 727.2 131.605059647638 43.6751533071992
"3638" 727.4 132.017875887 44.7267534666758
"3639" 727.6 132.187981303152 46.2935892507608
"3640" 727.8 132.426583474327 47.664708104398
"3641" 728 132.6782572245 49.7941434659459
"3642" 728.2 133.166587756076 51.5579190206595
"3643" 728.4 133.4676562212 53.4896473588326
"3644" 728.6 133.927051635741 56.2426263896482
"3645" 728.8 134.361412847681 59.2403478030201
"3646" 729 134.563857415843 62.2678947266359
"3647" 729.2 134.400382030615 65.2594564981581
"3648" 729.4 134.027192189558 68.4146672200852
"3649" 729.6 133.496551578685 71.1856131214124
"3650" 729.8 133.142379397272 73.9629280723193
"3651" 730 132.972740485592 77.3929748585419
"3652" 730.2 132.477455941362 80.5987309522719
"3653" 730.4 132.142809608981 83.1627126579577
"3654" 730.6 132.184418290216 85.2032169388301
"3655" 730.8 132.434152133352 85.6198455243148
"3656" 731 132.3473714175 85.6695431397082
"3657" 731.2 132.264437168327 85.8302858799297
"3658" 731.4 132.024916389788 86.5181501174273
"3659" 731.6 130.970455135573 87.5698199725779
"3660" 731.8 129.699344716699 88.9944847533918
"3661" 732 127.831112319808 90.6504742494218
"3662" 732.2 125.7354944388 91.9864007619389
"3663" 732.4 123.456928950405 92.9689496451591
"3664" 732.6 120.76673299683 93.3633995053782
"3665" 732.8 118.544116208137 93.3527216092198
"3666" 733 116.146728030341 93.1333941842548
"3667" 733.2 113.898216162496 92.5640104387865
"3668" 733.4 111.42440523075 91.4402413910905
"3669" 733.6 109.561095234628 89.9186978015401
"3670" 733.8 109.124038286333 88.8107819327222
"3671" 734 108.972570842029 88.0278391421242
"3672" 734.2 108.628269548312 87.5313235204514
"3673" 734.4 108.741586117734 87.0753824132192
"3674" 734.6 107.660609913531 85.5837992796236
"3675" 734.8 106.629378168474 84.7264033063099
"3676" 735 104.767471251685 82.8049054660936
"3677" 735.2 103.152440276778 80.9467638869556
"3678" 735.4 102.632212188701 79.5659242189637
"3679" 735.6 102.255599864059 77.7541370429477
"3680" 735.8 101.864881541244 74.9553497988301
"3681" 736 101.669603340947 71.1229375652047
"3682" 736.2 101.478893036948 67.7624478604628
"3683" 736.4 101.2283490925 64.9529147710065
"3684" 736.6 100.535510482245 61.1700836808983
"3685" 736.8 99.6780016417347 57.9257619380011
"3686" 737 97.901469331656 53.4932158125689
"3687" 737.2 96.2833693096435 50.8095476488628
"3688" 737.4 94.2735947724828 48.1869913645268
"3689" 737.6 91.6479293401842 45.4377758274678
"3690" 737.8 88.7627802384057 42.0340563010776
"3691" 738 86.6697248909274 38.5403498002599
"3692" 738.2 84.4467090532363 34.9300695681525
"3693" 738.4 82.5602639351818 30.6885172856616
"3694" 738.6 80.8471292302314 26.6973541536575
"3695" 738.8 79.123176120259 22.3043535177378
"3696" 739 78.0124222465655 18.1983498119096
"3697" 739.2 76.8494835357078 13.5033764486162
"3698" 739.4 76.2960156440069 9.18577976016475
"3699" 739.6 75.30217632818 4.78071135308889
"3700" 739.8 74.7177994854146 2.0822551181145
"3701" 740 74.6643148218343 2.13885303242603
"3702" 740.2 74.774337677236 2.34186446256591
"3703" 740.4 74.764678930811 2.25498702504743
"3704" 740.6 74.7796061208253 2.36946405984672
"3705" 740.8 74.6659233087126 2.39345799161344
"3706" 741 74.438531932125 2.64068481206746
"3707" 741.2 73.1299178203059 2.50637378025359
"3708" 741.4 71.2711180430237 2.24308650102498
"3709" 741.6 68.8245095551059 1.90571097940065
"3710" 741.8 66.7156191470723 1.92960831663889
"3711" 742 64.1645666203354 1.56539840434621
"3712" 742.2 61.5556398239128 1.00142732692377
"3713" 742.4 59.31212433916 1.10026306880889
"3714" 742.6 56.7527414149141 1.64904937729993
"3715" 742.8 53.6707275952899 2.0182917822735
"3716" 743 51.2960746444671 2.86815602893679
"3717" 743.2 49.0154375311265 4.41330503204552
"3718" 743.4 45.6872486324713 5.56659874395258
"3719" 743.6 41.9477277406464 6.27468613057182
"3720" 743.8 38.8727197629882 7.25483927688889
"3721" 744 37.347735475743 8.77729775103973
"3722" 744.2 34.9584326903296 10.5647449684755
"3723" 744.4 31.2390358186864 12.4069263280427
"3724" 744.6 27.9240765035122 13.832041810645
"3725" 744.8 26.4460270360112 15.2380593727484
"3726" 745 25.3760372637667 16.8939343094056
"3727" 745.2 23.2404180846 19.2679593204784
"3728" 745.4 21.2867841683438 21.2363155119576
"3729" 745.6 20.2344050140385 22.0414497714768
"3730" 745.8 18.4686469146923 23.7895953237824
"3731" 746 16.7049003875714 25.7869799665714
"3732" 746.2 14.7787416364263 27.9247102466363
"3733" 746.4 12.5453735877151 30.0794483917772
"3734" 746.6 11.4945707112698 31.4267925626667
"3735" 746.8 11.6034112309412 32.3217955760226
"3736" 747 11.9354910401118 33.5780791817948
"3737" 747.2 12.1421833615193 35.5270627926845
"3738" 747.4 12.3089651827811 37.6528025744155
"3739" 747.6 11.9704771171141 40.3173388940574
"3740" 747.8 11.0551431440172 43.1943112652854
"3741" 748 9.4585996250919 45.8742629139429
"3742" 748.2 7.08012053296611 48.2028846710414
"3743" 748.4 4.40527722016393 49.9478857765282
"3744" 748.6 4.02171495028724 50.3718058124687
"3745" 748.8 4.30924937885245 50.877873719561
"3746" 749 4.80545166953933 52.0514247970181
"3747" 749.2 5.35398676187931 53.9949574455958
"3748" 749.4 5.50968212569411 56.9845521956771
"3749" 749.6 5.32750604736145 60.5058260049732
"3750" 749.8 4.4540317810851 64.069762265825
"3751" 750 2.87234147240218 67.9639043790845
"3752" 750.2 2.16249225544041 69.4588618391169
"3753" 750.4 2.15340518692022 69.5608591607878
"3754" 750.6 2.16829316845161 69.5094515225341
"3755" 750.8 2.21573806017391 69.4939236733563
"3756" 751 2.32095203352198 69.500979530279
"3757" 751.2 2.45693199043352 70.0570863394785
"3758" 751.4 2.79102096423529 72.0747518506536
"3759" 751.6 2.91736347701961 75.5840004721242
"3760" 751.8 2.52366426918539 78.9212337427484
"3761" 752 2.72641399747059 81.9127043050536
"3762" 752.2 3.97203631669411 84.3528161992712
"3763" 752.4 5.57051326014971 87.0961562580506
"3764" 752.6 6.93915119101685 90.3304161637821
"3765" 752.8 7.3484178164917 93.5007111846844
"3766" 753 7.32332324801639 95.4440959341348
"3767" 753.2 7.45383930077096 95.2985760330397
"3768" 753.4 7.95575241799442 95.539028781576
"3769" 753.6 9.03875393544445 96.7575265250158
"3770" 753.8 10.2332572465323 99.0110303352437
"3771" 754 11.5358119415053 101.990206855578
"3772" 754.2 13.1706206467225 105.082496630104
"3773" 754.4 14.8740478110154 107.869750224504
"3774" 754.6 16.8329973068769 110.230138084443
"3775" 754.8 19.467694260375 111.725797891063
"3776" 755 22.9208866801082 113.550048825678
"3777" 755.2 25.7385695154464 114.985542586139
"3778" 755.4 27.9757395657857 116.30573975596
"3779" 755.6 28.8623275930112 117.27424662176
"3780" 755.8 30.136069896157 120.070323175371
"3781" 756 30.7913883511695 122.620265638533
"3782" 756.2 31.3525386769459 123.043076501419
"3783" 756.4 32.5069141631307 123.71305808018
"3784" 756.6 34.2814086680211 124.474643773799
"3785" 756.8 36.3326087642246 125.372272631712
"3786" 757 39.0027718409514 127.108591361013
"3787" 757.2 40.1599569614227 127.888384583672
"3788" 757.4 41.0035048827801 128.317255085481
"3789" 757.6 42.9976327659553 128.922703236526
"3790" 757.8 45.3988356080914 129.744876379415
"3791" 758 47.8065711272118 130.27187263953
"3792" 758.2 50.4717503264268 131.015242083785
"3793" 758.4 53.6293201547143 131.6145892821
"3794" 758.6 56.7830630895 132.683058087883
"3795" 758.8 58.9235636839333 133.648860622772
"3796" 759 60.9606429681687 133.671364186443
"3797" 759.2 63.6656312203789 133.266778247144
"3798" 759.4 67.113953442128 133.029108657639
"3799" 759.6 70.8368223525644 132.522216456312
"3800" 759.8 74.0518047482349 131.749227660485
"3801" 760 77.0319363367688 130.562758133008
"3802" 760.2 79.4064014055276 128.983064794159
"3803" 760.4 81.0735278359074 127.042375162426
"3804" 760.6 83.1177743748405 124.709677252343
"3805" 760.8 83.9643047743831 122.657421045006
"3806" 761 84.0482727159735 121.102147392465
"3807" 761.2 83.5570079265 120.65314125961
"3808" 761.4 83.4553038533077 119.292385350833
"3809" 761.6 83.242627732985 117.368777101874
"3810" 761.8 82.5829418581448 115.164880261089
"3811" 762 81.9138622949783 113.751502063302
"3812" 762.2 81.1873780382847 112.688721998648
"3813" 762.4 79.6747274573425 110.617414285882
"3814" 762.6 77.99232428164 108.852194102849
"3815" 762.8 76.1839114175379 107.041300063213
"3816" 763 73.9331283038903 105.757621577734
"3817" 763.2 71.86810068808 104.363628295529
"3818" 763.4 70.4304117514257 103.227697725173
"3819" 763.6 68.7632371414645 102.116559105411
"3820" 763.8 66.737138111363 101.089003571807
"3821" 764 64.0567155984718 99.6170925369241
"3822" 764.2 60.9632194113179 98.2436834795246
"3823" 764.4 59.0738415396429 97.6974952910317
"3824" 764.6 57.506122725875 97.282047105743
"3825" 764.8 54.4220571847448 96.4067400055165
"3826" 765 51.3471602999366 95.3550520181354
"3827" 765.2 47.6306519189007 93.3049289656968
"3828" 765.4 44.5095317265097 90.854767046076
"3829" 765.6 42.0754527644038 87.375423618562
"3830" 765.8 40.45326459792 83.6307290902889
"3831" 766 38.7721249696014 79.6892569468483
"3832" 766.2 37.5582389217677 75.739399140547
"3833" 766.4 36.7187491626954 72.0476336981405
"3834" 766.6 36.296878505543 68.1995935204054
"3835" 766.8 36.3469191279933 64.58008256172
"3836" 767 36.7152162557143 61.3683581222766
"3837" 767.2 37.2187310707208 57.7137019785642
"3838" 767.4 38.2816442038662 53.872377572029
"3839" 767.6 39.5840570400677 50.1439794748438
"3840" 767.8 40.7813531322549 45.7460578988105
"3841" 768 41.9630378490199 41.6966894391339
"3842" 768.2 43.6032418695 37.6412478594142
"3843" 768.4 45.5704666640237 33.6766647745339
"3844" 768.6 48.1344439711046 30.2257228627959
"3845" 768.8 51.2355684791856 26.9712447384578
"3846" 769 54.4960911529526 24.0221863911611
"3847" 769.2 58.2522255137294 21.183757516883
"3848" 769.4 62.7665687938727 18.6672367737071
"3849" 769.6 66.8095194533494 17.2306352454009
"3850" 769.8 71.2622157410944 15.88404060987
"3851" 770 75.5077866775439 15.028064815538
"3852" 770.2 79.2372563411494 13.5618406257136
"3853" 770.4 83.5856221794314 12.2725624591634
"3854" 770.6 87.7362608664706 10.8143225412026
"3855" 770.8 90.2527631719245 10.2601437103983
"3856" 771 91.6060787361799 10.5108805166946
"3857" 771.2 92.6506974717059 11.4989489593791
"3858" 771.4 95.0407167915269 13.6284165259368
"3859" 771.6 97.9178342763375 16.1471514911826
"3860" 771.8 100.683414176673 18.5514235898697
"3861" 772 103.939943158559 21.2816074247639
"3862" 772.2 107.274732887231 23.8907312906966
"3863" 772.4 110.993122864395 26.7416388666723
"3864" 772.6 113.857071459795 29.9329717529286
"3865" 772.8 116.414126898646 33.653772023993
"3866" 773 118.683476516889 37.0021202805
"3867" 773.2 120.524703116832 40.1038092057211
"3868" 773.4 122.567914587201 43.42941726605
"3869" 773.6 124.860859679843 47.1124401841438
"3870" 773.8 126.539376249636 50.5925555643061
"3871" 774 128.201961432426 54.3895876508821
"3872" 774.2 130.13255046745 57.6007587451472
"3873" 774.4 132.028704378613 60.4081755146565
"3874" 774.6 134.539404557533 62.4184330822961
"3875" 774.8 134.500340205145 62.4769088843106
"3876" 775 134.608652172531 62.4954442446946
"3877" 775.2 134.409333527018 62.3384322802996
"3878" 775.4 133.99484907 62.3201643986694
"3879" 775.6 133.733739404321 62.4234447900021
"3880" 775.8 133.411604107966 63.2824025543716
"3881" 776 133.387456861651 65.4864037881842
"3882" 776.2 133.936964720047 68.5654741357605
"3883" 776.4 134.581528482484 71.6854623415721
"3884" 776.6 135.023274513682 74.9392448892136
"3885" 776.8 134.568493093376 77.667197742959
"3886" 777 134.155835470747 80.3430889736629
"3887" 777.2 133.465659278591 82.8119454198175
"3888" 777.4 132.541892875265 85.2872324335817
"3889" 777.6 131.510176372013 87.8688087146108
"3890" 777.8 130.874728128122 90.6345337986236
"3891" 778 130.478715156021 92.6887330357579
"3892" 778.2 129.394031018834 95.6585952221923
"3893" 778.4 128.209382502932 98.3015994281456
"3894" 778.6 126.976663346981 100.928907844342
"3895" 778.8 125.567131091124 103.217431180417
"3896" 779 123.994793660598 105.49912411081
"3897" 779.2 122.372536864739 107.924949017873
"3898" 779.4 121.697581953391 108.785388057723
"3899" 779.6 121.751630687209 108.718154515472
"3900" 779.8 121.702781093911 108.776292317658
"3901" 780 121.648960649749 108.687684714697
"3902" 780.2 121.504604994 108.647570325345
"3903" 780.4 121.289038964053 108.622682973117
"3904" 780.6 120.303860779623 108.781923013889
"3905" 780.8 118.607712884104 109.503238662285
"3906" 781 116.394296149125 111.206641578264
"3907" 781.2 114.596453472786 113.243579455794
"3908" 781.4 112.89395529678 116.290681665469
"3909" 781.6 111.286949014491 118.890046511071
"3910" 781.8 111.22131380416 118.966119973433
"3911" 782 111.093016047776 119.032314259096
"3912" 782.2 110.031537760909 119.315931898707
"3913" 782.4 107.868677748754 120.121501714517
"3914" 782.6 105.446414891679 121.238832942996
"3915" 782.8 103.47916967196 122.102895455015
"3916" 783 101.646625363163 122.941364441701
"3917" 783.2 99.7096865650926 123.395977992241
"3918" 783.4 97.4142288083855 123.941622859244
"3919" 783.6 94.9639401277818 124.330732338125
"3920" 783.8 92.8844113174552 124.477314011413
"3921" 784 90.3968372882857 124.733340699154
"3922" 784.2 87.99361195075 125.1714720676
"3923" 784.4 85.0744538357647 125.993746927458
"3924" 784.6 82.7055317210588 126.893664672105
"3925" 784.8 79.884801930741 128.14571775222
"3926" 785 77.090831925 129.079834542136
"3927" 785.2 73.812490424175 130.242969778951
"3928" 785.4 71.2733623925031 130.984877396404
"3929" 785.6 67.9811944215644 131.328577943686
"3930" 785.8 63.9611264709053 131.451972299924
"3931" 786 60.2204454947806 130.89795370667
"3932" 786.2 56.7023257740795 129.407573490366
"3933" 786.4 53.3560480679107 127.54179408446
"3934" 786.6 50.1809489413333 125.333897897029
"3935" 786.8 48.6268838264364 123.91549408518
"3936" 787 46.1149054043892 122.173842805524
"3937" 787.2 42.5644708195301 120.143650411877
"3938" 787.4 39.1292308140795 118.996341580915
"3939" 787.6 35.6273579962857 118.354566254868
"3940" 787.8 30.9258127594452 117.125670324005
"3941" 788 26.61738116608 115.216119596789
"3942" 788.2 22.4861193910984 112.518674568217
"3943" 788.4 18.8147233940053 109.765608656472
"3944" 788.6 15.7255452466378 106.503256339786
"3945" 788.8 13.545927365 103.332024919905
"3946" 789 11.8984497125 99.4429440904722
"3947" 789.2 10.7911355265086 94.7862644626889
"3948" 789.4 9.9019654834491 90.1560519169188
"3949" 789.6 8.7659941525614 85.7190851733801
"3950" 789.8 7.86258709655626 81.0998719019639
"3951" 790 7.42875131473125 76.1987379434451
"3952" 790.2 6.76222164591019 72.0359994118889
"3953" 790.4 6.53499468825 67.611378204121
"3954" 790.6 6.23279654575438 63.080031312345
"3955" 790.8 5.65496704220626 58.0819728209451
"3956" 791 4.64954804149999 53.1830207572158
"3957" 791.2 4.31462871625926 49.5760905967222
"3958" 791.4 5.36223467043333 46.7945266587222
"3959" 791.6 7.13782173836932 43.7653613853321
"3960" 791.8 9.11345873182941 39.8133465790359
"3961" 792 11.0728172337759 35.6106371711647
"3962" 792.2 13.3138533002034 31.8286291609058
"3963" 792.4 15.0292884697414 28.6049831694234
"3964" 792.6 17.5833118756744 25.4035225902319
"3965" 792.8 20.7594955359593 22.6011054342145
"3966" 793 24.3593529997207 19.4970738567045
"3967" 793.2 27.6617452593253 16.9396028739552
"3968" 793.4 30.9338156869412 13.8650658770867
"3969" 793.6 34.858354743931 11.5420319708027
"3970" 793.8 39.0045763769661 9.62326280839736
"3971" 794 43.127303881 7.41240333582109
"3972" 794.2 46.56504058255 4.88928994540556
"3973" 794.4 49.5815888054659 3.99207475930366
"3974" 794.6 52.6706345332148 4.15395061976137
"3975" 794.8 56.6130685801338 4.42105690760227
"3976" 795 60.4661741141421 3.63772480787184
"3977" 795.2 65.0999847559138 2.19022217925096
"3978" 795.4 69.4940898555366 1.07398282415718
"3979" 795.6 73.3170910037566 1.56698407056652
"3980" 795.8 76.556965749 3.04079770792686
"3981" 796 80.4598540072807 4.66975700209942
"3982" 796.2 84.6090319596039 5.74332640559019
"3983" 796.4 88.8848291645098 6.35205098122222
"3984" 796.6 92.9438900399286 6.8993010291746
"3985" 796.8 97.07304434675 7.47584410394658
"3986" 797 100.191353436788 8.94985480160764
"3987" 797.2 103.836237711883 11.1078936178705
"3988" 797.4 106.364424969669 12.5632828514757
"3989" 797.6 109.967998677893 15.1077060622691
"3990" 797.8 113.036098960045 17.7274983412502
"3991" 798 115.89771982402 20.3876101915948
"3992" 798.2 118.264239321367 23.2361341258277
"3993" 798.4 120.7271623752 26.505717437947
"3994" 798.6 122.899154051049 29.1569772745779
"3995" 798.8 125.270082001969 32.2806798256514
"3996" 799 127.390947142357 35.7661027593857
"3997" 799.2 129.24132688332 39.5165890146289
"3998" 799.4 129.872045584061 43.6736079366644
"3999" 799.6 130.25329275898 47.8468640089154
"4000" 799.8 131.0183 51.00183
"4001" 800 132.3333 54.13602
"4002" 800.2 134.1774 57.13476
"4003" 800.4 134.9879 59.92134
"4004" 800.6 134.6102 62.33591
"4005" 800.8 133.6879 64.78929
"4006" 801 132.6362 67.49966
"4007" 801.2 131.7758 70.89474
"4008" 801.4 130.4888 74.30042
"4009" 801.6 128.6755 77.33504
"4010" 801.8 126.9442 80.71812
"4011" 802 124.9458 83.81011
"4012" 802.2 122.6378 86.70127
"4013" 802.4 120.1008 89.40017
"4014" 802.6 118.2423 91.75077
"4015" 802.8 117.1174 94.03231
"4016" 803 115.5698 97.16207
"4017" 803.2 114.4748 100.7148
"4018" 803.4 113.7998 104.2062
"4019" 803.6 113.8524 106.9807
"4020" 803.8 114.1895 110.6079
"4021" 804 114.2918 114.5261
"4022" 804.2 114.2251 115.2584
"4023" 804.4 114.2268 115.2684
"4024" 804.6 114.1949 115.2447
"4025" 804.8 113.9539 115.0711
"4026" 805 113.1817 115.4853
"4027" 805.2 111.7954 115.6477
"4028" 805.4 109.798 116.1173
"4029" 805.6 107.3499 117.1675
"4030" 805.8 104.2795 118.5312
"4031" 806 101.0439 119.8746
"4032" 806.2 97.91723 120.5627
"4033" 806.4 94.59517 120.9125
"4034" 806.6 92.15116 119.9769
"4035" 806.8 90.58237 119.2065
"4036" 807 88.07822 118.9883
"4037" 807.2 85.25717 119.334
"4038" 807.4 82.72095 120.3239
"4039" 807.6 80.3827 122.1726
"4040" 807.8 78.11022 124.5947
"4041" 808 75.3356 127.616
"4042" 808.2 72.12171 130.27
"4043" 808.4 69.0022 131.544
"4044" 808.6 64.71159 132.2762
"4045" 808.8 59.96393 132.0271
"4046" 809 55.45547 131.4755
"4047" 809.2 51.81397 129.6263
"4048" 809.4 48.81624 127.2888
"4049" 809.6 45.5937 124.4311
"4050" 809.8 42.60592 122.3528
"4051" 810 41.64749 121.3505
"4052" 810.2 40.48652 119.7793
"4053" 810.4 38.64444 116.887
"4054" 810.6 36.27164 113.3681
"4055" 810.8 34.11627 109.8317
"4056" 811 31.45343 105.7576
"4057" 811.2 30.31359 103.2798
"4058" 811.4 29.79817 99.89183
"4059" 811.6 29.31389 96.76981
"4060" 811.8 28.47773 93.68029
"4061" 812 27.19928 90.15132
"4062" 812.2 26.09351 85.98042
"4063" 812.4 24.80415 81.45123
"4064" 812.6 23.79268 76.76156
"4065" 812.8 22.3544 71.79668
"4066" 813 21.03798 67.21315
"4067" 813.2 20.11779 62.48352
"4068" 813.4 19.3635 57.4734
"4069" 813.6 19.10213 52.54209
"4070" 813.8 18.78709 47.64512
"4071" 814 18.20361 43.26877
"4072" 814.2 18.78265 39.68343
"4073" 814.4 19.59258 34.71865
"4074" 814.6 20.00662 29.9164
"4075" 814.8 20.44984 24.66636
"4076" 815 20.90443 21.71188
"4077" 815.2 21.99826 20.39879
"4078" 815.4 23.69901 19.36204
"4079" 815.6 26.4543 17.20465
"4080" 815.8 29.55894 14.58655
"4081" 816 32.27195 12.10459
"4082" 816.2 35.27512 10.1657
"4083" 816.4 38.0947 8.493367
"4084" 816.6 41.09611 6.749172
"4085" 816.8 44.44608 5.505223
"4086" 817 48.29855 4.163486
"4087" 817.2 52.85234 2.670906
"4088" 817.4 57.0876 1.627662
"4089" 817.6 61.02523 1.176656
"4090" 817.8 64.98051 0.9557282
"4091" 818 69.28459 0.6842263
"4092" 818.2 72.70868 0.8782352
"4093" 818.4 76.1822 1.664321
"4094" 818.6 80.51673 2.237377
"4095" 818.8 84.13943 2.249397
"4096" 819 87.93642 2.875172
"4097" 819.2 89.3701 3.158563
"4098" 819.4 89.43493 2.961336
"4099" 819.6 89.2228 2.921892
"4100" 819.8 88.96984 2.840735
"4101" 820 89.28963 2.958055
"4102" 820.2 89.50222 3.07754
"4103" 820.4 89.86018 3.32937
"4104" 820.6 90.48464 4.047429
"4105" 820.8 91.08179 4.969402
"4106" 821 92.30295 6.138107
"4107" 821.2 93.63351 7.423645
"4108" 821.4 96.06338 9.142227
"4109" 821.6 98.30865 10.48475
"4110" 821.8 100.7782 11.6278
"4111" 822 103.4308 12.61189
"4112" 822.2 106.2903 13.47377
"4113" 822.4 108.7633 14.69803
"4114" 822.6 110.9061 16.43464
"4115" 822.8 112.6119 18.69813
"4116" 823 114.5059 21.40453
"4117" 823.2 116.7275 25.08069
"4118" 823.4 118.9414 28.79258
"4119" 823.6 120.9548 31.81594
"4120" 823.8 122.8912 35.74297
"4121" 824 124.0398 38.94088
"4122" 824.2 124.2177 42.8468
"4123" 824.4 124.4018 46.253
"4124" 824.6 124.5846 50.16444
"4125" 824.8 124.6868 53.97848
"4126" 825 124.8788 57.10339
"4127" 825.2 124.9096 60.44127
"4128" 825.4 124.9305 63.95935
"4129" 825.6 125.2943 67.43214
"4130" 825.8 125.4217 70.90531
"4131" 826 124.8309 74.48694
"4132" 826.2 123.737 78.41316
"4133" 826.4 122.7112 82.69714
"4134" 826.6 120.8108 86.73484
"4135" 826.8 118.2315 90.30082
"4136" 827 115.8519 92.73495
"4137" 827.2 113.1543 95.27862
"4138" 827.4 109.5881 98.01788
"4139" 827.6 105.9488 100.5114
"4140" 827.8 102.5936 102.7836
"4141" 828 100.1049 105.0909
"4142" 828.2 97.37146 107.5149
"4143" 828.4 94.66115 109.5065
"4144" 828.6 91.08135 111.3644
"4145" 828.8 87.91004 112.3878
"4146" 829 84.53417 113.6583
"4147" 829.2 81.06348 115.0286
"4148" 829.4 76.61122 116.2202
"4149" 829.6 72.19869 116.6127
"4150" 829.8 67.83919 116.4399
"4151" 830 63.63413 115.3243
"4152" 830.2 59.62344 113.9928
"4153" 830.4 57.35824 112.8175
"4154" 830.6 54.4209 111.7243
"4155" 830.8 51.02728 111.6125
"4156" 831 46.54017 111.9656
"4157" 831.2 42.12509 111.5955
"4158" 831.4 37.50053 111.0004
"4159" 831.6 33.54621 109.9462
"4160" 831.8 29.224 108.4571
"4161" 832 25.24015 106.2521
"4162" 832.2 21.22188 103.9039
"4163" 832.4 17.10398 101.2077
"4164" 832.6 13.74226 98.31768
"4165" 832.8 10.78051 94.79646
"4166" 833 7.921317 91.08239
"4167" 833.2 5.732967 87.14224
"4168" 833.4 4.437466 84.32304
"4169" 833.6 3.59794 81.60614
"4170" 833.8 2.819017 77.81494
"4171" 834 2.300008 73.37296
"4172" 834.2 2.236576 69.38752
"4173" 834.4 2.5149 65.4668
"4174" 834.6 3.378142 61.52912
"4175" 834.8 4.282776 57.25511
"4176" 835 5.21249 53.08477
"4177" 835.2 5.985511 48.52091
"4178" 835.4 7.279732 43.86721
"4179" 835.6 8.851234 39.35105
"4180" 835.8 10.98201 35.12137
"4181" 836 13.53603 31.63131
"4182" 836.2 16.25758 27.75386
"4183" 836.4 19.74519 23.98839
"4184" 836.6 22.93145 20.24227
"4185" 836.8 24.76594 17.57476
"4186" 837 28.10873 14.73758
"4187" 837.2 32.06385 11.9157
"4188" 837.4 35.88892 9.68982
"4189" 837.6 40.25769 7.802598
"4190" 837.8 44.70342 6.124596
"4191" 838 49.202 4.440003
"4192" 838.2 53.8215 3.886817
"4193" 838.4 58.44113 3.377494
"4194" 838.6 63.07917 2.818977
"4195" 838.8 67.1931 1.680353
"4196" 839 71.59713 0.9672172
"4197" 839.2 75.41965 2.280428
"4198" 839.4 79.06419 3.386448
"4199" 839.6 83.08675 4.41665
"4200" 839.8 87.58912 5.717659
"4201" 840 92.5131 6.411124
"4202" 840.2 97.16175 7.052134
"4203" 840.4 100.7982 8.169827
"4204" 840.6 104.0643 9.995686
"4205" 840.8 105.6964 11.34262
"4206" 841 107.5424 13.13895
"4207" 841.2 110.6362 15.58823
"4208" 841.4 113.8383 18.0407
"4209" 841.6 116.6557 20.75008
"4210" 841.8 119.7974 24.2551
"4211" 842 122.2486 27.74973
"4212" 842.2 124.7253 31.61557
"4213" 842.4 126.9999 35.00643
"4214" 842.6 129.1183 39.10934
"4215" 842.8 130.4909 42.78137
"4216" 843 131.7017 46.42006
"4217" 843.2 132.9722 49.69044
"4218" 843.4 134.2054 53.22861
"4219" 843.6 134.9172 57.0809
"4220" 843.8 135.2112 61.15359
"4221" 844 134.6686 65.11943
"4222" 844.2 133.9362 69.11656
"4223" 844.4 134.1175 72.72759
"4224" 844.6 134.4742 76.01223
"4225" 844.8 134.1811 79.1882
"4226" 845 133.5173 82.63475
"4227" 845.2 132.713 86.64323
"4228" 845.4 131.3799 90.2573
"4229" 845.6 129.9311 94.04994
"4230" 845.8 128.2524 97.67503
"4231" 846 126.3012 101.206
"4232" 846.2 124.62 104.3748
"4233" 846.4 122.639 107.5375
"4234" 846.6 120.2723 110.481
"4235" 846.8 117.6292 113.5144
"4236" 847 114.4879 116.0708
"4237" 847.2 110.7043 118.4271
"4238" 847.4 107.2934 120.6047
"4239" 847.6 104.0782 122.7717
"4240" 847.8 100.8244 124.6183
"4241" 848 97.0803 125.9381
"4242" 848.2 92.97194 126.5717
"4243" 848.4 89.18939 126.3744
"4244" 848.6 87.07761 125.5548
"4245" 848.8 87.01031 124.7614
"4246" 849 86.88797 124.6858
"4247" 849.2 86.84846 124.7821
"4248" 849.4 86.67839 124.995
"4249" 849.6 85.75921 125.5399
"4250" 849.8 83.57866 126.907
"4251" 850 81.1682 128.8561
"4252" 850.2 79.3151 130.7573
"4253" 850.4 76.49443 133.1053
"4254" 850.6 73.77124 134.2688
"4255" 850.8 69.99399 134.7684
"4256" 851 65.83362 134.5257
"4257" 851.2 62.24101 133.3798
"4258" 851.4 58.77555 131.3657
"4259" 851.6 55.03274 128.8901
"4260" 851.8 52.77292 127.1779
"4261" 852 49.64806 125.2449
"4262" 852.2 45.90142 123.3002
"4263" 852.4 41.95442 121.4119
"4264" 852.6 38.33001 118.9056
"4265" 852.8 34.52467 116.2241
"4266" 853 30.81838 113.8133
"4267" 853.2 26.68315 111.4291
"4268" 853.4 22.23099 109.1582
"4269" 853.6 18.3143 106.2944
"4270" 853.8 14.38797 102.9837
"4271" 854 11.30528 98.87464
"4272" 854.2 8.654522 94.80242
"4273" 854.4 6.151824 90.30226
"4274" 854.6 4.149203 85.9374
"4275" 854.8 3.220427 81.23947
"4276" 855 3.201853 76.84823
"4277" 855.2 3.272692 71.83272
"4278" 855.4 3.149411 66.71851
"4279" 855.6 2.406201 61.86007
"4280" 855.8 2.072533 57.56244
"4281" 856 3.1756 54.20674
"4282" 856.2 5.102776 51.2048
"4283" 856.4 7.256183 47.50421
"4284" 856.6 9.116657 43.33502
"4285" 856.8 10.61275 38.89762
"4286" 857 11.28703 35.40009
"4287" 857.2 11.9589 32.00676
"4288" 857.4 13.11508 29.08973
"4289" 857.6 14.32066 27.30902
"4290" 857.8 15.62901 26.49719
"4291" 858 18.21222 25.701
"4292" 858.2 21.50263 23.74903
"4293" 858.4 24.9451 20.95432
"4294" 858.6 28.12051 18.06377
"4295" 858.8 31.30086 15.09446
"4296" 859 34.62096 13.2772
"4297" 859.2 38.24497 10.99973
"4298" 859.4 41.81816 8.492913
"4299" 859.6 45.22923 5.625763
"4300" 859.8 48.83586 4.029073
"4301" 860 51.9434 3.894104
"4302" 860.2 56.05405 3.579332
"4303" 860.4 60.214 3.507309
"4304" 860.6 64.60506 3.13317
"4305" 860.8 68.27487 2.622385
"4306" 861 72.36611 1.976665
"4307" 861.2 76.34718 1.526162
"4308" 861.4 79.61033 2.313246
"4309" 861.6 82.96351 4.071323
"4310" 861.8 87.04401 5.720258
"4311" 862 90.96718 7.270128
"4312" 862.2 95.14347 8.876368
"4313" 862.4 99.77926 10.26095
"4314" 862.6 102.8505 10.56743
"4315" 862.8 105.8447 11.99206
"4316" 863 109.3671 14.22668
"4317" 863.2 112.307 15.9512
"4318" 863.4 113.3289 16.68581
"4319" 863.6 113.7898 17.97225
"4320" 863.8 114.8019 19.90931
"4321" 864 116.5207 21.69293
"4322" 864.2 119.357 24.16794
"4323" 864.4 122.0513 27.04001
"4324" 864.6 124.5174 30.97799
"4325" 864.8 126.8275 34.75182
"4326" 865 128.8029 38.53794
"4327" 865.2 130.0002 42.74825
"4328" 865.4 131.3561 46.63179
"4329" 865.6 132.6755 50.28265
"4330" 865.8 134.1618 53.61295
"4331" 866 134.8272 56.91422
"4332" 866.2 134.7941 60.48236
"4333" 866.4 134.8174 64.81733
"4334" 866.6 134.9371 68.74638
"4335" 866.8 135.3169 73.0036
"4336" 867 134.9998 76.72935
"4337" 867.2 133.5555 80.0125
"4338" 867.4 132.0911 83.27476
"4339" 867.6 130.3121 87.23294
"4340" 867.8 128.6655 90.94432
"4341" 868 127.179 94.52588
"4342" 868.2 126.0664 98.38924
"4343" 868.4 125.7673 101.4944
"4344" 868.6 125.3664 103.8035
"4345" 868.8 124.1627 105.4399
"4346" 869 121.549 108.307
"4347" 869.2 119.0046 111.3607
"4348" 869.4 116.8305 114.2277
"4349" 869.6 115.522 115.978
"4350" 869.8 115.3889 116.1396
"4351" 870 115.322 116.0777
"4352" 870.2 114.417 116.5084
"4353" 870.4 112.3514 117.2664
"4354" 870.6 109.1495 118.549
"4355" 870.8 106.2466 120.0141
"4356" 871 102.4072 121.7942
"4357" 871.2 99.5708 122.5722
"4358" 871.4 96.10817 122.8886
"4359" 871.6 93.27529 122.7966
"4360" 871.8 91.48993 122.6454
"4361" 872 89.35702 122.8985
"4362" 872.2 86.50803 124.0266
"4363" 872.4 84.11569 125.1294
"4364" 872.6 81.29266 126.7117
"4365" 872.8 78.10383 128.7483
"4366" 873 75.14297 131.6611
"4367" 873.2 71.53632 133.4294
"4368" 873.4 67.62542 134.4865
"4369" 873.6 63.26984 133.8646
"4370" 873.8 59.62634 132.0718
"4371" 874 55.74196 129.531
"4372" 874.2 52.32964 126.4909
"4373" 874.4 49.41368 123.5389
"4374" 874.6 46.45093 120.1093
"4375" 874.8 44.45333 116.5761
"4376" 875 42.63753 112.5798
"4377" 875.2 41.64996 108.6341
"4378" 875.4 40.84066 104.928
"4379" 875.6 39.73951 101.3718
"4380" 875.8 38.89188 97.76594
"4381" 876 38.82887 94.44965
"4382" 876.2 38.22691 91.43917
"4383" 876.4 37.99279 87.77179
"4384" 876.6 38.40623 84.47741
"4385" 876.8 39.47315 81.1555
"4386" 877 40.08158 77.99187
"4387" 877.2 39.77205 74.29512
"4388" 877.4 39.11771 70.15918
"4389" 877.6 37.99055 66.09139
"4390" 877.8 36.97086 61.82327
"4391" 878 36.56211 56.95933
"4392" 878.2 35.84061 52.36293
"4393" 878.4 36.06239 48.48092
"4394" 878.6 37.09782 43.08577
"4395" 878.8 38.75608 38.57918
"4396" 879 40.58648 33.95233
"4397" 879.2 42.72936 29.65511
"4398" 879.4 45.98082 26.02849
"4399" 879.6 50.06471 22.64153
"4400" 879.8 54.0153 19.61687
"4401" 880 57.46857 16.88178
"4402" 880.2 61.1027 13.68929
"4403" 880.4 65.14303 11.71108
"4404" 880.6 69.25905 9.910795
"4405" 880.8 73.73205 8.448414
"4406" 881 78.21061 7.276799
"4407" 881.2 82.56304 6.575308
"4408" 881.4 86.3687 4.942686
"4409" 881.6 89.14078 4.268318
"4410" 881.8 91.53272 4.71949
"4411" 882 93.03379 5.071298
"4412" 882.2 95.42018 5.7234
"4413" 882.4 96.95872 6.196906
"4414" 882.6 98.22937 7.475759
"4415" 882.8 100.9574 9.463728
"4416" 883 104.4083 11.72255
"4417" 883.2 107.7341 13.92275
"4418" 883.4 110.6046 15.9702
"4419" 883.6 113.0777 17.69866
"4420" 883.8 115.6454 20.19302
"4421" 884 118.4579 23.08976
"4422" 884.2 121.4198 26.12829
"4423" 884.4 124.4395 29.21455
"4424" 884.6 126.2083 32.17002
"4425" 884.8 127.9116 35.45721
"4426" 885 129.3845 39.04863
"4427" 885.2 130.7917 43.13813
"4428" 885.4 131.8255 47.27176
"4429" 885.6 132.9285 51.44843
"4430" 885.8 134.2119 55.41582
"4431" 886 135.2676 59.53893
"4432" 886.2 135.6066 63.80248
"4433" 886.4 135.4234 68.16076
"4434" 886.6 135.129 72.20182
"4435" 886.8 135.0773 76.13466
"4436" 887 134.9877 80.12157
"4437" 887.2 134.3443 83.01871
"4438" 887.4 132.9903 86.69813
"4439" 887.6 131.5956 90.50188
"4440" 887.8 130.1945 93.89198
"4441" 888 128.4762 97.53935
"4442" 888.2 126.448 101.1806
"4443" 888.4 124.1846 104.779
"4444" 888.6 122.4588 107.6856
"4445" 888.8 120.0436 110.5727
"4446" 889 120.0558 110.589
"4447" 889.2 120.0428 110.5814
"4448" 889.4 119.8794 110.6743
"4449" 889.6 119.707 110.5428
"4450" 889.8 118.7203 110.7181
"4451" 890 116.5906 111.9056
"4452" 890.2 114.3087 113.4131
"4453" 890.4 112.6734 114.7322
"4454" 890.6 110.5136 116.8149
"4455" 890.8 107.8938 119.1465
"4456" 891 106.3631 120.6749
"4457" 891.2 104.9816 122.5189
"4458" 891.4 104.739 123.0374
"4459" 891.6 104.7214 123.0019
"4460" 891.8 104.7178 122.9786
"4461" 892 104.6619 122.9146
"4462" 892.2 104.381 122.5273
"4463" 892.4 103.4422 122.44
"4464" 892.6 101.8991 122.4126
"4465" 892.8 99.21968 122.7027
"4466" 893 96.62762 122.9294
"4467" 893.2 94.17462 122.9578
"4468" 893.4 92.02208 122.4683
"4469" 893.6 90.86048 121.6226
"4470" 893.8 90.15625 120.7686
"4471" 894 88.89155 120.2722
"4472" 894.2 86.71304 120.0403
"4473" 894.4 84.24794 120.3412
"4474" 894.6 81.31537 120.7173
"4475" 894.8 80.23893 120.9475
"4476" 895 78.45801 120.8978
"4477" 895.2 75.81448 120.8018
"4478" 895.4 72.78483 119.9726
"4479" 895.6 70.44655 118.165
"4480" 895.8 69.53969 115.745
"4481" 896 69.54879 113.3158
"4482" 896.2 69.26917 110.9514
"4483" 896.4 69.14005 109.9867
"4484" 896.6 68.37642 109.1845
"4485" 896.8 67.48573 109.6257
"4486" 897 66.56849 110.513
"4487" 897.2 64.60897 111.8496
"4488" 897.4 61.81658 113.8291
"4489" 897.6 58.69296 116.4565
"4490" 897.8 54.7419 118.391
"4491" 898 50.69219 119.4439
"4492" 898.2 45.93197 119.6396
"4493" 898.4 41.13729 118.9185
"4494" 898.6 36.58773 117.2428
"4495" 898.8 32.43967 114.8867
"4496" 899 28.30542 112.0897
"4497" 899.2 24.95631 108.5494
"4498" 899.4 21.98963 104.2432
"4499" 899.6 19.89971 99.94823
"4500" 899.8 18.25649 95.6626
"4501" 900 16.26839 91.29298
"4502" 900.2 14.26397 86.81985
"4503" 900.4 12.43514 82.27019
"4504" 900.6 11.27925 77.40317
"4505" 900.8 10.23971 72.59734
"4506" 901 9.727225 67.95924
"4507" 901.2 9.318079 62.72345
"4508" 901.4 9.229845 57.75822
"4509" 901.6 9.379375 53.13874
"4510" 901.8 9.912497 47.80573
"4511" 902 11.04832 42.52955
"4512" 902.2 12.42841 38.08949
"4513" 902.4 14.33056 33.43431
"4514" 902.6 16.13266 29.06185
"4515" 902.8 17.5283 25.78768
"4516" 903 18.81827 23.2641
"4517" 903.2 21.286 21.07522
"4518" 903.4 24.88366 18.37467
"4519" 903.6 28.65391 16.08508
"4520" 903.8 31.52413 14.2915
"4521" 904 35.56872 12.23969
"4522" 904.2 39.75532 10.38759
"4523" 904.4 43.5403 7.927201
"4524" 904.6 47.30991 4.975445
"4525" 904.8 50.81265 3.4489
"4526" 905 53.64603 2.922668
"4527" 905.2 57.4666 2.136934
"4528" 905.4 61.60603 1.479819
"4529" 905.6 65.96388 1.239848
"4530" 905.8 70.09218 0.9282175
"4531" 906 74.13515 1.189137
"4532" 906.2 78.00271 2.168196
"4533" 906.4 82.21181 3.244513
"4534" 906.6 86.51506 4.198165
"4535" 906.8 91.07897 4.753468
"4536" 907 95.66896 6.268008
"4537" 907.2 99.26199 7.818775
"4538" 907.4 103.206 9.913121
"4539" 907.6 106.2944 11.90916
"4540" 907.8 109.7055 14.46268
"4541" 908 112.8585 17.66347
"4542" 908.2 115.0159 20.28244
"4543" 908.4 119.2225 23.60415
"4544" 908.6 122.2379 26.33635
"4545" 908.8 123.2487 28.72314
"4546" 909 124.5174 32.08662
"4547" 909.2 126.4684 35.27123
"4548" 909.4 128.7716 38.65592
"4549" 909.6 130.6818 42.15012
"4550" 909.8 132.2153 45.81767
"4551" 910 133.2273 49.59079
"4552" 910.2 134.4188 53.79916
"4553" 910.4 135.403 57.75076
"4554" 910.6 135.6605 61.44444
"4555" 910.8 135.5773 65.82006
"4556" 911 135.5325 69.94983
"4557" 911.2 135.6423 73.66825
"4558" 911.4 134.9131 76.99671
"4559" 911.6 134.3846 79.52072
"4560" 911.8 133.5268 83.50529
"4561" 912 132.4971 87.31597
"4562" 912.2 131.3997 90.93402
"4563" 912.4 130.0341 94.12529
"4564" 912.6 128.2422 97.87431
"4565" 912.8 126.5639 101.2663
"4566" 913 125.064 104.0504
"4567" 913.2 123.0444 107.1756
"4568" 913.4 120.7312 110.0915
"4569" 913.6 118.7549 112.5109
"4570" 913.8 115.7882 115.5109
"4571" 914 113.5436 118.0006
"4572" 914.2 111.0566 120.1045
"4573" 914.4 108.0359 122.1705
"4574" 914.6 104.7954 123.9829
"4575" 914.8 102.13 125.2405
"4576" 915 99.65409 126.2864
"4577" 915.2 97.08049 127.7485
"4578" 915.4 95.32573 128.9829
"4579" 915.6 95.31196 128.9767
"4580" 915.8 95.35723 128.8592
"4581" 916 95.20299 128.848
"4582" 916.2 94.82064 128.715
"4583" 916.4 93.35992 128.404
"4584" 916.6 91.76306 127.7501
"4585" 916.8 90.748 126.8486
"4586" 917 89.73406 125.9832
"4587" 917.2 87.71127 125.7835
"4588" 917.4 85.81477 125.7697
"4589" 917.6 83.51462 125.4541
"4590" 917.8 82.06414 125.2575
"4591" 918 81.8977 125.2935
"4592" 918.2 81.90032 125.1172
"4593" 918.4 81.77326 125.2599
"4594" 918.6 81.80333 125.4109
"4595" 918.8 81.88902 125.5842
"4596" 919 81.77049 125.9254
"4597" 919.2 81.26678 127.1737
"4598" 919.4 80.17211 129.3213
"4599" 919.6 78.065 132.1113
"4600" 919.8 75.15294 133.8306
"4601" 920 72.96143 134.4267
"4602" 920.2 69.56749 134.7598
"4603" 920.4 66.22128 134.4082
"4604" 920.6 61.84482 133.1396
"4605" 920.8 57.40457 131.3088
"4606" 921 52.91898 129.476
"4607" 921.2 48.96636 127.6593
"4608" 921.4 44.72406 125.6587
"4609" 921.6 40.93287 123.7644
"4610" 921.8 37.02479 122.0678
"4611" 922 32.90974 120.5381
"4612" 922.2 28.601 119.5952
"4613" 922.4 23.90385 117.6147
"4614" 922.6 20.91739 114.0718
"4615" 922.8 19.3538 109.6781
"4616" 923 19.08456 104.5713
"4617" 923.2 18.33737 99.85077
"4618" 923.4 17.58522 95.46149
"4619" 923.6 16.34867 91.18026
"4620" 923.8 14.92072 87.26266
"4621" 924 12.96512 83.27143
"4622" 924.2 11.3713 78.92839
"4623" 924.4 9.830267 74.13423
"4624" 924.6 8.066051 69.24774
"4625" 924.8 6.12328 64.44935
"4626" 925 4.752608 58.96553
"4627" 925.2 3.985705 53.86103
"4628" 925.4 4.021744 49.33887
"4629" 925.6 5.201636 45.55635
"4630" 925.8 7.812274 41.36861
"4631" 926 10.07619 38.55806
"4632" 926.2 12.02277 35.4032
"4633" 926.4 14.51631 31.88673
"4634" 926.6 16.59159 28.14196
"4635" 926.8 18.51059 23.74162
"4636" 927 21.26918 20.12872
"4637" 927.2 24.69805 17.6029
"4638" 927.4 27.62693 14.71632
"4639" 927.6 31.34842 12.20022
"4640" 927.8 35.99065 10.79075
"4641" 928 39.84928 8.941802
"4642" 928.2 43.07022 6.030306
"4643" 928.4 45.1356 4.645508
"4644" 928.6 47.38514 4.287104
"4645" 928.8 51.15517 3.627518
"4646" 929 55.75395 2.760079
"4647" 929.2 59.90107 1.498954
"4648" 929.4 63.57356 1.421708
"4649" 929.6 67.75759 1.826131
"4650" 929.8 71.80981 1.797244
"4651" 930 76.14916 2.475856
"4652" 930.2 79.98623 2.775603
"4653" 930.4 84.32046 3.06592
"4654" 930.6 88.72823 3.838081
"4655" 930.8 92.71292 5.309624
"4656" 931 97.46286 7.500965
"4657" 931.2 101.2704 8.678811
"4658" 931.4 104.2516 10.08135
"4659" 931.6 106.8749 12.33552
"4660" 931.8 110.4408 15.23532
"4661" 932 114.3309 18.23063
"4662" 932.2 117.7768 21.60136
"4663" 932.4 119.8358 23.88866
"4664" 932.6 121.4865 27.00301
"4665" 932.8 123.3939 30.95422
"4666" 933 126.134 34.90186
"4667" 933.2 129.0317 38.21072
"4668" 933.4 130.7436 41.37442
"4669" 933.6 131.9404 44.66252
"4670" 933.8 132.7624 47.88426
"4671" 934 133.6508 51.60156
"4672" 934.2 134.3217 55.55416
"4673" 934.4 134.7801 59.51347
"4674" 934.6 135.165 63.39277
"4675" 934.8 135.5682 67.18153
"4676" 935 135.8208 71.09814
"4677" 935.2 135.1102 75.81732
"4678" 935.4 134.1854 79.22714
"4679" 935.6 132.7298 83.50333
"4680" 935.8 131.6884 87.03651
"4681" 936 130.1226 90.40718
"4682" 936.2 128.4181 93.29211
"4683" 936.4 126.8994 96.29018
"4684" 936.6 125.2721 99.74916
"4685" 936.8 124.2415 102.6644
"4686" 937 123.8027 104.6986
"4687" 937.2 123.7677 105.352
"4688" 937.4 123.7825 105.2825
"4689" 937.6 123.7596 105.3285
"4690" 937.8 123.7709 105.3544
"4691" 938 123.431 105.1087
"4692" 938.2 122.3156 105.428
"4693" 938.4 120.6046 106.6035
"4694" 938.6 118.214 108.4276
"4695" 938.8 115.8151 110.2683
"4696" 939 112.9174 112.4759
"4697" 939.2 109.515 114.5261
"4698" 939.4 105.8533 116.4206
"4699" 939.6 102.7085 118.0288
"4700" 939.8 101.2173 118.7401
"4701" 940 101.0575 118.8834
"4702" 940.2 100.8886 119.4904
"4703" 940.4 100.4764 120.8372
"4704" 940.6 99.63297 123.1867
"4705" 940.8 98.1256 126.1379
"4706" 941 95.99678 128.5373
"4707" 941.2 92.93406 130.2368
"4708" 941.4 89.26297 131.0645
"4709" 941.6 85.02534 131.0724
"4710" 941.8 81.04776 130.0327
"4711" 942 77.61881 128.6291
"4712" 942.2 74.9864 127.1446
"4713" 942.4 73.41464 125.8401
"4714" 942.6 72.71973 124.7172
"4715" 942.8 71.59619 124.2194
"4716" 943 70.08122 123.5776
"4717" 943.2 67.99008 123.4982
"4718" 943.4 64.76301 124.198
"4719" 943.6 61.09579 125.1844
"4720" 943.8 56.97164 126.8013
"4721" 944 52.21379 128.3984
"4722" 944.2 47.66176 129.339
"4723" 944.4 43.01237 129.3106
"4724" 944.6 39.61692 127.6575
"4725" 944.8 36.37094 124.7687
"4726" 945 33.2707 120.9805
"4727" 945.2 30.57452 116.7952
"4728" 945.4 28.25171 112.9242
"4729" 945.6 25.76377 109.1353
"4730" 945.8 23.12951 105.83
"4731" 946 19.52292 103.1361
"4732" 946.2 16.548 100.9023
"4733" 946.4 14.25898 100.0857
"4734" 946.6 10.52201 98.67034
"4735" 946.8 7.769336 96.47998
"4736" 947 6.347002 93.26721
"4737" 947.2 5.543829 89.78454
"4738" 947.4 6.496762 86.08605
"4739" 947.6 7.979069 82.03932
"4740" 947.8 9.84972 78.18848
"4741" 948 11.33876 74.06727
"4742" 948.2 12.12234 70.66774
"4743" 948.4 11.89981 67.44208
"4744" 948.6 11.47848 63.7039
"4745" 948.8 11.05822 59.03476
"4746" 949 10.4876 54.71059
"4747" 949.2 9.420434 49.85543
"4748" 949.4 8.653969 45.18278
"4749" 949.6 8.198545 40.62156
"4750" 949.8 9.164053 36.98593
"4751" 950 10.35875 34.45898
"4752" 950.2 12.20257 31.98697
"4753" 950.4 14.79768 28.69887
"4754" 950.6 17.55004 25.11136
"4755" 950.8 20.61833 21.76328
"4756" 951 24.08895 18.65005
"4757" 951.2 28.15521 15.78705
"4758" 951.4 32.14331 13.21292
"4759" 951.6 36.12679 11.44781
"4760" 951.8 40.35642 9.328675
"4761" 952 44.58794 6.973402
"4762" 952.2 48.79885 4.901304
"4763" 952.4 52.29938 3.272973
"4764" 952.6 56.43384 2.331655
"4765" 952.8 60.73304 2.040068
"4766" 953 65.01919 1.198249
"4767" 953.2 69.02379 0.8436419
"4768" 953.4 73.08153 1.227475
"4769" 953.6 77.63891 1.99886
"4770" 953.8 82.20039 2.672672
"4771" 954 86.22015 3.296349
"4772" 954.2 90.44333 4.499249
"4773" 954.4 95.04538 6.23146
"4774" 954.6 99.30721 7.662466
"4775" 954.8 102.5953 9.29023
"4776" 955 105.4265 10.88355
"4777" 955.2 107.6833 12.77362
"4778" 955.4 110.7752 15.26928
"4779" 955.6 113.7568 18.09659
"4780" 955.8 116.4301 20.65027
"4781" 956 119.4289 23.44804
"4782" 956.2 121.9532 25.98095
"4783" 956.4 123.8488 28.85838
"4784" 956.6 125.9536 32.38564
"4785" 956.8 128.0392 36.25726
"4786" 957 130.1603 40.13602
"4787" 957.2 132.0206 43.90983
"4788" 957.4 132.9199 46.55806
"4789" 957.6 133.5707 49.52246
"4790" 957.8 134.196 53.48717
"4791" 958 134.5894 58.03448
"4792" 958.2 134.8151 62.0888
"4793" 958.4 135.1715 66.65097
"4794" 958.6 135.1201 70.89768
"4795" 958.8 134.6495 75.30829
"4796" 959 133.9771 79.68098
"4797" 959.2 133.2745 83.57781
"4798" 959.4 132.4144 86.78354
"4799" 959.6 131.2274 90.23866
"4800" 959.8 130.0367 93.80269
"4801" 960 128.578 97.38117
"4802" 960.2 127.3743 100.5317
"4803" 960.4 125.8807 102.8479
"4804" 960.6 123.6334 105.5872
"4805" 960.8 121.3115 108.5094
"4806" 961 119.1444 111.5291
"4807" 961.2 116.6585 114.0974
"4808" 961.4 113.7057 117.2511
"4809" 961.6 110.9929 119.9359
"4810" 961.8 108.025 122.1452
"4811" 962 104.3605 124.2951
"4812" 962.2 100.3284 125.8531
"4813" 962.4 96.48995 126.9835
"4814" 962.6 92.6645 127.8584
"4815" 962.8 90.49039 128.1313
"4816" 963 89.41179 127.5493
"4817" 963.2 89.03161 127.8093
"4818" 963.4 88.37889 128.1359
"4819" 963.6 88.00036 129.261
"4820" 963.8 87.14247 130.6935
"4821" 964 86.87762 131.0264
"4822" 964.2 87.30289 130.6599
"4823" 964.4 87.32781 130.7476
"4824" 964.6 87.24698 130.7973
"4825" 964.8 87.24642 130.7658
"4826" 965 87.11329 130.6298
"4827" 965.2 86.45279 130.0688
"4828" 965.4 84.53238 129.3341
"4829" 965.6 81.65716 128.3387
"4830" 965.8 79.64975 127.4163
"4831" 966 77.00717 126.3021
"4832" 966.2 73.36313 125.4163
"4833" 966.4 69.4166 125.1039
"4834" 966.6 65.51506 124.7742
"4835" 966.8 61.38413 124.3268
"4836" 967 57.26463 124.1588
"4837" 967.2 52.62764 124.5968
"4838" 967.4 47.89667 124.8776
"4839" 967.6 43.31797 124.869
"4840" 967.8 38.56905 123.8818
"4841" 968 34.01084 121.5769
"4842" 968.2 30.17832 118.2507
"4843" 968.4 28.3102 115.2258
"4844" 968.6 26.28822 110.3631
"4845" 968.8 24.9187 105.9175
"4846" 969 23.09944 102.4831
"4847" 969.2 20.5546 99.30923
"4848" 969.4 17.75438 96.40335
"4849" 969.6 14.27309 93.05549
"4850" 969.8 11.24983 89.60495
"4851" 970 8.172434 85.29565
"4852" 970.2 6.311156 80.48728
"4853" 970.4 5.693914 75.32129
"4854" 970.6 5.848546 70.13152
"4855" 970.8 7.227856 65.46518
"4856" 971 9.109873 60.5787
"4857" 971.2 11.00149 56.29698
"4858" 971.4 12.42899 52.32933
"4859" 971.6 12.72003 48.26631
"4860" 971.8 12.69342 43.81254
"4861" 972 12.56254 39.02554
"4862" 972.2 12.74894 34.25544
"4863" 972.4 13.24722 30.85904
"4864" 972.6 15.57344 28.26336
"4865" 972.8 18.83765 25.51583
"4866" 973 21.91262 23.29127
"4867" 973.2 25.65051 21.07514
"4868" 973.4 29.5927 18.58896
"4869" 973.6 33.04387 15.9337
"4870" 973.8 36.41074 13.59704
"4871" 974 39.97507 10.81058
"4872" 974.2 44.07263 7.895138
"4873" 974.4 48.09619 5.330508
"4874" 974.6 52.22138 3.719325
"4875" 974.8 55.68243 2.128979
"4876" 975 58.91558 1.578316
"4877" 975.2 60.64752 1.968241
"4878" 975.4 63.45161 2.632904
"4879" 975.6 67.60364 3.2422
"4880" 975.8 72.18393 3.716885
"4881" 976 77.12255 3.352872
"4882" 976.2 81.24436 2.285704
"4883" 976.4 84.41026 2.175101
"4884" 976.6 84.97137 1.95245
"4885" 976.8 84.8496 1.867509
"4886" 977 84.38939 1.872783
"4887" 977.2 84.23895 1.889211
"4888" 977.4 84.11746 1.957058
"4889" 977.6 84.13989 1.89319
"4890" 977.8 84.02929 1.893952
"4891" 978 83.95003 1.970924
"4892" 978.2 83.96644 1.865925
"4893" 978.4 83.94054 1.976221
"4894" 978.6 84.00484 2.085561
"4895" 978.8 84.17621 2.267104
"4896" 979 84.36378 2.50928
"4897" 979.2 84.56779 2.517815
"4898" 979.4 84.91251 2.524953
"4899" 979.6 85.22685 2.708513
"4900" 979.8 86.01163 3.095082
"4901" 980 87.57573 3.475882
"4902" 980.2 90.11958 4.430718
"4903" 980.4 92.60433 5.270073
"4904" 980.6 95.72202 6.299449
"4905" 980.8 98.78911 7.623921
"4906" 981 101.985 9.52401
"4907" 981.2 105.3666 11.92674
"4908" 981.4 108.7235 14.27357
"4909" 981.6 112.0175 16.86359
"4910" 981.8 114.7063 19.48057
"4911" 982 117.5407 23.21852
"4912" 982.2 120.1489 26.35549
"4913" 982.4 122.9241 29.41394
"4914" 982.6 125.3981 32.69562
"4915" 982.8 127.059 35.53209
"4916" 983 128.7433 39.22731
"4917" 983.2 130.2106 43.02921
"4918" 983.4 131.8808 46.76236
"4919" 983.6 132.9838 50.40568
"4920" 983.8 133.7946 54.09297
"4921" 984 133.973 57.9716
"4922" 984.2 134.1018 61.57091
"4923" 984.4 134.0676 65.1301
"4924" 984.6 134.0763 69.26723
"4925" 984.8 133.1422 73.34925
"4926" 985 131.6388 76.90061
"4927" 985.2 129.4884 79.91754
"4928" 985.4 126.7727 82.78153
"4929" 985.6 124.6404 84.96545
"4930" 985.8 122.3076 87.20087
"4931" 986 120.0034 88.52915
"4932" 986.2 117.795 89.61831
"4933" 986.4 115.4232 90.78122
"4934" 986.6 113.989 92.06875
"4935" 986.8 112.3228 94.08018
"4936" 987 110.1809 96.27656
"4937" 987.2 107.2837 98.90005
"4938" 987.4 104.4786 101.184
"4939" 987.6 101.5742 103.5222
"4940" 987.8 98.54538 106.3187
"4941" 988 96.29763 108.9957
"4942" 988.2 95.07499 112.1799
"4943" 988.4 94.76762 114.1736
"4944" 988.6 95.3489 115.1398
"4945" 988.8 95.59921 115.4802
"4946" 989 95.85574 115.9797
"4947" 989.2 95.80124 118.0629
"4948" 989.4 95.30756 121.6323
"4949" 989.6 94.16021 125.4736
"4950" 989.8 91.84609 129.1262
"4951" 990 90.17256 130.4278
"4952" 990.2 88.57475 130.511
"4953" 990.4 85.68301 130.1372
"4954" 990.6 82.37388 129.221
"4955" 990.8 78.86887 127.8233
"4956" 991 74.91071 126.5567
"4957" 991.2 71.38929 125.3376
"4958" 991.4 68.33252 124.3301
"4959" 991.6 65.42502 123.3759
"4960" 991.8 62.35686 122.1483
"4961" 992 58.79713 120.6368
"4962" 992.2 55.06704 119.2323
"4963" 992.4 51.32185 118.2807
"4964" 992.6 48.03743 117.6735
"4965" 992.8 44.22335 117.3057
"4966" 993 39.84245 117.3184
"4967" 993.2 35.41451 116.7852
"4968" 993.4 31.06478 115.2085
"4969" 993.6 26.9391 112.5062
"4970" 993.8 23.84338 109.0184
"4971" 994 21.79322 105.2753
"4972" 994.2 20.45972 101.0269
"4973" 994.4 19.77691 96.53615
"4974" 994.6 20.11296 93.14615
"4975" 994.8 20.91277 89.81942
"4976" 995 21.64115 86.56221
"4977" 995.2 21.53227 85.83533
"4978" 995.4 21.67302 83.85672
"4979" 995.6 21.69248 80.65866
"4980" 995.8 21.26078 78.26324
"4981" 996 20.50587 75.06461
"4982" 996.2 19.14583 71.28105
"4983" 996.4 17.87168 67.60855
"4984" 996.6 16.46643 63.30493
"4985" 996.8 15.28634 58.77571
"4986" 997 14.78662 54.19983
"4987" 997.2 14.14966 49.66747
"4988" 997.4 14.15654 44.89745
"4989" 997.6 14.94706 40.10384
"4990" 997.8 16.93321 35.49098
"4991" 998 19.63464 32.00943
"4992" 998.2 22.62777 28.92377
"4993" 998.4 26.35193 26.39832
"4994" 998.6 30.71872 24.3558
"4995" 998.8 34.88001 22.24428
"4996" 999 38.9903 19.81259
"4997" 999.2 43.04815 17.08211
"4998" 999.4 46.93764 14.81335
"4999" 999.6 50.86955 12.56477
"5000" 999.8 54.96573 10.76329
"5001" 1000 59.73047 9.876468
"5002" 1000.2 64.61367 10.3902
"5003" 1000.4 69.57703 11.44163
"5004" 1000.6 74.25341 12.51667
"5005" 1000.8 78.91867 13.62868
"5006" 1001 83.72096 14.54808
"5007" 1001.2 88.29758 15.58364
"5008" 1001.4 92.72809 16.57885
"5009" 1001.6 97.44135 17.59201
"5010" 1001.8 101.0129 18.75554
"5011" 1002 106.4675 20.43211
"5012" 1002.2 110.9331 21.64884
"5013" 1002.4 115.2619 23.42597
"5014" 1002.6 118.576 25.39356
"5015" 1002.8 121.3999 28.23266
"5016" 1003 123.9505 32.29311
"5017" 1003.2 125.7162 35.99689
"5018" 1003.4 127.0688 39.91734
"5019" 1003.6 128.3948 43.83184
"5020" 1003.8 129.4739 47.85954
"5021" 1004 130.3734 52.76932
"5022" 1004.2 130.5381 56.02618
"5023" 1004.4 130.6695 60.49701
"5024" 1004.6 130.7121 64.32265
"5025" 1004.8 131.2223 68.18118
"5026" 1005 132.3178 71.16465
"5027" 1005.2 133.2166 72.43253
"5028" 1005.4 133.9502 72.98078
"5029" 1005.6 134.0438 72.88051
"5030" 1005.8 133.7899 72.81932
"5031" 1006 133.602 72.92565
"5032" 1006.2 133.1875 73.41757
"5033" 1006.4 132.4967 74.69486
"5034" 1006.6 131.679 77.51301
"5035" 1006.8 130.6134 80.39203
"5036" 1007 129.9271 83.21782
"5037" 1007.2 129.5886 86.10466
"5038" 1007.4 128.5543 89.51168
"5039" 1007.6 126.9439 92.6189
"5040" 1007.8 125.287 96.1245
"5041" 1008 124.1967 99.91289
"5042" 1008.2 123.9873 103.6395
"5043" 1008.4 123.7859 105.3871
"5044" 1008.6 123.5009 105.8472
"5045" 1008.8 122.6557 106.4206
"5046" 1009 120.7744 107.8608
"5047" 1009.2 118.5523 110.0464
"5048" 1009.4 116.2205 112.5678
"5049" 1009.6 113.5347 115.8
"5050" 1009.8 111.0775 118.703
"5051" 1010 108.1423 121.1417
"5052" 1010.2 105.5888 122.6367
"5053" 1010.4 103.4444 122.9812
"5054" 1010.6 101.1352 123.2848
"5055" 1010.8 99.30772 123.4651
"5056" 1011 96.79447 124.5037
"5057" 1011.2 94.07066 126.6586
"5058" 1011.4 91.4529 128.603
"5059" 1011.6 89.15101 130.2891
"5060" 1011.8 88.26562 130.8192
"5061" 1012 88.53081 130.3968
"5062" 1012.2 88.53457 130.3984
"5063" 1012.4 88.38502 130.3736
"5064" 1012.6 88.13613 130.1652
"5065" 1012.8 87.1869 129.7817
"5066" 1013 84.83382 129.4992
"5067" 1013.2 81.62674 128.8235
"5068" 1013.4 78.60945 128.0677
"5069" 1013.6 76.43539 127.064
"5070" 1013.8 75.81006 126.5167
"5071" 1014 75.58587 126.5406
"5072" 1014.2 74.47218 126.4172
"5073" 1014.4 72.01894 126.6557
"5074" 1014.6 69.3211 127.3441
"5075" 1014.8 65.91837 128.9772
"5076" 1015 61.80457 131.0223
"5077" 1015.2 58.03819 132.4265
"5078" 1015.4 55.04088 132.7868
"5079" 1015.6 53.28987 132.3542
"5080" 1015.8 52.69344 131.8155
"5081" 1016 51.57679 130.2182
"5082" 1016.2 49.8208 127.3691
"5083" 1016.4 47.94612 124.5275
"5084" 1016.6 46.19921 121.6459
"5085" 1016.8 44.91923 119.6021
"5086" 1017 43.99758 119.1184
"5087" 1017.2 41.43508 117.8315
"5088" 1017.4 37.59934 115.8308
"5089" 1017.6 33.57282 113.5518
"5090" 1017.8 29.64952 111.0088
"5091" 1018 25.96474 107.7366
"5092" 1018.2 22.80312 104.3764
"5093" 1018.4 19.73104 100.5662
"5094" 1018.6 16.71295 96.56056
"5095" 1018.8 14.25413 92.41174
"5096" 1019 12.06644 87.79053
"5097" 1019.2 10.70895 83.10179
"5098" 1019.4 10.30719 78.49074
"5099" 1019.6 10.5672 74.41588
"5100" 1019.8 10.9918 70.30075
"5101" 1020 11.60983 66.33995
"5102" 1020.2 12.02695 62.0838
"5103" 1020.4 12.30526 57.44438
"5104" 1020.6 12.78945 52.79176
"5105" 1020.8 13.39806 47.99581
"5106" 1021 14.25722 42.78121
"5107" 1021.2 15.87694 38.20556
"5108" 1021.4 18.26382 33.50402
"5109" 1021.6 20.80152 29.62614
"5110" 1021.8 24.12211 26.17874
"5111" 1022 27.19017 22.97084
"5112" 1022.2 30.91443 19.64012
"5113" 1022.4 34.98929 16.79163
"5114" 1022.6 39.18671 14.96012
"5115" 1022.8 43.22354 13.49893
"5116" 1023 46.73029 11.8689
"5117" 1023.2 50.28755 9.600374
"5118" 1023.4 54.49856 7.720873
"5119" 1023.6 59.07225 5.9718
"5120" 1023.8 63.68509 4.194126
"5121" 1024 67.72019 2.528778
"5122" 1024.2 70.07034 1.430173
"5123" 1024.4 71.64766 1.735907
"5124" 1024.6 72.69809 2.615519
"5125" 1024.8 74.85453 4.591748
"5126" 1025 78.0586 6.564862
"5127" 1025.2 81.58842 8.3302
"5128" 1025.4 85.46809 10.2943
"5129" 1025.6 89.53138 11.47877
"5130" 1025.8 93.53891 12.10343
"5131" 1026 97.71201 12.06092
"5132" 1026.2 102.4135 11.92755
"5133" 1026.4 106.3031 12.0902
"5134" 1026.6 106.9985 12.68271
"5135" 1026.8 108.5752 13.65868
"5136" 1027 109.8616 15.10585
"5137" 1027.2 111.8747 18.17614
"5138" 1027.4 113.535 20.55497
"5139" 1027.6 117.15 23.58614
"5140" 1027.8 120.4244 25.83582
"5141" 1028 123.1422 28.51435
"5142" 1028.2 125.3296 31.70018
"5143" 1028.4 127.3599 35.3765
"5144" 1028.6 129.0163 39.65179
"5145" 1028.8 130.0976 43.83449
"5146" 1029 131.5109 47.77949
"5147" 1029.2 133.0934 51.82165
"5148" 1029.4 134.6155 56.09933
"5149" 1029.6 135.5486 60.11884
"5150" 1029.8 135.6614 64.04634
"5151" 1030 135.0765 68.04842
"5152" 1030.2 134.2483 70.50023
"5153" 1030.4 133.1526 73.15144
"5154" 1030.6 132.5563 76.28729
"5155" 1030.8 132.6459 80.16109
"5156" 1031 133.3877 83.78104
"5157" 1031.2 132.9023 84.96353
"5158" 1031.4 131.871 86.59643
"5159" 1031.6 131.0864 89.5315
"5160" 1031.8 130.8514 92.56455
"5161" 1032 130.9212 93.29656
"5162" 1032.2 131.1595 93.12471
"5163" 1032.4 131.1359 92.92767
"5164" 1032.6 131.1323 92.79052
"5165" 1032.8 130.9259 92.78398
"5166" 1033 130.4682 93.05611
"5167" 1033.2 129.2765 93.81711
"5168" 1033.4 127.1839 95.70534
"5169" 1033.6 125.0069 97.63033
"5170" 1033.8 122.4228 99.76182
"5171" 1034 119.8273 101.5412
"5172" 1034.2 116.7427 103.3621
"5173" 1034.4 114.276 104.8534
"5174" 1034.6 111.9707 106.0736
"5175" 1034.8 109.3327 107.2855
"5176" 1035 106.466 108.8235
"5177" 1035.2 103.1173 110.1628
"5178" 1035.4 99.44031 111.3134
"5179" 1035.6 95.7986 111.0145
"5180" 1035.8 92.64274 110.1587
"5181" 1036 90.44307 109.0988
"5182" 1036.2 89.47801 109.103
"5183" 1036.4 89.39684 109.3879
"5184" 1036.6 89.46738 109.5557
"5185" 1036.8 89.62125 109.6178
"5186" 1037 89.61453 109.5491
"5187" 1037.2 89.3435 109.0569
"5188" 1037.4 88.76754 108.2425
"5189" 1037.6 87.1654 106.6075
"5190" 1037.8 85.16886 104.5282
"5191" 1038 83.09767 102.1098
"5192" 1038.2 81.54744 99.67824
"5193" 1038.4 80.11477 96.38912
"5194" 1038.6 79.31244 92.7632
"5195" 1038.8 79.5288 89.07498
"5196" 1039 80.62128 86.0212
"5197" 1039.2 82.0214 82.84392
"5198" 1039.4 83.30886 79.58676
"5199" 1039.6 85.04702 76.61882
"5200" 1039.8 87.89476 73.59368
"5201" 1040 91.01829 71.04135
"5202" 1040.2 94.77993 67.98829
"5203" 1040.4 98.69686 65.76409
"5204" 1040.6 102.8571 63.28695
"5205" 1040.8 106.6254 61.69968
"5206" 1041 110.1613 61.17762
"5207" 1041.2 114.8367 61.51466
"5208" 1041.4 119.537 62.23398
"5209" 1041.6 124.1687 63.1461
"5210" 1041.8 126.839 63.97648
"5211" 1042 130.0489 66.01458
"5212" 1042.2 133.9815 68.70611
"5213" 1042.4 134.4786 69.35772
"5214" 1042.6 133.9587 68.91611
"5215" 1042.8 133.0781 68.1412
"5216" 1043 132.7536 67.78845
"5217" 1043.2 132.0213 67.23403
"5218" 1043.4 132.7135 65.40471
"5219" 1043.6 133.4435 62.93799
"5220" 1043.8 134.7393 59.40456
"5221" 1044 134.6495 57.67261
"5222" 1044.2 133.8379 55.34034
"5223" 1044.4 133.2084 51.74707
"5224" 1044.6 132.4421 47.70615
"5225" 1044.8 131.282 44.27421
"5226" 1045 129.3801 41.72982
"5227" 1045.2 127.4967 37.80179
"5228" 1045.4 126.1639 33.42697
"5229" 1045.6 125.2379 31.48232
"5230" 1045.8 123.4824 29.76512
"5231" 1046 120.854 27.77995
"5232" 1046.2 118.3366 25.22037
"5233" 1046.4 115.3388 20.59749
"5234" 1046.6 114.1144 18.24898
"5235" 1046.8 112.9056 17.6369
"5236" 1047 110.8862 16.50427
"5237" 1047.2 107.6013 14.71525
"5238" 1047.4 104.2364 12.01921
"5239" 1047.6 100.7742 8.804528
"5240" 1047.8 97.38783 6.856062
"5241" 1048 93.72935 5.131591
"5242" 1048.2 90.37734 3.787189
"5243" 1048.4 87.64438 3.853236
"5244" 1048.6 83.89463 3.963697
"5245" 1048.8 79.08904 3.276086
"5246" 1049 74.80754 1.855963
"5247" 1049.2 71.11904 0.6097515
"5248" 1049.4 68.2241 0.5306686
"5249" 1049.6 64.86452 0.9868317
"5250" 1049.8 61.14254 1.925385
"5251" 1050 56.38822 2.626621
"5252" 1050.2 51.6799 2.587061
"5253" 1050.4 48.46915 3.306341
"5254" 1050.6 45.35257 4.846631
"5255" 1050.8 41.32173 6.547387
"5256" 1051 37.31275 8.075714
"5257" 1051.2 34.54954 9.171863
"5258" 1051.4 33.9838 9.167164
"5259" 1051.6 33.64369 9.674172
"5260" 1051.8 33.1741 10.64274
"5261" 1052 32.32041 12.75312
"5262" 1052.2 30.59752 15.63457
"5263" 1052.4 28.07207 18.6066
"5264" 1052.6 24.94821 21.52623
"5265" 1052.8 21.2837 22.83572
"5266" 1053 17.84954 23.80081
"5267" 1053.2 17.36455 24.15826
"5268" 1053.4 16.39479 25.8478
"5269" 1053.6 15.79151 28.07775
"5270" 1053.8 14.4978 31.38695
"5271" 1054 13.0387 35.20134
"5272" 1054.2 11.10026 39.08557
"5273" 1054.4 8.023068 42.63966
"5274" 1054.6 4.826759 45.65514
"5275" 1054.8 3.984488 48.21147
"5276" 1055 3.564933 51.10066
"5277" 1055.2 3.01973 55.09731
"5278" 1055.4 2.416301 59.34403
"5279" 1055.6 1.476502 63.29739
"5280" 1055.8 0.7861061 66.9652
"5281" 1056 0.9867969 69.71277
"5282" 1056.2 1.469792 72.36137
"5283" 1056.4 2.246444 75.64659
"5284" 1056.6 3.729053 77.86055
"5285" 1056.8 4.833871 78.68611
"5286" 1057 6.427056 81.28306
"5287" 1057.2 7.92367 84.2934
"5288" 1057.4 8.72887 87.82491
"5289" 1057.6 9.017256 91.74454
"5290" 1057.8 9.006211 95.4231
"5291" 1058 8.94058 98.52424
"5292" 1058.2 9.289648 100.2224
"5293" 1058.4 10.21553 101.1875
"5294" 1058.6 11.97403 102.0004
"5295" 1058.8 14.74406 103.9192
"5296" 1059 17.78196 105.9512
"5297" 1059.2 21.21554 107.5537
"5298" 1059.4 24.34376 109.291
"5299" 1059.6 26.97679 111.5073
"5300" 1059.8 28.75633 113.302
"5301" 1060 29.66833 113.5673
"5302" 1060.2 29.74219 113.5089
"5303" 1060.4 29.71116 113.6556
"5304" 1060.6 29.95844 114.4169
"5305" 1060.8 30.62831 117.0149
"5306" 1061 31.31887 120.6535
"5307" 1061.2 31.83501 123.403
"5308" 1061.4 32.13594 123.2107
"5309" 1061.6 33.22818 123.787
"5310" 1061.8 35.34716 124.7206
"5311" 1062 38.04277 126.006
"5312" 1062.2 41.27494 127.273
"5313" 1062.4 45.24433 128.3205
"5314" 1062.6 49.091 129.2934
"5315" 1062.8 53.33409 130.3239
"5316" 1063 57.32714 132.0761
"5317" 1063.2 59.65921 133.2565
"5318" 1063.4 62.36205 134.5929
"5319" 1063.6 64.04657 134.5933
"5320" 1063.8 67.1726 134.1445
"5321" 1064 71.05405 133.9754
"5322" 1064.2 74.0006 134.0716
"5323" 1064.4 74.09396 134.0563
"5324" 1064.6 74.11251 134.0457
"5325" 1064.8 74.11681 134.0424
"5326" 1065 74.09363 133.9905
"5327" 1065.2 74.09363 133.9905
"5328" 1065.4 74.07402 133.9716
"5329" 1065.6 74.11135 133.9545
"5330" 1065.8 74.1069 133.9479
"5331" 1066 74.10435 133.9423
"5332" 1066.2 74.64763 133.7217
"5333" 1066.4 76.37389 132.8561
"5334" 1066.6 79.08592 131.5958
"5335" 1066.8 82.14628 130.5044
"5336" 1067 85.4025 129.4044
"5337" 1067.2 88.94155 127.961
"5338" 1067.4 92.57683 127.0936
"5339" 1067.6 96.2588 126.2697
"5340" 1067.8 99.20762 125.9016
"5341" 1068 99.18227 125.9073
"5342" 1068.2 99.16641 125.9091
"5343" 1068.4 99.03409 125.8501
"5344" 1068.6 98.88898 125.0437
"5345" 1068.8 99.8306 121.7566
"5346" 1069 101.2747 118.4363
"5347" 1069.2 102.3802 115.1861
"5348" 1069.4 103.1664 111.5189
"5349" 1069.6 103.9109 107.3279
"5350" 1069.8 104.6337 104.0824
"5351" 1070 106.3624 100.322
"5352" 1070.2 109.107 96.55951
"5353" 1070.4 112.22 93.34219
"5354" 1070.6 116.4507 90.69309
"5355" 1070.8 120.6488 89.08223
"5356" 1071 124.6077 88.76484
"5357" 1071.2 127.1383 89.18972
"5358" 1071.4 129.9362 89.86611
"5359" 1071.6 130.4227 89.31785
"5360" 1071.8 130.0581 88.45684
"5361" 1072 129.182 87.81321
"5362" 1072.2 128.3934 86.65751
"5363" 1072.4 127.8587 83.48745
"5364" 1072.6 127.9354 79.13305
"5365" 1072.8 128.0842 74.50731
"5366" 1073 128.7516 69.67786
"5367" 1073.2 130.3437 64.95993
"5368" 1073.4 132.324 60.86205
"5369" 1073.6 134.4679 57.16204
"5370" 1073.8 134.6603 56.60703
"5371" 1074 133.9948 56.76544
"5372" 1074.2 133.5298 56.64754
"5373" 1074.4 132.5744 55.14312
"5374" 1074.6 130.8528 51.90811
"5375" 1074.8 129.1786 48.41932
"5376" 1075 127.6569 44.13101
"5377" 1075.2 126.2272 39.80038
"5378" 1075.4 125.1273 35.21376
"5379" 1075.6 124.5075 31.42908
"5380" 1075.8 124.1802 29.35028
"5381" 1076 124.1456 29.33919
"5382" 1076.2 124.142 29.37315
"5383" 1076.4 124.424 29.41869
"5384" 1076.6 124.4498 29.35042
"5385" 1076.8 124.6203 29.57945
"5386" 1077 124.6404 29.60495
"5387" 1077.2 124.6558 29.64543
"5388" 1077.4 124.5759 29.65021
"5389" 1077.6 124.7175 29.67948
"5390" 1077.8 124.7758 29.55672
"5391" 1078 124.7619 29.63442
"5392" 1078.2 124.7408 29.73258
"5393" 1078.4 124.8731 29.86388
"5394" 1078.6 124.7441 29.94973
"5395" 1078.8 124.6935 29.88192
"5396" 1079 124.6935 29.88192
"5397" 1079.2 124.5887 29.88154
"5398" 1079.4 124.2845 29.46374
"5399" 1079.6 124.0699 28.93695
"5400" 1079.8 123.8195 28.8037
"5401" 1080 123.5162 28.89862
"5402" 1080.2 122.8633 28.23291
"5403" 1080.4 121.4509 26.5086
"5404" 1080.6 119.9213 24.46013
"5405" 1080.8 118.309 21.61703
"5406" 1081 117.2276 20.3044
"5407" 1081.2 115.6347 19.59674
"5408" 1081.4 113.531 18.91808
"5409" 1081.6 110.6872 16.83549
"5410" 1081.8 108.6976 14.8605
"5411" 1082 106.0651 11.69984
"5412" 1082.2 104.1127 10.41993
"5413" 1082.4 101.7128 8.871873
"5414" 1082.6 99.19271 7.502217
"5415" 1082.8 96.77586 6.336658
"5416" 1083 94.16968 5.262677
"5417" 1083.2 91.29385 4.17509
"5418" 1083.4 88.59512 3.296954
"5419" 1083.6 85.85692 3.020732
"5420" 1083.8 82.44049 2.477539
"5421" 1084 78.79553 1.506003
"5422" 1084.2 75.15012 0.7714318
"5423" 1084.4 71.33753 0.6837092
"5424" 1084.6 67.83444 1.182189
"5425" 1084.8 64.08792 1.756624
"5426" 1085 60.14496 2.532851
"5427" 1085.2 56.55056 3.602967
"5428" 1085.4 53.38351 4.794828
"5429" 1085.6 50.05312 5.418458
"5430" 1085.8 46.20306 5.670404
"5431" 1086 43.54585 5.706325
"5432" 1086.2 41.56828 6.409186
"5433" 1086.4 40.32293 7.890451
"5434" 1086.6 39.2947 9.797147
"5435" 1086.8 37.44598 12.26068
"5436" 1087 34.95368 15.18008
"5437" 1087.2 32.15619 18.03963
"5438" 1087.4 29.79473 20.11642
"5439" 1087.6 28.23794 21.81636
"5440" 1087.8 27.64825 23.11563
"5441" 1088 27.48006 23.81298
"5442" 1088.2 26.83416 25.33217
"5443" 1088.4 25.68375 26.88103
"5444" 1088.6 24.16539 27.97335
"5445" 1088.8 22.15135 28.60585
"5446" 1089 18.91093 29.23043
"5447" 1089.2 15.50853 29.64567
"5448" 1089.4 13.36549 29.80015
"5449" 1089.6 13.93793 29.94967
"5450" 1089.8 14.27682 29.97854
"5451" 1090 14.31429 29.80802
"5452" 1090.2 13.81809 29.30295
"5453" 1090.4 13.45481 29.27799
"5454" 1090.6 13.23828 29.02861
"5455" 1090.8 13.32959 28.86686
"5456" 1091 13.32324 28.84069
"5457" 1091.2 13.38902 28.66905
"5458" 1091.4 13.32456 28.62045
"5459" 1091.6 13.45602 28.5703
"5460" 1091.8 13.4676 28.26978
"5461" 1092 13.51106 28.134
"5462" 1092.2 13.59008 28.04068
"5463" 1092.4 13.73119 27.89992
"5464" 1092.6 13.7651 27.89845
"5465" 1092.8 13.77157 27.89996
"5466" 1093 13.76659 27.86839
"5467" 1093.2 13.76111 27.85514
"5468" 1093.4 13.74241 27.95543
"5469" 1093.6 13.66646 28.0017
"5470" 1093.8 13.61574 28.13019
"5471" 1094 13.58986 28.15134
"5472" 1094.2 13.60749 28.2254
"5473" 1094.4 13.52685 28.24021
"5474" 1094.6 13.43253 28.37309
"5475" 1094.8 13.35295 28.43294
"5476" 1095 13.176 28.67606
"5477" 1095.2 13.18493 28.94389
"5478" 1095.4 12.6926 29.23767
"5479" 1095.6 12.56964 29.3335
"5480" 1095.8 12.06247 29.61569
"5481" 1096 11.95407 29.86607
"5482" 1096.2 12.09831 30.01374
"5483" 1096.4 12.27546 30.47257
"5484" 1096.6 11.8369 31.55178
"5485" 1096.8 10.74345 33.44375
"5486" 1097 10.02335 35.36686
"5487" 1097.2 8.956819 37.62422
"5488" 1097.4 7.610985 40.51536
"5489" 1097.6 6.464559 43.43228
"5490" 1097.8 5.41349 46.43097
"5491" 1098 4.819397 47.85031
"5492" 1098.2 4.039371 49.90305
"5493" 1098.4 2.796579 52.70673
"5494" 1098.6 2.328669 55.31741
"5495" 1098.8 2.624197 57.78441
"5496" 1099 3.126675 60.86608
"5497" 1099.2 3.497936 63.98179
"5498" 1099.4 2.960632 67.07093
"5499" 1099.6 1.559612 69.85211
"5500" 1099.8 1.486613 70.11952
"5501" 1100 1.873176 70.03308
"5502" 1100.2 2.256984 70.33231
"5503" 1100.4 2.203839 71.9964
"5504" 1100.6 2.324316 74.47627
"5505" 1100.8 2.63197 77.65103
"5506" 1101 2.970628 80.55249
"5507" 1101.2 3.677959 83.98856
"5508" 1101.4 4.662457 87.43953
"5509" 1101.6 5.388771 90.69942
"5510" 1101.8 6.574475 94.32214
"5511" 1102 7.88373 97.08215
"5512" 1102.2 9.093414 100.0352
"5513" 1102.4 10.66806 102.7313
"5514" 1102.6 12.51868 105.2888
"5515" 1102.8 14.6816 108.4914
"5516" 1103 16.89617 111.3439
"5517" 1103.2 19.16483 113.5388
"5518" 1103.4 21.98159 115.875
"5519" 1103.6 24.65812 118.0538
"5520" 1103.8 27.80028 120.5469
"5521" 1104 30.64715 123.0615
"5522" 1104.2 32.5688 124.7449
"5523" 1104.4 35.4751 126.3555
"5524" 1104.6 38.5844 127.7588
"5525" 1104.8 41.94284 129.0314
"5526" 1105 45.26141 130.2684
"5527" 1105.2 48.74693 131.5272
"5528" 1105.4 52.49083 132.0739
"5529" 1105.6 54.57497 132.8523
"5530" 1105.8 55.46845 132.8685
"5531" 1106 57.63516 133.028
"5532" 1106.2 61.54087 133.018
"5533" 1106.4 65.39914 133.4046
"5534" 1106.6 69.18129 133.9305
"5535" 1106.8 71.13164 134.1915
"5536" 1107 72.18097 133.6492
"5537" 1107.2 74.212 132.5625
"5538" 1107.4 76.4241 130.9648
"5539" 1107.6 78.80167 129.0134
"5540" 1107.8 80.31487 127.3533
"5541" 1108 81.63202 125.6046
"5542" 1108.2 82.6215 123.99
"5543" 1108.4 82.83888 122.6931
"5544" 1108.6 83.37082 121.2004
"5545" 1108.8 83.321 121.1202
"5546" 1109 83.34173 120.7773
"5547" 1109.2 82.94472 119.9515
"5548" 1109.4 82.27933 118.6197
"5549" 1109.6 81.18441 117.5763
"5550" 1109.8 79.50779 116.2587
"5551" 1110 76.93501 114.2953
"5552" 1110.2 74.85347 112.9206
"5553" 1110.4 72.37097 111.0197
"5554" 1110.6 69.75575 108.9991
"5555" 1110.8 67.82789 107.6362
"5556" 1111 66.07181 105.6859
"5557" 1111.2 64.61492 103.2272
"5558" 1111.4 63.39191 100.57
"5559" 1111.6 62.48135 97.41417
"5560" 1111.8 62.10867 93.44259
"5561" 1112 61.76629 89.83749
"5562" 1112.2 60.69417 86.40949
"5563" 1112.4 59.50657 83.1002
"5564" 1112.6 58.18243 79.55602
"5565" 1112.8 56.78047 76.14783
"5566" 1113 56.23559 72.27587
"5567" 1113.2 56.10748 68.12117
"5568" 1113.4 56.33205 65.14906
"5569" 1113.6 57.32899 61.66003
"5570" 1113.8 58.47935 57.76981
"5571" 1114 60.33534 54.42901
"5572" 1114.2 63.1104 50.93577
"5573" 1114.4 65.95691 48.32962
"5574" 1114.6 69.70195 46.0536
"5575" 1114.8 73.16512 44.56924
"5576" 1115 76.92057 43.91259
"5577" 1115.2 81.38212 43.66372
"5578" 1115.4 85.31258 44.35569
"5579" 1115.6 89.94987 45.61221
"5580" 1115.8 94.07475 47.3506
"5581" 1116 98.14836 49.39872
"5582" 1116.2 101.9386 51.88511
"5583" 1116.4 105.5467 54.60376
"5584" 1116.6 108.5502 57.8521
"5585" 1116.8 111.1252 61.85775
"5586" 1117 113.6271 65.26535
"5587" 1117.2 116.1772 68.2055
"5588" 1117.4 119.4308 71.61618
"5589" 1117.6 121.2437 73.98758
"5590" 1117.8 123.5989 77.14271
"5591" 1118 125.969 79.18259
"5592" 1118.2 128.1728 80.15318
"5593" 1118.4 129.3031 80.0344
"5594" 1118.6 128.7947 79.81852
"5595" 1118.8 127.4951 79.29909
"5596" 1119 126.8068 79.30645
"5597" 1119.2 125.6518 79.48423
"5598" 1119.4 123.6773 80.34894
"5599" 1119.6 121.4332 82.55414
"5600" 1119.8 119.136 84.49951
"5601" 1120 116.504 86.37313
"5602" 1120.2 113.3221 88.45842
"5603" 1120.4 109.93 90.13018
"5604" 1120.6 106.2693 91.73015
"5605" 1120.8 102.8617 93.23979
"5606" 1121 99.76012 95.4231
"5607" 1121.2 97.12796 98.16102
"5608" 1121.4 95.19164 101.3712
"5609" 1121.6 93.81457 104.8135
"5610" 1121.8 92.66513 108.3025
"5611" 1122 92.1775 110.9964
"5612" 1122.2 91.27589 113.8312
"5613" 1122.4 89.04897 116.7741
"5614" 1122.6 85.67944 119.0631
"5615" 1122.8 81.61742 120.2486
"5616" 1123 77.53159 120.4572
"5617" 1123.2 73.56436 119.8866
"5618" 1123.4 69.744 118.6747
"5619" 1123.6 65.82881 117.1295
"5620" 1123.8 61.78991 115.8184
"5621" 1124 57.8021 114.3586
"5622" 1124.2 54.41012 112.845
"5623" 1124.4 51.16086 111.4463
"5624" 1124.6 47.68038 111.2371
"5625" 1124.8 43.65054 111.6532
"5626" 1125 39.35959 111.7417
"5627" 1125.2 34.65661 111.4975
"5628" 1125.4 30.03056 110.4599
"5629" 1125.6 25.96241 109.0874
"5630" 1125.8 22.75228 106.8946
"5631" 1126 21.22532 104.318
"5632" 1126.2 20.03904 101.0501
"5633" 1126.4 19.64365 99.20887
"5634" 1126.6 20.63118 97.20104
"5635" 1126.8 21.83675 93.12824
"5636" 1127 22.65407 89.11434
"5637" 1127.2 23.03473 85.26887
"5638" 1127.4 23.03901 81.22058
"5639" 1127.6 22.42933 77.56623
"5640" 1127.8 21.44997 74.0265
"5641" 1128 20.14483 70.05577
"5642" 1128.2 19.13133 65.82963
"5643" 1128.4 18.90004 61.59094
"5644" 1128.6 19.48018 57.94471
"5645" 1128.8 20.83121 54.60053
"5646" 1129 22.11962 51.02745
"5647" 1129.2 23.77892 46.90593
"5648" 1129.4 26.11699 42.52572
"5649" 1129.6 28.12879 38.70194
"5650" 1129.8 30.09133 34.19902
"5651" 1130 32.60584 29.72092
"5652" 1130.2 35.56041 25.77755
"5653" 1130.4 39.04674 21.97149
"5654" 1130.6 42.82438 19.15324
"5655" 1130.8 46.83481 16.58207
"5656" 1131 50.93715 14.308
"5657" 1131.2 55.22522 12.34848
"5658" 1131.4 59.57496 10.73586
"5659" 1131.6 62.96893 10.39042
"5660" 1131.8 67.17976 10.64783
"5661" 1132 71.3894 12.29258
"5662" 1132.2 75.64951 14.46295
"5663" 1132.4 79.50052 16.74798
"5664" 1132.6 83.81329 19.04625
"5665" 1132.8 88.19358 21.1381
"5666" 1133 92.05235 22.55
"5667" 1133.2 96.32324 23.79263
"5668" 1133.4 100.1728 25.08214
"5669" 1133.6 104.7464 26.39613
"5670" 1133.8 108.311 27.56605
"5671" 1134 112.2734 29.27578
"5672" 1134.2 115.9017 31.3448
"5673" 1134.4 119.9579 33.88752
"5674" 1134.6 123.251 36.42466
"5675" 1134.8 125.4847 39.29052
"5676" 1135 127.4627 43.62995
"5677" 1135.2 128.3399 47.82682
"5678" 1135.4 129.0808 52.42641
"5679" 1135.6 129.004 56.54148
"5680" 1135.8 128.5739 60.1307
"5681" 1136 128.3894 65.46435
"5682" 1136.2 127.9358 69.62653
"5683" 1136.4 127.3912 73.47253
"5684" 1136.6 127.2618 76.74026
"5685" 1136.8 127.452 80.7493
"5686" 1137 127.3842 85.46962
"5687" 1137.2 127.6276 89.31451
"5688" 1137.4 127.9201 92.16935
"5689" 1137.6 128.1392 93.11419
"5690" 1137.8 128.1244 93.06322
"5691" 1138 127.9347 92.55757
"5692" 1138.2 128.0086 93.29269
"5693" 1138.4 127.6198 93.4112
"5694" 1138.6 126.8612 94.61919
"5695" 1138.8 125.7193 96.06054
"5696" 1139 124.0839 99.18919
"5697" 1139.2 122.6723 102.7895
"5698" 1139.4 121.7099 106.4509
"5699" 1139.6 120.6565 109.6038
"5700" 1139.8 119.1274 111.3559
"5701" 1140 117.2044 112.8942
"5702" 1140.2 114.9842 114.9019
"5703" 1140.4 112.7876 117.134
"5704" 1140.6 110.6137 119.2072
"5705" 1140.8 108.453 120.1688
"5706" 1141 106.2639 120.7307
"5707" 1141.2 104.0392 121.3317
"5708" 1141.4 101.4808 122.7195
"5709" 1141.6 98.45352 124.3313
"5710" 1141.8 94.84461 125.768
"5711" 1142 91.80335 126.9848
"5712" 1142.2 89.51153 127.2604
"5713" 1142.4 87.67538 127.3435
"5714" 1142.6 84.69604 128.0267
"5715" 1142.8 81.73353 128.5909
"5716" 1143 79.0044 129.3574
"5717" 1143.2 75.46207 130.8797
"5718" 1143.4 71.59513 132.5661
"5719" 1143.6 67.5408 133.7248
"5720" 1143.8 63.46058 134.6055
"5721" 1144 61.30851 134.5678
"5722" 1144.2 60.61802 134.6421
"5723" 1144.4 60.64365 134.7927
"5724" 1144.6 60.86852 134.9332
"5725" 1144.8 61.07822 134.9125
"5726" 1145 61.06244 134.4463
"5727" 1145.2 61.00535 133.895
"5728" 1145.4 60.7277 133.2527
"5729" 1145.6 59.87738 131.8106
"5730" 1145.8 58.44058 129.6106
"5731" 1146 56.21207 127.2538
"5732" 1146.2 55.01914 125.6468
"5733" 1146.4 53.85709 124.2236
"5734" 1146.6 52.03053 122.6652
"5735" 1146.8 49.10796 120.9302
"5736" 1147 45.93563 119.0748
"5737" 1147.2 42.80477 117.0561
"5738" 1147.4 39.38861 115.003
"5739" 1147.6 36.0817 112.8849
"5740" 1147.8 32.84721 110.327
"5741" 1148 29.74783 107.3618
"5742" 1148.2 26.95064 104.1129
"5743" 1148.4 24.30736 100.6464
"5744" 1148.6 21.78942 97.32871
"5745" 1148.8 19.2802 93.64561
"5746" 1149 17.83746 89.70846
"5747" 1149.2 16.91946 85.13149
"5748" 1149.4 17.6916 81.28508
"5749" 1149.6 18.88176 77.7615
"5750" 1149.8 20.21172 73.74353
"5751" 1150 21.04489 70.12592
"5752" 1150.2 21.49803 66.24499
"5753" 1150.4 21.68509 64.37822
"5754" 1150.6 21.11849 62.44506
"5755" 1150.8 19.58527 59.26277
"5756" 1151 17.54614 55.93131
"5757" 1151.2 15.36273 52.46565
"5758" 1151.4 13.59153 48.6031
"5759" 1151.6 12.90061 44.15245
"5760" 1151.8 13.19237 40.06014
"5761" 1152 14.70506 35.70198
"5762" 1152.2 16.84568 31.53052
"5763" 1152.4 19.71312 28.21505
"5764" 1152.6 22.94921 25.2091
"5765" 1152.8 26.41307 22.06993
"5766" 1153 29.92108 19.53068
"5767" 1153.2 33.90619 17.62918
"5768" 1153.4 37.90966 16.18008
"5769" 1153.6 42.13313 15.03622
"5770" 1153.8 46.40623 13.81936
"5771" 1154 50.57984 12.51218
"5772" 1154.2 54.83629 11.16779
"5773" 1154.4 59.00535 10.8131
"5774" 1154.6 63.76895 10.97932
"5775" 1154.8 68.38268 11.35856
"5776" 1155 72.95385 11.68362
"5777" 1155.2 77.82941 11.99899
"5778" 1155.4 82.23893 12.99881
"5779" 1155.6 86.63914 14.48846
"5780" 1155.8 91.35523 16.69614
"5781" 1156 95.51776 19.12773
"5782" 1156.2 99.10234 22.28379
"5783" 1156.4 102.3426 25.04663
"5784" 1156.6 105.6671 28.28423
"5785" 1156.8 108.6645 31.12899
"5786" 1157 111.0214 34.14621
"5787" 1157.2 113.5559 38.09879
"5788" 1157.4 115.0116 41.56728
"5789" 1157.6 116.1912 45.8759
"5790" 1157.8 117.4333 50.25515
"5791" 1158 118.8318 54.49159
"5792" 1158.2 120.8839 58.25161
"5793" 1158.4 123.3246 61.34643
"5794" 1158.6 126.2844 64.31449
"5795" 1158.8 129.3805 67.97975
"5796" 1159 131.3731 71.89149
"5797" 1159.2 132.3915 76.04253
"5798" 1159.4 132.5833 79.73607
"5799" 1159.6 131.7347 82.58725
"5800" 1159.8 129.5493 84.58116
"5801" 1160 126.8689 86.87319
"5802" 1160.2 124.1402 89.58536
"5803" 1160.4 121.4273 92.47775
"5804" 1160.6 118.4603 95.35882
"5805" 1160.8 115.481 98.34576
"5806" 1161 112.3442 101.3234
"5807" 1161.2 109.1286 104.2008
"5808" 1161.4 105.9079 107.3441
"5809" 1161.6 103.1264 110.6052
"5810" 1161.8 100.0944 113.9366
"5811" 1162 96.75889 116.8679
"5812" 1162.2 92.76546 119.4919
"5813" 1162.4 89.32427 122.045
"5814" 1162.6 85.3711 124.4152
"5815" 1162.8 81.27838 125.9288
"5816" 1163 76.812 126.3468
"5817" 1163.2 72.191 126.0205
"5818" 1163.4 67.94508 124.8477
"5819" 1163.6 64.08547 123.4189
"5820" 1163.8 59.81665 121.9207
"5821" 1164 55.72801 120.3594
"5822" 1164.2 51.99078 118.5433
"5823" 1164.4 48.26038 116.4402
"5824" 1164.6 44.55002 114.2876
"5825" 1164.8 40.83522 112.1164
"5826" 1165 37.38253 109.8451
"5827" 1165.2 33.89167 107.3972
"5828" 1165.4 30.41438 104.4537
"5829" 1165.6 27.03651 101.4352
"5830" 1165.8 23.99795 97.83804
"5831" 1166 21.74671 93.93151
"5832" 1166.2 19.81441 89.64347
"5833" 1166.4 18.37973 85.61622
"5834" 1166.6 17.11955 81.33788
"5835" 1166.8 16.49189 76.8814
"5836" 1167 16.03832 72.37329
"5837" 1167.2 15.84574 67.77239
"5838" 1167.4 15.22735 63.19355
"5839" 1167.6 14.67977 58.573
"5840" 1167.8 13.82654 54.50994
"5841" 1168 12.71288 50.49791
"5842" 1168.2 11.91965 46.28663
"5843" 1168.4 11.36483 41.78803
"5844" 1168.6 11.55645 37.70922
"5845" 1168.8 11.82567 36.48536
"5846" 1169 11.82141 36.30498
"5847" 1169.2 11.78423 36.33634
"5848" 1169.4 11.78423 36.33634
"5849" 1169.6 11.78184 36.42059
"5850" 1169.8 11.82654 36.30441
"5851" 1170 11.98239 36.25639
"5852" 1170.2 12.06858 36.24425
"5853" 1170.4 12.20628 36.18059
"5854" 1170.6 13.02171 34.61158
"5855" 1170.8 14.36501 31.90927
"5856" 1171 15.8707 28.44878
"5857" 1171.2 17.51624 25.29927
"5858" 1171.4 19.20397 23.10031
"5859" 1171.6 21.13093 22.14425
"5860" 1171.8 23.98415 21.19626
"5861" 1172 26.87352 20.12589
"5862" 1172.2 30.11846 18.52321
"5863" 1172.4 32.95664 16.13554
"5864" 1172.6 35.45841 12.82372
"5865" 1172.8 37.62124 9.933414
"5866" 1173 40.20586 7.539822
"5867" 1173.2 42.94051 6.774471
"5868" 1173.4 46.00516 6.911065
"5869" 1173.6 50.5367 6.09174
"5870" 1173.8 54.80359 4.804335
"5871" 1174 58.61545 3.20758
"5872" 1174.2 62.98368 1.747831
"5873" 1174.4 67.03332 1.507996
"5874" 1174.6 71.27196 1.845034
"5875" 1174.8 75.64582 2.331167
"5876" 1175 79.72223 3.50315
"5877" 1175.2 84.01865 4.690161
"5878" 1175.4 88.26524 6.493751
"5879" 1175.6 92.13379 9.070789
"5880" 1175.8 95.84288 12.07764
"5881" 1176 99.67031 15.42024
"5882" 1176.2 103.0355 18.98212
"5883" 1176.4 106.2659 22.33004
"5884" 1176.6 109.1537 25.44751
"5885" 1176.8 111.7013 29.19638
"5886" 1177 113.6059 32.77134
"5887" 1177.2 116.413 37.28109
"5888" 1177.4 118.9487 40.8962
"5889" 1177.6 121.398 45.14278
"5890" 1177.8 123.1318 48.92458
"5891" 1178 123.6813 51.37252
"5892" 1178.2 124.0637 52.49932
"5893" 1178.4 125.2764 55.00485
"5894" 1178.6 127.2147 58.22148
"5895" 1178.8 129.9428 61.36065
"5896" 1179 132.7511 64.53941
"5897" 1179.2 134.8459 68.18319
"5898" 1179.4 135.1801 70.65946
"5899" 1179.6 134.561 71.91836
"5900" 1179.8 133.3651 73.87756
"5901" 1180 132.0658 77.44087
"5902" 1180.2 130.5333 81.70564
"5903" 1180.4 128.2979 85.61074
"5904" 1180.6 125.4501 88.8994
"5905" 1180.8 122.0641 91.91026
"5906" 1181 118.6214 94.77112
"5907" 1181.2 115.3084 96.66547
"5908" 1181.4 112.2254 98.10294
"5909" 1181.6 109.4982 99.88731
"5910" 1181.8 106.2784 102.5372
"5911" 1182 102.9138 105.2396
"5912" 1182.2 99.96309 108.2037
"5913" 1182.4 97.40536 111.0666
"5914" 1182.6 94.0597 113.9631
"5915" 1182.8 91.30343 116.091
"5916" 1183 89.13014 117.1174
"5917" 1183.2 85.2426 119.866
"5918" 1183.4 81.7054 122.725
"5919" 1183.6 78.06509 125.9945
"5920" 1183.8 74.45633 128.978
"5921" 1184 70.31609 131.593
"5922" 1184.2 65.88387 133.6996
"5923" 1184.4 61.90473 134.2696
"5924" 1184.6 58.09458 133.2907
"5925" 1184.8 54.23496 131.642
"5926" 1185 50.75348 128.9613
"5927" 1185.2 47.53264 125.5841
"5928" 1185.4 44.45685 121.8293
"5929" 1185.6 41.87425 118.2094
"5930" 1185.8 38.75079 114.4632
"5931" 1186 36.09937 111.4655
"5932" 1186.2 33.06812 108.7773
"5933" 1186.4 30.2501 105.6369
"5934" 1186.6 27.33138 101.9943
"5935" 1186.8 24.77707 98.36395
"5936" 1187 22.33081 94.45238
"5937" 1187.2 20.07801 90.02051
"5938" 1187.4 18.32407 85.4726
"5939" 1187.6 17.01772 80.6942
"5940" 1187.8 16.25242 75.7193
"5941" 1188 15.65296 70.92573
"5942" 1188.2 15.3893 66.38636
"5943" 1188.4 14.6447 61.49129
"5944" 1188.6 14.20668 56.92745
"5945" 1188.8 14.4012 52.42968
"5946" 1189 15.68321 47.79585
"5947" 1189.2 17.71099 43.46153
"5948" 1189.4 19.60086 39.33253
"5949" 1189.6 22.04828 35.29256
"5950" 1189.8 24.55771 31.75365
"5951" 1190 27.64161 27.80697
"5952" 1190.2 30.69588 24.31912
"5953" 1190.4 33.81752 21.59038
"5954" 1190.6 37.26062 19.47145
"5955" 1190.8 41.14264 17.17432
"5956" 1191 45.31258 15.50235
"5957" 1191.2 48.86952 13.77248
"5958" 1191.4 52.93381 12.25292
"5959" 1191.6 57.09436 10.92172
"5960" 1191.8 61.5752 9.190119
"5961" 1192 66.34096 7.633455
"5962" 1192.2 70.87679 6.010455
"5963" 1192.4 75.06281 5.350283
"5964" 1192.6 79.60895 5.182126
"5965" 1192.8 84.38887 5.837312
"5966" 1193 88.65427 6.593196
"5967" 1193.2 92.49431 7.402201
"5968" 1193.4 96.26015 9.041438
"5969" 1193.6 100.4884 10.53201
"5970" 1193.8 103.4722 11.29543
"5971" 1194 107.1437 13.23136
"5972" 1194.2 109.4603 15.29817
"5973" 1194.4 113.0662 19.07674
"5974" 1194.6 114.9822 22.10706
"5975" 1194.8 118.0101 25.99492
"5976" 1195 120.6102 29.13237
"5977" 1195.2 123.7199 32.71122
"5978" 1195.4 126.9528 36.46126
"5979" 1195.6 129.4459 40.28458
"5980" 1195.8 130.2761 43.98519
"5981" 1196 130.8863 47.54514
"5982" 1196.2 132.1472 51.23624
"5983" 1196.4 133.7661 54.92951
"5984" 1196.6 135.1211 58.35497
"5985" 1196.8 134.6294 60.72675
"5986" 1197 133.9831 64.26609
"5987" 1197.2 134.0056 68.52552
"5988" 1197.4 133.8148 72.63532
"5989" 1197.6 133.539 76.78891
"5990" 1197.8 133.2455 80.76538
"5991" 1198 133.0583 84.54562
"5992" 1198.2 132.2902 86.55834
"5993" 1198.4 131.8066 87.60794
"5994" 1198.6 131.7422 89.84059
"5995" 1198.8 131.3971 91.00353
"5996" 1199 131.1655 91.33556
"5997" 1199.2 130.7139 91.30182
"5998" 1199.4 129.4961 91.58307
"5999" 1199.6 127.4049 92.8194
"6000" 1199.8 124.639 95.05968
"6001" 1200 121.7554 97.24374
"6002" 1200.2 118.9577 98.25439
"6003" 1200.4 116.4184 99.60542
"6004" 1200.6 114.023 101.9027
"6005" 1200.8 112.3097 104.7867
"6006" 1201 110.6496 108.2129
"6007" 1201.2 108.9546 112.3124
"6008" 1201.4 107.187 115.9999
"6009" 1201.6 104.9926 119.5462
"6010" 1201.8 102.559 122.8282
"6011" 1202 99.88456 125.7257
"6012" 1202.2 96.66042 127.8041
"6013" 1202.4 92.88618 129.7206
"6014" 1202.6 89.19159 130.682
"6015" 1202.8 84.57488 131.2327
"6016" 1203 79.98248 130.8514
"6017" 1203.2 75.37868 130.4999
"6018" 1203.4 70.9959 130.1165
"6019" 1203.6 67.47954 129.0001
"6020" 1203.8 64.8034 127.7274
"6021" 1204 62.0797 126.3877
"6022" 1204.2 58.32071 125.2775
"6023" 1204.4 54.54741 124.579
"6024" 1204.6 50.75686 124.5037
"6025" 1204.8 47.96504 125.5355
"6026" 1205 46.374 126.8255
"6027" 1205.2 44.42521 128.0793
"6028" 1205.4 42.51658 128.5939
"6029" 1205.6 42.52906 128.5847
"6030" 1205.8 42.45035 128.1907
"6031" 1206 41.93451 127.0203
"6032" 1206.2 41.2791 125.701
"6033" 1206.4 39.39019 123.2179
"6034" 1206.6 36.95747 120.5833
"6035" 1206.8 34.47851 117.6402
"6036" 1207 31.52426 114.5621
"6037" 1207.2 28.86662 111.5354
"6038" 1207.4 26.63517 108.512
"6039" 1207.6 24.37741 105.3766
"6040" 1207.8 21.8898 101.6226
"6041" 1208 19.47521 97.97177
"6042" 1208.2 17.15374 94.29267
"6043" 1208.4 15.16611 90.29317
"6044" 1208.6 13.40576 86.16425
"6045" 1208.8 11.72926 81.65669
"6046" 1209 10.86923 77.33104
"6047" 1209.2 10.78399 73.0576
"6048" 1209.4 11.64476 68.97456
"6049" 1209.6 13.3498 65.34744
"6050" 1209.8 15.54988 60.94345
"6051" 1210 17.51778 57.31667
"6052" 1210.2 18.44056 53.38563
"6053" 1210.4 19.04023 49.37818
"6054" 1210.6 19.81972 45.19255
"6055" 1210.8 21.36579 40.85193
"6056" 1211 23.72368 36.83753
"6057" 1211.2 26.62797 32.92798
"6058" 1211.4 29.81503 29.36506
"6059" 1211.6 32.98694 26.25934
"6060" 1211.8 36.55469 23.57018
"6061" 1212 40.38592 20.99748
"6062" 1212.2 43.74236 19.09845
"6063" 1212.4 47.24979 17.33422
"6064" 1212.6 50.8212 15.86159
"6065" 1212.8 54.53336 13.9945
"6066" 1213 58.51307 12.13815
"6067" 1213.2 62.77891 10.2103
"6068" 1213.4 67.21579 8.801115
"6069" 1213.6 72.08516 8.069122
"6070" 1213.8 76.76647 7.546305
"6071" 1214 81.35507 7.227895
"6072" 1214.2 85.94661 7.081995
"6073" 1214.4 90.8033 7.480103
"6074" 1214.6 94.79416 7.960025
"6075" 1214.8 98.97714 8.28515
"6076" 1215 102.4313 9.430976
"6077" 1215.2 104.6535 11.16014
"6078" 1215.4 107.5488 13.66415
"6079" 1215.6 110.7236 16.23017
"6080" 1215.8 113.9442 18.97867
"6081" 1216 117.0174 21.588
"6082" 1216.2 118.8608 23.7962
"6083" 1216.4 120.4719 26.89515
"6084" 1216.6 122.4555 30.48287
"6085" 1216.8 124.2765 34.38838
"6086" 1217 126.2901 38.52273
"6087" 1217.2 128.2071 42.27563
"6088" 1217.4 130.427 45.97623
"6089" 1217.6 132.5074 48.7709
"6090" 1217.8 134.0568 52.21163
"6091" 1218 134.03 55.65698
"6092" 1218.2 133.8388 59.45687
"6093" 1218.4 133.4203 63.3957
"6094" 1218.6 133.0024 67.44209
"6095" 1218.8 132.8965 71.37721
"6096" 1219 132.6988 75.30329
"6097" 1219.2 132.7703 79.59419
"6098" 1219.4 132.3474 83.34525
"6099" 1219.6 131.9052 85.30429
"6100" 1219.8 130.262 86.93803
"6101" 1220 128.1889 88.92439
"6102" 1220.2 126.4373 90.30702
"6103" 1220.4 124.1998 91.47605
"6104" 1220.6 121.7343 92.77439
"6105" 1220.8 120.1342 92.48035
"6106" 1221 119.7633 91.94115
"6107" 1221.2 119.7377 91.73193
"6108" 1221.4 119.7899 91.82567
"6109" 1221.6 119.7918 92.06043
"6110" 1221.8 120.1703 92.21184
"6111" 1222 120.1934 92.78578
"6112" 1222.2 120.1081 94.67597
"6113" 1222.4 120.3276 97.59583
"6114" 1222.6 120.4104 100.7719
"6115" 1222.8 120.3372 104.7624
"6116" 1223 120.2619 108.4715
"6117" 1223.2 120.096 109.631
"6118" 1223.4 120.1008 109.6249
"6119" 1223.6 120.0057 109.5724
"6120" 1223.8 119.7491 109.7257
"6121" 1224 118.2075 111.323
"6122" 1224.2 115.951 113.6026
"6123" 1224.4 112.8865 116.4646
"6124" 1224.6 110.1339 118.9849
"6125" 1224.8 107.2373 121.4629
"6126" 1225 104.2311 123.2907
"6127" 1225.2 100.8627 125.0489
"6128" 1225.4 96.67566 126.1597
"6129" 1225.6 92.30326 126.7186
"6130" 1225.8 88.68957 126.7631
"6131" 1226 84.89111 127.1356
"6132" 1226.2 81.19487 127.0623
"6133" 1226.4 77.18954 126.6907
"6134" 1226.6 75.10073 126.767
"6135" 1226.8 74.32595 127.159
"6136" 1227 73.33493 127.3036
"6137" 1227.2 71.16269 127.9763
"6138" 1227.4 67.99827 129.4661
"6139" 1227.6 64.44483 131.2677
"6140" 1227.8 61.20395 133.311
"6141" 1228 58.27773 133.8724
"6142" 1228.2 56.98992 133.9422
"6143" 1228.4 55.56475 132.7324
"6144" 1228.6 53.50983 130.7255
"6145" 1228.8 51.20286 127.9746
"6146" 1229 48.83408 125.4519
"6147" 1229.2 46.48084 122.502
"6148" 1229.4 43.91455 119.3081
"6149" 1229.6 41.26287 116.8325
"6150" 1229.8 38.75666 113.8633
"6151" 1230 36.24841 110.563
"6152" 1230.2 33.8915 107.4792
"6153" 1230.4 32.57461 105.1447
"6154" 1230.6 30.53725 102.938
"6155" 1230.8 27.6387 100.4669
"6156" 1231 25.18672 98.73846
"6157" 1231.2 21.54654 96.19039
"6158" 1231.4 17.79276 93.66047
"6159" 1231.6 13.84404 90.97364
"6160" 1231.8 10.07385 88.38188
"6161" 1232 6.853752 85.09406
"6162" 1232.2 4.37887 81.20028
"6163" 1232.4 3.212005 77.21726
"6164" 1232.6 3.378637 73.17731
"6165" 1232.8 4.663331 69.06627
"6166" 1233 6.510688 64.95729
"6167" 1233.2 8.69292 61.14134
"6168" 1233.4 10.69749 57.5629
"6169" 1233.6 12.21277 53.65947
"6170" 1233.8 13.76559 49.41621
"6171" 1234 15.23792 45.26386
"6172" 1234.2 16.88309 40.64911
"6173" 1234.4 18.89108 35.97129
"6174" 1234.6 21.0361 31.76572
"6175" 1234.8 23.70919 27.42882
"6176" 1235 25.91683 23.34469
"6177" 1235.2 28.56583 19.5117
"6178" 1235.4 31.67702 15.92262
"6179" 1235.6 35.37065 12.61517
"6180" 1235.8 38.82034 9.598027
"6181" 1236 42.11725 6.803775
"6182" 1236.2 43.87782 6.46379
"6183" 1236.4 45.17991 6.854652
"6184" 1236.6 47.89346 6.842756
"6185" 1236.8 51.90165 7.018976
"6186" 1237 56.38928 7.218686
"6187" 1237.2 61.1096 7.726
"6188" 1237.4 65.83881 8.240874
"6189" 1237.6 69.80394 9.247581
"6190" 1237.8 73.83857 10.38837
"6191" 1238 77.85225 12.05026
"6192" 1238.2 81.39201 14.33354
"6193" 1238.4 85.12737 17.27938
"6194" 1238.6 88.17712 19.71149
"6195" 1238.8 90.21782 21.93171
"6196" 1239 92.75155 25.2358
"6197" 1239.2 95.60862 28.10437
"6198" 1239.4 99.1157 30.64552
"6199" 1239.6 102.5151 33.06558
"6200" 1239.8 105.6135 34.69865
"6201" 1240 110.3767 36.45445
"6202" 1240.2 115.2863 37.61092
"6203" 1240.4 119.6998 38.37314
"6204" 1240.6 123.7251 39.22593
"6205" 1240.8 128.3389 40.08984
"6206" 1241 129.2927 40.45244
"6207" 1241.2 129.1944 40.4033
"6208" 1241.4 129.1436 40.27027
"6209" 1241.6 129.1636 40.2627
"6210" 1241.8 129.1481 40.227
"6211" 1242 128.9563 40.38793
"6212" 1242.2 128.7584 40.70728
"6213" 1242.4 128.6086 42.25091
"6214" 1242.6 128.3133 44.7926
"6215" 1242.8 128.5214 47.95149
"6216" 1243 128.5294 51.35394
"6217" 1243.2 129.0764 55.05867
"6218" 1243.4 129.7107 57.41552
"6219" 1243.6 129.5299 60.31653
"6220" 1243.8 129.2313 64.39088
"6221" 1244 128.2997 68.07739
"6222" 1244.2 126.8711 72.10549
"6223" 1244.4 124.713 75.54273
"6224" 1244.6 122.4839 78.8328
"6225" 1244.8 119.8373 81.7442
"6226" 1245 116.481 84.57904
"6227" 1245.2 113.2606 86.82754
"6228" 1245.4 109.9014 88.82333
"6229" 1245.6 106.5996 90.0414
"6230" 1245.8 103.1415 91.18644
"6231" 1246 99.615 92.4024
"6232" 1246.2 95.86528 93.80571
"6233" 1246.4 91.82524 95.56489
"6234" 1246.6 87.76265 97.12458
"6235" 1246.8 83.80615 98.3654
"6236" 1247 79.99473 99.4921
"6237" 1247.2 75.54966 100.5365
"6238" 1247.4 70.91261 101.1165
"6239" 1247.6 67.53065 100.8837
"6240" 1247.8 63.76075 100.627
"6241" 1248 59.98074 101.2581
"6242" 1248.2 55.53429 102.3284
"6243" 1248.4 51.01803 103.7564
"6244" 1248.6 46.23761 104.3709
"6245" 1248.8 41.7615 104.1883
"6246" 1249 37.22194 102.6897
"6247" 1249.2 33.07665 100.2024
"6248" 1249.4 29.42862 97.03348
"6249" 1249.6 26.10805 93.46332
"6250" 1249.8 23.54662 89.53989
"6251" 1250 21.98157 85.14415
"6252" 1250.2 21.33895 80.73891
"6253" 1250.4 21.17801 76.43333
"6254" 1250.6 21.2528 71.64454
"6255" 1250.8 21.99063 66.84246
"6256" 1251 23.55928 62.50407
"6257" 1251.2 25.05754 58.50961
"6258" 1251.4 27.16981 54.36489
"6259" 1251.6 29.2943 50.42175
"6260" 1251.8 30.95261 45.91677
"6261" 1252 32.09761 41.59509
"6262" 1252.2 33.32389 37.20451
"6263" 1252.4 35.14066 32.49194
"6264" 1252.6 37.4571 28.18004
"6265" 1252.8 39.15286 25.84405
"6266" 1253 41.81377 24.39434
"6267" 1253.2 45.11059 22.32249
"6268" 1253.4 48.49047 19.76366
"6269" 1253.6 52.08176 16.92721
"6270" 1253.8 55.94598 14.47177
"6271" 1254 60.1815 12.66988
"6272" 1254.2 64.58609 11.22868
"6273" 1254.4 68.93433 10.03364
"6274" 1254.6 73.16292 9.262391
"6275" 1254.8 77.46564 8.976714
"6276" 1255 81.86995 9.257049
"6277" 1255.2 86.19425 10.28765
"6278" 1255.4 90.16737 12.08598
"6279" 1255.6 94.04535 14.58539
"6280" 1255.8 98.09248 17.19793
"6281" 1256 101.5152 19.77744
"6282" 1256.2 104.8959 22.72424
"6283" 1256.4 108.5967 26.13756
"6284" 1256.6 112.1246 29.02515
"6285" 1256.8 115.4781 32.17478
"6286" 1257 119.0605 35.3339
"6287" 1257.2 122.7044 38.5137
"6288" 1257.4 126.0444 41.8354
"6289" 1257.6 128.0555 44.41571
"6290" 1257.8 130.0211 46.9715
"6291" 1258 132.1224 49.14233
"6292" 1258.2 132.8821 50.50371
"6293" 1258.4 132.8993 52.28044
"6294" 1258.6 133.2557 55.18934
"6295" 1258.8 133.1643 57.23876
"6296" 1259 133.0758 57.63371
"6297" 1259.2 133.0798 57.73644
"6298" 1259.4 132.9779 58.07699
"6299" 1259.6 132.7827 60.63458
"6300" 1259.8 132.7307 64.28437
"6301" 1260 132.6555 68.45077
"6302" 1260.2 132.5939 72.47519
"6303" 1260.4 132.2551 76.30643
"6304" 1260.6 131.5361 80.43218
"6305" 1260.8 130.5151 84.45005
"6306" 1261 129.2643 88.44345
"6307" 1261.2 128.1783 92.42956
"6308" 1261.4 127.111 96.18714
"6309" 1261.6 126.0276 99.99012
"6310" 1261.8 125.7611 101.5237
"6311" 1262 125.9643 101.7002
"6312" 1262.2 126.1641 101.5629
"6313" 1262.4 126.1578 101.6729
"6314" 1262.6 126.1044 101.6773
"6315" 1262.8 126.0644 101.6515
"6316" 1263 126.02 101.5696
"6317" 1263.2 125.653 101.4261
"6318" 1263.4 125.291 100.9944
"6319" 1263.6 125.4252 100.3558
"6320" 1263.8 124.9779 100.3654
"6321" 1264 124.8396 100.3483
"6322" 1264.2 124.8289 100.3427
"6323" 1264.4 124.8404 100.3389
"6324" 1264.6 124.8404 100.3389
"6325" 1264.8 124.8816 100.2721
"6326" 1265 124.8754 100.2563
"6327" 1265.2 124.9054 100.2836
"6328" 1265.4 124.9268 100.1707
"6329" 1265.6 124.971 100.1417
"6330" 1265.8 125.0292 100.1039
"6331" 1266 124.9627 100.1144
"6332" 1266.2 124.9445 100.1141
"6333" 1266.4 124.9926 100.1431
"6334" 1266.6 125.0549 100.0834
"6335" 1266.8 125.0086 100.1484
"6336" 1267 125.055 100.1044
"6337" 1267.2 125.0526 100.0847
"6338" 1267.4 125.0411 100.0726
"6339" 1267.6 125.0373 100.0819
"6340" 1267.8 124.9749 100.0099
"6341" 1268 125.0719 99.81432
"6342" 1268.2 125.0599 99.67705
"6343" 1268.4 124.5449 99.59105
"6344" 1268.6 123.7474 99.49617
"6345" 1268.8 123.0391 99.36454
"6346" 1269 121.7544 99.48409
"6347" 1269.2 120.9256 99.83641
"6348" 1269.4 120.93 100.1982
"6349" 1269.6 120.8609 100.4849
"6350" 1269.8 120.5378 101.3636
"6351" 1270 119.3957 103.7332
"6352" 1270.2 118.5709 106.2205
"6353" 1270.4 117.8837 108.6739
"6354" 1270.6 116.7799 111.3264
"6355" 1270.8 114.7064 114.2015
"6356" 1271 111.9562 116.3237
"6357" 1271.2 110.0294 117.2353
"6358" 1271.4 107.1868 118.7534
"6359" 1271.6 104.1557 120.029
"6360" 1271.8 101.1142 121.4921
"6361" 1272 98.35812 123.4339
"6362" 1272.2 95.16247 125.3968
"6363" 1272.4 92.67977 126.3667
"6364" 1272.6 89.78852 127.3982
"6365" 1272.8 86.39932 128.401
"6366" 1273 82.94475 129.5832
"6367" 1273.2 79.52107 130.5192
"6368" 1273.4 74.8056 131.437
"6369" 1273.6 70.55598 131.5688
"6370" 1273.8 66.07625 131.5355
"6371" 1274 62.29543 131.2397
"6372" 1274.2 58.30731 131.0166
"6373" 1274.4 53.91806 131.2308
"6374" 1274.6 49.71329 130.522
"6375" 1274.8 45.45497 128.8539
"6376" 1275 41.98561 126.4018
"6377" 1275.2 38.86497 122.9347
"6378" 1275.4 36.40358 119.5977
"6379" 1275.6 34.23239 116.4561
"6380" 1275.8 32.88716 113.1085
"6381" 1276 32.17736 109.8148
"6382" 1276.2 31.65886 108.1604
"6383" 1276.4 31.54849 107.7036
"6384" 1276.6 31.43476 107.744
"6385" 1276.8 31.23012 107.8821
"6386" 1277 30.84864 107.9223
"6387" 1277.2 29.1773 107.3857
"6388" 1277.4 26.06409 106.1787
"6389" 1277.6 22.59706 105.051
"6390" 1277.8 18.20254 103.6451
"6391" 1278 13.70443 101.9697
"6392" 1278.2 10.58169 100.4043
"6393" 1278.4 9.833531 99.88068
"6394" 1278.6 10.00315 99.93497
"6395" 1278.8 10.04655 99.92372
"6396" 1279 10.013 99.84249
"6397" 1279.2 10.03409 99.6945
"6398" 1279.4 10.16318 99.48679
"6399" 1279.6 9.656466 98.26663
"6400" 1279.8 9.254627 97.03213
"6401" 1280 7.633891 94.06968
"6402" 1280.2 5.919655 91.1601
"6403" 1280.4 4.690303 88.33729
"6404" 1280.6 4.043439 85.17794
"6405" 1280.8 3.647986 81.24601
"6406" 1281 3.410211 77.79568
"6407" 1281.2 2.730881 73.37663
"6408" 1281.4 1.978174 69.53283
"6409" 1281.6 1.545264 65.92409
"6410" 1281.8 1.768224 62.24415
"6411" 1282 2.080956 57.64134
"6412" 1282.2 3.103051 53.10359
"6413" 1282.4 4.676424 48.87802
"6414" 1282.6 6.136286 44.60974
"6415" 1282.8 7.451046 40.56355
"6416" 1283 8.933795 37.07903
"6417" 1283.2 10.55315 35.06583
"6418" 1283.4 12.91715 33.2161
"6419" 1283.6 16.29505 30.88091
"6420" 1283.8 19.73655 28.36133
"6421" 1284 23.19411 25.55262
"6422" 1284.2 26.6391 22.64738
"6423" 1284.4 30.42342 19.74227
"6424" 1284.6 33.55845 16.72577
"6425" 1284.8 36.12613 13.32335
"6426" 1285 37.89582 9.961502
"6427" 1285.2 38.4895 8.339014
"6428" 1285.4 38.43862 8.345253
"6429" 1285.6 38.54539 8.51287
"6430" 1285.8 38.84758 8.698074
"6431" 1286 40.23185 9.066837
"6432" 1286.2 42.7272 9.550152
"6433" 1286.4 45.45017 10.52589
"6434" 1286.6 49.06959 11.72998
"6435" 1286.8 52.83767 13.36017
"6436" 1287 56.42102 15.45856
"6437" 1287.2 59.4381 17.81917
"6438" 1287.4 62.21047 19.36263
"6439" 1287.6 65.32885 20.87277
"6440" 1287.8 68.62519 23.26572
"6441" 1288 72.0415 25.85104
"6442" 1288.2 74.87786 28.70262
"6443" 1288.4 77.10861 31.78184
"6444" 1288.6 78.12228 35.57492
"6445" 1288.8 77.85979 37.83061
"6446" 1289 77.0348 38.32434
"6447" 1289.2 75.79531 38.86691
"6448" 1289.4 74.76116 39.01682
"6449" 1289.6 72.30835 40.61282
"6450" 1289.8 69.69169 42.5422
"6451" 1290 67.10726 44.89436
"6452" 1290.2 65.21952 47.36563
"6453" 1290.4 62.83873 49.22636
"6454" 1290.6 59.45164 50.90011
"6455" 1290.8 56.3657 52.34026
"6456" 1291 53.3912 53.23245
"6457" 1291.2 49.88318 53.29542
"6458" 1291.4 47.4928 52.48239
"6459" 1291.6 44.24654 51.15634
"6460" 1291.8 40.92816 47.74344
"6461" 1292 38.73458 44.18977
"6462" 1292.2 36.33663 39.78639
"6463" 1292.4 34.66379 35.39055
"6464" 1292.6 33.78428 30.85169
"6465" 1292.8 33.08858 26.14714
"6466" 1293 33.10798 21.4661
"6467" 1293.2 33.78215 16.95785
"6468" 1293.4 35.13591 12.4494
"6469" 1293.6 36.20302 10.09862
"6470" 1293.8 36.24083 9.950118
"6471" 1294 36.12864 10.2918
"6472" 1294.2 36.28844 10.78026
"6473" 1294.4 36.26302 10.83625
"6474" 1294.6 36.24698 11.03734
"6475" 1294.8 36.9308 11.35895
"6476" 1295 38.90992 11.28733
"6477" 1295.2 41.95576 10.97867
"6478" 1295.4 44.93791 11.21593
"6479" 1295.6 48.26976 11.07369
"6480" 1295.8 52.16948 10.86455
"6481" 1296 56.28439 10.64291
"6482" 1296.2 60.5005 9.895394
"6483" 1296.4 64.93744 8.832875
"6484" 1296.6 69.40509 7.36217
"6485" 1296.8 73.60993 5.667466
"6486" 1297 77.60627 4.47674
"6487" 1297.2 82.00194 3.602521
"6488" 1297.4 86.32088 3.737115
"6489" 1297.6 88.20301 3.952848
"6490" 1297.8 87.81124 4.10728
"6491" 1298 87.68845 4.16627
"6492" 1298.2 87.7207 4.235378
"6493" 1298.4 87.60941 4.366196
"6494" 1298.6 87.70536 5.487479
"6495" 1298.8 88.86663 8.036098
"6496" 1299 90.61409 11.23574
"6497" 1299.2 92.89847 14.16252
"6498" 1299.4 95.44724 17.18656
"6499" 1299.6 97.98436 20.59429
"6500" 1299.8 99.953 24.29919
"6501" 1300 101.6823 27.73227
"6502" 1300.2 103.3229 31.14265
"6503" 1300.4 104.9946 34.74902
"6504" 1300.6 106.5671 37.70676
"6505" 1300.8 108.1612 40.47825
"6506" 1301 109.1146 42.1678
"6507" 1301.2 110.5055 43.58922
"6508" 1301.4 112.7138 45.20298
"6509" 1301.6 116.1354 47.23917
"6510" 1301.8 120.0558 49.28531
"6511" 1302 124.4677 51.89423
"6512" 1302.2 128.6011 54.88937
"6513" 1302.4 131.7658 57.73403
"6514" 1302.6 134.5924 60.16275
"6515" 1302.8 134.548 60.20453
"6516" 1303 134.2158 60.26794
"6517" 1303.2 133.8116 60.90635
"6518" 1303.4 132.6127 63.62286
"6519" 1303.6 131.4603 67.16545
"6520" 1303.8 129.5547 70.71842
"6521" 1304 127.0027 73.8712
"6522" 1304.2 123.7134 76.53848
"6523" 1304.4 120.3019 78.17671
"6524" 1304.6 116.1877 79.50711
"6525" 1304.8 112.5534 80.50664
"6526" 1305 110.1017 80.89361
"6527" 1305.2 108.4341 80.7841
"6528" 1305.4 107.225 80.79567
"6529" 1305.6 107.043 80.92968
"6530" 1305.8 106.9373 81.17809
"6531" 1306 106.4556 81.91637
"6532" 1306.2 106.2066 82.81229
"6533" 1306.4 106.163 84.42066
"6534" 1306.6 106.0612 86.22891
"6535" 1306.8 105.8524 88.69037
"6536" 1307 105.8644 92.44049
"6537" 1307.2 105.1887 96.03733
"6538" 1307.4 103.8516 99.76201
"6539" 1307.6 102.4114 103.1226
"6540" 1307.8 100.5794 106.8694
"6541" 1308 98.16944 110.1896
"6542" 1308.2 96.19138 113.6169
"6543" 1308.4 93.73623 117.715
"6544" 1308.6 91.21135 121.5152
"6545" 1308.8 88.02318 125.6416
"6546" 1309 84.57551 128.7844
"6547" 1309.2 81.41318 130.47
"6548" 1309.4 77.51401 130.8365
"6549" 1309.6 72.73614 130.6468
"6550" 1309.8 68.75326 129.9551
"6551" 1310 64.15812 129.336
"6552" 1310.2 59.87758 128.6152
"6553" 1310.4 55.45135 127.5776
"6554" 1310.6 50.50293 126.04
"6555" 1310.8 47.75244 124.1713
"6556" 1311 44.13071 122.8402
"6557" 1311.2 39.98748 121.1501
"6558" 1311.4 35.85516 118.5893
"6559" 1311.6 32.54788 115.3857
"6560" 1311.8 29.55697 111.5237
"6561" 1312 26.92635 107.7381
"6562" 1312.2 24.28641 103.4976
"6563" 1312.4 22.04351 99.97582
"6564" 1312.6 20.16983 96.41259
"6565" 1312.8 18.42131 92.32625
"6566" 1313 17.17186 87.72768
"6567" 1313.2 16.53288 83.11645
"6568" 1313.4 16.26847 77.85681
"6569" 1313.6 16.53992 73.28392
"6570" 1313.8 17.39818 68.52109
"6571" 1314 19.06791 63.80594
"6572" 1314.2 21.10591 59.82822
"6573" 1314.4 23.10463 55.86317
"6574" 1314.6 24.80787 51.75087
"6575" 1314.8 25.85428 47.84528
"6576" 1315 26.73249 43.14019
"6577" 1315.2 27.98111 38.2556
"6578" 1315.4 28.75871 33.75864
"6579" 1315.6 30.08603 28.83716
"6580" 1315.8 32.04691 24.31905
"6581" 1316 34.76427 20.35581
"6582" 1316.2 38.05643 17.15612
"6583" 1316.4 42.13959 14.30853
"6584" 1316.6 46.31095 11.74833
"6585" 1316.8 50.3518 10.08777
"6586" 1317 54.62786 8.572422
"6587" 1317.2 59.18745 6.938672
"6588" 1317.4 62.70959 5.981176
"6589" 1317.6 67.24704 4.904152
"6590" 1317.8 71.44779 3.392659
"6591" 1318 73.51571 2.286454
"6592" 1318.2 73.44009 2.216171
"6593" 1318.4 73.58259 2.170868
"6594" 1318.6 73.55093 2.615394
"6595" 1318.8 73.8434 2.790115
"6596" 1319 75.05395 3.691317
"6597" 1319.2 78.28414 5.049552
"6598" 1319.4 82.00344 6.072393
"6599" 1319.6 86.0694 7.028066
"6600" 1319.8 90.17672 8.073214
"6601" 1320 94.55286 9.733542
"6602" 1320.2 98.56544 11.65093
"6603" 1320.4 102.5582 13.33768
"6604" 1320.6 105.8948 14.86332
"6605" 1320.8 110.1552 17.18246
"6606" 1321 113.676 19.43803
"6607" 1321.2 117.1898 21.93813
"6608" 1321.4 119.935 25.05899
"6609" 1321.6 121.1459 28.33074
"6610" 1321.8 122.1847 32.20854
"6611" 1322 123.6154 36.39216
"6612" 1322.2 125.2856 40.80836
"6613" 1322.4 126.6543 45.08808
"6614" 1322.6 128.2701 49.70929
"6615" 1322.8 129.4349 53.92453
"6616" 1323 130.7689 58.21863
"6617" 1323.2 132.099 62.67305
"6618" 1323.4 133.5023 67.17159
"6619" 1323.6 134.9205 70.70184
"6620" 1323.8 135.233 71.97744
"6621" 1324 135.4776 71.79582
"6622" 1324.2 135.3034 71.56178
"6623" 1324.4 135.042 71.47197
"6624" 1324.6 134.8692 71.6387
"6625" 1324.8 134.6113 71.88091
"6626" 1325 133.5102 72.62617
"6627" 1325.2 131.9234 74.44358
"6628" 1325.4 129.7657 77.11716
"6629" 1325.6 127.622 79.49047
"6630" 1325.8 125.0331 82.0329
"6631" 1326 122.3582 83.97347
"6632" 1326.2 119.8683 85.46968
"6633" 1326.4 117.6792 86.77153
"6634" 1326.6 115.6796 88.9613
"6635" 1326.8 113.5772 91.66439
"6636" 1327 111.9009 94.82889
"6637" 1327.2 110.1845 98.25185
"6638" 1327.4 108.1502 101.5362
"6639" 1327.6 105.801 104.8534
"6640" 1327.8 103.0058 108.0129
"6641" 1328 99.54133 110.7583
"6642" 1328.2 95.97498 112.1787
"6643" 1328.4 92.33315 112.3622
"6644" 1328.6 88.65661 111.3645
"6645" 1328.8 85.282 110.1002
"6646" 1329 82.29748 109.49
"6647" 1329.2 78.86501 109.6402
"6648" 1329.4 76.43076 110.865
"6649" 1329.6 73.80566 113.2988
"6650" 1329.8 70.87352 116.2473
"6651" 1330 68.41259 119.5009
"6652" 1330.2 66.31009 123.1355
"6653" 1330.4 64.26268 127.7643
"6654" 1330.6 62.40376 131.9077
"6655" 1330.8 61.12836 133.8387
"6656" 1331 60.98396 134.2858
"6657" 1331.2 60.85473 134.0281
"6658" 1331.4 60.73762 133.8054
"6659" 1331.6 59.93045 133.3157
"6660" 1331.8 58.58614 132.3324
"6661" 1332 56.21323 130.6271
"6662" 1332.2 53.04617 128.7457
"6663" 1332.4 49.50223 126.6876
"6664" 1332.6 45.90848 124.1644
"6665" 1332.8 42.819 121.3041
"6666" 1333 39.9177 118.4892
"6667" 1333.2 37.0434 115.3212
"6668" 1333.4 34.47205 112.274
"6669" 1333.6 32.241 108.9323
"6670" 1333.8 30.29679 105.2843
"6671" 1334 28.37546 101.695
"6672" 1334.2 26.36354 97.47159
"6673" 1334.4 24.75731 93.21298
"6674" 1334.6 23.68906 89.46802
"6675" 1334.8 23.12625 85.62864
"6676" 1335 23.38241 81.71004
"6677" 1335.2 23.90327 77.8212
"6678" 1335.4 23.41843 73.50759
"6679" 1335.6 22.52356 68.95361
"6680" 1335.8 21.66026 64.29768
"6681" 1336 21.06665 59.72502
"6682" 1336.2 20.21172 55.35593
"6683" 1336.4 19.33702 50.80387
"6684" 1336.6 18.81645 45.86171
"6685" 1336.8 18.80785 41.00051
"6686" 1337 20.09989 35.6747
"6687" 1337.2 22.11165 31.17582
"6688" 1337.4 25.32628 27.12602
"6689" 1337.6 28.86518 23.63541
"6690" 1337.8 32.24005 20.55045
"6691" 1338 36.01553 18.15484
"6692" 1338.2 40.70976 16.58214
"6693" 1338.4 45.01033 16.14369
"6694" 1338.6 49.71389 16.09006
"6695" 1338.8 54.17404 16.54007
"6696" 1339 58.58335 17.80232
"6697" 1339.2 62.5587 19.5644
"6698" 1339.4 66.9222 21.50308
"6699" 1339.6 70.99103 23.26103
"6700" 1339.8 75.13072 24.9604
"6701" 1340 79.70811 26.64056
"6702" 1340.2 84.07128 27.8214
"6703" 1340.4 88.57055 28.6218
"6704" 1340.6 93.28218 29.35263
"6705" 1340.8 98.10706 30.13048
"6706" 1341 103.3047 31.60189
"6707" 1341.2 108.1857 33.62237
"6708" 1341.4 112.3866 35.32031
"6709" 1341.6 116.011 36.89594
"6710" 1341.8 118.7971 38.07546
"6711" 1342 123.0742 39.39837
"6712" 1342.2 126.3627 40.04876
"6713" 1342.4 129.332 40.4796
"6714" 1342.6 129.3189 40.21052
"6715" 1342.8 129.3744 39.67099
"6716" 1343 129.3278 39.35262
"6717" 1343.2 129.2934 39.33814
"6718" 1343.4 129.2642 39.30191
"6719" 1343.6 129.2183 39.19487
"6720" 1343.8 129.1608 38.95918
"6721" 1344 129.0586 38.68451
"6722" 1344.2 129.0407 38.6669
"6723" 1344.4 129.0332 38.62567
"6724" 1344.6 128.9468 38.53909
"6725" 1344.8 128.9823 38.22512
"6726" 1345 129.0695 38.12107
"6727" 1345.2 129.0667 38.13961
"6728" 1345.4 129.034 38.2033
"6729" 1345.6 128.9958 38.35716
"6730" 1345.8 128.7339 38.72586
"6731" 1346 128.404 38.94301
"6732" 1346.2 128.6856 39.14379
"6733" 1346.4 128.981 39.58589
"6734" 1346.6 129.3888 40.23999
"6735" 1346.8 130.2233 41.6158
"6736" 1347 131.1406 43.5819
"6737" 1347.2 131.7738 46.00967
"6738" 1347.4 132.2918 48.67114
"6739" 1347.6 133.2756 51.975
"6740" 1347.8 133.8745 54.92421
"6741" 1348 134.4356 58.62035
"6742" 1348.2 134.8992 62.98974
"6743" 1348.4 134.9322 67.17929
"6744" 1348.6 135.1783 71.16036
"6745" 1348.8 134.9653 74.56554
"6746" 1349 134.2579 77.5476
"6747" 1349.2 133.2141 81.1332
"6748" 1349.4 131.9577 84.80061
"6749" 1349.6 130.9492 87.40645
"6750" 1349.8 130.1794 90.33842
"6751" 1350 129.7422 93.1876
"6752" 1350.2 129.5206 96.13406
"6753" 1350.4 128.3505 98.89375
"6754" 1350.6 127.2366 101.0097
"6755" 1350.8 126.0086 102.995
"6756" 1351 123.8009 105.5118
"6757" 1351.2 121.6751 107.9854
"6758" 1351.4 119.83 110.5842
"6759" 1351.6 118.5998 112.3305
"6760" 1351.8 116.5999 114.3797
"6761" 1352 114.1555 116.5119
"6762" 1352.2 111.2859 118.9899
"6763" 1352.4 108.2621 121.3516
"6764" 1352.6 105.351 123.6006
"6765" 1352.8 105.3317 123.6473
"6766" 1353 105.1831 123.7368
"6767" 1353.2 105.0548 123.4533
"6768" 1353.4 103.4252 123.5075
"6769" 1353.6 100.8622 123.4471
"6770" 1353.8 97.36819 123.4443
"6771" 1354 94.35948 123.2114
"6772" 1354.2 92.15711 122.3926
"6773" 1354.4 91.17379 121.7095
"6774" 1354.6 90.27256 121.4438
"6775" 1354.8 88.81112 121.5855
"6776" 1355 86.81999 122.314
"6777" 1355.2 83.96278 123.7438
"6778" 1355.4 80.81577 125.6982
"6779" 1355.6 78.10517 127.894
"6780" 1355.8 75.32857 130.2641
"6781" 1356 72.47941 133.066
"6782" 1356.2 69.8673 134.5464
"6783" 1356.4 68.41259 134.6012
"6784" 1356.6 66.42776 133.9126
"6785" 1356.8 63.58862 132.3275
"6786" 1357 60.10699 130.4633
"6787" 1357.2 56.59725 128.1576
"6788" 1357.4 54.13015 125.9515
"6789" 1357.6 52.38145 123.3356
"6790" 1357.8 50.06609 120.7435
"6791" 1358 47.1991 118.2631
"6792" 1358.2 43.68715 116.3401
"6793" 1358.4 40.70957 115.6167
"6794" 1358.6 37.50506 116.2597
"6795" 1358.8 33.87214 117.7833
"6796" 1359 32.05495 118.9856
"6797" 1359.2 29.54805 119.7412
"6798" 1359.4 27.37276 119.7258
"6799" 1359.6 25.8689 118.4913
"6800" 1359.8 25.18066 116.5063
"6801" 1360 24.84197 113.4334
"6802" 1360.2 24.73468 110.0004
"6803" 1360.4 25.3336 105.878
"6804" 1360.6 26.44944 102.1305
"6805" 1360.8 27.07048 100.3081
"6806" 1361 27.59763 100.001
"6807" 1361.2 27.8173 100.1317
"6808" 1361.4 27.95188 100.3082
"6809" 1361.6 28.01861 100.101
"6810" 1361.8 28.00644 99.85528
"6811" 1362 28.27956 98.23793
"6812" 1362.2 28.40499 95.25367
"6813" 1362.4 28.33941 91.70043
"6814" 1362.6 28.47535 87.6953
"6815" 1362.8 28.65548 83.48339
"6816" 1363 29.85203 79.30493
"6817" 1363.2 31.65733 75.59564
"6818" 1363.4 34.04646 71.97125
"6819" 1363.6 36.67926 68.41875
"6820" 1363.8 39.46714 64.85624
"6821" 1364 42.22083 62.04286
"6822" 1364.2 46.15477 59.18005
"6823" 1364.4 50.11432 56.65881
"6824" 1364.6 54.09043 54.35773
"6825" 1364.8 58.2619 52.00732
"6826" 1365 62.5528 50.18466
"6827" 1365.2 67.02986 48.77491
"6828" 1365.4 71.01823 48.1381
"6829" 1365.6 75.3485 48.37922
"6830" 1365.8 80.92377 50.05317
"6831" 1366 84.6135 51.85216
"6832" 1366.2 88.92333 54.36613
"6833" 1366.4 93.59127 57.57488
"6834" 1366.6 97.12206 60.01483
"6835" 1366.8 100.5656 63.48576
"6836" 1367 103.0382 67.20804
"6837" 1367.2 105.5113 71.40627
"6838" 1367.4 107.3871 76.15621
"6839" 1367.6 108.1988 80.23379
"6840" 1367.8 108.6073 84.80377
"6841" 1368 108.6591 88.95561
"6842" 1368.2 108.8563 93.24009
"6843" 1368.4 108.5871 97.3466
"6844" 1368.6 107.5374 101.9846
"6845" 1368.8 105.6639 106.1228
"6846" 1369 103.4257 110.2683
"6847" 1369.2 101.0994 114.2064
"6848" 1369.4 98.44466 118.156
"6849" 1369.6 95.89811 121.9686
"6850" 1369.8 92.89076 125.6318
"6851" 1370 89.79306 128.6011
"6852" 1370.2 86.46481 130.4673
"6853" 1370.4 82.84856 131.4749
"6854" 1370.6 78.83092 131.7367
"6855" 1370.8 75.10997 131.7391
"6856" 1371 74.35199 131.5399
"6857" 1371.2 72.26057 131.1618
"6858" 1371.4 68.21392 131.0687
"6859" 1371.6 63.92727 131.8306
"6860" 1371.8 60.16663 133.2462
"6861" 1372 58.56284 134.0385
"6862" 1372.2 58.92478 134.1093
"6863" 1372.4 59.09615 134.0391
"6864" 1372.6 59.16318 133.8823
"6865" 1372.8 59.11467 133.7018
"6866" 1373 58.697 133.4141
"6867" 1373.2 58.39326 132.5024
"6868" 1373.4 57.86104 131.5062
"6869" 1373.6 56.28188 129.785
"6870" 1373.8 54.19435 127.732
"6871" 1374 52.35697 125.4827
"6872" 1374.2 50.33529 123.2228
"6873" 1374.4 48.27876 121.3036
"6874" 1374.6 46.24942 119.5967
"6875" 1374.8 44.58258 118.2873
"6876" 1375 42.27647 117.4721
"6877" 1375.2 40.92365 117.2595
"6878" 1375.4 40.61032 117.5983
"6879" 1375.6 40.57463 117.5612
"6880" 1375.8 40.60068 117.3606
"6881" 1376 40.77614 117.1076
"6882" 1376.2 40.84926 116.5938
"6883" 1376.4 40.28935 115.3787
"6884" 1376.6 39.22457 113.2885
"6885" 1376.8 37.73176 110.7871
"6886" 1377 36.29139 108.4141
"6887" 1377.2 34.93711 105.7984
"6888" 1377.4 33.77804 103.0765
"6889" 1377.6 32.70051 99.46606
"6890" 1377.8 31.53894 95.8107
"6891" 1378 30.37373 91.86249
"6892" 1378.2 29.03555 87.84699
"6893" 1378.4 28.40251 84.18521
"6894" 1378.6 27.62479 80.04991
"6895" 1378.8 27.26013 76.02421
"6896" 1379 26.97987 71.74751
"6897" 1379.2 27.30067 67.52612
"6898" 1379.4 28.13364 63.33272
"6899" 1379.6 29.60821 59.17661
"6900" 1379.8 31.96685 55.95019
"6901" 1380 35.00745 52.87454
"6902" 1380.2 37.65772 50.40631
"6903" 1380.4 40.78965 47.59429
"6904" 1380.6 43.90478 44.47323
"6905" 1380.8 47.31877 41.33659
"6906" 1381 50.6185 38.73176
"6907" 1381.2 53.87317 35.81797
"6908" 1381.4 57.18854 33.74461
"6909" 1381.6 61.25821 31.51833
"6910" 1381.8 65.13489 29.25532
"6911" 1382 68.88574 27.32549
"6912" 1382.2 72.67364 25.66193
"6913" 1382.4 76.5745 23.5813
"6914" 1382.6 80.50608 21.17996
"6915" 1382.8 84.63601 18.81711
"6916" 1383 88.38752 16.5701
"6917" 1383.2 92.56063 14.66592
"6918" 1383.4 96.18058 12.88603
"6919" 1383.6 99.90896 11.84808
"6920" 1383.8 102.8285 11.39854
"6921" 1384 103.3768 11.48556
"6922" 1384.2 103.2901 11.75446
"6923" 1384.4 103.1535 11.91726
"6924" 1384.6 103.2076 12.28773
"6925" 1384.8 103.7017 13.33462
"6926" 1385 105.5549 15.73809
"6927" 1385.2 107.7114 18.41425
"6928" 1385.4 110.0835 21.54729
"6929" 1385.6 112.4829 24.71693
"6930" 1385.8 114.6125 28.28423
"6931" 1386 116.393 32.01191
"6932" 1386.2 117.7413 35.76482
"6933" 1386.4 118.5729 39.89168
"6934" 1386.6 119.2538 44.02481
"6935" 1386.8 119.7136 47.66856
"6936" 1387 119.817 50.55208
"6937" 1387.2 120.2715 54.36244
"6938" 1387.4 120.8246 58.06353
"6939" 1387.6 121.9381 61.43657
"6940" 1387.8 123.8632 62.60686
"6941" 1388 125.8441 64.21556
"6942" 1388.2 128.7808 66.22706
"6943" 1388.4 131.9004 68.10308
"6944" 1388.6 133.4403 69.17052
"6945" 1388.8 133.5664 69.2017
"6946" 1389 133.042 68.78121
"6947" 1389.2 132.509 68.55695
"6948" 1389.4 131.8616 68.31497
"6949" 1389.6 130.7722 68.21146
"6950" 1389.8 128.4502 68.80247
"6951" 1390 125.0543 69.77158
"6952" 1390.2 121.62 70.7372
"6953" 1390.4 117.928 71.41188
"6954" 1390.6 114.4628 72.22446
"6955" 1390.8 111.4557 72.82167
"6956" 1391 109.8187 73.63906
"6957" 1391.2 109.6367 73.46627
"6958" 1391.4 109.7696 73.29459
"6959" 1391.6 109.6659 73.25563
"6960" 1391.8 109.6564 73.23863
"6961" 1392 110.0332 72.90524
"6962" 1392.2 110.4078 72.44061
"6963" 1392.4 110.2018 71.79659
"6964" 1392.6 109.6233 70.07395
"6965" 1392.8 108.7723 68.14415
"6966" 1393 107.0093 65.00695
"6967" 1393.2 105.0537 61.90927
"6968" 1393.4 103.0061 58.96493
"6969" 1393.6 100.1743 56.65083
"6970" 1393.8 96.92757 54.45667
"6971" 1394 93.40142 52.46863
"6972" 1394.2 89.82884 50.55823
"6973" 1394.4 86.51909 47.66829
"6974" 1394.6 83.49386 44.14407
"6975" 1394.8 81.28546 40.74439
"6976" 1395 79.73792 36.90045
"6977" 1395.2 77.5949 32.90621
"6978" 1395.4 75.41172 29.07207
"6979" 1395.6 73.01283 25.48985
"6980" 1395.8 70.33273 21.43454
"6981" 1396 67.94344 17.49539
"6982" 1396.2 66.67349 13.03386
"6983" 1396.4 66.14302 8.995931
"6984" 1396.6 66.10992 4.961597
"6985" 1396.8 66.44076 2.727864
"6986" 1397 66.43735 2.817949
"6987" 1397.2 66.31552 3.027257
"6988" 1397.4 66.0698 3.177606
"6989" 1397.6 65.99973 3.392763
"6990" 1397.8 65.81563 3.362114
"6991" 1398 65.73287 3.451951
"6992" 1398.2 65.31687 3.213458
"6993" 1398.4 64.72143 2.878481
"6994" 1398.6 63.53261 2.130055
"6995" 1398.8 61.79191 1.513395
"6996" 1399 60.21173 1.301847
"6997" 1399.2 59.48634 0.8936056
"6998" 1399.4 59.30156 0.7643113
"6999" 1399.6 59.39416 0.7808666
"7000" 1399.8 59.48493 0.7913631
"7001" 1400 59.42391 0.8621222
"7002" 1400.2 59.4625 0.9711582
"7003" 1400.4 59.43713 1.074748
"7004" 1400.6 59.4584 1.122692
"7005" 1400.8 59.62328 1.179318
"7006" 1401 60.16201 1.235294
"7007" 1401.2 60.15394 1.316873
"7008" 1401.4 60.41026 1.338068
"7009" 1401.6 60.95436 1.099184
"7010" 1401.8 61.47749 1.221821
"7011" 1402 63.06679 1.232479
"7012" 1402.2 65.21115 0.9830481
"7013" 1402.4 67.8094 0.9152786
"7014" 1402.6 70.5607 1.00188
"7015" 1402.8 72.7213 1.120002
"7016" 1403 75.6001 1.301042
"7017" 1403.2 77.73782 1.094561
"7018" 1403.4 79.80688 1.399766
"7019" 1403.6 81.6131 2.094306
"7020" 1403.8 84.6718 3.195579
"7021" 1404 88.19147 4.249016
"7022" 1404.2 91.03595 5.32092
"7023" 1404.4 93.71794 6.288041
"7024" 1404.6 96.75101 7.307705
"7025" 1404.8 99.68547 8.665228
"7026" 1405 103.2765 10.76573
"7027" 1405.2 105.5832 12.40651
"7028" 1405.4 108.0056 14.39095
"7029" 1405.6 110.5494 16.96835
"7030" 1405.8 112.8444 19.74869
"7031" 1406 115.1591 22.4105
"7032" 1406.2 117.8584 25.10472
"7033" 1406.4 120.9094 26.87359
"7034" 1406.6 122.7566 28.05313
"7035" 1406.8 123.5812 29.51962
"7036" 1407 124.1045 31.60941
"7037" 1407.2 124.2759 34.66149
"7038" 1407.4 124.2912 38.11064
"7039" 1407.6 123.5601 41.47913
"7040" 1407.8 122.7966 44.89745
"7041" 1408 121.4257 47.87299
"7042" 1408.2 119.8916 50.21615
"7043" 1408.4 118.5216 51.14538
"7044" 1408.6 116.9313 51.48689
"7045" 1408.8 116.4692 51.52741
"7046" 1409 116.3934 51.78773
"7047" 1409.2 116.354 52.06621
"7048" 1409.4 116.6736 51.84985
"7049" 1409.6 117.1186 51.43476
"7050" 1409.8 117.0565 51.44378
"7051" 1410 116.959 51.47639
"7052" 1410.2 116.916 51.46847
"7053" 1410.4 116.9195 51.44668
"7054" 1410.6 116.8986 51.42583
"7055" 1410.8 116.9406 51.39791
"7056" 1411 116.9014 51.42166
"7057" 1411.2 116.9014 51.42166
"7058" 1411.4 116.9184 51.42604
"7059" 1411.6 116.9167 51.43834
"7060" 1411.8 116.9478 51.47359
"7061" 1412 116.9758 51.50017
"7062" 1412.2 116.9376 51.55538
"7063" 1412.4 116.9357 51.5473
"7064" 1412.6 116.9509 51.48502
"7065" 1412.8 116.9348 51.55821
"7066" 1413 116.9716 51.47137
"7067" 1413.2 116.9403 51.54953
"7068" 1413.4 117.0061 51.51299
"7069" 1413.6 117.0432 51.45641
"7070" 1413.8 117.0705 51.37484
"7071" 1414 117.0307 51.4578
"7072" 1414.2 116.9891 51.54366
"7073" 1414.4 116.9498 51.60143
"7074" 1414.6 116.8953 52.0712
"7075" 1414.8 116.5448 52.78026
"7076" 1415 116.191 54.63569
"7077" 1415.2 115.4645 56.87258
"7078" 1415.4 114.3493 58.62391
"7079" 1415.6 112.7446 60.54024
"7080" 1415.8 110.7969 62.2244
"7081" 1416 108.9426 63.05523
"7082" 1416.2 106.444 63.43793
"7083" 1416.4 103.9304 63.15379
"7084" 1416.6 102.2384 62.41032
"7085" 1416.8 99.46006 61.35992
"7086" 1417 97.00583 60.27498
"7087" 1417.2 95.56544 58.85179
"7088" 1417.4 94.43725 57.2283
"7089" 1417.6 92.28791 54.67228
"7090" 1417.8 90.00874 51.97057
"7091" 1418 87.67022 48.84817
"7092" 1418.2 85.32846 45.35396
"7093" 1418.4 82.68444 41.866
"7094" 1418.6 80.29109 37.8093
"7095" 1418.8 78.8048 34.87508
"7096" 1419 77.59305 31.63852
"7097" 1419.2 77.30941 29.3261
"7098" 1419.4 77.48247 28.55922
"7099" 1419.6 77.5342 28.55931
"7100" 1419.8 77.54438 28.18616
"7101" 1420 77.67059 28.3533
"7102" 1420.2 77.72776 28.35038
"7103" 1420.4 77.53609 28.96383
"7104" 1420.6 76.9943 28.74773
"7105" 1420.8 75.8826 28.92624
"7106" 1421 74.44972 29.22757
"7107" 1421.2 72.17607 29.6357
"7108" 1421.4 69.24463 30.06609
"7109" 1421.6 65.57514 30.62535
"7110" 1421.8 61.84246 31.25937
"7111" 1422 58.59836 32.18525
"7112" 1422.2 55.75145 33.07973
"7113" 1422.4 52.38551 33.69491
"7114" 1422.6 49.58833 33.69524
"7115" 1422.8 46.43512 33.91067
"7116" 1423 43.38708 34.86533
"7117" 1423.2 39.71441 36.24035
"7118" 1423.4 36.06478 37.74424
"7119" 1423.6 33.03947 39.57928
"7120" 1423.8 30.49426 41.87063
"7121" 1424 28.03132 45.01686
"7122" 1424.2 25.93412 48.09615
"7123" 1424.4 24.29677 51.3681
"7124" 1424.6 22.67829 54.57803
"7125" 1424.8 21.523 58.28086
"7126" 1425 21.58485 61.41154
"7127" 1425.2 22.18047 64.21528
"7128" 1425.4 23.0136 68.16879
"7129" 1425.6 24.16671 71.6881
"7130" 1425.8 25.57551 75.43909
"7131" 1426 26.65749 79.14251
"7132" 1426.2 27.843 83.07265
"7133" 1426.4 28.77734 86.79936
"7134" 1426.6 29.66289 91.21001
"7135" 1426.8 30.00922 95.13819
"7136" 1427 30.47769 99.18983
"7137" 1427.2 30.90835 102.6859
"7138" 1427.4 32.02846 105.4896
"7139" 1427.6 33.3144 107.8606
"7140" 1427.8 34.46826 110.4554
"7141" 1428 35.51793 112.3466
"7142" 1428.2 35.80518 113.131
"7143" 1428.4 35.95881 114.4533
"7144" 1428.6 35.85049 117.214
"7145" 1428.8 35.50093 121.2121
"7146" 1429 35.09377 124.2714
"7147" 1429.2 35.11858 124.4582
"7148" 1429.4 35.12882 124.4626
"7149" 1429.6 35.10074 124.497
"7150" 1429.8 35.0734 124.5483
"7151" 1430 35.08056 124.4367
"7152" 1430.2 35.06858 124.5197
"7153" 1430.4 35.07166 124.5328
"7154" 1430.6 35.08604 124.5419
"7155" 1430.8 35.04842 124.5375
"7156" 1431 35.04228 124.6026
"7157" 1431.2 35.04585 124.5238
"7158" 1431.4 35.04573 124.5264
"7159" 1431.6 35.03571 124.6042
"7160" 1431.8 34.9874 124.5475
"7161" 1432 34.9801 124.5291
"7162" 1432.2 34.98244 124.5437
"7163" 1432.4 34.99121 124.5426
"7164" 1432.6 35.04825 124.5575
"7165" 1432.8 35.05525 124.3896
"7166" 1433 35.05277 124.5222
"7167" 1433.2 35.12116 124.3515
"7168" 1433.4 35.11643 124.3455
"7169" 1433.6 35.22207 124.4385
"7170" 1433.8 35.55037 124.5298
"7171" 1434 35.727 124.248
"7172" 1434.2 35.71532 123.8672
"7173" 1434.4 35.27722 123.5964
"7174" 1434.6 35.22699 123.5404
"7175" 1434.8 35.42878 123.6734
"7176" 1435 35.5843 123.6037
"7177" 1435.2 35.70119 123.6273
"7178" 1435.4 35.71708 123.6073
"7179" 1435.6 35.71591 123.5944
"7180" 1435.8 35.73391 123.5899
"7181" 1436 35.73038 123.5796
"7182" 1436.2 35.73038 123.5796
"7183" 1436.4 35.74023 123.5811
"7184" 1436.6 35.72133 123.5788
"7185" 1436.8 35.72456 123.5818
"7186" 1437 35.72178 123.5991
"7187" 1437.2 35.75057 123.6498
"7188" 1437.4 35.75449 123.6594
"7189" 1437.6 35.75906 123.6438
"7190" 1437.8 35.75057 123.6498
"7191" 1438 35.68288 123.6128
"7192" 1438.2 35.6859 123.6213
"7193" 1438.4 35.67882 123.6213
"7194" 1438.6 35.64187 123.57
"7195" 1438.8 35.65381 123.5867
"7196" 1439 35.77346 123.7435
"7197" 1439.2 36.3016 124.1277
"7198" 1439.4 37.04274 124.5785
"7199" 1439.6 38.02989 124.9199
"7200" 1439.8 39.86202 125.9136
"7201" 1440 41.21603 126.8522
"7202" 1440.2 42.85011 127.8993
"7203" 1440.4 44.36144 128.8869
"7204" 1440.6 45.09284 129.5156
"7205" 1440.8 45.16542 129.5226
"7206" 1441 45.26536 129.531
"7207" 1441.2 45.28522 129.3876
"7208" 1441.4 45.30846 128.9669
"7209" 1441.6 45.93141 128.6446
"7210" 1441.8 46.61844 128.217
"7211" 1442 47.23761 127.6663
"7212" 1442.2 48.25893 127.001
"7213" 1442.4 49.63444 126.2942
"7214" 1442.6 51.34708 125.7094
"7215" 1442.8 53.41414 125.4608
"7216" 1443 55.54167 125.466
"7217" 1443.2 57.48834 125.9492
"7218" 1443.4 59.62663 126.9835
"7219" 1443.6 62.23993 128.2302
"7220" 1443.8 65.2184 129.7811
"7221" 1444 67.84613 131.7627
"7222" 1444.2 69.81721 133.507
"7223" 1444.4 70.20633 133.6805
"7224" 1444.6 70.09074 133.7541
"7225" 1444.8 70.07841 133.7496
"7226" 1445 70.08077 133.752
"7227" 1445.2 69.49888 133.1802
"7228" 1445.4 69.25143 132.6322
"7229" 1445.6 70.02601 131.8194
"7230" 1445.8 71.29036 130.8609
"7231" 1446 73.42462 129.8104
"7232" 1446.2 76.26063 128.6777
"7233" 1446.4 79.01474 127.4772
"7234" 1446.6 80.4476 126.9311
"7235" 1446.8 82.11224 126.4639
"7236" 1447 84.71323 125.7114
"7237" 1447.2 87.82636 124.6521
"7238" 1447.4 90.52519 124.0034
"7239" 1447.6 93.98362 123.6236
"7240" 1447.8 97.58105 123.4343
"7241" 1448 101.4543 123.1891
"7242" 1448.2 104.6542 122.9947
"7243" 1448.4 103.1263 122.0796
"7244" 1448.6 101.3866 115.7613
"7245" 1448.8 99.06006 109.417
"7246" 1449 97.03773 103.9831
"7247" 1449.2 96.34415 99.85913
"7248" 1449.4 96.73118 94.88597
"7249" 1449.6 98.02116 89.47592
"7250" 1449.8 99.68234 84.74497
"7251" 1450 102.3527 79.93447
"7252" 1450.2 105.5582 75.46524
"7253" 1450.4 109.1445 71.33648
"7254" 1450.6 113.1018 67.73888
"7255" 1450.8 117.1673 64.25072
"7256" 1451 120.6602 61.36579
"7257" 1451.2 125.0727 58.50056
"7258" 1451.4 129.3754 56.29495
"7259" 1451.6 133.267 55.58671
"7260" 1451.8 133.3637 55.717
"7261" 1452 132.6393 55.70635
"7262" 1452.2 131.6161 55.3654
"7263" 1452.4 130.7878 54.94256
"7264" 1452.6 130.4219 53.21069
"7265" 1452.8 130.0597 49.19319
"7266" 1453 129.6294 44.84461
"7267" 1453.2 128.8977 40.59804
"7268" 1453.4 128.6855 39.61816
"7269" 1453.6 128.0809 37.70376
"7270" 1453.8 126.2746 35.48375
"7271" 1454 123.7838 33.08045
"7272" 1454.2 120.2436 29.32754
"7273" 1454.4 117.613 25.73267
"7274" 1454.6 115.8502 21.44575
"7275" 1454.8 114.0203 18.07619
"7276" 1455 111.7699 16.51679
"7277" 1455.2 108.517 14.52366
"7278" 1455.4 105.2667 11.95231
"7279" 1455.6 101.344 9.284774
"7280" 1455.8 97.43774 7.667288
"7281" 1456 92.58413 5.654525
"7282" 1456.2 88.81474 3.817098
"7283" 1456.4 86.38274 4.145287
"7284" 1456.6 82.19248 4.142227
"7285" 1456.8 77.7526 3.49528
"7286" 1457 73.62268 2.05392
"7287" 1457.2 70.68924 0.7532996
"7288" 1457.4 69.34138 0.5538387
"7289" 1457.6 66.7092 1.264173
"7290" 1457.8 62.77197 1.908126
"7291" 1458 58.32821 2.358232
"7292" 1458.2 54.79253 2.423702
"7293" 1458.4 51.14228 3.472183
"7294" 1458.6 47.1941 5.319801
"7295" 1458.8 42.69329 7.308818
"7296" 1459 38.10002 8.949613
"7297" 1459.2 33.59821 10.29303
"7298" 1459.4 30.2348 12.2817
"7299" 1459.6 28.23844 14.58374
"7300" 1459.8 24.86665 17.35148
"7301" 1460 21.6703 20.08456
"7302" 1460.2 18.49838 23.04375
"7303" 1460.4 15.80372 25.7191
"7304" 1460.6 13.99801 28.6927
"7305" 1460.8 12.56404 32.17012
"7306" 1461 11.72182 35.62011
"7307" 1461.2 11.10312 39.6429
"7308" 1461.4 10.3459 43.15387
"7309" 1461.6 8.424399 46.34669
"7310" 1461.8 5.228245 49.63459
"7311" 1462 3.124487 51.55971
"7312" 1462.2 3.020088 52.86321
"7313" 1462.4 2.718338 55.41584
"7314" 1462.6 2.040989 59.77244
"7315" 1462.8 1.366929 64.51122
"7316" 1463 1.24232 68.68836
"7317" 1463.2 1.287276 73.22844
"7318" 1463.4 1.274546 76.65498
"7319" 1463.6 1.562671 78.89494
"7320" 1463.8 2.275558 81.46421
"7321" 1464 2.863427 84.34903
"7322" 1464.2 3.52754 86.78776
"7323" 1464.4 3.570267 87.59373
"7324" 1464.6 3.518106 87.50017
"7325" 1464.8 3.506298 87.49098
"7326" 1465 3.355973 87.1638
"7327" 1465.2 3.268857 87.17516
"7328" 1465.4 3.180547 87.20193
"7329" 1465.6 3.177961 86.76333
"7330" 1465.8 3.404787 86.20002
"7331" 1466 3.018604 86.23898
"7332" 1466.2 3.288196 85.96859
"7333" 1466.4 3.128011 85.82084
"7334" 1466.6 3.10275 85.67847
"7335" 1466.8 3.022361 85.80183
"7336" 1467 2.927204 85.72011
"7337" 1467.2 2.858153 85.62326
"7338" 1467.4 2.780849 85.48282
"7339" 1467.6 3.075292 83.67465
"7340" 1467.8 3.951218 81.74328
"7341" 1468 3.594378 81.68259
"7342" 1468.2 3.37636 81.35725
"7343" 1468.4 2.935272 80.94574
"7344" 1468.6 2.563135 79.39309
"7345" 1468.8 2.005575 77.6403
"7346" 1469 1.943363 75.91795
"7347" 1469.2 1.83682 74.16057
"7348" 1469.4 2.047107 71.91033
"7349" 1469.6 2.940853 69.81003
"7350" 1469.8 4.585024 68.22399
"7351" 1470 6.683029 66.88143
"7352" 1470.2 8.829225 65.44432
"7353" 1470.4 10.44209 64.21859
"7354" 1470.6 11.1177 63.71228
"7355" 1470.8 11.08081 63.50953
"7356" 1471 10.87463 63.60194
"7357" 1471.2 10.74922 63.08579
"7358" 1471.4 10.08012 62.15142
"7359" 1471.6 8.971597 60.84985
"7360" 1471.8 7.111787 59.24202
"7361" 1472 4.143962 57.874
"7362" 1472.2 2.766747 57.56163
"7363" 1472.4 2.666217 58.00414
"7364" 1472.6 3.009393 57.96531
"7365" 1472.8 3.183816 57.76349
"7366" 1473 3.344318 57.39454
"7367" 1473.2 3.75991 56.713
"7368" 1473.4 4.144574 54.57045
"7369" 1473.6 5.302054 51.82051
"7370" 1473.8 6.853257 48.72377
"7371" 1474 8.380043 45.32213
"7372" 1474.2 9.127446 42.55238
"7373" 1474.4 9.804368 39.2451
"7374" 1474.6 10.20369 36.00952
"7375" 1474.8 10.58947 35.03928
"7376" 1475 11.72237 34.61967
"7377" 1475.2 14.13294 33.93403
"7378" 1475.4 17.25964 32.91563
"7379" 1475.6 20.60704 31.88072
"7380" 1475.8 23.62046 30.62474
"7381" 1476 26.49296 29.39226
"7382" 1476.2 29.21256 28.40123
"7383" 1476.4 32.10637 27.61463
"7384" 1476.6 34.67263 27.55046
"7385" 1476.8 37.41318 27.73191
"7386" 1477 39.32717 28.24479
"7387" 1477.2 41.08684 29.43832
"7388" 1477.4 41.95722 31.17202
"7389" 1477.6 42.11449 32.98454
"7390" 1477.8 42.83586 34.9472
"7391" 1478 44.13538 36.58962
"7392" 1478.2 46.27263 38.11779
"7393" 1478.4 49.12749 39.10978
"7394" 1478.6 52.5349 39.6334
"7395" 1478.8 55.7961 39.76894
"7396" 1479 59.23702 39.72855
"7397" 1479.2 63.16286 39.5388
"7398" 1479.4 67.39424 38.83149
"7399" 1479.6 71.38464 38.36191
"7400" 1479.8 75.08837 37.81252
"7401" 1480 78.78655 36.89137
"7402" 1480.2 82.55204 35.79037
"7403" 1480.4 86.49885 34.65115
"7404" 1480.6 90.20663 33.319
"7405" 1480.8 94.03834 31.89905
"7406" 1481 97.73732 30.44267
"7407" 1481.2 101.3438 28.65712
"7408" 1481.4 104.8089 26.28659
"7409" 1481.6 108.2553 23.49391
"7410" 1481.8 111.6878 21.75423
"7411" 1482 115.0876 21.55565
"7412" 1482.2 115.8349 21.47785
"7413" 1482.4 115.7611 21.26708
"7414" 1482.6 115.6158 21.37203
"7415" 1482.8 115.028 21.66274
"7416" 1483 114.0868 21.65879
"7417" 1483.2 115.4333 23.53901
"7418" 1483.4 116.567 26.33438
"7419" 1483.6 118.0685 30.01687
"7420" 1483.8 119.5486 33.33384
"7421" 1484 121.3194 37.23121
"7422" 1484.2 123.3017 40.78564
"7423" 1484.4 125.3571 44.67419
"7424" 1484.6 127.5904 48.39936
"7425" 1484.8 129.691 50.63791
"7426" 1485 133.3934 52.81863
"7427" 1485.2 133.3449 53.19198
"7428" 1485.4 133.0638 53.94178
"7429" 1485.6 132.907 55.8127
"7430" 1485.8 131.7803 58.16403
"7431" 1486 129.9627 61.26766
"7432" 1486.2 128.0482 64.07204
"7433" 1486.4 125.4337 67.38714
"7434" 1486.6 122.5878 69.91182
"7435" 1486.8 120.4732 71.58445
"7436" 1487 117.918 73.58886
"7437" 1487.2 115.7174 75.96466
"7438" 1487.4 114.1174 78.7245
"7439" 1487.6 112.0325 82.09222
"7440" 1487.8 109.975 85.09205
"7441" 1488 107.553 88.95206
"7442" 1488.2 105.5461 92.96626
"7443" 1488.4 104.8727 96.25124
"7444" 1488.6 104.9107 100.0592
"7445" 1488.8 105.6764 104.3122
"7446" 1489 106.5545 108.4979
"7447" 1489.2 107.7774 112.7263
"7448" 1489.4 109.5417 116.6971
"7449" 1489.6 110.0584 117.3334
"7450" 1489.8 109 115.802
"7451" 1490 108.1163 115.6523
"7452" 1490.2 105.5001 117.3863
"7453" 1490.4 101.6051 119.775
"7454" 1490.6 96.80665 121.3991
"7455" 1490.8 92.01712 122.2857
"7456" 1491 86.90314 122.8212
"7457" 1491.2 82.50214 122.6907
"7458" 1491.4 77.98818 121.9179
"7459" 1491.6 74.00082 120.6461
"7460" 1491.8 70.77368 118.6158
"7461" 1492 68.01439 116.6874
"7462" 1492.2 64.95496 114.7797
"7463" 1492.4 61.47528 112.8898
"7464" 1492.6 59.8303 112.4002
"7465" 1492.8 57.84526 111.2083
"7466" 1493 55.18308 108.8319
"7467" 1493.2 52.41088 106.5564
"7468" 1493.4 49.43917 103.7055
"7469" 1493.6 45.93681 101.2895
"7470" 1493.8 42.0318 99.00844
"7471" 1494 39.19923 96.44431
"7472" 1494.2 35.42254 92.7773
"7473" 1494.4 31.99726 89.22072
"7474" 1494.6 28.27348 85.605
"7475" 1494.8 24.91063 81.67516
"7476" 1495 21.82783 78.07991
"7477" 1495.2 19.38915 73.83491
"7478" 1495.4 17.64109 69.11849
"7479" 1495.6 16.55239 64.89763
"7480" 1495.8 16.82399 61.16031
"7481" 1496 17.2769 56.69537
"7482" 1496.2 17.89383 52.19142
"7483" 1496.4 18.79086 47.60719
"7484" 1496.6 19.66685 43.09087
"7485" 1496.8 19.99748 38.50904
"7486" 1497 19.94232 33.82467
"7487" 1497.2 20.1277 29.06409
"7488" 1497.4 20.29471 24.46214
"7489" 1497.6 20.79565 21.96294
"7490" 1497.8 21.46494 22.161
"7491" 1498 22.29586 22.57548
"7492" 1498.2 25.07675 22.15886
"7493" 1498.4 29.09096 20.49582
"7494" 1498.6 32.9267 18.52411
"7495" 1498.8 36.91099 15.75425
"7496" 1499 40.0528 12.47585
"7497" 1499.2 43.05888 8.76082
"7498" 1499.4 45.77091 5.506508
"7499" 1499.6 47.23229 4.639219
"7500" 1499.8 49.03788 4.581718
"7501" 1500 52.48778 5.13645
"7502" 1500.2 56.62171 5.479085
"7503" 1500.4 61.22857 4.915594
"7504" 1500.6 66.16985 4.074511
"7505" 1500.8 70.73539 2.941411
"7506" 1501 74.34561 1.804612
"7507" 1501.2 74.74569 2.28867
"7508" 1501.4 75.06614 3.401432
"7509" 1501.6 76.35484 5.510829
"7510" 1501.8 78.89863 8.5775
"7511" 1502 81.77226 12.0608
"7512" 1502.2 83.66808 15.86389
"7513" 1502.4 85.73285 19.61918
"7514" 1502.6 87.61613 23.49316
"7515" 1502.8 89.40119 26.87411
"7516" 1503 91.53893 31.24836
"7517" 1503.2 93.52847 35.33499
"7518" 1503.4 95.09902 39.5909
"7519" 1503.6 96.14836 43.94482
"7520" 1503.8 96.70651 48.32121
"7521" 1504 96.3353 52.58378
"7522" 1504.2 95.27912 56.79992
"7523" 1504.4 93.64891 60.24991
"7524" 1504.6 92.11679 62.82338
"7525" 1504.8 89.61565 64.19324
"7526" 1505 86.29814 65.35906
"7527" 1505.2 83.93594 66.53387
"7528" 1505.4 83.82282 66.70936
"7529" 1505.6 83.84371 66.65513
"7530" 1505.8 83.87345 66.33526
"7531" 1506 83.85275 65.86718
"7532" 1506.2 83.54438 65.28182
"7533" 1506.4 80.87177 64.73116
"7534" 1506.6 77.52388 64.23486
"7535" 1506.8 73.37898 63.64125
"7536" 1507 69.37379 63.39685
"7537" 1507.2 65.81841 63.28348
"7538" 1507.4 61.76658 63.33268
"7539" 1507.6 57.49159 63.89368
"7540" 1507.8 53.20759 64.86645
"7541" 1508 49.07083 65.87564
"7542" 1508.2 45.0047 66.84472
"7543" 1508.4 40.45599 67.24272
"7544" 1508.6 35.86815 67.16533
"7545" 1508.8 31.01899 66.84299
"7546" 1509 26.69829 66.80837
"7547" 1509.2 21.96637 66.97119
"7548" 1509.4 16.68001 66.84742
"7549" 1509.6 12.23925 66.60355
"7550" 1509.8 7.613081 66.30047
"7551" 1510 2.899035 66.3028
"7552" 1510.2 1.971865 66.40052
"7553" 1510.4 1.546382 66.86548
"7554" 1510.6 1.554345 66.77466
"7555" 1510.8 1.516524 66.48413
"7556" 1511 1.191253 66.21104
"7557" 1511.2 1.175133 66.05568
"7558" 1511.4 1.181685 65.90051
"7559" 1511.6 1.268463 65.70576
"7560" 1511.8 1.414929 65.61861
"7561" 1512 1.415097 65.6804
"7562" 1512.2 1.510044 65.48258
"7563" 1512.4 1.42221 65.26994
"7564" 1512.6 1.274955 64.62856
"7565" 1512.8 1.056698 63.29141
"7566" 1513 0.8677322 62.68068
"7567" 1513.2 0.7925366 62.23897
"7568" 1513.4 0.7843206 62.25247
"7569" 1513.6 0.6889452 62.23113
"7570" 1513.8 0.8496426 61.91381
"7571" 1514 0.8143994 61.96291
"7572" 1514.2 0.6995444 62.1744
"7573" 1514.4 0.6502045 62.38954
"7574" 1514.6 0.6745578 62.55701
"7575" 1514.8 0.7162144 62.70773
"7576" 1515 0.5609593 62.84014
"7577" 1515.2 0.5367588 62.94751
"7578" 1515.4 0.4942433 63.08742
"7579" 1515.6 0.5023456 63.08292
"7580" 1515.8 0.4983415 63.07676
"7581" 1516 0.4945887 63.114
"7582" 1516.2 0.6740537 63.07769
"7583" 1516.4 0.5692855 63.31765
"7584" 1516.6 0.6911931 63.74419
"7585" 1516.8 0.9354218 64.42289
"7586" 1517 1.335889 66.16774
"7587" 1517.2 2.182233 67.88765
"7588" 1517.4 3.051305 70.04069
"7589" 1517.6 3.21793 72.71618
"7590" 1517.8 2.552162 75.63714
"7591" 1518 2.075147 78.17122
"7592" 1518.2 2.331815 79.90168
"7593" 1518.4 3.042604 81.90088
"7594" 1518.6 3.816657 84.62231
"7595" 1518.8 4.588256 87.82602
"7596" 1519 5.770748 90.83901
"7597" 1519.2 7.324411 94.23132
"7598" 1519.4 8.721116 97.73938
"7599" 1519.6 10.24833 100.9391
"7600" 1519.8 11.74018 104.2852
"7601" 1520 13.33885 106.6157
"7602" 1520.2 15.11745 108.9392
"7603" 1520.4 17.00729 111.64
"7604" 1520.6 18.95109 113.4572
"7605" 1520.8 21.28102 115.6216
"7606" 1521 23.59419 117.7908
"7607" 1521.2 26.1912 120.0322
"7608" 1521.4 29.34141 122.3607
"7609" 1521.6 32.40386 123.9557
"7610" 1521.8 36.00392 125.8443
"7611" 1522 39.07652 127.7121
"7612" 1522.2 40.77605 128.6107
"7613" 1522.4 42.67434 129.1897
"7614" 1522.6 45.73616 129.7148
"7615" 1522.8 49.30332 130.5448
"7616" 1523 53.00394 131.491
"7617" 1523.2 56.66193 132.5156
"7618" 1523.4 59.72452 133.5952
"7619" 1523.6 61.97292 134.1374
"7620" 1523.8 64.73611 134.3906
"7621" 1524 68.3388 134.477
"7622" 1524.2 71.74216 134.1301
"7623" 1524.4 75.37376 133.0576
"7624" 1524.6 78.48673 132.0297
"7625" 1524.8 81.47648 131.0233
"7626" 1525 84.81158 130.0966
"7627" 1525.2 87.81821 129.3536
"7628" 1525.4 91.2773 128.9609
"7629" 1525.6 93.82835 128.8637
"7630" 1525.8 95.16201 128.0412
"7631" 1526 97.27193 126.2954
"7632" 1526.2 99.87127 124.1525
"7633" 1526.4 103.0171 121.5493
"7634" 1526.6 106.6592 118.3736
"7635" 1526.8 109.655 115.7385
"7636" 1527 112.7142 113.5473
"7637" 1527.2 116.2613 111.6071
"7638" 1527.4 119.2669 109.7283
"7639" 1527.6 121.8381 107.7078
"7640" 1527.8 123.7151 105.5998
"7641" 1528 125.0107 102.9615
"7642" 1528.2 126.8648 99.67071
"7643" 1528.4 129.0065 96.33542
"7644" 1528.6 130.6898 93.17286
"7645" 1528.8 131.2012 90.2437
"7646" 1529 131.999 86.34181
"7647" 1529.2 132.8618 82.28757
"7648" 1529.4 134.4626 78.03791
"7649" 1529.6 135.5252 75.10672
"7650" 1529.8 135.3861 73.43921
"7651" 1530 135.2226 70.41738
"7652" 1530.2 135.1162 66.17137
"7653" 1530.4 135.6931 61.68199
"7654" 1530.6 135.5282 60.06006
"7655" 1530.8 135.0106 58.20697
"7656" 1531 134.1491 54.91615
"7657" 1531.2 133.7472 50.89733
"7658" 1531.4 132.8922 47.25908
"7659" 1531.6 132.1497 44.23642
"7660" 1531.8 131.4937 42.50852
"7661" 1532 129.9691 40.70957
"7662" 1532.2 128.303 37.60257
"7663" 1532.4 126.5631 33.96494
"7664" 1532.6 124.7273 30.50017
"7665" 1532.8 123.1785 27.66904
"7666" 1533 121.0052 25.47403
"7667" 1533.2 118.5654 22.65996
"7668" 1533.4 116.0364 19.54571
"7669" 1533.6 113.9778 17.36503
"7670" 1533.8 111.8067 15.82989
"7671" 1534 108.545 13.00146
"7672" 1534.2 106.0204 11.19321
"7673" 1534.4 103.3956 9.464774
"7674" 1534.6 100.6424 7.926625
"7675" 1534.8 97.8161 6.762494
"7676" 1535 95.47133 5.271929
"7677" 1535.2 93.41023 4.633661
"7678" 1535.4 90.43635 4.2835
"7679" 1535.6 86.82503 3.262642
"7680" 1535.8 83.65631 2.414816
"7681" 1536 79.05671 1.277602
"7682" 1536.2 75.82704 1.308493
"7683" 1536.4 72.59144 2.117883
"7684" 1536.6 69.51064 2.746639
"7685" 1536.8 65.05615 3.270523
"7686" 1537 59.90523 3.184599
"7687" 1537.2 56.24449 2.216011
"7688" 1537.4 53.48294 2.241565
"7689" 1537.6 49.98878 2.896253
"7690" 1537.8 46.55758 3.69542
"7691" 1538 43.94278 5.180587
"7692" 1538.2 41.61364 6.544304
"7693" 1538.4 38.03041 7.93572
"7694" 1538.6 34.42707 9.582078
"7695" 1538.8 31.64117 11.32519
"7696" 1539 28.73227 13.43438
"7697" 1539.2 25.60137 15.44941
"7698" 1539.4 22.82282 17.97889
"7699" 1539.6 20.38954 20.56243
"7700" 1539.8 17.44228 23.81469
"7701" 1540 14.86936 26.69269
"7702" 1540.2 13.12147 29.18596
"7703" 1540.4 10.93061 32.16627
"7704" 1540.6 9.541716 35.42737
"7705" 1540.8 7.525015 38.63638
"7706" 1541 6.134813 41.81493
"7707" 1541.2 5.060713 45.01831
"7708" 1541.4 4.126279 48.89701
"7709" 1541.6 2.849786 53.23241
"7710" 1541.8 2.29453 56.53053
"7711" 1542 1.652708 60.60765
"7712" 1542.2 1.113508 64.5475
"7713" 1542.4 1.037365 68.25456
"7714" 1542.6 0.8664512 72.01715
"7715" 1542.8 1.679512 74.98112
"7716" 1543 2.718338 78.62735
"7717" 1543.2 4.001277 82.24787
"7718" 1543.4 5.411258 85.70247
"7719" 1543.6 6.819979 87.76609
"7720" 1543.8 8.150558 90.22577
"7721" 1544 9.764485 93.76123
"7722" 1544.2 10.79525 97.38361
"7723" 1544.4 11.74383 101.1034
"7724" 1544.6 12.83981 103.9909
"7725" 1544.8 14.72204 107.2836
"7726" 1545 16.68754 108.8823
"7727" 1545.2 19.36509 111.5092
"7728" 1545.4 22.31139 114.1136
"7729" 1545.6 25.0662 117.016
"7730" 1545.8 27.4464 119.6655
"7731" 1546 28.89132 121.3688
"7732" 1546.2 31.57055 123.1711
"7733" 1546.4 34.55188 124.4307
"7734" 1546.6 38.28173 125.555
"7735" 1546.8 41.67915 126.7668
"7736" 1547 45.53679 128.2593
"7737" 1547.2 49.60175 129.6549
"7738" 1547.4 53.67116 131.098
"7739" 1547.6 57.90673 132.4824
"7740" 1547.8 61.13019 133.1958
"7741" 1548 63.97768 133.0272
"7742" 1548.2 65.96371 131.9654
"7743" 1548.4 68.25432 130.5671
"7744" 1548.6 71.47882 129.0419
"7745" 1548.8 74.73358 127.1589
"7746" 1549 76.85346 125.5505
"7747" 1549.2 77.42938 124.6123
"7748" 1549.4 77.46351 124.637
"7749" 1549.6 77.35697 124.5071
"7750" 1549.8 77.25063 124.1394
"7751" 1550 77.02549 123.1257
"7752" 1550.2 77.12486 121.7633
"7753" 1550.4 77.04329 121.1671
"7754" 1550.6 77.40017 120.4128
"7755" 1550.8 78.60644 118.7356
"7756" 1551 79.83206 116.5558
"7757" 1551.2 81.32822 113.5429
"7758" 1551.4 82.58426 110.5274
"7759" 1551.6 83.81582 107.0461
"7760" 1551.8 84.99805 103.6359
"7761" 1552 86.31282 101.2124
"7762" 1552.2 88.37754 98.41383
"7763" 1552.4 90.45039 95.64424
"7764" 1552.6 93.3095 93.039
"7765" 1552.8 96.07827 90.81647
"7766" 1553 99.10771 88.31799
"7767" 1553.2 102.0563 86.35199
"7768" 1553.4 104.966 85.08872
"7769" 1553.6 108.0745 84.75972
"7770" 1553.8 111.9723 85.27787
"7771" 1554 115.5823 86.10433
"7772" 1554.2 119.6052 87.13497
"7773" 1554.4 123.1781 87.85729
"7774" 1554.6 125.3067 88.86798
"7775" 1554.8 127.6217 90.64397
"7776" 1555 129.6778 91.99141
"7777" 1555.2 129.7467 92.04631
"7778" 1555.4 129.1368 91.63243
"7779" 1555.6 128.4285 91.13784
"7780" 1555.8 128.0639 90.79838
"7781" 1556 127.8784 90.2271
"7782" 1556.2 128.2253 88.60203
"7783" 1556.4 129.133 86.0077
"7784" 1556.6 130.9511 82.91066
"7785" 1556.8 133.11 79.65158
"7786" 1557 135.0241 77.3101
"7787" 1557.2 135.0932 76.59014
"7788" 1557.4 134.9624 75.27876
"7789" 1557.6 133.9151 73.49497
"7790" 1557.8 132.9654 70.18909
"7791" 1558 132.5937 66.75236
"7792" 1558.2 132.3385 62.18778
"7793" 1558.4 132.4136 57.90467
"7794" 1558.6 132.7516 53.54779
"7795" 1558.8 132.9975 49.29337
"7796" 1559 132.0596 46.25835
"7797" 1559.2 130.3952 42.86358
"7798" 1559.4 129.0838 38.91676
"7799" 1559.6 127.5039 35.52052
"7800" 1559.8 125.0472 32.55829
"7801" 1560 122.378 29.19766
"7802" 1560.2 119.5404 25.30356
"7803" 1560.4 117.3915 21.2488
"7804" 1560.6 115.2639 19.03658
"7805" 1560.8 112.8063 16.82928
"7806" 1561 110.3037 15.01069
"7807" 1561.2 106.6106 13.07637
"7808" 1561.4 102.9778 10.99877
"7809" 1561.6 99.16689 9.029916
"7810" 1561.8 95.48048 7.21824
"7811" 1562 91.44518 4.958558
"7812" 1562.2 87.90517 4.266466
"7813" 1562.4 84.23579 4.500725
"7814" 1562.6 80.50606 5.292104
"7815" 1562.8 76.32093 5.767814
"7816" 1563 72.19796 6.133521
"7817" 1563.2 68.30992 6.563108
"7818" 1563.4 64.23172 6.940212
"7819" 1563.6 59.69879 6.999333
"7820" 1563.8 55.26052 6.690749
"7821" 1564 51.05568 5.582522
"7822" 1564.2 47.82313 4.237105
"7823" 1564.4 46.55779 4.637405
"7824" 1564.6 44.69578 5.98734
"7825" 1564.8 41.89776 7.613844
"7826" 1565 38.68001 9.771207
"7827" 1565.2 35.18624 12.41719
"7828" 1565.4 31.49079 14.91284
"7829" 1565.6 27.79711 18.19367
"7830" 1565.8 24.41574 21.5322
"7831" 1566 21.37777 24.95607
"7832" 1566.2 18.40416 28.13731
"7833" 1566.4 14.90507 31.53872
"7834" 1566.6 11.67338 34.65528
"7835" 1566.8 8.469973 37.98036
"7836" 1567 6.975242 41.22124
"7837" 1567.2 6.176426 45.35495
"7838" 1567.4 6.159682 49.95674
"7839" 1567.6 5.85853 54.68283
"7840" 1567.8 4.760621 59.53757
"7841" 1568 3.786758 64.13538
"7842" 1568.2 2.337416 68.87065
"7843" 1568.4 1.340182 73.13399
"7844" 1568.6 1.980805 75.97343
"7845" 1568.8 3.109462 78.48728
"7846" 1569 4.570694 81.80325
"7847" 1569.2 6.60988 84.94056
"7848" 1569.4 9.18051 87.84819
"7849" 1569.6 11.93168 90.36392
"7850" 1569.8 13.61675 92.10334
"7851" 1570 14.91245 94.01175
"7852" 1570.2 16.13388 96.59248
"7853" 1570.4 17.49696 98.9641
"7854" 1570.6 18.07501 99.81504
"7855" 1570.8 19.02432 101.4404
"7856" 1571 20.12819 104.1201
"7857" 1571.2 21.81297 107.7322
"7858" 1571.4 23.60096 111.8726
"7859" 1571.6 25.52367 115.8751
"7860" 1571.8 28.03327 119.4969
"7861" 1572 31.5627 122.268
"7862" 1572.2 34.82147 124.694
"7863" 1572.4 37.78806 126.4725
"7864" 1572.6 41.4951 127.8187
"7865" 1572.8 45.87289 128.7238
"7866" 1573 50.28045 128.9835
"7867" 1573.2 55.07457 128.9279
"7868" 1573.4 58.37852 129.1486
"7869" 1573.6 62.82914 129.9804
"7870" 1573.8 67.17049 131.3312
"7871" 1574 71.34677 132.9058
"7872" 1574.2 73.40817 133.6606
"7873" 1574.4 73.62538 133.6373
"7874" 1574.6 74.43158 133.0972
"7875" 1574.8 76.7669 131.765
"7876" 1575 80.07846 129.8446
"7877" 1575.2 83.5854 127.8716
"7878" 1575.4 86.90519 126.0065
"7879" 1575.6 90.51 123.9978
"7880" 1575.8 94.19565 122.0151
"7881" 1576 97.3656 119.8004
"7882" 1576.2 100.036 117.6318
"7883" 1576.4 103.2231 115.0164
"7884" 1576.6 106.406 112.2615
"7885" 1576.8 109.7718 109.9015
"7886" 1577 112.8474 108.143
"7887" 1577.2 115.9645 105.8523
"7888" 1577.4 119.1241 103.6308
"7889" 1577.6 122.7015 102.606
"7890" 1577.8 125.3461 101.7375
"7891" 1578 126.8509 100.2018
"7892" 1578.2 127.9358 97.94643
"7893" 1578.4 129.0719 94.19168
"7894" 1578.6 130.2161 90.3903
"7895" 1578.8 131.247 86.59985
"7896" 1579 132.346 82.7186
"7897" 1579.2 133.9777 78.13081
"7898" 1579.4 135.2138 74.73216
"7899" 1579.6 135.0754 71.8802
"7900" 1579.8 134.0827 68.48877
"7901" 1580 133.0486 64.39233
"7902" 1580.2 132.1514 60.13214
"7903" 1580.4 131.3187 55.35379
"7904" 1580.6 130.1032 51.17279
"7905" 1580.8 128.6835 46.89137
"7906" 1581 127.1089 42.41744
"7907" 1581.2 125.5935 38.14283
"7908" 1581.4 124.2046 33.97812
"7909" 1581.6 123.3949 30.08386
"7910" 1581.8 122.5121 28.39815
"7911" 1582 120.2796 26.88271
"7912" 1582.2 117.5044 25.03907
"7913" 1582.4 114.4667 22.978
"7914" 1582.6 110.9496 21.56201
"7915" 1582.8 107.1015 20.03934
"7916" 1583 103.1974 18.59189
"7917" 1583.2 99.80878 16.88803
"7918" 1583.4 96.05852 15.16716
"7919" 1583.6 92.27609 13.12184
"7920" 1583.8 88.43141 10.65555
"7921" 1584 84.47361 7.992427
"7922" 1584.2 81.27829 5.229362
"7923" 1584.4 78.03585 2.590647
"7924" 1584.6 77.50146 2.362061
"7925" 1584.8 76.40405 2.781332
"7926" 1585 73.61931 3.574502
"7927" 1585.2 69.97509 4.397365
"7928" 1585.4 66.19865 5.408892
"7929" 1585.6 61.70719 6.341158
"7930" 1585.8 57.47292 7.039548
"7931" 1586 53.43757 7.634756
"7932" 1586.2 49.64919 8.550333
"7933" 1586.4 45.45746 9.424976
"7934" 1586.6 41.00478 10.03194
"7935" 1586.8 36.40121 10.30822
"7936" 1587 33.3215 10.7657
"7937" 1587.2 30.95635 12.25192
"7938" 1587.4 28.63768 14.6811
"7939" 1587.6 26.01534 17.72148
"7940" 1587.8 23.17216 21.17328
"7941" 1588 21.10572 24.69061
"7942" 1588.2 18.75664 28.27017
"7943" 1588.4 16.64014 31.18846
"7944" 1588.6 13.72898 34.42814
"7945" 1588.8 11.17644 37.03725
"7946" 1589 8.747031 40.32106
"7947" 1589.2 6.914298 44.45868
"7948" 1589.4 5.474695 49.12671
"7949" 1589.6 3.646417 53.76433
"7950" 1589.8 2.51982 58.51311
"7951" 1590 1.643134 63.23474
"7952" 1590.2 1.821165 67.62874
"7953" 1590.4 2.629652 71.42264
"7954" 1590.6 3.532693 75.05199
"7955" 1590.8 4.646337 77.75451
"7956" 1591 6.196586 81.41429
"7957" 1591.2 8.048104 85.58327
"7958" 1591.4 9.643477 90.03452
"7959" 1591.6 10.80793 94.40011
"7960" 1591.8 11.60295 98.90528
"7961" 1592 12.51371 103.4147
"7962" 1592.2 14.39992 106.5571
"7963" 1592.4 16.78606 107.9125
"7964" 1592.6 19.85016 109.0519
"7965" 1592.8 23.56607 110.9146
"7966" 1593 27.55966 112.4988
"7967" 1593.2 31.92579 114.4129
"7968" 1593.4 35.66281 115.6247
"7969" 1593.6 37.94752 116.5427
"7970" 1593.8 39.63481 117.5638
"7971" 1594 40.882 118.1398
"7972" 1594.2 42.55645 119.0379
"7973" 1594.4 45.01701 120.1635
"7974" 1594.6 48.12025 121.4884
"7975" 1594.8 52.43358 122.3912
"7976" 1595 56.32369 122.4039
"7977" 1595.2 59.46687 121.5545
"7978" 1595.4 62.94913 120.2324
"7979" 1595.6 66.05913 119.4108
"7980" 1595.8 69.08807 118.7764
"7981" 1596 72.00119 117.5824
"7982" 1596.2 74.3287 116.1375
"7983" 1596.4 75.93435 114.8294
"7984" 1596.6 77.79896 113.3892
"7985" 1596.8 79.06124 113.1464
"7986" 1597 81.15946 113.0677
"7987" 1597.2 84.2982 112.8014
"7988" 1597.4 88.22463 111.5507
"7989" 1597.6 92.04541 109.7167
"7990" 1597.8 95.11649 107.6002
"7991" 1598 99.06162 104.6772
"7992" 1598.2 102.4607 102.034
"7993" 1598.4 106.7249 99.60571
"7994" 1598.6 110.5325 98.00715
"7995" 1598.8 114.7605 97.36516
"7996" 1599 118.7095 96.51214
"7997" 1599.2 122.1392 94.35704
"7998" 1599.4 124.9628 91.15243
"7999" 1599.6 126.2046 87.70674
"8000" 1599.8 127.0388 84.0633
"8001" 1600 127.7621 79.89791
"8002" 1600.2 128.1826 75.76114
"8003" 1600.4 128.6438 71.42464
"8004" 1600.6 129.7378 66.94867
"8005" 1600.8 131.9758 62.76141
"8006" 1601 133.1574 59.96914
"8007" 1601.2 132.7527 55.88942
"8008" 1601.4 132.8485 54.31553
"8009" 1601.6 132.4308 53.87239
"8010" 1601.8 132.2547 53.72222
"8011" 1602 130.9179 52.28356
"8012" 1602.2 128.1164 49.01513
"8013" 1602.4 125.1307 45.48085
"8014" 1602.6 121.9886 41.76845
"8015" 1602.8 118.7231 38.64996
"8016" 1603 115.1444 36.01755
"8017" 1603.2 112.1246 33.99079
"8018" 1603.4 108.9927 31.62854
"8019" 1603.6 105.9923 29.02944
"8020" 1603.8 102.0101 25.61843
"8021" 1604 98.00808 22.05569
"8022" 1604.2 93.55676 19.00329
"8023" 1604.4 89.37257 17.21815
"8024" 1604.6 85.05817 15.31259
"8025" 1604.8 81.16128 13.34273
"8026" 1605 76.64241 11.29381
"8027" 1605.2 72.12435 10.06511
"8028" 1605.4 67.27595 9.252743
"8029" 1605.6 62.11454 8.470561
"8030" 1605.8 57.17086 7.439192
"8031" 1606 52.87126 6.77096
"8032" 1606.2 49.96871 6.223687
"8033" 1606.4 47.1587 6.494695
"8034" 1606.6 44.22151 8.156668
"8035" 1606.8 41.00429 10.57267
"8036" 1607 37.2348 12.93437
"8037" 1607.2 32.74427 15.45967
"8038" 1607.4 28.6233 17.39725
"8039" 1607.6 24.38913 19.39339
"8040" 1607.8 19.98207 22.01177
"8041" 1608 17.09407 24.99062
"8042" 1608.2 15.54648 28.49001
"8043" 1608.4 13.72957 32.49794
"8044" 1608.6 11.87708 36.65674
"8045" 1608.8 10.00152 40.76884
"8046" 1609 7.824491 45.09249
"8047" 1609.2 6.17971 49.49635
"8048" 1609.4 5.254254 54.27135
"8049" 1609.6 4.301268 58.62908
"8050" 1609.8 2.908048 62.91024
"8051" 1610 1.796412 66.88754
"8052" 1610.2 1.950724 69.34006
"8053" 1610.4 2.70775 72.54983
"8054" 1610.6 4.099916 75.76773
"8055" 1610.8 5.614912 79.72447
"8056" 1611 6.819503 83.85454
"8057" 1611.2 7.650356 87.96184
"8058" 1611.4 8.457652 92.65533
"8059" 1611.6 8.760777 96.84434
"8060" 1611.8 9.460728 100.5206
"8061" 1612 10.49171 101.6827
"8062" 1612.2 12.6654 102.9387
"8063" 1612.4 15.80608 104.9198
"8064" 1612.6 18.85371 107.2768
"8065" 1612.8 22.01977 109.5968
"8066" 1613 25.41242 111.8999
"8067" 1613.2 27.93926 113.3147
"8068" 1613.4 30.18513 115.0424
"8069" 1613.6 32.80469 117.6172
"8070" 1613.8 36.06289 120.1486
"8071" 1614 39.5834 123.0822
"8072" 1614.2 43.21286 125.8468
"8073" 1614.4 46.84711 128.3295
"8074" 1614.6 51.09161 130.8232
"8075" 1614.8 54.92761 132.8235
"8076" 1615 58.34343 133.7706
"8077" 1615.2 61.7034 133.3829
"8078" 1615.4 64.8935 132.8088
"8079" 1615.6 66.98201 131.3966
"8080" 1615.8 68.95803 130.2865
"8081" 1616 71.93186 129.0309
"8082" 1616.2 74.764 127.6528
"8083" 1616.4 77.40768 125.8977
"8084" 1616.6 79.20126 124.0779
"8085" 1616.8 79.93886 123.4891
"8086" 1617 80.14704 123.6551
"8087" 1617.2 80.33612 123.6289
"8088" 1617.4 80.43672 123.5
"8089" 1617.6 80.66935 123.1679
"8090" 1617.8 81.77441 121.9497
"8091" 1618 83.17297 120.4788
"8092" 1618.2 84.90239 117.4105
"8093" 1618.4 85.35226 114.8833
"8094" 1618.6 85.45287 113.9606
"8095" 1618.8 85.51523 113.7733
"8096" 1619 85.50148 113.873
"8097" 1619.2 85.66189 113.9721
"8098" 1619.4 85.54516 114.4016
"8099" 1619.6 87.2886 114.0735
"8100" 1619.8 90.23437 113.9648
"8101" 1620 92.84719 113.947
"8102" 1620.2 96.00176 113.5268
"8103" 1620.4 98.76476 112.1628
"8104" 1620.6 102.1689 111.0785
"8105" 1620.8 105.7376 109.6962
"8106" 1621 109.3483 108.5883
"8107" 1621.2 112.7526 107.8173
"8108" 1621.4 116.8551 106.9938
"8109" 1621.6 121.0011 105.8945
"8110" 1621.8 124.1235 104.2542
"8111" 1622 125.372 102.1549
"8112" 1622.2 125.733 99.67257
"8113" 1622.4 126.1554 96.24897
"8114" 1622.6 126.9597 93.08468
"8115" 1622.8 128.5662 89.50861
"8116" 1623 130.2843 85.59909
"8117" 1623.2 131.8606 81.87992
"8118" 1623.4 132.5182 78.36365
"8119" 1623.6 132.9134 74.36711
"8120" 1623.8 133.0017 69.08739
"8121" 1624 132.7363 64.3534
"8122" 1624.2 132.2511 59.25424
"8123" 1624.4 131.4071 55.00383
"8124" 1624.6 130.9152 49.89304
"8125" 1624.8 130.6952 44.58324
"8126" 1625 130.1291 40.04801
"8127" 1625.2 129.4591 38.53213
"8128" 1625.4 127.0171 36.40706
"8129" 1625.6 123.8561 33.94302
"8130" 1625.8 120.5282 31.05945
"8131" 1626 117.6327 28.76798
"8132" 1626.2 113.6752 26.02385
"8133" 1626.4 110.542 24.15415
"8134" 1626.6 107.7386 22.91082
"8135" 1626.8 104.2787 21.01253
"8136" 1627 100.3952 18.86381
"8137" 1627.2 97.07986 17.2501
"8138" 1627.4 94.81118 15.82067
"8139" 1627.6 91.52001 13.69869
"8140" 1627.8 87.91329 11.79169
"8141" 1628 83.99055 9.919463
"8142" 1628.2 79.52859 7.856794
"8143" 1628.4 75.11543 6.300069
"8144" 1628.6 70.3873 5.1402
"8145" 1628.8 65.8139 3.908977
"8146" 1629 60.96703 2.670921
"8147" 1629.2 56.98269 2.233108
"8148" 1629.4 54.97985 3.329976
"8149" 1629.6 53.72457 5.541981
"8150" 1629.8 52.60753 8.533896
"8151" 1630 51.20712 11.95737
"8152" 1630.2 49.95854 15.26689
"8153" 1630.4 49.40251 19.19016
"8154" 1630.6 49.1664 22.90432
"8155" 1630.8 49.09099 26.89112
"8156" 1631 49.08342 30.15283
"8157" 1631.2 49.34158 33.62605
"8158" 1631.4 50.25759 35.60044
"8159" 1631.6 50.6282 36.01066
"8160" 1631.8 50.36705 36.04037
"8161" 1632 50.19601 36.46696
"8162" 1632.2 49.00285 37.97374
"8163" 1632.4 46.94859 40.97334
"8164" 1632.6 44.79439 44.30924
"8165" 1632.8 42.65206 47.65657
"8166" 1633 40.23637 51.1429
"8167" 1633.2 37.79261 54.62247
"8168" 1633.4 35.21987 58.68783
"8169" 1633.6 32.88365 62.25432
"8170" 1633.8 30.41664 65.7829
"8171" 1634 27.64474 69.29958
"8172" 1634.2 24.79296 73.13525
"8173" 1634.4 21.93658 77.1773
"8174" 1634.6 19.17491 80.79891
"8175" 1634.8 17.0151 84.93418
"8176" 1635 15.0556 88.92771
"8177" 1635.2 12.72617 92.78912
"8178" 1635.4 10.68786 96.5345
"8179" 1635.6 10.19783 98.2082
"8180" 1635.8 10.14753 98.2796
"8181" 1636 10.20629 98.60353
"8182" 1636.2 11.4364 100.0826
"8183" 1636.4 12.96355 102.0733
"8184" 1636.6 15.40099 104.8856
"8185" 1636.8 18.47773 108.1633
"8186" 1637 21.3909 111.5315
"8187" 1637.2 24.78499 115.0281
"8188" 1637.4 27.73084 118.3744
"8189" 1637.6 30.86388 121.408
"8190" 1637.8 34.14602 123.7278
"8191" 1638 37.56249 125.4777
"8192" 1638.2 41.56471 127.0909
"8193" 1638.4 45.68388 128.1172
"8194" 1638.6 50.12725 128.4972
"8195" 1638.8 54.91153 128.1284
"8196" 1639 59.22957 127.5927
"8197" 1639.2 62.18997 126.3784
"8198" 1639.4 65.52292 124.1791
"8199" 1639.6 68.28932 122.2441
"8200" 1639.8 70.51472 119.9256
"8201" 1640 71.59229 117.74
"8202" 1640.2 72.2519 115.0218
"8203" 1640.4 71.96732 112.2988
"8204" 1640.6 71.86953 110.1211
"8205" 1640.8 72.40838 108.7101
"8206" 1641 73.73149 107.0796
"8207" 1641.2 75.97387 105.198
"8208" 1641.4 78.72478 102.6272
"8209" 1641.6 82.15568 100.0581
"8210" 1641.8 85.65838 97.63027
"8211" 1642 88.61991 94.90288
"8212" 1642.2 91.36494 91.38024
"8213" 1642.4 93.66082 88.05973
"8214" 1642.6 95.85172 83.97257
"8215" 1642.8 97.46356 80.37764
"8216" 1643 98.85199 76.7773
"8217" 1643.2 100.6006 72.81719
"8218" 1643.4 101.9089 68.97853
"8219" 1643.6 102.6516 64.70302
"8220" 1643.8 102.7365 60.16415
"8221" 1644 103.1387 55.78956
"8222" 1644.2 104.4351 51.44378
"8223" 1644.4 105.5392 47.05389
"8224" 1644.6 106.5557 42.43168
"8225" 1644.8 107.5245 37.90624
"8226" 1645 108.2942 33.4967
"8227" 1645.2 108.7449 29.1464
"8228" 1645.4 109.2241 24.74666
"8229" 1645.6 109.9466 20.36348
"8230" 1645.8 110.3231 17.75957
"8231" 1646 110.3976 17.62249
"8232" 1646.2 110.4456 17.61466
"8233" 1646.4 110.4847 17.65724
"8234" 1646.6 110.1966 17.57591
"8235" 1646.8 108.7536 15.82841
"8236" 1647 106.4441 13.12776
"8237" 1647.2 105.9961 12.01231
"8238" 1647.4 104.6539 11.0581
"8239" 1647.6 101.8473 9.566993
"8240" 1647.8 98.46094 7.482374
"8241" 1648 95.15777 5.678349
"8242" 1648.2 91.73753 4.336406
"8243" 1648.4 89.22597 4.469497
"8244" 1648.6 85.52944 4.336731
"8245" 1648.8 81.30012 3.64308
"8246" 1649 76.78815 2.473373
"8247" 1649.2 73.21182 1.080356
"8248" 1649.4 69.74388 0.8733723
"8249" 1649.6 65.41585 0.8826466
"8250" 1649.8 61.42071 1.653739
"8251" 1650 57.48119 2.854062
"8252" 1650.2 53.5221 4.045845
"8253" 1650.4 49.16998 5.013921
"8254" 1650.6 44.95169 5.493812
"8255" 1650.8 41.3007 6.056205
"8256" 1651 38.80371 7.252478
"8257" 1651.2 35.59954 9.202012
"8258" 1651.4 31.93673 11.71088
"8259" 1651.6 28.18436 14.10766
"8260" 1651.8 24.87097 16.09188
"8261" 1652 23.7761 16.705
"8262" 1652.2 23.64697 16.56332
"8263" 1652.4 24.23526 16.22654
"8264" 1652.6 24.48405 17.64347
"8265" 1652.8 23.11311 19.08357
"8266" 1653 21.83673 19.33388
"8267" 1653.2 20.05789 20.44366
"8268" 1653.4 18.51108 22.27453
"8269" 1653.6 16.73025 24.38222
"8270" 1653.8 14.78437 26.92383
"8271" 1654 12.9086 29.84758
"8272" 1654.2 11.1171 33.37046
"8273" 1654.4 10.23112 36.6759
"8274" 1654.6 9.240438 40.21989
"8275" 1654.8 8.160984 43.9216
"8276" 1655 6.825179 47.86591
"8277" 1655.2 5.111449 51.83989
"8278" 1655.4 3.109086 55.21373
"8279" 1655.6 1.751436 58.53254
"8280" 1655.8 1.293047 61.45973
"8281" 1656 1.827916 64.66381
"8282" 1656.2 2.928849 68.38093
"8283" 1656.4 4.343849 72.45323
"8284" 1656.6 6.038227 76.17932
"8285" 1656.8 7.895242 79.7173
"8286" 1657 9.56604 83.6621
"8287" 1657.2 10.75493 86.9821
"8288" 1657.4 11.20285 90.80432
"8289" 1657.6 11.35922 94.62225
"8290" 1657.8 11.30629 98.7911
"8291" 1658 11.05115 102.3161
"8292" 1658.2 11.09969 102.3416
"8293" 1658.4 11.20684 102.2446
"8294" 1658.6 11.4637 102.1345
"8295" 1658.8 12.57632 102.4259
"8296" 1659 14.41662 103.2236
"8297" 1659.2 17.41551 105.5198
"8298" 1659.4 20.55615 107.6532
"8299" 1659.6 22.99831 109.1359
"8300" 1659.8 23.93545 109.2465
"8301" 1660 23.93937 109.5448
"8302" 1660.2 24.01373 110.0299
"8303" 1660.4 24.37004 111.0991
"8304" 1660.6 25.06246 113.3333
"8305" 1660.8 26.3998 117.0924
"8306" 1661 27.80431 120.2056
"8307" 1661.2 30.2214 122.4466
"8308" 1661.4 32.61179 123.4229
"8309" 1661.6 36.15477 124.122
"8310" 1661.8 39.97616 124.3619
"8311" 1662 44.08596 124.5563
"8312" 1662.2 47.72157 124.3841
"8313" 1662.4 51.02925 124.5444
"8314" 1662.6 55.22912 124.8512
"8315" 1662.8 58.94214 124.7351
"8316" 1663 62.67923 124.4058
"8317" 1663.2 65.89483 124.0549
"8318" 1663.4 68.06938 124.1288
"8319" 1663.6 68.93102 124.3197
"8320" 1663.8 69.81711 124.4785
"8321" 1664 72.27484 125.3542
"8322" 1664.2 75.59626 126.2339
"8323" 1664.4 79.22115 126.848
"8324" 1664.6 83.08075 127.3914
"8325" 1664.8 87.43293 127.0275
"8326" 1665 90.90939 125.0988
"8327" 1665.2 93.64995 122.6206
"8328" 1665.4 96.4296 119.4276
"8329" 1665.6 98.31662 116.4574
"8330" 1665.8 99.01083 113.9172
"8331" 1666 98.88361 112.5167
"8332" 1666.2 98.89393 112.0798
"8333" 1666.4 98.90959 112.1614
"8334" 1666.6 99.03221 112.3411
"8335" 1666.8 99.14347 112.4896
"8336" 1667 99.87463 112.0592
"8337" 1667.2 101.9632 110.5544
"8338" 1667.4 104.4259 108.1066
"8339" 1667.6 106.9535 104.9847
"8340" 1667.8 109.3149 102.1687
"8341" 1668 111.5647 98.52999
"8342" 1668.2 113.8748 95.2313
"8343" 1668.4 116.3226 91.78699
"8344" 1668.6 118.8338 88.35094
"8345" 1668.8 120.7794 84.68423
"8346" 1669 122.7317 80.95337
"8347" 1669.2 124.9872 77.76481
"8348" 1669.4 127.8609 74.33411
"8349" 1669.6 130.3776 71.14183
"8350" 1669.8 132.1055 68.10615
"8351" 1670 133.999 63.67872
"8352" 1670.2 134.4758 59.88352
"8353" 1670.4 133.5842 56.26479
"8354" 1670.6 132.339 52.91439
"8355" 1670.8 130.5327 49.03497
"8356" 1671 127.8027 44.89646
"8357" 1671.2 124.8114 41.38316
"8358" 1671.4 122.0894 38.63251
"8359" 1671.6 119.5247 35.48138
"8360" 1671.8 116.9214 31.24457
"8361" 1672 114.0988 26.38907
"8362" 1672.2 111.9478 22.1008
"8363" 1672.4 109.7547 18.03354
"8364" 1672.6 107.0114 13.87935
"8365" 1672.8 104.9877 11.75594
"8366" 1673 101.7503 9.993886
"8367" 1673.2 97.65302 8.823986
"8368" 1673.4 93.59765 8.73824
"8369" 1673.6 89.15788 9.088325
"8370" 1673.8 84.73527 8.904707
"8371" 1674 80.2588 8.160842
"8372" 1674.2 76.05647 7.595354
"8373" 1674.4 72.11738 7.21893
"8374" 1674.6 67.8909 6.752326
"8375" 1674.8 63.77436 5.341017
"8376" 1675 60.26703 3.459128
"8377" 1675.2 57.43332 1.945829
"8378" 1675.4 56.57517 2.083849
"8379" 1675.6 55.85199 2.968952
"8380" 1675.8 54.60281 4.3564
"8381" 1676 52.53168 6.631658
"8382" 1676.2 49.91363 9.912081
"8383" 1676.4 47.52581 13.11639
"8384" 1676.6 44.91698 15.60196
"8385" 1676.8 41.8372 17.85789
"8386" 1677 38.22008 19.2012
"8387" 1677.2 34.10204 19.81249
"8388" 1677.4 30.04972 19.92988
"8389" 1677.6 25.61738 20.01444
"8390" 1677.8 22.44936 20.23091
"8391" 1678 22.31757 20.33468
"8392" 1678.2 22.13722 20.34527
"8393" 1678.4 22.21605 20.72938
"8394" 1678.6 21.11103 22.75791
"8395" 1678.8 19.67525 26.2193
"8396" 1679 18.56512 29.65375
"8397" 1679.2 17.21553 33.90539
"8398" 1679.4 15.87538 38.6
"8399" 1679.6 14.43451 42.95985
"8400" 1679.8 13.43898 47.3634
"8401" 1680 12.45506 51.87276
"8402" 1680.2 12.41549 56.84527
"8403" 1680.4 13.13456 61.39951
"8404" 1680.6 13.80916 65.58011
"8405" 1680.8 14.00966 67.98294
"8406" 1681 13.84286 68.67064
"8407" 1681.2 13.83036 68.7885
"8408" 1681.4 14.27949 68.77303
"8409" 1681.6 15.67555 69.68619
"8410" 1681.8 18.46716 71.55057
"8411" 1682 21.78354 72.33334
"8412" 1682.2 25.47038 72.1829
"8413" 1682.4 29.29542 71.34605
"8414" 1682.6 32.36202 70.09667
"8415" 1682.8 34.99332 67.80201
"8416" 1683 38.0055 65.11808
"8417" 1683.2 40.54614 61.58291
"8418" 1683.4 42.9529 57.81143
"8419" 1683.6 44.65911 54.05463
"8420" 1683.8 45.07439 50.37954
"8421" 1684 45.65572 47.39171
"8422" 1684.2 46.39846 43.93305
"8423" 1684.4 47.68381 39.94684
"8424" 1684.6 49.38929 36.09482
"8425" 1684.8 51.55951 32.44054
"8426" 1685 54.01777 28.65452
"8427" 1685.2 56.16551 24.95937
"8428" 1685.4 58.47072 21.20997
"8429" 1685.6 60.96465 17.44341
"8430" 1685.8 63.63439 13.51272
"8431" 1686 66.52013 9.480633
"8432" 1686.2 69.72971 5.689476
"8433" 1686.4 72.39341 3.130281
"8434" 1686.6 72.64471 2.992
"8435" 1686.8 72.75956 3.17058
"8436" 1687 73.9406 3.886399
"8437" 1687.2 77.3618 4.164411
"8438" 1687.4 81.11117 4.370324
"8439" 1687.6 85.46326 4.521136
"8440" 1687.8 89.24156 5.316717
"8441" 1688 93.48341 6.558731
"8442" 1688.2 97.62105 8.427877
"8443" 1688.4 101.362 9.764713
"8444" 1688.6 103.6972 10.84692
"8445" 1688.8 105.9542 13.24288
"8446" 1689 108.8512 16.30791
"8447" 1689.2 111.7478 19.54144
"8448" 1689.4 113.897 21.84554
"8449" 1689.6 118.4689 25.14286
"8450" 1689.8 121.8977 27.67608
"8451" 1690 124.5008 30.55767
"8452" 1690.2 126.0934 33.87489
"8453" 1690.4 128.1934 37.52526
"8454" 1690.6 129.5806 41.12036
"8455" 1690.8 131.0147 45.28431
"8456" 1691 132.3388 48.58381
"8457" 1691.2 133.7992 52.41739
"8458" 1691.4 134.7799 56.07454
"8459" 1691.6 135.0825 59.4431
"8460" 1691.8 135.0932 63.22645
"8461" 1692 135.5451 67.25382
"8462" 1692.2 135.196 71.05893
"8463" 1692.4 135.1759 75.00626
"8464" 1692.6 134.6705 78.30703
"8465" 1692.8 133.825 81.58376
"8466" 1693 132.8885 85.31092
"8467" 1693.2 132.2101 88.88322
"8468" 1693.4 131.1711 91.90443
"8469" 1693.6 129.5764 93.78538
"8470" 1693.8 127.8399 96.98956
"8471" 1694 126.6019 100.4396
"8472" 1694.2 125.9355 102.9542
"8473" 1694.4 124.4219 104.9353
"8474" 1694.6 122.1595 107.2788
"8475" 1694.8 119.7579 110.4408
"8476" 1695 117.3296 113.8873
"8477" 1695.2 114.6766 116.9626
"8478" 1695.4 112.3328 118.3232
"8479" 1695.6 109.0869 120.2746
"8480" 1695.8 105.8691 122.1597
"8481" 1696 102.8779 123.6903
"8482" 1696.2 99.88459 124.9537
"8483" 1696.4 96.9174 126.3184
"8484" 1696.6 94.72358 127.1702
"8485" 1696.8 92.59324 128.4313
"8486" 1697 90.90679 130.1662
"8487" 1697.2 91.0481 129.8861
"8488" 1697.4 91.17014 129.5328
"8489" 1697.6 91.21285 129.4619
"8490" 1697.8 91.08557 129.5557
"8491" 1698 91.03543 129.5146
"8492" 1698.2 91.0326 129.4489
"8493" 1698.4 90.93072 129.3258
"8494" 1698.6 90.58143 129.1021
"8495" 1698.8 89.31634 128.6528
"8496" 1699 87.63208 128.0168
"8497" 1699.2 85.45507 127.401
"8498" 1699.4 83.50735 126.8474
"8499" 1699.6 82.54239 126.0253
"8500" 1699.8 81.93743 126.0483
"8501" 1700 81.73553 126.2043
"8502" 1700.2 81.7361 126.0751
"8503" 1700.4 81.73122 126.1444
"8504" 1700.6 81.77466 126.2765
"8505" 1700.8 81.43303 126.4895
"8506" 1701 80.35146 127.3669
"8507" 1701.2 78.34447 129.7335
"8508" 1701.4 75.92545 132.6436
"8509" 1701.6 73.29733 134.4127
"8510" 1701.8 70.41878 134.8616
"8511" 1702 67.16345 134.6914
"8512" 1702.2 64.00891 133.7279
"8513" 1702.4 59.97472 132.8004
"8514" 1702.6 56.62566 132.2434
"8515" 1702.8 52.37315 131.7478
"8516" 1703 48.15603 130.4528
"8517" 1703.2 43.8903 128.6933
"8518" 1703.4 39.80002 126.5557
"8519" 1703.6 35.78566 124.3587
"8520" 1703.8 31.62652 122.4727
"8521" 1704 27.21174 120.1133
"8522" 1704.2 24.01455 117.1367
"8523" 1704.4 20.99747 113.7749
"8524" 1704.6 17.91895 109.7308
"8525" 1704.8 15.97994 105.8422
"8526" 1705 14.09731 101.5846
"8527" 1705.2 12.47147 97.10585
"8528" 1705.4 11.27004 92.87319
"8529" 1705.6 10.82775 89.44196
"8530" 1705.8 11.22052 88.18396
"8531" 1706 11.15216 88.03151
"8532" 1706.2 11.04971 87.89091
"8533" 1706.4 10.81247 87.39706
"8534" 1706.6 9.826613 86.0793
"8535" 1706.8 7.835979 85.04974
"8536" 1707 4.713547 83.95124
"8537" 1707.2 4.193198 83.80473
"8538" 1707.4 4.11833 83.72846
"8539" 1707.6 4.259265 83.84729
"8540" 1707.8 4.160689 83.83396
"8541" 1708 4.147856 83.82912
"8542" 1708.2 4.149825 83.78794
"8543" 1708.4 4.162345 83.71829
"8544" 1708.6 4.154146 83.71217
"8545" 1708.8 4.214445 83.67606
"8546" 1709 4.213424 83.6321
"8547" 1709.2 4.384825 83.46772
"8548" 1709.4 4.337383 82.84434
"8549" 1709.6 3.965053 81.12707
"8550" 1709.8 3.856627 79.25769
"8551" 1710 3.332493 76.20974
"8552" 1710.2 2.574792 73.06171
"8553" 1710.4 1.667955 69.58445
"8554" 1710.6 1.427814 65.91168
"8555" 1710.8 1.395057 62.29025
"8556" 1711 1.953297 59.22573
"8557" 1711.2 3.170798 55.82042
"8558" 1711.4 3.923693 51.80545
"8559" 1711.6 5.033164 47.91987
"8560" 1711.8 6.420939 44.28712
"8561" 1712 8.191941 40.91126
"8562" 1712.2 10.34913 38.21922
"8563" 1712.4 12.62589 35.86095
"8564" 1712.6 14.84317 32.12136
"8565" 1712.8 16.53335 28.29624
"8566" 1713 17.73974 24.99526
"8567" 1713.2 19.73211 22.09767
"8568" 1713.4 22.77938 20.63891
"8569" 1713.6 26.10121 20.05477
"8570" 1713.8 30.05796 19.43927
"8571" 1714 33.52649 18.42779
"8572" 1714.2 36.70797 16.64081
"8573" 1714.4 39.50225 14.62394
"8574" 1714.6 42.01766 12.0969
"8575" 1714.8 44.18787 8.987065
"8576" 1715 45.81648 5.565729
"8577" 1715.2 46.62332 5.165699
"8578" 1715.4 47.84859 5.154069
"8579" 1715.6 49.6336 5.906097
"8580" 1715.8 52.87048 6.657364
"8581" 1716 56.95354 7.689992
"8582" 1716.2 60.88602 8.614383
"8583" 1716.4 64.76559 9.669
"8584" 1716.6 68.66403 10.51338
"8585" 1716.8 72.62613 11.16143
"8586" 1717 76.66399 11.80773
"8587" 1717.2 80.9238 11.81263
"8588" 1717.4 85.28088 11.60605
"8589" 1717.6 90.49397 10.90433
"8590" 1717.8 95.33404 10.54286
"8591" 1718 100.0064 11.01699
"8592" 1718.2 104.7314 11.99955
"8593" 1718.4 107.7658 13.80132
"8594" 1718.6 110.9391 17.87468
"8595" 1718.8 112.5605 21.07536
"8596" 1719 114.777 26.93824
"8597" 1719.2 115.7553 31.5136
"8598" 1719.4 117.159 36.44171
"8599" 1719.6 118.41 40.74741
"8600" 1719.8 119.1478 45.05715
"8601" 1720 119.4323 46.21833
"8602" 1720.2 119.739 49.3746
"8603" 1720.4 120.7628 53.4117
"8604" 1720.6 122.2025 57.28665
"8605" 1720.8 123.5741 61.00623
"8606" 1721 125.2946 65.17986
"8607" 1721.2 126.8535 69.35691
"8608" 1721.4 128.4795 73.27791
"8609" 1721.6 129.4165 77.03259
"8610" 1721.8 129.5252 81.14928
"8611" 1722 128.5075 84.93662
"8612" 1722.2 127.1285 88.51742
"8613" 1722.4 125.7214 92.0795
"8614" 1722.6 124.3838 96.33331
"8615" 1722.8 123.5193 100.5348
"8616" 1723 123.1215 104.3168
"8617" 1723.2 123.4235 104.9329
"8618" 1723.4 123.4628 104.6867
"8619" 1723.6 123.2788 103.9993
"8620" 1723.8 123.0399 103.8598
"8621" 1724 122.5861 104.0903
"8622" 1724.2 121.2253 104.7118
"8623" 1724.4 119.6239 105.7259
"8624" 1724.6 117.7507 107.6953
"8625" 1724.8 115.5241 110.4876
"8626" 1725 113.406 113.5429
"8627" 1725.2 111.3777 116.9326
"8628" 1725.4 109.8632 119.5827
"8629" 1725.6 109.8572 119.634
"8630" 1725.8 109.8357 119.6398
"8631" 1726 109.5957 119.3814
"8632" 1726.2 108.3127 119.5708
"8633" 1726.4 105.4308 120.3693
"8634" 1726.6 102.6341 121.4771
"8635" 1726.8 99.44816 122.3115
"8636" 1727 95.88816 122.9868
"8637" 1727.2 92.47841 124.2652
"8638" 1727.4 89.81834 125.7516
"8639" 1727.6 87.55428 127.6947
"8640" 1727.8 85.12293 130.5216
"8641" 1728 83.99271 131.3917
"8642" 1728.2 83.93565 130.6596
"8643" 1728.4 84.01613 130.6292
"8644" 1728.6 83.95824 130.6823
"8645" 1728.8 83.84384 130.6812
"8646" 1729 83.40884 130.2701
"8647" 1729.2 80.8448 129.4935
"8648" 1729.4 77.1584 128.0561
"8649" 1729.6 74.54785 125.9737
"8650" 1729.8 72.82707 123.7996
"8651" 1730 71.59777 121.7852
"8652" 1730.2 71.44417 120.4557
"8653" 1730.4 70.75987 117.922
"8654" 1730.6 70.15765 115.0317
"8655" 1730.8 69.11223 111.9094
"8656" 1731 68.67217 108.9439
"8657" 1731.2 67.9452 105.6943
"8658" 1731.4 66.84383 102.3404
"8659" 1731.6 65.04717 99.36991
"8660" 1731.8 63.28495 97.96404
"8661" 1732 61.7255 97.86107
"8662" 1732.2 59.04215 99.16414
"8663" 1732.4 56.3452 100.7403
"8664" 1732.6 53.03013 102.7036
"8665" 1732.8 48.62915 104.51
"8666" 1733 43.78928 105.3789
"8667" 1733.2 39.47469 105.9553
"8668" 1733.4 35.3231 106.1399
"8669" 1733.6 30.64233 105.6859
"8670" 1733.8 25.77246 104.3506
"8671" 1734 21.6667 102.6386
"8672" 1734.2 18.1249 100.196
"8673" 1734.4 15.15191 97.27137
"8674" 1734.6 14.03943 96.0419
"8675" 1734.8 11.84176 92.96298
"8676" 1735 10.05764 89.04368
"8677" 1735.2 8.185233 84.77018
"8678" 1735.4 6.123125 80.69636
"8679" 1735.6 3.281687 76.70944
"8680" 1735.8 1.669678 73.73905
"8681" 1736 1.469389 71.69978
"8682" 1736.2 2.071857 70.3273
"8683" 1736.4 3.171847 69.08954
"8684" 1736.6 4.681277 65.66402
"8685" 1736.8 6.244725 62.19554
"8686" 1737 7.247625 58.00732
"8687" 1737.2 8.112823 53.57511
"8688" 1737.4 7.871924 49.71029
"8689" 1737.6 7.027997 45.95108
"8690" 1737.8 6.617979 44.32284
"8691" 1738 6.640602 44.2784
"8692" 1738.2 6.829544 44.31352
"8693" 1738.4 6.979814 44.48616
"8694" 1738.6 7.204969 44.49077
"8695" 1738.8 7.752042 44.28334
"8696" 1739 9.246152 42.88589
"8697" 1739.2 11.45285 39.83651
"8698" 1739.4 13.22986 36.08307
"8699" 1739.6 14.74759 31.89489
"8700" 1739.8 15.49818 27.99208
"8701" 1740 16.53772 25.41591
"8702" 1740.2 17.66538 23.86496
"8703" 1740.4 18.26454 22.90363
"8704" 1740.6 18.92264 23.12136
"8705" 1740.8 20.60151 23.69115
"8706" 1741 23.68773 23.73261
"8707" 1741.2 27.47616 22.97618
"8708" 1741.4 31.15477 21.90068
"8709" 1741.6 32.90306 20.84779
"8710" 1741.8 34.21761 19.46868
"8711" 1742 36.04431 16.88793
"8712" 1742.2 38.24434 13.75517
"8713" 1742.4 41.05113 10.35163
"8714" 1742.6 43.65662 6.83282
"8715" 1742.8 46.26799 4.540994
"8716" 1743 48.81929 4.54519
"8717" 1743.2 50.94742 5.430595
"8718" 1743.4 54.21839 7.030105
"8719" 1743.6 57.92232 8.767331
"8720" 1743.8 62.0563 11.02851
"8721" 1744 66.14958 12.95365
"8722" 1744.2 70.37996 14.67952
"8723" 1744.4 73.75975 16.24556
"8724" 1744.6 77.45396 18.09557
"8725" 1744.8 81.32263 19.87455
"8726" 1745 85.62207 21.65191
"8727" 1745.2 90.35005 23.44716
"8728" 1745.4 94.78344 25.4135
"8729" 1745.6 99.52177 27.79031
"8730" 1745.8 103.2404 30.53684
"8731" 1746 106.7471 34.07571
"8732" 1746.2 109.9357 37.89971
"8733" 1746.4 112.9916 41.38454
"8734" 1746.6 115.6786 44.33597
"8735" 1746.8 118.9384 48.2417
"8736" 1747 121.8149 52.40099
"8737" 1747.2 123.8903 55.55445
"8738" 1747.4 126.7492 59.18472
"8739" 1747.6 129.621 62.34315
"8740" 1747.8 132.2735 66.19803
"8741" 1748 134.3397 69.19321
"8742" 1748.2 134.8549 69.39339
"8743" 1748.4 134.7864 69.37181
"8744" 1748.6 134.5107 69.29316
"8745" 1748.8 134.2538 69.48623
"8746" 1749 133.8427 70.21463
"8747" 1749.2 133.3984 72.10492
"8748" 1749.4 133.0897 75.25184
"8749" 1749.6 132.7369 78.66344
"8750" 1749.8 132.5361 82.09262
"8751" 1750 132.1673 85.59724
"8752" 1750.2 131.811 89.00448
"8753" 1750.4 131.6458 91.59508
"8754" 1750.6 131.4025 91.89362
"8755" 1750.8 131.598 92.12839
"8756" 1751 131.3531 92.34658
"8757" 1751.2 130.87 92.59738
"8758" 1751.4 130.0049 93.25008
"8759" 1751.6 128.5321 94.74097
"8760" 1751.8 126.456 96.85048
"8761" 1752 123.8932 99.27753
"8762" 1752.2 121.4141 101.5204
"8763" 1752.4 119.1925 104.5667
"8764" 1752.6 117.5185 107.6696
"8765" 1752.8 115.6974 111.5836
"8766" 1753 113.9078 115.603
"8767" 1753.2 112.5191 118.2342
"8768" 1753.4 112.5602 118.0641
"8769" 1753.6 111.9615 118.1193
"8770" 1753.8 109.4998 119.1038
"8771" 1754 106.6811 119.5983
"8772" 1754.2 102.5526 120.1899
"8773" 1754.4 98.90064 120.396
"8774" 1754.6 95.23784 120.2865
"8775" 1754.8 92.52018 119.169
"8776" 1755 92.13323 118.4459
"8777" 1755.2 91.90274 118.3256
"8778" 1755.4 92.01501 118.2432
"8779" 1755.6 92.04541 118.1783
"8780" 1755.8 91.89943 118.2532
"8781" 1756 91.90067 118.3695
"8782" 1756.2 91.37018 118.4668
"8783" 1756.4 89.29019 118.7684
"8784" 1756.6 86.11732 119.4522
"8785" 1756.8 82.08045 119.7656
"8786" 1757 78.68878 119.4837
"8787" 1757.2 75.50939 119.2219
"8788" 1757.4 71.71021 118.8701
"8789" 1757.6 68.35679 118.4219
"8790" 1757.8 65.4672 118.595
"8791" 1758 63.16472 119.0341
"8792" 1758.2 59.98828 120.583
"8793" 1758.4 56.57946 123.1726
"8794" 1758.6 53.03994 125.6997
"8795" 1758.8 49.38992 127.8216
"8796" 1759 45.21818 128.749
"8797" 1759.2 41.50998 128.2929
"8798" 1759.4 39.17375 126.1151
"8799" 1759.6 36.77386 123.4817
"8800" 1759.8 34.35707 120.2865
"8801" 1760 31.83609 117.0193
"8802" 1760.2 29.76625 113.7012
"8803" 1760.4 28.10915 109.9704
"8804" 1760.6 27.57393 107.0433
"8805" 1760.8 27.54881 105.6479
"8806" 1761 27.39502 105.1887
"8807" 1761.2 26.83537 104.4059
"8808" 1761.4 25.37116 103.3931
"8809" 1761.6 22.38067 102.264
"8810" 1761.8 18.54168 101.5549
"8811" 1762 15.17464 101.3234
"8812" 1762.2 13.30361 101.2097
"8813" 1762.4 10.51061 100.1266
"8814" 1762.6 8.958409 98.92925
"8815" 1762.8 8.463727 98.28453
"8816" 1763 8.282541 98.25224
"8817" 1763.2 8.512271 98.24935
"8818" 1763.4 8.631969 97.97983
"8819" 1763.6 8.988738 97.30964
"8820" 1763.8 9.033971 95.39414
"8821" 1764 8.787775 92.57876
"8822" 1764.2 8.298545 89.343
"8823" 1764.4 7.130713 85.93029
"8824" 1764.6 5.866313 82.68235
"8825" 1764.8 4.781795 79.88921
"8826" 1765 2.431363 75.89965
"8827" 1765.2 1.466825 74.00757
"8828" 1765.4 1.481839 73.77022
"8829" 1765.6 1.789576 73.64018
"8830" 1765.8 2.475944 72.76314
"8831" 1766 3.418937 70.69417
"8832" 1766.2 4.490184 68.44236
"8833" 1766.4 5.831425 65.37446
"8834" 1766.6 6.840553 62.32586
"8835" 1766.8 7.858501 59.46439
"8836" 1767 8.920309 56.49122
"8837" 1767.2 10.17735 53.93236
"8838" 1767.4 11.78901 51.70506
"8839" 1767.6 13.66552 48.8929
"8840" 1767.8 15.45942 46.24969
"8841" 1768 17.44809 43.84506
"8842" 1768.2 20.18068 41.00371
"8843" 1768.4 23.23448 38.25958
"8844" 1768.6 26.46369 35.50582
"8845" 1768.8 30.02911 32.53731
"8846" 1769 33.32853 29.58015
"8847" 1769.2 36.41953 26.61227
"8848" 1769.4 39.4516 24.07222
"8849" 1769.6 43.10837 21.44788
"8850" 1769.8 47.06128 19.23553
"8851" 1770 51.14503 17.60205
"8852" 1770.2 55.66795 16.82798
"8853" 1770.4 59.83418 16.44201
"8854" 1770.6 64.89281 16.33696
"8855" 1770.8 69.10189 16.58388
"8856" 1771 73.44236 16.93322
"8857" 1771.2 77.31182 17.86963
"8858" 1771.4 81.36768 19.03375
"8859" 1771.6 85.58209 20.36353
"8860" 1771.8 90.01709 21.96512
"8861" 1772 94.14262 23.91805
"8862" 1772.2 97.71936 26.66526
"8863" 1772.4 100.9287 30.25019
"8864" 1772.6 103.3692 33.95785
"8865" 1772.8 104.9875 37.96331
"8866" 1773 106.1233 41.75582
"8867" 1773.2 106.8131 45.56955
"8868" 1773.4 107.4835 49.72714
"8869" 1773.6 108.3716 53.46503
"8870" 1773.8 109.64 57.31526
"8871" 1774 110.7629 59.87556
"8872" 1774.2 113.0832 63.66281
"8873" 1774.4 115.6518 66.20472
"8874" 1774.6 119.373 69.65323
"8875" 1774.8 122.5709 72.81052
"8876" 1775 125.9098 75.33704
"8877" 1775.2 129.2906 77.63882
"8878" 1775.4 132.3755 79.26581
"8879" 1775.6 133.1688 79.13721
"8880" 1775.8 132.6223 78.80814
"8881" 1776 132.5476 78.7629
"8882" 1776.2 132.3919 78.66978
"8883" 1776.4 132.1511 78.71322
"8884" 1776.6 131.7369 79.28413
"8885" 1776.8 130.7967 80.91524
"8886" 1777 129.536 83.43509
"8887" 1777.2 128.1311 85.88483
"8888" 1777.4 126.0593 88.42952
"8889" 1777.6 123.7889 91.07198
"8890" 1777.8 121.834 93.95605
"8891" 1778 120.1377 96.55205
"8892" 1778.2 118.7319 98.73842
"8893" 1778.4 117.0929 101.3446
"8894" 1778.6 116.2395 104.9544
"8895" 1778.8 115.1268 108.9425
"8896" 1779 114.0503 112.958
"8897" 1779.2 112.8235 117.0463
"8898" 1779.4 111.2202 119.0791
"8899" 1779.6 110.8264 119.1022
"8900" 1779.8 110.7439 118.9856
"8901" 1780 110.6658 118.9586
"8902" 1780.2 110.693 118.8726
"8903" 1780.4 110.6607 118.8454
"8904" 1780.6 110.6535 118.8393
"8905" 1780.8 110.7157 118.6686
"8906" 1781 110.4694 118.3215
"8907" 1781.2 110.094 118.099
"8908" 1781.4 108.8697 117.4077
"8909" 1781.6 106.3172 116.8768
"8910" 1781.8 103.4763 116.4727
"8911" 1782 100.7458 116.3547
"8912" 1782.2 98.48049 115.9291
"8913" 1782.4 96.55147 115.4497
"8914" 1782.6 94.06432 115.1087
"8915" 1782.8 91.6046 115.0722
"8916" 1783 88.6366 115.7957
"8917" 1783.2 85.66553 116.6621
"8918" 1783.4 84.41102 117.1989
"8919" 1783.6 84.15316 117.881
"8920" 1783.8 84.04649 118.4456
"8921" 1784 84.1044 118.4902
"8922" 1784.2 84.09202 118.4717
"8923" 1784.4 83.88698 118.6113
"8924" 1784.6 82.75219 120.0234
"8925" 1784.8 80.79013 122.4769
"8926" 1785 79.026 125.6309
"8927" 1785.2 77.57743 128.9534
"8928" 1785.4 76.00118 132.7393
"8929" 1785.6 75.87953 132.9351
"8930" 1785.8 75.91794 132.8873
"8931" 1786 75.84783 132.6678
"8932" 1786.2 75.33354 132.4918
"8933" 1786.4 73.26629 132.7215
"8934" 1786.6 70.39607 132.7485
"8935" 1786.8 67.23219 132.1452
"8936" 1787 65.10699 131.7371
"8937" 1787.2 63.33636 131.0965
"8938" 1787.4 60.41156 130.0986
"8939" 1787.6 56.69307 129.1582
"8940" 1787.8 52.78518 128.139
"8941" 1788 49.41887 126.7962
"8942" 1788.2 45.58487 125.0414
"8943" 1788.4 42.13925 123.2977
"8944" 1788.6 38.4425 121.4914
"8945" 1788.8 34.48845 119.9797
"8946" 1789 30.6019 118.371
"8947" 1789.2 26.77767 117.4354
"8948" 1789.4 22.64143 116.5446
"8949" 1789.6 21.32848 115.4678
"8950" 1789.8 21.11448 114.9745
"8951" 1790 21.05209 113.9173
"8952" 1790.2 20.94967 111.7099
"8953" 1790.4 20.51063 108.5524
"8954" 1790.6 20.05659 105.15
"8955" 1790.8 19.65859 102.3822
"8956" 1791 19.95457 100.2837
"8957" 1791.2 20.23408 97.6552
"8958" 1791.4 20.19614 94.72943
"8959" 1791.6 19.3809 92.34621
"8960" 1791.8 17.92529 90.26502
"8961" 1792 15.50144 87.93155
"8962" 1792.2 12.71289 85.53942
"8963" 1792.4 10.04723 82.70317
"8964" 1792.6 7.407409 79.74311
"8965" 1792.8 4.591402 76.60161
"8966" 1793 2.115772 73.67212
"8967" 1793.2 1.910446 71.53657
"8968" 1793.4 2.912766 69.75117
"8969" 1793.6 4.586673 67.24902
"8970" 1793.8 6.820377 64.0645
"8971" 1794 9.566233 60.87877
"8972" 1794.2 12.37716 58.15983
"8973" 1794.4 14.98839 55.45397
"8974" 1794.6 17.79508 52.51974
"8975" 1794.8 20.28102 49.34429
"8976" 1795 22.40305 46.1619
"8977" 1795.2 24.17908 42.5524
"8978" 1795.4 25.14399 39.19054
"8979" 1795.6 25.51807 35.78678
"8980" 1795.8 26.19927 31.64764
"8981" 1796 27.1251 27.53457
"8982" 1796.2 28.15397 23.46062
"8983" 1796.4 29.42029 19.27279
"8984" 1796.6 31.02181 15.16917
"8985" 1796.8 33.51651 11.82835
"8986" 1797 36.04897 10.90294
"8987" 1797.2 39.42334 11.53768
"8988" 1797.4 43.69466 12.7211
"8989" 1797.6 47.83469 14.30794
"8990" 1797.8 51.59101 16.20271
"8991" 1798 55.29933 18.44099
"8992" 1798.2 58.30141 21.01379
"8993" 1798.4 60.76723 24.24635
"8994" 1798.6 62.78949 27.31504
"8995" 1798.8 65.00561 30.46537
"8996" 1799 67.37672 32.92861
"8997" 1799.2 70.01432 34.83791
"8998" 1799.4 73.43237 35.62649
"8999" 1799.6 77.69796 36.07735
"9000" 1799.8 81.60506 35.91227
"9001" 1800 86.01987 35.62162
