# Supplementary material for: Adaptive switch to sexually dimorphic movements by partner-seeking termites
Source: Sci Adv. 2019 Jun 19;5(6):eaau6108. doi: 10.1126/sciadv.aau6108 (PMC6584256; doi:10.1126/sciadv.aau6108)
Supplement: Data file S1 [file aau6108_Data_file_S1.zip › Dataset/RsExperiments/170526_163_M_5_tandem-position_set3_5FPS.txt]

"time" "x" "y"
"1" 0 61.8714253340494 103.478818525844
"2" 0.2 61.1517645048673 102.47522853895
"3" 0.4 60.2606929285414 101.018982174391
"4" 0.6 59.7394496140644 99.9001399075027
"5" 0.8 59.0856292728977 98.5761664866141
"6" 1 57.9663083025465 97.0729750366103
"7" 1.2 57.0057535741565 95.8696474014351
"8" 1.4 55.8117747003489 94.5565224415872
"9" 1.6 54.9739331790943 93.1919138441381
"10" 1.8 54.0528252742837 91.5658984647875
"11" 2 53.1747212800994 90.6763675947283
"12" 2.2 51.8995899146303 89.5908509239095
"13" 2.4 50.4194890132347 88.6872804562385
"14" 2.6 49.0452000998775 87.8551393569335
"15" 2.8 47.0603372231533 86.8264836160727
"16" 3 45.2201112754468 85.6917247125901
"17" 3.2 43.9086589611158 84.9719388583673
"18" 3.4 42.8862183843103 84.2427688197838
"19" 3.6 41.2448075501721 83.1510425774786
"20" 3.8 39.8852286577606 82.1705257818083
"21" 4 38.2170958323545 81.2884050205722
"22" 4.2 36.7364666290225 80.4414826875809
"23" 4.4 35.1165069857987 79.9355349261587
"24" 4.6 32.970673993003 79.3230066711113
"25" 4.8 31.3232437047459 78.7586839828464
"26" 5 29.7421375397135 78.0402159937018
"27" 5.2 28.0671856804833 77.1260298556401
"28" 5.4 26.5061772738621 76.0099450612376
"29" 5.6 25.0040385323208 74.768065625392
"30" 5.8 23.5501464533336 73.7319289968423
"31" 6 22.8448815797462 73.2359951090988
"32" 6.2 21.395650179837 72.1617026601632
"33" 6.4 20.0688600772213 71.2202044709003
"34" 6.6 19.5582345808893 70.8222118533968
"35" 6.8 18.2518593540336 70.0810261854796
"36" 7 16.9471655277241 69.4695349177448
"37" 7.2 16.4091454949145 69.2336514256537
"38" 7.4 15.4582572351277 68.9149636718103
"39" 7.6 14.3674787224781 68.4210381063801
"40" 7.8 13.6045674551725 68.1893812875085
"41" 8 12.4171137425439 67.8551917537437
"42" 8.2 11.6833224347495 67.8868062257505
"43" 8.4 10.3507638132187 67.7940961138464
"44" 8.6 10.0068908922812 67.9615279834566
"45" 8.8 10.2943543365354 68.0077424579475
"46" 9 9.85228792660312 68.0061643758133
"47" 9.2 8.44486885923 67.9633862377813
"48" 9.4 7.06261998450378 67.7706043202814
"49" 9.6 5.81880377575818 67.2785757706457
"50" 9.8 5.29988332431632 66.5492908480729
"51" 10 4.81272289565818 65.2999617567596
"52" 10.2 4.51721409566371 64.1843566490754
"53" 10.4 4.53366141202696 62.7934648851493
"54" 10.6 4.79932167466365 61.3530658133116
"55" 10.8 5.30279697591652 60.8990995637445
"56" 11 6.51008458041561 59.3261558782755
"57" 11.2 7.5307123609785 58.0525722266635
"58" 11.4 8.54208728008106 56.8396856435845
"59" 11.6 9.46343717003535 55.8391308517832
"60" 11.8 10.6393016030424 54.8455142569159
"61" 12 11.8952897247405 53.8978326484964
"62" 12.2 13.1981818647531 52.9210134512003
"63" 12.4 14.102194272935 52.3714958110764
"64" 12.6 15.7869290144394 51.6162165017324
"65" 12.8 17.3425585069245 50.8465594481994
"66" 13 19.0975588369696 49.9612436466584
"67" 13.2 20.2770203145523 49.6276362982698
"68" 13.4 21.9567617913584 49.2546268832123
"69" 13.6 23.4017134493866 48.9321584553965
"70" 13.8 24.3636371638217 48.8034131188652
"71" 14 25.9405118956916 48.4214904573936
"72" 14.2 27.4084470955533 47.993972603678
"73" 14.4 29.3694153042452 47.2343827417387
"74" 14.6 30.7865520980366 46.8014137838083
"75" 14.8 31.815462685424 46.6937303637655
"76" 15 33.5307348164399 46.6529222350242
"77" 15.2 35.110834332832 46.6908155749599
"78" 15.4 36.4213566124962 46.8385957570407
"79" 15.6 37.8211621758706 47.1485890561324
"80" 15.8 39.5355487887585 47.3719807919161
"81" 16 41.0602379835728 47.6838910294909
"82" 16.2 41.6312105020151 47.9245396112295
"83" 16.4 43.1417364625052 48.4376106624144
"84" 16.6 43.7063892812112 48.8079688139305
"85" 16.8 44.1716524801892 49.0334258676832
"86" 17 45.0274919226369 49.5972710955057
"87" 17.2 45.7573650072366 49.9553164864198
"88" 17.4 46.4594528975965 50.2048905556423
"89" 17.6 47.4935936582993 50.5729514976102
"90" 17.8 48.1547762732532 50.8535815183315
"91" 18 49.8086533109769 51.3847182860989
"92" 18.2 50.5814593098783 51.5684718399674
"93" 18.4 51.6262967916619 51.7268811499391
"94" 18.6 52.9329938126893 52.0607427640088
"95" 18.8 53.688679360898 52.3061914590492
"96" 19 55.0971572168757 52.817185927763
"97" 19.2 55.5420850315391 52.964407079007
"98" 19.4 56.8338466351693 53.3529658919667
"99" 19.6 57.3795794757509 53.4654575230124
"100" 19.8 58.8726525588748 53.785214443531
"101" 20 60.0960064121864 54.1476377406182
"102" 20.2 60.5769935710733 54.2053174129549
"103" 20.4 61.3553234683301 54.3648597399601
"104" 20.6 62.4174083461987 54.6902487341007
"105" 20.8 63.2213974835582 54.9914575253151
"106" 21 64.5191100095067 55.4100669871181
"107" 21.2 65.6609667550728 55.8178787277567
"108" 21.4 66.5114798977371 56.1122425608753
"109" 21.6 67.7589688577257 56.6716169947394
"110" 21.8 68.5294953212704 56.7634306749689
"111" 22 69.4214339332783 56.9699198419797
"112" 22.2 70.7904916038109 57.1452778237734
"113" 22.4 71.3286808222147 57.15456040637
"114" 22.6 72.9435894802565 57.0861678656097
"115" 22.8 73.2443798232854 57.0160515554083
"116" 23 73.9385880075189 57.0535453071346
"117" 23.2 74.4889583088568 56.9337138113831
"118" 23.4 75.3667903222312 56.9234754435785
"119" 23.6 76.08896656259 57.0440831445344
"120" 23.8 76.990409256948 57.1614901882005
"121" 24 77.8615571809077 57.6878110507684
"122" 24.2 78.2869045639088 58.2951896493327
"123" 24.4 78.7814307007545 59.7031565424543
"124" 24.6 78.773312864985 60.6964767133936
"125" 24.8 78.3311230680878 61.8985657047469
"126" 25 77.9072348881411 62.4971034043738
"127" 25.2 77.2243147925629 63.5440658935585
"128" 25.4 76.1312448262786 64.2757276163985
"129" 25.6 74.7530598690194 65.1081678990568
"130" 25.8 74.0466893081346 65.3399782472089
"131" 26 72.8464207410858 65.7186882275692
"132" 26.2 71.4302630974671 65.9424687374094
"133" 26.4 69.7870019094361 66.0880710132941
"134" 26.6 68.4187709731979 66.0288212424405
"135" 26.8 66.8932980569817 65.9299432390217
"136" 27 65.3472823143463 65.6870924672922
"137" 27.2 63.8662132613044 65.2590970372082
"138" 27.4 62.4598903279489 64.7462325173653
"139" 27.6 61.1735710407781 64.2118474283475
"140" 27.8 59.8759994697609 63.5106914306267
"141" 28 58.6119805750678 62.6712051289007
"142" 28.2 57.2523943039771 61.6150640602775
"143" 28.4 56.0342403380734 60.6754400675389
"144" 28.6 55.1459071795623 59.99433930137
"145" 28.8 54.12316400551 59.2897526695429
"146" 29 52.9065768819655 58.3030311536326
"147" 29.2 51.9163307426303 57.1804689866525
"148" 29.4 51.0663750001785 56.2443469534852
"149" 29.6 50.3823438988571 55.3186458015342
"150" 29.8 49.6568342235744 54.0341771365472
"151" 30 49.0341654723823 52.9057612602746
"152" 30.2 48.6996680171501 52.1014869262042
"153" 30.4 48.3462729883377 51.0851418875276
"154" 30.6 47.655757771604 49.8749948376214
"155" 30.8 46.9134356201487 48.7748911203305
"156" 31 46.0953200538937 47.6253921834445
"157" 31.2 45.3434921655946 46.941914494613
"158" 31.4 43.9534965859377 45.656910807539
"159" 31.6 43.2253577253931 44.676846608673
"160" 31.8 42.5577305017372 43.7944690407908
"161" 32 41.560867825569 42.3625016942636
"162" 32.2 41.0401708491643 41.8200292248003
"163" 32.4 39.7801188552109 40.795963904147
"164" 32.6 38.5761379570201 39.7875669660318
"165" 32.8 37.8426651863741 39.0681859622338
"166" 33 36.9172595325007 38.1589725806842
"167" 33.2 36.3269008123509 37.7243642420095
"168" 33.4 35.5321341697721 37.0964516759014
"169" 33.6 34.5487192688534 36.2787514891978
"170" 33.8 34.1362417871165 35.8536625922224
"171" 34 33.6756623369876 35.4514695867056
"172" 34.2 33.2190443929373 35.1082479792195
"173" 34.4 33.1444154325635 35.0831515489275
"174" 34.6 33.042449311533 35.0301889452345
"175" 34.8 32.8708090955254 34.9046937018441
"176" 35 32.8096571059829 34.8603334415229
"177" 35.2 32.1620932081225 34.3008948121611
"178" 35.4 31.5323425451823 33.7759632553245
"179" 35.6 31.1155105317875 33.4971156348744
"180" 35.8 30.1859408667976 32.6259265706473
"181" 36 29.5837485579305 31.9839758100935
"182" 36.2 28.5910115391322 31.206163034864
"183" 36.4 27.2560636978043 30.4216513318842
"184" 36.6 26.0243716432963 29.9684088782273
"185" 36.8 24.9805758898624 29.7002139464556
"186" 37 23.9282313589528 29.4623067861729
"187" 37.2 23.1172490775129 29.2795223855722
"188" 37.4 21.7671325395344 28.6640295343143
"189" 37.6 21.4590975263005 28.566039445505
"190" 37.8 19.6746411257939 27.9977667801269
"191" 38 18.8616538966582 27.6890133816911
"192" 38.2 17.3600690135444 27.252496962932
"193" 38.4 16.5012594419277 26.9817853510177
"194" 38.6 15.6465148681621 26.7274021954559
"195" 38.8 14.9875679275289 26.521198748579
"196" 39 14.9651222601504 26.5103766747747
"197" 39.2 14.5700924111346 26.4660022166977
"198" 39.4 14.4368775013612 26.4834990039851
"199" 39.6 14.6212446784909 26.5126845136134
"200" 39.8 14.6214922037561 26.6613430432649
"201" 40 14.468821940406 26.6961095506401
"202" 40.2 13.8609856150697 26.5663766507133
"203" 40.4 14.0460939053462 26.5831475732928
"204" 40.6 13.1173273310335 26.2779299798014
"205" 40.8 12.8345770562806 26.0670783730135
"206" 41 12.6054017309559 25.5122048652539
"207" 41.2 12.4350361293331 23.8414968159775
"208" 41.4 12.4128631776497 23.7602973672065
"209" 41.6 12.9662457652919 22.2961910724848
"210" 41.8 13.6593718931973 21.5539173010154
"211" 42 14.4375129113708 20.7868888432824
"212" 42.2 15.6925253161754 19.8306597189246
"213" 42.4 17.1184415519321 18.9529883316687
"214" 42.6 17.8596959964412 18.633760861685
"215" 42.8 19.4091189483586 18.0497380179597
"216" 43 21.003267847794 17.7890933672494
"217" 43.2 21.7788135821361 17.646970162529
"218" 43.4 23.5930738019051 17.487867694833
"219" 43.6 24.6694052094033 17.3630075669599
"220" 43.8 25.8048992881642 17.0474661115186
"221" 44 27.2222041642878 16.5338693797427
"222" 44.2 28.5706595923802 15.9494644594003
"223" 44.4 29.9501987459889 15.6154363180483
"224" 44.6 31.5420749310334 15.4156929685283
"225" 44.8 32.7767656931022 15.3241739394041
"226" 45 33.4814457391205 15.4337538831021
"227" 45.2 35.1093644573659 15.4564057718339
"228" 45.4 37.1364439196932 15.558469651136
"229" 45.6 38.1930644769632 15.6391261021328
"230" 45.8 39.631453294419 15.6974595945989
"231" 46 41.2270755052095 15.8918810136435
"232" 46.2 42.3285740717831 15.9808393918162
"233" 46.4 43.2830907900211 16.3743767250673
"234" 46.6 44.6313125124346 16.6246118119806
"235" 46.8 45.885637833649 16.9609646723759
"236" 47 47.238121392128 17.3335290058712
"237" 47.2 48.4633538815892 17.812923926303
"238" 47.4 49.1674858759197 18.0963153894243
"239" 47.6 50.6048654046317 18.6997155195944
"240" 47.8 51.7527707355618 19.4009881093045
"241" 48 52.5669209225123 19.9884190289983
"242" 48.2 53.5121071493671 20.979582020774
"243" 48.4 54.2040178725409 21.7892872876734
"244" 48.6 54.9519449928716 22.7885674851471
"245" 48.8 55.5238681411895 23.8364877760985
"246" 49 55.8470178338389 24.8788882394587
"247" 49.2 56.4362913457619 26.0995643253555
"248" 49.4 56.6415811391196 26.5246178605855
"249" 49.6 57.221225489722 27.8566601960886
"250" 49.8 57.6042316355247 28.685268376717
"251" 50 57.966047707176 30.0832670783213
"252" 50.2 58.353264772273 31.1704628243365
"253" 50.4 58.5930161486128 31.9594087683783
"254" 50.6 58.980450668805 33.5774516033171
"255" 50.8 58.9262963015476 34.1013001288767
"256" 51 59.0141783388988 35.6349273636412
"257" 51.2 59.1457484535671 37.3009321410024
"258" 51.4 59.3368339350235 38.430863359061
"259" 51.6 59.1588369425751 39.7107507315529
"260" 51.8 58.8824143382243 41.0223557253385
"261" 52 58.3980998863625 41.8848453441764
"262" 52.2 57.5443395588668 43.1919509613658
"263" 52.4 56.7098523054636 44.3046807573351
"264" 52.6 56.4010635420987 44.618547623002
"265" 52.8 55.3647381394171 46.006293338572
"266" 53 54.4822789836337 46.9328800243458
"267" 53.2 53.4647005160711 48.1236420795818
"268" 53.4 52.6837967949425 49.0036528264439
"269" 53.6 51.8094872672286 50.1126333792644
"270" 53.8 50.9230826092136 51.2887811583458
"271" 54 50.3386976769391 51.636432828292
"272" 54.2 49.495619042998 52.5533813254988
"273" 54.4 48.8330728451587 53.2188226208735
"274" 54.6 47.6759319521346 54.3805032901636
"275" 54.8 46.7397639637229 55.2580777945426
"276" 55 46.1866625373116 55.6769368979816
"277" 55.2 44.8549774203616 56.0788546256496
"278" 55.4 43.8427559189448 56.3427223646942
"279" 55.6 42.7280858908444 56.5784272644384
"280" 55.8 41.599277963846 56.4638661268731
"281" 56 41.3323259471955 56.3478424690067
"282" 56.2 40.3123667710519 56.0744827315616
"283" 56.4 39.2550575959144 55.6053399968987
"284" 56.6 38.2955436376285 55.2075849891985
"285" 56.8 37.5986561723265 54.8478325386244
"286" 57 36.4115207834386 54.2780519677253
"287" 57.2 35.4661807784724 53.9640795233518
"288" 57.4 34.7257519136186 53.6632609221095
"289" 57.6 34.3995169903479 53.3307060410663
"290" 57.8 33.142830143617 52.794807495565
"291" 58 32.4867239499496 52.4288703262923
"292" 58.2 31.4422472104902 51.9849080726806
"293" 58.4 31.3560174068383 51.8788339196332
"294" 58.6 30.3108362017861 51.4745025983687
"295" 58.8 30.1530425274241 51.4226042425079
"296" 59 28.7222146321292 51.0327306163061
"297" 59.2 27.9258329325613 50.9222412069877
"298" 59.4 26.8709576865646 51.0359689852933
"299" 59.6 25.8996891357735 51.2565088378944
"300" 59.8 25.4366927345368 51.3453907699671
"301" 60 25.2387119170545 51.3572651114862
"302" 60.2 24.8110641988123 51.3677146146822
"303" 60.4 24.5895833389912 51.4301481284279
"304" 60.6 23.6463917296594 51.5059399696611
"305" 60.8 23.5762393481972 51.5626374984974
"306" 61 22.6143541570364 51.4487534735298
"307" 61.2 21.9682569098532 51.2312049584122
"308" 61.4 21.2920447467261 50.5645993776587
"309" 61.6 21.1999013384452 50.4054411136154
"310" 61.8 20.7816954485335 49.128962243985
"311" 62 20.7524081781352 47.9288478137408
"312" 62.2 21.1676482199424 47.3633245767748
"313" 62.4 21.4645679481612 46.7876430004043
"314" 62.6 22.3897981958107 45.6740270105864
"315" 62.8 23.3128461272089 45.0566790669585
"316" 63 24.314669300163 44.9056043928622
"317" 63.2 25.7509028160838 44.6472768484225
"318" 63.4 27.1958372813153 44.5995083785091
"319" 63.6 29.1092367009268 44.8255831057294
"320" 63.8 30.3506671427906 45.4123477025384
"321" 64 31.6047264565624 46.4294678667172
"322" 64.2 31.649476070884 46.5505628193813
"323" 64.4 32.7851469369639 47.2874194704094
"324" 64.6 34.2359228029919 48.6835690767408
"325" 64.8 34.9424767612018 49.3934389279577
"326" 65 36.0181881215789 50.3803827286278
"327" 65.2 36.6757080338412 51.2995189549662
"328" 65.4 37.3494687131834 52.1309131232999
"329" 65.6 37.951664971914 53.249265309039
"330" 65.8 38.5636253607471 54.6390102684708
"331" 66 38.6564007341156 55.1885256469684
"332" 66.2 38.8712333906655 56.1696680189619
"333" 66.4 39.1751063489017 56.9825983975726
"334" 66.6 39.7041303030493 58.464181471138
"335" 66.8 40.1201541705331 59.2114566384382
"336" 67 40.7045101930799 60.4750972666888
"337" 67.2 40.8157560365468 60.9521396197949
"338" 67.4 41.3888499781598 62.3023991460188
"339" 67.6 41.4475923871478 63.1643479829496
"340" 67.8 41.4749018013687 63.3306776197804
"341" 68 41.9161215868 64.8224174804682
"342" 68.2 42.0836456296991 65.5822948142581
"343" 68.4 42.2718873193727 65.9840299963051
"344" 68.6 42.3812528404302 66.4115726207966
"345" 68.8 42.3715832596634 66.5622558414839
"346" 69 42.3982806740154 67.3790063113593
"347" 69.2 42.450613239187 68.1617670386457
"348" 69.4 42.4546425241688 68.088472669406
"349" 69.6 42.5860054186163 69.4099817586427
"350" 69.8 43.232911469454 70.7908001591723
"351" 70 44.0246482340901 73.0982731735195
"352" 70.2 44.0952781684236 74.7674908782512
"353" 70.4 44.548448618517 75.0825250518004
"354" 70.6 44.5484171250729 75.2580688697241
"355" 70.8 44.2363209189404 75.8392971514904
"356" 71 43.5538669733491 77.2529061815191
"357" 71.2 43.237187095325 78.2942660746578
"358" 71.4 42.8541505856683 79.5262315733016
"359" 71.6 42.7930776347309 80.9944996739596
"360" 71.8 42.5346426320156 82.2382019793507
"361" 72 41.8945939990918 83.6622818268124
"362" 72.2 41.0994081178414 84.5311193927747
"363" 72.4 40.436658572766 85.1794457279753
"364" 72.6 39.6303195572916 85.8563218268023
"365" 72.8 39.2621235131627 86.1957412947244
"366" 73 38.2919815656672 87.0708350423113
"367" 73.2 37.4888935951047 87.9627596586239
"368" 73.4 36.277694205223 88.4551382151732
"369" 73.6 35.3387689538704 88.9235422031205
"370" 73.8 34.1086973010605 89.3053776267768
"371" 74 33.6395855826503 89.3645168428775
"372" 74.2 32.0867112653068 89.8294563995342
"373" 74.4 30.6540747927661 89.9305197456766
"374" 74.6 29.7199604748652 90.001889181948
"375" 74.8 28.4404309875687 89.9172218707584
"376" 75 27.8165702878433 89.8966360273173
"377" 75.2 26.247582911507 89.2047326173859
"378" 75.4 25.1451628003241 88.615684345754
"379" 75.6 24.6352056571394 88.3014456621134
"380" 75.8 23.6936056024667 87.7594430258635
"381" 76 23.4360963271944 87.5406760990636
"382" 76.2 22.5786723924819 86.9053056291985
"383" 76.4 21.6787012322316 86.1164487423554
"384" 76.6 21.0071999663435 85.5408623307321
"385" 76.8 20.1078334392912 85.0302949170721
"386" 77 19.374540221143 84.6428464538272
"387" 77.2 17.9262493297073 83.8600693290385
"388" 77.4 17.302323317003 83.4926666835454
"389" 77.6 16.0894371613057 82.8459024059703
"390" 77.8 15.0249517326518 82.3441507752692
"391" 78 14.2044031352383 81.9445644962795
"392" 78.2 13.0421342275482 81.2975680023063
"393" 78.4 12.4485339500421 81.0075811569813
"394" 78.6 11.5243274244044 80.3871237580991
"395" 78.8 10.8720139764875 80.0169778329651
"396" 79 9.8662232272363 79.4499324644946
"397" 79.2 9.12985557750967 79.1147324481251
"398" 79.4 8.46794679550986 78.8621989186622
"399" 79.6 8.10434100363952 78.6701673286609
"400" 79.8 8.04893052255552 78.6197324506204
"401" 80 7.7167418516033 78.4136843034429
"402" 80.2 7.1346254488356 78.1911429183045
"403" 80.4 6.45811404279613 77.534351090482
"404" 80.6 5.94854035915971 77.0089729542242
"405" 80.8 5.50159859158259 76.0237038405539
"406" 81 5.38456408466621 75.2130157809335
"407" 81.2 5.40882815565652 74.0146807355321
"408" 81.4 5.55042396017792 72.9574567942158
"409" 81.6 5.77272381707896 72.2829906142144
"410" 81.8 5.95968820419861 71.0284713448024
"411" 82 6.43838959609865 70.2745828622791
"412" 82.2 7.09743293121578 69.7537032668361
"413" 82.4 8.56899951893315 69.0184427504636
"414" 82.6 9.5317041349572 68.6609284863464
"415" 82.8 10.81843900473 68.0139144727471
"416" 83 11.4894968344648 67.7135274444924
"417" 83.2 13.4972450520193 67.0511050657331
"418" 83.4 14.5551090864267 67.2646730921748
"419" 83.6 15.7524164864932 67.4115595561184
"420" 83.8 17.2827350529337 67.779538272805
"421" 84 18.1658130886075 68.0361734888418
"422" 84.2 19.5413012383973 68.553494374859
"423" 84.4 20.1814121241352 68.7454931492778
"424" 84.6 20.6250841251295 68.9764550341509
"425" 84.8 21.4765952176649 69.7141956932476
"426" 85 22.0020742086255 70.5982477773934
"427" 85.2 22.7444088143628 71.2504810951885
"428" 85.4 24.2199273590516 72.2141287789965
"429" 85.6 25.3069304686367 72.7670893819261
"430" 85.8 25.6024552496133 72.9211306552655
"431" 86 26.6692470495666 73.3054142489223
"432" 86.2 28.4507943168773 73.8526459023927
"433" 86.4 28.884329341614 74.0176857851788
"434" 86.6 29.7450830249502 73.9520945037639
"435" 86.8 30.4583784803855 74.0983520256757
"436" 87 31.399390668066 74.4662385192264
"437" 87.2 31.5052213141397 74.2651020384644
"438" 87.4 33.6291584388359 74.1125623634509
"439" 87.6 34.3057173056392 74.1406753269328
"440" 87.8 35.755559021531 74.082196226229
"441" 88 36.5873995419024 74.3009729081018
"442" 88.2 37.7702377495765 74.5498427218953
"443" 88.4 38.6565231723504 74.8439289091826
"444" 88.6 39.9752880903637 75.7542644091868
"445" 88.8 40.2598879557957 76.1016220321952
"446" 89 41.1376816546598 76.7994661035986
"447" 89.2 41.9161474628624 78.0419457357158
"448" 89.4 42.3492127014653 78.7507072293172
"449" 89.6 42.8826090008093 79.5753740507224
"450" 89.8 43.3244543399726 80.6293558574631
"451" 90 43.8343090756892 81.7139694823356
"452" 90.2 44.0424612257854 82.6226186670222
"453" 90.4 44.6640377651235 83.9723355883305
"454" 90.6 44.9428801960953 85.7203535672994
"455" 90.8 44.9667403747325 86.6473997494225
"456" 91 44.7967611305012 87.9216825423471
"457" 91.2 44.4103566896223 88.6267603427769
"458" 91.4 43.7678376561157 90.050423687206
"459" 91.6 43.1981416017275 90.9792632682582
"460" 91.8 42.595670766202 91.7607612112902
"461" 92 41.7783925820825 92.4831594208591
"462" 92.2 40.9724749051618 93.1982086675101
"463" 92.4 40.1676992809334 93.6916979486432
"464" 92.6 39.0853890564225 94.3962597907976
"465" 92.8 37.9821086770246 94.6913305943342
"466" 93 36.7566631274477 94.8904589654308
"467" 93.2 35.9586589124066 94.8294939707753
"468" 93.4 34.6861708594023 94.961125667338
"469" 93.6 33.2747011358584 94.8675092517089
"470" 93.8 32.2767262581975 94.7356074844276
"471" 94 31.0603896665636 94.4492304761953
"472" 94.2 30.0858222963751 94.2426793322421
"473" 94.4 28.7477153966174 93.5667126016428
"474" 94.6 28.1737363838112 93.2331555412111
"475" 94.8 26.583160344947 92.3278532420282
"476" 95 25.8678116678817 91.4107802705296
"477" 95.2 25.5370045867392 90.758511089744
"478" 95.4 25.5000274303723 90.032853908112
"479" 95.6 25.4005497979206 88.8856347663845
"480" 95.8 25.5458691419415 87.9608370841819
"481" 96 25.8070486529728 86.7980253270065
"482" 96.2 25.9860995544983 85.9648737261331
"483" 96.4 26.1395637630461 85.1559341482067
"484" 96.6 26.4856422665699 84.0016333654478
"485" 96.8 27.2818420323459 83.1697123628764
"486" 97 27.660494917602 82.686506867883
"487" 97.2 28.3187661551533 81.3452377076343
"488" 97.4 28.654770944781 80.1259695794469
"489" 97.6 29.1051167580325 79.1570019201127
"490" 97.8 29.4012141881787 78.0025784420378
"491" 98 29.6798698684232 77.4746086372567
"492" 98.2 29.8223779165364 77.2088603596718
"493" 98.4 30.543176455481 75.7397369753014
"494" 98.6 30.8777299307782 75.3050406362607
"495" 98.8 31.2994620898285 74.3540544226447
"496" 99 31.8870589592589 73.5229207194545
"497" 99.2 32.4860922161122 72.5803061334972
"498" 99.4 33.0377351226154 71.9121718910465
"499" 99.6 33.9328424597719 70.6561176914787
"500" 99.8 34.300003484162 70.075797445734
"501" 100 35.1202351091693 69.235095503492
"502" 100.2 35.8500487438348 68.497402130457
"503" 100.4 36.7196848105644 67.7268432192444
"504" 100.6 37.2146422845973 67.2850451812098
"505" 100.8 37.7812651163731 66.8170334739673
"506" 101 38.6911782393119 66.1958624709733
"507" 101.2 39.7410194109856 65.7893689162779
"508" 101.4 40.4910617380367 65.506465171287
"509" 101.6 41.6563893878943 65.2556778056507
"510" 101.8 42.6073894773329 65.0454549155932
"511" 102 43.7395897239507 64.9523875939529
"512" 102.2 44.4224026117798 64.9871573061468
"513" 102.4 45.9868133026956 64.9352433435154
"514" 102.6 46.6272995853947 65.0576120997688
"515" 102.8 47.6641020413475 65.4668280035446
"516" 103 48.5630210320462 65.9231842535228
"517" 103.2 49.3324894982618 66.2721620142067
"518" 103.4 49.9142881862328 66.6503797797689
"519" 103.6 50.7621990178304 67.121502481404
"520" 103.8 51.4109116335256 67.6246172605063
"521" 104 52.3312191584629 68.3055633396421
"522" 104.2 52.4568940329229 68.5565987697017
"523" 104.4 52.8731197358159 69.0976444553557
"524" 104.6 53.070286587373 69.292909972895
"525" 104.8 53.507805008745 69.5938387677756
"526" 105 54.3202702642401 70.361707168943
"527" 105.2 54.3825924148242 70.5065236594189
"528" 105.4 55.5027127864392 71.150219767153
"529" 105.6 55.8967579198654 71.6049560491084
"530" 105.8 56.5582285526872 72.1078978366162
"531" 106 56.4804145989478 72.0923930840724
"532" 106.2 56.5595488372783 72.1561991284293
"533" 106.4 56.6125038586482 72.1647035927607
"534" 106.6 56.9141055886407 72.8081581086105
"535" 106.8 57.4287052366147 73.9503299774429
"536" 107 57.9753270742511 75.6417350719465
"537" 107.2 57.8752598003938 76.3040478927544
"538" 107.4 57.7875864863565 76.520283254094
"539" 107.6 56.9287955538392 77.5677535567197
"540" 107.8 56.5026720161646 77.9248034614035
"541" 108 55.4944069415197 79.2648677455604
"542" 108.2 53.8074340170373 81.3097055588314
"543" 108.4 52.0989380888319 83.1187673119213
"544" 108.6 50.6593778723596 84.9296581004704
"545" 108.8 49.5178469087695 87.082430190536
"546" 109 48.4879483107039 90.0523916860278
"547" 109.2 48.7664704418181 91.9446016369486
"548" 109.4 50.0644339519486 93.1069520847245
"549" 109.6 51.4573806655438 92.8751550898912
"550" 109.8 52.0036342787184 91.7039702738911
"551" 110 52.0068885555629 90.1907018928845
"552" 110.2 51.3918302319629 88.5173715870245
"553" 110.4 49.9481095856801 86.8295024351728
"554" 110.6 46.9402611288745 85.2732459536668
"555" 110.8 43.6640617233029 84.7754360999045
"556" 111 40.3736624058851 85.3559859066134
"557" 111.2 36.8526287335668 85.6490949270706
"558" 111.4 34.2307940503353 84.7584741129141
"559" 111.6 33.8083981572806 83.6147575006362
"560" 111.8 34.4944626138772 81.9179542890102
"561" 112 36.4742251770296 80.0311616077578
"562" 112.2 38.4600997643394 79.7481252772245
"563" 112.4 41.7612672776822 79.8677775721283
"564" 112.6 44.6042223036629 80.6294418512645
"565" 112.8 46.8360927559213 80.8198676702835
"566" 113 47.1847161054838 80.8827323116465
"567" 113.2 47.2801274767854 80.8033479509581
"568" 113.4 47.1724437443825 80.7601035957686
"569" 113.6 47.2262238127946 80.7990688203909
"570" 113.8 47.1173339613212 80.8816904785035
"571" 114 47.1984022501631 80.6241872544897
"572" 114.2 47.1456894892984 80.4115586553637
"573" 114.4 46.9125383048142 80.2394554747942
"574" 114.6 46.2775370371731 79.7455614557303
"575" 114.8 45.0034493840489 79.1822747070686
"576" 115 43.5827123599641 78.9487449094121
"577" 115.2 42.287708325436 78.8162460706128
"578" 115.4 40.9595763634418 78.8042124236858
"579" 115.6 40.3241339873845 78.7132829993801
"580" 115.8 39.1794524037754 78.6286952548241
"581" 116 37.884970305454 78.5433184541577
"582" 116.2 36.9842863626503 78.4164608698428
"583" 116.4 35.5045293799423 78.5502101007514
"584" 116.6 34.1710683662172 78.7247332195102
"585" 116.8 33.4428179367097 78.8703874621674
"586" 117 31.8508064734097 79.2254825797889
"587" 117.2 30.8686761890871 79.2977308831847
"588" 117.4 30.2507882977193 79.338975918562
"589" 117.6 28.5084080436019 79.3265423839767
"590" 117.8 27.2280513953024 79.3356200442362
"591" 118 25.9482305840953 79.4728550811754
"592" 118.2 24.5234335787872 79.7380988797041
"593" 118.4 24.0115310705344 79.7816987057623
"594" 118.6 22.4262072452656 80.133257639974
"595" 118.8 21.4322351614739 80.3685987632462
"596" 119 20.1337223946246 80.4364512035943
"597" 119.2 19.0812026061867 80.5932551059988
"598" 119.4 18.3494598595553 80.6157202708947
"599" 119.6 17.392922010116 80.6774944546908
"600" 119.8 17.1641449981087 80.6152193488151
"601" 120 16.031085818996 80.3408477827955
"602" 120.2 15.4039762977441 80.0935216491508
"603" 120.4 13.828974948521 79.0629026341375
"604" 120.6 13.0026143111399 78.0369423684591
"605" 120.8 12.4712162883891 76.9926183566696
"606" 121 12.2446675400121 76.3907859795338
"607" 121.2 11.9781589847748 75.2866407265913
"608" 121.4 11.8958090212504 74.1464414175909
"609" 121.6 11.6864667868052 72.7199787031103
"610" 121.8 11.7942527495656 71.4396153785429
"611" 122 11.9854600501725 70.2318543676196
"612" 122.2 12.1033125718807 69.3705232612859
"613" 122.4 12.3030972039723 68.1737767609553
"614" 122.6 12.6479267886535 66.9505481185283
"615" 122.8 13.1234088704418 65.461618298552
"616" 123 13.5095535358615 64.4814741244197
"617" 123.2 14.0071122801497 62.9572891231304
"618" 123.4 14.4534588015494 62.1205726783678
"619" 123.6 15.1667114843385 60.8450497535509
"620" 123.8 15.791652383151 59.8154386355283
"621" 124 16.1495873062038 59.0463578168537
"622" 124.2 16.8885770792546 57.6725396201376
"623" 124.4 17.4525515164111 56.3591453105193
"624" 124.6 18.0819440489577 55.0757265497945
"625" 124.8 18.6410506035575 53.8168140781363
"626" 125 19.466195340625 52.3023680122863
"627" 125.2 20.3154188004117 51.3298455423616
"628" 125.4 21.4866336034892 50.148899596066
"629" 125.6 22.3055554611535 49.2649912408871
"630" 125.8 23.3114759794262 48.4597698280884
"631" 126 24.4038412824989 47.7900381503223
"632" 126.2 25.8416316632587 47.2829528437857
"633" 126.4 26.9276515091892 46.942234529137
"634" 126.6 28.7875476052219 46.7231418560868
"635" 126.8 30.5804765282258 47.2471091605942
"636" 127 31.5827906800651 47.2953995457579
"637" 127.2 32.8769986148871 47.4526967045296
"638" 127.4 33.8649975761307 47.7461710958943
"639" 127.6 35.3106101181727 48.6718938413708
"640" 127.8 36.1548819715263 49.5331779045966
"641" 128 36.6626871392603 50.53550428716
"642" 128.2 37.332864292418 51.6386823467582
"643" 128.4 37.7874067288003 52.6660960115
"644" 128.6 38.1810270538744 53.9394890756456
"645" 128.8 38.5025504501098 55.2250954642822
"646" 129 38.6780896173144 56.395851872167
"647" 129.2 39.0320476852057 57.9317959433641
"648" 129.4 39.1122903240939 59.5111135342901
"649" 129.6 38.9426827658891 60.6783871397191
"650" 129.8 38.783505487332 62.2232619887609
"651" 130 38.4797637401274 63.287261345935
"652" 130.2 38.1806664041125 64.3855232055846
"653" 130.4 38.0490961380049 65.0497371485252
"654" 130.6 37.8429398507958 65.6100123711512
"655" 130.8 37.9236135977883 65.6273463841615
"656" 131 37.8173548069819 65.6762583668201
"657" 131.2 37.7392471377486 65.8443044904053
"658" 131.4 37.603572574131 66.1647929787323
"659" 131.6 37.6638578872087 66.4793420750579
"660" 131.8 37.5393618142012 66.8112238646147
"661" 132 37.6699920727174 67.9278008913084
"662" 132.2 38.150326758556 68.86678562935
"663" 132.4 39.1498855941681 69.5968663985636
"664" 132.6 39.865179858271 70.0847000893976
"665" 132.8 40.0884428908184 70.3606005898616
"666" 133 40.2880750952609 70.4578543457322
"667" 133.2 40.5071689211275 70.4893405141867
"668" 133.4 41.0826299758156 70.7887904006668
"669" 133.6 41.3863096295491 70.8244949306467
"670" 133.8 41.4528458027964 70.8026542722716
"671" 134 41.9835890875542 70.941918711432
"672" 134.2 42.8697208760687 71.1168755117709
"673" 134.4 43.7731607149691 71.0699670088054
"674" 134.6 45.5167855367372 70.9795338371038
"675" 134.8 46.7898376031555 70.8014411719503
"676" 135 48.0788276348259 70.6515645293392
"677" 135.2 49.2151406921303 70.474478711131
"678" 135.4 50.8294418335151 70.213673719871
"679" 135.6 52.5947823009327 69.9976673328897
"680" 135.8 53.7687333411038 70.0798335448385
"681" 136 55.548694370678 70.3400311624818
"682" 136.2 56.8845249558334 70.7657626477289
"683" 136.4 58.4832811132187 71.6583749247787
"684" 136.6 59.8253959916423 72.4360645968447
"685" 136.8 61.0993426651388 73.3202671921784
"686" 137 62.4226747114333 74.4482430571564
"687" 137.2 63.4994637392602 75.7379720952217
"688" 137.4 64.2140831353929 76.844866784964
"689" 137.6 64.8016555446768 78.001216574548
"690" 137.8 65.088770588659 79.1123267883654
"691" 138 65.3267749534881 80.139061680458
"692" 138.2 65.6076246813557 81.3843874064609
"693" 138.4 65.8785631218122 82.9024925313437
"694" 138.6 66.1809783258724 84.1754118781426
"695" 138.8 66.5111265211305 85.5047369167476
"696" 139 66.6684796987364 86.650556212775
"697" 139.2 66.7449893450957 88.290826773229
"698" 139.4 66.5209726249331 89.5740337659825
"699" 139.6 66.2247578674512 90.7982871736831
"700" 139.8 65.8173281323842 92.0001018170449
"701" 140 65.1167424459589 93.5663468321952
"702" 140.2 64.573367169875 94.9629996584215
"703" 140.4 63.8148234443939 96.1994369281943
"704" 140.6 63.4241284814003 96.8583168675311
"705" 140.8 62.7399755842513 97.5957413528834
"706" 141 61.6293404676996 98.4138113378345
"707" 141.2 60.5357944535527 98.9346988290341
"708" 141.4 59.0115173719862 99.2956475789964
"709" 141.6 57.6506458362675 99.3210953302548
"710" 141.8 56.2739155837451 99.2285126763816
"711" 142 54.6506274252935 98.9682914883342
"712" 142.2 53.3532973080433 98.4178391649848
"713" 142.4 52.2769672376285 97.5105168342388
"714" 142.6 51.4019998114512 96.7747984933306
"715" 142.8 50.1407423038931 95.5595444723885
"716" 143 49.3695880991923 94.5618177097301
"717" 143.2 48.2944954871935 93.0217965154878
"718" 143.4 47.5713428834156 91.5482546503899
"719" 143.6 47.0888863472323 90.1799632647963
"720" 143.8 46.5037529031832 88.8011141488287
"721" 144 45.8854336495575 87.630808499925
"722" 144.2 45.3722694626842 86.4082000809001
"723" 144.4 44.6957504973163 85.1143212302374
"724" 144.6 44.3910582817351 83.5876211498235
"725" 144.8 44.1454610940281 82.3060389442624
"726" 145 43.8782787205213 80.6624873037375
"727" 145.2 43.5591810171816 78.7230639435416
"728" 145.4 43.4829377840832 77.5838878518134
"729" 145.6 43.5639965521848 75.8019461024411
"730" 145.8 43.8557562434459 74.1577084511756
"731" 146 44.4499938164128 73.4185471291933
"732" 146.2 45.2068250775336 71.9283343305343
"733" 146.4 45.9232712672471 70.7006890001666
"734" 146.6 46.5656831141022 69.2211927478589
"735" 146.8 47.5511331231764 67.7336687353932
"736" 147 48.7960160778524 66.8915605830712
"737" 147.2 50.1345938738342 66.2364230458804
"738" 147.4 51.3599028688128 65.689540799223
"739" 147.6 53.051106399471 65.2548481437727
"740" 147.8 54.6549873437934 65.254821505925
"741" 148 55.9720200426487 65.6678692164095
"742" 148.2 57.2885346408411 66.163671265901
"743" 148.4 58.4427604487154 66.7918852930993
"744" 148.6 58.9527347851432 67.2837290973665
"745" 148.8 59.9176981902373 68.1590163385261
"746" 149 60.6273032811616 68.9246579014774
"747" 149.2 60.9214696341039 69.3240803954373
"748" 149.4 61.6188952815249 70.0891279072874
"749" 149.6 62.3465102092049 71.0077499626689
"750" 149.8 62.8890960812663 71.3732596145834
"751" 150 63.3310679572731 72.02526066492
"752" 150.2 64.1984957706632 72.6241126212268
"753" 150.4 65.2547394046069 73.1697094992363
"754" 150.6 66.1753368917544 73.4413694600316
"755" 150.8 66.2563590792028 73.425867996365
"756" 151 66.2622100773049 73.4487155407438
"757" 151.2 66.3625557328957 73.4407832505834
"758" 151.4 66.6407635139264 73.4080614603494
"759" 151.6 67.6851869252149 73.4125610145679
"760" 151.8 68.9429306839236 73.0470212769673
"761" 152 70.1672290615086 72.4441419893235
"762" 152.2 71.0469665496395 71.899835870829
"763" 152.4 72.4337671613266 71.273237047643
"764" 152.6 73.8443591884745 70.6786552876995
"765" 152.8 75.2038878690683 70.0336907395525
"766" 153 76.5953204169417 69.4126294838656
"767" 153.2 77.8493988513875 68.9488011860186
"768" 153.4 78.927091870298 68.6521393270869
"769" 153.6 80.5448209499461 68.2495618072819
"770" 153.8 81.3035269113754 68.1996288499838
"771" 154 82.9723805124604 68.0593029273462
"772" 154.2 84.227077204618 68.3392398280465
"773" 154.4 85.5889777517497 68.9382930710331
"774" 154.6 86.5905655342866 69.5812469671398
"775" 154.8 87.9266218558731 70.6637328356574
"776" 155 88.9734409001022 72.2311241236618
"777" 155.2 89.6386597608049 73.4188304233777
"778" 155.4 90.111656245001 74.672733184259
"779" 155.6 90.4675048179303 76.4729882098273
"780" 155.8 90.156935098791 77.9379034366243
"781" 156 89.4440408678067 79.8011841286208
"782" 156.2 88.7635734721876 80.9311730854318
"783" 156.4 88.0634944914908 81.7906128470773
"784" 156.6 86.8329493528883 82.9484933867131
"785" 156.8 85.6741972403006 83.9807613959592
"786" 157 84.7010901418368 84.7109105254832
"787" 157.2 83.880196032971 85.3031761753087
"788" 157.4 82.7235869638928 86.1658845224626
"789" 157.6 81.92881193952 86.6770961214352
"790" 157.8 81.0066490988609 87.3732431361884
"791" 158 79.7334821078531 88.2967517916137
"792" 158.2 78.8589840092078 88.8963322437616
"793" 158.4 77.6277306198689 89.544068792348
"794" 158.6 76.4359002838895 90.1327771766327
"795" 158.8 75.4407967905285 90.7871978913953
"796" 159 74.4463139866335 91.349166318987
"797" 159.2 73.5255372630799 92.1815795898552
"798" 159.4 72.4034614424616 93.217004503437
"799" 159.6 71.7081935664973 94.0770567296395
"800" 159.8 70.357435286886 95.4679526767362
"801" 160 69.3130474650081 96.4895216582036
"802" 160.2 67.9880281626261 97.492662120352
"803" 160.4 66.6947254486202 98.267488540267
"804" 160.6 65.5155137919617 98.8520776484744
"805" 160.8 64.4211280212381 99.3512087084845
"806" 161 62.8661544036981 99.6793991481463
"807" 161.2 61.3514977721884 99.8057486581584
"808" 161.4 59.7255568017499 99.548217205105
"809" 161.6 58.7022710146284 99.351881621007
"810" 161.8 57.7956229897963 99.1167427901857
"811" 162 56.1089430194835 98.850969799966
"812" 162.2 54.9071647531591 98.6804780219024
"813" 162.4 53.8689285687313 98.6631033681999
"814" 162.6 52.6517786163136 98.6152871907015
"815" 162.8 51.0393886519766 98.5278979203363
"816" 163 50.2355196356423 98.5563039284843
"817" 163.2 49.2308311856216 98.6765052605912
"818" 163.4 47.924523340537 98.9033707872061
"819" 163.6 46.5596236897471 99.3254768836323
"820" 163.8 45.6679902726137 99.579627190845
"821" 164 44.38768983363 100.192397767062
"822" 164.2 42.5721217186555 100.767087808196
"823" 164.4 41.5054704147569 101.073902589189
"824" 164.6 40.4457510794725 101.42087657218
"825" 164.8 39.2510134064657 102.022781886482
"826" 165 37.9406826029142 102.450799031444
"827" 165.2 36.988074156482 102.92441651804
"828" 165.4 35.7063313207964 103.369451237562
"829" 165.6 35.1852923367984 103.619356460729
"830" 165.8 34.5790426816344 103.915578044247
"831" 166 33.6494920869018 104.328017472158
"832" 166.2 33.0624697447282 104.669164010495
"833" 166.4 32.1797497432566 105.002380803353
"834" 166.6 31.2976534763211 105.330533560337
"835" 166.8 30.3677197792168 105.6166141167
"836" 167 29.100573753347 105.791760278815
"837" 167.2 27.9566549289002 105.709059229615
"838" 167.4 27.0070505081694 105.728315103088
"839" 167.6 26.2489321156254 105.689609882564
"840" 167.8 24.7613780746297 105.675720363668
"841" 168 23.9492513255294 105.563795720413
"842" 168.2 23.0007013133776 105.317441685674
"843" 168.4 22.0876919007857 104.906494670876
"844" 168.6 21.4135443095237 104.555323976646
"845" 168.8 20.5097105649187 104.354217710164
"846" 169 20.0198868470814 104.134270760477
"847" 169.2 19.0567364558924 103.839579361685
"848" 169.4 18.2594309091872 103.526684525062
"849" 169.6 17.1367539139065 103.162326713983
"850" 169.8 15.8397315805849 102.489949453713
"851" 170 14.9284818948731 101.792658180162
"852" 170.2 14.0342727973744 100.976392409418
"853" 170.4 13.0567259479275 100.211037581958
"854" 170.6 12.3406800709722 99.3885964514369
"855" 170.8 11.2878451399362 98.1807963473743
"856" 171 10.4191759820142 96.9782306571719
"857" 171.2 9.70881712325408 96.0664502823057
"858" 171.4 9.01359430925013 95.0287727203542
"859" 171.6 8.166777225413 93.8335067350877
"860" 171.8 7.33541211474411 92.6124867047973
"861" 172 6.70854278001676 91.4945936672945
"862" 172.2 6.11590849423601 90.3461193428716
"863" 172.4 5.5877565143736 89.1804750530386
"864" 172.6 5.14133066366853 87.9486062043681
"865" 172.8 4.47526542510693 86.4762054258409
"866" 173 3.91961959950324 85.2270545657194
"867" 173.2 3.43847645531187 83.8176469619467
"868" 173.4 3.39904169236728 82.1924834381125
"869" 173.6 3.71038369850122 80.8283890434315
"870" 173.8 4.22699851136339 79.4672356085045
"871" 174 4.9704159105191 78.1023900496682
"872" 174.2 5.706652073689 77.2312026682461
"873" 174.4 7.1047436082471 76.0583965057225
"874" 174.6 8.87677054645306 75.1041745142721
"875" 174.8 10.2667654425759 74.6808112540206
"876" 175 11.7220522157844 74.4612088106104
"877" 175.2 13.2805021911039 74.4141753719645
"878" 175.4 14.3985862548352 74.5463818725546
"879" 175.6 16.0437737532077 75.0549785728288
"880" 175.8 17.5751533703687 75.5482012654504
"881" 176 18.8584242860107 75.9507575720579
"882" 176.2 19.5930854054968 76.3270911353352
"883" 176.4 20.7644985352036 77.0615507088091
"884" 176.6 21.5133415836519 77.6290116016022
"885" 176.8 21.7342489488852 78.1686704407762
"886" 177 22.8255638885357 79.0685417659229
"887" 177.2 24.2388906776476 80.1721743457151
"888" 177.4 25.1488764237115 80.7551127841053
"889" 177.6 25.8506199645981 81.0898142959416
"890" 177.8 25.8500603390995 81.0842448393518
"891" 178 25.8971193925721 81.1449489696295
"892" 178.2 25.9625201256713 81.1415384751163
"893" 178.4 26.7892387187086 81.5347115451093
"894" 178.6 27.6483845915118 81.6281632046676
"895" 178.8 28.8993745522414 81.6710163828066
"896" 179 30.0317841506727 81.4112451689187
"897" 179.2 30.9724238532764 80.9718018369687
"898" 179.4 31.8205740972107 80.6173270847002
"899" 179.6 32.6909421842561 80.1159340262491
"900" 179.8 33.7856659016583 79.5178923000179
"901" 180 35.0963358821894 78.6352823062614
"902" 180.2 36.1342782295479 77.8105623323133
"903" 180.4 37.1135212698573 77.0560152296741
"904" 180.6 38.3007792556423 76.2195176137287
"905" 180.8 39.9106631036302 75.3885609640339
"906" 181 41.3776327071317 74.8799443314782
"907" 181.2 42.5414950343346 74.7291172058671
"908" 181.4 44.2205200839121 74.4612067654956
"909" 181.6 45.544876550277 74.5849739408257
"910" 181.8 46.9039958176238 74.8716138058213
"911" 182 48.0620894623388 74.9984823721003
"912" 182.2 49.3862215637031 75.2678079941048
"913" 182.4 51.1089721771808 75.5174926023337
"914" 182.6 52.8065191269142 75.8297675065051
"915" 182.8 54.1241456260557 76.2602340394429
"916" 183 55.2988569419476 77.0396223012532
"917" 183.2 56.2477981644085 78.2397473290089
"918" 183.4 56.9731504250796 79.5913721512727
"919" 183.6 57.6097739536123 81.1177112338973
"920" 183.8 58.0938502172687 82.2454774347187
"921" 184 58.6628828952158 83.3884659967814
"922" 184.2 59.124777249153 84.9524797631535
"923" 184.4 59.2349060144356 86.201884431651
"924" 184.6 59.1073658525957 87.5474327970074
"925" 184.8 58.718836560447 88.9059832107826
"926" 185 58.0589497834894 89.754232834475
"927" 185.2 56.5424300510658 90.6506942760682
"928" 185.4 55.1610150431172 91.0279703769565
"929" 185.6 53.7608160085422 91.0706974642432
"930" 185.8 52.0989803307383 90.7839445157121
"931" 186 50.5827217482952 90.3158297962523
"932" 186.2 49.837459896051 89.5511371078835
"933" 186.4 48.671898250401 88.2126540594688
"934" 186.6 47.8807242234797 86.6580038069799
"935" 186.8 47.1456382725985 84.8239796381759
"936" 187 46.7139161210147 83.5682980513971
"937" 187.2 46.5109382892149 81.5132814501873
"938" 187.4 46.4692332603718 79.8620506238707
"939" 187.6 46.6896810436309 78.5899845723831
"940" 187.8 47.2332948937932 76.9341564075763
"941" 188 47.750808275246 76.0138254887366
"942" 188.2 48.3218393465675 74.7304576897409
"943" 188.4 48.8650892019999 73.374383654211
"944" 188.6 49.6074671063904 71.9912353898537
"945" 188.8 50.2722429870025 70.9826614531382
"946" 189 51.2465228410404 70.1165354142691
"947" 189.2 52.3118842711663 69.5306583816284
"948" 189.4 53.57021458977 68.8064234159708
"949" 189.6 54.9803672837412 67.9663415315461
"950" 189.8 55.7933020243344 67.3970673636366
"951" 190 56.7451466589474 66.8829406104914
"952" 190.2 57.068187320154 66.6995384417226
"953" 190.4 57.7960918915084 66.5852969985658
"954" 190.6 58.0573741723476 66.4604626599046
"955" 190.8 58.5761050324919 66.1321096106731
"956" 191 59.4971824404902 65.6008751238435
"957" 191.2 60.1077790053207 65.0192146643017
"958" 191.4 60.9167119959737 64.2313405758066
"959" 191.6 61.5650883725994 63.4018235010964
"960" 191.8 61.9643356554765 62.9004843529787
"961" 192 62.9160195030171 61.7021442397139
"962" 192.2 63.9472303277504 60.4273564978826
"963" 192.4 64.3006023385745 59.716313640712
"964" 192.6 64.9483978010693 58.3158119171715
"965" 192.8 65.7074093226631 56.8442615017539
"966" 193 66.16368659998 55.8430440584176
"967" 193.2 66.7213366803182 54.4240535270101
"968" 193.4 67.625226442933 52.7614013284087
"969" 193.6 68.1616837538934 51.6644565043893
"970" 193.8 68.8750888373496 50.6857482262797
"971" 194 69.3035197233385 50.1928736609337
"972" 194.2 70.3798565177333 49.1425360324421
"973" 194.4 71.0252668179149 48.4920662213676
"974" 194.6 71.1045416925754 48.5244342313381
"975" 194.8 71.1665481375081 48.4585735680311
"976" 195 71.2477079082526 48.4564117329698
"977" 195.2 71.9021617451659 48.1248472005973
"978" 195.4 72.4591405268886 47.854117719797
"979" 195.6 72.7636389623326 47.7672495695926
"980" 195.8 74.1221685692673 47.1053251002326
"981" 196 75.1731011889355 46.2985635337183
"982" 196.2 75.6162363423157 45.8533123578308
"983" 196.4 75.9064740697072 45.5167512764491
"984" 196.6 76.3885703924112 45.1271290149614
"985" 196.8 76.5412549339716 44.9328314385694
"986" 197 77.1144377552367 44.8969323801467
"987" 197.2 78.444346038141 45.1529185941271
"988" 197.4 79.0676464513674 46.0134056872474
"989" 197.6 79.4462400437615 46.8568333614501
"990" 197.8 79.7774078902972 48.3648294431799
"991" 198 79.5314009191831 50.2803370967252
"992" 198.2 78.9820686790845 51.5448491577507
"993" 198.4 78.2761383672701 52.7150310040458
"994" 198.6 77.261666552995 53.9457750568752
"995" 198.8 76.0563838099616 54.9900659198951
"996" 199 75.0313076306455 55.6435123956241
"997" 199.2 73.6119733371286 56.4148625135076
"998" 199.4 72.0192277865578 57.0139262581095
"999" 199.6 70.2789043621622 57.2872095425439
"1000" 199.8 68.8140446085298 57.6143940531918
"1001" 200 67.4206881985061 57.7125421982968
"1002" 200.2 65.7356239106959 57.7734322903157
"1003" 200.4 64.02136197711 57.4796445245039
"1004" 200.6 62.0340205399883 56.935441151922
"1005" 200.8 60.8964647084725 56.6684651079454
"1006" 201 59.4433492677596 55.992034168276
"1007" 201.2 57.8352503044976 55.0453140266097
"1008" 201.4 56.5293039441844 54.2449027724282
"1009" 201.6 55.8253040229619 53.674874797371
"1010" 201.8 54.4476726857018 52.8683389265718
"1011" 202 52.790599717646 51.9200665919038
"1012" 202.2 51.5155804828862 51.4951452779967
"1013" 202.4 50.8174003040675 51.0944804863806
"1014" 202.6 49.3931892478339 50.3189149361134
"1015" 202.8 47.9078425638276 49.5551729873123
"1016" 203 46.4758884493079 48.8909066696458
"1017" 203.2 45.4120008282907 48.3345023274146
"1018" 203.4 44.195364661322 47.5481095607072
"1019" 203.6 42.8489621713251 46.6300496712986
"1020" 203.8 41.6053229983602 45.6321215944848
"1021" 204 40.3639150679267 44.5034900022476
"1022" 204.2 39.5766224398517 43.0974566582449
"1023" 204.4 39.1016482078927 42.0486996589634
"1024" 204.6 38.3802579448053 40.5111456108598
"1025" 204.8 37.6620922407376 38.5068414690102
"1026" 205 37.8774006622044 36.3952198373185
"1027" 205.2 38.2699723113758 35.4064558164538
"1028" 205.4 38.4863588230296 35.3906388876348
"1029" 205.6 39.1292294944733 35.1095044218565
"1030" 205.8 40.4736573126589 34.1304342784365
"1031" 206 41.6127350179391 33.3329671950493
"1032" 206.2 42.550010354135 32.6727640235299
"1033" 206.4 43.5343486179143 32.0565850754062
"1034" 206.6 43.8925480297787 31.9842188003161
"1035" 206.8 44.065955320421 31.892969790905
"1036" 207 44.6180107341609 31.4924231096559
"1037" 207.2 45.3319972085297 30.8730329471671
"1038" 207.4 45.9326231929462 29.9289143681754
"1039" 207.6 46.4354247329641 28.9672348080365
"1040" 207.8 47.0549301392432 27.2807159731041
"1041" 208 47.3796613535393 25.9907029333035
"1042" 208.2 47.6300362332291 24.4795422075653
"1043" 208.4 47.8417247132151 23.0699197008952
"1044" 208.6 48.0441177151753 22.2354596903642
"1045" 208.8 48.6072010959306 20.3724826300229
"1046" 209 49.1908198600364 19.1230208535349
"1047" 209.2 49.8364801214519 17.9443197421385
"1048" 209.4 50.460996429188 16.6109447947993
"1049" 209.6 50.9473269089656 15.5981009680358
"1050" 209.8 51.4818747940208 14.4732122755842
"1051" 210 51.6847644740369 13.903719948712
"1052" 210.2 52.2766947940999 12.7999928784537
"1053" 210.4 52.7196850720522 11.8496662411197
"1054" 210.6 52.79870333244 11.8263105609952
"1055" 210.8 52.744724640377 11.8860994407478
"1056" 211 52.8052606766686 12.128579046749
"1057" 211.2 52.8235520706661 12.2092384421661
"1058" 211.4 52.8537720321792 12.2522169348859
"1059" 211.6 52.8761489301165 12.2586366274058
"1060" 211.8 52.7760968348539 12.6477110004952
"1061" 212 52.9894639151282 11.1803316943435
"1062" 212.2 52.8455331319842 9.25221065975248
"1063" 212.4 51.9304130497185 7.96832254383561
"1064" 212.6 51.0460986898151 7.05828506678971
"1065" 212.8 50.4103329395947 6.67051815729268
"1066" 213 50.3304552352311 6.57569211395177
"1067" 213.2 50.3836496547319 6.59703227615553
"1068" 213.4 50.9538757560067 6.61998585788074
"1069" 213.6 51.4613903995129 6.82357071847449
"1070" 213.8 52.8805831557919 6.44045633057933
"1071" 214 54.3060351461629 5.50964775302449
"1072" 214.2 54.9764670241942 4.73282282428699
"1073" 214.4 55.2845370246174 4.00374364017904
"1074" 214.6 55.4302626314245 3.95557559333218
"1075" 214.8 55.3471494960067 4.29362851828699
"1076" 215 54.6773713789486 4.82889657872449
"1077" 215.2 54.2380440049486 4.55832151520663
"1078" 215.4 53.2889257105993 4.11620400035176
"1079" 215.6 52.2829007535759 4.19874822663753
"1080" 215.8 50.7319239056004 2.90742148997449
"1081" 216 48.5395179792572 1.38370728213015
"1082" 216.2 46.4933300118629 0.433293566174487
"1083" 216.4 45.7025407386629 0.0925852560654005
"1084" 216.6 45.6831586486335 0.0386645647539023
"1085" 216.8 45.7844153856356 0.738400519660854
"1086" 217 45.6064378756004 1.87805983528699
"1087" 217.2 44.9375051391112 2.51176799879345
"1088" 217.4 44.3733512856935 2.52760804677551
"1089" 217.6 44.3420430643403 2.83835464346643
"1090" 217.8 44.2039876197222 4.21290795463127
"1091" 218 44.0247646465767 5.28702167377621
"1092" 218.2 43.0787800325533 7.12769534786136
"1093" 218.4 42.0048856397754 8.61255333987254
"1094" 218.6 41.8695724931995 9.33848826232383
"1095" 218.8 41.7921243906898 9.94172846249825
"1096" 219 41.6693521986293 10.8731554272206
"1097" 219.2 41.4320805537673 11.9233334928071
"1098" 219.4 40.7979460821907 13.4306622022846
"1099" 219.6 40.256977597465 14.0059848549682
"1100" 219.8 39.2813571207646 14.7008742870717
"1101" 220 38.3315446430509 14.9183724648348
"1102" 220.2 37.6761217230867 14.968296545723
"1103" 220.4 36.8092786779493 15.0665281340197
"1104" 220.6 35.4233415365773 15.4379333240845
"1105" 220.8 33.8616120052962 15.98373243972
"1106" 221 32.5144812510283 16.5704947046944
"1107" 221.2 31.3201268476487 17.6094388339873
"1108" 221.4 29.9059439924753 18.894588521128
"1109" 221.6 28.3814035045828 20.3097988476251
"1110" 221.8 26.9632868270264 21.7410136187041
"1111" 222 25.8063174108207 22.7190028517935
"1112" 222.2 24.4642524189671 23.7871025663036
"1113" 222.4 23.1300300575174 24.535590329719
"1114" 222.6 21.819356963042 25.2885959845066
"1115" 222.8 20.2266627894914 26.2694471473126
"1116" 223 18.6966403045739 27.4433744537319
"1117" 223.2 17.1268494254492 28.4720038134794
"1118" 223.4 15.2891976653525 29.5195646107983
"1119" 223.6 13.959617921841 30.0953393592459
"1120" 223.8 12.2789163085096 30.6613678751984
"1121" 224 11.0335587256991 31.328063314027
"1122" 224.2 10.0614856198782 31.7068632015914
"1123" 224.4 9.06754928451643 32.3639623015046
"1124" 224.6 7.59121281052083 32.9544477846936
"1125" 224.8 6.40929990941936 33.4862576994663
"1126" 225 5.56298259181541 33.9762685767214
"1127" 225.2 4.31963337170286 34.6866062490939
"1128" 225.4 3.50704914719385 35.5197480611806
"1129" 225.6 2.58542259747633 36.8329754989996
"1130" 225.8 1.90525207699598 38.2893138665517
"1131" 226 1.58719791563117 39.0698864966538
"1132" 226.2 1.21570757047608 40.1638682559842
"1133" 226.4 1.01436492566596 41.1831590463387
"1134" 226.6 0.770554121936788 42.3380703511891
"1135" 226.8 0.684026885107583 43.0899335308895
"1136" 227 0.474004634923819 44.2569418127967
"1137" 227.2 0.312731419088806 45.5515671375581
"1138" 227.4 0.155562033394597 47.1586922397285
"1139" 227.6 0.0440780984179338 48.4103539060415
"1140" 227.8 0.109227470884412 49.7338376121198
"1141" 228 0.267253495134259 51.2284325478237
"1142" 228.2 0.51612087019435 52.7488699128578
"1143" 228.4 0.933017656356094 53.7088575119824
"1144" 228.6 1.83794425909753 55.2632389282859
"1145" 228.8 2.6978849281407 56.4804997881438
"1146" 229 3.51994407016111 57.4753648114893
"1147" 229.2 4.67171186526017 58.9480541382707
"1148" 229.4 5.43153376150266 60.2447201332359
"1149" 229.6 6.25838278793225 61.1851664819677
"1150" 229.8 7.42668218730621 62.5952219871452
"1151" 230 8.34048572464873 63.7101703463964
"1152" 230.2 9.2825255033816 65.0402294796973
"1153" 230.4 9.89893380595773 66.1451046487981
"1154" 230.6 10.1802432624117 66.7796328482682
"1155" 230.8 10.7379837441417 67.8533751270519
"1156" 231 10.9731223185205 68.4633836827478
"1157" 231.2 11.5167172372942 69.8647718354104
"1158" 231.4 11.8796721814229 71.1968334859415
"1159" 231.6 12.282919726785 72.3311211816837
"1160" 231.8 12.2077991440764 74.3286976132264
"1161" 232 11.8230279121703 75.7573804481088
"1162" 232.2 11.1841682314482 77.5262017588642
"1163" 232.4 10.2187463462765 78.9224287534606
"1164" 232.6 9.67717603429205 79.5153062891798
"1165" 232.8 9.14720246341955 79.9516728046612
"1166" 233 8.89957459168722 80.0660235235507
"1167" 233.2 8.80209468421443 80.1398277736785
"1168" 233.4 7.87249969085614 81.1852755734491
"1169" 233.6 7.50908654570622 82.3013684803194
"1170" 233.8 6.80379671165687 84.064551559442
"1171" 234 6.50436346959669 86.0246536550676
"1172" 234.2 6.41380905955378 87.6701129065627
"1173" 234.4 6.28034043209934 90.0259228345058
"1174" 234.6 6.54251174339384 90.8485841339579
"1175" 234.8 6.54934917901944 90.6848521832666
"1176" 235 6.65368801530859 90.5773761763897
"1177" 235.2 6.68412882780689 90.3957399675068
"1178" 235.4 6.69882752365837 90.7507586814005
"1179" 235.6 6.63872571627153 91.4197145353414
"1180" 235.8 6.98125861127515 92.3654906975651
"1181" 236 7.39648182546145 93.5821268846088
"1182" 236.2 7.93916116179012 94.5525537351906
"1183" 236.4 8.76266310819955 95.6648196251499
"1184" 236.6 9.58090471731141 96.7217624610949
"1185" 236.8 10.3278778464312 97.4471391490917
"1186" 237 11.2683659568399 98.3406507161075
"1187" 237.2 12.3906438980578 99.4999580385311
"1188" 237.4 13.4777584033103 100.062788370156
"1189" 237.6 14.6661733300956 100.684177870972
"1190" 237.8 16.1748794937253 101.40721750714
"1191" 238 17.060786127532 101.753097121584
"1192" 238.2 18.3672338030158 102.234252581743
"1193" 238.4 19.4666773007204 102.713028067129
"1194" 238.6 20.5824756454096 103.183271688693
"1195" 238.8 22.1241438038393 103.827242813144
"1196" 239 23.7351894540481 104.386220434249
"1197" 239.2 25.2500924261345 104.899737547585
"1198" 239.4 26.441710478492 105.437098786398
"1199" 239.6 27.2930379260699 105.770079009433
"1200" 239.8 28.7512526521173 106.478979334242
"1201" 240 30.4710046210162 107.00620269991
"1202" 240.2 32.3784314274202 107.367518119489
"1203" 240.4 33.517919578254 107.498226110252
"1204" 240.6 34.643397846707 107.613409653361
"1205" 240.8 35.9613779107804 107.657608140943
"1206" 241 37.0459865623215 107.617343656809
"1207" 241.2 38.0048876473697 107.780731585469
"1208" 241.4 39.5444114253664 107.682265827605
"1209" 241.6 40.7944848432463 107.699097256202
"1210" 241.8 41.6883686659872 107.619111180885
"1211" 242 43.07513914015 107.473129945328
"1212" 242.2 44.122144820145 107.215603666077
"1213" 242.4 45.5807423137762 106.515138228502
"1214" 242.6 46.5451786196295 105.837745012783
"1215" 242.8 47.246451927935 105.172676826993
"1216" 243 48.0559832808501 104.477873267808
"1217" 243.2 49.0612955510257 103.241844824035
"1218" 243.4 49.8974489240073 102.189676026809
"1219" 243.6 50.7542304287654 100.971228196976
"1220" 243.8 51.4133312635232 99.4595013597045
"1221" 244 52.050166849891 97.8610833290054
"1222" 244.2 52.596773994763 96.6149973741362
"1223" 244.4 53.0003760697961 95.2358341561002
"1224" 244.6 53.2817048126541 93.8553067361012
"1225" 244.8 53.2756665295745 92.5802938398307
"1226" 245 53.209776604353 91.7911288923879
"1227" 245.2 53.1265633882438 89.9863012977
"1228" 245.4 53.0723713429248 88.5669963544891
"1229" 245.6 52.8218679619578 87.0627027384173
"1230" 245.8 52.5720515515824 85.8056843719239
"1231" 246 52.2258177235123 84.2659545985091
"1232" 246.2 52.0837236807635 82.8775025828778
"1233" 246.4 52.055341647354 81.8375774508914
"1234" 246.6 52.0933396349311 81.6457761000047
"1235" 246.8 52.1156351353111 80.8120625347755
"1236" 247 52.3960475506746 79.8313420271567
"1237" 247.2 52.6151290900811 78.7938156751546
"1238" 247.4 52.6889410283201 78.151541185709
"1239" 247.6 52.885536333809 76.9444159066092
"1240" 247.8 53.0377818033938 75.8140618659468
"1241" 248 53.1704088978675 74.9446517298726
"1242" 248.2 53.4688668879234 73.6557636293602
"1243" 248.4 53.6217146506219 72.3496910578507
"1244" 248.6 53.7164231385962 70.6500274669085
"1245" 248.8 53.6612793793172 69.2968091873268
"1246" 249 53.9215280876013 67.5713737296004
"1247" 249.2 54.2181860028611 66.3482671753527
"1248" 249.4 54.5108969388496 64.6405523416645
"1249" 249.6 55.0344907508928 63.0342571369771
"1250" 249.8 55.2812053568496 61.3550229931746
"1251" 250 55.6536212796824 59.4306933209969
"1252" 250.2 55.8811971688584 58.1370982858952
"1253" 250.4 56.5568701217258 55.984287071237
"1254" 250.6 57.4414866705751 54.1491376257274
"1255" 250.8 58.5709325919702 52.6650084798045
"1256" 251 59.8747944559223 51.3986189712998
"1257" 251.2 60.9375489602927 50.6242801154585
"1258" 251.4 62.3140527532688 50.4381496947007
"1259" 251.6 64.0935127728075 50.6353841839588
"1260" 251.8 64.6352400804735 50.7133695421818
"1261" 252 64.5611913033268 50.7589808171021
"1262" 252.2 64.6475214958767 50.8375726360121
"1263" 252.4 64.8212643535993 50.86650153137
"1264" 252.6 65.6433149117621 50.912937148575
"1265" 252.8 65.7289522668816 51.0129961641875
"1266" 253 65.7678328876387 51.0745618729901
"1267" 253.2 65.5108614808427 51.0490107819856
"1268" 253.4 65.5179706081511 51.014167939253
"1269" 253.6 65.4579482887493 51.0991234635106
"1270" 253.8 65.8683112534094 51.0233126757656
"1271" 254 66.5317451764075 50.9244386607784
"1272" 254.2 67.321005059082 50.6778279620542
"1273" 254.4 68.9487519093777 49.804554698118
"1274" 254.6 70.4963092995481 48.4160474893015
"1275" 254.8 71.326211907798 47.1641878499312
"1276" 255 72.0585462025283 45.972951733747
"1277" 255.2 72.9007064032797 44.5368155604547
"1278" 255.4 73.5120894692841 43.4966129192458
"1279" 255.6 73.8842175849544 42.9991897695013
"1280" 255.8 73.8691592701489 42.9160268963718
"1281" 256 74.3451765135322 42.1977117956398
"1282" 256.2 75.0547560393973 41.1069296843098
"1283" 256.4 75.471211039047 40.653980284942
"1284" 256.6 76.7592774617951 39.8943040123495
"1285" 256.8 77.7419308490571 40.133033163072
"1286" 257 79.0668332970439 41.2576697450779
"1287" 257.2 79.6676111105584 42.7804947516379
"1288" 257.4 79.9635603237078 44.6077047278839
"1289" 257.6 79.5313225590558 46.7698711981893
"1290" 257.8 78.535716393625 48.0848294737043
"1291" 258 77.0524968678839 49.1711537967042
"1292" 258.2 75.9625233773168 49.5469110295213
"1293" 258.4 74.0445061511008 50.1283644723138
"1294" 258.6 72.0881448239198 50.449291199136
"1295" 258.8 70.5518331595474 50.482371893634
"1296" 259 68.2943771247266 50.5615713043932
"1297" 259.2 66.4312718941 50.0450251707038
"1298" 259.4 65.0010461437184 49.5444850270333
"1299" 259.6 63.3372254744774 48.8921258419142
"1300" 259.8 61.5160513216557 48.247987978447
"1301" 260 59.8758344159299 47.3095359165843
"1302" 260.2 58.0237238889269 46.298922735454
"1303" 260.4 56.0675838188094 45.1900807461156
"1304" 260.6 54.5894170819306 44.1594391886834
"1305" 260.8 53.882607660297 43.2847728606811
"1306" 261 52.7727410860191 41.6532612437956
"1307" 261.2 51.6120649725651 39.8639938069944
"1308" 261.4 50.6064954013424 38.2472996596047
"1309" 261.6 49.8405347381614 36.9043275763729
"1310" 261.8 49.0127320980769 35.1362737451745
"1311" 262 48.5340399109527 33.5209014623735
"1312" 262.2 48.1232886869738 32.0512655837907
"1313" 262.4 47.6042842362604 29.8869647366041
"1314" 262.6 47.1677315655292 28.2785029202319
"1315" 262.8 46.648762083022 26.7798928257448
"1316" 263 46.0811707331925 25.213202066168
"1317" 263.2 45.5047551536817 24.0971467544173
"1318" 263.4 44.7668100685532 22.9668697843763
"1319" 263.6 44.490971757287 22.6887131677789
"1320" 263.8 44.3564209445214 22.6651870518461
"1321" 264 44.1705305670646 22.4454874981988
"1322" 264.2 43.9648480430311 22.1794611905096
"1323" 264.4 43.5301343703384 21.7946691617735
"1324" 264.6 43.6525201490194 21.6713983045284
"1325" 264.8 43.7026879551899 21.8115028374168
"1326" 265 43.7075003104665 21.7737374378178
"1327" 265.2 43.7347217883302 21.705613998408
"1328" 265.4 43.6577447224622 21.4269508239735
"1329" 265.6 43.6088516003804 21.3312747209984
"1330" 265.8 43.6163082402852 21.4620524193941
"1331" 266 43.6530862502196 21.4977515440296
"1332" 266.2 43.7819238446262 20.822010982631
"1333" 266.4 44.0820792163307 20.2902566922354
"1334" 266.6 44.675067863069 19.8642287113397
"1335" 266.8 45.756504403503 19.6064178706556
"1336" 267 46.8789230654265 19.9160996621304
"1337" 267.2 48.349447431581 20.3597473671359
"1338" 267.4 49.9908774070426 21.1110438301451
"1339" 267.6 51.1912775069911 21.9059610316025
"1340" 267.8 51.8333836218003 22.254537073686
"1341" 268 52.7669304946593 23.1219931599976
"1342" 268.2 53.7559817552211 24.4650776939032
"1343" 268.4 54.6879710135743 25.7691302202552
"1344" 268.6 55.3059317103965 26.7142990261395
"1345" 268.8 56.3753496906368 28.2304054473687
"1346" 269 57.3201887971299 29.7109879686823
"1347" 269.2 58.0175236831772 30.8428454997845
"1348" 269.4 58.8308514103147 31.9312728724128
"1349" 269.6 59.8932882859896 33.1976386979005
"1350" 269.8 60.7679632745369 34.2887884083106
"1351" 270 62.1718774563323 36.0792977785742
"1352" 270.2 63.314317092065 37.6741497760344
"1353" 270.4 64.3457481478882 39.5726561710175
"1354" 270.6 64.8416498630175 41.3112349082074
"1355" 270.8 65.048337036952 43.6569938372401
"1356" 271 64.3679113236722 45.5566762496234
"1357" 271.2 63.591026565381 46.7048593938858
"1358" 271.4 62.1593070850902 48.2169117646453
"1359" 271.6 60.6772423184357 49.2089582524648
"1360" 271.8 58.6582626001522 50.0055518709253
"1361" 272 56.5694218554173 50.1136545636608
"1362" 272.2 54.9188921616815 49.8730072420279
"1363" 272.4 52.7570008372318 49.5746506101208
"1364" 272.6 51.2736191268299 49.1911577513795
"1365" 272.8 49.699145446914 48.8114838837068
"1366" 273 48.2725163075825 48.4440927688658
"1367" 273.2 47.2690916273734 48.1478149907989
"1368" 273.4 46.019209663751 47.7667667973862
"1369" 273.6 44.3948058214161 47.3442959651133
"1370" 273.8 42.4106179112208 46.9991465510401
"1371" 274 41.0549345606195 46.7333564807558
"1372" 274.2 39.4121115098563 46.3580534892048
"1373" 274.4 38.0667114379327 45.8325387878214
"1374" 274.6 36.9505016917892 45.4510672592344
"1375" 274.8 35.1635813478388 44.8000734236658
"1376" 275 33.9854674898421 44.2110402829232
"1377" 275.2 32.6365339193096 43.6212660261427
"1378" 275.4 31.4353824783876 42.98832482234
"1379" 275.6 29.7039307180507 42.0230544560957
"1380" 275.8 28.1107112613619 41.1061618304138
"1381" 276 27.1736401665573 40.4569939035864
"1382" 276.2 26.3686364272078 39.6093540847142
"1383" 276.4 26.1648728892033 39.170817053224
"1384" 276.6 25.7313620475574 38.090570072616
"1385" 276.8 25.4110979539866 36.8185936154945
"1386" 277 25.3926749627772 35.2996778764856
"1387" 277.2 25.650915560838 34.2175624283455
"1388" 277.4 25.9778808824327 33.2832911896765
"1389" 277.6 26.1965559270587 33.2174046861164
"1390" 277.8 26.5917514482912 32.7952377106657
"1391" 278 26.6618038647142 32.4277335473221
"1392" 278.2 26.9317312511942 31.3723354268914
"1393" 278.4 26.9460388821058 29.5683664346313
"1394" 278.6 26.7240688380687 28.3705601207918
"1395" 278.8 26.24601735754 27.4166207396663
"1396" 279 25.1226187046044 26.3280296932589
"1397" 279.2 24.1498222347114 25.6243574530862
"1398" 279.4 22.7842915133723 24.9236689500809
"1399" 279.6 21.5885497493412 24.4590133841052
"1400" 279.8 20.2509090069863 24.3596799337444
"1401" 280 18.5039272918757 24.5293968120231
"1402" 280.2 17.8295849085827 24.8535013996193
"1403" 280.4 16.8034215745336 25.5345628717897
"1404" 280.6 16.0073038009891 26.2805233409188
"1405" 280.8 15.0943352622987 27.4555189966621
"1406" 281 14.2909372752468 29.1864483194996
"1407" 281.2 13.6970926519801 30.6254043943423
"1408" 281.4 13.5096230415827 31.4164312576594
"1409" 281.6 13.4203702762744 31.8880423649091
"1410" 281.8 13.4341486239129 32.1534764682602
"1411" 282 13.353179431795 33.2785618399051
"1412" 282.2 13.5807775766312 34.8214951141384
"1413" 282.4 14.2162912456776 36.2045497715432
"1414" 282.6 15.2351813610901 37.6259541602557
"1415" 282.8 16.5236310621565 39.1707070701057
"1416" 283 17.6448614647906 40.6375470888287
"1417" 283.2 18.6917502742513 42.158941264679
"1418" 283.4 19.5243101801829 43.4081925753352
"1419" 283.6 20.4768668601776 44.701154445458
"1420" 283.8 21.3716920737479 46.1774313651235
"1421" 284 22.0620371386319 47.3457601964772
"1422" 284.2 23.1754225416791 48.7068768714729
"1423" 284.4 24.0508053581973 49.4283797488416
"1424" 284.6 25.5605934228607 50.6552455131606
"1425" 284.8 26.3450263233409 51.2744996966345
"1426" 285 27.263486004829 52.052246434657
"1427" 285.2 28.3741017421818 52.9992978101383
"1428" 285.4 29.6796318006334 54.0431401875529
"1429" 285.6 31.1562948502462 54.8631756444841
"1430" 285.8 32.5728651904209 55.3879585741975
"1431" 286 33.9335843656263 55.8509065426221
"1432" 286.2 35.3271085349243 56.2684803108229
"1433" 286.4 36.8039240695365 56.8528895432546
"1434" 286.6 38.3834033281476 57.6184099423689
"1435" 286.8 39.5801395940602 58.3321748221119
"1436" 287 41.2390268527431 59.5059177429673
"1437" 287.2 42.0748838338352 60.2110513989948
"1438" 287.4 42.84248829675 61.2337154006359
"1439" 287.6 43.3119502892692 62.0049908544339
"1440" 287.8 43.3912893739968 62.0582852724412
"1441" 288 43.9326432040788 62.772788802119
"1442" 288.2 45.0372653093614 64.0213960397411
"1443" 288.4 46.0831130471553 64.7904635371731
"1444" 288.6 47.5337841924981 65.4325921440606
"1445" 288.8 49.2709775126296 65.9175740193216
"1446" 289 50.7697108880583 66.1481791367943
"1447" 289.2 52.3274214003426 66.6172269223023
"1448" 289.4 53.5691333351729 66.9694271801098
"1449" 289.6 55.256878753091 67.589094317014
"1450" 289.8 56.614078776112 68.0550516507903
"1451" 290 58.2825332919138 68.6094915129179
"1452" 290.2 59.9646554054023 69.4467998380428
"1453" 290.4 61.8372726169411 70.7045404503493
"1454" 290.6 63.4718607822887 71.6587688369262
"1455" 290.8 64.8240719035855 72.4530672779705
"1456" 291 66.2384499648635 73.5297593565591
"1457" 291.2 66.8630922516268 74.6661201897731
"1458" 291.4 67.1779436664473 76.0733125004076
"1459" 291.6 67.0603405183797 76.9121543064465
"1460" 291.8 66.641325755094 78.2800371790778
"1461" 292 65.8355222868711 79.3526252399689
"1462" 292.2 64.9684733705939 80.7282968650701
"1463" 292.4 64.052060526376 81.7696472537871
"1464" 292.6 63.0426940091422 82.7442818466663
"1465" 292.8 61.7405155017403 83.9433011374186
"1466" 293 60.6444702765466 84.9235762720258
"1467" 293.2 59.6845161417456 85.8561013176027
"1468" 293.4 58.7720250456205 87.0318302641687
"1469" 293.6 58.6653837467079 87.1834106251708
"1470" 293.8 58.7053417709597 87.2741989275867
"1471" 294 58.8631126699381 86.8519978549273
"1472" 294.2 59.1386362601628 86.4928949765103
"1473" 294.4 59.1142291838296 86.3987819109388
"1474" 294.6 58.5219762221785 86.6219736601932
"1475" 294.8 57.3658813717101 86.7222727225109
"1476" 295 56.7235981516862 86.3903081319833
"1477" 295.2 55.561682356358 85.7186126389047
"1478" 295.4 54.0693231480222 84.4246418324871
"1479" 295.6 54.5577316807537 83.8198207135522
"1480" 295.8 53.6642030745496 81.8535742861812
"1481" 296 52.6819031178491 79.9918814720102
"1482" 296.2 52.128362193001 78.8098895313728
"1483" 296.4 51.9321945700454 77.9036877823667
"1484" 296.6 51.6579253486953 76.6011922956054
"1485" 296.8 51.6469491994207 75.4525973455718
"1486" 297 51.647469058085 73.2975193819971
"1487" 297.2 51.9861305059826 71.4585683793061
"1488" 297.4 52.4142456051339 70.0608758097067
"1489" 297.6 53.2636789523386 68.3358956657679
"1490" 297.8 54.2129358267099 66.8375483671193
"1491" 298 55.381648465163 65.4421208775129
"1492" 298.2 56.9056502714307 64.3339564650765
"1493" 298.4 58.122415056257 63.7861524084894
"1494" 298.6 59.0550398035061 63.4612905599558
"1495" 298.8 60.4116420471352 62.7154704957956
"1496" 299 61.5919902475547 62.2092719359875
"1497" 299.2 62.8059165774386 61.3417421111114
"1498" 299.4 63.6162060366031 60.6958466331026
"1499" 299.6 64.6283831813559 59.7597711332619
"1500" 299.8 65.4137888932019 58.5229123452991
"1501" 300 66.0078875401033 57.1009055982285
"1502" 300.2 66.2823980341982 55.9808463462133
"1503" 300.4 66.4497237498344 54.9730177224948
"1504" 300.6 66.616232617768 53.3974687466189
"1505" 300.8 66.511091537552 52.3152269341699
"1506" 301 66.2436144378599 51.3180487362782
"1507" 301.2 66.0930783379718 50.710156916929
"1508" 301.4 66.0272998489758 50.470333592368
"1509" 301.6 65.9635543977061 50.3286603809759
"1510" 301.8 65.9394700073754 50.366552949108
"1511" 302 65.9353929381972 50.4798031641372
"1512" 302.2 65.9956108913124 50.6193182889311
"1513" 302.4 66.0234307233618 50.6813974479108
"1514" 302.6 65.8422351968013 50.468677843684
"1515" 302.8 65.4320253528217 49.8609355601025
"1516" 303 65.0974432267099 49.3392755772706
"1517" 303.2 64.3299150974952 48.0034421116847
"1518" 303.4 63.6853321022645 46.6758819812839
"1519" 303.6 63.5749142062116 46.3218255722797
"1520" 303.8 62.9354688571802 45.0741162377653
"1521" 304 62.7180314096515 44.35712416205
"1522" 304.2 62.5533867072356 43.7286315769209
"1523" 304.4 62.1469306056951 42.919589208348
"1524" 304.6 61.440748798737 40.975581184577
"1525" 304.8 60.881973477963 39.6731167032654
"1526" 305 60.2512410778882 38.2124497105404
"1527" 305.2 59.8882543936367 37.0908137241102
"1528" 305.4 59.3696743660739 35.830956559981
"1529" 305.6 58.6358914062588 34.4022151859239
"1530" 305.8 58.2267131710697 33.5346240128077
"1531" 306 57.9864143231444 32.8635787120767
"1532" 306.2 57.7614061457313 32.5484657662274
"1533" 306.4 57.655011238203 32.3441880116152
"1534" 306.6 57.2684650672002 31.285853558802
"1535" 306.8 56.9995303558058 30.8041026764383
"1536" 307 57.1125620795289 29.2960911159979
"1537" 307.2 57.0326291960174 29.5092675777644
"1538" 307.4 56.7816099737681 29.9971704694394
"1539" 307.6 56.5266582808797 31.1199764137081
"1540" 307.8 56.5218775844252 31.3119532351917
"1541" 308 56.0211493576544 31.7816556202414
"1542" 308.2 55.0647585708008 32.4678485942417
"1543" 308.4 55.4653712722303 32.185008582979
"1544" 308.6 56.2615469588243 31.638680041008
"1545" 308.8 57.7167514383758 31.5218494934555
"1546" 309 57.8900834845436 31.6121739751881
"1547" 309.2 58.8222057645968 32.8607503901233
"1548" 309.4 59.3324929948298 34.3952790375876
"1549" 309.6 59.6732587551609 36.1517268219472
"1550" 309.8 59.6710649163479 37.3336042391538
"1551" 310 59.6601452507999 38.8598656059162
"1552" 310.2 59.8346062105764 39.8696665997893
"1553" 310.4 59.909038323152 40.4988529559397
"1554" 310.6 60.2255019361075 42.9553879163144
"1555" 310.8 60.4226877781513 44.3933319920592
"1556" 311 60.6489437114708 46.5458291154924
"1557" 311.2 60.7124646940802 48.2633803901415
"1558" 311.4 60.7430625012452 49.5243310814825
"1559" 311.6 60.8142650884654 50.6952555116948
"1560" 311.8 61.1229299352439 51.9140867188562
"1561" 312 60.7914828475524 54.2065164371097
"1562" 312.2 60.2358656028066 55.667020624323
"1563" 312.4 59.6969821717122 56.5483440371933
"1564" 312.6 58.9780453663863 57.3190286191563
"1565" 312.8 57.5122971622885 58.8727361329662
"1566" 313 56.0182339653707 60.0780595043809
"1567" 313.2 54.941038977999 60.8039307187813
"1568" 313.4 53.137055289762 61.6996334866638
"1569" 313.6 51.230142556873 62.2099038405454
"1570" 313.8 49.1522977036427 62.2524674347313
"1571" 314 47.7557496449602 61.9408301410625
"1572" 314.2 46.0849254589925 61.2846547296958
"1573" 314.4 44.4714033588336 60.3391704657936
"1574" 314.6 43.6055763460347 59.4605009487134
"1575" 314.8 42.3947076217552 58.0926016511897
"1576" 315 41.7677216431035 56.7750160177026
"1577" 315.2 41.34094329198 55.2898589295003
"1578" 315.4 41.1000894015332 54.1260365487894
"1579" 315.6 40.7466455653878 52.924560739705
"1580" 315.8 40.2546124148743 51.3785277876818
"1581" 316 39.8673282396077 50.4461838549158
"1582" 316.2 39.3019342073193 49.1378995378667
"1583" 316.4 38.4827298939022 47.9331892833623
"1584" 316.6 37.5386163533276 46.9823918859797
"1585" 316.8 36.5377364597727 46.1239750158027
"1586" 317 35.2857136858865 45.399072108189
"1587" 317.2 33.8785320854289 44.8173792496893
"1588" 317.4 32.3428695553596 44.1160464752836
"1589" 317.6 31.0403091830103 43.3545198451975
"1590" 317.8 29.625574334711 42.2487194726128
"1591" 318 28.2741416703734 40.890886349169
"1592" 318.2 27.0826330948741 39.5665910140985
"1593" 318.4 25.7926196567372 38.370720622396
"1594" 318.6 24.7747085240807 36.870866291439
"1595" 318.8 24.2737227451552 35.292809544883
"1596" 319 24.2652079426031 34.3097401815264
"1597" 319.2 24.3439042121708 33.0527401891526
"1598" 319.4 24.3627323497649 31.7285753168543
"1599" 319.6 24.3127279656756 30.1918748210932
"1600" 319.8 24.2108948373828 28.7207985166777
"1601" 320 23.9968991346602 27.0602965177989
"1602" 320.2 24.0490875363551 25.8376646263836
"1603" 320.4 24.39867107757 24.4024797586538
"1604" 320.6 25.2492892308562 23.1897721225099
"1605" 320.8 26.1479569108924 22.4429309326296
"1606" 321 27.9607724668723 21.6876528726074
"1607" 321.2 29.1226005610931 21.6065653353705
"1608" 321.4 30.8736740424652 21.9643670690392
"1609" 321.6 32.7825568152434 22.3460761427259
"1610" 321.8 34.5857098032147 22.7127307558025
"1611" 322 36.3415624820793 23.3826711614883
"1612" 322.2 37.6883189015305 24.476778089477
"1613" 322.4 38.9116425131325 25.7858217192946
"1614" 322.6 39.9124822518043 27.1059626293107
"1615" 322.8 41.021436200007 29.1635703414448
"1616" 323 41.6716146474894 30.8081932918487
"1617" 323.2 41.8700735727948 32.7101249035234
"1618" 323.4 41.6941959228049 35.1218475417913
"1619" 323.6 41.3051684586209 36.6382591967392
"1620" 323.8 40.6837187658613 38.4015646451254
"1621" 324 40.1379548784339 39.6658132452037
"1622" 324.2 39.212522547989 41.2472974451921
"1623" 324.4 38.5536824302893 42.2214617870017
"1624" 324.6 37.7450303595703 43.2199948492182
"1625" 324.8 36.9024435229645 44.8720962923408
"1626" 325 36.5944007547997 45.9261585488004
"1627" 325.2 36.0663531102456 47.8046190325367
"1628" 325.4 35.8293561001144 49.2495282990381
"1629" 325.6 35.6590397930739 51.1707832092597
"1630" 325.8 35.4725737422397 52.3776095459196
"1631" 326 35.1600670686257 54.0626761769896
"1632" 326.2 34.568433602126 55.4089857137423
"1633" 326.4 33.9731873916949 56.7953709454953
"1634" 326.6 33.3853745511007 57.7432520311902
"1635" 326.8 32.497322407245 59.2251953913783
"1636" 327 31.6464363348012 60.3671244951587
"1637" 327.2 30.9839821117198 61.3919255536054
"1638" 327.4 30.3193402541612 62.3451975180253
"1639" 327.6 29.109148362681 64.0174287510029
"1640" 327.8 28.188474558851 65.1698942992816
"1641" 328 26.9731548676214 66.2589230351177
"1642" 328.2 25.8616138786991 67.1197746653904
"1643" 328.4 24.8054146544262 67.678281417062
"1644" 328.6 24.6240737816097 67.78806198048
"1645" 328.8 24.5416454326055 67.719069783989
"1646" 329 22.7990965939767 68.1139064013189
"1647" 329.2 21.4715344877692 67.8154551692148
"1648" 329.4 20.0676493100335 67.3063061126304
"1649" 329.6 19.0081494369251 66.6358930660145
"1650" 329.8 18.5398595472121 66.1412909630151
"1651" 330 17.5359347191957 64.6571165676829
"1652" 330.2 17.2503195990951 63.5941728562771
"1653" 330.4 16.8946638157317 62.1423297748894
"1654" 330.6 16.9553392143286 60.698337064346
"1655" 330.8 16.9611119241793 59.6588033567493
"1656" 331 16.8800898179546 57.8538657042416
"1657" NA NA NA
"1658" NA NA NA
"1659" NA NA NA
"1660" NA NA NA
"1661" NA NA NA
"1662" NA NA NA
"1663" NA NA NA
"1664" NA NA NA
"1665" NA NA NA
"1666" NA NA NA
"1667" NA NA NA
"1668" NA NA NA
"1669" NA NA NA
"1670" NA NA NA
"1671" NA NA NA
"1672" NA NA NA
"1673" NA NA NA
"1674" NA NA NA
"1675" NA NA NA
"1676" NA NA NA
"1677" NA NA NA
"1678" NA NA NA
"1679" NA NA NA
"1680" NA NA NA
"1681" NA NA NA
"1682" NA NA NA
"1683" NA NA NA
"1684" NA NA NA
"1685" NA NA NA
"1686" NA NA NA
"1687" NA NA NA
"1688" NA NA NA
"1689" NA NA NA
"1690" NA NA NA
"1691" NA NA NA
"1692" NA NA NA
"1693" NA NA NA
"1694" NA NA NA
"1695" NA NA NA
"1696" NA NA NA
"1697" NA NA NA
"1698" NA NA NA
"1699" NA NA NA
"1700" NA NA NA
"1701" NA NA NA
"1702" NA NA NA
"1703" NA NA NA
"1704" NA NA NA
"1705" NA NA NA
"1706" NA NA NA
"1707" NA NA NA
"1708" NA NA NA
"1709" NA NA NA
"1710" NA NA NA
"1711" NA NA NA
"1712" NA NA NA
"1713" NA NA NA
"1714" NA NA NA
"1715" NA NA NA
"1716" NA NA NA
"1717" NA NA NA
"1718" NA NA NA
"1719" NA NA NA
"1720" NA NA NA
"1721" NA NA NA
"1722" NA NA NA
"1723" NA NA NA
"1724" NA NA NA
"1725" NA NA NA
"1726" NA NA NA
"1727" NA NA NA
"1728" NA NA NA
"1729" NA NA NA
"1730" NA NA NA
"1731" NA NA NA
"1732" NA NA NA
"1733" NA NA NA
"1734" NA NA NA
"1735" NA NA NA
"1736" NA NA NA
"1737" NA NA NA
"1738" NA NA NA
"1739" NA NA NA
"1740" NA NA NA
"1741" NA NA NA
"1742" NA NA NA
"1743" NA NA NA
"1744" NA NA NA
"1745" NA NA NA
"1746" NA NA NA
"1747" NA NA NA
"1748" NA NA NA
"1749" NA NA NA
"1750" NA NA NA
"1751" NA NA NA
"1752" NA NA NA
"1753" NA NA NA
"1754" NA NA NA
"1755" NA NA NA
"1756" NA NA NA
"1757" NA NA NA
"1758" NA NA NA
"1759" NA NA NA
"1760" NA NA NA
"1761" NA NA NA
"1762" NA NA NA
"1763" NA NA NA
"1764" NA NA NA
"1765" NA NA NA
"1766" NA NA NA
"1767" NA NA NA
"1768" NA NA NA
"1769" NA NA NA
"1770" NA NA NA
"1771" NA NA NA
"1772" NA NA NA
"1773" NA NA NA
"1774" NA NA NA
"1775" NA NA NA
"1776" NA NA NA
"1777" NA NA NA
"1778" NA NA NA
"1779" NA NA NA
"1780" NA NA NA
"1781" NA NA NA
"1782" NA NA NA
"1783" NA NA NA
"1784" NA NA NA
"1785" NA NA NA
"1786" NA NA NA
"1787" NA NA NA
"1788" NA NA NA
"1789" NA NA NA
"1790" NA NA NA
"1791" NA NA NA
"1792" NA NA NA
"1793" NA NA NA
"1794" NA NA NA
"1795" NA NA NA
"1796" NA NA NA
"1797" NA NA NA
"1798" NA NA NA
"1799" NA NA NA
"1800" NA NA NA
"1801" NA NA NA
"1802" NA NA NA
"1803" NA NA NA
"1804" NA NA NA
"1805" NA NA NA
"1806" NA NA NA
"1807" NA NA NA
"1808" NA NA NA
"1809" NA NA NA
"1810" NA NA NA
"1811" NA NA NA
"1812" NA NA NA
"1813" NA NA NA
"1814" NA NA NA
"1815" NA NA NA
"1816" NA NA NA
"1817" NA NA NA
"1818" NA NA NA
"1819" NA NA NA
"1820" NA NA NA
"1821" NA NA NA
"1822" NA NA NA
"1823" NA NA NA
"1824" NA NA NA
"1825" NA NA NA
"1826" NA NA NA
"1827" NA NA NA
"1828" NA NA NA
"1829" NA NA NA
"1830" NA NA NA
"1831" NA NA NA
"1832" NA NA NA
"1833" NA NA NA
"1834" NA NA NA
"1835" NA NA NA
"1836" NA NA NA
"1837" NA NA NA
"1838" NA NA NA
"1839" NA NA NA
"1840" NA NA NA
"1841" NA NA NA
"1842" NA NA NA
"1843" NA NA NA
"1844" NA NA NA
"1845" NA NA NA
"1846" NA NA NA
"1847" NA NA NA
"1848" NA NA NA
"1849" NA NA NA
"1850" NA NA NA
"1851" NA NA NA
"1852" NA NA NA
"1853" NA NA NA
"1854" NA NA NA
"1855" NA NA NA
"1856" NA NA NA
"1857" NA NA NA
"1858" NA NA NA
"1859" NA NA NA
"1860" NA NA NA
"1861" NA NA NA
"1862" NA NA NA
"1863" NA NA NA
"1864" NA NA NA
"1865" NA NA NA
"1866" NA NA NA
"1867" NA NA NA
"1868" NA NA NA
"1869" NA NA NA
"1870" NA NA NA
"1871" NA NA NA
"1872" NA NA NA
"1873" NA NA NA
"1874" NA NA NA
"1875" NA NA NA
"1876" NA NA NA
"1877" NA NA NA
"1878" NA NA NA
"1879" NA NA NA
"1880" NA NA NA
"1881" NA NA NA
"1882" NA NA NA
"1883" NA NA NA
"1884" NA NA NA
"1885" NA NA NA
"1886" NA NA NA
"1887" NA NA NA
"1888" NA NA NA
"1889" NA NA NA
"1890" NA NA NA
"1891" NA NA NA
"1892" NA NA NA
"1893" NA NA NA
"1894" NA NA NA
"1895" NA NA NA
"1896" NA NA NA
"1897" NA NA NA
"1898" NA NA NA
"1899" NA NA NA
"1900" NA NA NA
"1901" NA NA NA
"1902" NA NA NA
"1903" NA NA NA
"1904" NA NA NA
"1905" NA NA NA
"1906" NA NA NA
"1907" NA NA NA
"1908" NA NA NA
"1909" NA NA NA
"1910" NA NA NA
"1911" NA NA NA
"1912" NA NA NA
"1913" NA NA NA
"1914" NA NA NA
"1915" NA NA NA
"1916" NA NA NA
"1917" NA NA NA
"1918" NA NA NA
"1919" NA NA NA
"1920" NA NA NA
"1921" NA NA NA
"1922" NA NA NA
"1923" NA NA NA
"1924" NA NA NA
"1925" NA NA NA
"1926" NA NA NA
"1927" NA NA NA
"1928" NA NA NA
"1929" NA NA NA
"1930" NA NA NA
"1931" NA NA NA
"1932" NA NA NA
"1933" NA NA NA
"1934" NA NA NA
"1935" NA NA NA
"1936" NA NA NA
"1937" NA NA NA
"1938" NA NA NA
"1939" NA NA NA
"1940" NA NA NA
"1941" NA NA NA
"1942" NA NA NA
"1943" NA NA NA
"1944" NA NA NA
"1945" NA NA NA
"1946" NA NA NA
"1947" NA NA NA
"1948" NA NA NA
"1949" NA NA NA
"1950" NA NA NA
"1951" NA NA NA
"1952" NA NA NA
"1953" NA NA NA
"1954" NA NA NA
"1955" NA NA NA
"1956" NA NA NA
"1957" NA NA NA
"1958" NA NA NA
"1959" NA NA NA
"1960" NA NA NA
"1961" NA NA NA
"1962" NA NA NA
"1963" NA NA NA
"1964" NA NA NA
"1965" NA NA NA
"1966" NA NA NA
"1967" NA NA NA
"1968" NA NA NA
"1969" NA NA NA
"1970" NA NA NA
"1971" NA NA NA
"1972" NA NA NA
"1973" NA NA NA
"1974" NA NA NA
"1975" NA NA NA
"1976" NA NA NA
"1977" NA NA NA
"1978" NA NA NA
"1979" NA NA NA
"1980" NA NA NA
"1981" NA NA NA
"1982" NA NA NA
"1983" NA NA NA
"1984" NA NA NA
"1985" NA NA NA
"1986" NA NA NA
"1987" NA NA NA
"1988" NA NA NA
"1989" NA NA NA
"1990" NA NA NA
"1991" NA NA NA
"1992" NA NA NA
"1993" NA NA NA
"1994" NA NA NA
"1995" NA NA NA
"1996" NA NA NA
"1997" NA NA NA
"1998" NA NA NA
"1999" NA NA NA
"2000" NA NA NA
"2001" NA NA NA
"2002" NA NA NA
"2003" NA NA NA
"2004" NA NA NA
"2005" NA NA NA
"2006" NA NA NA
"2007" NA NA NA
"2008" NA NA NA
"2009" NA NA NA
"2010" NA NA NA
"2011" NA NA NA
"2012" NA NA NA
"2013" NA NA NA
"2014" NA NA NA
"2015" NA NA NA
"2016" NA NA NA
"2017" NA NA NA
"2018" NA NA NA
"2019" NA NA NA
"2020" NA NA NA
"2021" NA NA NA
"2022" NA NA NA
"2023" NA NA NA
"2024" NA NA NA
"2025" NA NA NA
"2026" NA NA NA
"2027" NA NA NA
"2028" NA NA NA
"2029" NA NA NA
"2030" NA NA NA
"2031" NA NA NA
"2032" NA NA NA
"2033" NA NA NA
"2034" NA NA NA
"2035" NA NA NA
"2036" NA NA NA
"2037" NA NA NA
"2038" NA NA NA
"2039" NA NA NA
"2040" NA NA NA
"2041" NA NA NA
"2042" NA NA NA
"2043" NA NA NA
"2044" NA NA NA
"2045" NA NA NA
"2046" NA NA NA
"2047" NA NA NA
"2048" NA NA NA
"2049" NA NA NA
"2050" NA NA NA
"2051" NA NA NA
"2052" NA NA NA
"2053" NA NA NA
"2054" NA NA NA
"2055" NA NA NA
"2056" NA NA NA
"2057" NA NA NA
"2058" NA NA NA
"2059" NA NA NA
"2060" NA NA NA
"2061" NA NA NA
"2062" NA NA NA
"2063" NA NA NA
"2064" NA NA NA
"2065" NA NA NA
"2066" NA NA NA
"2067" NA NA NA
"2068" NA NA NA
"2069" NA NA NA
"2070" NA NA NA
"2071" NA NA NA
"2072" NA NA NA
"2073" NA NA NA
"2074" NA NA NA
"2075" NA NA NA
"2076" NA NA NA
"2077" NA NA NA
"2078" NA NA NA
"2079" NA NA NA
"2080" NA NA NA
"2081" NA NA NA
"2082" NA NA NA
"2083" NA NA NA
"2084" NA NA NA
"2085" NA NA NA
"2086" NA NA NA
"2087" NA NA NA
"2088" NA NA NA
"2089" NA NA NA
"2090" NA NA NA
"2091" NA NA NA
"2092" NA NA NA
"2093" NA NA NA
"2094" NA NA NA
"2095" NA NA NA
"2096" NA NA NA
"2097" NA NA NA
"2098" NA NA NA
"2099" NA NA NA
"2100" NA NA NA
"2101" NA NA NA
"2102" NA NA NA
"2103" NA NA NA
"2104" NA NA NA
"2105" NA NA NA
"2106" NA NA NA
"2107" NA NA NA
"2108" NA NA NA
"2109" NA NA NA
"2110" NA NA NA
"2111" NA NA NA
"2112" NA NA NA
"2113" NA NA NA
"2114" NA NA NA
"2115" NA NA NA
"2116" NA NA NA
"2117" NA NA NA
"2118" NA NA NA
"2119" NA NA NA
"2120" NA NA NA
"2121" NA NA NA
"2122" NA NA NA
"2123" NA NA NA
"2124" NA NA NA
"2125" NA NA NA
"2126" NA NA NA
"2127" NA NA NA
"2128" NA NA NA
"2129" NA NA NA
"2130" NA NA NA
"2131" NA NA NA
"2132" NA NA NA
"2133" NA NA NA
"2134" NA NA NA
"2135" NA NA NA
"2136" NA NA NA
"2137" NA NA NA
"2138" NA NA NA
"2139" NA NA NA
"2140" NA NA NA
"2141" NA NA NA
"2142" NA NA NA
"2143" NA NA NA
"2144" NA NA NA
"2145" NA NA NA
"2146" NA NA NA
"2147" NA NA NA
"2148" NA NA NA
"2149" NA NA NA
"2150" NA NA NA
"2151" NA NA NA
"2152" NA NA NA
"2153" NA NA NA
"2154" NA NA NA
"2155" NA NA NA
"2156" NA NA NA
"2157" NA NA NA
"2158" NA NA NA
"2159" NA NA NA
"2160" NA NA NA
"2161" NA NA NA
"2162" NA NA NA
"2163" NA NA NA
"2164" NA NA NA
"2165" NA NA NA
"2166" NA NA NA
"2167" NA NA NA
"2168" NA NA NA
"2169" NA NA NA
"2170" NA NA NA
"2171" NA NA NA
"2172" NA NA NA
"2173" NA NA NA
"2174" NA NA NA
"2175" NA NA NA
"2176" NA NA NA
"2177" NA NA NA
"2178" NA NA NA
"2179" NA NA NA
"2180" NA NA NA
"2181" NA NA NA
"2182" NA NA NA
"2183" NA NA NA
"2184" NA NA NA
"2185" NA NA NA
"2186" NA NA NA
"2187" NA NA NA
"2188" NA NA NA
"2189" NA NA NA
"2190" NA NA NA
"2191" NA NA NA
"2192" NA NA NA
"2193" NA NA NA
"2194" NA NA NA
"2195" NA NA NA
"2196" NA NA NA
"2197" NA NA NA
"2198" NA NA NA
"2199" NA NA NA
"2200" NA NA NA
"2201" NA NA NA
"2202" NA NA NA
"2203" NA NA NA
"2204" NA NA NA
"2205" NA NA NA
"2206" NA NA NA
"2207" NA NA NA
"2208" NA NA NA
"2209" NA NA NA
"2210" NA NA NA
"2211" NA NA NA
"2212" NA NA NA
"2213" NA NA NA
"2214" NA NA NA
"2215" NA NA NA
"2216" NA NA NA
"2217" NA NA NA
"2218" NA NA NA
"2219" NA NA NA
"2220" NA NA NA
"2221" NA NA NA
"2222" NA NA NA
"2223" NA NA NA
"2224" NA NA NA
"2225" NA NA NA
"2226" NA NA NA
"2227" NA NA NA
"2228" NA NA NA
"2229" NA NA NA
"2230" NA NA NA
"2231" NA NA NA
"2232" NA NA NA
"2233" NA NA NA
"2234" NA NA NA
"2235" NA NA NA
"2236" NA NA NA
"2237" NA NA NA
"2238" NA NA NA
"2239" NA NA NA
"2240" NA NA NA
"2241" NA NA NA
"2242" NA NA NA
"2243" NA NA NA
"2244" NA NA NA
"2245" NA NA NA
"2246" NA NA NA
"2247" NA NA NA
"2248" NA NA NA
"2249" NA NA NA
"2250" NA NA NA
"2251" NA NA NA
"2252" NA NA NA
"2253" NA NA NA
"2254" NA NA NA
"2255" NA NA NA
"2256" NA NA NA
"2257" NA NA NA
"2258" NA NA NA
"2259" NA NA NA
"2260" NA NA NA
"2261" NA NA NA
"2262" NA NA NA
"2263" NA NA NA
"2264" NA NA NA
"2265" NA NA NA
"2266" NA NA NA
"2267" NA NA NA
"2268" NA NA NA
"2269" NA NA NA
"2270" NA NA NA
"2271" NA NA NA
"2272" NA NA NA
"2273" NA NA NA
"2274" NA NA NA
"2275" NA NA NA
"2276" NA NA NA
"2277" NA NA NA
"2278" NA NA NA
"2279" NA NA NA
"2280" NA NA NA
"2281" NA NA NA
"2282" NA NA NA
"2283" NA NA NA
"2284" NA NA NA
"2285" NA NA NA
"2286" NA NA NA
"2287" NA NA NA
"2288" NA NA NA
"2289" NA NA NA
"2290" NA NA NA
"2291" NA NA NA
"2292" NA NA NA
"2293" NA NA NA
"2294" NA NA NA
"2295" NA NA NA
"2296" NA NA NA
"2297" NA NA NA
"2298" NA NA NA
"2299" NA NA NA
"2300" NA NA NA
"2301" NA NA NA
"2302" NA NA NA
"2303" NA NA NA
"2304" NA NA NA
"2305" NA NA NA
"2306" NA NA NA
"2307" NA NA NA
"2308" NA NA NA
"2309" NA NA NA
"2310" NA NA NA
"2311" NA NA NA
"2312" NA NA NA
"2313" NA NA NA
"2314" NA NA NA
"2315" NA NA NA
"2316" NA NA NA
"2317" NA NA NA
"2318" NA NA NA
"2319" NA NA NA
"2320" NA NA NA
"2321" NA NA NA
"2322" NA NA NA
"2323" NA NA NA
"2324" NA NA NA
"2325" NA NA NA
"2326" NA NA NA
"2327" NA NA NA
"2328" NA NA NA
"2329" NA NA NA
"2330" NA NA NA
"2331" NA NA NA
"2332" NA NA NA
"2333" NA NA NA
"2334" NA NA NA
"2335" NA NA NA
"2336" NA NA NA
"2337" NA NA NA
"2338" NA NA NA
"2339" NA NA NA
"2340" NA NA NA
"2341" NA NA NA
"2342" NA NA NA
"2343" NA NA NA
"2344" NA NA NA
"2345" NA NA NA
"2346" NA NA NA
"2347" NA NA NA
"2348" NA NA NA
"2349" NA NA NA
"2350" NA NA NA
"2351" NA NA NA
"2352" NA NA NA
"2353" NA NA NA
"2354" NA NA NA
"2355" NA NA NA
"2356" NA NA NA
"2357" NA NA NA
"2358" NA NA NA
"2359" NA NA NA
"2360" NA NA NA
"2361" NA NA NA
"2362" NA NA NA
"2363" NA NA NA
"2364" NA NA NA
"2365" NA NA NA
"2366" NA NA NA
"2367" NA NA NA
"2368" NA NA NA
"2369" NA NA NA
"2370" NA NA NA
"2371" NA NA NA
"2372" NA NA NA
"2373" NA NA NA
"2374" NA NA NA
"2375" NA NA NA
"2376" NA NA NA
"2377" NA NA NA
"2378" NA NA NA
"2379" NA NA NA
"2380" NA NA NA
"2381" NA NA NA
"2382" NA NA NA
"2383" NA NA NA
"2384" NA NA NA
"2385" NA NA NA
"2386" NA NA NA
"2387" NA NA NA
"2388" NA NA NA
"2389" NA NA NA
"2390" NA NA NA
"2391" NA NA NA
"2392" NA NA NA
"2393" NA NA NA
"2394" NA NA NA
"2395" NA NA NA
"2396" NA NA NA
"2397" NA NA NA
"2398" NA NA NA
"2399" NA NA NA
"2400" NA NA NA
"2401" NA NA NA
"2402" NA NA NA
"2403" NA NA NA
"2404" NA NA NA
"2405" NA NA NA
"2406" NA NA NA
"2407" NA NA NA
"2408" NA NA NA
"2409" NA NA NA
"2410" NA NA NA
"2411" NA NA NA
"2412" NA NA NA
"2413" NA NA NA
"2414" NA NA NA
"2415" NA NA NA
"2416" NA NA NA
"2417" NA NA NA
"2418" NA NA NA
"2419" NA NA NA
"2420" NA NA NA
"2421" NA NA NA
"2422" NA NA NA
"2423" NA NA NA
"2424" NA NA NA
"2425" NA NA NA
"2426" NA NA NA
"2427" NA NA NA
"2428" NA NA NA
"2429" NA NA NA
"2430" NA NA NA
"2431" NA NA NA
"2432" NA NA NA
"2433" NA NA NA
"2434" NA NA NA
"2435" NA NA NA
"2436" NA NA NA
"2437" NA NA NA
"2438" NA NA NA
"2439" NA NA NA
"2440" NA NA NA
"2441" NA NA NA
"2442" NA NA NA
"2443" NA NA NA
"2444" NA NA NA
"2445" NA NA NA
"2446" NA NA NA
"2447" NA NA NA
"2448" NA NA NA
"2449" NA NA NA
"2450" NA NA NA
"2451" NA NA NA
"2452" NA NA NA
"2453" NA NA NA
"2454" NA NA NA
"2455" NA NA NA
"2456" NA NA NA
"2457" NA NA NA
"2458" NA NA NA
"2459" NA NA NA
"2460" NA NA NA
"2461" NA NA NA
"2462" NA NA NA
"2463" NA NA NA
"2464" NA NA NA
"2465" NA NA NA
"2466" NA NA NA
"2467" NA NA NA
"2468" NA NA NA
"2469" NA NA NA
"2470" NA NA NA
"2471" NA NA NA
"2472" NA NA NA
"2473" NA NA NA
"2474" NA NA NA
"2475" NA NA NA
"2476" NA NA NA
"2477" NA NA NA
"2478" NA NA NA
"2479" NA NA NA
"2480" NA NA NA
"2481" NA NA NA
"2482" NA NA NA
"2483" NA NA NA
"2484" NA NA NA
"2485" NA NA NA
"2486" NA NA NA
"2487" NA NA NA
"2488" NA NA NA
"2489" NA NA NA
"2490" NA NA NA
"2491" NA NA NA
"2492" NA NA NA
"2493" NA NA NA
"2494" NA NA NA
"2495" NA NA NA
"2496" NA NA NA
"2497" NA NA NA
"2498" NA NA NA
"2499" NA NA NA
"2500" NA NA NA
"2501" NA NA NA
"2502" NA NA NA
"2503" NA NA NA
"2504" NA NA NA
"2505" NA NA NA
"2506" NA NA NA
"2507" NA NA NA
"2508" NA NA NA
"2509" NA NA NA
"2510" NA NA NA
"2511" NA NA NA
"2512" NA NA NA
"2513" NA NA NA
"2514" NA NA NA
"2515" NA NA NA
"2516" NA NA NA
"2517" NA NA NA
"2518" NA NA NA
"2519" NA NA NA
"2520" NA NA NA
"2521" NA NA NA
"2522" NA NA NA
"2523" NA NA NA
"2524" NA NA NA
"2525" NA NA NA
"2526" NA NA NA
"2527" NA NA NA
"2528" NA NA NA
"2529" NA NA NA
"2530" NA NA NA
"2531" NA NA NA
"2532" NA NA NA
"2533" NA NA NA
"2534" NA NA NA
"2535" NA NA NA
"2536" NA NA NA
"2537" NA NA NA
"2538" NA NA NA
"2539" NA NA NA
"2540" NA NA NA
"2541" NA NA NA
"2542" NA NA NA
"2543" NA NA NA
"2544" NA NA NA
"2545" NA NA NA
"2546" NA NA NA
"2547" NA NA NA
"2548" NA NA NA
"2549" NA NA NA
"2550" NA NA NA
"2551" NA NA NA
"2552" NA NA NA
"2553" NA NA NA
"2554" NA NA NA
"2555" NA NA NA
"2556" NA NA NA
"2557" NA NA NA
"2558" NA NA NA
"2559" NA NA NA
"2560" NA NA NA
"2561" NA NA NA
"2562" NA NA NA
"2563" NA NA NA
"2564" NA NA NA
"2565" NA NA NA
"2566" NA NA NA
"2567" NA NA NA
"2568" NA NA NA
"2569" NA NA NA
"2570" NA NA NA
"2571" NA NA NA
"2572" NA NA NA
"2573" NA NA NA
"2574" NA NA NA
"2575" NA NA NA
"2576" NA NA NA
"2577" NA NA NA
"2578" NA NA NA
"2579" NA NA NA
"2580" NA NA NA
"2581" NA NA NA
"2582" NA NA NA
"2583" NA NA NA
"2584" NA NA NA
"2585" NA NA NA
"2586" NA NA NA
"2587" NA NA NA
"2588" NA NA NA
"2589" NA NA NA
"2590" NA NA NA
"2591" NA NA NA
"2592" NA NA NA
"2593" NA NA NA
"2594" NA NA NA
"2595" NA NA NA
"2596" NA NA NA
"2597" NA NA NA
"2598" NA NA NA
"2599" NA NA NA
"2600" NA NA NA
"2601" NA NA NA
"2602" NA NA NA
"2603" NA NA NA
"2604" NA NA NA
"2605" NA NA NA
"2606" NA NA NA
"2607" NA NA NA
"2608" NA NA NA
"2609" NA NA NA
"2610" NA NA NA
"2611" NA NA NA
"2612" NA NA NA
"2613" NA NA NA
"2614" NA NA NA
"2615" NA NA NA
"2616" NA NA NA
"2617" NA NA NA
"2618" NA NA NA
"2619" NA NA NA
"2620" NA NA NA
"2621" NA NA NA
"2622" NA NA NA
"2623" NA NA NA
"2624" NA NA NA
"2625" NA NA NA
"2626" NA NA NA
"2627" NA NA NA
"2628" NA NA NA
"2629" NA NA NA
"2630" NA NA NA
"2631" NA NA NA
"2632" NA NA NA
"2633" NA NA NA
"2634" NA NA NA
"2635" NA NA NA
"2636" NA NA NA
"2637" NA NA NA
"2638" NA NA NA
"2639" NA NA NA
"2640" NA NA NA
"2641" NA NA NA
"2642" NA NA NA
"2643" NA NA NA
"2644" NA NA NA
"2645" NA NA NA
"2646" NA NA NA
"2647" NA NA NA
"2648" NA NA NA
"2649" NA NA NA
"2650" NA NA NA
"2651" NA NA NA
"2652" NA NA NA
"2653" NA NA NA
"2654" NA NA NA
"2655" NA NA NA
"2656" NA NA NA
"2657" NA NA NA
"2658" NA NA NA
"2659" NA NA NA
"2660" NA NA NA
"2661" NA NA NA
"2662" NA NA NA
"2663" NA NA NA
"2664" NA NA NA
"2665" NA NA NA
"2666" NA NA NA
"2667" NA NA NA
"2668" NA NA NA
"2669" NA NA NA
"2670" NA NA NA
"2671" NA NA NA
"2672" NA NA NA
"2673" NA NA NA
"2674" NA NA NA
"2675" NA NA NA
"2676" NA NA NA
"2677" NA NA NA
"2678" NA NA NA
"2679" NA NA NA
"2680" NA NA NA
"2681" NA NA NA
"2682" NA NA NA
"2683" NA NA NA
"2684" NA NA NA
"2685" NA NA NA
"2686" NA NA NA
"2687" NA NA NA
"2688" NA NA NA
"2689" NA NA NA
"2690" NA NA NA
"2691" NA NA NA
"2692" NA NA NA
"2693" NA NA NA
"2694" NA NA NA
"2695" NA NA NA
"2696" NA NA NA
"2697" NA NA NA
"2698" NA NA NA
"2699" NA NA NA
"2700" NA NA NA
"2701" NA NA NA
"2702" NA NA NA
"2703" NA NA NA
"2704" NA NA NA
"2705" NA NA NA
"2706" NA NA NA
"2707" NA NA NA
"2708" NA NA NA
"2709" NA NA NA
"2710" NA NA NA
"2711" NA NA NA
"2712" NA NA NA
"2713" NA NA NA
"2714" NA NA NA
"2715" NA NA NA
"2716" NA NA NA
"2717" NA NA NA
"2718" NA NA NA
"2719" NA NA NA
"2720" NA NA NA
"2721" NA NA NA
"2722" NA NA NA
"2723" NA NA NA
"2724" NA NA NA
"2725" NA NA NA
"2726" NA NA NA
"2727" NA NA NA
"2728" NA NA NA
"2729" NA NA NA
"2730" NA NA NA
"2731" NA NA NA
"2732" NA NA NA
"2733" NA NA NA
"2734" NA NA NA
"2735" NA NA NA
"2736" NA NA NA
"2737" NA NA NA
"2738" NA NA NA
"2739" NA NA NA
"2740" NA NA NA
"2741" NA NA NA
"2742" NA NA NA
"2743" NA NA NA
"2744" NA NA NA
"2745" NA NA NA
"2746" NA NA NA
"2747" NA NA NA
"2748" NA NA NA
"2749" NA NA NA
"2750" NA NA NA
"2751" NA NA NA
"2752" NA NA NA
"2753" NA NA NA
"2754" NA NA NA
"2755" NA NA NA
"2756" NA NA NA
"2757" NA NA NA
"2758" NA NA NA
"2759" NA NA NA
"2760" NA NA NA
"2761" NA NA NA
"2762" NA NA NA
"2763" NA NA NA
"2764" NA NA NA
"2765" NA NA NA
"2766" NA NA NA
"2767" NA NA NA
"2768" NA NA NA
"2769" NA NA NA
"2770" NA NA NA
"2771" NA NA NA
"2772" NA NA NA
"2773" NA NA NA
"2774" NA NA NA
"2775" NA NA NA
"2776" NA NA NA
"2777" NA NA NA
"2778" NA NA NA
"2779" NA NA NA
"2780" NA NA NA
"2781" NA NA NA
"2782" NA NA NA
"2783" NA NA NA
"2784" NA NA NA
"2785" NA NA NA
"2786" NA NA NA
"2787" NA NA NA
"2788" NA NA NA
"2789" NA NA NA
"2790" NA NA NA
"2791" NA NA NA
"2792" NA NA NA
"2793" NA NA NA
"2794" NA NA NA
"2795" NA NA NA
"2796" NA NA NA
"2797" NA NA NA
"2798" NA NA NA
"2799" NA NA NA
"2800" NA NA NA
"2801" NA NA NA
"2802" NA NA NA
"2803" NA NA NA
"2804" NA NA NA
"2805" NA NA NA
"2806" NA NA NA
"2807" NA NA NA
"2808" NA NA NA
"2809" NA NA NA
"2810" NA NA NA
"2811" NA NA NA
"2812" NA NA NA
"2813" NA NA NA
"2814" NA NA NA
"2815" NA NA NA
"2816" NA NA NA
"2817" NA NA NA
"2818" NA NA NA
"2819" NA NA NA
"2820" NA NA NA
"2821" NA NA NA
"2822" NA NA NA
"2823" NA NA NA
"2824" NA NA NA
"2825" NA NA NA
"2826" NA NA NA
"2827" NA NA NA
"2828" NA NA NA
"2829" NA NA NA
"2830" NA NA NA
"2831" NA NA NA
"2832" NA NA NA
"2833" NA NA NA
"2834" NA NA NA
"2835" NA NA NA
"2836" NA NA NA
"2837" NA NA NA
"2838" NA NA NA
"2839" NA NA NA
"2840" NA NA NA
"2841" NA NA NA
"2842" NA NA NA
"2843" NA NA NA
"2844" NA NA NA
"2845" NA NA NA
"2846" NA NA NA
"2847" NA NA NA
"2848" NA NA NA
"2849" NA NA NA
"2850" NA NA NA
"2851" NA NA NA
"2852" NA NA NA
"2853" NA NA NA
"2854" NA NA NA
"2855" NA NA NA
"2856" NA NA NA
"2857" NA NA NA
"2858" NA NA NA
"2859" NA NA NA
"2860" NA NA NA
"2861" NA NA NA
"2862" NA NA NA
"2863" NA NA NA
"2864" NA NA NA
"2865" NA NA NA
"2866" NA NA NA
"2867" NA NA NA
"2868" NA NA NA
"2869" NA NA NA
"2870" NA NA NA
"2871" NA NA NA
"2872" NA NA NA
"2873" NA NA NA
"2874" NA NA NA
"2875" NA NA NA
"2876" NA NA NA
"2877" NA NA NA
"2878" NA NA NA
"2879" NA NA NA
"2880" NA NA NA
"2881" NA NA NA
"2882" NA NA NA
"2883" NA NA NA
"2884" NA NA NA
"2885" NA NA NA
"2886" NA NA NA
"2887" NA NA NA
"2888" NA NA NA
"2889" NA NA NA
"2890" NA NA NA
"2891" NA NA NA
"2892" NA NA NA
"2893" NA NA NA
"2894" NA NA NA
"2895" NA NA NA
"2896" NA NA NA
"2897" NA NA NA
"2898" NA NA NA
"2899" NA NA NA
"2900" NA NA NA
"2901" NA NA NA
"2902" NA NA NA
"2903" NA NA NA
"2904" NA NA NA
"2905" NA NA NA
"2906" NA NA NA
"2907" NA NA NA
"2908" NA NA NA
"2909" NA NA NA
"2910" NA NA NA
"2911" NA NA NA
"2912" NA NA NA
"2913" NA NA NA
"2914" NA NA NA
"2915" NA NA NA
"2916" NA NA NA
"2917" NA NA NA
"2918" NA NA NA
"2919" NA NA NA
"2920" NA NA NA
"2921" NA NA NA
"2922" NA NA NA
"2923" NA NA NA
"2924" NA NA NA
"2925" NA NA NA
"2926" NA NA NA
"2927" NA NA NA
"2928" NA NA NA
"2929" NA NA NA
"2930" NA NA NA
"2931" NA NA NA
"2932" NA NA NA
"2933" NA NA NA
"2934" NA NA NA
"2935" NA NA NA
"2936" NA NA NA
"2937" NA NA NA
"2938" NA NA NA
"2939" NA NA NA
"2940" NA NA NA
"2941" NA NA NA
"2942" NA NA NA
"2943" NA NA NA
"2944" NA NA NA
"2945" NA NA NA
"2946" NA NA NA
"2947" NA NA NA
"2948" NA NA NA
"2949" NA NA NA
"2950" NA NA NA
"2951" NA NA NA
"2952" NA NA NA
"2953" NA NA NA
"2954" NA NA NA
"2955" NA NA NA
"2956" NA NA NA
"2957" NA NA NA
"2958" NA NA NA
"2959" NA NA NA
"2960" NA NA NA
"2961" NA NA NA
"2962" NA NA NA
"2963" NA NA NA
"2964" NA NA NA
"2965" NA NA NA
"2966" NA NA NA
"2967" NA NA NA
"2968" NA NA NA
"2969" NA NA NA
"2970" NA NA NA
"2971" NA NA NA
"2972" NA NA NA
"2973" NA NA NA
"2974" NA NA NA
"2975" NA NA NA
"2976" NA NA NA
"2977" NA NA NA
"2978" NA NA NA
"2979" NA NA NA
"2980" NA NA NA
"2981" NA NA NA
"2982" NA NA NA
"2983" NA NA NA
"2984" NA NA NA
"2985" NA NA NA
"2986" NA NA NA
"2987" NA NA NA
"2988" NA NA NA
"2989" NA NA NA
"2990" NA NA NA
"2991" NA NA NA
"2992" NA NA NA
"2993" NA NA NA
"2994" NA NA NA
"2995" NA NA NA
"2996" NA NA NA
"2997" NA NA NA
"2998" NA NA NA
"2999" NA NA NA
"3000" NA NA NA
"3001" NA NA NA
