# Supplementary material for: Adaptive switch to sexually dimorphic movements by partner-seeking termites
Source: Sci Adv. 2019 Jun 19;5(6):eaau6108. doi: 10.1126/sciadv.aau6108 (PMC6584256; doi:10.1126/sciadv.aau6108)
Supplement: Data file S1 [file aau6108_Data_file_S1.zip › Dataset/RsExperiments/170601_168_F_1_after-position_set1_5FPS.txt]

"time" "x" "y"
"1" 0 26.9633994688215 12.883903146787
"2" 0.2 27.3204552445403 12.9888092263743
"3" 0.4 27.995771030303 13.1039377420417
"4" 0.6 28.244476230303 12.9132150030513
"5" 0.8 28.3912598330149 12.8193177007811
"6" 1 28.3912598330149 12.8193177007811
"7" 1.2 28.7257322740766 12.6442912559921
"8" 1.4 28.739730793266 12.6274928901204
"9" 1.6 28.7699590167437 12.4151456012896
"10" 1.8 28.8913828651417 12.3823407898844
"11" 2 29.1221057289697 12.40384616625
"12" 2.2 29.522926790303 12.3690476314167
"13" 2.4 29.626902392926 12.3992223747364
"14" 2.6 29.6211315875444 12.3273651758994
"15" 2.8 29.7192098729697 12.1858974480833
"16" 3 29.5492362541626 12.2972334805833
"17" 3.2 29.5695114373206 12.3242240339167
"18" 3.4 29.558698006303 12.3525641149167
"19" 3.6 29.5446896979394 12.4155011779167
"20" 3.8 29.5743924999326 12.4280626904907
"21" 4 29.674266550303 12.5705128330833
"22" 4.2 29.7153154866965 12.5820723118675
"23" 4.4 29.7426135386901 12.549834586578
"24" 4.6 29.7751597236363 12.5369352994722
"25" 4.8 29.7426135386901 12.5250206907715
"26" 5 29.7812744614141 12.5125152750278
"27" 5.2 29.7550402638514 12.5002067949651
"28" 5.4 29.7550402638514 12.5002067949651
"29" 5.6 29.8799393828454 12.4803346495946
"30" 5.8 29.8799393828454 12.4803346495946
"31" 6 29.8403133089237 12.4931476694339
"32" 6.2 29.8195720296013 12.4794197155833
"33" 6.4 29.906732012372 12.4931476694339
"34" 6.6 29.8195720296013 12.4591768005833
"35" 6.8 29.8195720296013 12.4591768005833
"36" 7 29.9125858642013 12.4542590302726
"37" 7.2 29.9000901420272 12.4268346720201
"38" 7.4 29.8929979753878 12.3629943626455
"39" 7.6 29.8929979753878 12.1609083128997
"40" 7.8 29.8929979753878 12.1804650273912
"41" 8 29.8735226606478 12.1682139821063
"42" 8.2 29.8864686791166 12.1283137887472
"43" 8.4 29.8137458275444 12.1151635841753
"44" 8.6 29.7114377194258 11.9800944789167
"45" 8.8 29.7473271240961 11.9759062896063
"46" 9 29.763694590303 12.0050366420417
"47" 9.2 29.811848150303 12.0943223564167
"48" 9.4 29.811848150303 12.0943223564167
"49" 9.6 29.8178517110303 12.1917249539167
"50" 9.8 29.844656070303 12.277120327859
"51" 10 29.866880790303 12.3690476314167
"52" 10.2 29.908155270303 12.5888278514167
"53" 10.4 29.8939143678469 12.6481106739167
"54" 10.6 29.8939143678469 12.6481106739167
"55" 10.8 30.0346415799804 12.7793631227876
"56" 11 29.9760288596363 12.78846155125
"57" 11.2 30.0284282173998 12.8289909144005
"58" 11.4 30.210834790303 13.0558608189167
"59" 11.6 30.232847846303 13.2371795004167
"60" 11.8 30.0942287457129 13.4584909760478
"61" 12 29.9973614044966 13.4617452574651
"62" 12.2 30.0258639725252 13.4893162528056
"63" 12.4 30.1154152935288 13.4803556793199
"64" 12.6 30.1340553812708 13.4617452574651
"65" 12.8 30.282205245303 13.3597756543854
"66" 13 30.2831760832062 13.3624896742392
"67" 13.2 30.4855810763636 13.36888113225
"68" 13.4 30.5333872080808 13.2206959839167
"69" 13.6 30.5068571361095 13.2260132473038
"70" 13.8 30.574185540467 13.2882513794085
"71" 14 30.733644870303 13.0902014782917
"72" 14.2 30.8982989786901 13.0399090287554
"73" 14.4 30.857468310303 12.8177655805833
"74" 14.6 31.0365745386666 12.5413753039167
"75" 14.8 31.109553306432 12.4009512117392
"76" 15 31.061089078303 12.3525641149167
"77" 15.2 31.257314835303 12.2179487301667
"78" 15.4 31.2773140961095 12.2520678369005
"79" 15.6 31.2121231014141 12.3843101466944
"80" 15.8 31.1344067567546 12.357526894078
"81" 16 31.0794032191555 12.4370533962118
"82" 16.2 31.2380330072522 12.5911560317133
"83" 16.4 31.2576208960657 12.728053033154
"84" 16.6 31.352762070303 12.8635531264167
"85" 16.8 31.5169427796363 12.9358974488333
"86" 17 31.644858390303 13.1277120446859
"87" 17.2 31.591519062303 13.3229783170705
"88" 17.4 31.5539158578892 13.4148983334856
"89" 17.6 31.7994436649697 13.4679487314167
"90" 17.8 31.8528000234065 13.3883731345201
"91" 18 31.9170798194556 13.2234898002726
"92" 18.2 31.7557430148191 13.2446236691586
"93" 18.4 31.5909361188276 13.1180117827691
"94" 18.6 31.6936093890127 13.0150951329489
"95" 18.8 31.7342595238623 12.780204271798
"96" 19 31.7119224576714 12.6616059505833
"97" 19.2 31.9359305296579 12.4381720554489
"98" 19.4 31.8572279369697 12.3333333456667
"99" 19.6 31.8052526658586 12.1889499511389
"100" 19.8 31.600408950303 12.1794871916667
"101" 20 31.7807937147474 11.5784493400278
"102" 20.2 31.5719904558768 11.3084279221954
"103" 20.4 31.552255390303 11.2383814214948
"104" 20.6 31.502620182303 11.2933925162244
"105" 20.8 31.478913814303 11.3762327529936
"106" 21 31.3344178569697 11.3952991566944
"107" 21.2 31.1468334819159 11.2843259004489
"108" 21.4 31.1998936258586 10.8702686311389
"109" 21.6 31.194437398303 10.8200197346859
"110" 21.8 31.253703318303 10.8791913323782
"111" 22 31.4301267961001 10.8620401446413
"112" 22.2 31.395941526303 11.1928008001474
"113" 22.4 31.431501078303 11.5478303863013
"114" 22.6 31.7673412916364 11.8012820630833
"115" 22.8 32.1456051889471 11.9066710245099
"116" 23 32.2500739292861 12.0174924066285
"117" 23.2 32.2911634661651 12.022325387796
"118" 23.4 32.5432049671451 11.88562754225
"119" 23.6 32.5569508540318 11.8545197858658
"120" 23.8 32.6897845699752 11.7624001799003
"121" 24 32.6232569834065 11.6841291009856
"122" 24.2 32.7189232211802 11.54149798725
"123" 24.4 32.7047305929697 11.3525641139167
"124" 24.6 32.6378224885486 11.25809717725
"125" 24.8 32.673545430303 11.2564102676667
"126" 25 32.673545430303 11.2564102676667
"127" 25.2 32.673545430303 11.2564102676667
"128" 25.4 32.8395605609697 11.2243589855833
"129" 25.6 32.7689353396363 11.17307693425
"130" 25.8 32.8025874827168 11.113837323227
"131" 26 32.8311812974217 11.1504780641709
"132" 26.2 32.8555081915933 11.0547973642392
"133" 26.4 32.8666107575161 11.012084920638
"134" 26.6 33.1443802391919 10.93131869225
"135" 26.8 33.0876434919424 11.075136623097
"136" 27 33.105207700303 11.010016036651
"137" 27.2 33.0343149591919 10.9679487289167
"138" 27.4 32.8539803155489 11.0246952611298
"139" 27.6 32.771882442762 11.075136623097
"140" 27.8 32.9160621489471 10.9940243482387
"141" 28 32.9611353554643 10.8686931456909
"142" 28.2 32.8350346525981 10.8607608347364
"143" 28.4 32.8097737686637 10.8418453239986
"144" 28.6 32.6857749058586 11.0839438450278
"145" 28.8 32.6877474019159 11.2284946348844
"146" 29 32.8459810356364 11.4166666780833
"147" 29.2 32.9030035564047 11.5546501636624
"148" 29.4 33.0365677573206 11.7304318605833
"149" 29.6 33.0749041668548 11.7968611965891
"150" 29.8 33.2866283496013 11.9800944789167
"151" 30 33.485276870303 11.9638278507917
"152" 30.2 33.471518710303 11.8882784001667
"153" 30.4 33.471518710303 11.8882784001667
"154" 30.6 33.5597607020272 11.7835985971063
"155" 30.8 33.6245480688995 11.74392713725
"156" 31 33.5494038872522 11.8219252617133
"157" 31.2 33.4751875529697 11.9358974478333
"158" 31.4 33.4468489061651 11.9692749898649
"159" 31.6 33.5393922996363 11.8910256529167
"160" 31.8 33.711757350303 11.9146942919936
"161" 32 33.738427014303 12.2628205250833
"162" 32.2 33.6678017929697 12.3717948841667
"163" 32.4 33.8108866569697 12.3965201589167
"164" 32.6 33.8328395680079 12.3740016937527
"165" 32.8 33.8869263799804 12.3078991024651
"166" 33 33.9557093938118 12.1150472455833
"167" 33.2 33.9557093938118 12.1150472455833
"168" 33.4 33.622858470303 12.1666666788333
"169" 33.6 33.3812458710048 12.33097167225
"170" 33.8 33.3277237477224 12.5002067949651
"171" 34 33.2633118889697 12.538461551
"172" 34.2 33.1477433449697 12.692307705
"173" 34.4 33.153361260303 12.8489583461823
"174" 34.6 33.081130920303 13.0953525771979
"175" 34.8 33.014919775303 12.9631410386042
"176" 35 33.0771181236363 13.153846167
"177" 35.2 33.0193338516364 13.1923077055
"178" 35.4 33.0706976489697 13.1794871926667
"179" 35.6 33.1871834036363 13.2512210144722
"180" 35.8 33.2455240165325 13.1684531447364
"181" 36 33.4136395544409 13.1562776435718
"182" 36.2 33.1902925923369 12.8258366056116
"183" 36.4 33.0074722967437 12.4412212206116
"184" 36.6 33.0729758819159 12.5684450084328
"185" 36.8 33.0244912821063 12.7081757167855
"186" 37 32.9865999562047 12.7081757167855
"187" 37.2 32.9915117947475 12.7689255316944
"188" 37.4 32.996862190303 12.8068910384479
"189" 37.6 32.9242496791919 12.7567155194722
"190" 37.8 32.9676542932539 12.8279739514577
"191" 38 32.9865999562047 12.8468894621954
"192" 38.2 32.9682965191166 12.8845067490862
"193" 38.4 32.9682965191166 12.8845067490862
"194" 38.6 32.9748258153878 12.8975445587472
"195" 38.8 32.9936519529697 12.8910256539167
"196" 39 32.9682965191166 12.8845067490862
"197" 39.2 32.9242496791919 12.7567155194722
"198" 39.4 32.9792823191919 12.7261904889167
"199" 39.6 33.0000724276363 12.67307693575
"200" 39.8 32.9865999562047 12.6388188440806
"201" 40 32.9739695142375 12.6640395250642
"202" 40.2 33.0055456191555 12.7081757167855
"203" 40.4 32.9037653076363 12.5000000125
"204" 40.6 32.9030035564047 12.5259669834082
"205" 40.8 32.9030035564047 12.5259669834082
"206" 41 32.9037653076363 12.55769232025
"207" 41.2 32.9045020834178 12.5316309499003
"208" 41.4 32.9037653076363 12.55769232025
"209" 41.6 32.9037653076363 12.55769232025
"210" 41.8 32.9037653076363 12.55769232025
"211" 42 32.917132525385 12.5694619713757
"212" 42.2 32.929447206303 12.6025641151667
"213" 42.4 32.917132525385 12.5694619713757
"214" 42.6 32.9552379265742 12.5650804123912
"215" 42.8 33.0385952756364 12.5448718074167
"216" 43 32.9030035564047 12.5259669834082
"217" 43.2 32.8918716414506 12.5694619713757
"218" 43.4 32.8395605609697 12.6474359100833
"219" 43.6 32.8160889896473 12.6829550358019
"220" 43.8 32.8368681038514 12.7111249093199
"221" 44 32.8115934086081 12.7084963186624
"222" 44.2 32.8666107575161 12.7901429299822
"223" 44.4 33.0074722967437 12.8584311297641
"224" 44.6 33.102800022303 12.75000001275
"225" 44.8 33.2247890409697 12.6538461665
"226" 45 33.3149914473522 12.739701568015
"227" 45.2 33.3605045916823 12.9904951500374
"228" 45.4 33.2798699552153 13.0124831439167
"229" 45.6 33.2312095156364 13.153846167
"230" 45.8 33.216992750303 13.2275641157917
"231" 46 33.127564710303 13.2619047751667
"232" 46.2 33.0771181236363 13.2257834890093
"233" 46.4 33.1546066109927 13.2822723386581
"234" 46.6 33.179845718303 13.3589743723333
"235" 46.8 33.1346809999582 13.3154288373649
"236" 47 33.144702067496 13.3498650605833
"237" 47.2 33.127564710303 13.3649267532917
"238" 47.4 33.1541638196363 13.5064102699167
"239" 47.6 33.0662359631844 13.4646892790014
"240" 47.8 33.0321748009697 13.48076924425
"241" 48 33.0140015930149 13.497283803154
"242" 48.2 33.0514362249697 13.4166666800833
"243" 48.4 33.1288961451417 13.4617452574651
"244" 48.6 33.1772339997945 13.3864624210353
"245" 48.8 33.2361013058586 13.4771062405833
"246" 49 33.1862661929697 13.4743589878333
"247" 49.2 33.179845718303 13.4230769365
"248" 49.4 33.0401187780996 13.5038027079845
"249" 49.6 32.9878844079301 13.5038027079845
"250" 49.8 32.9617672228454 13.4451325645099
"251" 50 33.0244912821063 13.445880635556
"252" 50.2 33.0321748009697 13.4679487314167
"253" 50.4 33.1382655014141 13.45879122225
"254" 50.6 33.1926866676364 13.3589743723333
"255" 50.8 33.2644696794834 13.3386927413757
"256" 51 33.1192195968604 13.3386927413757
"257" 51.2 33.2345233090127 13.3997105179489
"258" 51.4 33.237629990303 13.2243589875833
"259" 51.6 33.2731115608293 13.05971661225
"260" 51.8 33.3136619271451 12.9112685689167
"261" 52 33.3405789806478 12.791556157796
"262" 52.2 33.3136619271451 12.6885965039167
"263" 52.4 33.3538627213375 12.5859858658132
"264" 52.6 33.272025390303 12.4033882907917
"265" 52.8 33.3073696289237 12.4202033722787
"266" 53 33.3143492214895 12.4021077916285
"267" 53.2 33.3136619271451 12.3647098639167
"268" 53.4 33.4057593692861 12.4738157447641
"269" 53.6 33.388969750303 12.5407509282917
"270" 53.8 33.3605045916823 12.5395667676236
"271" 54 33.26211485132 12.6041938413743
"272" 54.2 33.256891414303 12.59615385875
"273" 54.4 33.2425269625064 12.6367883655268
"274" 54.6 33.2190444057416 12.45242916225
"275" 54.8 32.9944137042013 12.3043242191709
"276" 55 33.1092204969697 12.3525641149167
"277" 55.2 33.1346809999582 12.3273651758994
"278" 55.4 33.1346809999582 12.3273651758994
"279" 55.6 33.179845718303 12.3461538585
"280" 55.8 33.179845718303 12.2948718071667
"281" 56 33.1514604618819 12.3444669489167
"282" 56.2 33.1772339997945 12.3173620288319
"283" 56.4 33.179845718303 12.2948718071667
"284" 56.6 33.1772339997945 12.3173620288319
"285" 56.8 33.1772339997945 12.3173620288319
"286" 57 33.1772339997945 12.3173620288319
"287" 57.2 33.1541638196363 12.3717948841667
"288" 57.4 33.1546066109927 12.3737842740891
"289" 57.6 33.1541638196363 12.3717948841667
"290" 57.8 33.141322870303 12.3605216746063
"291" 58 33.1511168147098 12.343437648154
"292" 58.2 33.1284819209697 12.3461538585
"293" 58.4 33.1280391296134 12.3472590751236
"294" 58.6 33.1184703333539 12.3629943626455
"295" 58.8 33.1318500388276 12.3235603317855
"296" 59 33.1514604618819 12.3444669489167
"297" 59.2 33.1772339997945 12.3173620288319
"298" 59.4 33.1772339997945 12.3173620288319
"299" 59.6 33.1445875184386 12.3369187433234
"300" 59.8 33.1511168147098 12.343437648154
"301" 60 33.1612484813375 12.3273651758994
"302" 60.2 33.1612484813375 12.3273651758994
"303" 60.4 33.179845718303 12.2948718071667
"304" 60.6 33.1920108281977 12.3377193105833
"305" 60.8 33.1772339997945 12.3173620288319
"306" 61 33.1772339997945 12.3173620288319
"307" 61.2 33.237629990303 12.3717948841667
"308" 61.4 33.2644696794834 12.3298655020314
"309" 61.6 33.2359976662352 12.2521729805268
"310" 61.8 33.256891414303 12.25000001225
"311" 62 33.2077415737513 12.2544208787443
"312" 62.2 33.2098804811505 12.2782485998489
"313" 62.4 33.102800022303 12.13461539675
"314" 62.6 33.0954623369697 12.1278998900278
"315" 62.8 33.0791892444966 12.1342018318199
"316" 63 32.9551291049697 12.2179487301667
"317" 63.2 33.0118608401391 12.3046448210478
"318" 63.4 32.9808110036363 12.2948718071667
"319" 63.6 33.0298093629346 12.3782051405833
"320" 63.8 33.051894830303 12.3347069720417
"321" 64 33.141322870303 12.3003663126667
"322" 64.2 33.141322870303 12.3003663126667
"323" 64.4 33.1109100955662 12.2567476505833
"324" 64.6 32.9777824778502 12.2088776125959
"325" 64.8 32.9777824778502 12.2088776125959
"326" 65 32.9777824778502 12.2088776125959
"327" 65.2 33.106927470303 12.1836080707917
"328" 65.4 33.0677792513939 12.1637529259167
"329" 65.6 33.079411150303 12.2179487301667
"330" 65.8 33.157646110981 12.3043242191709
"331" 66 33.1902925923369 12.4738157447641
"332" 66.2 33.102800022303 12.4015151639167
"333" 66.4 33.169858313266 12.4066951691019
"334" 66.6 33.2055276169697 12.39170041725
"335" 66.8 33.3125355280808 12.3782051405833
"336" 67 33.2483307814141 12.3568376191944
"337" 67.2 33.2708997226666 12.3735431359167
"338" 67.4 33.1546066109927 12.3207338761581
"339" 67.6 33.1315289258962 12.3890699819675
"340" 67.8 33.0682622965099 12.3804155738305
"341" 68 33.0771181236363 12.3647098639167
"342" 68.2 32.9196347827558 12.3975568580676
"343" 68.4 32.9629763517845 12.3568376191944
"344" 68.6 32.9276961677576 12.3455711079167
"345" 68.8 32.9629763517845 12.3568376191944
"346" 69 32.9977377095757 12.3665501289167
"347" 69.2 32.9629763517845 12.3568376191944
"348" 69.4 32.9414401684162 12.3685292818412
"349" 69.6 33.031257590303 12.3965201589167
"350" 69.8 33.0948297778892 12.3605216746063
"351" 70 33.0973933067942 12.3444669489167
"352" 70.2 33.086290230303 12.2866300489167
"353" 70.4 33.0817875597576 12.2616550239167
"354" 70.6 33.0271810984512 12.2856125478982
"355" 70.8 33.0485826806734 12.2998575621574
"356" 71 33.0485826806734 12.2998575621574
"357" 71.2 33.0771181236363 12.2784900407685
"358" 71.4 33.0817875597576 12.2616550239167
"359" 71.6 33.0359301729445 12.2088776125959
"360" 71.8 32.9632455540766 12.1290517779733
"361" 72 33.0129133769697 12.1360398981759
"362" 72.2 33.0141247872842 12.1145379898601
"363" 72.4 32.948708630303 12.0991704495049
"364" 72.6 32.911667430303 12.1217948839167
"365" 72.8 32.8296380092121 12.0658508279167
"366" 73 32.8676078976714 12.1217948839167
"367" 73.2 32.8955736675444 12.1483200828822
"368" 73.4 32.8608495032855 12.1420377989167
"369" 73.6 32.8405743201276 12.16902835225
"370" 73.8 32.8743662920574 12.18927126725
"371" 74 32.6378224885486 12.04757086225
"372" 74.2 32.5704843044848 11.9819347439167
"373" 74.4 32.549721990303 12.0393773014167
"374" 74.6 32.6040305166188 12.0003373939167
"375" 74.8 32.6810074831844 11.9783789776455
"376" 75 32.646029110303 11.9432234551667
"377" 75.2 32.640525846303 11.9189976809167
"378" 75.4 32.5848817325252 11.9437322056759
"379" 75.6 32.6310640941626 12.02732794725
"380" 75.8 32.3937184472522 11.9523033583234
"381" 76 32.3607283187241 11.98684211725
"382" 76.2 32.3376565585789 11.9361184911581
"383" 76.4 32.4080370794258 11.9396086489167
"384" 76.6 32.4304012208485 11.8700466319167
"385" 76.8 32.4654219917576 11.8350815969167
"386" 77 32.5296881783732 11.8383940739167
"387" 77.2 32.522205670303 11.8127289495417
"388" 77.4 32.370865910303 11.7371794989167
"389" 77.6 32.357107750303 11.7097069714167
"390" 77.8 32.193068150303 11.6336292029551
"391" 78 32.1642433619394 11.5903263519167
"392" 78.2 32.178251670303 11.5316092069339
"393" 78.4 32.282720410642 11.4829422105268
"394" 78.6 32.164493510303 11.3731685095417
"395" 78.8 32.081944550303 11.4930966584359
"396" 79 31.9892716612464 11.4686744188223
"397" 79.2 31.985637430303 11.5163817778982
"398" 79.4 32.0256139706804 11.5339864653318
"399" 79.6 32.0070390125252 11.6089743705833
"400" 79.8 31.9751311990303 11.5973193589167
"401" 80 31.9751311990303 11.5973193589167
"402" 80.2 31.8070314986666 11.6252913869167
"403" 80.4 31.820539510303 11.6066849932917
"404" 80.6 31.885478025503 11.6294871911167
"405" 80.8 31.9261021197576 11.5203962819167
"406" 81 31.813660430303 11.5380036745417
"407" 81.2 31.8000273444848 11.5903263519167
"408" 81.4 31.799902270303 11.5723443339167
"409" 81.6 31.8630647321212 11.5973193589167
"410" 81.8 31.799902270303 11.6066849932917
"411" 82 31.854934910303 11.6341575207917
"412" 82.2 31.8857633799326 11.6588319204907
"413" 82.4 31.896209390303 11.6547619164167
"414" 82.6 31.8126110791166 11.639395926459
"415" 82.8 31.7186808520574 11.6157220089167
"416" 83 31.7321976408293 11.64271256225
"417" 83.2 31.715977494303 11.5769230885
"418" 83.4 31.7494124189822 11.6065554058978
"419" 83.6 31.6781304857416 11.66295547725
"420" 83.8 31.6949650317576 11.6462704079167
"421" 84 31.6459359524848 11.7651515269167
"422" 84.2 31.6754958574217 11.7958496423912
"423" 84.4 31.6754958574217 11.7958496423912
"424" 84.6 31.6599442608485 11.8210955829167
"425" 84.8 31.7051640632855 11.7304318605833
"426" 85 31.7480798676363 11.6858974475833
"427" 85.2 31.621046190303 11.7097069714167
"428" 85.4 31.6336183020272 11.7239168994339
"429" 85.6 31.5738414689237 11.6774978012443
"430" 85.8 31.4358113270303 11.7301864919167
"431" 86 31.2706794886081 11.8675575955268
"432" 86.2 31.2284642109927 11.7371794989167
"433" 86.4 31.2284642109927 11.7371794989167
"434" 86.6 31.218559667496 11.60222673225
"435" 86.8 31.1780093011802 11.6562078389167
"436" 87 31.1857986370827 11.5937635926455
"437" 87.2 31.1894985716364 11.5448718064167
"438" 87.4 31.1702371476363 11.5897436013333
"439" 87.6 31.215180470303 11.5512820628333
"440" 87.8 31.215180470303 11.5512820628333
"441" 88 31.1780093011802 11.6562078389167
"442" 88.2 31.084477950303 11.6547619164167
"443" 88.4 31.0796371162289 11.6944444561389
"444" 88.6 31.0833917797767 11.6899460305833
"445" 88.8 31.062417452372 11.8366489950374
"446" 89 31.1509757236363 11.7443020060463
"447" 89.2 31.180785070303 11.8402014770417
"448" 89.4 31.1487617668548 11.7504420983994
"449" 89.6 31.2186825473939 11.8071095689167
"450" 89.8 31.2772087848793 11.7045849747641
"451" 90 31.3199355832855 11.72368422225
"452" 90.2 31.4339118953878 11.7176227844251
"453" 90.4 31.483464590303 11.7303113670417
"454" 90.6 31.4791333177104 11.8155270773426
"455" 90.8 31.462827350303 11.8470696089167
"456" 91 31.4498196353939 11.9329836949167
"457" 91.2 31.5198611772121 11.9399767019167
"458" 91.4 31.5128570230303 11.9469697089167
"459" 91.6 31.510980910303 11.9363553232917
"460" 91.8 31.510980910303 11.9363553232917
"461" 92 31.4505978747475 12.0078347698426
"462" 92.2 31.4498196353939 11.9749417369167
"463" 92.4 31.4638279437576 11.9189976809167
"464" 92.6 31.510980910303 11.9363553232917
"465" 92.8 31.484840406303 11.9679487299167
"466" 93 31.4708320979394 12.0238927859167
"467" 93.2 31.497222750303 12.0187729057917
"468" 93.4 31.4675715434065 12.1350574833994
"469" 93.6 31.2773140961095 12.2830852066586
"470" 93.8 31.218559667496 12.45242916225
"471" 94 31.1335642669132 12.4868535544251
"472" 94.2 31.0486834153878 12.4738157447641
"473" 94.4 31.1425554289915 12.3361706722773
"474" 94.6 31.1425554289915 12.3361706722773
"475" 94.8 31.1445552489697 12.5000000125
"476" 95 31.2057076388276 12.4559689069495
"477" 95.2 31.2472828436363 12.3525641149167
"478" 95.4 31.269353225303 12.2239583455573
"479" 95.6 31.3377531684848 12.1684149305833
"480" 95.8 31.2182378391919 12.1584249205833
"481" 96 31.2462472832062 12.1404053057715
"482" 96.2 31.187664150303 12.1523199144722
"483" 96.4 31.1923279333539 12.0957192645946
"484" 96.6 31.1089105447858 12.0886383852098
"485" 96.8 31.0901501741626 12.0813090539167
"486" 97 31.1421198965099 12.0687444859856
"487" 97.2 31.1171837517065 12.0745614155833
"488" 97.4 31.098236110303 12.1011904882917
"489" 97.6 31.0022910471451 12.1825236289167
"490" 97.8 30.8899465896473 12.2478982888347
"491" 98 30.9005772116364 12.2628205250833
"492" 98.2 30.8962618106309 12.228982778097
"493" 98.4 30.9694312675444 12.2610521784856
"494" 98.6 30.9904638569697 12.25000001225
"495" 98.8 30.9964490452183 12.2521729805268
"496" 99 31.0794032191555 12.2163724376052
"497" 99.2 31.041206318045 12.3203060503683
"498" 99.4 31.138134774303 12.3397436020833
"499" 99.6 31.1089105447858 12.4135720725374
"500" 99.8 31.1792693408115 12.382551077137
"501" 100 31.233820558045 12.388544263836
"502" 100.2 31.0354071796363 12.5448718074167
"503" 100.4 31.0161457556364 12.5320512945833
"504" 100.6 31.0424918413375 12.5395667676236
"505" 100.8 31.0931914516364 12.51923078175
"506" 101 31.1930771968604 12.4559689069495
"507" 101.2 31.1644925124083 12.43218624725
"508" 101.4 31.1374589348644 12.41194333225
"509" 101.6 31.1466228594556 12.3760321723065
"510" 101.8 31.1036669629346 12.4389338855833
"511" 102 31.1596814519979 12.4347023157811
"512" 102.2 31.1554036371996 12.459991170727
"513" 102.4 31.194543230303 12.5613553239167
"514" 102.6 31.1288361558203 12.5859858658132
"515" 102.8 31.175329248234 12.5064102689167
"516" 103 31.1780093011802 12.4659244389167
"517" 103.2 31.1792693408115 12.4672968399336
"518" 103.4 31.215180470303 12.5263041681408
"519" 103.6 31.1952548592685 12.5594606668477
"520" 103.8 31.2417479516823 12.5528293671063
"521" 104 31.231503710981 12.5129291737472
"522" 104.2 31.187664150303 12.5201465326667
"523" 104.4 31.1915260899521 12.4996626305833
"524" 104.6 31.1915260899521 12.4996626305833
"525" 104.8 31.231503710981 12.4477401254421
"526" 105 31.1445552489697 12.48076924325
"527" 105.2 31.1551858709588 12.4559689069495
"528" 105.4 31.0675095529697 12.4743589868333
"529" 105.6 31.1346326972121 12.4294871919167
"530" 105.8 31.1155524151306 12.4798850699511
"531" 106 31.2445623035234 12.4412212206116
"532" 106.2 31.2616735627168 12.4135720725374
"533" 106.4 31.2616735627168 12.4135720725374
"534" 106.6 31.187664150303 12.4445970820417
"535" 106.8 31.187664150303 12.4445970820417
"536" 107 31.1556451597576 12.4504662129167
"537" 107.2 31.253703318303 12.3245920869167
"538" 107.4 31.253703318303 12.3245920869167
"539" 107.6 31.1982844843381 12.3849527789167
"540" 107.8 31.1712509067942 12.47267207725
"541" 108 31.139510590303 12.4789377414167
"542" 108.2 31.195919046303 12.3589743713333
"543" 108.4 31.1074470818284 12.3629943626455
"544" 108.6 31.080350502303 12.3910256534167
"545" 108.8 31.015687150303 12.4583333457917
"546" 109 30.898742790303 12.4926740051667
"547" 109.2 31.0101395051417 12.4319685814973
"548" 109.4 30.995049910303 12.4239926864167
"549" 109.6 31.0563582022328 12.45242916225
"550" 109.8 31.0159243599582 12.5395667676236
"551" 110 31.0785994637576 12.4854312479167
"552" 110.2 31.1171837517065 12.49291499225
"553" 110.4 31.132631510303 12.5064102689167
"554" 110.6 31.125752430303 12.5132784007917
"555" 110.8 31.091357030303 12.4720696095417
"556" 111 31.1354780261651 12.4997789691753
"557" 111.2 31.1009177855573 12.5781182220523
"558" 111.4 31.0748006004725 12.5911560317133
"559" 111.6 31.029324624689 12.6481106739167
"560" 111.8 31.0766333853907 12.6616059505833
"561" 112 30.9326795849697 12.6987179614167
"562" 112.2 31.0097252809697 12.538461551
"563" 112.4 30.9162963047858 12.4865163696925
"564" 112.6 30.8941567369697 12.4679487304167
"565" 112.8 30.9229381751306 12.4268346720201
"566" 113 30.9428637861651 12.459991170727
"567" 113.2 30.8672321657869 12.4629859512554
"568" 113.4 30.9887742583732 12.35121458725
"569" 113.6 30.9009151313556 12.3849527789167
"570" 113.8 30.884984630303 12.3690476314167
"571" 114 30.9034956092121 12.3735431359167
"572" 114.2 30.8754789924848 12.3455711079167
"573" 114.4 30.884984630303 12.3690476314167
"574" 114.6 30.8565194716823 12.4400972715029
"575" 114.8 30.829951990303 12.4487179611667
"576" 115 30.829951990303 12.4487179611667
"577" 115.2 30.8332166384386 12.4738157447641
"578" 115.4 30.82657279311 12.4794197155833
"579" 115.6 30.8854510086081 12.4347023157811
"580" 115.8 30.9115681936929 12.4542590302726
"581" 116 30.9326795849697 12.4551282175833
"582" 116.2 30.9152074735817 12.4496637367036
"583" 116.4 30.9326795849697 12.4551282175833
"584" 116.6 30.9341531365325 12.4748844176872
"585" 116.8 30.9442146750488 12.4672968399336
"586" 117 30.8171110409697 12.5897436023333
"587" 117.2 30.9666459670772 12.4443755294005
"588" 117.4 31.099611926303 12.2948718071667
"589" 117.6 31.201422310303 12.3278388401667
"590" 117.8 31.0901501741626 12.3242240339167
"591" 118 31.2996604001276 12.2634952889167
"592" 118.2 31.414553104689 12.3174763955833
"593" 118.4 31.3888490473522 12.3235603317855
"594" 118.6 31.4638279437576 12.3245920869167
"595" 118.8 31.4835773621063 12.4307482259659
"596" 119 31.5320619619159 12.5312241647231
"597" 119.2 31.542624678303 12.67307693575
"598" 119.4 31.4861462655572 12.6824206993404
"599" 119.6 31.5514392282691 12.728053033154
"600" 119.8 31.6867532647858 12.7517683593477
"601" 120 31.6710341716364 12.692307705
"602" 120.2 31.5318513394556 12.6563450800184
"603" 120.4 31.5318513394556 12.6563450800184
"604" 120.6 31.5074227654754 12.6987179614167
"605" 120.8 31.517859990303 12.6987179614167
"606" 121 31.5187927469132 12.754128652476
"607" 121.2 31.401036315917 12.6885965039167
"608" 121.4 31.401036315917 12.7088394189167
"609" 121.6 31.4753786541626 12.7425776105833
"610" 121.8 31.560557728234 12.8114500570201
"611" 122 31.6667187706309 12.739701568015
"612" 122.2 31.737990550303 12.7055860932917
"613" 122.4 31.6578553025837 12.6278677589167
"614" 122.6 31.6848888801276 12.7493252489167
"615" 122.8 31.682957910303 12.6437729064167
"616" 123 31.689836990303 12.6506410382917
"617" 123.2 31.6879608775757 12.6812354439167
"618" 123.4 31.662320670303 12.6643773020417
"619" 123.6 31.6443385138118 12.6616059505833
"620" 123.8 31.7016130425064 12.7019774138319
"621" 124 31.6529401066667 12.5763403389167
"622" 124.2 31.6668276537513 12.6721927624511
"623" 124.4 31.6668276537513 12.6721927624511
"624" 124.6 31.6754958574217 12.6041938413743
"625" 124.8 31.7119224576714 12.6211201205833
"626" 125 31.655441590303 12.6437729064167
"627" 125.2 31.6203345613375 12.6854553619339
"628" 125.4 31.5699961755662 12.69534414225
"629" 125.6 31.5939884756364 12.6858974485833
"630" 125.8 31.5971443021674 12.6759017945099
"631" 126 31.5699961755662 12.69534414225
"632" 126.2 31.5971443021674 12.6498261751879
"633" 126.4 31.5971443021674 12.6498261751879
"634" 126.6 31.6414578866965 12.7018705465396
"635" 126.8 31.6820251536929 12.741090842815
"636" 127 31.6689665611505 12.7084963186624
"637" 127.2 31.7223979689697 12.71153847425
"638" 127.4 31.6668276537513 12.6721927624511
"639" 127.6 31.6529401066667 12.5763403389167
"640" 127.8 31.7119224576714 12.6211201205833
"641" 128 31.6529401066667 12.5763403389167
"642" 128.2 31.6801113944409 12.6920866616753
"643" 128.4 31.658193222303 12.7051282178333
"644" 128.6 31.6336183020272 12.7252431603822
"645" 128.8 31.572892630303 12.7330586207917
"646" 129 31.6039110273939 12.6882284509167
"647" 129.2 31.5835129643381 12.63461539725
"648" 129.4 31.6319276441212 12.6882284509167
"649" 129.6 31.6319276441212 12.6882284509167
"650" 129.8 31.6432121147475 12.6631054257685
"651" 130 31.6443385138118 12.6278677589167
"652" 130.2 31.7031365449697 12.692307705
"653" 130.4 31.6820251536929 12.6107127462048
"654" 130.6 31.7051640632855 12.5266531839167
"655" 130.8 31.7592312183732 12.5468960989167
"656" 131 31.7321976408293 12.51315790725
"657" 131.2 31.7398882275444 12.5461980673649
"658" 131.4 31.7457144296013 12.5266531839167
"659" 131.6 31.7321976408293 12.5671390139167
"660" 131.8 31.7066788758203 12.5594606668477
"661" 132 31.715977494303 12.5903263529167
"662" 132.2 31.689836990303 12.5819597195417
"663" 132.4 31.6319276441212 12.5693473319167
"664" 132.6 31.5967747193596 12.5789792094827
"665" 132.8 31.6179193357575 12.6113053739167
"666" 133 31.6039110273939 12.5903263529167
"667" 133.2 31.6646136969697 12.63461539725
"668" 133.4 31.6039110273939 12.5903263529167
"669" 133.6 31.6916472745135 12.61437248225
"670" 133.8 31.6809567233939 12.5973193599167
"671" 134 31.744869630303 12.6025641151667
"672" 134.2 31.7288184436363 12.44230770475
"673" 134.4 31.6985331857747 12.4338413283506
"674" 134.6 31.6179193357575 12.4294871919167
"675" 134.8 31.662320670303 12.3965201589167
"676" 135 31.689836990303 12.3759157632917
"677" 135.2 31.6985331857747 12.3975568580676
"678" 135.4 31.7573538865993 12.3568376191944
"679" 135.6 31.7573538865993 12.3568376191944
"680" 135.8 31.8070314986666 12.4854312479167
"681" 136 31.7130701095483 12.4701257986337
"682" 136.2 31.7002830006734 12.44230770475
"683" 136.4 31.6767278001143 12.4483551164638
"684" 136.6 31.6767278001143 12.4483551164638
"685" 136.8 31.834297670303 12.4995421370417
"686" 137 31.881922070303 12.5285996180513
"687" 137.2 31.8280439612121 12.4714452339167
"688" 137.4 31.7299858026666 12.4504662129167
"689" 137.6 31.6767278001143 12.4483551164638
"690" 137.8 31.6860152791919 12.4280626904907
"691" 138 31.6788814184512 12.4779202403982
"692" 138.2 31.7299858026666 12.5833333459167
"693" 138.4 31.7299858026666 12.5833333459167
"694" 138.6 31.7130701095483 12.4918964808035
"695" 138.8 31.7119224576714 12.4389338855833
"696" 139 31.9120938113939 12.4924242549167
"697" 139.2 32.1194880038623 12.5650804123912
"698" 139.4 32.0836341488995 12.4389338855833
"699" 139.6 32.1377013039872 12.43218624725
"700" 139.8 32.040670070303 12.4445970820417
"701" 140 32.2272807495757 12.6043123669167
"702" 140.2 32.163435190303 12.6247534643013
"703" 140.4 32.206787113266 12.6773504400278
"704" 140.6 32.062683126303 12.6141025767167
"705" 140.8 32.0451727408485 12.5973193599167
"706" 141 32.0783776199326 12.5847578473426
"707" 141.2 32.1082101284848 12.5903263529167
"708" 141.4 32.136977190303 12.5476190601667
"709" 141.6 32.1502350535757 12.5343822969167
"710" 141.8 32.185659910303 12.6395463637244
"711" 142 32.1709832084162 12.6515481500487
"712" 142.2 32.185659910303 12.6395463637244
"713" 142.4 32.1555911714795 12.63461539725
"714" 142.6 32.0546878182275 12.6080067857091
"715" 142.8 32.0355744554882 12.577635340213
"716" 143 32.014172873266 12.5990028616019
"717" 143.2 32.0355744554882 12.577635340213
"718" 143.4 31.993045670303 12.5064102689167
"719" 143.6 32.0256139706804 12.5136671629733
"720" 143.8 32.1222184368485 12.5203962829167
"721" 144 32.1140469236363 12.4351851976204
"722" 144.2 32.102581790303 12.5270146645417
"723" 144.4 32.1082101284848 12.5903263529167
"724" 144.6 32.1211807843771 12.577635340213
"725" 144.8 32.102581790303 12.5270146645417
"726" 145 31.9820031993596 12.5209240570299
"727" 145.2 31.9965401231332 12.4846395867469
"728" 145.4 31.993045670303 12.5064102689167
"729" 145.6 31.993045670303 12.5064102689167
"730" 145.8 32.014172873266 12.5277777903056
"731" 146 32.0256139706804 12.5136671629733
"732" 146.2 32.0256139706804 12.5136671629733
"733" 146.4 32.0256139706804 12.5136671629733
"734" 146.6 32.101205974303 12.5483683109167
"735" 146.8 32.101205974303 12.5483683109167
"736" 147 32.101205974303 12.5483683109167
"737" 147.2 32.101205974303 12.5483683109167
"738" 147.4 32.101205974303 12.5483683109167
"739" 147.6 32.0256139706804 12.5136671629733
"740" 147.8 32.102581790303 12.5270146645417
"741" 148 32.101205974303 12.5483683109167
"742" 148.2 32.101205974303 12.5483683109167
"743" 148.4 32.1579764871451 12.5064102689167
"744" 148.6 32.0942018201212 12.4994172619167
"745" 148.8 32.0926453414141 12.4779202403982
"746" 149 32.1152142826666 12.4155011779167
"747" 149.2 32.1140469236363 12.4351851976204
"748" 149.4 32.111577510303 12.4028599729551
"749" 149.6 32.1637147465294 12.4120706461808
"750" 149.8 32.1939752817316 12.4514652139167
"751" 150 32.1625280588744 12.475013094631
"752" 150.2 32.133802230303 12.4398422215128
"753" 150.4 32.1425823665993 12.5206552831759
"754" 150.6 32.1211807843771 12.577635340213
"755" 150.8 32.2073255178502 12.6297774678789
"756" 151 32.1211807843771 12.577635340213
"757" 151.2 32.1211807843771 12.577635340213
"758" 151.4 32.0120746789305 12.5139517470539
"759" 151.6 32.1211807843771 12.577635340213
"760" 151.8 32.1055670514351 12.4991533748601
"761" 152 32.001046569503 12.4833333458167
"762" 152.2 32.034735177754 12.4837858345049
"763" 152.4 32.0764932038879 12.4120706461808
"764" 152.6 32.096761030303 12.4398422215128
"765" 152.8 32.096761030303 12.4398422215128
"766" 153 32.1201039752087 12.5281809510865
"767" 153.2 32.0641098984512 12.4707977332685
"768" 153.4 31.9642358480808 12.5064102689167
"769" 153.6 32.0120746789305 12.5365761814657
"770" 153.8 31.993045670303 12.5064102689167
"771" 154 31.993045670303 12.5064102689167
"772" 154.2 31.9571019873401 12.5562678188241
"773" 154.4 31.9571019873401 12.5562678188241
"774" 154.6 32.0295669938118 12.55364373725
"775" 154.8 31.985637430303 12.4565527190093
"776" 155 32.102581790303 12.5270146645417
"777" 155.2 32.0521768950303 12.4364801989167
"778" 155.4 32.095702710303 12.4445970820417
"779" 155.6 32.0183455087936 12.462868904577
"780" 155.8 32.102581790303 12.5270146645417
"781" 156 32.0070390125252 12.4636752261389
"782" 156.2 31.9999051517845 12.5135327760463
"783" 156.4 31.9965401231332 12.4846395867469
"784" 156.6 32.0381685866667 12.4714452339167
"785" 156.8 32.130098110303 12.5064102689167
"786" 157 32.1444596983732 12.49291499225
"787" 157.2 31.9989211709927 12.3605216746063
"788" 157.4 31.995775021882 12.3377193105833
"789" 157.6 31.9889020784386 12.4216645061201
"790" 157.8 31.8943991060925 12.4051956939167
"791" 158 31.793023190303 12.4854312479167
"792" 158.2 31.758627790303 12.4445970820417
"793" 158.4 31.753171968234 12.5263041681408
"794" 158.6 31.8335735566188 12.5199055455833
"795" 158.8 31.882451230303 12.4239926864167
"796" 159 31.9146742892504 12.3849527789167
"797" 159.2 32.025488652372 12.4798850699511
"798" 159.4 31.9190979655757 12.4155011779167
"799" 159.6 31.8980855030303 12.4155011779167
"800" 159.8 31.9889020784386 12.4216645061201
"801" 160 31.9146742892504 12.43218624725
"802" 160.2 31.9146742892504 12.43218624725
"803" 160.4 31.951242030303 12.4445970820417
"804" 160.6 31.9965401231332 12.4846395867469
"805" 160.8 31.8876407117065 12.45242916225
"806" 161 31.9571019873401 12.5135327760463
"807" 161.2 31.9627848933539 12.5520426027302
"808" 161.4 31.9059349861651 12.406940772796
"809" 161.6 31.8876407117065 12.27024292725
"810" 161.8 31.9050896572121 12.2406760029167
"811" 162 31.8741239229346 12.3782051405833
"812" 162.2 31.861813990303 12.3484432357917
"813" 162.4 31.8490564237576 12.2896270519167
"814" 162.6 31.8500940762289 12.306980069287
"815" 162.8 31.930604790303 12.3484432357917
"816" 163 31.8786295191919 12.2856125478982
"817" 163.2 31.8786295191919 12.2856125478982
"818" 163.4 31.8786295191919 12.2856125478982
"819" 163.6 31.958121110303 12.3141025764167
"820" 163.8 31.8511708853974 12.2887034472185
"821" 164 31.8220970378502 12.3104741293884
"822" 164.2 31.882451230303 12.4033882907917
"823" 164.4 31.8770730404848 12.4434732059167
"824" 164.6 31.8358263547475 12.3639601263241
"825" 164.8 31.8714956584512 12.3924501548426
"826" 165 31.916846630303 12.3827838951667
"827" 165.2 31.861813990303 12.3484432357917
"828" 165.4 31.870068886303 12.3735431359167
"829" 165.6 31.8511708853974 12.2887034472185
"830" 165.8 31.8910813488485 12.2686480309167
"831" 166 31.8511708853974 12.2887034472185
"832" 166.2 31.8786295191919 12.2856125478982
"833" 166.4 31.8786295191919 12.2856125478982
"834" 166.6 31.8220970378502 12.3104741293884
"835" 166.8 31.882451230303 12.4033882907917
"836" 167 31.882451230303 12.4033882907917
"837" 167.2 31.8943991060925 12.3849527789167
"838" 167.4 31.861813990303 12.3759157632917
"839" 167.6 31.8860093751306 12.3605216746063
"840" 167.8 31.8860093751306 12.3605216746063
"841" 168 31.916846630303 12.3827838951667
"842" 168.2 31.909967550303 12.3415751039167
"843" 168.4 31.861813990303 12.3484432357917
"844" 168.6 31.8980855030303 12.3595571219167
"845" 168.8 31.9331062739394 12.3385781009167
"846" 169 31.882451230303 12.3553113676667
"847" 169.2 31.882451230303 12.4033882907917
"848" 169.4 31.882451230303 12.4033882907917
"849" 169.6 31.8943991060925 12.4051956939167
"850" 169.8 31.8860093751306 12.3605216746063
"851" 170 31.9190979655757 12.4155011779167
"852" 170.2 31.8980855030303 12.3595571219167
"853" 170.4 31.9214326836363 12.3568376191944
"854" 170.6 31.9214326836363 12.3568376191944
"855" 170.8 31.9311239661521 12.3830430699544
"856" 171 31.9190979655757 12.4155011779167
"857" 171.2 31.963412710303 12.4546351209359
"858" 171.4 31.9785035695623 12.4636752261389
"859" 171.6 31.870068886303 12.3833333457167
"860" 171.8 31.8685581863814 12.4083710531324
"861" 172 31.891218685205 12.4837858345049
"862" 172.2 31.9050896572121 12.4924242549167
"863" 172.4 31.8947816567181 12.5354378451431
"864" 172.6 31.7573538865993 12.4066951691019
"865" 172.8 31.8002916521898 12.4918964808035
"866" 173 31.8470903453907 12.4591768005833
"867" 173.2 31.8560605779394 12.4294871919167
"868" 173.4 31.9142988228956 12.4565527190093
"869" 173.6 31.9961436615757 12.4224941849167
"870" 173.8 32.0213067340067 12.4138176762315
"871" 174 31.985637430303 12.4546351209359
"872" 174.2 31.985637430303 12.4546351209359
"873" 174.4 31.885478025503 12.4141025765167
"874" 174.6 31.9383924280389 12.4483551164638
"875" 174.8 31.844880870303 12.4176528723782
"876" 175 31.813660430303 12.3896520270417
"877" 175.2 31.8070314986666 12.3315850939167
"878" 175.4 31.793023190303 12.3497151120648
"879" 175.6 31.8070314986666 12.3315850939167
"880" 175.8 31.8144247725252 12.3141025764167
"881" 176 31.8876407117065 12.3984480555833
"882" 176.2 31.8793675047858 12.2544208787443
"883" 176.4 31.8876407117065 12.16902835225
"884" 176.6 31.9165870423785 12.1871069304261
"885" 176.8 31.904146790303 12.2031558307436
"886" 177 32.0363253881977 12.27024292725
"887" 177.2 31.9428342658586 12.25000001225
"888" 177.4 32.020032830303 12.2797619170417
"889" 177.6 31.9428342658586 12.25000001225
"890" 177.8 31.9428342658586 12.25000001225
"891" 178 31.9428342658586 12.25000001225
"892" 178.2 31.9738447217316 12.3180272232024
"893" 178.4 31.9642358480808 12.4066951691019
"894" 178.6 31.8836651855971 12.4385369656814
"895" 178.8 31.854659747103 12.4294871919167
"896" 179 31.8458976875579 12.4460784438186
"897" 179.2 31.8685581863814 12.4083710531324
"898" 179.4 31.9238555042653 12.4193275402374
"899" 179.6 31.9601978136992 12.426584434294
"900" 179.8 31.9601978136992 12.3757861758978
"901" 180 32.0110770469068 12.4338413283506
"902" 180.2 31.9969676797148 12.4234540094069
"903" 180.4 31.9965401231332 12.4120706461808
"904" 180.6 32.000453910303 12.4028599729551
"905" 180.8 31.9965401231332 12.4846395867469
"906" 181 31.970820950303 12.4842209197821
"907" 181.2 31.963412710303 12.4546351209359
"908" 181.4 31.9529293518124 12.4701257986337
"909" 181.6 31.9349494724083 12.3849527789167
"910" 181.8 32.0110770469068 12.3830430699544
"911" 182 31.985637430303 12.3141025764167
"912" 182.2 32.007862150303 12.3214990261282
"913" 182.4 31.970820950303 12.2993096769936
"914" 182.6 31.970228291103 12.3448718072167
"915" 182.8 31.8928972406734 12.2571225193796
"916" 183 31.9961436615757 12.3245920869167
"917" 183.2 31.9687414443381 12.2972334805833
"918" 183.4 31.9785035695623 12.3283475906759
"919" 183.6 31.9142988228956 12.2642450265093
"920" 183.8 31.9020501186049 12.281446553162
"921" 184 31.8786295191919 12.3212250835463
"922" 184.2 31.944362950303 12.3827838951667
"923" 184.4 31.9120938113939 12.3595571219167
"924" 184.6 31.8005766899109 12.3329562717598
"925" 184.8 31.793023190303 12.3612723877846
"926" 185 31.7573538865993 12.3497151120648
"927" 185.2 31.7421439570955 12.4120706461808
"928" 185.4 31.8458976875579 12.4460784438186
"929" 185.6 31.854659747103 12.4294871919167
"930" 185.8 31.756680880869 12.3612723877846
"931" 186 31.7288184436363 12.4707977332685
"932" 186.2 31.793023190303 12.4338413283506
"933" 186.4 31.769909481503 12.3833333457167
"934" 186.6 31.8307906883422 12.4083710531324
"935" 186.8 31.8072909117845 12.3568376191944
"936" 187 31.896209390303 12.3827838951667
"937" 187.2 31.8909626343708 12.2847675046794
"938" 187.4 31.8060817828454 12.2782485998489
"939" 187.6 31.8058641396363 12.2564102686667
"940" 187.8 31.958121110303 12.2728937851667
"941" 188 31.985637430303 12.2934981807917
"942" 188.2 31.9687414443381 12.2972334805833
"943" 188.4 31.985637430303 12.2875773774511
"944" 188.6 32.0321305227168 12.2809460777098
"945" 188.8 31.9785035695623 12.2286324908611
"946" 189 32.054428230303 12.2385531257917
"947" 189.2 31.9611228906667 12.2057109679167
"948" 189.4 32.1102701738324 12.280165924799
"949" 189.6 32.1102701738324 12.280165924799
"950" 189.8 32.067128070303 12.3214990261282
"951" 190 32.067128070303 12.3214990261282
"952" 190.2 31.993045670303 12.2475345290128
"953" 190.4 32.0177398036363 12.3301282174583
"954" 190.6 31.9738447217316 12.3415751039167
"955" 190.8 31.985637430303 12.3141025764167
"956" 191 32.0446009731602 12.3965201589167
"957" 191.2 32.001046569503 12.4141025765167
"958" 191.4 32.0422886773618 12.3631221843088
"959" 191.6 32.178251670303 12.4324457718013
"960" 191.8 32.0422886773618 12.4309954875441
"961" 192 32.0446009731602 12.4043694524881
"962" 192.2 32.085796835103 12.4217948842167
"963" 192.4 32.085796835103 12.4217948842167
"964" 192.6 32.0446009731602 12.4279173332024
"965" 192.8 31.985637430303 12.3658777243974
"966" 193 31.993341999903 12.3679487303167
"967" 193.2 31.9681270448485 12.4294871919167
"968" 193.4 31.9999051517845 12.4209401833611
"969" 193.6 31.896738550303 12.4176528723782
"970" 193.8 32.000453910303 12.4620315706474
"971" 194 32.0070390125252 12.44230770475
"972" 194.2 32.0363253881977 12.3984480555833
"973" 194.4 32.020032830303 12.3759157632917
"974" 194.6 31.9999051517845 12.306980069287
"975" 194.8 32.0171561241212 12.2686480309167
"976" 195 32.0183455087936 12.2669327650487
"977" 195.2 32.0183455087936 12.2669327650487
"978" 195.4 31.962523721503 12.2064102686167
"979" 195.6 32.0183455087936 12.2669327650487
"980" 195.8 32.0498421769697 12.2856125478982
"981" 196 32.0498421769697 12.2856125478982
"982" 196.2 32.040150894454 12.2669327650487
"983" 196.4 32.040150894454 12.2669327650487
"984" 196.6 32.0569760377104 12.3141025764167
"985" 196.8 32.0569760377104 12.3141025764167
"986" 197 32.0183455087936 12.317731023445
"987" 197.2 31.985637430303 12.2998575621574
"988" 197.4 32.0110770469068 12.2887034472185
"989" 197.6 31.970820950303 12.2697238781474
"990" 197.8 32.0110770469068 12.2669327650487
"991" 198 32.0110770469068 12.2669327650487
"992" 198.2 31.9601978136992 12.2016207185393
"993" 198.4 32.000453910303 12.2179487301667
"994" 198.6 31.9713697088215 12.25000001225
"995" 198.8 31.970820950303 12.2697238781474
"996" 199 31.970820950303 12.2697238781474
"997" 199.2 31.904146790303 12.2623274284359
"998" 199.4 31.9456608899256 12.281446553162
"999" 199.6 31.904146790303 12.2623274284359
"1000" 199.8 31.9440931824599 12.280165924799
"1001" 200 31.904146790303 12.2623274284359
"1002" 200.2 31.9311239661521 12.2524189769355
"1003" 200.4 31.904146790303 12.2623274284359
"1004" 200.6 31.904146790303 12.2623274284359
"1005" 200.8 31.904146790303 12.2623274284359
"1006" 201 31.904146790303 12.2623274284359
"1007" 201.2 31.9311239661521 12.2524189769355
"1008" 201.4 31.9311239661521 12.2524189769355
"1009" 201.6 31.9713697088215 12.25000001225
"1010" 201.8 32.000453910303 12.2179487301667
"1011" 202 31.9188120817316 12.1924385260595
"1012" 202.2 31.9289861832442 12.189668187152
"1013" 202.4 31.9289861832442 12.189668187152
"1014" 202.6 32.007862150303 12.2475345290128
"1015" 202.8 32.007862150303 12.277120327859
"1016" 203 32.040150894454 12.2669327650487
"1017" 203.2 31.962523721503 12.2064102686167
"1018" 203.4 31.9895683331601 12.1688906453452
"1019" 203.6 32.1372699171115 12.154528108172
"1020" 203.8 32.0837616657747 12.0855104136337
"1021" 204 32.052311590303 12.0700197359359
"1022" 204.2 31.9974301388744 11.9883568932024
"1023" 204.4 32.033790990303 12.0016025761042
"1024" 204.6 32.093501404703 12.0294871915167
"1025" 204.8 32.078092265503 12.0910256531167
"1026" 205 32.0692247420011 12.1363086720299
"1027" 205.2 32.2800101367181 12.1072810958035
"1028" 205.4 32.0760481960173 12.0119047739167
"1029" 205.6 32.155137961503 11.9448718068167
"1030" 205.8 31.9969676797148 11.9483408867598
"1031" 206 31.970820950303 11.9960552388205
"1032" 206.2 31.9747347374728 11.9766570027846
"1033" 206.4 31.9499681265993 11.9650997270648
"1034" 206.6 31.992516510303 12.0256410376667
"1035" 206.8 31.896738550303 12.1365877833398
"1036" 207 31.970820950303 12.1735700318974
"1037" 207.2 31.9895683331601 12.1845892324881
"1038" 207.4 31.970228291103 12.1679487301167
"1039" 207.6 31.9895683331601 12.1845892324881
"1040" 207.8 32.0052919445887 12.1060962967738
"1041" 208 31.9529293518124 12.1290517779733
"1042" 208.2 31.962523721503 12.0833333454167
"1043" 208.4 31.985637430303 11.9864672484537
"1044" 208.6 31.8383441879501 11.9709653211716
"1045" 208.8 31.8947816567181 11.9766570027846
"1046" 209 31.9020501186049 11.969400108728
"1047" 209.2 31.8714956584512 11.9650997270648
"1048" 209.4 31.926371510303 11.9146942919936
"1049" 209.6 31.924000873503 11.9141025760167
"1050" 209.8 31.867105590303 11.9664694399744
"1051" 210 31.8947816567181 11.9766570027846
"1052" 210.2 31.985637430303 11.9217948837167
"1053" 210.4 31.963412710303 11.9294871914167
"1054" 210.6 31.793023190303 11.9766570027846
"1055" 210.8 31.5338694855757 11.9329836949167
"1056" 211 31.6040431812464 11.8823173800487
"1057" 211.2 31.5128570230303 11.9120046739167
"1058" 211.4 31.4358113270303 11.9609557229167
"1059" 211.6 31.3517614768485 11.8630536249167
"1060" 211.8 31.352762070303 11.8402014770417
"1061" 212 31.3657697852121 12.0238927859167
"1062" 212.2 31.436330153266 11.9650997270648
"1063" 212.4 31.4551034710048 12.0205803089167
"1064" 212.6 31.4934010391919 11.9864672484537
"1065" 212.8 31.6574798362289 11.9366096985463
"1066" 213 31.4296000959634 11.9984276849544
"1067" 213.2 31.421552870303 11.9226190595417
"1068" 213.4 31.3496470152087 11.9113449562752
"1069" 213.6 31.3015247847858 11.9493810906408
"1070" 213.8 31.3027323975757 11.9749417369167
"1071" 214 31.2365820525252 12.0363247983611
"1072" 214.2 31.3727739393939 12.0168997789167
"1073" 214.4 31.3657697852121 12.1217948839167
"1074" 214.6 31.3935269888215 12.1289173910463
"1075" 214.8 31.415202950303 12.0552268365128
"1076" 215 31.415202950303 12.0552268365128
"1077" 215.2 31.3364561028956 12.1289173910463
"1078" 215.4 31.4719994569697 12.0505698126204
"1079" 215.6 31.4514054816238 11.9766570027846
"1080" 215.8 31.526326550303 11.9146942919936
"1081" 216 31.5588647024599 11.9181749742108
"1082" 216.2 31.526326550303 11.9146942919936
"1083" 216.4 31.4368685578502 11.9839138968412
"1084" 216.6 31.500249545503 11.9987179607167
"1085" 216.8 31.492544975903 12.0448718069167
"1086" 217 31.608113519903 12.0371794992167
"1087" 217.2 31.607817190303 12.0108481382436
"1088" 217.4 31.607817190303 12.0108481382436
"1089" 217.6 31.607817190303 12.0108481382436
"1090" 217.8 31.4531157079501 12.0463801025441
"1091" 218 31.5504719251178 11.9152421771574
"1092" 218.2 31.5313585623785 11.8678035919355
"1093" 218.4 31.348528790303 11.9664694399744
"1094" 218.6 31.4150631721898 11.9621432146714
"1095" 218.8 31.4568237895757 11.9120046739167
"1096" 219 31.3097365517576 11.9609557229167
"1097" 219.2 31.3721254065993 11.9437322056759
"1098" 219.4 31.4304552091265 11.8503016709755
"1099" 219.6 31.422611190303 11.8777120434359
"1100" 219.8 31.4238458969697 11.9214743708958
"1101" 220 31.3347341365099 11.9361184911581
"1102" 220.2 31.2683154330616 11.9294871914167
"1103" 220.4 31.1915260899521 11.9126180955833
"1104" 220.6 31.2793852169697 11.8725071343796
"1105" 220.8 31.2722513562289 11.9294871914167
"1106" 221 31.2253180618819 11.72368422225
"1107" 221.2 31.2523516394258 11.6494602005833
"1108" 221.4 31.255031692372 11.7438107986581
"1109" 221.6 31.2320764562679 11.7776653289167
"1110" 221.8 31.235817710303 11.6959707076667
"1111" 222 31.297729430303 11.7097069714167
"1112" 222.2 31.2726268225837 11.7304318605833
"1113" 222.4 31.3863931280808 11.6659544276204
"1114" 222.6 31.3507238243771 11.6873219490093
"1115" 222.8 31.3447573226666 11.6532634149167
"1116" 223 31.3293222421549 11.6374643991019
"1117" 223.2 31.2817199350303 11.6952214569167
"1118" 223.4 31.3507238243771 11.6873219490093
"1119" 223.6 31.3150545206734 11.7656695274352
"1120" 223.8 31.4428154812121 11.6882284499167
"1121" 224 31.3787208627558 11.7662070751431
"1122" 224.2 31.3787208627558 11.7662070751431
"1123" 224.4 31.3221883814141 11.7585470203056
"1124" 224.6 31.3517614768485 11.8350815969167
"1125" 224.8 31.3447573226666 11.8420746039167
"1126" 225 31.3797780935757 11.8560606179167
"1127" 225.2 31.3797780935757 11.8560606179167
"1128" 225.4 31.3423785533219 11.8460329097657
"1129" 225.6 31.2957282433939 11.7861305479167
"1130" 225.8 31.3469691608293 11.74392713725
"1131" 226 31.3537275552153 11.6966936689167
"1132" 226.2 31.256454950303 11.7097069714167
"1133" 226.4 31.256454950303 11.7097069714167
"1134" 226.6 31.256454950303 11.7097069714167
"1135" 226.8 31.3537275552153 11.6966936689167
"1136" 227 31.3413760068547 11.6841291009856
"1137" 227.2 31.3199355832855 11.7169365839167
"1138" 227.4 31.2326908557575 11.7441725059167
"1139" 227.6 31.2396950099394 11.7301864919167
"1140" 227.8 31.2914993201143 11.6791243464638
"1141" 228 31.269693934454 11.7299226048601
"1142" 228.2 31.3672443439872 11.6562078389167
"1143" 228.4 31.3672443439872 11.6562078389167
"1144" 228.6 31.3507238243771 11.7870370488241
"1145" 228.8 31.3377531684848 11.7721445339167
"1146" 229 31.3221883814141 11.7585470203056
"1147" 229.2 31.359641150303 11.6891025757917
"1148" 229.4 31.3657697852121 11.7931235549167
"1149" 229.6 31.4005262484162 11.7952346513695
"1150" 229.8 31.4220624317845 11.7941595559537
"1151" 230 31.428431950303 11.7577838945417
"1152" 230.2 31.3578576851178 11.7941595559537
"1153" 230.4 31.3578576851178 11.7941595559537
"1154" 230.6 31.304079350303 11.8037475463205
"1155" 230.8 31.339003910303 11.6822344439167
"1156" 231 31.339003910303 11.6822344439167
"1157" 231.2 31.2957282433939 11.7861305479167
"1158" 231.4 31.2957282433939 11.7861305479167
"1159" 231.6 31.3334523720574 11.7169365839167
"1160" 231.8 31.3205731676615 11.7879777573129
"1161" 232 31.3578576851178 11.7941595559537
"1162" 232.2 31.3496470152087 11.8242622275959
"1163" 232.4 31.4415866822328 11.76417005225
"1164" 232.6 31.455948270303 11.7783882901667
"1165" 232.8 31.4218030186666 11.7861305479167
"1166" 233 31.401036315917 11.7574224139167
"1167" 233.2 31.428431950303 11.7577838945417
"1168" 233.4 31.3447573226666 11.7861305479167
"1169" 233.6 31.3007867991919 11.7514245131759
"1170" 233.8 31.3007867991919 11.7514245131759
"1171" 234 31.304079350303 11.8037475463205
"1172" 234.2 31.3007867991919 11.7514245131759
"1173" 234.4 31.3007867991919 11.7514245131759
"1174" 234.6 31.3150545206734 11.7941595559537
"1175" 234.8 31.3007867991919 11.7514245131759
"1176" 235 31.3007867991919 11.7514245131759
"1177" 235.2 31.3007867991919 11.7514245131759
"1178" 235.4 31.2987677820011 11.7807208632563
"1179" 235.6 31.3447573226666 11.7861305479167
"1180" 235.8 31.3351100914351 11.7952346513695
"1181" 236 31.3351100914351 11.7952346513695
"1182" 236.2 31.3278416295483 11.8024915454261
"1183" 236.4 31.3007867991919 11.7514245131759
"1184" 236.6 31.325245750303 11.6822344439167
"1185" 236.8 31.318366670303 11.6616300482917
"1186" 237 31.2607074724848 11.6742424359167
"1187" 237.2 31.2365820525252 11.7086894703982
"1188" 237.4 31.325245750303 11.6822344439167
"1189" 237.6 31.325245750303 11.6822344439167
"1190" 237.8 31.325245750303 11.6822344439167
"1191" 238 31.325245750303 11.6822344439167
"1192" 238.2 31.325245750303 11.6822344439167
"1193" 238.4 31.3469691608293 11.6494602005833
"1194" 238.6 31.2365820525252 11.7086894703982
"1195" 238.8 31.2607074724848 11.6742424359167
"1196" 239 31.3469691608293 11.6494602005833
"1197" 239.2 31.325245750303 11.6822344439167
"1198" 239.4 31.325245750303 11.6822344439167
"1199" 239.6 31.3007867991919 11.7514245131759
"1200" 239.8 31.3569154770955 11.7444363929733
"1201" 240 31.3293222421549 11.7727920345648
"1202" 240.2 31.3027323975757 11.8071095689167
"1203" 240.4 31.2747157808485 11.7861305479167
"1204" 240.6 31.3945109696134 11.7703359976236
"1205" 240.8 31.290850350303 11.8333333451667
"1206" 241 31.281854630303 11.9516765405513
"1207" 241.2 31.3221883814141 11.8582621201204
"1208" 241.4 31.3221883814141 11.8582621201204
"1209" 241.6 31.428431950303 11.7577838945417
"1210" 241.8 31.401036315917 11.7574224139167
"1211" 242 31.3745853585789 11.7902298968477
"1212" 242.2 31.394036550303 11.8195970814167
"1213" 242.4 31.3672443439872 11.8181511589167
"1214" 242.6 31.407794710303 11.8910256529167
"1215" 242.8 31.366520230303 11.8951465320417
"1216" 243 31.3937864019394 11.8630536249167
"1217" 243.2 31.430019430303 11.7741617474744
"1218" 243.4 31.428431950303 11.7577838945417
"1219" 243.6 31.394036550303 11.7852564220417
"1220" 243.8 31.4288071728485 11.7371794989167
"1221" 244 31.330749014303 11.7931235549167
"1222" 244.2 31.345882990303 11.8058608176667
"1223" 244.4 31.3266939776714 11.74392713725
"1224" 244.6 31.3425017475912 11.6524337361201
"1225" 244.8 31.3425017475912 11.6524337361201
"1226" 245 31.3878690992685 11.6774978012443
"1227" 245.2 31.367943488234 11.6509726022787
"1228" 245.4 31.3402107664434 11.66295547725
"1229" 245.6 31.2591100338118 11.7101889455833
"1230" 245.8 31.2793852169697 11.6494602005833
"1231" 246 31.2365820525252 11.7086894703982
"1232" 246.2 31.2365820525252 11.7086894703982
"1233" 246.4 31.2365820525252 11.7086894703982
"1234" 246.6 31.3816775252183 11.6654715457811
"1235" 246.8 31.3469691608293 11.68319839225
"1236" 247 31.3402107664434 11.66295547725
"1237" 247.2 31.263334030303 11.7028388395417
"1238" 247.4 31.283971270303 11.6753663120417
"1239" 247.6 31.3413760068547 11.6310787030546
"1240" 247.8 31.3402107664434 11.66295547725
"1241" 248 31.3816775252183 11.6654715457811
"1242" 248.2 31.3672443439872 11.6764507539167
"1243" 248.4 31.3578576851178 11.7941595559537
"1244" 248.6 31.428431950303 11.7577838945417
"1245" 248.8 31.428431950303 11.6684981801667
"1246" 249 31.3578576851178 11.7015669632685
"1247" 249.2 31.3278416295483 11.7081519226903
"1248" 249.4 31.367943488234 11.6509726022787
"1249" 249.6 31.367943488234 11.6509726022787
"1250" 249.8 31.3425017475912 11.6524337361201
"1251" 250 31.2607074724848 11.7092074709167
"1252" 250.2 31.256454950303 11.6822344439167
"1253" 250.4 31.3402107664434 11.66295547725
"1254" 250.6 31.3425017475912 11.6850282602726
"1255" 250.8 31.330749014303 11.8280885899167
"1256" 251 31.3613016178892 11.7769672973649
"1257" 251.2 31.3613016178892 11.7769672973649
"1258" 251.4 31.3517614768485 11.7721445339167
"1259" 251.6 31.428431950303 11.7577838945417
"1260" 251.8 31.4534997842013 11.6589526409506
"1261" 252 31.3875195271451 11.70344130725
"1262" 252.2 31.330749014303 11.7931235549167
"1263" 252.4 31.3097365517576 11.7791375409167
"1264" 252.6 31.2396950099394 11.8280885899167
"1265" 252.8 31.259629910303 11.9738658896859
"1266" 253 31.296671110303 11.9960552388205
"1267" 253.2 31.237405190303 12.0034516885321
"1268" 253.4 31.311487590303 11.9812623393974
"1269" 253.6 31.289262870303 11.9516765405513
"1270" 253.8 31.504101830303 11.8703155937244
"1271" 254 31.5386270242653 11.7952346513695
"1272" 254.2 31.5718735073401 11.7727920345648
"1273" 254.4 31.454022127903 11.7756410374167
"1274" 254.6 31.484840406303 11.7511655129167
"1275" 254.8 31.455948270303 11.7509157626667
"1276" 255 31.5478777939394 11.7371794989167
"1277" 255.2 31.5478777939394 11.7371794989167
"1278" 255.4 31.5478777939394 11.7371794989167
"1279" 255.6 31.5362042036363 11.7656695274352
"1280" 255.8 31.5478777939394 11.7791375409167
"1281" 256 31.518918310303 11.7445759486282
"1282" 256.2 31.4918445604848 11.6952214569167
"1283" 256.4 31.545376310303 11.6959707076667
"1284" 256.6 31.5076687606734 11.7514245131759
"1285" 256.8 31.5688902564848 11.7651515269167
"1286" 257 31.5688902564848 11.7651515269167
"1287" 257.2 31.5429625980223 11.7169365839167
"1288" 257.4 31.4778362521212 11.6882284499167
"1289" 257.6 31.545376310303 11.6959707076667
"1290" 257.8 31.5433380643771 11.7443020060463
"1291" 258 31.5408736397576 11.7441725059167
"1292" 258.2 31.5688902564848 11.7651515269167
"1293" 258.4 31.5576057858586 11.7941595559537
"1294" 258.6 31.511510070303 11.8555226943013
"1295" 258.8 31.555959510303 11.8703155937244
"1296" 259 31.5210972044207 11.8276772365637
"1297" 259.2 31.511510070303 11.8555226943013
"1298" 259.4 31.5362042036363 11.7656695274352
"1299" 259.6 31.5478777939394 11.7371794989167
"1300" 259.8 31.5790073680808 11.7371794989167
"1301" 260 31.5458954861521 11.7444363929733
"1302" 260.2 31.518918310303 11.7445759486282
"1303" 260.4 31.4934010391919 11.7158119775278
"1304" 260.6 31.5458954861521 11.7444363929733
"1305" 260.8 31.538497230303 11.7646520264167
"1306" 261 31.5576057858586 11.7941595559537
"1307" 261.2 31.5268653313939 11.7931235549167
"1308" 261.4 31.511510070303 11.8555226943013
"1309" 261.6 31.5458954861521 11.8532898038223
"1310" 261.8 31.582237795586 11.8750604859921
"1311" 262 31.511510070303 11.8777120434359
"1312" 262.2 31.569590671903 11.9294871914167
"1313" 262.4 31.4455622083422 11.9558823648971
"1314" 262.6 31.444137019737 11.9258587443884
"1315" 262.8 31.4648655962289 11.9935897555833
"1316" 263 31.4648655962289 11.9935897555833
"1317" 263.2 31.4659424053974 11.9766570027846
"1318" 263.4 31.338453583903 11.9910256530167
"1319" 263.6 31.5226874148644 11.8788799039167
"1320" 263.8 31.497222750303 11.8745421364167
"1321" 264 31.531067823903 11.8448718067167
"1322" 264.2 31.489285350303 11.8259368954551
"1323" 264.4 31.5478777939394 11.7371794989167
"1324" 264.6 31.555959510303 11.7593688480513
"1325" 264.8 31.4934010391919 11.7158119775278
"1326" 265 31.4877477910577 11.7444363929733
"1327" 265.2 31.538497230303 11.7646520264167
"1328" 265.4 31.5576057858586 11.7941595559537
"1329" 265.6 31.414673790303 11.8608058726667
"1330" 265.8 31.407794710303 11.8721322655833
"1331" 266 31.304079350303 12.0330374873782
"1332" 266.2 31.376976431903 12.0217948838167
"1333" 266.4 31.3398132138324 12.0312971462696
"1334" 266.6 31.3727739393939 11.9539627159167
"1335" 266.8 31.3727739393939 11.9539627159167
"1336" 267 31.4007905561212 11.9120046739167
"1337" 267.2 31.455948270303 11.9775641145417
"1338" 267.4 31.484840406303 11.9602564222167
"1339" 267.6 31.4960762369697 11.9615384735
"1340" 267.8 31.455948270303 11.9775641145417
"1341" 268 31.5967747193596 11.8460329097657
"1342" 268.2 31.6360782540067 11.8440171058611
"1343" 268.4 31.5362042036363 11.8201357584265
"1344" 268.6 31.452244150303 11.8629191440128
"1345" 268.8 31.4941390247858 11.8366489950374
"1346" 269 31.4149285710437 11.8582621201204
"1347" 269.2 31.5362042036363 11.7656695274352
"1348" 269.4 31.5478777939394 11.7371794989167
"1349" 269.6 31.5677008718124 11.7662070751431
"1350" 269.8 31.5240901004917 11.8242622275959
"1351" 270 31.533734790303 11.8407297948782
"1352" 270.2 31.533734790303 11.8407297948782
"1353" 270.4 31.6146766717845 11.8155270773426
"1354" 270.6 31.5240901004917 11.8242622275959
"1355" 270.8 31.6476539525672 11.8170053335393
"1356" 271 31.4988487146666 11.8560606179167
"1357" 271.2 31.3266939776714 11.9531039255833
"1358" 271.4 31.3635881634178 11.8632829038347
"1359" 271.6 31.4343621916823 11.8034924963305
"1360" 271.8 31.373399310303 11.8127289495417
"1361" 272 31.4609296730616 11.8233863955546
"1362" 272.2 31.4343621916823 11.8631741940029
"1363" 272.4 31.3334523720574 11.94635628725
"1364" 272.6 31.387157470303 11.9638278507917
"1365" 272.8 31.3942779215311 11.94635628725
"1366" 273 31.5504719251178 11.8725071343796
"1367" 273.2 31.5240901004917 11.8242622275959
"1368" 273.4 31.407794710303 11.8882784001667
"1369" 273.6 31.3797780935757 11.8840326459167
"1370" 273.8 31.3797780935757 11.8840326459167
"1371" 274 31.6039110273939 11.8001165619167
"1372" 274.2 31.4498196353939 11.8560606179167
"1373" 274.4 31.4358113270303 11.8910256529167
"1374" 274.6 31.341120550303 12.0182445879551
"1375" 274.8 31.4291962925252 12.000712262713
"1376" 275 31.3423785533219 12.0347121552374
"1377" 275.2 31.3649915458586 12.0434473054907
"1378" 275.4 31.4428154812121 12.0378787999167
"1379" 275.6 31.3569154770955 12.0564828374072
"1380" 275.8 31.326304070303 12.0478303868013
"1381" 276 31.4498196353939 12.0099067719167
"1382" 276.2 31.4291962925252 12.000712262713
"1383" 276.4 31.3447573226666 12.0308857929167
"1384" 276.6 31.173905990303 12.2522893895417
"1385" 276.8 31.2087599956364 12.3012820635833
"1386" 277 31.2793852169697 12.41194333225
"1387" 277.2 31.373399310303 12.4583333457917
"1388" 277.4 31.3199355832855 12.5199055455833
"1389" 277.6 31.462827350303 12.4858058732917
"1390" 277.8 31.5074227654754 12.3605216746063
"1391" 278 31.6646136969697 12.3377193105833
"1392" 278.2 31.6469020427168 12.3207338761581
"1393" 278.4 31.704124310303 12.2475345290128
"1394" 278.6 31.593000710303 12.180966481609
"1395" 278.8 31.659674870303 12.1439842330513
"1396" 279 31.793023190303 12.2143874766019
"1397" 279.2 31.8928972406734 12.2072649694722
"1398" 279.4 31.841176750303 12.2797619170417
"1399" 279.6 31.7598138385789 12.2212643800374
"1400" 279.8 31.758627790303 12.2042124664167
"1401" 280 31.7797394496134 12.1085322844339
"1402" 280.2 31.861813990303 12.0874542245417
"1403" 280.4 31.8770730404848 12.1008158629167
"1404" 280.6 31.861813990303 12.0874542245417
"1405" 280.8 31.7639493427558 12.1000242017469
"1406" 281 31.861813990303 12.0874542245417
"1407" 281.2 31.861813990303 12.0874542245417
"1408" 281.4 31.8584393472842 12.1580793541997
"1409" 281.6 31.8610046867736 12.1745852308775
"1410" 281.8 31.931705443103 12.1987179609167
"1411" 282 31.931705443103 12.1987179609167
"1412" 282.2 31.954819151903 12.2064102686167
"1413" 282.4 31.9093185804917 12.281446553162
"1414" 282.6 32.0196281785383 12.3480392280343
"1415" 282.8 31.916296303903 12.3910256534167
"1416" 283 31.958121110303 12.3808215717738
"1417" 283.2 31.939410012703 12.3602564226167
"1418" 283.4 31.970228291103 12.3371794995167
"1419" 283.6 31.977932860703 12.3064102687167
"1420" 283.8 31.985637430303 12.3391861884819
"1421" 284 32.013153750303 12.2866300489167
"1422" 284.2 31.908591734303 12.3371794995167
"1423" 284.4 31.9695862436363 12.298076935375
"1424" 284.6 31.8987721848128 12.3706636624461
"1425" 284.8 31.933779750303 12.4620315706474
"1426" 285 32.0183455087936 12.5136671629733
"1427" 285.2 31.837472630303 12.4842209197821
"1428" 285.4 31.859697350303 12.5359960677628
"1429" 285.6 31.999395590303 12.5407509282917
"1430" 285.8 32.030086870303 12.5803747660321
"1431" 286 31.9894141801069 12.6195324409755
"1432" 286.2 32.000453910303 12.6025641151667
"1433" 286.4 32.0110770469068 12.6297774678789
"1434" 286.6 31.9747347374728 12.6225205738223
"1435" 286.8 31.985637430303 12.6417379043796
"1436" 287 31.9456608899256 12.666061938162
"1437" 287.2 31.8761116859893 12.7024887004853
"1438" 287.4 31.9063256844207 12.7175716567598
"1439" 287.6 31.8643617977104 12.6488604115093
"1440" 287.8 31.9138791840285 12.7401960911716
"1441" 288 31.9071649621549 12.7414530041944
"1442" 288.2 31.9891395073939 12.8280885909167
"1443" 288.4 32.020032830303 12.8360805989167
"1444" 288.6 31.9138791840285 12.8457767850931
"1445" 288.8 31.989016627496 12.9517543989167
"1446" 289 32.1069130628956 12.9907407537315
"1447" 289.2 32.1642433619394 13.0029137659167
"1448" 289.4 32.192009830303 13.0146520276667
"1449" 289.6 32.1996532525252 12.9693732323426
"1450" 289.8 32.0926453414141 12.8482906111389
"1451" 290 32.178251670303 12.8707827389167
"1452" 290.2 32.1140469236363 12.7343304970648
"1453" 290.4 32.0183455087936 12.847484289577
"1454" 290.6 31.7650065735757 12.7162004789167
"1455" 290.8 31.8770730404848 12.8770396399167
"1456" 291 31.9611228906667 12.7581585209167
"1457" 291.2 31.903088470303 12.6643773020417
"1458" 291.4 31.844880870303 12.6543392631474
"1459" 291.6 31.8802447329445 12.6588050441053
"1460" 291.8 31.9751311990303 12.6602564229167
"1461" 292 31.9820031993596 12.6080067857091
"1462" 292.2 31.9428342658586 12.5990028616019
"1463" 292.4 31.9214326836363 12.6773504400278
"1464" 292.6 32.0910301276615 12.7821722430676
"1465" 292.8 32.052311590303 12.757889559109
"1466" 293 32.052311590303 12.757889559109
"1467" 293.2 32.1283146451178 12.8910256539167
"1468" 293.4 32.052311590303 12.854043405359
"1469" 293.6 32.0783776199326 12.7556980184537
"1470" 293.8 32.1055670514351 12.7313739846714
"1471" 294 32.0649491761854 12.6496983535245
"1472" 294.2 32.1201039752087 12.6370343619355
"1473" 294.4 32.0800561754011 12.4988687907794
"1474" 294.6 32.259742310303 12.5729783163205
"1475" 294.8 32.1622004836363 12.5224359099583
"1476" 295 32.193660809503 12.6371794998167
"1477" 295.2 32.263001935903 12.5525641151167
"1478" 295.4 32.293820214303 12.5602564228167
"1479" 295.6 32.3354877845887 12.5535060303452
"1480" 295.8 32.309229353503 12.5294871920167
"1481" 296 32.278411075103 12.5833333459167
"1482" 296.2 32.289375270303 12.6469428134359
"1483" 296.4 32.2009121691265 12.7779034818578
"1484" 296.6 32.2386796671658 12.9513574790147
"1485" 296.8 32.193660809503 12.8141025769167
"1486" 297 32.4577311557932 13.0267722603873
"1487" 297.2 32.4455530645887 12.9302721217738
"1488" 297.4 32.4907955314351 12.9127963360865
"1489" 297.6 32.481989510303 12.8910256539167
"1490" 297.8 32.4275171573618 12.9211915664657
"1491" 298 32.4954986538324 12.9362745227402
"1492" 298.2 32.496805990303 13.0167652990128
"1493" 298.4 32.4652846554011 12.989064869701
"1494" 298.6 32.4455530645887 12.9302721217738
"1495" 298.8 32.4803916546167 12.9061086101912
"1496" 299 32.4803916546167 12.9061086101912
"1497" 299.2 32.4803916546167 12.9061086101912
"1498" 299.4 32.4803916546167 12.9061086101912
"1499" 299.6 32.4803916546167 12.9061086101912
"1500" 299.8 32.4803916546167 12.9061086101912
"1501" 300 32.4770002874459 12.9224228282024
"1502" 300.2 32.430131830303 13.0315581984359
"1503" 300.4 32.386275049503 13.0448718079167
"1504" 300.6 32.2210548347475 13.0263532893796
"1505" 300.8 32.2000570559634 13.0724480053318
"1506" 301 32.281437870303 13.1520146651667
"1507" 301.2 32.400498870303 13.2312623406474
"1508" 301.4 32.5064092643771 13.4821937456759
"1509" 301.6 32.3595356608912 13.4792609486226
"1510" 301.8 32.239888227103 13.5371795007167
"1511" 302 32.2210548347475 13.5819088454907
"1512" 302.2 32.1579764871451 13.5387989339167
"1513" 302.4 32.2593524029346 13.5725371255833
"1514" 302.6 32.3280627458586 13.6317663953982
"1515" 302.8 32.3066611636363 13.6602564239167
"1516" 303 32.214593979737 13.6457426358035
"1517" 303.2 32.022678630303 13.5493096782436
"1518" 303.4 32.0783776199326 13.5534188169722
"1519" 303.6 32.1579764871451 13.4713225505833
"1520" 303.8 32.1579764871451 13.4713225505833
"1521" 304 32.1497162273401 13.4394587028982
"1522" 304.2 32.1309429096013 13.4915654655833
"1523" 304.4 32.1647348815311 13.5590418489167
"1524" 304.6 32.253921550303 13.5641025776667
"1525" 304.8 32.2482932121212 13.5134032769167
"1526" 305 32.3137950243771 13.5534188169722
"1527" 305.2 32.3066611636363 13.5999245988186
"1528" 305.4 32.385682390303 13.4753451811282
"1529" 305.6 32.5489432265294 13.4570633903318
"1530" 305.8 32.563480150303 13.2756410389167
"1531" 306 32.494139023903 13.1371795003167
"1532" 306.2 32.6499600131601 13.1971481032024
"1533" 306.4 32.6196593036363 13.2435897568333
"1534" 306.6 32.663639555103 13.2217948850167
"1535" 306.8 32.5861406491265 13.2077677356814
"1536" 307 32.625116707103 13.2448718081167
"1537" 307.2 32.563480150303 13.2756410389167
"1538" 307.4 32.6361647691709 13.4062651319355
"1539" 307.6 32.5706140110437 13.40384616725
"1540" 307.8 32.496805990303 13.3717948851667
"1541" 308 32.4803916546167 13.4717194704853
"1542" 308.2 32.2727416748313 13.4570633903318
"1543" 308.4 32.155137961503 13.4064102698167
"1544" 308.6 32.230109350303 13.5936883765128
"1545" 308.8 32.2139209740067 13.6460114096574
"1546" 309 32.2323188253907 13.5995276789167
"1547" 309.2 32.1927885940766 13.6094581655204
"1548" 309.4 32.1853855310437 13.7101139738241
"1549" 309.6 32.1178236734403 13.6225490332304
"1550" 309.8 32.0498421769697 13.6527149457794
"1551" 310 32.0731893575757 13.9189976829167
"1552" 310.2 32.0110770469068 14.0158442326903
"1553" 310.4 31.9999051517845 14.0519943160463
"1554" 310.6 32.033790990303 14.2028388420417
"1555" 310.8 32.0092918106539 14.25404859725
"1556" 311 31.958121110303 14.2440476332917
"1557" 311.2 31.9821353532121 14.2616550259167
"1558" 311.4 32.116339950303 14.3882784026667
"1559" 311.6 32.1222184368485 14.3595571239167
"1560" 311.8 32.0926453414141 14.4152421796574
"1561" 312 32.1140469236363 14.3867521511389
"1562" 312.2 32.0982985895483 14.3859458295771
"1563" 312.4 31.9820031993596 14.3351475711808
"1564" 312.6 31.956004470303 14.392504945359
"1565" 312.8 32.00380858502 14.4077165117469
"1566" 313 32.033790990303 14.3402014795417
"1567" 313.2 32.0101519699394 14.1427739069167
"1568" 313.4 31.985637430303 14.2234432376667
"1569" 313.6 31.985637430303 14.2239169019339
"1570" 313.8 32.0661852033939 14.0868298509167
"1571" 314 32.0521768950303 14.0099067739167
"1572" 314.2 32.1174261208293 14.1258434689167
"1573" 314.4 32.006274670303 14.1684981826667
"1574" 314.6 31.897491930642 14.2469578586624
"1575" 314.8 31.896209390303 14.2783882926667
"1576" 315 31.8980855030303 14.3385781029167
"1577" 315.2 31.8075601140766 14.4294871939167
"1578" 315.4 31.821558633266 14.4009971653982
"1579" 315.6 31.903088470303 14.3980900196309
"1580" 315.8 31.867105590303 14.4960552413205
"1581" 316 31.867105590303 14.4960552413205
"1582" 316.2 31.939410012703 14.4756410401167
"1583" 316.4 31.9484662611802 14.4497301089167
"1584" 316.6 31.947114582303 14.4434732079167
"1585" 316.8 31.8947816567181 14.3932027236336
"1586" 317 31.8840771946666 14.4924242569167
"1587" 317.2 31.807839670303 14.3333333476667
"1588" 317.4 31.831546038303 14.4756410401167
"1589" 317.6 31.848055830303 14.4294871939167
"1590" 317.8 31.7857547284162 14.4730285582563
"1591" 318 31.754500342303 14.5371795017167
"1592" 318.2 31.800431430303 14.4664694424744
"1593" 318.4 31.7058016476615 14.5165699225959
"1594" 318.6 31.7720107277576 14.5833333479167
"1595" 318.8 31.755981990303 14.6143984367051
"1596" 319 31.6788814184512 14.6431624078056
"1597" 319.2 31.7276070333219 14.7270198502374
"1598" 319.4 31.741165510303 14.7105522829551
"1599" 319.6 31.6717475577104 14.5933048578982
"1600" 319.8 31.6646136969697 14.5501508441127
"1601" 320 31.662045507103 14.5064102709167
"1602" 320.2 31.627925270303 14.4294871939167
"1603" 320.4 31.6041857001069 14.4219457157794
"1604" 320.6 31.5890787008912 14.4822775408775
"1605" 320.8 31.5091706260925 14.51720649225
"1606" 321 31.5338694855757 14.5553613199167
"1607" 321.2 31.5338694855757 14.5553613199167
"1608" 321.4 31.5159290204784 14.4294871939167
"1609" 321.6 31.5383806357267 14.5663841953574
"1610" 321.8 31.5207065061651 14.575375788227
"1611" 322 31.6599442608485 14.5203962849167
"1612" 322.2 31.7019691859394 14.5693473339167
"1613" 322.4 31.7650065735757 14.5553613199167
"1614" 322.6 31.8840771946666 14.6113053759167
"1615" 322.8 31.8741239229346 14.69939272725
"1616" 323 31.7299858026666 14.8700466349167
"1617" 323.2 31.6668276537513 14.9268346745201
"1618" 323.4 31.7321976408293 14.94230770725
"1619" 323.6 31.696716070303 14.9926740076667
"1620" 323.8 31.7130701095483 15.046323188728
"1621" 324 31.8403319510048 15.0502699205833
"1622" 324.2 31.813660430303 15.0064102714167
"1623" 324.4 31.7639493427558 15.046323188728
"1624" 324.6 31.7502200258586 14.9636752286389
"1625" 324.8 31.8500940762289 14.8568376216944
"1626" 325 31.9142988228956 14.8212250860463
"1627" 325.2 31.8220970378502 14.7995887908035
"1628" 325.4 31.8840771946666 14.9120046769167
"1629" 325.6 31.8947816567181 14.7778181086336
"1630" 325.8 31.8857633799326 14.806980071787
"1631" 326 31.7430861651178 14.8497151145648
"1632" 326.2 31.7430861651178 15.0064102714167
"1633" 326.4 31.7058016476615 14.9810111422185
"1634" 326.6 31.7058016476615 14.9810111422185
"1635" 326.8 31.7509982652121 14.9679487329167
"1636" 327 31.6669484150303 14.9539627189167
"1637" 327.2 31.6721671965775 14.9498491853873
"1638" 327.4 31.6879608775757 14.9399767049167
"1639" 327.6 31.7857547284162 15.046323188728
"1640" 327.8 31.741165510303 15.0507889696859
"1641" 328 31.6809567233939 14.9959207609167
"1642" 328.2 31.715977494303 14.9329836979167
"1643" 328.4 31.715977494303 14.9889277539167
"1644" 328.6 31.8065399790749 14.9288124305833
"1645" 328.8 31.8560605779394 14.9329836979167
"1646" 329 31.8065399790749 14.9288124305833
"1647" 329.2 31.7779161910873 15.0252639667598
"1648" 329.4 31.758627790303 14.9377289526667
"1649" 329.6 31.7277302275912 14.9249239610353
"1650" 329.8 31.6599442608485 14.8700466349167
"1651" 330 31.579771710303 14.9445970845417
"1652" 330.2 31.5478777939394 14.9259906909167
"1653" 330.4 31.600408950303 14.9546351234359
"1654" 330.6 31.6331170287936 14.9084422016525
"1655" 330.8 31.6476539525672 14.9374697778789
"1656" 331 31.6948276954011 14.9498491853873
"1657" 331.2 31.654922414454 14.9810111422185
"1658" 331.4 31.6879608775757 14.9399767049167
"1659" 331.6 31.7002830006734 15.0064102714167
"1660" 331.8 31.7199626165099 14.9202033747787
"1661" 332 31.7801822409697 14.7756410404167
"1662" 332.2 31.7801822409697 14.7756410404167
"1663" 332.4 31.7734353014895 14.8141025789167
"1664" 332.6 31.7361862014506 14.7825767276872
"1665" 332.8 31.696716070303 14.846153861
"1666" 333 31.638931798303 14.9102564251667
"1667" 333.2 31.6668276537513 14.8804155763305
"1668" 333.4 31.6646136969697 14.9102564251667
"1669" 333.6 31.6599442608485 15.0448718099167
"1670" 333.8 31.6232614872522 15.1791612494251
"1671" 334 31.584085709625 15.1791612494251
"1672" 334.2 31.6469020427168 15.1721927649511
"1673" 334.4 31.641683430303 15.1094322495417
"1674" 334.6 31.6820251536929 15.1987179639167
"1675" 334.8 31.6820251536929 15.1987179639167
"1676" 335 31.7457144296013 15.16497977225
"1677" 335.2 31.7580024193939 15.1847319499167
"1678" 335.4 31.7369899568485 15.2546620199167
"1679" 335.6 31.6788814184512 15.2556980209537
"1680" 335.8 31.6860152791919 15.3198005851204
"1681" 336 31.7002830006734 15.3767806421574
"1682" 336.2 31.6529401066667 15.3595571249167
"1683" 336.4 31.6540883286637 15.047393878015
"1684" 336.6 31.7308895644966 14.9381720579489
"1685" 336.8 31.7441052880808 14.9667277316944
"1686" 337 31.7246762019159 15.0188172193199
"1687" 337.2 31.7254392464434 15.1312415805833
"1688" 337.4 31.7133207461651 15.1721927649511
"1689" 337.6 31.6453522729697 15.230769246
"1690" 337.8 31.5972513398112 15.2680748366216
"1691" 338 31.640260172372 15.2583996615891
"1692" 338.2 31.7186808520574 15.2324561555833
"1693" 338.4 31.696716070303 15.2564102716667
"1694" 338.6 31.7430861651178 15.4123931778056
"1695" 338.8 31.7186808520574 15.36740892225
"1696" 339 31.8126110791166 15.407322918493
"1697" 339.2 31.8065399790749 15.4753711355833
"1698" 339.4 31.717353310303 15.4253663157917
"1699" 339.6 31.7051640632855 15.4551282205833
"1700" 339.8 31.6867532647858 15.4241821551236
"1701" 340 31.630041910303 15.3910256564167
"1702" 340.2 31.600408950303 15.4184981839167
"1703" 340.4 31.600408950303 15.4195156849352
"1704" 340.6 31.6343996985383 15.6059577833284
"1705" 340.8 31.6886904769697 15.4631410411042
"1706" 341 31.6782742813668 15.5015002882784
"1707" 341.2 31.7065433274458 15.5519361746309
"1708" 341.4 31.723682063903 15.5833333489167
"1709" 341.6 31.7650065735757 15.7371795029167
"1710" 341.8 31.6948276954011 15.7190799553873
"1711" 342 31.6721671965775 15.7190799553873
"1712" 342.2 31.61858010502 15.6921867597657
"1713" 342.4 31.563367750303 15.7312623431475
"1714" 342.6 31.570775990303 15.7090729940128
"1715" 342.8 31.5128570230303 15.7581585239167
"1716" 343 31.5290703428956 15.7186609843796
"1717" 343.2 31.484840406303 15.7371795029167
"1718" 343.4 31.484840406303 15.7371795029167
"1719" 343.6 31.5076687606734 15.9180911840093
"1720" 343.8 31.5362042036363 15.9109686768796
"1721" 344 31.4918445604848 15.8210955869167
"1722" 344.2 31.518918310303 15.8791913373782
"1723" 344.4 31.5022847148313 15.8808660052374
"1724" 344.6 31.4280698934609 15.87348179725
"1725" 344.8 31.489285350303 15.8570019882436
"1726" 345 31.489285350303 15.8570019882436
"1727" 345.2 31.4918445604848 15.8210955869167
"1728" 345.4 31.5226874148644 15.7452766689167
"1729" 345.6 31.5548819481212 15.8001165659167
"1730" 345.8 31.6839962620011 15.8010401706148
"1731" 346 31.6879608775757 15.7791375449167
"1732" 346.2 31.634804350303 15.6932234589167
"1733" 346.4 31.6933951351306 15.7093280440029
"1734" 346.6 31.7216845828956 15.7186609843796
"1735" 346.8 31.6781304857416 15.7047908389167
"1736" 347 31.6258485669068 15.7429850181619
"1737" 347.2 31.6117391997148 15.741704389799
"1738" 347.4 31.5024122317065 15.7047908389167
"1739" 347.6 31.5290703428956 15.6759259416018
"1740" 347.8 31.497222750303 15.6657509314167
"1741" 348 31.5024122317065 15.7047908389167
"1742" 348.2 31.5294458092504 15.7047908389167
"1743" 348.4 31.5406321171996 15.7424845427098
"1744" 348.6 31.5899027190303 15.6882284539167
"1745" 348.8 31.634804350303 15.6932234589167
"1746" 349 31.7369899568485 15.6812354469167
"1747" 349.2 31.676078830303 15.6039377445417
"1748" 349.4 31.7145507221549 15.6118233774352
"1749" 349.6 31.7502200258586 15.576210841787
"1750" 349.8 31.7716216080808 15.5477208132685
"1751" 350 31.7203385714351 15.5325350905204
"1752" 350.2 31.6570601973618 15.4852941331324
"1753" 350.4 31.5210972044207 15.5154600456814
"1754" 350.6 31.570775990303 15.5907297986282
"1755" 350.8 31.5718735073401 15.5548433203982
"1756" 351 31.5226874148644 15.63056681725
"1757" 351.2 31.476585510303 15.5352564257917
"1758" 351.4 31.4918445604848 15.5483683139167
"1759" 351.6 31.4638279437576 15.5064102719167
"1760" 351.8 31.511510070303 15.6129191477628
"1761" 352 31.5286507040285 15.6059577833284
"1762" 352.2 31.497222750303 15.6657509314167
"1763" 352.4 31.538497230303 15.6657509314167
"1764" 352.6 31.5895062574728 15.6051040310865
"1765" 352.8 31.5895062574728 15.6051040310865
"1766" 353 31.545376310303 15.6794871951667
"1767" 353.2 31.5790073680808 15.6474359130833
"1768" 353.4 31.5895062574728 15.6051040310865
"1769" 353.6 31.7023811950089 15.7190799553873
"1770" 353.8 31.715977494303 15.7581585239167
"1771" 354 31.731111470303 15.7206959864167
"1772" 354.2 31.7119224576714 15.6845479239167
"1773" 354.4 31.741165510303 15.7238658934359
"1774" 354.6 31.8429602154882 15.9180911840093
"1775" 354.8 31.8244704131602 15.9130036789167
"1776" 355 31.756680880869 15.9098935814638
"1777" 355.2 31.6788814184512 15.8896011554907
"1778" 355.4 31.6985331857747 15.9244073695771
"1779" 355.6 31.807839670303 15.9383629350705
"1780" 355.8 31.8232371887344 15.9151583869559
"1781" 356 31.8685581863814 15.9679487339167
"1782" 356.2 31.926371510303 16.0567061304551
"1783" 356.4 31.926371510303 16.0049309824744
"1784" 356.6 31.841176750303 15.8958333492292
"1785" 356.8 31.8323322188744 15.9365515596309
"1786" 357 31.7276070333219 16.0042332041997
"1787" 357.2 31.7401486930481 15.9000754306814
"1788" 357.4 31.6343996985383 15.7869532586225
"1789" 357.6 31.6948276954011 15.8020362148971
"1790" 357.8 31.6948276954011 15.8020362148971
"1791" 358 31.685159215903 15.7602564260167
"1792" 358.2 31.711532550303 15.7460552425705
"1793" 358.4 31.821558633266 15.6331908988241
"1794" 358.6 31.924000873503 15.6217948874167
"1795" 358.8 31.9311239661521 15.5833333489167
"1796" 359 31.965000190303 15.5970696126667
"1797" 359.2 31.995775021882 15.61032390225
"1798" 359.4 32.033790990303 15.4871795026667
"1799" 359.6 32.068186390303 15.4528388432917
"1800" 359.8 32.1362267452121 15.3385781039167
"1801" 360 32.164493510303 15.4253663157917
"1802" 360.2 32.136977190303 15.4459707114167
"1803" 360.4 32.141909360869 15.6413885013695
"1804" 360.6 32.1292225910303 15.6043123699167
"1805" 360.8 32.178251670303 15.7581585239167
"1806" 361 32.1706981706952 15.7869532586225
"1807" 361.2 32.1706981706952 15.7869532586225
"1808" 361.4 32.178251670303 15.9534349458035
"1809" 361.6 32.089352790303 15.8939842368013
"1810" 361.8 32.1102701738324 15.9000754306814
"1811" 362 32.0910301276615 15.8590953230676
"1812" 362.2 32.1425823665993 15.8753561412315
"1813" 362.4 32.1642433619394 15.8910256569167
"1814" 362.6 32.157614430303 15.7550366457917
"1815" 362.8 32.2304860404725 15.844089542137
"1816" 363 32.1502350535757 15.8700466359167
"1817" 363.2 32.0783776199326 15.8753561412315
"1818" 363.4 32.0569760377104 15.8967236626204
"1819" 363.6 31.9754998387241 15.9814440105833
"1820" 363.8 32.101205974303 16.2336829999167
"1821" 364 32.1222184368485 16.2476690139167
"1822" 364.2 32.1925193917845 16.3311965975278
"1823" 364.4 32.2412890579394 16.3245920909167
"1824" 364.6 32.2495902777104 16.2955840618796
"1825" 364.8 32.3851336317845 16.4665242329907
"1826" 365 32.370865910303 16.423789190213
"1827" 365.2 32.3137950243771 16.4950142615093
"1828" 365.4 32.2623015204848 16.3665501329167
"1829" 365.6 32.2833139830303 16.2266899929167
"1830" 365.8 32.2593524029346 16.1501349689167
"1831" 366 32.0982985895483 16.0622883566525
"1832" 366.2 31.985637430303 16.0747863408611
"1833" 366.4 31.8793675047858 16.113837328227
"1834" 366.6 31.8262325420272 16.1337312274511
"1835" 366.8 31.813660430303 16.4281135695417
"1836" 367 31.6669484150303 16.5064102729167
"1837" 367.2 31.7720107277576 16.5903263569167
"1838" 367.4 31.793023190303 16.6646105633506
"1839" 367.6 31.8220970378502 16.6718674574072
"1840" 367.8 31.904146790303 16.6484221073782
"1841" 368 31.911555030303 16.7223866044936
"1842" 368.2 31.9751311990303 16.7301864969167
"1843" 368.4 32.0427083162289 16.8582621251204
"1844" 368.6 32.1273724370955 16.9839139018412
"1845" 368.8 32.207884630303 17.0404339420898
"1846" 369 32.207884630303 17.0404339420898
"1847" 369.2 32.216774518303 17.1602564274167
"1848" 369.4 32.289375270303 17.0182445929551
"1849" 369.6 32.315833270303 16.8539377457917
"1850" 369.8 32.5103451875444 16.7040230052098
"1851" 370 32.500327940467 16.7560950146544
"1852" 370.2 32.6753206767546 16.8736559308522
"1853" 370.4 32.6857749058586 17.0790598461389
"1854" 370.6 32.7295269089237 17.3273651808994
"1855" 370.8 32.6851312492504 17.5873819339167
"1856" 371 32.9114284548191 17.7669561798844
"1857" 371.2 33.1380582221674 18.0474793748489
"1858" 371.4 33.2911339458586 18.0833333514167
"1859" 371.6 33.5300534273939 18.2336830019167
"1860" 371.8 33.5930908150303 18.2196969879167
"1861" 372 33.739802830303 18.3511904945417
"1862" 372.2 33.796211286303 18.2616550299167
"1863" 372.4 33.849868110303 18.2413003845417
"1864" 372.6 33.959933390303 18.1382784064167
"1865" 372.8 34.0753202227558 18.0651911162752
"1866" 373 34.0462463752087 18.086961798445
"1867" 373.2 34.0693732993939 18.1987179669167
"1868" 373.4 33.9880986801143 18.1813014211808
"1869" 373.6 33.956229270303 18.1499013988205
"1870" 373.8 33.771023270303 18.1942800970898
"1871" 374 33.749983868703 18.2217948900167
"1872" 374.2 33.8312320572121 18.1707459389167
"1873" 374.4 33.9154140612464 18.1885583152374
"1874" 374.6 33.934004550303 18.1055227005513
"1875" 374.8 34.0462463752087 18.086961798445
"1876" 375 34.0026356038879 18.1014755865582
"1877" 375.2 33.9457705785383 18.0871040904853
"1878" 375.4 33.8645348280388 18.0071359638223
"1879" 375.6 33.7056488015311 18.1136977239167
"1880" 375.8 33.698528350303 18.2413003845417
"1881" 376 33.6631323568485 18.2826340509167
"1882" 376.2 33.6406931221549 18.268518536787
"1883" 376.4 33.7405671725252 18.346866115213
"1884" 376.6 33.7905041977104 18.3611111294722
"1885" 376.8 33.6406931221549 18.3539886223426
"1886" 377 33.548776070303 18.4827416358398
"1887" 377.2 33.6406931221549 18.4821937506759
"1888" 377.4 33.7762364762289 18.5106837791944
"1889" 377.6 33.8975121088215 18.4465812150278
"1890" 377.8 34.2061525367181 18.2901548320299
"1891" 378 34.4287970008293 18.36336034225
"1892" 378.2 34.6647264048485 18.5973193659167
"1893" 378.4 34.6394336258586 18.6816239503056
"1894" 378.6 34.643713942303 18.7371795059167
"1895" 378.8 34.6394336258586 18.7386040073426
"1896" 379 34.6465674865993 18.8240740928982
"1897" 379.2 34.541480230303 18.8747534705513
"1898" 379.4 34.445173110303 19.1780079087244
"1899" 379.6 34.4169379314351 19.1682390128789
"1900" 379.8 34.467397830303 19.3037475538205
"1901" 380 34.5092104391166 19.3382225312895
"1902" 380.2 34.6059179404917 19.2843493177846
"1903" 380.4 34.6784600404991 19.2937405924461
"1904" 380.6 34.9838779586049 19.3061199999544
"1905" 380.8 35.0347571918124 19.349661364294
"1906" 381 34.9693410348313 19.3641751524072
"1907" 381.2 35.0359465764848 19.4015151709167
"1908" 381.4 34.941525190303 19.3555227018013
"1909" 381.6 35.0359465764848 19.4015151709167
"1910" 381.8 35.2172763458586 19.4722222416944
"1911" 382 35.2223120122638 19.527526414701
"1912" 382.2 35.2751865095187 19.6934389337206
"1913" 382.4 35.3280610067736 19.7462292806814
"1914" 382.6 35.5217441382275 19.7560474314638
"1915" 382.8 35.622194281503 19.8217948916167
"1916" 383 35.653012559903 19.8141025839167
"1917" 383.2 35.6858583566188 19.9962888189167
"1918" 383.4 35.7095127369697 20.2841880544722
"1919" 383.6 35.7166465977104 20.2984330687315
"1920" 383.8 35.6881111547475 20.3198005901204
"1921" 384 35.586042070303 20.450197259109
"1922" 384.2 35.378611350303 20.5315582059359
"1923" 384.4 35.3884890036363 20.5079185725441
"1924" 384.6 35.415652550303 20.6055227030513
"1925" 384.8 35.676126268703 20.6679487386167
"1926" 385 35.7954818045403 20.8897218809506
"1927" 385.2 35.756431590303 20.9827416383397
"1928" 385.4 35.7283964859893 21.0735294328382
"1929" 385.6 35.637603420703 21.0756410467167
"1930" 385.8 35.6162341427558 20.9606918448601
"1931" 386 35.6952450154882 20.9821937531759
"1932" 386.2 35.8568059793226 20.9604072607794
"1933" 386.4 36.130695875103 20.9602564312167
"1934" 386.6 36.199073930303 21.000000021
"1935" 386.8 36.2042669612834 21.1338612579363
"1936" 387 36.2340534031332 21.1421141962752
"1937" 387.2 36.297233110303 21.2120315793975
"1938" 387.4 36.260191910303 21.1750493308398
"1939" 387.6 36.2873554569697 21.2528490241018
"1940" 387.8 36.2445522925252 21.3169515882685
"1941" 388 36.1370890286009 21.4098472663635
"1942" 388.2 36.099877596703 21.4679487394167
"1943" 388.4 36.069059318303 21.4987179702167
"1944" 388.6 35.9047475788744 21.5252485824881
"1945" 388.8 35.778656310303 21.6114398638205
"1946" 389 35.7979456899256 21.6138123099544
"1947" 389.2 35.8093867873401 21.67307694475
"1948" 389.4 35.887019977754 21.8804675935245
"1949" 389.6 35.837922230303 21.9812623493975
"1950" 389.8 35.7979456899256 22.0129414830676
"1951" 390 35.6150939918717 22.0539215906814
"1952" 390.2 35.673843433266 22.0648148368796
"1953" 390.4 35.5508179857747 22.1072811058035
"1954" 390.6 35.482326710303 22.0404339470897
"1955" 390.8 35.4640239997148 22.0237556781324
"1956" 391 35.445285510303 22.0182445979551
"1957" 391.2 35.4781333669068 22.1217948939167
"1958" 391.4 35.573077650303 22.0496795092292
"1959" 391.6 35.5037954874459 22.3180272332024
"1960" 391.8 35.428616970303 22.2900641248542
"1961" 392 35.428616970303 22.2900641248542
"1962" 392.2 35.4487628474459 22.2552328846309
"1963" 392.4 35.437284611103 22.0910256631167
"1964" 392.6 35.452693750303 22.1587771424744
"1965" 392.8 35.568262294303 22.0525641246167
"1966" 393 35.5551481332817 22.0399618332784
"1967" 393.2 35.460101990303 22.1143984442051
"1968" 393.4 35.460101990303 22.084812645359
"1969" 393.6 35.4781333669068 22.0927673176902
"1970" 393.8 35.568262294303 22.0525641246167
"1971" 394 35.630491510303 22.084812645359
"1972" 394.2 35.645307990303 22.0539215906814
"1973" 394.4 35.660124470303 22.0922090950705
"1974" 394.6 35.660124470303 22.0922090950705
"1975" 394.8 35.645307990303 22.0539215906814
"1976" 395 35.645307990303 22.0539215906814
"1977" 395.2 35.6150939918717 22.0539215906814
"1978" 395.4 35.606785142303 22.0141025861167
"1979" 395.6 35.5588281274458 22.0119047839167
"1980" 395.8 35.474918470303 22.0552268465128
"1981" 396 35.475807459103 22.0371795092167
"1982" 396.2 35.5409752769697 22.0016025861042
"1983" 396.4 35.5409752769697 22.0016025861042
"1984" 396.6 35.630491510303 22.084812645359
"1985" 396.8 35.6688934074459 21.9883569032024
"1986" 397 35.6755219887344 22.0690045469559
"1987" 397.2 35.630491510303 22.084812645359
"1988" 397.4 35.630491510303 22.084812645359
"1989" 397.6 35.630491510303 22.084812645359
"1990" 397.8 35.660717129503 22.0294872015167
"1991" 398 35.6371116396647 22.0399618332784
"1992" 398.2 35.6688934074459 21.9883569032024
"1993" 398.4 35.645307990303 22.0590005453452
"1994" 398.6 35.6138607674459 22.1060963067738
"1995" 398.8 35.630491510303 22.084812645359
"1996" 399 35.645307990303 22.1217948939167
"1997" 399.2 35.6150939918717 22.1142534157794
"1998" 399.4 35.645307990303 22.0590005453452
"1999" 399.6 35.645307990303 22.0590005453452
"2000" 399.8 35.629898851103 22.0833333554167
"2001" 400 35.599080572703 22.0833333554167
"2002" 400.2 35.4564705001069 22.0840875032304
"2003" 400.4 35.444989180703 22.0525641246167
"2004" 400.6 35.497143190303 22.084812645359
"2005" 400.8 35.5329496836363 22.0737179707917
"2006" 401 35.5509663217316 22.0825484260595
"2007" 401.2 35.599080572703 22.0987179708167
"2008" 401.4 35.699239977503 22.0602564323167
"2009" 401.6 35.6944860941328 22.0726950575337
"2010" 401.8 35.7789586874459 22.0903977196309
"2011" 402 35.8058198569697 22.0737179707917
"2012" 402.2 35.7565962178586 21.9850427570278
"2013" 402.4 35.737762825503 22.1371795093167
"2014" 402.6 35.7632350760173 22.145342774631
"2015" 402.8 35.7979456899256 22.1000242117469
"2016" 403 35.763839830303 22.084812645359
"2017" 403.2 35.7764496005158 21.9172122423209
"2018" 403.4 35.7576662969697 21.9294872014167
"2019" 403.6 35.7812709832442 22.0765460250931
"2020" 403.8 35.730058255903 22.0987179708167
"2021" 404 35.6767552131602 22.0825484260595
"2022" 404.2 35.691535407903 22.0525641246167
"2023" 404.4 35.691535407903 22.0525641246167
"2024" 404.6 35.691535407903 22.0525641246167
"2025" 404.8 35.691535407903 22.0525641246167
"2026" 405 35.691535407903 22.0525641246167
"2027" 405.2 35.6150939918717 22.1142534157794
"2028" 405.4 35.590275350303 22.0433019582024
"2029" 405.6 35.575966863903 22.0833333554167
"2030" 405.8 35.645307990303 22.1289174010463
"2031" 406 35.6150939918717 22.1142534157794
"2032" 406.2 35.645307990303 22.1217948939167
"2033" 406.4 35.706944547103 22.0987179708167
"2034" 406.6 35.6767552131602 22.0825484260595
"2035" 406.8 35.691535407903 22.0525641246167
"2036" 407 35.691535407903 22.0525641246167
"2037" 407.2 35.6767552131602 22.0825484260595
"2038" 407.4 35.6767552131602 22.0825484260595
"2039" 407.6 35.6767552131602 22.0825484260595
"2040" 407.8 35.6613591769697 22.0416666887083
"2041" 408 35.629898851103 22.0833333554167
"2042" 408.2 35.6150939918717 22.1142534157794
"2043" 408.4 35.5848799934403 22.1217948939167
"2044" 408.6 35.5924334930481 22.0539215906814
"2045" 408.8 35.606785142303 22.0910256631167
"2046" 409 35.498921167903 22.2910256633167
"2047" 409.2 35.549000870303 22.2623274384359
"2048" 409.4 35.5961298864732 22.2281778727464
"2049" 409.6 35.6295843788744 22.2787807653452
"2050" 409.8 35.6528614899109 22.3631221943088
"2051" 410 35.722353686303 22.2987179710167
"2052" 410.2 35.7255639236363 22.3141025864167
"2053" 410.4 35.6617006915796 22.2854610151933
"2054" 410.6 35.7283964859893 22.1972096752892
"2055" 410.8 35.830513990303 22.0700197459359
"2056" 411 35.7951190658586 22.0505698226204
"2057" 411.2 35.7496407036363 22.2419872017292
"2058" 411.4 35.726798630303 22.084812645359
"2059" 411.6 35.7834087661521 22.1145379998601
"2060" 411.8 35.7179926091709 22.0492259533506
"2061" 412 35.600858550303 22.1513806927628
"2062" 412.2 35.4791309989305 22.1142534157794
"2063" 412.4 35.514330307103 22.1602564324167
"2064" 412.6 35.5290126001143 22.2306483047657
"2065" 412.8 35.460398319903 22.1371795093167
"2066" 413 35.4966233138118 22.12854253225
"2067" 413.2 35.47086490502 22.1363086820299
"2068" 413.4 35.430469030303 22.2105522904551
"2069" 413.6 35.4054487480389 22.2161345166525
"2070" 413.8 35.3763749004917 22.1943638344827
"2071" 414 35.3021044353939 22.1357809079167
"2072" 414.2 35.4312921680808 22.1645299366944
"2073" 414.4 35.432056510303 22.2934981907917
"2074" 414.6 35.5402456775757 22.3385781109167
"2075" 414.8 35.5402456775757 22.3385781109167
"2076" 415 35.5454339399326 22.4138176862315
"2077" 415.2 35.519367910303 22.4102564326667
"2078" 415.4 35.438935590303 22.3415751139167
"2079" 415.6 35.3280610067736 22.4611614100931
"2080" 415.8 35.371203110303 22.3658777343975
"2081" 416 35.2672133710437 22.306980079287
"2082" 416.2 35.2460712019394 22.2196969919167
"2083" 416.4 35.260079510303 22.2161345166525
"2084" 416.6 35.260079510303 22.193019965213
"2085" 416.8 35.2458117888215 22.2713675436389
"2086" 417 35.2110504310303 22.2966200689167
"2087" 417.2 35.297120710303 22.2179487401667
"2088" 417.4 35.274895990303 22.2253451898782
"2089" 417.6 35.3780065960173 22.145342774631
"2090" 417.8 35.3813551428956 22.1502849224352
"2091" 418 35.232563190303 22.1355311576667
"2092" 418.2 35.2460712019394 22.1148018869167
"2093" 418.4 35.1760296601212 22.2196969919167
"2094" 418.6 35.1760296601212 22.2196969919167
"2095" 418.8 35.170651470303 22.1492674214167
"2096" 419 35.1873948914351 22.1653362582563
"2097" 419.2 35.2040462768485 22.2336830059167
"2098" 419.4 35.0460636880808 22.1787749509537
"2099" 419.6 35.070844467496 22.1015519789167
"2100" 419.8 34.9533234984512 21.9366097085463
"2101" 420 34.9378884179394 21.9469697189167
"2102" 420.2 34.9694685517065 22.0205803189167
"2103" 420.4 34.9694685517065 22.0205803189167
"2104" 420.6 34.7353717530616 22.0355879972787
"2105" 420.8 34.7133036032062 22.0473532064973
"2106" 421 34.7927531575161 22.0209121699823
"2107" 421.2 34.9491933685486 22.12854253225
"2108" 421.4 35.1405258440961 22.0289566975374
"2109" 421.6 35.1124085929697 21.8397436115833
"2110" 421.8 35.0873908813375 21.8233864055546
"2111" 422 35.1789787776714 21.64271257225
"2112" 422.2 35.260079510303 21.48076925225
"2113" 422.4 35.260079510303 21.5448718164167
"2114" 422.6 35.260079510303 21.5448718164167
"2115" 422.8 35.2746164340766 21.5702709456148
"2116" 423 35.3231168979394 21.5343823059167
"2117" 423.2 35.452693750303 21.5517399482917
"2118" 423.4 35.487089150303 21.6204212670417
"2119" 423.6 35.5554213449697 21.63461540625
"2120" 423.8 35.6322493977607 21.613320317137
"2121" 424 35.6126615089471 21.6068014123065
"2122" 424.2 35.521484550303 21.5654762120417
"2123" 424.4 35.549000870303 21.4006410470417
"2124" 424.6 35.569638110303 21.3525641239167
"2125" 424.8 35.501791497754 21.4355203834265
"2126" 425 35.519367910303 21.3969428221859
"2127" 425.2 35.638428910303 21.3250915964167
"2128" 425.4 35.7602006948644 21.33906884725
"2129" 425.6 35.7237804584512 21.4451567166018
"2130" 425.8 35.7023788762289 21.5021367736389
"2131" 426 35.7669590892504 21.4942645289167
"2132" 426.2 35.7013412237576 21.5343823059167
"2133" 426.4 35.6952450154882 21.5947293663241
"2134" 426.6 35.7309143191919 21.7086894803981
"2135" 426.8 35.7166465977104 21.730057001787
"2136" 427 35.7363619946666 21.8141025859167
"2137" 427.2 35.8007510611802 21.7709177005833
"2138" 427.4 35.7783869197576 21.7721445439167
"2139" 427.6 35.7808513443771 21.8297721016018
"2140" 427.8 35.7951190658586 21.7941595659537
"2141" 428 35.899833950303 21.7509157726667
"2142" 428.2 35.920471190303 21.7303113770417
"2143" 428.4 35.865438550303 21.7577839045417
"2144" 428.6 35.9877333058586 21.6944444661389
"2145" 428.8 35.9877333058586 21.6944444661389
"2146" 429 35.9877333058586 21.6944444661389
"2147" 429.2 35.9578518514351 21.7226657208035
"2148" 429.4 35.9578518514351 21.7226657208035
"2149" 429.6 35.9578518514351 21.7226657208035
"2150" 429.8 35.9578518514351 21.7226657208035
"2151" 430 35.9651203133219 21.6428398861808
"2152" 430.2 35.9591978628956 21.67307694475
"2153" 430.4 35.9745032368485 21.5553613269167
"2154" 430.6 35.866457673266 21.5733618449352
"2155" 430.8 35.8904533866666 21.5693473409167
"2156" 431 35.8949931162289 21.5947293663241
"2157" 431.2 35.9494357376714 21.5280027205833
"2158" 431.4 35.8949931162289 21.5947293663241
"2159" 431.6 35.953490774303 21.5833333549167
"2160" 431.8 35.953490774303 21.5833333549167
"2161" 432 35.9360464657747 21.6718674624072
"2162" 432.2 35.9591978628956 21.67307694475
"2163" 432.4 35.9360464657747 21.6718674624072
"2164" 432.6 35.9604949284848 21.6043123759167
"2165" 432.8 35.860146950303 21.5818540649744
"2166" 433 35.866457673266 21.5733618449352
"2167" 433.2 35.866457673266 21.5733618449352
"2168" 433.4 35.866457673266 21.5733618449352
"2169" 433.6 35.892435694454 21.6283260980676
"2170" 433.8 35.9306624199326 21.616096887713
"2171" 434 35.9360464657747 21.6718674624072
"2172" 434.2 35.9360464657747 21.6718674624072
"2173" 434.4 35.9224021601276 21.6562078489167
"2174" 434.6 35.8706303087936 21.5992985218412
"2175" 434.8 35.8878592554882 21.6018518734537
"2176" 435 35.8342879993596 21.8097484494827
"2177" 435.2 35.8085403970827 21.8805954151878
"2178" 435.4 35.8179966192685 21.9294872014167
"2179" 435.6 35.8344201532121 21.9819347539167
"2180" 435.8 35.9426773432855 21.9733468505833
"2181" 436 36.0035028927592 21.8991228289167
"2182" 436.2 36.0102612871451 21.8518893605833
"2183" 436.4 36.1891599620677 21.9106335060735
"2184" 436.6 36.2873554569697 21.8814102782917
"2185" 436.8 36.3371468931602 21.8549189124881
"2186" 437 36.4006579510873 21.7673454214657
"2187" 437.2 36.4786593960173 21.7214809217738
"2188" 437.4 36.4786593960173 21.7214809217738
"2189" 437.6 36.4384254491265 21.7824283777402
"2190" 437.8 36.4384254491265 21.805052812152
"2191" 438 36.4017566419394 21.8770396489167
"2192" 438.2 36.4303018740766 21.8315191316525
"2193" 438.4 36.4017566419394 21.8770396489167
"2194" 438.6 36.400948470303 21.8259369054551
"2195" 438.8 36.363907270303 21.8481262545898
"2196" 439 36.3729617858586 21.8511396229907
"2197" 439.2 36.371315510303 21.8555227043013
"2198" 439.4 36.4017566419394 21.8770396489167
"2199" 439.6 36.3648857170955 21.9258587543884
"2200" 439.8 36.3251229550089 21.9785068093088
"2201" 440 36.3016231784512 22.0861823582685
"2202" 440.2 36.1468318604917 22.2088776225959
"2203" 440.4 36.2756818666667 22.2546620269167
"2204" 440.6 36.3947524877576 22.1987179709167
"2205" 440.8 36.3481810064434 22.16902836225
"2206" 441 36.455616172372 22.1549513926236
"2207" 441.2 36.386131990303 22.1661735921859
"2208" 441.4 36.3036984833939 22.2336830059167
"2209" 441.6 36.2017491280808 22.2286325008611
"2210" 441.8 36.24132186502 22.2233914107091
"2211" 442 36.2340534031332 22.2596758809921
"2212" 442.2 36.3931044514795 22.219834109701
"2213" 442.4 36.3628904530481 22.1519608064657
"2214" 442.6 36.454287798303 22.1371795093167
"2215" 442.8 36.4233184499109 22.1519608064657
"2216" 443 36.437989670303 22.2031558407436
"2217" 443.2 36.415764950303 22.219834109701
"2218" 443.4 36.4233184499109 22.1519608064657
"2219" 443.6 36.384946671903 22.1371795093167
"2220" 443.8 36.415764950303 22.1217948939167
"2221" 444 36.415764950303 22.1217948939167
"2222" 444.2 36.4233184499109 22.1519608064657
"2223" 444.4 36.415764950303 22.219834109701
"2224" 444.6 36.415764950303 22.219834109701
"2225" 444.8 36.360732310303 22.1767399489167
"2226" 445 36.360732310303 22.1767399489167
"2227" 445.2 36.384946671903 22.1602564324167
"2228" 445.4 36.415764950303 22.219834109701
"2229" 445.6 36.4006579510873 22.25000002225
"2230" 445.8 36.361832963103 22.2525641248167
"2231" 446 36.430581430303 22.2401380893013
"2232" 446.2 36.400355811103 22.1679487401167
"2233" 446.4 36.5102549548313 22.1580793641997
"2234" 446.6 36.5102549548313 22.0855104236336
"2235" 446.8 36.489847350303 22.0700197459359
"2236" 447 36.549113270303 22.0922090950705
"2237" 447.2 36.475030870303 22.0996055447821
"2238" 447.4 36.452806150303 22.1365877933397
"2239" 447.6 36.415764950303 22.1217948939167
"2240" 447.8 36.5102549548313 22.1580793641997
"2241" 448 36.4233184499109 22.1519608064657
"2242" 448.2 36.5102549548313 22.1580793641997
"2243" 448.4 36.437989670303 22.2031558407436
"2244" 448.6 36.4006579510873 22.2726244566618
"2245" 448.8 36.3175694554011 22.2726244566618
"2246" 449 36.2730877354882 22.3497151220648
"2247" 449.2 36.2922010982276 22.3612723977846
"2248" 449.4 36.5290674444207 22.3329562817598
"2249" 449.6 36.5101066188744 22.2081371232024
"2250" 449.8 36.497255590303 22.2253451898782
"2251" 450 36.3477834538324 22.1444193283284
"2252" 450.2 36.3628904530481 22.1519608064657
"2253" 450.4 36.4233184499109 22.1519608064657
"2254" 450.6 36.4233184499109 22.1519608064657
"2255" 450.8 36.384946671903 22.1602564324167
"2256" 451 36.430581430303 22.2401380893013
"2257" 451.2 36.430581430303 22.2401380893013
"2258" 451.4 36.4006579510873 22.2726244566618
"2259" 451.6 36.4006579510873 22.2726244566618
"2260" 451.8 36.4006579510873 22.25000002225
"2261" 452 36.415764950303 22.219834109701
"2262" 452.2 36.400355811103 22.1679487401167
"2263" 452.4 36.5102549548313 22.1580793641997
"2264" 452.6 36.549113270303 22.1513806927628
"2265" 452.8 36.5175234167181 22.1072811058035
"2266" 453 36.6123100931601 22.0668498389167
"2267" 453.2 36.6123100931601 22.0668498389167
"2268" 453.4 36.6123100931601 22.0668498389167
"2269" 453.6 36.571337990303 22.084812645359
"2270" 453.8 36.5370405828956 22.1431624153056
"2271" 454 36.475030870303 22.1661735921859
"2272" 454.2 36.6423699385383 22.2273755878382
"2273" 454.4 36.4761929471657 22.1972096752892
"2274" 454.6 36.461992367903 22.1448718170167
"2275" 454.8 36.549113270303 22.1513806927628
"2276" 455 36.549113270303 22.1513806927628
"2277" 455.2 36.5102549548313 22.1580793641997
"2278" 455.4 36.437989670303 22.2031558407436
"2279" 455.6 36.437989670303 22.2031558407436
"2280" 455.8 36.4006579510873 22.25000002225
"2281" 456 36.4006579510873 22.2726244566618
"2282" 456.2 36.4233184499109 22.3555807161716
"2283" 456.4 36.4233184499109 22.3555807161716
"2284" 456.6 36.3214232817316 22.3572737010595
"2285" 456.8 36.400355811103 22.4756410481167
"2286" 457 36.400355811103 22.4756410481167
"2287" 457.2 36.4006579510873 22.3857466287206
"2288" 457.4 36.2873554569697 22.4008295849951
"2289" 457.6 36.1977110936992 22.3975568680676
"2290" 457.8 36.1375443814141 22.5064102789167
"2291" 458 36.2266527873939 22.5483683209167
"2292" 458.2 36.2873554569697 22.6195324509755
"2293" 458.4 36.3177067917576 22.6532634259167
"2294" 458.6 36.3872295073401 22.7200854928056
"2295" 458.8 36.4912999463814 22.7552790574461
"2296" 459 36.391688170303 22.7307692535
"2297" 459.2 36.4082114506952 22.8382353169559
"2298" 459.4 36.378723750303 22.7800789182436
"2299" 459.6 36.2703957125672 22.6080067957091
"2300" 459.8 36.2849326363408 22.6878326303318
"2301" 460 36.2445522925252 22.7556980284537
"2302" 460.2 36.230558950303 22.8762327644936
"2303" 460.4 36.261673558303 22.8448718177167
"2304" 460.6 36.2742524474459 22.9302721317738
"2305" 460.8 36.3100159557932 22.9136500983284
"2306" 461 36.260191910303 22.9058185633397
"2307" 461.2 36.2571414585383 22.9438160108775
"2308" 461.4 36.2552530836363 23.0512820743333
"2309" 461.6 36.2742524474459 23.0244636546309
"2310" 461.8 36.3450086988744 23.0166143610595
"2311" 462 36.2436415868987 23.0792417033848
"2312" 462.2 36.2436415868987 23.0792417033848
"2313" 462.4 36.2552530836363 23.0512820743333
"2314" 462.6 36.315605545503 23.0987179718167
"2315" 462.8 36.377242102303 23.0525641256167
"2316" 463 36.377242102303 23.0525641256167
"2317" 463.2 36.367611390303 23.0432692538125
"2318" 463.4 36.3501941451966 23.0546917851933
"2319" 463.6 36.3843177274459 23.0244636546309
"2320" 463.8 36.319457830303 23.0093688593013
"2321" 464 36.2552530836363 23.0592948948542
"2322" 464.2 36.2552530836363 23.0592948948542
"2323" 464.4 36.1980271137813 23.008082520221
"2324" 464.6 36.194463483069 23.0465084791294
"2325" 464.8 36.2151251169697 23.0352564332917
"2326" 465 36.194463483069 23.0465084791294
"2327" 465.2 36.2349434188744 23.0166143610595
"2328" 465.4 36.292491836703 23.0294872025167
"2329" 465.6 36.253968988703 23.0525641256167
"2330" 465.8 36.2349434188744 23.0166143610595
"2331" 466 36.1641871674459 23.0715594160595
"2332" 466.2 36.1980271137813 23.1251393765254
"2333" 466.4 36.150920370303 23.0592948948542
"2334" 466.6 36.1370890286009 23.0874250094486
"2335" 466.8 36.1589459636363 23.0569381829363
"2336" 467 36.1891599620677 23.0041478359755
"2337" 467.2 36.2192198074459 23.1736002324881
"2338" 467.4 36.292491836703 23.2141025873167
"2339" 467.6 36.2151251169697 23.21153848475
"2340" 467.8 36.2151251169697 23.21153848475
"2341" 468 36.1589459636363 23.049396704799
"2342" 468.2 36.0758574679501 23.01923079225
"2343" 468.4 35.999718191903 23.0756410487167
"2344" 468.6 36.015719990303 22.9280079124744
"2345" 468.8 36.0741472416238 22.8692549817469
"2346" 469 36.078690030303 22.9940476420417
"2347" 469.2 36.1518121028956 23.0263532993796
"2348" 469.4 36.0450733940766 22.9853652866525
"2349" 469.6 36.030536470303 22.8910256639167
"2350" 469.8 36.030536470303 22.8910256639167
"2351" 470 36.0450733940766 23.0434204391053
"2352" 470.2 36.1518121028956 22.9480057209537
"2353" 470.4 36.1170163331601 22.7811355539167
"2354" 470.6 36.0934309160173 22.8596284896309
"2355" 470.8 35.9990892474459 22.7811355539167
"2356" 471 35.985215472656 22.694947232348
"2357" 471.2 35.978678790303 22.6543392731474
"2358" 471.4 35.9235285591919 22.769943042713
"2359" 471.6 35.892435694454 22.738630888728
"2360" 471.8 35.882371670303 22.8614398650705
"2361" 472 35.9651203133219 22.9563377104261
"2362" 472.2 36.0515489328485 22.9959207689167
"2363" 472.4 36.0087310846426 23.0651911212752
"2364" 472.6 36.059071913266 23.0263532993796
"2365" 472.8 36.209392550303 23.0764652245417
"2366" 473 36.1136249659893 23.0116893141127
"2367" 473.2 36.030536470303 23.01923079225
"2368" 473.4 36.0095240077576 22.9959207689167
"2369" 473.6 35.9287780038879 23.1450169558978
"2370" 473.8 35.9021269769697 23.2077677456814
"2371" 474 35.992013622303 23.1833333565167
"2372" 474.2 36.0876073562289 23.2044159776204
"2373" 474.4 36.0003224718716 23.2228507019559
"2374" 474.6 36.0003224718716 23.2228507019559
"2375" 474.8 35.882371670303 23.2460552500705
"2376" 475 35.882371670303 23.2460552500705
"2377" 475.2 35.892435694454 23.1740445321242
"2378" 475.4 35.8953685825837 23.2756410489167
"2379" 475.6 35.953490774303 23.2826340559167
"2380" 475.8 35.9625549738324 23.3812217428382
"2381" 476 35.8142678499521 23.4915654755833
"2382" 476.2 35.7939926667942 23.4578272839167
"2383" 476.4 35.6162341427558 23.6384857517469
"2384" 476.6 35.6598449140766 23.6312288576902
"2385" 476.8 35.631549830303 23.7083333570417
"2386" 477 35.6025048258586 23.8881766620648
"2387" 477.2 35.5709656520574 23.8221997539167
"2388" 477.4 35.412842528234 23.7928824287443
"2389" 477.6 35.411419270303 23.8113553351667
"2390" 477.8 35.3956228643771 23.923789197713
"2391" 478 35.3209050597767 24.0448718189167
"2392" 478.2 35.3231168979394 23.9609557349167
"2393" 478.4 35.088102510303 24.0242674232917
"2394" 478.6 35.028942422303 24.0217948958167
"2395" 478.8 34.8975115291265 24.0071644282304
"2396" 479 35.0149341139394 24.0308858049167
"2397" 479.2 34.8605833088215 24.1588319329907
"2398" 479.4 34.9378884179394 24.2546620289167
"2399" 479.6 34.874851030303 24.3539377532917
"2400" 479.8 35.0079299597576 24.4085081829167
"2401" 480 34.8035124228956 24.4793447538241
"2402" 480.2 34.8312402589822 24.4730285682563
"2403" 480.4 34.8239717970955 24.3932027336336
"2404" 480.6 34.7734751145135 24.35526318225
"2405" 480.8 34.8035124228956 24.2443020185463
"2406" 481 34.6709065408912 24.2786576411716
"2407" 481.2 34.7154461420272 24.2570734106408
"2408" 481.4 34.6789721421674 24.2730334879845
"2409" 481.6 34.544655190303 24.3951465445417
"2410" 481.8 34.5538272969697 24.4366097110463
"2411" 482 34.6204548642653 24.4512578860865
"2412" 482.2 34.5806765546666 24.5203962949167
"2413" 482.4 34.5550387072841 24.4802854623129
"2414" 482.6 34.4750856265294 24.4730285682563
"2415" 482.8 34.335531158303 24.5134032879167
"2416" 483 34.437764870303 24.4146943044936
"2417" 483.2 34.412576854303 24.4085081829167
"2418" 483.4 34.3951325457747 24.3786889455204
"2419" 483.6 34.4539532465993 24.3867521611389
"2420" 483.8 34.5395595754882 24.36538463975
"2421" 484 34.5680950184512 24.3440171183611
"2422" 484.2 34.496501630303 24.3814102807917
"2423" 484.4 34.4490721839872 24.3620108205833
"2424" 484.6 34.452581350303 24.3851085056475
"2425" 484.8 34.276371070303 24.4020146764167
"2426" 485 34.385907190303 24.2815582096859
"2427" 485.2 34.2933740793596 24.2843493227846
"2428" 485.4 34.4823540884162 24.2190372762752
"2429" 485.6 34.3112760317845 24.4009971753981
"2430" 485.8 34.278837155586 24.4367440979733
"2431" 486 34.258485462303 24.4924242669167
"2432" 486.2 34.2256697028956 24.5434473179907
"2433" 486.4 34.065871222303 24.6371795118167
"2434" 486.6 34.104394070303 24.6255656354853
"2435" 486.8 34.2424948461521 24.5601112969355
"2436" 487 34.2424948461521 24.4947992504261
"2437" 487.2 34.1719780141626 24.49696358725
"2438" 487.4 34.2403570632442 24.4294872039167
"2439" 487.6 34.193292950303 24.296351109109
"2440" 487.8 34.1719780141626 24.2473009689167
"2441" 488 34.2106639958203 24.2902299093477
"2442" 488.2 34.0844684592685 24.3034925088305
"2443" 488.4 33.925537990303 24.1753663245417
"2444" 488.6 33.8931397425611 24.0138544491586
"2445" 488.8 33.8896765568604 23.9502942652281
"2446" 489 33.929837415303 23.8645833571979
"2447" 489.2 33.899741440303 23.7684295109479
"2448" 489.4 33.9438822036363 23.59615386975
"2449" 489.6 34.0260425150488 23.6276619097641
"2450" 489.8 33.9552733683675 23.5734077985941
"2451" 490 33.9346323672522 23.4646892890014
"2452" 490.2 33.9781985337513 23.421529643227
"2453" 490.4 34.0977521999582 23.4745800411581
"2454" 490.6 34.1958042180996 23.4516514793404
"2455" 490.8 34.166305790303 23.5366300601667
"2456" 491 34.214459350303 23.5022894007917
"2457" 491.2 34.1922531973206 23.4983131139167
"2458" 491.4 34.200701190303 23.5160256645417
"2459" 491.6 34.278837155586 23.4570634003318
"2460" 491.8 34.3005103873939 23.3665501399167
"2461" 492 34.3005103873939 23.3665501399167
"2462" 492.2 34.2598371411802 23.4308367305833
"2463" 492.4 34.290129230303 23.4748168732917
"2464" 492.6 34.2374729997575 23.5203962939167
"2465" 492.8 34.2861056174728 23.5006047646714
"2466" 493 34.3469453354882 23.4821937556759
"2467" 493.2 34.3587902363408 23.6239719636336
"2468" 493.4 34.303887390303 23.6533883020417
"2469" 493.6 34.3215228499394 23.6672494409167
"2470" 493.8 34.4396855251178 23.6460114196574
"2471" 494 34.4396855251178 23.6460114196574
"2472" 494.2 34.4387433170955 23.6965409041997
"2473" 494.4 34.4387433170955 23.6675133279733
"2474" 494.6 34.4396855251178 23.6246438982685
"2475" 494.8 34.4396855251178 23.6673789410463
"2476" 495 34.4396855251178 23.6246438982685
"2477" 495.2 34.4753548288215 23.6460114196574
"2478" 495.4 34.4387433170955 23.6675133279733
"2479" 495.6 34.4686100877576 23.6952214689167
"2480" 495.8 34.4750856265294 23.7183115863695
"2481" 496 34.389463145503 23.7679487417167
"2482" 496.2 34.4387433170955 23.6965409041997
"2483" 496.4 34.4387433170955 23.6675133279733
"2484" 496.6 34.400723670303 23.6676528836282
"2485" 496.8 34.345161870303 23.7701465439167
"2486" 497 34.393315430303 23.7907509395417
"2487" 497.2 34.3435014027168 23.6735190333994
"2488" 497.4 34.300387507496 23.6804993489167
"2489" 497.6 34.269491990303 23.7083333570417
"2490" 497.8 34.258485462303 23.7371795109167
"2491" 498 34.3814882401276 23.7209851789167
"2492" 498.2 34.3612130569697 23.7344804555833
"2493" 498.4 34.3982124025064 23.6928509580692
"2494" 498.6 34.345161870303 23.7976190714167
"2495" 498.8 34.4099201061651 23.7995137284856
"2496" 499 34.351521774454 23.9069908318412
"2497" 499.2 34.2514813081212 23.9120046859167
"2498" 499.4 34.335531158303 23.8560606299167
"2499" 499.6 34.3495394666666 23.8280886019167
"2500" 499.8 34.3469453354882 23.8098290836389
"2501" 500 34.489622550303 23.7255684804261
"2502" 500.2 34.4756142419394 23.5903263639167
"2503" 500.4 34.4761057615311 23.5590418589167
"2504" 500.6 34.4111500821549 23.6388889125278
"2505" 500.8 34.4111500821549 23.6388889125278
"2506" 501 34.4475976252121 23.6392774129167
"2507" 501.2 34.4475976252121 23.6392774129167
"2508" 501.4 34.4111500821549 23.6602564339167
"2509" 501.6 34.4111500821549 23.6602564339167
"2510" 501.8 34.4111500821549 23.6602564339167
"2511" 502 34.4111500821549 23.6602564339167
"2512" 502.2 34.3733271601143 23.6602564339167
"2513" 502.4 34.4111500821549 23.6602564339167
"2514" 502.6 34.4298457171996 23.700044232365
"2515" 502.8 34.4405934710303 23.6672494409167
"2516" 503 34.4111500821549 23.6602564339167
"2517" 503.2 34.3612130569697 23.758295649701
"2518" 503.4 34.3612130569697 23.758295649701
"2519" 503.6 34.3612130569697 23.7809200841127
"2520" 503.8 34.378498950303 23.7933925287244
"2521" 504 34.378498950303 23.7933925287244
"2522" 504.2 34.400723670303 23.7638067298782
"2523" 504.4 34.400723670303 23.7638067298782
"2524" 504.6 34.4325516643771 23.6887464624352
"2525" 504.8 34.4242063933219 23.6747702220299
"2526" 505 34.4387433170955 23.6457426458035
"2527" 505.2 34.3720952174217 23.6667753387472
"2528" 505.4 34.4111500821549 23.6388889125278
"2529" 505.6 34.4475976252121 23.6392774129167
"2530" 505.8 34.4475976252121 23.6392774129167
"2531" 506 34.4111500821549 23.6602564339167
"2532" 506.2 34.4111500821549 23.6602564339167
"2533" 506.4 34.4111500821549 23.6388889125278
"2534" 506.6 34.448348070303 23.5847069832917
"2535" 506.8 34.4032782358203 23.6403625346925
"2536" 507 34.4032782358203 23.6403625346925
"2537" 507.2 34.3285270041212 23.7162004899167
"2538" 507.4 34.365799110303 23.6945970932917
"2539" 507.6 34.3285270041212 23.7162004899167
"2540" 507.8 34.3341794794258 23.7209851789167
"2541" 508 34.3285270041212 23.7162004899167
"2542" 508.2 34.3341794794258 23.7209851789167
"2543" 508.4 34.3235757916823 23.7464633305546
"2544" 508.6 34.3476962681977 23.7547233705833
"2545" 508.8 34.3341794794258 23.7209851789167
"2546" 509 34.3235757916823 23.7464633305546
"2547" 509.2 34.4189973289697 23.6410256646667
"2548" 509.4 34.4047416987776 23.5950673856116
"2549" 509.6 34.2665955355662 23.6602564339167
"2550" 509.8 34.2733539299521 23.6535087955833
"2551" 510 34.2438733475444 23.6536251341753
"2552" 510.2 34.3966363654754 23.6469938344339
"2553" 510.4 34.4152802120574 23.7547233705833
"2554" 510.6 34.2598371411802 23.9031714139167
"2555" 510.8 34.3833526247858 23.7995137284856
"2556" 511 34.3075145415757 23.8280886019167
"2557" 511.2 34.3635477750303 23.8490676229167
"2558" 511.4 34.3326776140067 23.8668091406759
"2559" 511.6 34.3635477750303 23.8490676229167
"2560" 511.8 34.3635477750303 23.8490676229167
"2561" 512 34.3326776140067 23.8668091406759
"2562" 512.2 34.204553475103 23.9525641265167
"2563" 512.4 34.459989590303 23.9561144223782
"2564" 512.6 34.451099702303 23.8910256649167
"2565" 512.8 34.6422602499256 23.8416787853318
"2566" 513 34.578521430303 23.8525641264167
"2567" 513.2 34.5047295495187 23.9468326031324
"2568" 513.4 34.3075145415757 24.0308858049167
"2569" 513.6 34.3184098925252 23.9878917618796
"2570" 513.8 34.2570317699256 24.0231011367469
"2571" 514 34.3587902363408 24.0738993951431
"2572" 514.2 34.415540150303 24.0300789194936
"2573" 514.4 34.393315430303 24.0654762145417
"2574" 514.6 34.4686100877576 24.0448718189167
"2575" 514.8 34.3687665565775 23.9468326031324
"2576" 515 34.334049510303 23.9635108720897
"2577" 515.2 34.2613390065993 23.9878917618796
"2578" 515.4 34.3899944951306 24.0117153202098
"2579" 515.6 34.3833526247858 24.0382405191753
"2580" 515.8 34.3341794794258 24.0583670955833
"2581" 516 34.3544546625837 24.0853576489167
"2582" 516.2 34.3369848506804 24.0593856070299
"2583" 516.4 34.3915643917576 24.1008158749167
"2584" 516.6 34.3369848506804 24.0593856070299
"2585" 516.8 34.459989590303 24.0596647183398
"2586" 517 34.303887390303 24.0723443464167
"2587" 517.2 34.303887390303 24.0723443464167
"2588" 517.4 34.303887390303 24.0723443464167
"2589" 517.6 34.303887390303 24.0723443464167
"2590" 517.8 34.462106230303 24.0860806101667
"2591" 518 34.372678190303 24.0517399507917
"2592" 518.2 34.3341794794258 24.0583670955833
"2593" 518.4 34.3679714513556 23.9976383505833
"2594" 518.6 34.4254178036363 24.0021367761389
"2595" 518.8 34.4405934710303 23.9539627279167
"2596" 519 34.4405934710303 23.9539627279167
"2597" 519.2 34.3683469177104 23.9380342119722
"2598" 519.4 34.252558870303 24.0152860200705
"2599" 519.6 34.2542051458586 24.0163817903981
"2600" 519.8 34.4111500821549 24.0306268046574
"2601" 520 34.345161870303 24.0105311595417
"2602" 520.2 34.3845602375757 24.0168997909167
"2603" 520.4 34.4405934710303 24.0448718189167
"2604" 520.6 34.489622550303 24.0853576489167
"2605" 520.8 34.489622550303 24.0853576489167
"2606" 521 34.3882466345135 24.15283403225
"2607" 521.2 34.5038902717845 24.1659544401204
"2608" 521.4 34.5596640921212 24.1917249659167
"2609" 521.6 34.5029062909927 24.1708665140029
"2610" 521.8 34.4769921083358 24.152059713097
"2611" 522 34.5353276242013 24.1556932010353
"2612" 522.2 34.5324257147475 24.1659544401204
"2613" 522.4 34.5596640921212 24.1287879029167
"2614" 522.6 34.7294817925672 24.1174407594827
"2615" 522.8 34.697053270303 24.1336292154551
"2616" 523 34.7250399547475 24.1303419044722
"2617" 523.2 34.736750254454 24.1464683357091
"2618" 523.4 34.6709065408912 24.1504525128382
"2619" 523.6 34.660012070303 24.1558185645898
"2620" 523.8 34.613445990303 24.1547619289167
"2621" 524 34.6608352080808 24.1944444686389
"2622" 524.2 34.6787347132121 24.1777389519167
"2623" 524.4 34.6251659043771 24.0947293688241
"2624" 524.6 34.6537013473401 24.1303419044722
"2625" 524.8 34.711869750303 24.1632150143013
"2626" 525 34.7539950365775 24.1504525128382
"2627" 525.2 34.7067513299394 24.0868298609167
"2628" 525.4 34.710772233266 24.0733618474352
"2629" 525.6 34.778543910303 24.1336292154551
"2630" 525.8 34.819818390303 24.1066850057917
"2631" 526 34.710772233266 24.1659544401204
"2632" 526.2 34.6717305590303 24.2336830079167
"2633" 526.4 34.7154461420272 24.276967309865
"2634" 526.6 34.6927430215757 24.1847319589167
"2635" 526.8 34.730390350303 24.2028388520417
"2636" 527 34.7678431191919 24.1374644116018
"2637" 527.2 34.8605833088215 24.1089743830833
"2638" 527.4 35.037832310303 24.104043416609
"2639" 527.6 35.0710995012464 24.1174407594827
"2640" 527.8 35.045240550303 24.1336292154551
"2641" 528 34.8677171695623 24.1374644116018
"2642" 528.2 34.8677171695623 24.1374644116018
"2643" 528.4 35.0710995012464 24.1174407594827
"2644" 528.6 35.060057030303 24.0744576177628
"2645" 528.8 35.013533283103 24.0217948958167
"2646" 529 34.9691926988744 24.0370225253452
"2647" 529.2 35.013533283103 24.0217948958167
"2648" 529.4 35.0561350208912 24.0297888626422
"2649" 529.6 35.0108140232442 23.9996229500931
"2650" 529.8 35.097098230303 24.0670611680513
"2651" 530 35.0359465764848 24.0798368539167
"2652" 530.2 35.0359465764848 24.0798368539167
"2653" 530.4 35.074344350303 24.0723443464167
"2654" 530.6 35.18825725132 24.0644285334082
"2655" 530.8 35.3254956672842 23.9360184080676
"2656" 531 35.252671270303 23.8895463749744
"2657" 531.2 35.230446550303 23.8599605761282
"2658" 531.4 35.230446550303 23.8599605761282
"2659" 531.6 35.067465270303 23.9075091814167
"2660" 531.8 35.074344350303 23.9830586320417
"2661" 532 35.1870189365099 23.892351924865
"2662" 532.2 35.2262875383732 23.8424426689167
"2663" 532.4 35.104506470303 23.8525641264167
"2664" 532.6 35.1074418106804 23.8707063615582
"2665" 532.8 35.096000713266 23.8098290836389
"2666" 533 35.0103943843771 23.8311966050278
"2667" 533.2 35.105988118303 23.8910256649167
"2668" 533.4 35.096000713266 23.9024216763241
"2669" 533.6 35.060586190303 23.9143773132917
"2670" 533.8 35.008199350303 23.9857002212244
"2671" 534 34.9766094967181 23.9723028783506
"2672" 534.2 35.008199350303 23.9857002212244
"2673" 534.4 35.052648790303 24.007889570359
"2674" 534.6 34.9766094967181 23.9723028783506
"2675" 534.8 35.0129518061521 24.001330454577
"2676" 535 35.0499548848485 24.0588578329167
"2677" 535.2 34.9869174972121 24.0518648259167
"2678" 535.4 35.0569590390303 24.0938228679167
"2679" 535.6 34.8320478658586 24.0662393403056
"2680" 535.8 35.0638310393596 24.1537252297657
"2681" 536 34.971158150303 24.1341575332917
"2682" 536.2 35.1686693625064 24.1100608672218
"2683" 536.4 35.2279771369697 24.05769233175
"2684" 536.6 35.308233070303 24.1616300607917
"2685" 536.8 35.3411802429346 24.1865722239167
"2686" 537 35.198167790303 24.2646520389167
"2687" 537.2 35.0639631932121 24.2196969939167
"2688" 537.4 35.088102510303 24.1341575332917
"2689" 537.6 34.9965021292504 24.07186237225
"2690" 537.8 35.051142029625 24.2143633445099
"2691" 538 34.9729091888485 24.1987179729167
"2692" 538.2 35.0149341139394 24.3525641269167
"2693" 538.4 35.1538095847858 24.4228559041753
"2694" 538.6 35.462831341882 24.5846828855833
"2695" 538.8 35.459572830303 24.5531135776667
"2696" 539 35.4384260288215 24.5292023037315
"2697" 539.2 35.5290126001143 24.6834784958978
"2698" 539.4 35.4883630540067 24.7215099962315
"2699" 539.6 35.474918470303 24.6661735946859
"2700" 539.8 35.4490595193596 24.6689647077846
"2701" 540 35.4883630540067 24.7215099962315
"2702" 540.2 35.3109587435106 24.6326802375016
"2703" 540.4 35.232563190303 24.6286630282917
"2704" 540.6 35.2529456495623 24.693019967713
"2705" 540.8 35.3109587435106 24.697992284011
"2706" 541 35.4071667481212 24.7931235679167
"2707" 541.2 35.434522595586 24.770561224577
"2708" 541.4 35.3651418230303 24.7651515399167
"2709" 541.6 35.3952473980223 24.7466262055833
"2710" 541.8 35.3651418230303 24.6742424489167
"2711" 542 35.4883630540067 24.7215099962315
"2712" 542.2 35.445285510303 24.6143984467051
"2713" 542.4 35.437877270303 24.6070019969936
"2714" 542.6 35.4087641867942 24.6521592689167
"2715" 542.8 35.445814670303 24.7316850064167
"2716" 543 35.3411802429346 24.67914982225
"2717" 543.2 35.418298350303 24.7522894020417
"2718" 543.4 35.414170902303 24.7231934979167
"2719" 543.6 35.4631999815757 24.7231934979167
"2720" 543.8 35.3132144730616 24.6151635966753
"2721" 544 35.1870189365099 24.6814765940891
"2722" 544.2 35.2390670477576 24.7022144769167
"2723" 544.4 35.3209050597767 24.76012148225
"2724" 544.6 35.321991230303 24.7522894020417
"2725" 544.8 35.3581376688485 24.7511655259167
"2726" 545 35.3581376688485 24.7511655259167
"2727" 545.2 35.4659774909927 24.8207338886581
"2728" 545.4 35.4898649194258 24.7668691205833
"2729" 545.6 35.5147220648793 24.8010647792557
"2730" 545.8 35.5257543240961 24.7875773899511
"2731" 546 35.606785142303 24.8141025889167
"2732" 546.2 35.610912590303 24.8141025889167
"2733" 546.4 35.5882371043771 24.7001424748426
"2734" 546.6 35.610912590303 24.8141025889167
"2735" 546.8 35.645307990303 24.8003663251667
"2736" 547 35.542121790303 24.6836080832917
"2737" 547.2 35.645307990303 24.6816940137528
"2738" 547.4 35.6952450154882 24.8710826459537
"2739" 547.6 35.707219710303 24.9102564351667
"2740" 547.8 35.6322493977607 24.8271403985777
"2741" 548 35.6250328071451 24.7466262055833
"2742" 548.2 35.7236595455572 24.690243397137
"2743" 548.4 35.638549595917 24.67914982225
"2744" 548.6 35.617791670303 24.6836080832917
"2745" 548.8 35.5124705834065 24.5820070979684
"2746" 549 35.645307990303 24.5808112898183
"2747" 549.2 35.5323961944409 24.5554818990029
"2748" 549.4 35.5525678006734 24.6502849249352
"2749" 549.6 35.491216598303 24.7511655259167
"2750" 549.8 35.4954969147475 24.9565527315093
"2751" 550 35.610912590303 24.9652014901667
"2752" 550.2 35.9163946984512 25.1702279453981
"2753" 550.4 36.030536470303 25.1987179739167
"2754" 550.6 36.0450733940766 25.2422593382563
"2755" 550.8 36.0523418559634 25.1624335036336
"2756" 551 36.0523418559634 25.1624335036336
"2757" 551.2 36.0523418559634 25.1624335036336
"2758" 551.4 36.174997150303 25.1781135782917
"2759" 551.6 36.174997150303 25.1781135782917
"2760" 551.8 36.154359910303 25.2261905014167
"2761" 552 36.1776237081212 25.3385781139167
"2762" 552.2 36.2196486332121 25.5064102819167
"2763" 552.4 36.2659538747475 25.5121082876204
"2764" 552.6 36.3285434076615 25.4236816896714
"2765" 552.8 36.4871035577104 25.5405983161389
"2766" 553 36.6120134212464 25.4236816896714
"2767" 553.2 36.800993430303 25.5833333589167
"2768" 553.4 36.8736780491709 25.6196178291997
"2769" 553.6 36.808401670303 25.6499014063205
"2770" 553.8 36.5208272630303 25.6392774149167
"2771" 554 36.4799696969697 25.6331909088241
"2772" 554.2 36.415764950303 25.4574592329167
"2773" 554.4 36.429523110303 25.2948718201667
"2774" 554.6 36.450160350303 25.2467948970417
"2775" 554.8 36.4012280265294 25.118892139294
"2776" 555 36.546467470303 25.1231685232917
"2777" 555.2 36.6258895757575 25.2826340579167
"2778" 555.4 36.7225209621549 25.3554131307685
"2779" 555.6 36.7573826589823 25.3583696431619
"2780" 555.8 36.8150017386666 25.3106060859167
"2781" 556 36.6398978841212 25.1567599319167
"2782" 556.2 36.5156390006734 25.2913105666018
"2783" 556.4 36.333215990303 25.3017399520417
"2784" 556.6 36.0770295627168 25.7491158524511
"2785" 556.8 36.0174778777606 25.9549109342557
"2786" 557 36.0733396347475 26.1816239578056
"2787" 557.2 36.2730877354882 26.3881766645648
"2788" 557.4 36.2696438027168 26.5912909196063
"2789" 557.6 36.2400466962679 26.82489881225
"2790" 557.8 36.1446782421549 26.8938746707685
"2791" 558 35.961195343903 26.9756410526167
"2792" 558.2 35.9254741575757 27.2336830109167
"2793" 558.4 36.015719990303 27.4176528873782
"2794" 558.6 36.119964510303 27.6163003939167
"2795" 558.8 36.251686153266 27.7628205405833
"2796" 559 36.4237905436363 28.1394231050625
"2797" 559.2 36.5175234167181 28.2538703717469
"2798" 559.4 36.578746230303 28.2904339533398
"2799" 559.6 36.7449601968485 28.5693473479167
"2800" 559.8 36.8591411253974 28.7836236378789
"2801" 560 36.873223770303 28.9246795161042
"2802" 560.2 36.731652303903 29.0064102854167
"2803" 560.4 36.5320603404917 28.928761519011
"2804" 560.6 36.520233690642 29.0839852528997
"2805" 560.8 36.5013712791919 29.3226496019722
"2806" 561 36.704686310303 29.3882784176667
"2807" 561.2 36.7724579873401 29.7215100012315
"2808" 561.4 36.8161004295187 29.9196832878382
"2809" 561.6 36.970493961503 30.0910256711167
"2810" 561.8 37.0880264154011 30.1987179789167
"2811" 562 37.1716849865294 30.1479197205204
"2812" 562.2 37.3448454020677 30.1760935445049
"2813" 562.4 37.5205711570955 30.1769472967468
"2814" 562.6 37.5871740017316 29.9946363460595
"2815" 562.8 37.6499228584512 29.9209402008611
"2816" 563 37.697390470303 30.0729783338205
"2817" 563.2 37.675165750303 30.1099605823782
"2818" 563.4 37.6877457804917 30.1914610848601
"2819" 563.6 37.5790038899109 30.2590498040147
"2820" 563.8 37.5641819284162 30.3075713897657
"2821" 564 37.578858630303 30.3170611743013
"2822" 564.2 37.633362110303 30.2742674295417
"2823" 564.4 37.7074133832442 30.32692310725
"2824" 564.6 37.7376273816756 30.296757194701
"2825" 564.8 37.7212614658586 30.3910256714167
"2826" 565 37.638124550303 30.3466469731475
"2827" 565.2 37.6150611616238 30.4599661649544
"2828" 565.4 37.5941108891265 30.3797134542108
"2829" 565.6 37.4203803981462 30.357089019799
"2830" 565.8 37.3288991251178 30.4836182641018
"2831" 566 37.3901663997148 30.5154600606814
"2832" 566.2 37.3901663997148 30.5154600606814
"2833" 566.4 37.171405430303 30.546351115359
"2834" 566.6 37.0818891969697 30.5432692613125
"2835" 566.8 37.170812771103 30.6756410563167
"2836" 567 37.2113455068247 30.6502229960906
"2837" 567.2 37.2569781617316 30.8894558132024
"2838" 567.4 37.2019455217316 30.7403192353452
"2839" 567.6 37.2124874884848 30.7144522451667
"2840" 567.8 37.1280742152087 30.6776729866525
"2841" 568 37.0844634438879 30.7429850331619
"2842" 568.2 37.0955799150089 30.8322021424461
"2843" 568.4 37.0578124169697 30.7435897743333
"2844" 568.6 37.0604330188744 30.7874149967738
"2845" 568.8 37.1233274645887 30.9208529874881
"2846" 569 37.0447094074459 30.8109628774881
"2847" 569.2 37.001312239903 30.7217949025167
"2848" 569.4 36.9390942061521 30.6921867747657
"2849" 569.6 37.009016809503 30.7448718256167
"2850" 569.8 36.9671704216756 30.7039970141127
"2851" 570 36.7729768135757 30.5763403569167
"2852" 570.2 36.7379560426666 30.5693473499167
"2853" 570.4 36.648230412372 30.3910256714167
"2854" 570.6 36.5594094682691 30.6159278880692
"2855" 570.8 36.534296790303 30.7756410564167
"2856" 571 36.497255590303 31.0567061454551
"2857" 571.2 36.5441744436363 30.9750712560463
"2858" 571.4 36.608379190303 30.8791913523782
"2859" 571.6 36.4507857212121 31.0168997979167
"2860" 571.8 36.4717981837576 31.1917249729167
"2861" 572 36.5441744436363 31.17712553725
"2862" 572.2 36.5021092647858 31.1536251416753
"2863" 572.4 36.452806150303 31.3673570333398
"2864" 572.6 36.560225630303 31.2976190789167
"2865" 572.8 36.560225630303 31.2976190789167
"2866" 573 36.531333494303 31.4166666980833
"2867" 573.2 36.3258783049697 31.4743590058333
"2868" 573.4 36.2056403248485 31.6113053929167
"2869" 573.6 36.3372924821549 31.48076926225
"2870" 573.8 36.408885870303 31.5242674307917
"2871" 574 36.3094950247858 31.5382405266753
"2872" 574.2 36.2267849412464 31.4977020150488
"2873" 574.4 36.195634390303 31.6478938045417
"2874" 574.6 36.2062547243381 31.6292173055833
"2875" 574.8 36.3684561896013 31.66295549725
"2876" 575 36.3947524877576 31.6952214769167
"2877" 575.2 36.2829275434065 31.6708665215029
"2878" 575.4 36.2588200140067 31.5591168406759
"2879" 575.6 36.2196486332121 31.6113053929167
"2880" 575.8 36.2098669696134 31.6244474233132
"2881" 576 36.291941510303 31.6478938045417
"2882" 576.2 36.3317151001212 31.6882284699167
"2883" 576.4 36.3158908999326 31.6801994618796
"2884" 576.6 36.261673558303 31.6952214769167
"2885" 576.8 36.207741571103 31.7910256728167
"2886" 577 36.261673558303 31.6392774209167
"2887" 577.2 36.2659538747475 31.6445869262315
"2888" 577.4 36.2873554569697 31.5347503689167
"2889" 577.6 36.2873554569697 31.5347503689167
"2890" 577.8 36.3076306401276 31.5549932839167
"2891" 578 36.360732310303 31.5311355626667
"2892" 578.2 36.34394269132 31.6524337561201
"2893" 578.4 36.263001932372 31.7371795189167
"2894" 578.6 36.1284759143708 31.7502173285777
"2895" 578.8 36.092448190303 31.7440476507917
"2896" 579 36.2088829888215 31.5876068691944
"2897" 579.2 36.119964510303 31.6066850132917
"2898" 579.4 36.0375406244848 31.5903263719167
"2899" 579.6 35.993495270303 31.6928008206475
"2900" 579.8 35.920471190303 31.7852564420417
"2901" 580 35.782889590303 31.8402014970417
"2902" 580.2 35.8052141518124 31.7154088367468
"2903" 580.4 35.5962789110303 31.7581585399167
"2904" 580.6 35.5311662184512 31.6944444761389
"2905" 580.8 35.4999387525672 31.7226657308035
"2906" 581 35.5311662184512 31.6944444761389
"2907" 581.2 35.5589636758203 31.7172856196925
"2908" 581.4 35.4954969147475 31.7015669832685
"2909" 581.6 35.5290126001143 31.5992985318412
"2910" 581.8 35.5058287130616 31.5912909246063
"2911" 582 35.4695897362679 31.62246966725
"2912" 582.2 35.5390380647858 31.6509726222787
"2913" 582.4 35.5574488632855 31.6966936889167
"2914" 582.6 35.5709656520574 31.7574224339167
"2915" 582.8 35.569638110303 31.7989927057917
"2916" 583 35.5508179857747 31.9040880822185
"2917" 583.2 35.7515779158203 31.8034925163305
"2918" 583.4 35.7865584329697 31.7948718266667
"2919" 583.6 35.7781453971996 31.8034925163305
"2920" 583.8 35.8068554173998 31.7930107844812
"2921" 584 35.758981968008 31.9200294560478
"2922" 584.2 35.9168624925981 31.7624001999003
"2923" 584.4 35.8158189568604 31.8065363916216
"2924" 584.6 35.7842428519424 31.8632829238347
"2925" 584.8 35.822134177844 31.8254519023593
"2926" 585 35.8020111008115 31.8480009010353
"2927" 585.2 35.711519135303 31.8513622113385
"2928" 585.4 35.7571485167546 31.8674524719005
"2929" 585.6 35.8477161747098 31.8871143300184
"2930" 585.8 35.8738333597945 31.9653411879845
"2931" 586 35.8934212486081 32.0500869507811
"2932" 586.2 35.8711315820272 31.9958002088305
"2933" 586.4 35.749023350303 32.180966501609
"2934" 586.6 35.6918010827168 32.1814766015891
"2935" 586.8 35.7616033804917 32.1943638444827
"2936" 587 35.7879852051178 32.25000003225
"2937" 587.2 35.8778987706804 32.3249879375016
"2938" 587.4 35.9142410801143 32.2887034672185
"2939" 587.6 35.897188150303 32.2845167975705
"2940" 587.8 35.8236545088215 32.3354701178056
"2941" 588 35.7543349186049 32.4048137721242
"2942" 588.2 35.7325295329445 32.3467586196714
"2943" 588.4 35.6115160183732 32.3782051605833
"2944" 588.6 35.6242955277576 32.2826340649167
"2945" 588.8 35.5523218054754 32.353890394865
"2946" 589 35.5962789110303 32.3455711279167
"2947" 589.2 35.6239064080808 32.3354701178056
"2948" 589.4 35.638549595917 32.3782051605833
"2949" 589.6 35.7083453779394 32.3385781209167
"2950" 589.8 35.686582470303 32.3759157832917
"2951" 590 35.6320242496134 32.4268346920201
"2952" 590.2 35.6115160183732 32.4591768205833
"2953" 590.4 35.5262373692121 32.5973193799167
"2954" 590.6 35.4417910574728 32.6805757462752
"2955" 590.8 35.3960425032442 32.7477375893088
"2956" 591 35.4199856718124 32.811199839294
"2957" 591.2 35.5273809045887 32.9302721417738
"2958" 591.4 35.5471124954011 32.9739819334265
"2959" 591.6 35.5290126001143 33.0579342372185
"2960" 591.8 35.5979992296012 33.1676788455833
"2961" 592 35.714649116703 33.2602564435167
"2962" 592.2 35.7132894867736 33.4415535779363
"2963" 592.4 35.734206870303 33.4383629525705
"2964" 592.6 35.6881111547475 33.539173822713
"2965" 592.8 35.734206870303 33.4975345502628
"2966" 593 35.810405910303 33.5709707295417
"2967" 593.2 35.7808513443771 33.539173822713
"2968" 593.4 35.7470664567181 33.5151185627846
"2969" 593.6 35.7761403042653 33.5514030330676
"2970" 593.8 35.652066384689 33.56578950725
"2971" 594 35.645307990303 33.5134032969167
"2972" 594.2 35.5855311571996 33.6005747462443
"2973" 594.4 35.645307990303 33.6053113889167
"2974" 594.6 35.726798630303 33.5493096982436
"2975" 594.8 35.8274159990303 33.5833333669167
"2976" 595 35.912004630303 33.5714990473782
"2977" 595.2 35.984309052703 33.5910256746167
"2978" 595.4 35.9990892474459 33.5503663339166
"2979" 595.6 36.030536470303 33.6074660969559
"2980" 595.8 36.0003224718716 33.5622172281324
"2981" 596 36.045352950303 33.5567061479551
"2982" 596.2 36.076763887903 33.6448718285167
"2983" 596.4 36.275008390303 33.7342209410321
"2984" 596.6 36.3251229550089 33.758295659701
"2985" 596.8 36.312049590303 33.7564102901667
"2986" 597 36.2922010982276 33.7691098547657
"2987" 597.2 36.1877725845887 33.7309000860595
"2988" 597.4 36.297233110303 33.7416173907436
"2989" 597.6 36.2118204608912 33.7658371378382
"2990" 597.8 36.1018750777104 33.8668091506759
"2991" 598 35.9254741575757 33.8001165839167
"2992" 598.2 35.891854217503 33.9756410596167
"2993" 598.4 35.861035939103 33.9371795211167
"2994" 598.6 35.726798630303 33.8525641364167
"2995" 598.8 35.711982150303 33.815581887859
"2996" 599 35.6525764521898 33.9069908418412
"2997" 599.2 35.645307990303 33.9878917718796
"2998" 599.4 35.749023350303 33.9857002312244
"2999" 599.6 35.8093867873401 34.0021367861389
"3000" 599.8 35.8047128785789 34.2239169219339
"3001" 600 35.852738710303 34.3259369179551
"3002" 600.2 35.7503703030303 34.4434732279167
"3003" 600.4 35.7023788762289 34.5149572994722
"3004" 600.6 35.6667095725252 34.5078347923426
"3005" 600.8 35.5726233714351 34.5673682009921
"3006" 601 35.4455598895623 34.5648148493796
"3007" 601.2 35.4170244465993 34.5434473279907
"3008" 601.4 35.4631999815757 34.5693473539167
"3009" 601.6 35.473330990303 34.5874542470417
"3010" 601.8 35.4695897362679 34.6521592789167
"3011" 602 35.5612581401212 34.6532634379167
"3012" 602.2 35.590275350303 34.6767399614167
"3013" 602.4 35.569638110303 34.6767399614167
"3014" 602.6 35.5612581401212 34.6532634379167
"3015" 602.8 35.5168984969697 34.5790598636389
"3016" 603 35.4954969147475 34.55769234225
"3017" 603.2 35.4127172099256 34.5165699425959
"3018" 603.4 35.3511335146666 34.5623543469167
"3019" 603.6 35.4669614717845 34.5363248208611
"3020" 603.8 35.4417910574728 34.5383406247657
"3021" 604 35.4740953325252 34.5790598636389
"3022" 604.2 35.5668355221549 34.4579772424352
"3023" 604.4 35.5882371043771 34.55769234225
"3024" 604.6 35.5892747568485 34.6392774239167
"3025" 604.8 35.487089150303 34.7385531482917
"3026" 605 35.4455598895623 34.7215100062315
"3027" 605.2 35.4455598895623 34.7215100062315
"3028" 605.4 35.4631999815757 34.6882284729167
"3029" 605.6 35.4669614717845 34.6217949064167
"3030" 605.8 35.390782030303 34.6286630382917
"3031" 606 35.3028826747475 34.5719373565093
"3032" 606.2 35.1099056960657 34.6120165491709
"3033" 606.4 35.0888668525252 34.6645299491944
"3034" 606.6 35.1958747636363 34.6858974705833
"3035" 606.8 35.150014230303 34.7385531482917
"3036" 607 35.2262875383732 34.6858974705833
"3037" 607.2 35.232563190303 34.6217949064167
"3038" 607.4 35.198167790303 34.6080586426667
"3039" 607.6 35.083788510981 34.5794220250184
"3040" 607.8 35.0359465764848 34.4574592419167
"3041" 608 34.9205561042013 34.4686006428997
"3042" 608.2 34.881609424689 34.4497301289167
"3043" 608.4 34.8463155873401 34.4935897780833
"3044" 608.6 34.7749769799326 34.5434473279907
"3045" 608.8 34.7627845633939 34.5693473539167
"3046" 609 34.685615987496 34.59817817225
"3047" 609.2 34.8072670864434 34.6319163639167
"3048" 609.4 34.9532025855572 34.6054976443404
"3049" 609.6 34.979319770642 34.5468275008658
"3050" 609.8 35.0032605236363 34.51923080375
"3051" 610 34.9611953447858 34.575375808227
"3052" 610.2 35.0010465668547 34.5488506092615
"3053" 610.4 35.0873908813375 34.5422193095201
"3054" 610.6 35.1102684347475 34.806980091787
"3055" 610.8 35.0576713258962 34.9575185051878
"3056" 611 34.8675825684162 35.1479197255204
"3057" 611.2 34.7347679466667 35.2406760259167
"3058" 611.4 34.7067513299394 35.2196970049167
"3059" 611.6 34.6577222506667 35.2756410609167
"3060" 611.8 34.6315488324083 35.3809042189167
"3061" 612 34.661599550303 35.3704212807917
"3062" 612.2 34.737269430303 35.3292124895417
"3063" 612.4 34.7126495650399 35.32692311225
"3064" 612.6 34.7126495650399 35.32692311225
"3065" 612.8 34.7767928717576 35.2826340679167
"3066" 613 34.826697470303 35.2811355664167
"3067" 613.2 34.9533234984512 35.2272080124352
"3068" 613.4 35.1405258440961 35.0395667901236
"3069" 613.6 35.3050228329697 35.1282051633333
"3070" 613.8 35.3198563434065 35.1987179839167
"3071" 614 35.393427830303 35.1765286347821
"3072" 614.2 35.3813551428956 35.2628205480833
"3073" 614.4 35.4020057924083 35.3809042189167
"3074" 614.6 35.480210070303 35.2880036982917
"3075" 614.8 35.4631999815757 35.3945221799167
"3076" 615 35.47086490502 35.5252782164638
"3077" 615.2 35.507207214454 35.539792004577
"3078" 615.4 35.507207214454 35.539792004577
"3079" 615.6 35.4598276110437 35.5548433403982
"3080" 615.8 35.408244310303 35.5167653215128
"3081" 616 35.3314181177104 35.5263533118796
"3082" 616.2 35.2386779280808 35.5405983261389
"3083" 616.4 35.1388038777104 35.4195157049352
"3084" 616.6 35.0803062196363 35.4294872149167
"3085" 616.8 34.8962526125252 35.6688034544722
"3086" 617 34.861092870303 35.7344322701667
"3087" 617.2 34.8106462836363 35.71153849725
"3088" 617.4 34.8106462836363 35.71153849725
"3089" 617.6 34.867971950303 35.6314102920417
"3090" 617.8 34.9238801095757 35.6182984039167
"3091" 618 34.914702252372 35.5501768702098
"3092" 618.2 34.8682091599582 35.5965959683994
"3093" 618.4 34.9270854004725 35.5637766544251
"3094" 618.6 34.9678372151306 35.5037577720201
"3095" 618.8 35.0919798099394 35.4854312709167
"3096" 619 35.088102510303 35.5215201820417
"3097" 619.2 35.060586190303 35.5009157864167
"3098" 619.4 35.081223430303 35.4734432589167
"3099" 619.6 35.039948950303 35.5009157864167
"3100" 619.8 35.1249116225837 35.4213900489167
"3101" 620 35.1006746220272 35.4241821751236
"3102" 620.2 35.088102510303 35.3635531489167
"3103" 620.4 34.9289181853907 35.40789477225
"3104" 620.6 34.9466732892861 35.2769448418828
"3105" 620.8 34.8951262134609 35.28643728225
"3106" 621 34.8328261052121 35.3525641379167
"3107" 621.2 34.778543910303 35.3498168851667
"3108" 621.4 34.67885759311 35.24595145225
"3109" 621.6 34.5031393390749 35.30668019725
"3110" 621.8 34.4539532465993 35.2129629981759
"3111" 622 34.5386516295757 35.1707459559167
"3112" 622.2 34.4696969392685 35.1257736867615
"3113" 622.4 34.4635053652183 35.1661234597641
"3114" 622.6 34.489622550303 35.1788240846925
"3115" 622.8 34.6071498831844 35.1726423645946
"3116" 623 34.5745034018284 35.0944155066285
"3117" 623.2 34.6138898019159 34.9381720779489
"3118" 623.4 34.489622550303 34.8484432582917
"3119" 623.6 34.6091762165099 34.906940795296
"3120" 623.8 34.558413350303 34.8484432582917
"3121" 624 34.4564131985789 34.767683500727
"3122" 624.2 34.5813436169697 34.8629426478055
"3123" 624.4 34.6222421909588 34.8897646418675
"3124" 624.6 34.698024842762 34.9023749823593
"3125" 624.8 34.7486554937513 34.9400972940029
"3126" 625 34.7353717530616 34.7013705033132
"3127" 625.2 34.7143391636363 34.6987179834167
"3128" 625.4 34.874851030303 34.8770396619167
"3129" 625.6 34.9811209558203 34.8605216971063
"3130" 625.8 34.977177345303 34.808092983526
"3131" 626 34.9885250080079 35.0095628765396
"3132" 626.2 35.023015830303 35.0626233092244
"3133" 626.4 34.9695793450571 35.2743800268675
"3134" 626.6 34.9316880191555 35.2680748566216
"3135" 626.8 35.199887560303 35.2467949070417
"3136" 627 35.338329045303 35.1085737530573
"3137" 627.2 35.390782030303 35.1094322695417
"3138" 627.4 35.5343099536929 35.074858792137
"3139" 627.6 35.6910130642013 34.9184050762048
"3140" 627.8 35.722353686303 34.9551282400833
"3141" 628 35.7602006948644 35.0975034089167
"3142" 628.2 35.8818517938118 35.12449396225
"3143" 628.4 35.8953685825837 35.24595145225
"3144" 628.6 36.030536470303 35.0915300897363
"3145" 628.8 36.1219466180996 34.9184050762048
"3146" 629 36.2010474368604 34.9969525360478
"3147" 629.2 36.338719254303 34.9749417599167
"3148" 629.4 36.360732310303 35.1231685332917
"3149" 629.6 36.3877483335757 35.1287879139167
"3150" 629.8 36.3807441793939 35.1008158859167
"3151" 630 36.3225645115933 35.1428867183522
"3152" 630.2 36.3258783049697 35.1217949069167
"3153" 630.4 36.3349912367546 35.0436311351263
"3154" 630.6 36.2546694041212 34.9959207809167
"3155" 630.8 36.3515602036363 34.9209402058611
"3156" 631 36.3958393392685 34.959991193227
"3157" 631.2 36.312578750303 35.0682234782917
"3158" 631.4 36.3427043765099 35.0859858883132
"3159" 631.6 36.3243548025064 34.9379617906963
"3160" 631.8 36.377242102303 34.7307692655
"3161" 632 36.3536313244966 34.5473532189973
"3162" 632.2 36.5074860169697 34.44780223225
"3163" 632.4 36.743209158303 34.4102564446667
"3164" 632.6 36.7545003378892 34.5621132087443
"3165" 632.8 36.6118812673939 34.6952214799167
"3166" 633 36.5618860978892 34.6549514051236
"3167" 633.2 36.375913728234 34.820733898658
"3168" 633.4 36.1368063958203 35.0064102914167
"3169" 633.6 36.3130373556364 34.9551282400833
"3170" 633.8 36.5989063588276 35.0221732170314
"3171" 634 36.8956109517065 35.24595145225
"3172" 634.2 37.417358998303 35.2616550469167
"3173" 634.4 37.695273830303 35.1987179839167
"3174" 634.6 37.667757510303 35.1469428359359
"3175" 634.8 37.6555002404848 35.0448718299167
"3176" 635 37.6795847004784 35.1312416005833
"3177" 635.2 37.667757510303 35.1469428359359
"3178" 635.4 37.757185550303 35.2261905114167
"3179" 635.6 37.417358998303 35.2616550469167
"3180" 635.8 37.3589105392685 35.3180813792615
"3181" 636 37.1524299383732 35.3741565805833
"3182" 636.2 37.0848459945135 35.38765185725
"3183" 636.4 37.1161803684848 35.7511655369167
"3184" 636.6 37.2335306710048 36.0016869455833
"3185" 636.8 37.117431110303 36.0022894132917
"3186" 637 37.1995056509927 36.0541556505546
"3187" 637.2 37.1995056509927 36.0541556505546
"3188" 637.4 37.2972199469132 36.1048457553574
"3189" 637.6 37.3281481924083 35.99493930725
"3190" 637.8 37.445510310303 36.1158777481474
"3191" 638 37.4287731754882 36.1032763893796
"3192" 638.2 37.426989710303 36.2220696332917
"3193" 638.4 37.2212426812121 36.1148019009167
"3194" 638.6 37.220617310303 36.1396520507917
"3195" 638.8 37.2504266569697 36.1175214036389
"3196" 639 37.2702717604848 36.3036130899167
"3197" 639.2 37.1220171636363 36.3141026004167
"3198" 639.4 37.0882824662352 36.254780566459
"3199" 639.6 37.0811595975757 36.2966200829167
"3200" 639.8 37.086062505503 36.5833333699167
"3201" 640 37.086062505503 36.6448718315167
"3202" 640.2 37.1021720601212 36.6882284749167
"3203" 640.4 37.2127893916823 36.6244474283132
"3204" 640.6 37.186221910303 36.6066850182917
"3205" 640.8 37.1933557710437 36.6445869312315
"3206" 641 37.081753169964 36.5350934741709
"3207" 641.2 37.0621652811505 36.3199696147641
"3208" 641.4 37.1470461326759 36.2612994712895
"3209" 641.6 37.179463515917 36.13663971225
"3210" 641.8 37.395159390981 36.1830726133234
"3211" 642 37.6863430948644 36.3120783089167
"3212" 642.2 37.7133766724083 36.2850877555833
"3213" 642.4 37.688394750303 36.1465201826667
"3214" 642.6 37.5518625014895 36.0461756118828
"3215" 642.8 37.564571310303 36.1808608420417
"3216" 643 37.4343351686081 36.2482616616285
"3217" 643.2 37.4497992913556 36.2918353939167
"3218" 643.4 37.426989710303 36.3182234795417
"3219" 643.6 37.3852566249697 36.2371795234167
"3220" 643.8 37.4523797692121 36.2966200829167
"3221" 644 37.289408110303 36.3937729301667
"3222" 644.2 37.158705590303 36.4967949082917
"3223" 644.4 37.1397288178892 36.5979222293477
"3224" 644.6 37.0799519847858 36.6244474283132
"3225" 644.8 37.1932260644848 36.6882284749167
"3226" 645 37.2943562204784 36.72368424725
"3227" 645.2 37.4644424791919 36.8725071593796
"3228" 645.4 37.564691995917 36.94635631225
"3229" 645.6 37.5975675753878 36.8675576205268
"3230" 645.8 37.5084130026666 36.8141026009167
"3231" 646 37.6064711612121 37.0029137899167
"3232" 646.2 37.6005242378502 37.0492259683506
"3233" 646.4 37.6285212762289 37.1004273875278
"3234" 646.6 37.6732088567181 37.1508224851431
"3235" 646.8 37.6998598836363 37.1645299516944
"3236" 647 37.8936414826666 37.0238928109167
"3237" 647.2 38.1136238065993 36.8796296665093
"3238" 647.4 38.403819070303 36.8608058976667
"3239" 647.6 38.610191470303 36.9913004032917
"3240" 647.8 38.6991192135757 37.0238928109167
"3241" 648 38.756768790303 36.8259369204551
"3242" 648.2 38.720256750303 36.6478938095417
"3243" 648.4 38.8825789011802 36.7709177155833
"3244" 648.6 38.9932936892121 36.9609557479167
"3245" 648.8 39.112364310303 37.1561355682917
"3246" 649 39.1350248091265 37.0916289963677
"3247" 649.2 39.193854950303 37.0626233112244
"3248" 649.4 39.286807395586 36.9911708158978
"3249" 649.6 39.3691832969697 36.6232194098426
"3250" 649.8 39.3846809944409 36.392351937365
"3251" 650 39.6597942555662 36.33906886225
"3252" 650.2 39.8186165236363 36.3098290961389
"3253" 650.4 39.9327582954882 36.3596866460463
"3254" 650.6 39.9808794288485 36.3945221809167
"3255" 650.8 39.8618088077576 36.3175991039167
"3256" 651 39.9826953206734 36.1460114321574
"3257" 651.2 39.8963380590749 35.7790148805833
"3258" 651.4 39.7611701713556 35.7857625189167
"3259" 651.6 39.7632676040961 35.5170203715029
"3260" 651.8 39.6405001296579 35.3227874629489
"3261" 652 39.5041220865742 35.3356149853574
"3262" 652.2 39.3182622909927 35.2119805833994
"3263" 652.4 39.1692012991555 35.0600042385068
"3264" 652.6 39.0177467888995 34.92206481225
"3265" 652.8 38.8893372955662 34.90182189725
"3266" 653 38.8555453236363 34.9085695355833
"3267" 653.2 38.6730686752153 34.7533738539167
"3268" 653.4 38.6991192135757 34.5693473539167
"3269" 653.6 38.8149949573206 34.4497301289167
"3270" 653.8 38.9426026072522 34.3838548801031
"3271" 654 39.1252052596363 34.076923111
"3272" 654.2 39.266455702303 33.9615384955
"3273" 654.4 39.285717126303 33.7243590080833
"3274" 654.6 39.112364310303 33.5026271877691
"3275" 654.8 39.1252052596363 32.9166666995833
"3276" 655 39.4091796965325 32.7144809070314
"3277" 655.2 39.5267767660606 32.3257576080834
"3278" 655.4 39.9149236436363 31.8397436215833
"3279" 655.6 40.2369829373998 31.6317204617392
"3280" 655.8 40.454644795303 31.4246795186042
"3281" 656 40.5676719014141 31.4136141950278
"3282" 656.2 40.821815690303 31.4607372109479
"3283" 656.4 40.9165176916364 31.5769231085
"3284" 656.6 41.4174199693194 31.5669399222773
"3285" 656.8 41.5753004939096 31.1823245372773
"3286" 657 42.0529417076364 30.7820513128333
"3287" 657.2 42.4204374480808 30.5894383700278
"3288" 657.4 42.6930946080079 30.4004834267855
"3289" 657.6 42.9273689348191 30.161497135207
"3290" 657.8 43.0019292857869 29.9940033385134
"3291" 658 43.0808291280808 29.7652625450278
"3292" 658.2 43.1919970657129 29.8645439558839
"3293" 658.4 43.5292080896134 29.714633097796
"3294" 658.6 43.913962150303 29.8072344620417
"3295" 658.8 44.2615849929697 29.63461541425
"3296" 659 44.6917567956364 29.2948718241667
"3297" 659.2 45.099728990981 28.8623424886624
"3298" 659.4 45.472013427496 28.5725371405833
"3299" 659.6 45.8707586962679 28.4173414589167
"3300" 659.8 46.1951616267942 28.3903509055833
"3301" 660 46.5263229517065 28.4375843739167
"3302" 660.2 46.899482870303 28.3580586364167
"3303" 660.4 47.3142288572121 28.0868298649167
"3304" 660.6 47.7975154957575 27.8770396549167
"3305" 660.8 48.0459962036363 27.3232601005833
"3306" 661 48.3089299280808 26.9325397094722
"3307" 661.2 49.0146308125981 26.2453762347363
"3308" 661.4 49.8229790984998 25.3311265490806
"3309" 661.6 50.880473038045 24.0696857147231
"3310" 661.8 51.9766608242424 22.7103729830833
"3311" 662 53.3968848832062 21.9667080451263
"3312" 662.2 54.355558934303 21.104043413609
"3313" 662.4 55.1490531309482 19.8513234276263
"3314" 662.6 55.869803190303 18.47377624225
"3315" 662.8 56.815094614303 17.9797830554551
"3316" 663 57.7745440080808 17.9276556955833
"3317" 663.2 58.8047218642013 18.125706232815
"3318" 663.4 59.8200847088995 17.9652496805833
"3319" 663.6 60.8280665296579 17.469189430207
"3320" 663.8 62.360903078303 16.8846154015
"3321" 664 63.6735983078788 15.9621212280833
"3322" 664.2 64.8824247186612 14.5672598691405
"3323" 664.4 66.4325195773998 13.1701819817392
"3324" 664.6 68.1802185643381 12.4591768005833
"3325" 664.8 69.4473560717576 12.4994172619167
"3326" 665 70.562998894454 12.6370343619355
"3327" 665.2 71.918696830303 12.5476190601667
"3328" 665.4 72.1475235857747 12.0855104136337
"3329" 665.6 71.9274103316363 11.82692308875
"3330" 665.8 71.1494803601391 11.7434846691626
"3331" 666 70.3036417147475 11.7493895111389
"3332" 666.2 69.8457618587776 11.8349630713743
"3333" 666.4 69.4832806044966 12.0163358267392
"3334" 666.6 69.051840240303 12.1217948839167
"3335" 666.8 68.045986454303 11.7490138184551
"3336" 667 67.145144470303 11.1868836403782
"3337" 667.2 66.3517458638514 11.2098842130296
"3338" 667.4 65.9026396562679 11.3053306455833
"3339" 667.6 65.6996587265742 11.4764233056963
"3340" 667.8 65.614879895303 11.9054487298542
"3341" 668 65.4340964868547 12.0289566875374
"3342" 668.2 64.955318951659 12.1543894080692
"3343" 668.4 64.7433419709927 12.3804155738305
"3344" 668.6 64.2255923636363 12.7261904889167
"3345" 668.8 64.0132806486637 12.9666876968675
"3346" 669 63.640583935303 13.5220352699323
"3347" 669.2 63.577336086303 14.0152860100705
"3348" 669.4 63.315547405303 14.4775641170417
"3349" 669.6 62.888184560303 14.8862179636042
"3350" 669.8 62.6302472532538 15.7283522645724
"3351" 670 62.403870870303 16.7016765453013
"3352" 670.2 62.131247638303 17.9383629370705
"3353" 670.4 61.9899653322385 18.734698116336
"3354" 670.6 61.7980414658586 19.6736874433611
"3355" 670.8 61.2163075490909 20.6707459414167
"3356" 671 60.703216775303 21.1362179698542
"3357" 671.2 60.3182749236363 21.20604397725
"3358" 671.4 60.134832790303 21.48076925225
"3359" 671.6 59.824414305303 21.490785277901
"3360" 671.8 59.1320157947475 21.5540293255833
"3361" 672 58.5138713939394 22.0518648239167
"3362" 672.2 57.037527020303 22.8549679715729
"3363" 672.4 55.7116870231388 23.264159992648
"3364" 672.6 53.9657640637456 23.5278478587528
"3365" 672.8 52.0345137644207 24.0674962533284
"3366" 673 49.993587222303 24.7312623521474
"3367" 673.2 48.0098995257869 25.4034326143199
"3368" 673.4 46.5450079244207 26.3921568891373
"3369" 673.6 44.9841802327273 27.77447555225
"3370" 673.8 42.784073260303 29.0088141315729
"3371" 674 41.2742435413478 29.9920589660808
"3372" 674.2 40.0898097073179 30.8761002987674
"3373" 674.4 39.3710998565717 31.8806927222749
"3374" 674.6 39.4800824048485 32.6637529464167
"3375" 674.8 39.3839188125981 32.7081757367855
"3376" 675 39.323618638045 32.4319686014973
"3377" 675.2 39.0875108599804 32.1155914299651
"3378" 675.4 38.8185459780996 31.9653411879845
"3379" 675.6 38.802805710303 31.7509157826667
"3380" 675.8 38.7128681088215 31.616096897713
"3381" 676 38.857838350303 31.4006410570417
"3382" 676.2 38.9986903325981 31.4093106661298
"3383" 676.4 39.3523427076801 31.4093106661298
"3384" 676.6 39.973109195303 31.3225160569635
"3385" 676.8 40.1830728797148 31.0697587037696
"3386" 677 40.394452845303 30.5352564407917
"3387" 677.2 40.4781743757576 30.2803030605833
"3388" 677.4 40.7116461818182 30.11713289725
"3389" 677.6 41.0611672091266 30.0969080240637
"3390" 677.8 41.162965142303 29.9206114697628
"3391" 678 41.317056534303 29.8022682743782
"3392" 678.2 41.4858688161095 29.9009512292392
"3393" 678.4 41.5604291670772 30.0312241822231
"3394" 678.6 41.648945686303 29.873274191609
"3395" 678.8 41.7845047191919 29.7408425205833
"3396" 679 41.7079201345653 29.7258302104741
"3397" 679.2 41.6660563309482 29.3798594173038
"3398" 679.4 41.9584553192582 29.1711634428719
"3399" 679.6 42.490521750303 28.7075937170705
"3400" 679.8 43.0827029993353 28.0585194656102
"3401" 680 43.4966312969697 27.5125152900278
"3402" 680.2 43.845171350303 27.1217948989167
"3403" 680.4 43.9339336728837 26.8860628887554
"3404" 680.6 44.0595090008293 26.9193657489167
"3405" 680.8 44.2066788647858 26.9294872064167
"3406" 681 44.3588093236363 26.8836996605833
"3407" 681.2 44.3880356974217 26.7241417042557
"3408" 681.4 44.4467993638623 26.9066710395099
"3409" 681.6 44.4076235862352 26.984897897476
"3410" 681.8 44.150430525303 27.0376602834479
"3411" 682 43.9774272109482 27.0473532114973
"3412" 682.2 43.9309849584386 27.3173620438319
"3413" 682.4 44.120334550303 27.5250207057715
"3414" 682.6 44.251037070303 27.5338828114167
"3415" 682.8 44.5653398634065 27.5196728833994
"3416" 683 44.6677644955662 27.5199055605833
"3417" 683.2 44.9756723618284 27.3043242341709
"3418" 683.4 45.1678856801276 27.2972334955833
"3419" 683.6 45.2489864127592 27.3444669639167
"3420" 683.8 45.4588402858962 27.0826814699336
"3421" 684 45.7396000255572 26.8871143250184
"3422" 684.2 46.0725941353878 26.8088874670523
"3423" 684.4 46.6275843184386 26.2352238419675
"3424" 684.6 47.3347820309588 26.1949348727691
"3425" 684.8 48.1120986275444 25.5700707594339
"3426" 685 48.8039018597767 25.1109986755833
"3427" 685.2 49.0785978896579 24.6900331098844
"3428" 685.4 49.2293483260407 24.3790458419495
"3429" 685.6 49.337242270981 24.1752499155268
"3430" 685.8 49.4685899476363 24.3333333576667
"3431" 686 49.9851060647858 24.3233864080546
"3432" 686.2 50.4101857668547 24.2703360101236
"3433" 686.4 50.9868632464434 24.19331986225
"3434" 686.6 51.4967465562289 24.0163817903981
"3435" 686.8 52.0531876940067 23.8098290836389
"3436" 687 52.973831195917 23.9166666905833
"3437" 687.2 53.905137942303 23.9959207699167
"3438" 687.4 54.5705325895757 23.9679487419167
"3439" 687.6 55.1182299793226 23.6527149557794
"3440" 687.8 55.523097558303 23.3455711189167
"3441" 688 55.649672630303 23.2000915982917
"3442" 688.2 55.6071474084848 23.0938228669167
"3443" 688.4 55.9037939385383 23.079562617348
"3444" 688.6 56.0696858921898 23.3046686251431
"3445" 688.8 56.3947714130481 23.5094268711716
"3446" 689 56.640260150303 23.6602564339167
"3447" 689.2 56.7472680614141 23.5235042970278
"3448" 689.4 56.740419555103 23.2371795104167
"3449" 689.6 56.7648928938324 23.0871040954853
"3450" 689.8 56.8114728080808 22.7414530141944
"3451" 690 56.8171507788744 22.7261904989167
"3452" 690.2 57.025488630303 22.6987179714167
"3453" 690.4 57.121795750303 22.7357002199744
"3454" 690.6 57.2038351488215 22.5135327860463
"3455" 690.8 57.3301693372121 22.1497669219167
"3456" 691 57.3964493888215 21.86538463725
"3457" 691.2 57.410717110303 21.8297721016018
"3458" 691.4 57.5706848689471 21.6980660799336
"3459" 691.6 57.871615470303 21.4830586295417
"3460" 691.8 58.2792983057747 21.4541606407091
"3461" 692 58.581219030303 21.5744576152628
"3462" 692.2 58.625668470303 21.8259369054551
"3463" 692.4 58.7099877110303 21.9539627259167
"3464" 692.6 58.6591427399327 21.9864672584537
"3465" 692.8 58.662709670303 22.1957593910321
"3466" 693 58.6020718540067 22.25000002225
"3467" 693.2 58.4298215437576 22.0728438449167
"3468" 693.4 58.4548890429346 21.7304318705833
"3469" 693.6 58.4413722541626 21.6089743805833
"3470" 693.8 58.569781747496 21.56174091225
"3471" 694 58.504490830303 21.5998168714167
"3472" 694.2 58.793412190303 21.5792124757917
"3473" 694.4 58.892365110303 21.604043414109
"3474" 694.6 58.9621372615757 21.5203962919167
"3475" 694.8 58.92309558734 21.5163817878982
"3476" 695 58.8941846780223 21.37955467725
"3477" 695.2 58.7940375612121 21.2406760119167
"3478" 695.4 59.006144494454 21.2582245011808
"3479" 695.6 59.067199574303 21.2686480399167
"3480" 695.8 59.1941822954882 21.3810541524352
"3481" 696 59.255368870303 21.4635108695898
"3482" 696.2 59.4237247557932 21.4355203834265
"3483" 696.4 59.4131783601143 21.4686744288223
"3484" 696.6 59.529473750303 21.7294872012167
"3485" 696.8 59.529473750303 21.8259369054551
"3486" 697 59.501957430303 21.9294872014167
"3487" 697.2 59.3053408164848 21.9259906979167
"3488" 697.4 59.2913325081212 22.2127039849167
"3489" 697.6 59.2227177384512 22.3995726719722
"3490" 697.8 59.1799145740067 22.5705128430833
"3491" 698 59.1656468525252 22.5705128430833
"3492" 698.2 59.114612310303 22.5138067286282
"3493" 698.4 59.0871743843771 22.4209401933611
"3494" 698.6 59.1022203452121 22.4924242649167
"3495" 698.8 59.1712788478469 22.4861673639167
"3496" 699 59.1014421058586 22.3710826434537
"3497" 699.2 59.1172116927592 22.3242240439167
"3498" 699.4 58.855323910303 22.1735700418975
"3499" 699.6 58.7870334070303 22.0728438449167
"3500" 699.8 58.745258630303 22.0599817070417
"3501" 700 58.722674480869 22.0129414830676
"3502" 700.2 58.8898491042653 21.9766570127846
"3503" 700.4 59.1162286535757 22.1217948939167
"3504" 700.6 59.240552390303 22.1439842430513
"3505" 700.8 59.3839429911919 21.9166666885833
"3506" 701 59.4614922538324 21.7673454214657
"3507" 701.2 59.7574661160173 21.650837279631
"3508" 701.4 59.869381232656 21.5712669898971
"3509" 701.6 59.8745742636363 21.6570513037083
"3510" 701.8 59.8745742636363 21.6570513037083
"3511" 702 60.1032182949839 21.671713060406
"3512" 702.2 60.1426945960173 21.6743851603452
"3513" 702.4 60.2213126531601 21.6743851603452
"3514" 702.6 60.207475875103 21.7833333551167
"3515" 702.8 60.1715212169697 21.7899698558775
"3516" 703 60.184362166303 21.6602564319167
"3517" 703.2 60.2684834874458 21.4624542339167
"3518" 703.4 60.484840380703 21.5141025856167
"3519" 703.6 60.6166741271919 21.6004273720278
"3520" 703.8 60.685159190303 21.7371795089167
"3521" 704 60.811099270303 21.9072978522821
"3522" 704.2 61.015355030303 21.9569597289167
"3523" 704.4 61.046310890303 21.8814102782917
"3524" 704.6 61.093501379103 21.9217948937167
"3525" 704.8 61.0784132636363 22.0657051502708
"3526" 705 60.950003770303 22.1778846375625
"3527" 705.2 60.8526498337813 22.2221293421775
"3528" 705.4 60.859602275586 22.4701258086336
"3529" 705.6 60.811099270303 22.7209073205513
"3530" 705.8 60.8437826820677 22.8005279262696
"3531" 706 61.0133167843771 22.82692309975
"3532" 706.2 60.795224470303 22.7673992901667
"3533" 706.4 60.6984429309927 22.7782935683132
"3534" 706.6 60.698917350303 22.7330586307917
"3535" 706.8 60.691917584689 22.5806343005833
"3536" 707 60.685159190303 22.5592006258775
"3537" 707.2 60.7069645759634 22.5934930075959
"3538" 707.4 60.925926990303 22.8360806089167
"3539" 707.6 60.987838710303 22.8910256639167
"3540" 707.8 61.0930481691265 22.8306938388186
"3541" 708 61.355456745503 22.8756410485167
"3542" 708.2 61.4877185236363 22.7387820740208
"3543" 708.4 61.732980655903 22.7141025868167
"3544" 708.6 61.840844630303 22.6790947374881
"3545" 708.8 62.002640591903 22.7064102791167
"3546" 709 62.1631786645887 22.7340397924881
"3547" 709.2 62.2902778569697 22.6426282277708
"3548" 709.4 62.4743314640808 22.5662393388056
"3549" 709.6 62.5211417332817 22.539143503172
"3550" 709.8 62.5719925617316 22.3965201689167
"3551" 710 62.666334230303 22.4750131046309
"3552" 710.2 62.857847817503 22.4525641250167
"3553" 710.4 62.9280450071919 22.3696581420278
"3554" 710.6 63.1694897960173 22.2238357103452
"3555" 710.8 63.2588132907285 22.2445444848741
"3556" 711 63.6932198745583 22.5227768910443
"3557" 711.2 63.9478085617316 22.5456567467738
"3558" 711.4 64.113692662303 22.6833333560167
"3559" 711.6 64.1446620106952 22.7477375793088
"3560" 711.8 64.0917875134403 22.7929864481324
"3561" 712 64.1376785865294 22.8402274055204
"3562" 712.2 64.0162525173618 22.9664404452892
"3563" 712.4 63.930914043069 22.8501091335975
"3564" 712.6 64.1144480122638 22.8080694044069
"3565" 712.8 63.928782991903 22.5371795097167
"3566" 713 63.9125177894142 22.3012820735833
"3567" 713.2 64.0540200154011 21.9709653311716
"3568" 713.4 64.028942396703 21.8525641244167
"3569" 713.6 64.3920747525672 21.7081519326902
"3570" 713.8 64.3032855024599 21.5863499461716
"3571" 714 64.4533941401212 21.5273892989167
"3572" 714.2 64.6431929848128 21.5184766429363
"3573" 714.4 64.6582999840285 21.4355203834265
"3574" 714.6 64.6872550658586 21.3169515882685
"3575" 714.8 64.50890854734 21.1745014456759
"3576" 715 64.3876329147475 20.9323362032685
"3577" 715.2 64.5171688071451 20.7992577805833
"3578" 715.4 64.6304301751306 20.7756410464167
"3579" 715.6 64.7335603073939 20.6043123749167
"3580" 715.8 64.6885139824599 20.71153848225
"3581" 716 64.685608790303 20.738658797859
"3582" 716.2 64.7195519990303 20.6602564309167
"3583" 716.4 64.668146510303 20.5215201670417
"3584" 716.6 64.4284170620011 20.3873972143884
"3585" 716.8 64.3973609066666 20.1917249619167
"3586" 717 64.289797110303 20.1437729139167
"3587" 717.2 64.372346070303 20.1369047820417
"3588" 717.4 64.372346070303 20.1369047820417
"3589" 717.6 64.3249041392685 20.0528293746063
"3590" 717.8 64.1308139280808 20.2058404760463
"3591" 718 63.8720493430303 19.9609557309167
"3592" 718.2 63.4020337334609 19.7533738389167
"3593" 718.4 63.3318215251178 19.4508547203056
"3594" 718.6 63.3397336252121 19.4155011849167
"3595" 718.8 63.3117170084848 19.4434732129167
"3596" 719 63.2381140323369 19.5663842003574
"3597" 719.2 63.0776308029346 19.7736167539167
"3598" 719.4 62.9898881999582 19.8207338836581
"3599" 719.6 62.8332976635233 19.7684702501031
"3600" 719.8 62.5437176464433 19.7128880089167
"3601" 720 62.281105750303 19.7042124739167
"3602" 720.2 62.0909052225837 19.5307017739167
"3603" 720.4 61.920547074441 19.4361184986581
"3604" 720.6 61.840844630303 19.4294871989167
"3605" 720.8 61.840844630303 19.4294871989167
"3606" 721 61.8147274452183 19.3447414361201
"3607" 721.2 61.9257254818284 19.292590197476
"3608" 721.4 61.9803239075444 19.276967304865
"3609" 721.6 62.033458870303 19.575375793227
"3610" 721.8 62.0583123206256 19.7954921620618
"3611" 722 61.895877270303 19.9667277366944
"3612" 722.2 61.4998226971883 19.9275956483429
"3613" 722.4 61.1785219804785 19.9895411805833
"3614" 722.6 61.0637457999582 19.906940780296
"3615" 722.8 60.9724482262352 19.8206214887472
"3616" 723 60.6721005977606 19.8075836790862
"3617" 723.2 60.6263955238623 19.8597349177302
"3618" 723.4 60.6394541164047 19.8075836790862
"3619" 723.6 60.3217360959634 19.7850750076902
"3620" 723.8 60.5298251257869 19.9319685889973
"3621" 724 60.492544950303 19.9753929066586
"3622" 724.2 60.492544950303 19.9753929066586
"3623" 724.4 60.531067798303 20.0064102764167
"3624" 724.6 60.4893873398112 19.9906473508019
"3625" 724.8 60.4893873398112 19.9591214995724
"3626" 725 60.4893873398112 19.9906473508019
"3627" 725.2 60.5284560797946 19.9901130143404
"3628" 725.4 60.4668630516363 19.9166666865833
"3629" 725.6 60.379633154441 19.7942086846925
"3630" 725.8 60.3929168951306 19.767683485727
"3631" 726 60.3065725806478 19.7345269870201
"3632" 726.2 60.2571275458586 19.8212250910463
"3633" 726.4 60.299930710303 19.8358732660865
"3634" 726.6 60.27139526734 19.8782051480833
"3635" 726.8 60.299930710303 19.8358732660865
"3636" 727 60.2571275458586 19.8212250910463
"3637" 727.2 60.210502670303 19.7248168695417
"3638" 727.4 60.3202058934609 19.67914981725
"3639" 727.6 60.2649099393939 19.6952214649167
"3640" 727.8 60.1985547945135 19.7061403705833
"3641" 728 60.2509016310303 19.7721445419167
"3642" 728.2 60.162349110303 19.8141025839167
"3643" 728.4 60.090993229625 19.9770752046794
"3644" 728.6 60.0633869067942 20.00303645725
"3645" 728.8 60.1338839516823 20.0263041756408
"3646" 729 60.0547853139394 20.0798368499167
"3647" 729.2 59.9801183872841 20.1624334986336
"3648" 729.4 59.991747926303 20.1917249619167
"3649" 729.6 59.990372110303 20.2193223645417
"3650" 729.8 59.8452347994833 20.3185162035888
"3651" 730 59.8866856135757 20.2546620249167
"3652" 730.2 59.8876686527592 20.2526990755833
"3653" 730.4 59.7720250154882 20.3340456043796
"3654" 730.6 59.7693329925672 20.3801403203318
"3655" 730.8 59.869381232656 20.3797134442108
"3656" 731 59.8726773052121 20.4015151719167
"3657" 731.2 59.825274190303 20.4116300570417
"3658" 731.4 59.7693329925672 20.4019110025016
"3659" 731.6 59.750623433266 20.3340456043796
"3660" 731.8 59.750623433266 20.3340456043796
"3661" 732 59.7693329925672 20.3801403203318
"3662" 732.2 59.6792848258586 20.4978632683611
"3663" 732.4 59.6721509651178 20.51923078975
"3664" 732.6 59.5143667510873 20.5230015288186
"3665" 732.8 59.5152060288215 20.5690883396574
"3666" 733 59.5029062689237 20.7026967492615
"3667" 733.2 59.4754065952153 20.8397436105833
"3668" 733.4 59.5154654419393 20.7721445429167
"3669" 733.6 59.481320190303 20.7687729145417
"3670" 733.8 59.416561954441 20.7557471471925
"3671" 734 59.4232038247858 20.729221948227
"3672" 734.2 59.2438733254754 20.7822723461581
"3673" 734.4 59.336859510303 20.8896011604907
"3674" 734.6 59.3193491248484 20.9679487389167
"3675" 734.8 59.3582610925252 20.9465812175278
"3676" 735 59.3193491248484 20.9469697179167
"3677" 735.2 59.2523795804785 20.9612011005833
"3678" 735.4 59.3132051299521 20.9477058239167
"3679" 735.6 59.3473657415757 20.9959207669167
"3680" 735.8 59.2096614272841 21.0405176794827
"3681" 736 59.1181280852183 20.9353542147641
"3682" 736.2 58.951631030303 21.0178062888241
"3683" 736.4 58.9411247990303 21.0378788089167
"3684" 736.6 58.96980218502 21.1929124546714
"3685" 736.8 59.0515050806734 21.2172364884537
"3686" 737 58.990153878303 21.2546620259167
"3687" 737.2 58.8825806423785 21.272738289294
"3688" 737.4 58.7946860940067 21.2243589955833
"3689" 737.6 58.905403612703 21.1602564314167
"3690" 737.8 58.8098960235105 21.236453819011
"3691" 738 58.8825806423785 21.272738289294
"3692" 738.2 58.5629004732121 21.5134032849167
"3693" 738.4 58.559523470303 21.6066850032917
"3694" 738.6 58.566402550303 21.507889567859
"3695" 738.8 58.5208755481212 21.6252913969167
"3696" 739 58.676467830303 21.5242674207917
"3697" 739.2 58.7457330496134 21.5448718164167
"3698" 739.4 58.7718577396363 21.5320513035833
"3699" 739.6 58.6576408745135 21.7371795089167
"3700" 739.8 58.6189337066667 21.7931235649167
"3701" 740 58.5224729867942 21.7979082539167
"3702" 740.2 58.4886810148644 21.78441297725
"3703" 740.4 58.4593946391919 21.7656695374352
"3704" 740.6 58.3519829246426 21.7807208732563
"3705" 740.8 58.2617218433939 21.6952214669167
"3706" 741 58.2382449562289 21.6517094233611
"3707" 741.2 58.219696918303 21.7371795089167
"3708" 741.4 58.1980700562679 21.8991228289167
"3709" 741.6 58.2953158421549 21.8796296515093
"3710" 741.8 58.139899590303 21.9363553332917
"3711" 742 57.9815556761212 21.8980186699167
"3712" 742.2 57.8533919425837 21.9800944889167
"3713" 742.4 57.8286536687936 22.0637397414638
"3714" 742.6 57.8064518215757 22.2196969919167
"3715" 742.8 57.823461910303 22.2866300589167
"3716" 743 57.7854393590303 22.2476690199167
"3717" 743.2 57.8263583650399 22.2365047455833
"3718" 743.4 57.8158712013375 22.2013704908132
"3719" 743.6 57.718899894303 22.21153848375
"3720" 743.8 57.5722645373998 22.2086435292392
"3721" 744 57.603331350303 22.2260973712048
"3722" 744.2 57.7182240548644 22.25000002225
"3723" 744.4 57.534540550303 22.4995421470417
"3724" 744.6 57.4963234391919 22.5562678288241
"3725" 744.8 57.4749218569697 22.5349003074352
"3726" 745 57.4002108790303 22.5064102789167
"3727" 745.2 57.420854701882 22.39170042725
"3728" 745.4 57.5122773459394 22.2266899989167
"3729" 745.6 57.472628830303 22.2248168720417
"3730" 745.8 57.2980559510577 22.317731033445
"3731" 746 57.1900862535757 22.4155011879167
"3732" 746.2 57.1970904077575 22.3245920969167
"3733" 746.4 57.084754550303 22.3067061367051
"3734" 746.6 57.04365978502 22.2379051988223
"3735" 746.8 56.9898193265993 22.2286325008611
"3736" 747 56.9419013186049 22.2524189869355
"3737" 747.2 56.894786110303 22.3278388501667
"3738" 747.4 56.9309325488485 22.3875291599167
"3739" 747.6 57.044750054303 22.3589743813333
"3740" 747.8 56.8007720169697 22.4358974583333
"3741" 748 56.8063069089237 22.3804155838305
"3742" 748.2 56.6827005760657 22.3499565629845
"3743" 748.4 56.839632784689 22.35121459725
"3744" 748.6 56.8392948649697 22.4551282275833
"3745" 748.8 56.832874390303 22.5329354778822
"3746" 749 56.7996650385789 22.6257736742615
"3747" 749.2 56.7996650385789 22.5727232763305
"3748" 749.4 56.7332463351306 22.5660919765891
"3749" 749.6 56.4808552620272 22.652298873227
"3750" 749.8 56.2692993917845 22.7913105641018
"3751" 750 56.282547990303 22.8772894001667
"3752" 750.2 56.1686873558202 22.9440760618477
"3753" 750.4 56.069296510303 22.8704212682917
"3754" 750.6 56.0286254583732 22.8910256639167
"3755" 750.8 56.0286254583732 22.8910256639167
"3756" 751 56.0026405971996 22.8313439662443
"3757" 751.2 56.048659270303 22.7605311582917
"3758" 751.4 56.062417430303 22.8180813667615
"3759" 751.6 56.1300013741626 22.8910256639167
"3760" 751.8 56.2321791333539 22.8714689494251
"3761" 752 56.3477718599327 22.9052706781759
"3762" 752.2 56.392613270303 22.9184981914167
"3763" 752.4 56.344459710303 22.9459707189167
"3764" 752.6 56.3395116001276 22.9652496855833
"3765" 752.8 56.3395116001276 22.9652496855833
"3766" 753 56.1995326519979 23.0214037605268
"3767" 753.2 56.1760914080079 22.998213558097
"3768" 753.4 56.1760914080079 22.998213558097
"3769" 753.6 56.2018967075444 23.0170203590029
"3770" 753.8 56.1211810967437 23.138744047476
"3771" 754 56.0015918808293 23.24190285725
"3772" 754.2 55.949505634441 23.4480548421925
"3773" 754.4 55.9993800426666 23.3595571329167
"3774" 754.6 55.966110310303 23.3649267632917
"3775" 754.8 55.9783675801212 23.3385781119167
"3776" 755 56.0914912778502 23.1813014261808
"3777" 755.2 55.9694312454754 23.2093280515029
"3778" 755.4 55.9362218937513 23.2623784494339
"3779" 755.6 55.8897288013375 23.3552166458132
"3780" 755.8 55.9573551175758 23.3106060839167
"3781" 756 55.86642399311 23.3498650705833
"3782" 756.2 55.8166682275444 23.3286914468477
"3783" 756.4 55.8600092458963 23.2560843344251
"3784" 756.6 55.849165950303 23.3099817082917
"3785" 756.8 55.86642399311 23.3498650705833
"3786" 757 55.86642399311 23.3498650705833
"3787" 757.2 55.931714910303 23.3443223676667
"3788" 757.4 55.86642399311 23.3498650705833
"3789" 757.6 55.829951968234 23.3552166458132
"3790" 757.8 55.8461488099521 23.3296221555833
"3791" 758 55.8191152324083 23.3093792405833
"3792" 758.2 55.7920816548644 23.3970985389167
"3793" 758.4 55.8432357089237 23.4148983434856
"3794" 758.6 55.8432357089237 23.4016357440029
"3795" 758.8 55.8529072043381 23.3768556239167
"3796" 759 55.8055984436363 23.3363697939167
"3797" 759.2 55.8592969590303 23.2826340559167
"3798" 759.4 55.7988400492504 23.2756410489167
"3799" 759.6 55.8452886506666 23.2336830069167
"3800" 759.8 55.9268740762289 23.1403134134537
"3801" 760 55.9170481925672 23.123246273728
"3802" 760.2 55.851632035586 23.1087324856148
"3803" 760.4 55.851632035586 23.1087324856148
"3804" 760.6 55.8733052673939 23.1637529369167
"3805" 760.8 55.7402263379394 23.2266899999167
"3806" 761 55.7770630006734 23.2044159776204
"3807" 761.2 55.7402263379394 23.2266899999167
"3808" 761.4 55.780375150303 23.2069597301667
"3809" 761.6 55.892027910303 23.1129191552628
"3810" 761.8 55.8341338865993 23.1616809348426
"3811" 762 55.8484016080808 23.1901709633611
"3812" 762.2 55.801012390303 23.2344322576667
"3813" 762.4 55.8382844964848 23.2336830069167
"3814" 762.6 55.8382844964848 23.2336830069167
"3815" 762.8 55.8382844964848 23.2336830069167
"3816" 763 55.801012390303 23.2344322576667
"3817" 763.2 55.8102678797576 23.2127039859167
"3818" 763.4 55.8484016080808 23.1616809348426
"3819" 763.6 55.851632035586 23.1087324856148
"3820" 763.8 55.847578470303 23.0907298061282
"3821" 764 55.8735799401069 22.9815234015637
"3822" 764.2 55.9051813160173 22.9381214253452
"3823" 764.4 55.8584729408913 22.9136500983284
"3824" 764.6 55.8584729408913 22.9136500983284
"3825" 764.8 55.795720790303 22.9428008118975
"3826" 765 55.7934843404917 22.9926221807091
"3827" 765.2 55.7862158786049 23.0216497569355
"3828" 765.4 55.7862158786049 23.0216497569355
"3829" 765.6 55.8298266499257 23.0434204391053
"3830" 765.8 55.8055984436363 23.0334758065093
"3831" 766 55.8735799401069 23.0644796610735
"3832" 766.2 55.8298266499257 23.1450169558978
"3833" 766.4 55.7984645828956 23.1403134134537
"3834" 766.6 55.8735799401069 23.0644796610735
"3835" 766.8 55.8735799401069 23.0644796610735
"3836" 767 55.8298266499257 23.0434204391053
"3837" 767.2 55.7342598362289 23.0975783706759
"3838" 767.4 55.600143254303 23.2266899999167
"3839" 767.6 55.4740684790303 23.2826340559167
"3840" 767.8 55.677188950303 23.2599424617738
"3841" 768 55.484574710303 23.3611111344722
"3842" 768.2 55.5020850957576 23.2686480419167
"3843" 768.4 55.4406451467942 23.26214577225
"3844" 768.6 55.525849190303 23.2344322576667
"3845" 768.8 55.525849190303 23.2000915982917
"3846" 769 55.4947123018819 23.1946693889167
"3847" 769.2 55.580881830303 23.1203156049744
"3848" 769.4 55.5273778747475 23.1047008778056
"3849" 769.6 55.566065350303 23.1055227055513
"3850" 769.8 55.6557873680808 23.0904558635463
"3851" 770 55.615277230303 23.0902014882917
"3852" 770.2 55.6141515626666 23.1078088809167
"3853" 770.4 55.615277230303 23.0902014882917
"3854" 770.6 55.6557873680808 23.0904558635463
"3855" 770.8 55.6914566717845 23.0548433278982
"3856" 771 55.6701847961212 23.0448718179167
"3857" 771.2 55.6561764877575 23.0728438459167
"3858" 771.4 55.6557873680808 23.1118233849352
"3859" 771.6 55.649672630303 23.1657509389167
"3860" 771.8 55.5988373950488 23.2234898102726
"3861" 772 55.477695630303 23.2619047851667
"3862" 772.2 55.4740684790303 23.2826340559167
"3863" 772.4 55.450179310303 23.2413003895417
"3864" 772.6 55.457058390303 23.2138278620417
"3865" 772.8 55.4530560164848 23.2336830069167
"3866" 773 55.484574710303 23.2400285132685
"3867" 773.2 55.484574710303 23.2613960346574
"3868" 773.4 55.4740684790303 23.2826340559167
"3869" 773.6 55.4740684790303 23.2826340559167
"3870" 773.8 55.4740684790303 23.2826340559167
"3871" 774 55.443300230303 23.3443223676667
"3872" 774.2 55.446051862303 23.2826340559167
"3873" 774.4 55.457058390303 23.2962454445417
"3874" 774.6 55.457058390303 23.2962454445417
"3875" 774.8 55.446051862303 23.2826340559167
"3876" 775 55.457058390303 23.2962454445417
"3877" 775.2 55.3189940478469 23.3498650705833
"3878" 775.4 55.3650210440961 23.3883731445201
"3879" 775.6 55.3115483591166 23.3212733827302
"3880" 775.8 55.3632990777104 23.2400285132685
"3881" 776 55.3189940478469 23.26214577225
"3882" 776.2 55.3392692310047 23.3093792405833
"3883" 776.4 55.3392692310047 23.3093792405833
"3884" 776.6 55.4000947804785 23.36336034725
"3885" 776.8 55.3768413218284 23.3995002406963
"3886" 777 55.4406451467942 23.3903509005833
"3887" 777.2 55.463937470303 23.3237179720417
"3888" 777.4 55.4356049882691 23.3538679068828
"3889" 777.6 55.484574710303 23.3237179720417
"3890" 777.8 55.484574710303 23.3237179720417
"3891" 778 55.484574710303 23.3237179720417
"3892" 778.2 55.444723488234 23.368479245296
"3893" 778.4 55.4676787243381 23.3768556239167
"3894" 778.6 55.5111421916823 23.4016357440029
"3895" 778.8 55.474437118724 23.46457492225
"3896" 779 55.3898999143708 23.5689917662895
"3897" 779.2 55.3791820129445 23.7183115863695
"3898" 779.4 55.3428397035105 23.856192573445
"3899" 779.6 55.3479937037576 23.8630536369167
"3900" 779.8 55.3059687786666 23.8210955949167
"3901" 780 55.3865779917065 23.7952092005833
"3902" 780.2 55.4338867524083 23.72773281725
"3903" 780.4 55.4530560164848 23.6182983919167
"3904" 780.6 55.436421150303 23.7083333570417
"3905" 780.8 55.4338867524083 23.74797573225
"3906" 781 55.4247978771996 23.7729885295201
"3907" 781.2 55.4247978771996 23.7729885295201
"3908" 781.4 55.4247978771996 23.7729885295201
"3909" 781.6 55.4247978771996 23.7729885295201
"3910" 781.8 55.465313286303 23.6858974595833
"3911" 782 55.470816550303 23.7220696207917
"3912" 782.2 55.470816550303 23.7220696207917
"3913" 782.4 55.4136115692504 23.7007422639167
"3914" 782.6 55.436421150303 23.7083333570417
"3915" 782.8 55.4000947804785 23.6737517105833
"3916" 783 55.415783910303 23.6190476426667
"3917" 783.2 55.4489054065993 23.5462963198426
"3918" 783.4 55.360751270303 23.4954212689167
"3919" 783.6 55.291960470303 23.4473443457917
"3920" 783.8 55.298718864689 23.40384617725
"3921" 784 55.3460276253907 23.3768556239167
"3922" 784.2 55.3384535627168 23.3353227465891
"3923" 784.4 55.3052442109927 23.3950044442615
"3924" 784.6 55.1798940033939 23.4224941959167
"3925" 784.8 55.106225310303 23.5503663239167
"3926" 785 55.1308649241212 23.6882284619167
"3927" 785.2 55.1905845545135 23.6602564339167
"3928" 785.4 55.2213352489697 23.67307694675
"3929" 785.6 55.4136115692504 23.5590418589167
"3930" 785.8 55.4000947804785 23.6535087955833
"3931" 786 55.4314397475444 23.6934129326236
"3932" 786.2 55.3045909122703 23.7989701793265
"3933" 786.4 55.3650210440961 23.6668877336581
"3934" 786.6 55.388267590303 23.63461540825
"3935" 786.8 55.4182648899751 23.6350357529331
"3936" 787 55.3540940961095 23.6044251683522
"3937" 787.2 55.3392692310047 23.6197706039167
"3938" 787.4 55.353872190303 23.5160256645417
"3939" 787.6 55.3052442109927 23.560786937796
"3940" 787.8 55.2854311740318 23.6276619097641
"3941" 788 55.2063541414141 23.7213064950278
"3942" 788.2 55.2176181320574 23.7547233705833
"3943" 788.4 55.2188998965099 23.892351924865
"3944" 788.6 55.257565070303 23.8663003901667
"3945" 788.8 55.2499355452121 23.7791375529167
"3946" 789 55.2848266095623 23.7742165479907
"3947" 789.2 55.2311349208293 23.8626855839167
"3948" 789.4 55.2587511185789 23.9056145243477
"3949" 789.6 55.2454673778892 23.9122458240891
"3950" 789.8 55.2462553964047 23.8884181029845
"3951" 790 55.264444150303 23.7907509395417
"3952" 790.2 55.2499355452121 23.7791375529167
"3953" 790.4 55.3650210440961 23.6602564339167
"3954" 790.6 55.6314838764047 23.6081051952726
"3955" 790.8 55.6314838764047 23.6276619097641
"3956" 791 55.253437622303 23.692307716
"3957" 791.2 55.2854311740318 23.6276619097641
"3958" 791.4 55.2854311740318 23.6276619097641
"3959" 791.6 55.2854311740318 23.6276619097641
"3960" 791.8 55.2854311740318 23.6276619097641
"3961" 792 55.3424822381719 23.5467633694904
"3962" 792.2 55.3603074586901 23.5547973767392
"3963" 792.4 55.4100143593353 23.511373059078
"3964" 792.6 55.465313286303 23.5000000235
"3965" 792.8 55.4814170998112 23.508932348015
"3966" 793 55.4717337609697 23.5320513055833
"3967" 793.2 55.5156415232063 23.4865591632715
"3968" 793.4 55.4814170998112 23.508932348015
"3969" 793.6 55.6282710480808 23.45879123225
"3970" 793.8 55.592920220303 23.461939126026
"3971" 794 55.5680408809697 23.4935897670833
"3972" 794.2 55.6282710480808 23.45879123225
"3973" 794.4 55.6461221373998 23.4679487414167
"3974" 794.6 55.6461221373998 23.4679487414167
"3975" 794.8 55.6461221373998 23.4679487414167
"3976" 795 55.6461221373998 23.4679487414167
"3977" 795.2 55.6835041712866 23.445880645556
"3978" 795.4 55.7206824883675 23.4245244237554
"3979" 795.6 55.7206824883675 23.4245244237554
"3980" 795.8 55.7206824883675 23.4245244237554
"3981" 796 55.6833036880808 23.4465812200278
"3982" 796.2 55.6833036880808 23.4465812200278
"3983" 796.4 55.7087650552211 23.4143547943265
"3984" 796.6 55.7670755956364 23.3782051515833
"3985" 796.8 55.7881869869132 23.3864624310353
"3986" 797 55.7881869869132 23.3864624310353
"3987" 797.2 55.773496070303 23.44230771575
"3988" 797.4 55.7782324860408 23.4963220075232
"3989" 797.6 55.7566805414141 23.5320513055833
"3990" 797.8 55.7890294767546 23.5237800069812
"3991" 798 55.7566805414141 23.5320513055833
"3992" 798.2 55.7566805414141 23.5320513055833
"3993" 798.4 55.7890294767546 23.5237800069812
"3994" 798.6 55.7890294767546 23.5237800069812
"3995" 798.8 55.7890294767546 23.5237800069812
"3996" 799 55.8178279191919 23.5381563116944
"3997" 799.2 55.885591242762 23.5026271777691
"3998" 799.4 55.782816114174 23.5734077985941
"3999" 799.6 55.7579626638514 23.5610008506909
"4000" 799.8 55.6519280663686 23.5972047314577
"4001" 800 55.7261068525252 23.56868134225
"4002" 800.2 55.6519280663686 23.5972047314577
"4003" 800.4 55.6519280663686 23.5972047314577
"4004" 800.6 55.641073780303 23.558092972276
"4005" 800.8 55.6160415725252 23.5259462994722
"4006" 801 55.6708737293194 23.4711013265396
"4007" 801.2 55.6336954122385 23.4741522153683
"4008" 801.4 55.6336954122385 23.4741522153683
"4009" 801.6 55.5576352840961 23.5209991393477
"4010" 801.8 55.638666102303 23.4935897670833
"4011" 802 55.5839885115933 23.5485939027876
"4012" 802.2 55.638666102303 23.4935897670833
"4013" 802.4 55.5204858397946 23.523359432476
"4014" 802.6 55.5744613556364 23.51923079275
"4015" 802.8 55.5873023049697 23.4935897670833
"4016" 803 55.5792495062352 23.5168405276455
"4017" 803.2 55.553365510303 23.5434981920417
"4018" 803.4 55.4530560164848 23.5973193709167
"4019" 803.6 55.6118959875912 23.5168405276455
"4020" 803.8 55.5487794569697 23.59615386975
"4021" 804 55.6118959875912 23.5559539566285
"4022" 804.2 55.5045003213375 23.5408930385718
"4023" 804.4 55.5285042738118 23.54554658225
"4024" 804.6 55.4774408495622 23.6246438982685
"4025" 804.8 55.505211950303 23.5709707195417
"4026" 805 55.505211950303 23.5709707195417
"4027" 805.2 55.4646490992685 23.6270999352098
"4028" 805.4 55.567123670303 23.5747863483611
"4029" 805.6 55.5761454145653 23.5908995612118
"4030" 805.8 55.4541619355662 23.7142375405833
"4031" 806 55.4356049882691 23.6537375290862
"4032" 806.2 55.4068531748644 23.70748990225
"4033" 806.4 55.4271283580223 23.7547233705833
"4034" 806.6 55.5166770836364 23.8525641264167
"4035" 806.8 55.5508845306309 23.7106977958839
"4036" 807 55.5777751490127 23.6850703297231
"4037" 807.2 55.567123670303 23.7396215133611
"4038" 807.4 55.6212686870772 23.7222911734328
"4039" 807.6 55.7529716021063 23.7106977958839
"4040" 807.8 55.715711798303 23.7948718186667
"4041" 808 55.6902475428454 23.7450021967133
"4042" 808.2 55.580881830303 23.8589743828333
"4043" 808.4 55.539607350303 23.9212454451667
"4044" 808.6 55.518970110303 23.9006410495417
"4045" 808.8 55.4717337609697 23.8205128443333
"4046" 809 55.4332109129697 23.8076923315
"4047" 809.2 55.4646490992685 23.7332007310718
"4048" 809.4 55.4314397475444 23.7133068318477
"4049" 809.6 55.3898999143708 23.6667753387472
"4050" 809.8 55.2852020759171 23.56578949725
"4051" 810 55.2311349208293 23.5185560289167
"4052" 810.2 55.2321836371996 23.5011052401236
"4053" 810.4 55.168137030303 23.5297619282917
"4054" 810.6 55.115669470981 23.6276619097641
"4055" 810.8 55.0393516309588 23.6224254124413
"4056" 811 55.102725427496 23.4983131139167
"4057" 811.2 55.1230006106539 23.44433200725
"4058" 811.4 55.0661368785789 23.3618479455546
"4059" 811.6 55.060823382303 23.2948718181667
"4060" 811.8 55.0772429568604 23.2819462191626
"4061" 812 55.051982072926 23.3008617299003
"4062" 812.2 55.0372126044966 23.3438792623844
"4063" 812.4 55.0372126044966 23.3438792623844
"4064" 812.6 55.0351414836363 23.3244810978055
"4065" 812.8 55.139197452372 23.4546861419339
"4066" 813 55.139197452372 23.4546861419339
"4067" 813.2 55.0865052809697 23.3974359208333
"4068" 813.4 55.0709277358768 23.3702186026052
"4069" 813.6 55.0869195051417 23.3066584186747
"4070" 813.8 55.2422535696579 23.4493383195618
"4071" 814 55.1460405915151 23.3222610955833
"4072" 814.2 55.1989742854754 23.3485853460718
"4073" 814.4 55.1846017135817 23.2062841762118
"4074" 814.6 55.099346230303 23.01923079225
"4075" 814.8 55.0764936933539 22.9822903315438
"4076" 815 55.059495008234 22.8910256639167
"4077" 815.2 55.059495008234 22.8910256639167
"4078" 815.4 55.1325555820272 22.9042882633994
"4079" 815.6 55.1325555820272 22.8843943641753
"4080" 815.8 55.083558177844 22.7964481102281
"4081" 816 55.083558177844 22.7964481102281
"4082" 816.2 55.083558177844 22.7964481102281
"4083" 816.4 55.099346230303 22.78846156125
"4084" 816.6 55.1507100276364 22.78846156125
"4085" 816.8 55.2176181320574 22.85728747225
"4086" 817 55.2793300283358 22.8973308341626
"4087" 817.2 55.291960470303 22.99898787725
"4088" 817.4 55.2174001193353 22.9220430336747
"4089" 817.6 55.234176198303 22.9551282280833
"4090" 817.8 55.1026108784386 22.8649500445946
"4091" 818 55.099346230303 22.8717948946667
"4092" 818.2 54.964516262303 22.8333333561667
"4093" 818.4 54.9720249530149 22.8649500445946
"4094" 818.6 55.037434510303 22.9665751145417
"4095" 818.8 55.1259137116823 23.0435455579684
"4096" 819 55.0582972939096 22.9414670258839
"4097" 819.2 55.0496393296579 22.9096360857715
"4098" 819.4 55.0807061425611 22.8476013462554
"4099" 819.6 55.0807061425611 22.8476013462554
"4100" 819.8 55.1085183369697 22.8788156516945
"4101" 820 55.1085183369697 22.8788156516945
"4102" 820.2 55.1085183369697 22.8788156516945
"4103" 820.4 55.1085183369697 22.8788156516945
"4104" 820.6 55.2213352489697 22.9358974588333
"4105" 820.8 55.2397261001335 22.9301390928997
"4106" 821 55.2470171476363 22.9358974588333
"4107" 821.2 55.2658432852183 22.9301390928997
"4108" 821.4 55.2397261001335 22.9301390928997
"4109" 821.6 55.234176198303 22.9551282280833
"4110" 821.8 55.2397261001335 22.9301390928997
"4111" 822 55.214914774303 22.923076946
"4112" 822.2 55.1117729554643 22.9282465076263
"4113" 822.4 55.1277647247293 22.9225515151462
"4114" 822.6 55.099346230303 22.8910256639167
"4115" 822.8 55.1241996806256 22.8724152420618
"4116" 823 55.0807061425611 22.8476013462554
"4117" 823.2 55.1923324151306 22.930813462365
"4118" 823.4 55.115134282762 22.7775325994904
"4119" 823.6 55.1593408296473 22.7838377697363
"4120" 823.8 55.1828124009697 22.8205128433333
"4121" 824 55.1656560506309 22.8279739614577
"4122" 824.2 55.1940210262352 22.9040634735777
"4123" 824.4 55.2122580261651 22.8976569636581
"4124" 824.6 55.1340799457129 22.8594998126872
"4125" 824.8 55.0961886198112 22.8405843019495
"4126" 825 55.1241996806256 22.8724152420618
"4127" 825.2 55.1250281289697 22.8717948946667
"4128" 825.4 55.1241996806256 22.8724152420618
"4129" 825.6 55.137869078303 22.846153869
"4130" 825.8 55.137869078303 22.846153869
"4131" 826 55.115134282762 22.8405843019495
"4132" 826.2 55.115134282762 22.8405843019495
"4133" 826.4 55.1403951666965 22.8216687912118
"4134" 826.6 55.115134282762 22.8405843019495
"4135" 826.8 55.0840593858586 22.8971306700278
"4136" 827 55.0744927799804 22.8662117681102
"4137" 827.2 55.099346230303 22.8910256639167
"4138" 827.4 55.0898733988276 22.8594998126872
"4139" 827.6 55.118607654303 22.8717948946667
"4140" 827.8 55.115134282762 22.8405843019495
"4141" 828 55.2321836371996 22.8976569636581
"4142" 828.2 55.2397261001335 22.9301390928997
"4143" 828.4 55.2397261001335 22.9301390928997
"4144" 828.6 55.2397261001335 22.9301390928997
"4145" 828.8 55.2321836371996 22.8976569636581
"4146" 829 55.2321836371996 22.8976569636581
"4147" 829.2 55.2321836371996 22.8976569636581
"4148" 829.4 55.118607654303 22.8910256639167
"4149" 829.6 55.118607654303 22.8910256639167
"4150" 829.8 55.0544029076363 22.86538463825
"4151" 830 55.1230006106539 22.9652496855833
"4152" 830.2 54.9405239622328 22.87753038725
"4153" 830.4 54.9399413420272 22.8512378654684
"4154" 830.6 54.939378471659 22.7736853769675
"4155" 830.8 54.939378471659 22.7736853769675
"4156" 831 54.939378471659 22.7736853769675
"4157" 831.2 54.939378471659 22.7736853769675
"4158" 831.4 54.9324138889697 22.7435897663333
"4159" 831.6 54.9875057038514 22.6428867058522
"4160" 831.8 55.0393516309588 22.6388188540806
"4161" 832 55.0961886198112 22.6262085135888
"4162" 832.2 55.0063600454754 22.5528293771063
"4163" 832.4 54.946583212372 22.5660919765891
"4164" 832.6 55.0544029076363 22.6282051508333
"4165" 832.8 54.9812923412707 22.6118693360941
"4166" 833 55.0077755260408 22.6262085135888
"4167" 833.2 54.9812923412707 22.6118693360941
"4168" 833.4 54.9688656161095 22.6428867058522
"4169" 833.6 55.0582972939096 22.7964481102281
"4170" 833.8 54.906731990303 22.6987179714167
"4171" 834 54.8818785399804 22.7173283932715
"4172" 834.2 54.887470566303 22.7628205355833
"4173" 834.4 54.8740855089471 22.6693828996794
"4174" 834.6 54.675594902303 22.4871795096667
"4175" 834.8 54.5879222137513 22.5727232763305
"4176" 835 54.2004797769697 22.5128205353333
"4177" 835.2 54.0764981971996 22.6456675734856
"4178" 835.4 53.943660790303 22.7186118706408
"4179" 835.6 53.7975396427168 22.6191423745201
"4180" 835.8 53.640981270303 22.5407509382917
"4181" 836 53.55505311311 22.33097168225
"4182" 836.2 53.4833454031844 22.3629943726455
"4183" 836.4 53.2374085769697 22.2972334905833
"4184" 836.6 53.1495494499521 22.3174764055833
"4185" 836.8 53.0954822948644 22.3647098739167
"4186" 837 52.9060292393353 22.2892886906102
"4187" 837.2 52.7808414895623 22.1574074295648
"4188" 837.4 52.6750635544409 22.0488505967615
"4189" 837.6 52.595361110303 22.0019966592445
"4190" 837.8 52.595361110303 21.9294872014167
"4191" 838 52.7348403875444 21.9560124003822
"4192" 838.2 52.7348403875444 21.9560124003822
"4193" 838.4 52.6933005543708 22.0044546069675
"4194" 838.6 52.6223946878469 22.1015519789167
"4195" 838.8 52.5696792116364 22.1474359195833
"4196" 839 52.6152867213375 22.1682139921063
"4197" 839.2 52.6096288317845 22.2856125578982
"4198" 839.4 52.6684216840961 22.4400972815029
"4199" 839.6 52.6764618429346 22.4591768105833
"4200" 839.8 52.6607772672842 22.390299974011
"4201" 840 52.3047501517065 22.4254386189167
"4202" 840.2 52.127583670303 22.4102564326667
"4203" 840.4 51.804266910303 22.3896520370417
"4204" 840.6 51.7640786008293 22.49291500225
"4205" 840.8 51.7370450232855 22.57388666225
"4206" 841 51.6389317806478 22.6191423745201
"4207" 841.2 51.7032530513556 22.6008772155833
"4208" 841.4 51.7139061136929 22.4933724692557
"4209" 841.6 51.6101866368604 22.3740017037528
"4210" 841.8 51.5680851636363 22.3717948941667
"4211" 842 51.4728850220272 22.3671529843477
"4212" 842.2 51.6153939243381 22.3039811289167
"4213" 842.4 51.632289910303 22.1574074295648
"4214" 842.6 51.6217836790303 22.1357809079167
"4215" 842.8 51.4734676422328 22.1015519789167
"4216" 843 51.4075732969697 22.1474359195833
"4217" 843.2 51.5310858180996 22.2782486098489
"4218" 843.4 51.4832864416238 22.4701258086336
"4219" 843.6 51.4046548993939 22.6322844049167
"4220" 843.8 51.302094070303 22.6575091801667
"4221" 844 51.032222470303 22.7874753679551
"4222" 844.2 51.100674607903 22.8217948946167
"4223" 844.4 51.1880978874459 22.8125327282024
"4224" 844.6 51.0620006899109 22.8005279262696
"4225" 844.8 51.130117070303 22.7880036857917
"4226" 845 51.0997681879501 22.7100301886225
"4227" 845.2 51.009126192656 22.7100301886225
"4228" 845.4 50.9890310333219 22.8039429352374
"4229" 845.6 51.0116440258586 22.8696581425278
"4230" 845.8 50.9733464576714 22.9517544089167
"4231" 846 51.0194264193939 22.8840326569167
"4232" 846.2 51.0116440258586 22.8696581425278
"4233" 846.4 51.0194264193939 22.8840326569167
"4234" 846.6 51.1523866343708 22.9627336170523
"4235" 846.8 51.439675670303 23.0128205358333
"4236" 847 51.5005012197767 23.1339406439167
"4237" 847.2 51.5376151143708 23.2951977634082
"4238" 847.4 51.6389317806478 23.2955349481408
"4239" 847.6 51.3939705964047 23.497283813154
"4240" 847.8 51.1132108567437 23.7254454822218
"4241" 848 51.0743728013375 23.7464633305546
"4242" 848.2 51.1760982892504 23.7209851789167
"4243" 848.4 51.1872845971996 23.7729885295201
"4244" 848.6 51.2537033006478 23.892351924865
"4245" 848.8 51.2568553747098 23.907974817476
"4246" 849 51.1208658937513 24.0117153202098
"4247" 849.2 51.0418167483358 24.1016183511298
"4248" 849.4 51.0071384296012 24.2675438839167
"4249" 849.6 51.0413885977607 24.2078444396794
"4250" 849.8 51.1393280418284 24.1100608672218
"4251" 850 51.1262694492861 24.1687310106963
"4252" 850.2 51.131492886303 24.1410256651667
"4253" 850.4 51.1302298421063 24.1646700535888
"4254" 850.6 51.1262694492861 24.1687310106963
"4255" 850.8 51.1393280418284 24.1100608672218
"4256" 851 51.1393280418284 24.1100608672218
"4257" 851.2 51.0355015273522 24.1898907345724
"4258" 851.4 51.0480267156364 24.1602564344167
"4259" 851.6 51.073708614303 24.17307694725
"4260" 851.8 51.1355479229346 24.1595816705833
"4261" 852 51.1407915047858 24.1310787155546
"4262" 852.2 51.1327987455572 24.1622121058658
"4263" 852.4 51.1393280418284 24.1100608672218
"4264" 852.6 51.0420204651417 24.1627378239973
"4265" 852.8 51.0420204651417 24.1627378239973
"4266" 853 51.0480267156364 24.1602564344167
"4267" 853.2 51.0409304015311 24.0786100105833
"4268" 853.4 50.9914098026666 24.0168997909167
"4269" 853.6 50.8863474899394 23.9679487419167
"4270" 853.8 50.8653350273939 24.0029137769167
"4271" 854 50.8832345325252 24.0306268046574
"4272" 854.2 50.8020561171996 24.1576039145201
"4273" 854.4 50.8485492096134 24.2504421108994
"4274" 854.6 50.8297305769697 24.384615409
"4275" 854.8 50.7882893313939 24.3315851059167
"4276" 855 50.7165274710048 24.3687584589167
"4277" 855.2 50.744888590303 24.3676740170417
"4278" 855.4 50.7042394812121 24.3385781129167
"4279" 855.6 50.821981728234 24.3366490075374
"4280" 855.8 50.9083260427168 24.330017707796
"4281" 856 50.7932753394556 24.4555628232387
"4282" 856.2 50.909986510303 24.4913003907917
"4283" 856.4 50.9344579916145 24.6879991839986
"4284" 856.6 50.958140070303 24.6794872041667
"4285" 856.8 50.9452991209697 24.7307692555
"4286" 857 50.9452991209697 24.7307692555
"4287" 857.2 51.0138968239872 24.6858974605833
"4288" 857.4 51.0747223734609 24.6656545455833
"4289" 857.6 51.0206552183732 24.6319163539167
"4290" 857.8 51.026930870303 24.6630036876667
"4291" 858 50.9681028758203 24.6483200953822
"4292" 858.2 50.9801048520574 24.6656545455833
"4293" 858.4 50.9548191351306 24.6814765940891
"4294" 858.6 51.094298412372 24.5886383977098
"4295" 858.8 51.0679639790749 24.59817816225
"4296" 859 51.1066815604725 24.5924598246794
"4297" 859.2 51.1275077640961 24.5554818990029
"4298" 859.4 51.1197401530149 24.5272707763743
"4299" 859.6 51.1302298421063 24.5808112898183
"4300" 859.8 51.1423063173206 24.61842107725
"4301" 860 51.0870936716589 24.6446110633234
"4302" 860.2 51.061205584689 24.6454116305833
"4303" 860.4 51.0478053199582 24.6284261961581
"4304" 860.6 51.061205584689 24.6454116305833
"4305" 860.8 51.0474430361212 24.5903263649167
"4306" 861 51.026930870303 24.6286630282917
"4307" 861.2 51.0035679570955 24.6689647077846
"4308" 861.4 51.0614513444848 24.6252913999167
"4309" 861.6 51.0087421164047 24.664167777815
"4310" 861.8 51.054447190303 24.5599817095417
"4311" 862 51.006293630303 24.5668498414167
"4312" 862.2 51.026930870303 24.5393773139167
"4313" 862.4 51.026930870303 24.5393773139167
"4314" 862.6 51.026930870303 24.5393773139167
"4315" 862.8 51.026930870303 24.5393773139167
"4316" 863 51.026930870303 24.5393773139167
"4317" 863.2 50.9614610054754 24.5820070979684
"4318" 863.4 50.9192793025837 24.5104588639167
"4319" 863.6 50.9530712745135 24.4699730339167
"4320" 863.8 50.8332975073401 24.5861823607685
"4321" 864 50.8516953587241 24.5509446939167
"4322" 864.2 50.871970541882 24.5104588639167
"4323" 864.4 50.878156190981 24.5337896812048
"4324" 864.6 50.7671581543708 24.5663842053574
"4325" 864.8 50.7841114148644 24.5914305239167
"4326" 865 50.773687450642 24.5533463956963
"4327" 865.2 50.7398439316364 24.55769233225
"4328" 865.4 50.7214530804725 24.5142329667133
"4329" 865.6 50.7030106822328 24.4497301189167
"4330" 865.8 50.649957286303 24.5064102809167
"4331" 866 50.7392602521212 24.4924242669167
"4332" 866.2 50.9125209081977 24.4699730339167
"4333" 866.4 50.8043865980223 24.59817816225
"4334" 866.6 50.7499924238514 24.5783705787554
"4335" 866.8 50.7134252571883 24.6060319708019
"4336" 867 50.5386327848793 24.4686006328997
"4337" 867.2 50.3267933947475 24.3684371428056
"4338" 867.4 50.2317558601335 24.331703631459
"4339" 867.6 50.341774502303 24.3333333576667
"4340" 867.8 50.3660881030899 24.2970786287528
"4341" 868 50.4481859758768 24.1331442023593
"4342" 868.2 50.5511648212708 24.1007030844812
"4343" 868.4 50.627084345303 23.798477587901
"4344" 868.6 50.7260556991555 23.8241908603101
"4345" 868.8 50.746264406303 24.076923101
"4346" 869 50.793677142303 24.1158777361475
"4347" 869.2 50.8649905607948 24.0700924999003
"4348" 869.4 50.941841942303 23.8791913453782
"4349" 869.6 50.765525830303 23.9607372034479
"4350" 869.8 50.7303660880808 23.9288767028056
"4351" 870 50.775897366303 23.9738659016859
"4352" 870.2 50.753487440303 23.9847756650104
"4353" 870.4 50.657180320303 24.0328525881354
"4354" 870.6 50.657180320303 24.0328525881354
"4355" 870.8 50.6257251722385 24.1007030844812
"4356" 871 50.7120218747474 24.0448718189167
"4357" 871.2 50.834316630303 23.8495116233611
"4358" 871.4 50.8556195877224 23.8215467566586
"4359" 871.6 50.8523601188276 23.7863598388347
"4360" 871.8 50.8742596754643 23.8463606524651
"4361" 872 50.878156190981 23.9014559126455
"4362" 872.2 50.880473038045 23.9704301314973
"4363" 872.4 50.877621002762 23.9376839247363
"4364" 872.6 50.877621002762 23.9376839247363
"4365" 872.8 50.846044897844 23.9061580735068
"4366" 873 50.8465461058586 23.84340661725
"4367" 873.2 50.8081535719424 23.8368012008019
"4368" 873.4 50.756205786432 23.7222911734328
"4369" 873.6 50.7141620329697 23.6858974595833
"4370" 873.8 50.7719463049697 23.6217948954167
"4371" 874 50.8523601188276 23.6224254124413
"4372" 874.2 50.8389804133539 23.6993698628997
"4373" 874.4 50.842571526303 23.7307692545
"4374" 874.6 50.8520390058962 23.7515211015438
"4375" 874.8 50.8520390058962 23.7515211015438
"4376" 875 50.8846854872522 23.7515211015438
"4377" 875.2 50.9327960913556 23.7209851789167
"4378" 875.4 50.9260376969697 23.7344804555833
"4379" 875.6 50.9645605449697 23.769230793
"4380" 875.8 50.9695663387776 23.8232290546794
"4381" 876 51.0079540978892 23.7729885295201
"4382" 876.2 50.9786645384998 23.8620218817855
"4383" 876.4 51.0087421164047 23.7906345305268
"4384" 876.6 51.0087421164047 23.7906345305268
"4385" 876.8 50.9749555991919 23.8678266416944
"4386" 877 51.0047402896579 23.7533085431909
"4387" 877.2 50.9786645384998 23.767444328097
"4388" 877.4 50.9260376969697 23.7820513058333
"4389" 877.6 50.9861002019159 23.7905293869005
"4390" 877.8 51.0409304015311 23.66700407225
"4391" 878 51.0805643753878 23.6993698628997
"4392" 878.2 51.0865495636363 23.7243589980833
"4393" 878.4 50.938878646303 23.8205128443333
"4394" 878.6 50.9363933012708 23.7471050692392
"4395" 878.8 51.0022128201335 23.7254454822218
"4396" 879 50.9760956350488 23.7254454822218
"4397" 879.2 50.9645605449697 23.78846156225
"4398" 879.4 50.9849797594834 23.7548339876052
"4399" 879.6 50.9344579916145 23.8368012008019
"4400" 879.8 50.9550333890127 23.8029363348038
"4401" 880 51.0030833929697 23.7628205365833
"4402" 880.2 51.0030833929697 23.7628205365833
"4403" 880.4 51.0022128201335 23.7971534353574
"4404" 880.6 50.9813866165099 23.8326702271925
"4405" 880.8 50.9645605449697 23.78846156225
"4406" 881 50.9849797594834 23.7548339876052
"4407" 881.2 50.9382671725252 23.7945665683611
"4408" 881.4 50.889349270303 23.8388278626667
"4409" 881.6 50.8520390058962 23.7775967208658
"4410" 881.8 50.8449369643381 23.8019568389167
"4411" 882 50.8449369643381 23.8019568389167
"4412" 882.2 50.8449369643381 23.8019568389167
"4413" 882.4 50.7912077289697 23.8141025879167
"4414" 882.6 50.7765774670243 23.8494115412937
"4415" 882.8 50.7998046357267 23.8427857691709
"4416" 883 50.7998046357267 23.8427857691709
"4417" 883.2 50.7998046357267 23.8427857691709
"4418" 883.4 50.7912077289697 23.8141025879167
"4419" 883.6 50.7912077289697 23.8141025879167
"4420" 883.8 50.8086979875444 23.8658267258994
"4421" 884 50.881094374303 23.8333333571667
"4422" 884.2 50.9028818866965 23.8241908603101
"4423" 884.4 50.9028818866965 23.8241908603101
"4424" 884.6 50.881094374303 23.8333333571667
"4425" 884.8 50.877621002762 23.7989701793265
"4426" 885 50.881094374303 23.8333333571667
"4427" 885.2 50.881094374303 23.8333333571667
"4428" 885.4 50.8990041194258 23.7344804555833
"4429" 885.6 50.8551910799582 23.6801503331408
"4430" 885.8 50.8680463128837 23.6354425381102
"4431" 886 50.799921230303 23.4610806095417
"4432" 886.2 50.641702390303 23.3992674226667
"4433" 886.4 50.6557019215311 23.4308367305833
"4434" 886.6 50.641702390303 23.3992674226667
"4435" 886.8 50.545395270303 23.3511904995417
"4436" 887 50.4935004562679 23.3768556239167
"4437" 887.2 50.538516190303 23.4404762139167
"4438" 887.4 50.5695906551306 23.3751105450374
"4439" 887.6 50.5543260057416 23.48481783725
"4440" 887.8 50.6070850844966 23.5237800069812
"4441" 888 50.614186070303 23.5931013666944
"4442" 888.2 50.6300429326759 23.7515211015438
"4443" 888.4 50.6818491522702 23.704392625638
"4444" 888.6 50.6242753876363 23.7179487416667
"4445" 888.8 50.6755339312866 23.6161202421954
"4446" 889 50.688480134303 23.5769231005
"4447" 889.2 50.6953358953878 23.6081051952726
"4448" 889.4 50.7007948152211 23.5908995612118
"4449" 889.6 50.7007948152211 23.5908995612118
"4450" 889.8 50.6953358953878 23.6081051952726
"4451" 890 50.7083944879301 23.6602564339167
"4452" 890.2 50.6894938934609 23.7412280939167
"4453" 890.4 50.746264406303 23.7307692545
"4454" 890.6 50.7932753394556 23.7319643870523
"4455" 890.8 50.7932753394556 23.7319643870523
"4456" 891 50.7410409692861 23.6928509580692
"4457" 891.2 50.6894938934609 23.7412280939167
"4458" 891.4 50.688480134303 23.6282051518333
"4459" 891.6 50.6050139636363 23.5769231005
"4460" 891.8 50.5934360584998 23.5467633694904
"4461" 892 50.5843378587776 23.5755106711201
"4462" 892.2 50.5961581365099 23.6072060359856
"4463" 892.4 50.6083931608293 23.6332658805833
"4464" 892.6 50.7018651916589 23.5755106711201
"4465" 892.8 50.7205825076364 23.5641025876667
"4466" 893 50.738009510303 23.5503663239167
"4467" 893.2 50.7279823767437 23.5950673856116
"4468" 893.4 50.7289955434065 23.6337312349511
"4469" 893.6 50.765525830303 23.6602564339167
"4470" 893.8 50.7754886358203 23.7398320308132
"4471" 894 50.7773530204784 23.6939946255833
"4472" 894.2 50.871970541882 23.7142375405833
"4473" 894.4 50.8297305769697 23.769230793
"4474" 894.6 50.823310102303 23.769230793
"4475" 894.8 50.9434491536929 23.6602564339167
"4476" 895 50.9517195956364 23.6089743825833
"4477" 895.2 50.9627261236364 23.51373628725
"4478" 895.4 50.8939353236363 23.5448718184167
"4479" 895.6 50.8449369643381 23.62651824225
"4480" 895.8 50.9028818866965 23.6098150719495
"4481" 896 50.9053264883675 23.7284946473844
"4482" 896.2 50.9239665761095 23.8215467566586
"4483" 896.4 50.7872725993353 23.9518197096425
"4484" 896.6 50.7998046357267 23.9796827706116
"4485" 896.8 50.7606288580996 24.0513907237472
"4486" 897 50.7702622460407 24.089008010638
"4487" 897.2 50.7671581543708 24.0905041527302
"4488" 897.4 50.8086979875444 24.0780283176236
"4489" 897.6 50.669218710303 24.0947293688241
"4490" 897.8 50.703614110303 24.0105311595417
"4491" 898 50.703614110303 24.0105311595417
"4492" 898.2 50.6902311728485 24.0378788119167
"4493" 898.4 50.669218710303 24.0947293688241
"4494" 898.6 50.6401448627558 24.0956700773129
"4495" 898.8 50.7368026541626 23.9841430739167
"4496" 899 50.7368026541626 23.9841430739167
"4497" 899.2 50.731130430303 23.9693223682917
"4498" 899.4 50.7097690766188 23.9639001589167
"4499" 899.6 50.7754886358203 23.9056145243477
"4500" 899.8 50.765525830303 23.8717948956667
"4501" 900 50.6957861916823 23.8724580256408
"4502" 900.2 50.648581470303 23.8731685220417
"4503" 900.4 50.7157118027168 23.8326702271925
"4504" 900.6 50.7548250391919 23.8922466661389
"4505" 900.8 50.7323709201391 23.9187684139986
"4506" 901 50.6957861916823 24.0382405191753
"4507" 901.2 50.7279823767437 24.0318340092557
"4508" 901.4 50.7279823767437 24.0318340092557
"4509" 901.6 50.7279823767437 24.0318340092557
"4510" 901.8 50.6957861916823 24.0382405191753
"4511" 902 50.7279823767437 24.0318340092557
"4512" 902.2 50.7279823767437 24.0318340092557
"4513" 902.4 50.7279823767437 24.0318340092557
"4514" 902.6 50.7279823767437 24.0318340092557
"4515" 902.8 50.6957861916823 24.0382405191753
"4516" 903 50.727002982303 23.9743589983333
"4517" 903.2 50.7526848809697 23.923076947
"4518" 903.4 50.765525830303 23.9102564341667
"4519" 903.6 50.7513165830899 23.8998529032609
"4520" 903.8 50.606066500467 24.0574821594085
"4521" 904 50.5555447325981 24.1961959048183
"4522" 904.2 50.5778085625064 24.0253151044251
"4523" 904.4 50.5681751745653 23.9565994354741
"4524" 904.6 50.5778085625064 23.9144937223065
"4525" 904.8 50.6050139636363 23.82692310075
"4526" 905 50.6758605806478 23.7066755321063
"4527" 905.2 50.7686325115933 23.6726633818199
"4528" 905.4 50.7686325115933 23.6726633818199
"4529" 905.6 50.823310102303 23.6410256646667
"4530" 905.8 50.7422792840961 23.6602564339167
"4531" 906 50.7157118027168 23.6668877336581
"4532" 906.2 50.7157118027168 23.6668877336581
"4533" 906.4 50.6489435271451 23.8221997539167
"4534" 906.6 50.6169843401335 23.894937007815
"4535" 906.8 50.5778085625064 23.9144937223065
"4536" 907 50.6502730473522 23.9502942652281
"4537" 907.2 50.6962522878469 24.0178812655833
"4538" 907.4 50.669218710303 24.0183466199511
"4539" 907.6 50.669218710303 24.0183466199511
"4540" 907.8 50.6957861916823 24.0713970178822
"4541" 908 50.649957286303 24.0833333574167
"4542" 908.2 50.6625768399582 24.1178161160718
"4543" 908.4 50.627944230303 24.2028388520417
"4544" 908.6 50.6201896310303 24.1357809099167
"4545" 908.8 50.6820596596363 24.0320513060833
"4546" 909 50.7007948152211 23.9944304569495
"4547" 909.2 50.5363813034065 24.1576039145201
"4548" 909.4 50.6219099496013 24.1595816705833
"4549" 909.6 50.5712792662352 24.1556932010353
"4550" 909.8 50.5881179776714 24.2607962455833
"4551" 910 50.7018651916589 24.1817688203574
"4552" 910.2 50.7783667796363 24.21153848575
"4553" 910.4 50.8193925245403 24.2143633445099
"4554" 910.6 50.861832950303 24.1547619289167
"4555" 910.8 50.8922457250399 24.13259111725
"4556" 911 50.8922457250399 24.11234820225
"4557" 911.2 50.8922457250399 24.11234820225
"4558" 911.4 50.8922457250399 24.11234820225
"4559" 911.6 50.9303905611505 24.0579096285777
"4560" 911.8 50.8922457250399 24.11234820225
"4561" 912 50.923744670303 24.1135531376667
"4562" 912.2 50.923744670303 24.1341575332917
"4563" 912.4 50.923744670303 24.1341575332917
"4564" 912.6 50.923744670303 24.1341575332917
"4565" 912.8 50.8922457250399 24.13259111725
"4566" 913 50.7783667796363 24.21153848575
"4567" 913.2 50.7489211544409 24.2305482116753
"4568" 913.4 50.7503194429346 24.3080297139167
"4569" 913.6 50.7688467654754 24.3366490075374
"4570" 913.8 50.7932753394556 24.3251847266285
"4571" 914 51.0071384296012 24.2877867989167
"4572" 914.2 51.054447190303 24.2234432476667
"4573" 914.4 51.1543212406734 24.1801994543796
"4574" 914.6 51.2166486555662 24.1663293089167
"4575" 914.8 51.1740008565099 24.1642352142615
"4576" 915 51.1980917082691 24.1687310106963
"4577" 915.2 51.1980917082691 24.1687310106963
"4578" 915.4 51.1355479229346 24.1663293089167
"4579" 915.6 51.1275077640961 24.190760413227
"4580" 915.8 51.1654452269132 24.1882877251878
"4581" 916 51.1785038194556 24.2143633445099
"4582" 916.2 51.189277158303 24.1923077165
"4583" 916.4 51.1275077640961 24.190760413227
"4584" 916.6 51.158915930642 24.2143633445099
"4585" 916.8 51.1009402827168 24.3101238085718
"4586" 917 51.1009402827168 24.3101238085718
"4587" 917.2 51.1197401530149 24.3382225362895
"4588" 917.4 51.1275077640961 24.4095933046925
"4589" 917.6 51.1355479229346 24.3890013739167
"4590" 917.8 51.136996150303 24.4294872039167
"4591" 918 51.1043842154882 24.5078347823426
"4592" 918.2 51.198907870303 24.4020146764167
"4593" 918.4 51.1939264675444 24.4029620049511
"4594" 918.6 51.1287895285486 24.4632253955833
"4595" 918.8 51.0964721153939 24.5273893019167
"4596" 919 51.1329196584512 24.5078347823426
"4597" 919.2 51.1416687329445 24.4875423563695
"4598" 919.4 51.1828566836363 24.4722222466944
"4599" 919.6 51.1416687329445 24.4657716741997
"4600" 919.8 51.1287895285486 24.4092442889167
"4601" 920 51.1341496344409 24.3698055062443
"4602" 920.2 51.1719745231844 24.3708170604421
"4603" 920.4 51.1341496344409 24.3896994054684
"4604" 920.6 51.1341496344409 24.3896994054684
"4605" 920.8 51.1287895285486 24.4632253955833
"4606" 921 51.1287895285486 24.4632253955833
"4607" 921.2 51.0079540978892 24.4958002013305
"4608" 921.4 50.861832950303 24.4500915995417
"4609" 921.6 50.823310102303 24.4294872039167
"4610" 921.8 50.7018651916589 24.4229682990862
"4611" 922 50.7134252571883 24.3033837989986
"4612" 922.2 50.7802167469132 24.266514583154
"4613" 922.4 50.7526848809697 24.2243589985833
"4614" 922.6 50.6559349696134 24.2504421108994
"4615" 922.8 50.6563777609697 24.1666666908333
"4616" 923 50.6630053477224 24.1069065584328
"4617" 923.2 50.6881643732539 24.1016183511298
"4618" 923.4 50.6565882683358 24.152059713097
"4619" 923.6 50.6816454354643 24.1441274021425
"4620" 923.8 50.6567919851417 24.199958667707
"4621" 924 50.633103540303 24.1770833575104
"4622" 924.2 50.6319385348191 24.1813482458522
"4623" 924.4 50.6070850844966 24.1627378239973
"4624" 924.6 50.5492295116145 24.2466372667855
"4625" 924.8 50.627084345303 24.2431891268073
"4626" 925 50.7083944879301 24.1100608672218
"4627" 925.2 50.676097790303 23.9487179726667
"4628" 925.4 50.6435368116364 23.8589743828333
"4629" 925.6 50.5272924281977 23.8154521155833
"4630" 925.8 50.4994570072522 23.8297479595099
"4631" 926 50.5828743958203 23.7398320308132
"4632" 926.2 50.586669750303 23.6465201701667
"4633" 926.4 50.586669750303 23.6465201701667
"4634" 926.6 50.6319385348191 23.6168321162554
"4635" 926.8 50.6567919851417 23.623035590207
"4636" 927 50.6502730473522 23.5908995612118
"4637" 927.2 50.630695862303 23.6025641261667
"4638" 927.4 50.5255741923369 23.6341808145946
"4639" 927.6 50.4987077437456 23.6035099017036
"4640" 927.8 50.4355555339096 23.704392625638
"4641" 928 50.244139008234 23.6403625346925
"4642" 928.2 50.2175715268547 23.4148983434856
"4643" 928.4 50.1577946937513 23.315428847365
"4644" 928.6 50.1245853420272 23.2690097491753
"4645" 928.8 50.091375990303 23.2628205360833
"4646" 929 50.107699230981 23.2626032392557
"4647" 929.2 49.9509961204725 23.2234898102726
"4648" 929.4 49.938612972372 23.3950044442615
"4649" 929.6 49.858910528234 23.1562776535718
"4650" 929.8 49.8661152689471 23.0539982846794
"4651" 930 49.8399980838623 22.9366579977302
"4652" 930.2 49.9595872997767 23.1946693889167
"4653" 930.4 49.8791738614895 23.0865928088319
"4654" 930.6 49.840977478303 22.9679487409167
"4655" 930.8 49.860238902303 22.9487179716667
"4656" 931 49.8323430468547 23.0700707569339
"4657" 931.2 49.8530566764047 23.1061495233234
"4658" 931.4 49.7156203417784 23.0675704308019
"4659" 931.6 49.5383867206256 22.9840777731909
"4660" 931.8 49.4043852009697 22.6474359200833
"4661" 932 49.3829473448793 22.5976749465438
"4662" 932.2 49.2877096785789 22.6987179714167
"4663" 932.4 49.2263629488485 22.6252913979167
"4664" 932.6 49.1544219753878 22.4868535644251
"4665" 932.8 49.1747978827168 22.5594606768477
"4666" 933 49.0945128183732 22.6076248539167
"4667" 933.2 49.1150210496134 22.5727232763305
"4668" 933.4 49.0630118275912 22.3369187533234
"4669" 933.6 49.05648253132 22.2717297050184
"4670" 933.8 49.0825997164047 22.2717297050184
"4671" 934 49.1478926791166 22.3369187533234
"4672" 934.2 49.1154638409697 22.3782051505833
"4673" 934.4 49.121425710303 22.5270146745417
"4674" 934.6 49.1415885309927 22.4931476794339
"4675" 934.8 49.0448386196363 22.5128205353333
"4676" 935 48.9716016797945 22.5390048030692
"4677" 935.2 48.951478602762 22.5001051086708
"4678" 935.4 48.951478602762 22.5001051086708
"4679" 935.6 48.951478602762 22.5001051086708
"4680" 935.8 48.935690550303 22.5064102789167
"4681" 936 49.0630118275912 22.5259669934082
"4682" 936.2 49.0630118275912 22.5259669934082
"4683" 936.4 49.0833614676364 22.5320513045833
"4684" 936.6 49.088453568234 22.5395667776236
"4685" 936.8 49.0833614676364 22.5320513045833
"4686" 937 49.1620967622328 22.61437249225
"4687" 937.2 49.183337430303 22.5613553339167
"4688" 937.4 49.2028651412708 22.6677006016586
"4689" 937.6 49.1925095369697 22.7179487406667
"4690" 937.8 49.1925095369697 22.7179487406667
"4691" 938 49.1966517786901 22.6180728100457
"4692" 938.2 49.2016816436363 22.5918803644722
"4693" 938.4 49.1989300116363 22.6538461765
"4694" 938.6 49.206554325303 22.5604968174323
"4695" 938.8 49.183337430303 22.5430403155833
"4696" 939 49.1989300116363 22.6538461765
"4697" 939.2 49.0910246148191 22.6180728100457
"4698" 939.4 49.0661711644966 22.6366832319005
"4699" 939.6 49.0661711644966 22.6366832319005
"4700" 939.8 49.0916163636363 22.6529304255833
"4701" 940 49.0972379773998 22.6863110235134
"4702" 940.2 49.013940085303 22.6025641251667
"4703" 940.4 49.096728685385 22.6577343648183
"4704" 940.6 49.0910246148191 22.6242762839973
"4705" 940.8 48.9677929236363 22.3205128428333
"4706" 941 48.975541772372 22.3605216846063
"4707" 941.2 49.0499532350488 22.356475467815
"4708" 941.4 49.0956583089471 22.2847675146794
"4709" 941.6 49.1688551566188 22.3579622355833
"4710" 941.8 49.1958887341626 22.3039811289167
"4711" 942 49.128304790303 22.2782486098489
"4712" 942.2 49.0448386196363 22.2564102786667
"4713" 942.4 49.0499532350488 22.2260973712048
"4714" 942.6 49.1805391604725 22.330399848493
"4715" 942.8 49.1805391604725 22.330399848493
"4716" 943 49.1349466606478 22.2477895890029
"4717" 943.2 49.128304790303 22.2782486098489
"4718" 943.4 49.121546395917 22.3444669589167
"4719" 943.6 49.023836049964 22.330399848493
"4720" 943.8 49.0618860868547 22.5528293771063
"4721" 944 49.0904134644014 22.42444306572
"4722" 944.2 49.073272150303 22.4026251750278
"4723" 944.4 48.9954673834065 22.3207338861581
"4724" 944.6 48.9956851496473 22.355086193015
"4725" 944.8 49.088453568234 22.3870468835718
"4726" 945 49.0956583089471 22.356475467815
"4727" 945.2 49.2016816436363 22.5125152850278
"4728" 945.4 49.2769894667942 22.57388666225
"4729" 945.6 49.3307129747098 22.5846371368828
"4730" 945.8 49.2649987670772 22.580851966336
"4731" 946 49.357034200303 22.4162660480573
"4732" 946.2 49.4440658394834 22.2668138095724
"4733" 946.4 49.5074185325252 22.0363248083611
"4734" 946.6 49.5818802586901 21.8488420400457
"4735" 946.8 49.676051535303 21.8573718167292
"4736" 947 49.690359457844 21.9578604675232
"4737" 947.2 49.6358280258586 21.9935897655833
"4738" 947.4 49.725408934303 21.9935897655833
"4739" 947.6 49.6174838125252 22.2377900100278
"4740" 947.8 49.5446000832062 22.3451199561747
"4741" 948 49.6547837129697 22.2243589965833
"4742" 948.2 49.840977478303 22.0833333554167
"4743" 948.4 49.8379362008293 22.0205803189167
"4744" 948.6 49.9109912258586 21.9813797533611
"4745" 948.8 50.0079098196363 21.9358974578333
"4746" 949 50.0079098196363 21.9358974578333
"4747" 949.2 49.9528289053907 22.02732795725
"4748" 949.4 49.9933792717065 22.0408232339167
"4749" 949.6 50.1046597309927 22.0488505967615
"4750" 949.8 50.131227212372 22.0687444959856
"4751" 950 50.1046597309927 22.0488505967615
"4752" 950.2 50.1207578235234 21.997935702137
"4753" 950.4 50.0946406384386 21.9523033683234
"4754" 950.6 50.0648085089237 21.9294872014167
"4755" 950.8 50.0271712436363 21.9166666885833
"4756" 951 49.975807446303 22.0588578309167
"4757" 951.2 50.1046597309927 22.0488505967615
"4758" 951.4 49.9836426018284 22.1869839422218
"4759" 951.6 49.938612972372 22.2345269895201
"4760" 951.8 49.9718223240961 22.2411582892615
"4761" 952 49.9186873613375 22.353890384865
"4762" 952.2 50.0001376660925 22.3984480655833
"4763" 952.4 50.0946406384386 22.356475467815
"4764" 952.6 49.8707451335757 22.4504662229167
"4765" 952.8 49.9319711020272 22.5395667776236
"4766" 953 49.9319711020272 22.5395667776236
"4767" 953.2 50.098255070303 22.5338828064167
"4768" 953.4 50.2574227489237 22.5660919765891
"4769" 953.6 50.2164062864434 22.6616059605833
"4770" 953.8 50.2308552675444 22.6257736742615
"4771" 954 50.358072630303 22.5507889771859
"4772" 954.2 50.407813670303 22.6231685207917
"4773" 954.4 50.407813670303 22.6231685207917
"4774" 954.6 50.407813670303 22.6231685207917
"4775" 954.8 50.3624626984512 22.5562678288241
"4776" 955 50.290748624689 22.4861673639167
"4777" 955.2 50.407813670303 22.4789377514167
"4778" 955.4 50.4002856204917 22.462868914577
"4779" 955.6 50.3494063872841 22.4410982324072
"4780" 955.8 50.407813670303 22.3553113776667
"4781" 956 50.3960566972121 22.4015151739167
"4782" 956.2 50.3494063872841 22.4410982324072
"4783" 956.4 50.3494063872841 22.462868914577
"4784" 956.6 50.3494063872841 22.462868914577
"4785" 956.8 50.3624626984512 22.4779202503981
"4786" 957 50.3624626984512 22.4779202503981
"4787" 957.2 50.358072630303 22.4472386812244
"4788" 957.4 50.3712117729445 22.462868914577
"4789" 957.6 50.4195335843771 22.5562678288241
"4790" 957.8 50.4935004562679 22.71558706725
"4791" 958 50.5291356266667 22.8210955939167
"4792" 958.2 50.3703345447858 22.8048187672787
"4793" 958.4 50.4341640445403 22.728053043154
"4794" 958.6 50.2374971378892 22.599248475296
"4795" 958.8 50.0785350409697 22.6217948944167
"4796" 959 50.110637414303 22.82692309975
"4797" 959.2 50.1134792637456 22.872110153179
"4798" 959.4 50.2713597883358 22.9225515151462
"4799" 959.6 50.3371251930616 22.9374447621063
"4800" 959.8 50.4461916955662 23.0529689839167
"4801" 960 50.3981320021549 22.9123931853056
"4802" 960.2 50.6271937852121 22.7721445449167
"4803" 960.4 50.786163070303 22.6437729164167
"4804" 960.6 50.8475652288215 22.6702279428982
"4805" 960.8 50.8073194861521 22.5862361135393
"4806" 961 50.8505027008912 22.5214932351912
"4807" 961.2 50.8500402417316 22.5221088660595
"4808" 961.4 50.8051817032442 22.4385369756814
"4809" 961.6 50.9369198574217 22.2065406567133
"4810" 961.8 50.9817625714351 22.078253529577
"4811" 962 51.1474333751306 21.969274999865
"4812" 962.2 51.0677309309927 21.9228559016753
"4813" 962.4 51.1208658937513 21.8565429042615
"4814" 962.6 51.0810146716823 21.883068103227
"4815" 962.8 51.102600750303 21.9157509376667
"4816" 963 51.1875261197575 21.8280885999167
"4817" 963.2 51.1665136572121 21.7651515369167
"4818" 963.4 51.0762525759634 21.7734639791997
"4819" 963.6 51.0345215792685 21.7637047078822
"4820" 963.8 51.0283300052183 21.4438287915438
"4821" 964 50.9923135644966 21.507650972707
"4822" 964.2 51.0022128201335 21.3721208384082
"4823" 964.4 51.0608676649697 21.28846155975
"4824" 964.6 51.0972503547475 21.2976190689167
"4825" 964.8 51.1239146211227 21.3084279321954
"4826" 965 51.1428602840735 21.2453762297363
"4827" 965.2 51.0418167483358 21.2642917404741
"4828" 965.4 50.9348935240961 20.9546861394339
"4829" 965.6 50.8854873306539 20.75202431225
"4830" 965.8 50.7232858653907 20.6845479289167
"4831" 966 50.5629487847858 20.3910256614167
"4832" 966.2 50.5828743958203 20.2053492686581
"4833" 966.4 50.6827354990749 19.9490553505833
"4834" 966.6 50.7322560979394 19.7721445419167
"4835" 966.8 50.669218710303 19.6217948914167
"4836" 967 50.3688710818284 19.651129963154
"4837" 967.2 50.283990230303 19.5663842003574
"4838" 967.4 50.1929362259394 19.1847319539167
"4839" 967.6 50.3177822022328 18.7344804505833
"4840" 967.8 50.3695965591919 18.3183760866944
"4841" 968 50.3296953042013 18.1974141859506
"4842" 968.2 50.2650445673522 17.9603825316216
"4843" 968.4 50.0271712436363 17.79945056725
"4844" 968.6 49.7568354681977 17.8707827439167
"4845" 968.8 49.4221231225064 17.2978053193404
"4846" 969 49.1216629199582 16.9228558966753
"4847" 969.2 49.059513990303 16.5586080751667
"4848" 969.4 49.027552726303 15.950197254609
"4849" 969.6 49.254707885303 15.5472756565729
"4850" 969.8 49.5485540412121 15.32692309225
"4851" 970 49.8112098230303 15.0879953530834
"4852" 970.2 50.181663915303 15.0244391175885
"4853" 970.4 50.2164062864434 15.0570175589167
"4854" 970.6 50.1494659991919 15.0705128355833
"4855" 970.8 50.118892310303 14.9667277316944
"4856" 971 50.440489300303 14.7359775788385
"4857" 971.2 50.756205786432 14.7582713133522
"4858" 971.4 50.9733464576714 14.80060730225
"4859" 971.6 51.0670776322702 14.7195250252281
"4860" 971.8 51.5390894715933 14.7706782612554
"4861" 972 51.824904150303 14.65890689725
"4862" 972.2 52.1774861489471 14.4425250035777
"4863" 972.4 52.3668357408115 14.2730334779845
"4864" 972.6 52.6458828781719 13.8115805098183
"4865" 972.8 52.7971474569697 13.6541514178056
"4866" 973 52.8778619956364 13.63461539825
"4867" 973.2 52.8644095725252 13.4465812100278
"4868" 973.4 52.8888685236363 13.4893162528056
"4869" 973.6 52.884282470303 13.6474359110833
"4870" 973.8 52.9595771277576 13.5623543259167
"4871" 974 53.104413030303 13.6190476326667
"4872" 974.2 53.213055052372 13.8459328166753
"4873" 974.4 53.2817682201212 13.8141025779167
"4874" 974.6 53.385079494303 13.6666666803333
"4875" 974.8 53.4986554771996 13.4016357340029
"4876" 975 53.7444046799582 13.2358532404684
"4877" 975.2 53.9341879588276 13.0486549100642
"4878" 975.4 53.8997312267942 12.9922402289167
"4879" 975.6 53.9188073399804 12.8724152320618
"4880" 975.8 53.9500812649697 12.82692308975
"4881" 976 53.9026118539096 12.5568516308839
"4882" 976.2 53.8152512969697 12.4871794996667
"4883" 976.4 53.9471628673939 12.1777389399167
"4884" 976.6 53.9335231987241 12.1015519689167
"4885" 976.8 53.9926305123369 12.0566058356116
"4886" 977 53.9926305123369 12.0566058356116
"4887" 977.2 53.9237351792685 12.0886383852098
"4888" 977.4 53.9261504048485 12.0238927859167
"4889" 977.6 53.9261504048485 12.0238927859167
"4890" 977.8 54.0432888454754 11.9692749898649
"4891" 978 54.2038589741626 11.88562754225
"4892" 978.2 54.2575506628956 12.0149572769722
"4893" 978.4 54.459591790303 12.0599816970417
"4894" 978.6 54.4924296627558 12.1871069304261
"4895" 978.8 54.6475782855757 12.1357808979167
"4896" 979 54.728934230303 12.0552268365128
"4897" 979.2 54.8085364954011 12.0539215806814
"4898" 979.4 54.8999735959171 11.78441296725
"4899" 979.6 54.8218511387776 11.613320307137
"4900" 979.8 54.8056884545653 11.4093106461298
"4901" 980 55.126862550303 11.0228937839167
"4902" 980.2 55.3251698220272 10.7690097366753
"4903" 980.4 55.5487794569697 10.5630904289167
"4904" 980.6 55.5842027654754 10.536914245727
"4905" 980.8 55.6129842036364 10.307692318
"4906" 981 55.7555405055573 9.93796176569633
"4907" 981.2 55.9171673476801 9.67538882850684
"4908" 981.4 55.966110310303 9.57371795829167
"4909" 981.6 56.1015932079301 9.11006085222175
"4910" 981.8 55.999265220467 8.84941152629372
"4911" 982 56.0497869883358 8.51523750326094
"4912" 982.2 56.2125912445403 8.12570622281498
"4913" 982.4 56.2854444450399 7.80330635058334
"4914" 982.6 56.1487617447858 7.34725907012356
"4915" 982.8 55.9008700032063 6.63792391069087
"4916" 983 55.946848886303 6.03846154450001
"4917" 983.2 55.7913307221549 5.31267806799074
"4918" 983.4 55.677188950303 5.00641026141667
"4919" 983.6 55.5177840620272 4.7743147704684
"4920" 983.8 55.1676932186901 4.64660877222312
"4921" 984 55.0077755260408 4.38535099219537
"4922" 984.2 54.9266576013375 4.21065429245115
"4923" 984.4 55.1403951666965 4.01334594768716
"4924" 984.6 55.2070796187776 3.94708822645905
"4925" 984.8 55.3933363860925 3.86943320225
"4926" 985 55.3620020121212 3.54137529491667
"4927" 985.2 55.4181560068547 3.08333333641667
"4928" 985.4 55.6900298996363 2.80128205408333
"4929" 985.6 55.7424819130149 2.6824206893404
"4930" 985.8 55.7988400492504 2.00033738391667
"4931" 986 55.7303239130617 1.57802829512356
"4932" 986.2 55.5596616174216 1.13092133967938
"4933" 986.4 55.3392692310047 0.79251012225
"4934" 986.6 55.1064800910437 0.383903134287036
"4935" 986.8 54.9743159341626 0.185222672250005
"4936" 987 54.989280950303 0.116300366416669
"4937" 987.2 55.0329275268547 0.0594606543477074
"4938" 987.4 55.1657649337513 0.218611848140803
"4939" 987.6 55.4591350936993 0.198717948916672
"4940" 987.8 55.5709190247858 0.0263041556408033
"4941" 988 55.5744613556364 0
"4942" 988.2 55.588290070303 0.16321499030129
"4943" 988.4 55.3740583430899 0.375262715801918
"4944" 988.6 55.1614798561095 0.546112490206995
"4945" 988.8 54.961764630303 0.400183150583336
"4946" 989 54.791163446303 0.647435898083335
"4947" 989.2 54.7274014909927 0.802166225382184
"4948" 989.4 54.6609827875444 1.06741821503736
"4949" 989.6 54.3457852562679 1.08265857058333
"4950" 989.8 54.2093356040961 1.1204686129684
"4951" 990 53.8978002569697 1.16330891447223
"4952" 990.2 54.0415467155489 1.33364859317897
"4953" 990.4 54.073122820467 1.42192097662159
"4954" 990.6 53.9772918480808 1.59065934225001
"4955" 990.8 53.976257046303 1.64842209237821
"4956" 991 53.757925630303 1.81959707141666
"4957" 991.2 53.55505311311 1.91261808558333
"4958" 991.4 53.6447766247858 1.91622458193391
"4959" 991.6 53.4986554771996 1.85654288426149
"4960" 991.8 53.2647745345653 1.78131568063799
"4961" 992 52.7455349245403 1.92622772900141
"4962" 992.2 52.4669516169697 1.99358974558333
"4963" 992.4 52.0884815313556 2.30398110891667
"4964" 992.6 51.9818490865993 2.44943020187963
"4965" 992.8 51.928090350303 2.43772894016667
"4966" 993 51.8311175128837 2.60566584214248
"4967" 993.2 51.929372890642 2.58463711688278
"4968" 993.4 51.8501650342374 2.613598153097
"4969" 993.6 51.8575506316589 2.49337244925566
"4970" 993.8 51.7029151316364 2.41025641266667
"4971" 994 51.5410515860925 2.39844804558334
"4972" 994.2 51.501587390303 2.39652014891666
"4973" 994.4 51.439675670303 2.48685354442514
"4974" 994.6 51.6217836790303 2.49242424491666
"4975" 994.8 51.6123642992685 2.67219275245115
"4976" 995 51.680443470303 2.92536630329166
"4977" 995.2 51.412159350303 3.13141025954167
"4978" 995.4 51.3315413601276 3.19466936891667
"4979" 995.6 51.376523460467 3.46479613629373
"4980" 995.8 51.3400476151306 3.54089301857184
"4981" 996 51.3068382634065 3.45468612193391
"4982" 996.2 51.247061430303 3.49447392038218
"4983" 996.4 51.2736289116823 3.51436781960633
"4984" 996.6 51.472322151659 3.51032160281498
"4985" 996.8 51.5592293365099 3.67351901339943
"4986" 997 51.4662431516823 3.67351901339943
"4987" 997.2 51.4330337999582 3.71993811158909
"4988" 997.4 51.4046548993939 3.75815851191667
"4989" 997.6 51.322731310303 3.74954212829166
"4990" 997.8 51.308973150303 3.69459707329166
"4991" 998 51.2599023796363 3.60897436258334
"4992" 998.2 51.2031318667942 3.49156545558333
"4993" 998.4 51.1112841791555 3.49001681727733
"4994" 998.6 50.8653350273939 3.63927739291667
"4995" 998.8 50.8086979875444 3.77298850952012
"4996" 999 50.3597728821063 4.01334594768716
"4997" 999.2 50.0714503792685 4.17749779374426
"4998" 999.4 49.8655523985789 4.36317418650287
"4999" 999.6 49.6862218992685 4.59526967745115
"5000" 999.8 49.7159414547098 4.54682747086582
"5001" 1000 49.678631190303 4.97206960204167
"5002" 1000.2 49.5002495296134 5.03293546038218
"5003" 1000.4 49.2212909751306 5.19871795391667
"5004" 1000.6 48.974213398303 5.19871795391667
"5005" 1000.8 48.782927532372 5.11914235702012
"5006" 1001 48.6297738161854 4.98001508793628
"5007" 1001.2 48.316573350303 5.07509158016667
"5008" 1001.4 47.745609710303 5.57646520704166
"5009" 1001.6 47.2278442889697 6.32051282683333
"5010" 1001.8 46.9099200951306 6.51171530270978
"5011" 1002 46.328519230303 6.76465202141666
"5012" 1002.2 46.2533589117845 6.78703704382407
"5013" 1002.4 46.129025910303 6.75778388954167
"5014" 1002.6 46.039718555917 6.64271255725
"5015" 1002.8 45.750676510303 6.51739927391667
"5016" 1003 45.3810823030303 6.30361305991667
"5017" 1003.2 45.2627362496134 6.39235190736495
"5018" 1003.4 45.3116892940067 6.53774929428704
"5019" 1003.6 45.441117910303 6.99130037329167
"5020" 1003.8 45.0896191128837 7.46298594625538
"5021" 1004 44.4565339510303 8.12878788691666
"5022" 1004.2 43.9368924169697 8.25122100947222
"5023" 1004.4 43.523230406303 8.71794872666667
"5024" 1004.6 43.1667361817784 9.10161833612979
"5025" 1004.8 42.9366324935757 9.23368299291666
"5026" 1005 42.902737390303 9.19597070516667
"5027" 1005.2 42.8251698330616 9.44274978839943
"5028" 1005.4 42.945387686303 9.85256411241667
"5029" 1005.6 42.8951816794834 10.5076713009659
"5030" 1005.8 42.8426600916364 11.17307693425
"5031" 1006 42.8384535737513 11.7504420983994
"5032" 1006.2 42.9058854438623 12.2000217418828
"5033" 1006.4 43.1065753924083 12.37145750225
"5034" 1006.6 43.1403673643381 12.5468960989167
"5035" 1006.8 43.310026368234 13.0236516487443
"5036" 1007 43.446184710303 13.2179487311667
"5037" 1007.2 43.5203885568604 13.4017444438347
"5038" 1007.4 43.5330189988276 13.2062841662118
"5039" 1007.6 43.5645951037456 13.19367382572
"5040" 1007.8 43.5735586432062 13.2632340910134
"5041" 1008 43.581014678303 13.2164694412244
"5042" 1008.2 43.7481646628454 13.0865927988319
"5043" 1008.4 43.7672084436363 13.1153846285
"5044" 1008.6 44.1004089392685 13.3751105350374
"5045" 1008.8 44.4192187158203 13.5806808270201
"5046" 1009 44.4075048717576 13.5973193609167
"5047" 1009.2 44.443651310303 13.7632784020417
"5048" 1009.4 44.3568783538118 13.8559379355833
"5049" 1009.6 44.244157990303 14.0929487320417
"5050" 1009.8 44.1774054362289 14.2015669657685
"5051" 1010 44.072180990303 14.4913003807917
"5052" 1010.2 43.982752950303 14.6973443370417
"5053" 1010.4 43.7824148310048 14.7871120255833
"5054" 1010.6 43.6828717001335 15.0096697238319
"5055" 1010.8 43.4397642356364 15.2243589895833
"5056" 1011 43.226054150303 15.3154762057917
"5057" 1011.2 43.3008485110303 15.5134032789167
"5058" 1011.4 43.1605279984386 15.5377010151031
"5059" 1011.6 42.9124147401335 15.6876358262048
"5060" 1011.8 42.694989174303 15.9358974518333
"5061" 1012 42.474951889964 16.2352238319675
"5062" 1012.2 42.1811335577607 16.6850282652726
"5063" 1012.4 42.0850440809697 17.0384615555
"5064" 1012.6 41.8968227973206 17.3984480605833
"5065" 1012.8 41.8973767640735 17.8153636159659
"5066" 1013 42.0879222247858 18.5143678346063
"5067" 1013.2 41.9238563748644 19.23380568725
"5068" 1013.4 41.8292388534609 19.6116734339167
"5069" 1013.6 41.848814892372 19.575375793227
"5070" 1013.8 41.985789857844 19.6123371360478
"5071" 1014 41.8285515591166 19.7358757259506
"5072" 1014.2 41.5058330630899 19.8141025839167
"5073" 1014.4 41.2769814836363 19.7347375044722
"5074" 1014.6 40.9684651684848 19.8630536329167
"5075" 1014.8 40.6785391142375 19.858238775638
"5076" 1015 40.576232534303 20.0256410456667
"5077" 1015.2 40.4182235645403 20.2704259220523
"5078" 1015.4 40.3438324021063 20.4257040977691
"5079" 1015.6 40.2027567875912 20.831051737476
"5080" 1015.8 39.8697626777606 21.5546501736624
"5081" 1016 39.6218600419159 22.0783705762554
"5082" 1016.2 39.4077061449697 22.4551282275833
"5083" 1016.4 39.2880825643381 22.7493252589167
"5084" 1016.6 38.8838389408115 22.9692525218828
"5085" 1016.8 38.541400670303 23.2206959939167
"5086" 1017 38.3086979985789 23.6005747362443
"5087" 1017.2 37.9632081665742 24.2404389638319
"5088" 1017.4 37.4767220755489 25.11675076072
"5089" 1017.6 36.8254523814141 26.1022588783611
"5090" 1017.8 36.2641996466965 27.0902690476872
"5091" 1018 35.6003646676363 27.5448718224167
"5092" 1018.2 34.8812715049697 27.9294872074167
"5093" 1018.4 34.3306393680808 28.2206959989167
"5094" 1018.6 34.0594507476363 28.5512820798333
"5095" 1018.8 34.041241860467 28.5845943959658
"5096" 1019 33.8628101082691 28.562472866459
"5097" 1019.2 33.870505350303 28.3168498451667
"5098" 1019.4 33.8918542192685 28.3485853510718
"5099" 1019.6 33.9023069988276 28.5467633744904
"5100" 1019.8 34.0129839225064 28.8623424886624
"5101" 1020 33.931041254303 29.2628205420833
"5102" 1020.2 33.7988680344409 29.8605216921063
"5103" 1020.4 33.6259651515933 30.3413978798038
"5104" 1020.6 33.199107142303 30.86538464625
"5105" 1020.8 32.7789469272522 31.3786397532387
"5106" 1021 32.563480150303 31.9560124103822
"5107" 1021.2 32.6483610018284 32.1217949039167
"5108" 1021.4 32.5424676877576 32.4994172819167
"5109" 1021.6 32.453414870303 32.9528388607917
"5110" 1021.8 31.967466275586 33.2756410589167
"5111" 1022 31.758627790303 33.5984432570417
"5112" 1022.2 31.852289110303 33.719428041609
"5113" 1022.4 32.024160278303 33.7217949055167
"5114" 1022.6 32.274558790303 33.7564102901667
"5115" 1022.8 32.5925539978502 33.9795597824072
"5116" 1023 33.024378510303 34.6011905107917
"5117" 1023.2 33.1041517011802 34.9895411955833
"5118" 1023.4 33.2903263389822 35.1769473017468
"5119" 1023.6 33.410982806303 35.1078088929167
"5120" 1023.8 33.2757894152087 35.0172956325016
"5121" 1024 33.202959427103 34.7525641373167
"5122" 1024.2 33.471518710303 34.4775641370417
"5123" 1024.4 33.6786152239872 34.2675438939167
"5124" 1024.6 33.7922261640961 34.1774978237443
"5125" 1024.8 33.7975171455573 34.0579096385777
"5126" 1025 34.1305112553878 34.0057583999336
"5127" 1025.2 34.634083230303 34.0380036970417
"5128" 1025.4 34.9154013966188 34.19331987225
"5129" 1025.6 34.984916310303 34.3264652357917
"5130" 1025.8 35.3449603618284 34.703281216798
"5131" 1026 35.605456768234 35.1987179839167
"5132" 1026.2 35.9832277096013 35.65080975225
"5133" 1026.4 36.0836714330616 36.2597259425374
"5134" 1026.6 36.2126444790303 36.5203963069167
"5135" 1026.8 36.3635305801335 36.6785093804421
"5136" 1027 36.5576912324083 36.7169366089167
"5137" 1027.2 36.718444470303 36.5792124907917
"5138" 1027.4 37.008424150303 36.5596647308397
"5139" 1027.6 37.255012710303 36.5723443589167
"5140" 1027.8 37.7325459364848 36.7651515519167
"5141" 1028 37.984195190303 36.8402015020417
"5142" 1028.2 37.936041630303 36.8127289745417
"5143" 1028.4 37.991074270303 36.8264652382917
"5144" 1028.6 38.0057079495757 36.8141026009167
"5145" 1028.8 38.0897577997575 36.5064102929167
"5146" 1029 38.475255670303 36.4561144348782
"5147" 1029.2 38.582675150303 36.0984432595417
"5148" 1029.4 38.5520319757576 35.9819347679167
"5149" 1029.6 38.7691607553939 36.0099067959167
"5150" 1029.8 38.8626791843771 36.0106837966944
"5151" 1030 38.7947197741626 35.8802294555833
"5152" 1030.2 38.5716927594258 35.9072200089167
"5153" 1030.4 38.518198349625 35.9223164201031
"5154" 1030.6 38.314391030303 35.8443223801667
"5155" 1030.8 38.2178507211505 35.818013942815
"5156" 1031 38.2487069115933 35.657775056336
"5157" 1031.2 38.149293110303 35.6098585678822
"5158" 1031.4 38.3232672625611 35.3910256764167
"5159" 1031.6 38.534521590303 35.3910256764167
"5160" 1031.8 38.8487869292504 35.5226046239167
"5161" 1032 39.0312635776714 35.6440621139167
"5162" 1032.2 39.2454432397575 35.6043123899167
"5163" 1032.4 39.4164920576714 35.7182861355833
"5164" 1032.6 39.7258763340067 35.768518554287
"5165" 1032.8 40.053210790303 35.9605523042051
"5166" 1033 40.4505263987241 36.25809720225
"5167" 1033.2 40.715189950303 36.5242674357917
"5168" 1033.4 41.0313728495623 36.7799145666944
"5169" 1033.6 41.1996022564848 36.7651515519167
"5170" 1033.8 41.394102230303 37.084812660359
"5171" 1034 41.4451367725252 37.2642450515093
"5172" 1034.2 41.4727642695757 37.4784382659167
"5173" 1034.4 41.341186230303 37.5476190851667
"5174" 1034.6 41.3020840913556 37.5873819539167
"5175" 1034.8 41.1740500643771 37.5491453366944
"5176" 1035 41.2412585418819 37.6818488905833
"5177" 1035.2 41.1669162036363 37.7628205505833
"5178" 1035.4 41.0821174816238 37.9418239373129
"5179" 1035.6 40.9243649384512 38.1260684141944
"5180" 1035.8 40.7642762669132 38.3864624460353
"5181" 1036 40.912566630303 38.6158777506474
"5182" 1036.2 40.86406362502 38.5296323558978
"5183" 1036.4 40.9529003814141 38.5534188419722
"5184" 1036.6 41.060731430303 38.4531558569936
"5185" 1036.8 41.3557536938324 38.6979638396029
"5186" 1037 41.4034600071451 38.78846157725
"5187" 1037.2 41.4494170889697 38.9743590133333
"5188" 1037.4 41.5167213751306 39.0249779346925
"5189" 1037.6 41.577826582303 39.0518648409167
"5190" 1037.8 41.6377510125252 39.1944444836389
"5191" 1038 41.595712190303 39.3539377682917
"5192" 1038.2 41.5988390448485 39.3875291769167
"5193" 1038.4 41.5077850404848 39.4224942119167
"5194" 1038.6 41.357061030303 39.7105523079551
"5195" 1038.8 41.3536936484848 39.8141026039167
"5196" 1039 41.4937767321212 40.0378788279167
"5197" 1039.2 41.7653528989823 40.5615626917469
"5198" 1039.4 41.8598429035106 40.6341316323129
"5199" 1039.6 42.2222087670303 40.7861305769167
"5200" 1039.8 42.8384535737513 41.0342617563305
"5201" 1040 43.4151705530149 41.5937636226455
"5202" 1040.2 44.0572971626666 41.6322844239167
"5203" 1040.4 44.545414252372 41.4122458415891
"5204" 1040.6 45.1404766362289 41.5519943435463
"5205" 1040.8 46.0536108110437 41.9579772499352
"5206" 1041 46.3603668228956 42.2428775351204
"5207" 1041.2 46.431705430303 42.2728938151667
"5208" 1041.4 46.4649147820272 42.5528293971063
"5209" 1041.6 46.6309615406478 42.9241821826236
"5210" 1041.8 46.940757350303 43.3374542557917
"5211" 1042 47.2935725380996 44.2991091273065
"5212" 1042.2 47.3305718836363 45.2179487631667
"5213" 1042.4 47.0157615128837 45.8935070764973
"5214" 1042.6 46.7848315369697 46.7820513288333
"5215" 1042.8 46.431705430303 47.2179487651667
"5216" 1043 46.353455895303 47.7528045349323
"5217" 1043.2 46.255414430981 48.4320947898489
"5218" 1043.4 46.1660306165099 49.1178161410718
"5219" 1043.6 46.3432923365325 49.4168768884249
"5220" 1043.8 46.5668733180223 49.5846829105833
"5221" 1044 46.6479740506539 49.5307018039167
"5222" 1044.2 46.624319670303 49.4743590238333
"5223" 1044.4 46.4121175414895 49.5011951820523
"5224" 1044.6 46.3097164116364 49.51923081875
"5225" 1044.8 46.1272506638514 49.584574077707
"5226" 1045 46.064534535303 49.5917468444635
"5227" 1045.2 46.0831653769697 49.5760073755833
"5228" 1045.4 46.046476950303 49.6187424183611
"5229" 1045.6 46.0278368625611 49.6155914474651
"5230" 1045.8 45.598096260467 49.9906473808019
"5231" 1046 45.5412592716145 50.3311265740806
"5232" 1046.2 45.5096831666965 50.6337747458839
"5233" 1046.4 45.4557932809697 50.63461543525
"5234" 1046.6 44.9602589411227 50.9805591094085
"5235" 1046.8 44.2426293058586 51.7188645205833
"5236" 1047 43.759182850303 52.9030449246979
"5237" 1047.2 42.7428508945454 53.7243590280833
"5238" 1047.4 42.2614542658586 53.8495116533611
"5239" 1047.6 41.658483795303 53.9967949257917
"5240" 1047.8 41.5136218356364 54.1474359515833
"5241" 1048 41.269643798303 54.1454635649936
"5242" 1048.2 41.038506710303 54.0998169039167
"5243" 1048.4 40.635220645303 54.0028045411823
"5244" 1048.6 40.378115030303 54.0876068916944
"5245" 1048.8 40.2423678516364 54.1794872336667
"5246" 1049 40.323082390303 54.2463370505833
"5247" 1049.2 40.4196150539096 54.4547079149003
"5248" 1049.4 40.5080281476801 54.5934216603101
"5249" 1049.6 40.4979441657869 54.5101323952876
"5250" 1049.8 40.412510430303 54.5316506955573
"5251" 1050 40.3743196758203 54.4891689315891
"5252" 1050.2 40.207857800303 54.4955930032135
"5253" 1050.4 40.0887192509927 54.3896994354684
"5254" 1050.6 39.503611985303 54.6398237725885
"5255" 1050.8 39.0288981396363 54.9935897985833
"5256" 1051 38.6277220290127 55.1739041081102
"5257" 1051.2 38.4825463191919 55.1254579305833
"5258" 1051.4 38.1244396599804 55.0684450509328
"5259" 1051.6 37.7839902413375 55.099248507796
"5260" 1051.8 37.291849074174 55.434450014078
"5261" 1052 36.946243512926 55.6968264533429
"5262" 1052.2 36.5398215794556 55.870165201459
"5263" 1052.4 36.3130373556364 55.8525641584167
"5264" 1052.6 36.0052755863686 55.9112022417036
"5265" 1052.8 35.946267740303 56.1001603125104
"5266" 1053 35.856562318045 56.3215467891586
"5267" 1053.2 35.8095037358768 56.2390710944904
"5268" 1053.4 35.9391263225064 56.0201000125607
"5269" 1053.6 35.8828655529697 56.0128205688333
"5270" 1053.8 35.9484385975161 55.9805591144085
"5271" 1054 35.722353686303 55.9551282610833
"5272" 1054.2 35.6266679025611 56.0051696176263
"5273" 1054.4 35.613731885385 55.9931694549003
"5274" 1054.6 35.2921818836363 56.0512821073333
"5275" 1054.8 35.260079510303 56.202629347815
"5276" 1055 35.3710775469132 56.2808562057811
"5277" 1055.2 35.3862750468547 56.2928824612443
"5278" 1055.4 35.0342559185789 56.3525641589167
"5279" 1055.6 34.9221597910048 56.21761139225
"5280" 1055.8 34.8427486569697 56.1666667228333
"5281" 1056 35.0903178072522 56.1569970140014
"5282" 1056.2 34.9336146967437 56.1961104429845
"5283" 1056.4 34.843274925385 56.0625263276052
"5284" 1056.6 34.8879096228454 55.9549109642557
"5285" 1056.8 34.8879096228454 55.9549109642557
"5286" 1057 34.9064271352211 55.9301177524413
"5287" 1057.2 34.9064271352211 55.9301177524413
"5288" 1057.4 34.8947766413375 55.9812113733994
"5289" 1057.6 34.9356765797767 55.9881916889167
"5290" 1057.8 34.8947766413375 55.9812113733994
"5291" 1058 34.9356765797767 55.9881916889167
"5292" 1058.2 34.9662611780996 55.9483920594251
"5293" 1058.4 34.990419574303 55.9294872354167
"5294" 1058.6 34.990419574303 55.9294872354167
"5295" 1058.8 34.990419574303 55.9294872354167
"5296" 1059 34.8872777554643 56.0051696176263
"5297" 1059.2 34.9115394569697 55.98626379225
"5298" 1059.4 34.9115394569697 55.98626379225
"5299" 1059.6 34.9431980186901 55.9927626697231
"5300" 1059.8 34.913373878303 55.9679487739167
"5301" 1060 34.9253727981719 55.9553384334249
"5302" 1060.2 34.893491118045 55.9741522478683
"5303" 1060.4 34.9253727981719 55.9553384334249
"5304" 1060.6 34.893491118045 55.9741522478683
"5305" 1060.8 34.9569489030899 56.0310004763757
"5306" 1061 35.0167773124083 56.1501350089167
"5307" 1061.2 35.1099056960657 56.1700348236624
"5308" 1061.4 35.1400903116145 56.0940521788347
"5309" 1061.6 35.1573519156364 56.0448718509167
"5310" 1061.8 35.1573519156364 56.0448718509167
"5311" 1062 35.1047454457869 56.0920182529489
"5312" 1062.2 35.0209721778892 56.2332007635718
"5313" 1062.4 35.0184955482691 56.2482616816285
"5314" 1062.6 35.1380904916364 56.1474359535833
"5315" 1062.8 35.0363984573998 56.1540529924651
"5316" 1063 35.0327315548932 56.0814418383429
"5317" 1063.2 34.9742648315933 56.042390461336
"5318" 1063.4 34.9479116040961 56.113837368227
"5319" 1063.6 34.9678372151306 56.2000442648649
"5320" 1063.8 34.8369597044014 56.201240073015
"5321" 1064 34.7347679466667 56.1847319909167
"5322" 1064.2 34.448348070303 56.4075092139167
"5323" 1064.4 34.3696333516145 56.5921606282609
"5324" 1064.6 34.3068022547098 56.5285745893404
"5325" 1064.8 34.2415092919979 56.4959800651878
"5326" 1065 34.2415092919979 56.4959800651878
"5327" 1065.2 34.181439766303 56.3974359538333
"5328" 1065.4 34.0671138948191 56.4952440598038
"5329" 1065.6 34.1566284404725 56.5416123990014
"5330" 1065.8 34.131910390303 56.4624542689167
"5331" 1066 34.386436350303 56.5311355876666
"5332" 1066.2 34.3540791962289 56.537749344287
"5333" 1066.4 34.3102920509927 56.5515031511581
"5334" 1066.6 34.2219214031844 56.4764233506963
"5335" 1066.8 34.3002729584386 56.3851586830692
"5336" 1067 34.2610971808115 56.3721208734082
"5337" 1067.2 34.2903664399582 56.3790893578822
"5338" 1067.4 34.2741557733539 56.3330074444251
"5339" 1067.6 34.29362911311 56.3255736055833
"5340" 1067.8 34.181439766303 56.3974359538333
"5341" 1068 34.1641709034065 56.4056145568477
"5342" 1068.2 34.2117528270243 56.3777848399003
"5343" 1068.4 34.2801123243381 56.3660594355833
"5344" 1068.6 34.2071216649697 56.3974359538333
"5345" 1068.8 34.2071216649697 56.3974359538333
"5346" 1069 34.2071216649697 56.3974359538333
"5347" 1069.2 34.2903664399582 56.3790893578822
"5348" 1069.4 34.2598371411802 56.39979762725
"5349" 1069.6 34.336859532372 56.3989832571063
"5350" 1069.8 34.3263901435234 56.3851586830692
"5351" 1070 34.297008310303 56.4056145568477
"5352" 1070.2 34.2598371411802 56.39979762725
"5353" 1070.4 34.2598371411802 56.39979762725
"5354" 1070.6 34.2598371411802 56.39979762725
"5355" 1070.8 34.1892749218284 56.4438288265438
"5356" 1071 34.1774546440961 56.5713970503822
"5357" 1071.2 34.214459350303 56.5586081151667
"5358" 1071.4 34.214459350303 56.5586081151667
"5359" 1071.6 34.2125283804784 56.5752362239167
"5360" 1071.8 34.1744356121212 56.5553613619167
"5361" 1072 34.2153921069132 56.5090178748489
"5362" 1072.2 34.2135421396363 56.4294872359167
"5363" 1072.4 34.2438733475444 56.3525641589167
"5364" 1072.6 34.2395619580223 56.3728070739167
"5365" 1072.8 34.1840965144409 56.3989832571063
"5366" 1073 34.181439766303 56.3974359538333
"5367" 1073.2 34.1892749218284 56.3786397782387
"5368" 1073.4 34.162178342303 56.3717949281667
"5369" 1073.6 34.1233397332539 56.3462589886708
"5370" 1073.8 34.0665027444014 56.3840900101462
"5371" 1074 34.1370405516589 56.3916775878997
"5372" 1074.2 34.0432466925252 56.5051893116944
"5373" 1074.4 34.1239819591166 56.4177532072218
"5374" 1074.6 34.1370405516589 56.3916775878997
"5375" 1074.8 34.0979735956364 56.4102564666667
"5376" 1075 34.0977521999582 56.4056145568477
"5377" 1075.2 34.1370405516589 56.3916775878997
"5378" 1075.4 34.0530302729697 56.3717949281667
"5379" 1075.6 34.0979735956364 56.36538467175
"5380" 1075.8 34.0530302729697 56.3717949281667
"5381" 1076 34.1370405516589 56.3916775878997
"5382" 1076.2 34.1641709034065 56.3989832571063
"5383" 1076.4 34.0446172371996 56.4122458565891
"5384" 1076.6 34.0129839225064 56.3851586830692
"5385" 1076.8 34.0129839225064 56.3851586830692
"5386" 1077 33.921917421882 56.42004054225
"5387" 1077.2 33.921917421882 56.42004054225
"5388" 1077.4 33.7056488015311 56.46052637225
"5389" 1077.6 33.6992399792685 56.3923519573649
"5390" 1077.8 33.7061069977606 56.4112343023912
"5391" 1078 33.6292789449697 56.51923082575
"5392" 1078.2 33.4691049980223 56.60222677725
"5393" 1078.4 33.5637225194258 56.48076928725
"5394" 1078.6 33.5464769613375 56.5316092519339
"5395" 1078.8 33.4691049980223 56.60222677725
"5396" 1079 33.276152838303 56.5512821078333
"5397" 1079.2 32.9551291049697 56.6794872361667
"5398" 1079.4 32.775355814303 57.0256410826667
"5399" 1079.6 32.6940660757267 57.1609083578997
"5400" 1079.8 32.6744781869132 57.1348327385777
"5401" 1080 32.6256137761095 56.9915219759328
"5402" 1080.2 32.563480150303 56.9704708430151
"5403" 1080.4 32.563480150303 56.972911554078
"5404" 1080.6 32.5129583824342 57.0650483967036
"5405" 1080.8 32.3678085414141 57.1584249655833
"5406" 1081 32.3171865319424 57.0146070347363
"5407" 1081.2 32.2098277752211 56.8191467571134
"5408" 1081.4 32.1593060073522 56.7687053951462
"5409" 1081.6 32.1529907863686 56.7939260761298
"5410" 1081.8 32.2516285236363 56.8959097028055
"5411" 1082 32.2963055593353 56.811621231336
"5412" 1082.2 32.190290060303 56.8092949286042
"5413" 1082.4 32.2500739292861 56.6915472101031
"5414" 1082.6 32.0719817447858 56.8233864405546
"5415" 1082.8 31.881922070303 57.0389546921474
"5416" 1083 31.7619563773998 57.0969810331102
"5417" 1083.2 31.609298838303 57.1277120886859
"5418" 1083.4 31.4322536614141 57.1584249655833
"5419" 1083.6 30.9583614836363 57.2820513393333
"5420" 1083.8 30.4198700599804 57.2706783037554
"5421" 1084 29.8606674277224 57.2830852516586
"5422" 1084.2 29.241673912926 57.2668138445724
"5423" 1084.4 28.3773306676364 57.4294872369167
"5424" 1084.6 27.284646135303 57.548477621651
"5425" 1084.8 26.3745635863686 57.2983396958019
"5426" 1085 25.238212438303 57.3525641599167
"5427" 1085.2 24.088453590303 57.6468254544722
"5428" 1085.4 22.861649046303 57.3821499587628
"5429" 1085.6 22.114898454303 56.9679487749167
"5430" 1085.8 21.2969428656653 56.5086399673225
"5431" 1086 20.1919622434178 56.5164985853101
"5432" 1086.2 19.5024002569697 56.6700244766944
"5433" 1086.4 18.923984280303 56.6770833900104
"5434" 1086.6 18.6641880573998 56.3897850026263
"5435" 1086.8 18.310026390303 56.1444935408019
"5436" 1087 17.3842353657869 56.0858147789973
"5437" 1087.2 16.438916630303 56.0534188594722
"5438" 1087.4 15.844564118303 56.0034517325321
"5439" 1087.6 15.119853040303 55.625400696651
"5440" 1087.8 13.6748579051417 54.8761373584328
"5441" 1088 12.5805170925252 54.9606227655833
"5442" 1088.2 12.2992391547475 54.8629426678055
"5443" 1088.4 12.300462102303 54.8496055775321
"5444" 1088.6 12.347874838303 54.6129191867628
"5445" 1088.8 12.110811158303 54.2164694822244
"5446" 1089 11.2708514375758 53.7942890980833
"5447" 1089.2 10.3409715652284 53.4478569229465
"5448" 1089.4 9.01638931030302 52.7948718476667
"5449" 1089.6 8.01892271030302 52.5308303333611
"5450" 1089.8 7.64361814899155 52.5820723518675
"5451" 1090 6.87763042230303 52.5951677054551
"5452" 1090.2 6.45935365809964 52.4542590702726
"5453" 1090.4 6.23552122030302 52.548477616651
"5454" 1090.6 6.42478049915549 52.5316309899003
"5455" 1090.8 6.42478049915549 52.5316309899003
"5456" 1091 6.42478049915549 52.5316309899003
"5457" 1091.2 7.36818587942581 52.37145754225
"5458" 1091.4 8.33979098420132 52.2000217818828
"5459" 1091.6 9.35657091159334 52.1900331373844
"5460" 1091.8 9.7915062922385 52.0597601844005
"5461" 1092 9.88470673094818 52.3016956685134
"5462" 1092.2 10.3428010084848 52.45979026225
"5463" 1092.4 10.8447653915151 52.91433571725
"5464" 1092.6 11.285625825303 53.1434295403229
"5465" 1092.8 11.5717926384386 53.1061495533234
"5466" 1093 11.7169356834178 52.9792980773593
"5467" 1093.2 11.9253379758768 53.0234342690806
"5468" 1093.4 12.032006005303 53.1193910787604
"5469" 1093.6 12.158223894303 53.0034517295321
"5470" 1093.8 12.1157970214141 52.7750305778055
"5471" 1094 12.152389905303 52.7948718476667
"5472" 1094.2 12.1157970214141 52.8238706266944
"5473" 1094.4 12.146370710303 52.8189103092292
"5474" 1094.6 12.0092554886081 52.7997610262895
"5475" 1094.8 12.1898642483675 52.8041770585941
"5476" 1095 12.1586001858586 52.8421856450278
"5477" 1095.2 12.2047386618182 52.9900932930833
"5478" 1095.4 12.1233719950791 52.9426904471256
"5479" 1095.6 12.176003670303 52.9916174099936
"5480" 1095.8 12.0655969967546 52.9592639073844
"5481" 1096 12.1402559725252 53.0070208100278
"5482" 1096.2 12.140351515303 52.9871795401667
"5483" 1096.4 12.176003670303 52.9916174099936
"5484" 1096.6 12.176466685303 53.0112180017292
"5485" 1096.8 12.2047386618182 52.9900932930833
"5486" 1097 12.176466685303 53.0112180017292
"5487" 1097.2 12.176003670303 52.9916174099936
"5488" 1097.4 12.176466685303 53.0112180017292
"5489" 1097.6 12.176003670303 52.9916174099936
"5490" 1097.8 12.140351515303 52.9871795401667
"5491" 1098 12.0642728375161 52.9792980773593
"5492" 1098.2 12.1402559725252 52.9948107978056
"5493" 1098.4 12.0842370844966 52.934450011578
"5494" 1098.6 12.1277306225611 52.9840778031909
"5495" 1098.8 12.1277306225611 52.9468569594812
"5496" 1099 12.146370710303 52.8910256939167
"5497" 1099.2 12.1096822836363 52.8910256939167
"5498" 1099.4 12.0453271745653 52.8973308641626
"5499" 1099.6 12.1211098263686 52.935161885638
"5500" 1099.8 12.1277306225611 52.965467381336
"5501" 1100 12.1529000065742 52.9431769325607
"5502" 1100.2 12.1647149236363 52.9826007855833
"5503" 1100.4 12.2221533621063 53.0486549500642
"5504" 1100.6 12.194524270303 53.0052083863385
"5505" 1100.8 12.194524270303 53.0052083863385
"5506" 1101 12.1716315942375 52.9540773963757
"5507" 1101.2 12.204154982303 52.94230774525
"5508" 1101.4 12.2410990250571 52.9603825666216
"5509" 1101.6 12.2726751299752 53.0990963120314
"5510" 1101.8 12.1869210766188 53.0462213755833
"5511" 1102 12.2410990250571 52.9603825666216
"5512" 1102.2 12.2004378653907 52.9922402689167
"5513" 1102.4 12.088586438303 53.0448718479167
"5514" 1102.6 11.9316531968604 52.9603825666216
"5515" 1102.8 12.0096767335288 52.9406534855296
"5516" 1103 11.9972500083675 52.9964847510941
"5517" 1103.2 11.9972500083675 53.0337055948038
"5518" 1103.4 11.9972500083675 53.0337055948038
"5519" 1103.6 12.074140370303 53.1073718479792
"5520" 1103.8 12.0200662906309 53.0927911417855
"5521" 1104 12.0158900961095 53.1081472822231
"5522" 1104.2 12.0158900961095 53.1081472822231
"5523" 1104.4 12.0485349058586 53.1108059139167
"5524" 1104.6 11.9996170036363 53.1169109200278
"5525" 1104.8 12.0531702715933 53.0957403343199
"5526" 1105 12.0200662906309 53.0927911417855
"5527" 1105.2 12.0485349058586 53.1108059139167
"5528" 1105.4 11.9884901857129 53.0486549500642
"5529" 1105.6 12.0051202676364 53.0384615915
"5530" 1105.8 12.0051202676364 53.0384615915
"5531" 1106 12.0051202676364 53.0384615915
"5532" 1106.2 11.953756470303 53.046112542707
"5533" 1106.4 11.9972500083675 53.0337055948038
"5534" 1106.6 11.969544522762 53.0360446095724
"5535" 1106.8 11.9972500083675 53.0337055948038
"5536" 1107 11.9972500083675 53.0337055948038
"5537" 1107.2 11.9972500083675 53.0337055948038
"5538" 1107.4 11.9972500083675 53.0337055948038
"5539" 1107.6 11.9972500083675 53.0337055948038
"5540" 1107.8 12.074140370303 53.0592949248542
"5541" 1108 12.050063590303 53.0472756940729
"5542" 1108.2 12.038025200303 53.0412660786823
"5543" 1108.4 12.0729938569697 53.0497558528055
"5544" 1108.6 12.1288603248485 53.0425408455833
"5545" 1108.8 12.127109286303 53.01923082225
"5546" 1109 12.2051343767437 53.177857506459
"5547" 1109.2 12.146370710303 53.1843764112895
"5548" 1109.4 12.0733101365099 53.1828028825374
"5549" 1109.6 12.07454845132 53.2691221740861
"5550" 1109.8 12.1021641634178 53.3071669301462
"5551" 1110 12.1021641634178 53.3071669301462
"5552" 1110.2 12.1952886125252 53.3000611033611
"5553" 1110.4 12.1206888116364 53.2628205660833
"5554" 1110.6 12.1021641634178 53.3071669301462
"5555" 1110.8 12.1090905348191 53.3997105579489
"5556" 1111 12.1977345076363 53.4743590278333
"5557" 1111.2 12.0876070438623 53.3995002706963
"5558" 1111.4 12.1058203439872 53.3768556539167
"5559" 1111.6 12.242677830303 53.3141026174167
"5560" 1111.8 12.1968924781719 53.1810635252281
"5561" 1112 12.2147176986901 53.1825889696425
"5562" 1112.2 12.3079181373998 53.2632341310134
"5563" 1112.4 12.3926643286637 53.2693359086708
"5564" 1112.6 12.4186873944409 53.3419540763305
"5565" 1112.8 12.3655524316823 53.3419540763305
"5566" 1113 12.3288473587241 53.3970985689166
"5567" 1113.2 12.270194150303 53.4610806395417
"5568" 1113.4 12.0876070438623 53.4125380803574
"5569" 1113.6 12.204154982303 53.5769231305
"5570" 1113.8 12.1653163732539 53.6602564639167
"5571" 1114 12.2075180880808 53.67857148225
"5572" 1114.2 12.282682326303 53.6661736236859
"5573" 1114.4 12.2892780496579 53.6168321462554
"5574" 1114.6 12.2979360139096 53.6035099317036
"5575" 1114.8 12.411215290303 53.5340545407135
"5576" 1115 12.3848454836363 53.4343712378055
"5577" 1115.2 12.429272875303 53.4679487714167
"5578" 1115.4 12.3970749591919 53.4648962683611
"5579" 1115.6 12.411215290303 53.4919872329792
"5580" 1115.8 12.3886918509482 53.3811001360941
"5581" 1116 12.4197586638514 53.3624897142392
"5582" 1116.2 12.454553494303 53.40384620725
"5583" 1116.4 12.435292070303 53.4294872329167
"5584" 1116.6 12.4643370747475 53.4893162928056
"5585" 1116.8 12.4495013175161 53.5215427185068
"5586" 1117 12.4826812880808 53.4648962683611
"5587" 1117.2 12.4632522019159 53.4059140319005
"5588" 1117.4 12.4881056522385 53.3811001360941
"5589" 1117.6 12.531599190303 53.3733211766944
"5590" 1117.8 12.473814918303 53.40384620725
"5591" 1118 12.6099507455572 53.497283843154
"5592" 1118.2 12.6600086836363 53.5000000535
"5593" 1118.4 12.7013608933539 53.5429161769675
"5594" 1118.6 12.7884181769697 53.5725371655833
"5595" 1118.8 12.682938950303 53.5778388814167
"5596" 1119 12.676059870303 53.6945971232917
"5597" 1119.2 12.7073174443381 53.6939946555833
"5598" 1119.4 12.7563158036363 53.6794872331667
"5599" 1119.6 12.724213430303 53.5984432770417
"5600" 1119.8 12.6870422611802 53.5995277189167
"5601" 1120 12.7563158036363 53.6794872331667
"5602" 1120.2 12.6710784675444 53.6934129626236
"5603" 1120.4 12.5913760234065 53.6602564639167
"5604" 1120.6 12.5838335604725 53.6732942735777
"5605" 1120.8 12.4075425611505 53.4451326045099
"5606" 1121 12.3787307458586 53.3672161705833
"5607" 1121.2 12.291620792926 53.3954393135888
"5608" 1121.4 12.357625038045 53.3811001360941
"5609" 1121.6 12.3603865325252 53.3611111644722
"5610" 1121.8 12.3603865325252 53.3611111644722
"5611" 1122 12.3603865325252 53.3611111644722
"5612" 1122.2 12.3603865325252 53.3611111644722
"5613" 1122.4 12.3949052135288 53.3624897142392
"5614" 1122.6 12.357625038045 53.3811001360941
"5615" 1122.8 12.3839282729697 53.3589744123333
"5616" 1123 12.3484577817784 53.3576082921134
"5617" 1123.2 12.3484577817784 53.3576082921134
"5618" 1123.4 12.3484577817784 53.3576082921134
"5619" 1123.6 12.3484577817784 53.3576082921134
"5620" 1123.8 12.357625038045 53.3811001360941
"5621" 1124 12.3848454836363 53.3611111644722
"5622" 1124.2 12.3909602214141 53.40384620725
"5623" 1124.4 12.3484577817784 53.3576082921134
"5624" 1124.6 12.3848454836363 53.3611111644722
"5625" 1124.8 12.3824784883675 53.3811001360941
"5626" 1125 12.3484577817784 53.3576082921134
"5627" 1125.2 12.3839282729697 53.3589744123333
"5628" 1125.4 12.3839282729697 53.3589744123333
"5629" 1125.6 12.3839282729697 53.3589744123333
"5630" 1125.8 12.3484577817784 53.3576082921134
"5631" 1126 12.3863491076801 53.3386927813757
"5632" 1126.2 12.3863491076801 53.3386927813757
"5633" 1126.4 12.3863491076801 53.3386927813757
"5634" 1126.6 12.3863491076801 53.3386927813757
"5635" 1126.8 12.3674034447293 53.4395755053101
"5636" 1127 12.261939254303 53.4102564636667
"5637" 1127.2 12.291620792926 53.4395755053101
"5638" 1127.4 12.3295121188276 53.4017444838347
"5639" 1127.6 12.3848454836363 53.3611111644722
"5640" 1127.8 12.3824784883675 53.3811001360941
"5641" 1128 12.3295121188276 53.4017444838347
"5642" 1128.2 12.393157705303 53.4859776175885
"5643" 1128.4 12.2992391547475 53.4832112866944
"5644" 1128.6 12.2582112367546 53.4679487714167
"5645" 1128.8 12.2582112367546 53.511373089078
"5646" 1129 12.2706379619159 53.4803557193199
"5647" 1129.2 12.2892780496579 53.4555418235134
"5648" 1129.4 12.357625038045 53.3811001360941
"5649" 1129.6 12.3295121188276 53.382828973097
"5650" 1129.8 12.3327715877224 53.4369314016586
"5651" 1130 12.3327715877224 53.4369314016586
"5652" 1130.2 12.3295121188276 53.382828973097
"5653" 1130.4 12.3848454836363 53.3366911400278
"5654" 1130.6 12.3848454836363 53.3366911400278
"5655" 1130.8 12.3514116754643 53.3376758184328
"5656" 1131 12.393157705303 53.3838141559479
"5657" 1131.2 12.3327715877224 53.3811001360941
"5658" 1131.4 12.393157705303 53.4859776175885
"5659" 1131.6 12.3236981058586 53.5259463294722
"5660" 1131.8 12.3949052135288 53.5734078285941
"5661" 1132 12.3710873236363 53.55769236125
"5662" 1132.2 12.393157705303 53.5160256945417
"5663" 1132.4 12.3926643286637 53.5530685697363
"5664" 1132.6 12.5193697147474 53.7640415678056
"5665" 1132.8 12.6777203378892 53.8127763579684
"5666" 1133 12.7209487821674 53.8101912750184
"5667" 1133.2 12.707890189625 53.8427857991709
"5668" 1133.4 12.7366401554643 53.9642266875457
"5669" 1133.6 12.6230093380996 53.9862017054421
"5670" 1133.8 12.6831644939096 54.0322615084249
"5671" 1134 12.7366401554643 54.0262614270618
"5672" 1134.2 12.8526229236363 54.000000054
"5673" 1134.4 12.740536670981 53.9275315619675
"5674" 1134.6 12.762736278303 53.8782051820833
"5675" 1134.8 12.7755772276363 53.7435897973333
"5676" 1135 12.7884181769697 53.75000005375
"5677" 1135.2 12.724213430303 53.7464633605546
"5678" 1135.4 12.724213430303 53.7464633605546
"5679" 1135.6 12.724213430303 53.7464633605546
"5680" 1135.8 12.7507809116823 53.7265694613305
"5681" 1136 12.7948386516364 53.7756410794167
"5682" 1136.2 12.9301114109927 53.9586649522787
"5683" 1136.4 12.876976448234 53.9255084535718
"5684" 1136.6 12.9364155591166 53.907974847476
"5685" 1136.8 12.916827670303 53.9369096355833
"5686" 1137 12.9681914676364 53.9358974898333
"5687" 1137.2 12.9690620404725 53.9601260861201
"5688" 1137.4 12.9810324169697 53.9487180026667
"5689" 1137.6 12.9985428024242 54.06818187225
"5690" 1137.8 12.976093590303 54.0685404879936
"5691" 1138 12.976093590303 54.0685404879936
"5692" 1138.2 13.025173180303 54.0929487720417
"5693" 1138.4 12.9985428024242 54.06818187225
"5694" 1138.6 12.9633207627168 54.2371795414167
"5695" 1138.8 12.8319468187776 54.3512603759506
"5696" 1139 12.7340073747098 54.253476803493
"5697" 1139.2 12.7589471457129 54.2340269562937
"5698" 1139.4 12.7823034391919 54.3134921178055
"5699" 1139.6 12.7801336935288 54.3426385985941
"5700" 1139.8 12.700136650303 54.3393430030573
"5701" 1140 12.760328600303 54.3693910800104
"5702" 1140.2 12.862654915303 54.2732372337604
"5703" 1140.4 13.296036955303 54.1891026182917
"5704" 1140.6 13.8115518819159 54.3364351246425
"5705" 1140.8 14.2565028320941 54.5385572684689
"5706" 1141 14.9004668583627 54.7452162813047
"5707" 1141.2 15.5731792786612 55.135572194439
"5708" 1141.4 16.5998454109091 55.5250583305833
"5709" 1141.6 17.178047318303 55.9087771762244
"5710" 1141.8 17.3072993173618 56.1546003578137
"5711" 1142 17.377051165303 56.202323774151
"5712" 1142.2 17.274724850303 56.0881410817292
"5713" 1142.4 17.274724850303 56.0881410817292
"5714" 1142.6 17.274724850303 56.0881410817292
"5715" 1142.8 17.274724850303 56.0881410817292
"5716" 1143 17.641895745303 56.1602564664167
"5717" 1143.2 17.9306347054545 56.2301865364167
"5718" 1143.4 17.989990422303 56.2933925612244
"5719" 1143.6 17.9598186812121 56.28846159475
"5720" 1143.8 18.2847655063686 56.333648648179
"5721" 1144 18.713894958045 56.6875517523038
"5722" 1144.2 19.2221114679501 57.0765460600931
"5723" 1144.4 19.382739542303 57.027120372609
"5724" 1144.6 20.263685110303 57.0064103134167
"5725" 1144.8 21.3490510658586 57.19505500225
"5726" 1145 22.7174934114795 57.5007542053137
"5727" 1145.2 24.0125752533333 57.8152681230833
"5728" 1145.4 24.811497814303 57.6484221483782
"5729" 1145.6 27.1580519547474 57.2011600083611
"5730" 1145.8 29.8727175854545 57.2208625280833
"5731" 1146 32.370865910303 57.1217949289167
"5732" 1146.2 34.649640534303 56.8318541002244
"5733" 1146.4 36.6784207321212 56.7138695205833
"5734" 1146.6 39.3458361163636 56.1602564664167
"5735" 1146.8 40.9062640977657 55.7498087048122
"5736" 1147 42.784073260303 55.6073718504792
"5737" 1147.2 44.6188655244207 55.170437460902
"5738" 1147.4 46.2822137813478 54.4926330433943
"5739" 1147.6 48.0765698925252 53.8006716044722
"5740" 1147.8 49.726890582303 53.1217949249167
"5741" 1148 50.753487440303 52.7107372321979
"5742" 1148.2 51.934969430303 52.3415751439167
"5743" 1148.4 52.8054857357576 52.14510494725
"5744" 1148.6 53.2850443567546 51.9915219709328
"5745" 1148.8 53.4942275636363 51.9508547528056
"5746" 1149 53.67922429132 52.0305302562895
"5747" 1149.2 53.5957124857869 51.9170802835134
"5748" 1149.4 53.6042928436363 51.4746642761389
"5749" 1149.6 53.9728447660606 51.1427739439167
"5750" 1149.8 54.4478568891265 50.8265460538431
"5751" 1150 55.1513215014141 50.5955433961389
"5752" 1150.2 55.9361130106309 50.11675078572
"5753" 1150.4 57.170690134303 49.7549310162244
"5754" 1150.6 57.9380380624342 49.5745061445724
"5755" 1150.8 58.7838702406256 49.119313531336
"5756" 1151 59.144245270303 48.8525641514167
"5757" 1151.2 59.4549133993353 48.9456162606909
"5758" 1151.4 59.4683263725252 48.84340664225
"5759" 1151.6 59.529473750303 48.6602564589167
"5760" 1151.8 59.648005590303 48.2933925532244
"5761" 1152 59.6823421947475 48.2268010250278
"5762" 1152.2 60.0197645430303 47.9959207939167
"5763" 1152.4 60.1321699206256 47.9096361107715
"5764" 1152.6 60.3993445115933 48.0771299074651
"5765" 1152.8 60.618948045303 48.2395833815729
"5766" 1153 60.9693441345653 48.3891341383429
"5767" 1153.2 60.817581480303 48.269631458526
"5768" 1153.4 60.8252422739394 47.87937067725
"5769" 1153.6 61.040754710303 47.6247534993013
"5770" 1153.8 61.136598815303 47.3441506883698
"5771" 1154 61.1437645236363 47.2194750166944
"5772" 1154.2 61.177066326303 47.1632150373013
"5773" 1154.4 61.1968806040344 47.0299464687674
"5774" 1154.6 61.2505751851417 46.8612490129489
"5775" 1154.8 61.466622678303 46.5338828304167
"5776" 1155 61.588038440303 46.394631456651
"5777" 1155.2 61.6890879563636 46.25349654975
"5778" 1155.4 61.959376470303 45.8496055685321
"5779" 1155.6 61.8933757866667 45.78146857725
"5780" 1155.8 61.895877270303 45.7481685439167
"5781" 1156 62.009382090303 45.6854968405573
"5782" 1156.2 62.060975190303 45.87637367225
"5783" 1156.4 62.141804380303 46.0400641486042
"5784" 1156.6 62.2902778569697 46.0844988805833
"5785" 1156.8 62.344604950303 45.8851085271474
"5786" 1157 62.3300236525252 45.4673382628055
"5787" 1157.2 62.2444173236363 45.2292430244722
"5788" 1157.4 62.2727674715151 45.0530303480833
"5789" 1157.6 62.3689804496579 44.9009512442392
"5790" 1157.8 62.320898582303 44.950197283609
"5791" 1158 62.370533790303 44.8922276089948
"5792" 1158.2 62.2902778569697 44.8782051730833
"5793" 1158.4 62.340437815303 44.856169916651
"5794" 1158.6 62.298303450303 44.9583333782917
"5795" 1158.8 62.3938338999804 44.888544296336
"5796" 1159 62.4767773591919 44.88736268225
"5797" 1159.2 62.5195805236363 44.8629426578055
"5798" 1159.4 62.4122668756364 44.923076968
"5799" 1159.6 62.382572180303 44.7900641473542
"5800" 1159.8 62.3605973414141 44.8202076150278
"5801" 1160 62.382572180303 44.7479968396198
"5802" 1160.2 62.3605973414141 44.77747257225
"5803" 1160.4 62.2710164329697 44.8333333781667
"5804" 1160.6 62.2702796571883 44.8708491411298
"5805" 1160.8 62.3627670870772 44.8203060828683
"5806" 1161 62.3689804496579 44.9319686139973
"5807" 1161.2 62.391171030303 44.9239927189167
"5808" 1161.4 62.4890068347474 44.9300977250278
"5809" 1161.6 62.5305278767546 44.9009512442392
"5810" 1161.8 62.6765945530149 44.9314428958658
"5811" 1162 62.6610084909482 44.9815964056102
"5812" 1162.2 62.6302472532538 44.9906473758019
"5813" 1162.4 62.524314514174 44.9629859837554
"5814" 1162.6 62.4870343386901 44.8947477702876
"5815" 1162.8 62.4281601817784 44.9023749923593
"5816" 1163 62.402899297844 44.9023749923593
"5817" 1163.2 62.4062606251417 44.9319686139973
"5818" 1163.4 62.4281601817784 44.9023749923593
"5819" 1163.6 62.4281601817784 44.9023749923593
"5820" 1163.8 62.4062606251417 44.9319686139973
"5821" 1164 62.4281601817784 44.9023749923593
"5822" 1164.2 62.4281601817784 44.9023749923593
"5823" 1164.4 62.5118877890127 44.9009512442392
"5824" 1164.6 62.5315991461651 45.0594606993477
"5825" 1164.8 62.6807690211227 45.0852249294905
"5826" 1165 62.707608710303 45.1987179939167
"5827" 1165.2 62.6924023229346 45.2999325689167
"5828" 1165.4 62.6183057444848 45.3595571549167
"5829" 1165.6 62.7525520329697 45.4294872249167
"5830" 1165.8 62.831432150303 45.4734432689167
"5831" 1166 62.776399510303 45.5528083483611
"5832" 1166.2 62.7186603470243 45.5581126979331
"5833" 1166.4 62.7589725076364 45.4679487634167
"5834" 1166.6 62.611301590303 45.5512820968333
"5835" 1166.8 62.6807690211227 45.305905888097
"5836" 1167 62.611301590303 45.17307696825
"5837" 1167.2 62.611301590303 45.17307696825
"5838" 1167.4 62.611301590303 45.1987179939167
"5839" 1167.6 62.422066547496 45.3539136755833
"5840" 1167.8 62.1999559252183 45.6420035223912
"5841" 1168 62.2327149806478 45.5501768802098
"5842" 1168.2 62.3565537244966 45.465467373836
"5843" 1168.4 62.4534210657129 45.2491593558839
"5844" 1168.6 62.5980178496134 45.1854553944339
"5845" 1168.8 62.6626653876363 45.1410256861667
"5846" 1169 62.6896531455573 45.1074533262895
"5847" 1169.2 62.592040166303 45.1153846605
"5848" 1169.4 62.5988748651417 44.969189457707
"5849" 1169.6 62.5501542125252 44.9545177494722
"5850" 1169.8 62.5684984258586 44.9850427800278
"5851" 1170 62.6299416780449 45.0064103014167
"5852" 1170.2 62.6479900169697 44.8812576761389
"5853" 1170.4 62.7667446611802 44.7736167789167
"5854" 1170.6 62.8488591529697 44.7820513268333
"5855" 1170.8 62.8681205769697 44.7820513268333
"5856" 1171 62.8504089227168 44.9003095055546
"5857" 1171.2 62.8681205769697 44.8782051730833
"5858" 1171.4 62.8909029064321 44.7582713433522
"5859" 1171.6 62.764064608234 44.8074713091753
"5860" 1171.8 62.8323343247293 44.6375578420314
"5861" 1172 62.9537269058586 44.5760073705833
"5862" 1172.2 63.0091605122703 44.6249475015396
"5863" 1172.4 62.996530070303 44.7820513268333
"5864" 1172.6 63.1181811692504 44.84109316225
"5865" 1172.8 63.0619462272841 44.9810111722185
"5866" 1173 63.2446433286081 44.9444807055268
"5867" 1173.2 63.2446433286081 44.9444807055268
"5868" 1173.4 63.251056030303 44.8827839276667
"5869" 1173.6 63.2195570850399 44.88157899225
"5870" 1173.8 63.1923019207948 44.8456284601462
"5871" 1174 63.2315847360657 44.7228379412895
"5872" 1174.2 63.1532331808115 44.6576488929845
"5873" 1174.4 63.2060402962679 44.69939275725
"5874" 1174.6 63.2157117916823 44.7743148104684
"5875" 1174.8 63.2315847360657 44.7815080847641
"5876" 1175 63.2315847360657 44.7815080847641
"5877" 1175.2 63.127232590303 44.7728938176667
"5878" 1175.4 63.0357058479301 44.8532160378997
"5879" 1175.6 62.9081169765325 44.9465111840806
"5880" 1175.8 62.8449647666965 45.1230559509658
"5881" 1176 62.7027117380996 45.2769448518828
"5882" 1176.2 62.2581754836364 45.6025641481667
"5883" 1176.4 61.975674598303 45.7435897893333
"5884" 1176.6 61.9219453629346 46.0286775089167
"5885" 1176.8 61.817138262303 46.2164694742244
"5886" 1177 61.8233342448485 46.2651515614167
"5887" 1177.2 61.6635172347475 46.1266789228055
"5888" 1177.4 61.299117080303 46.1362179948542
"5889" 1177.6 61.1356806330149 46.1700348136624
"5890" 1177.8 60.9828357430303 46.3525641489167
"5891" 1178 60.883792625303 46.7191506877448
"5892" 1178.2 60.727293555303 46.9174679956354
"5893" 1178.4 60.560700758303 47.0389546821474
"5894" 1178.6 60.4344549414141 47.1767399739167
"5895" 1178.8 60.2711823162731 47.2193838972002
"5896" 1179 60.035086130303 47.2840545344635
"5897" 1179.2 59.8229811636363 47.5369353344722
"5898" 1179.4 59.8154767127273 47.61713291475
"5899" 1179.6 59.4711057987879 47.5238928214167
"5900" 1179.8 59.292410070303 47.6957594165321
"5901" 1180 59.132206880303 48.0112179967292
"5902" 1180.2 58.9924885963636 48.0308858289167
"5903" 1180.4 58.9866518012121 48.00174829975
"5904" 1180.6 58.770869974303 48.0389546831475
"5905" 1180.8 58.7217366148191 48.046112537707
"5906" 1181 58.5291223748191 48.3066584436747
"5907" 1181.2 58.5150387529697 48.3782051765833
"5908" 1181.4 58.4899683280808 48.3061661044722
"5909" 1181.6 58.512229795303 48.2816506893073
"5910" 1181.8 58.512229795303 48.2816506893073
"5911" 1182 58.5726159128837 48.2756410739167
"5912" 1182.2 58.4856288367546 48.4555418185134
"5913" 1182.4 58.480466966303 48.411735748609
"5914" 1182.6 58.5450009680808 48.2573260555833
"5915" 1182.8 58.7834757414141 48.07417587225
"5916" 1183 58.699750870303 48.180966517609
"5917" 1183.2 58.686786450303 48.0713141506354
"5918" 1183.4 58.6471762638514 48.0585194856102
"5919" 1183.6 58.566402550303 48.0833333814167
"5920" 1183.8 58.566402550303 48.0833333814167
"5921" 1184 58.560383355303 48.0532853044635
"5922" 1184.2 58.6409629012707 48.0275021158522
"5923" 1184.4 58.6306072969697 48.0497558478055
"5924" 1184.6 58.560383355303 48.0532853044635
"5925" 1184.8 58.550614497844 48.0738756260478
"5926" 1185 58.550614497844 48.0738756260478
"5927" 1185.2 58.550614497844 48.0738756260478
"5928" 1185.4 58.6471762638514 48.0585194856102
"5929" 1185.6 58.6471762638514 48.0585194856102
"5930" 1185.8 58.6471762638514 48.0585194856102
"5931" 1186 58.6471762638514 48.0585194856102
"5932" 1186.2 58.6471762638514 48.0585194856102
"5933" 1186.4 58.6471762638514 48.0585194856102
"5934" 1186.6 58.6471762638514 48.0585194856102
"5935" 1186.8 58.6832341384998 48.0549601153101
"5936" 1187 58.7463863483358 48.0360446045724
"5937" 1187.2 58.7969081162046 48.0234342640806
"5938" 1187.4 58.8262789058586 48.0436508416944
"5939" 1187.6 58.7834757414141 48.0497558478055
"5940" 1187.8 58.904266872926 48.0171290938347
"5941" 1188 58.8984960675444 48.0568081824511
"5942" 1188.2 58.8460038664321 48.1143507511747
"5943" 1188.4 58.8211504161095 48.1205542251263
"5944" 1188.6 58.8158537791555 48.0801807962937
"5945" 1188.8 58.7842776742375 48.0486549450642
"5946" 1189 58.7842776742375 48.0486549450642
"5947" 1189.2 58.759016790303 48.046112537707
"5948" 1189.4 58.7900836032063 48.0647229595618
"5949" 1189.6 58.8681648596363 48.0384615865
"5950" 1189.8 58.7223283636364 48.0680708661389
"5951" 1190 58.6550662480808 48.0924908905833
"5952" 1190.2 58.7148102434178 48.0927911367855
"5953" 1190.4 58.7525963156364 48.0705128685833
"5954" 1190.6 58.6906698019159 48.0895368553683
"5955" 1190.8 58.6550662480808 48.0924908905833
"5956" 1191 58.701232518303 48.0897436378333
"5957" 1191.2 58.7263703089471 48.0931117386624
"5958" 1191.4 58.6883915689697 48.1153846635
"5959" 1191.6 58.7846986889697 48.1025641506667
"5960" 1191.8 58.7525963156364 48.0705128685833
"5961" 1192 58.759016790303 48.0864859665396
"5962" 1192.2 58.8211504161095 48.0957403293199
"5963" 1192.4 58.932369606303 48.09615389425
"5964" 1192.6 59.0432017345653 47.8594998376872
"5965" 1192.8 58.981727005303 47.8669872273542
"5966" 1193 58.9547886407948 47.9603825616216
"5967" 1193.2 58.9730326125252 47.9520757500278
"5968" 1193.4 58.9107734642424 48.03671333475
"5969" 1193.6 58.8953284063031 48.0626233222244
"5970" 1193.8 58.867362300303 48.1193910737604
"5971" 1194 58.867362300303 48.1193910737604
"5972" 1194.2 58.836062486303 48.1454635589936
"5973" 1194.4 58.836062486303 48.1454635589936
"5974" 1194.6 58.836062486303 48.1454635589936
"5975" 1194.8 58.836062486303 48.1454635589936
"5976" 1195 58.849304715303 48.1193910737604
"5977" 1195.2 58.836062486303 48.1454635589936
"5978" 1195.4 58.867362300303 48.1193910737604
"5979" 1195.6 58.867362300303 48.1193910737604
"5980" 1195.8 58.867362300303 48.1193910737604
"5981" 1196 58.8813115458585 48.0924908905833
"5982" 1196.2 58.8813115458585 48.0924908905833
"5983" 1196.4 58.867362300303 48.1193910737604
"5984" 1196.6 58.867362300303 48.1193910737604
"5985" 1196.8 58.8813115458585 48.0924908905833
"5986" 1197 58.8813115458585 48.0924908905833
"5987" 1197.2 58.8813115458585 48.0924908905833
"5988" 1197.4 58.819208740303 48.0653045352448
"5989" 1197.6 58.8957107670772 48.0399090637554
"5990" 1197.8 58.819208740303 48.0653045352448
"5991" 1198 58.7406725769697 48.1779609761389
"5992" 1198.2 58.8158537791555 48.1558428392446
"5993" 1198.4 58.699750870303 48.0626233222244
"5994" 1198.6 58.7705161479149 48.0402794204092
"5995" 1198.8 58.7998743563636 48.0425408405833
"5996" 1199 58.764943382303 48.0626233222244
"5997" 1199.2 58.7957052169697 48.0802808783611
"5998" 1199.4 58.8957107670772 48.0585194856102
"5999" 1199.6 58.904266872926 48.0360446045724
"6000" 1199.8 58.90427 48.01713
"6001" 1200 58.90427 48.11801
"6002" 1200.2 58.92321 48.13693
"6003" 1200.4 59.02672 48.11267
"6004" 1200.6 59.02672 48.11267
"6005" 1200.8 59.14425 48.08333
"6006" 1201 59.18995 47.96273
"6007" 1201.2 59.05998 47.96915
"6008" 1201.4 59.07087 47.94597
"6009" 1201.6 59.0359 47.94511
"6010" 1201.8 59.07087 47.94597
"6011" 1202 59.04029 48.01313
"6012" 1202.2 59.06846 47.99821
"6013" 1202.4 59.04952 47.97299
"6014" 1202.6 58.99749 47.96429
"6015" 1202.8 59.0672 47.89103
"6016" 1203 59.0672 47.89103
"6017" 1203.2 59.01376 47.94065
"6018" 1203.4 59.0324 47.96547
"6019" 1203.6 59.0324 47.96547
"6020" 1203.8 58.98775 47.95112
"6021" 1204 58.96692 47.92155
"6022" 1204.2 58.80872 48.00889
"6023" 1204.4 58.74038 48.10815
"6024" 1204.6 58.71621 48.06807
"6025" 1204.8 58.79112 48
"6026" 1205 58.72174 48.08333
"6027" 1205.2 58.75902 48.12821
"6028" 1205.4 58.77796 48.1054
"6029" 1205.6 58.77796 48.1054
"6030" 1205.8 58.74618 48.10256
"6031" 1206 58.77165 48.08018
"6032" 1206.2 58.85043 48.054
"6033" 1206.4 58.85043 48.054
"6034" 1206.6 58.91446 48.05297
"6035" 1206.8 58.87193 48.03691
"6036" 1207 58.8439 48.03444
"6037" 1207.2 58.8439 48.03444
"6038" 1207.4 58.88101 48.03205
"6039" 1207.6 58.91572 48.00837
"6040" 1207.8 58.88101 48.00641
"6041" 1208 58.95163 47.98718
"6042" 1208.2 58.95163 47.98718
"6043" 1208.4 58.94521 48.01282
"6044" 1208.6 58.93584 48.03604
"6045" 1208.8 58.97089 48.03205
"6046" 1209 58.94246 48.12302
"6047" 1209.2 58.94246 48.12302
"6048" 1209.4 59.00942 48.07051
"6049" 1209.6 59.00713 48.00837
"6050" 1209.8 59.00713 48.00837
"6051" 1210 59.00713 48.00837
"6052" 1210.2 59.00713 48.00837
"6053" 1210.4 59.00713 48.00837
"6054" 1210.6 59.00713 48.00837
"6055" 1210.8 59.12561 47.96547
"6056" 1211 59.18342 47.98229
"6057" 1211.2 59.18342 47.98229
"6058" 1211.4 59.18342 47.98229
"6059" 1211.6 59.18342 47.98229
"6060" 1211.8 59.17582 48.09279
"6061" 1212 59.30844 47.96038
"6062" 1212.2 59.3555 47.95306
"6063" 1212.4 59.49158 47.90994
"6064" 1212.6 59.3818 47.83333
"6065" 1212.8 59.49737 47.72436
"6066" 1213 59.43153 47.73457
"6067" 1213.2 59.40782 47.79656
"6068" 1213.4 59.43486 47.78981
"6069" 1213.6 59.42985 47.76503
"6070" 1213.8 59.45885 47.70513
"6071" 1214 59.45765 47.8128
"6072" 1214.2 59.57075 47.76053
"6073" 1214.4 59.59706 47.72908
"6074" 1214.6 59.59589 47.76503
"6075" 1214.8 59.58925 47.70535
"6076" 1215 59.51053 47.77123
"6077" 1215.2 59.51053 47.77123
"6078" 1215.4 59.58925 47.70535
"6079" 1215.6 59.60918 47.73851
"6080" 1215.8 59.78186 47.60588
"6081" 1216 59.81997 47.6136
"6082" 1216.2 59.74015 47.6266
"6083" 1216.4 59.70403 47.5605
"6084" 1216.6 59.60285 47.51862
"6085" 1216.8 59.51113 47.62241
"6086" 1217 59.71262 47.46227
"6087" 1217.2 59.88206 47.5716
"6088" 1217.4 59.74349 47.50031
"6089" 1217.6 59.65788 47.58217
"6090" 1217.8 59.69199 47.51242
"6091" 1218 59.64753 47.51882
"6092" 1218.2 59.58726 47.5641
"6093" 1218.4 59.52947 47.66835
"6094" 1218.6 59.58874 47.62475
"6095" 1218.8 59.52345 47.65064
"6096" 1219 59.60535 47.62879
"6097" 1219.2 59.63023 47.61884
"6098" 1219.4 59.65588 47.58454
"6099" 1219.6 59.65588 47.58454
"6100" 1219.8 59.65393 47.61292
"6101" 1220 59.65588 47.63862
"6102" 1220.2 59.63023 47.67209
"6103" 1220.4 59.65588 47.63862
"6104" 1220.6 59.66956 47.68706
"6105" 1220.8 59.77106 47.69546
"6106" 1221 59.77106 47.69546
"6107" 1221.2 59.79717 47.68242
"6108" 1221.4 59.8326 47.6136
"6109" 1221.6 59.8326 47.6136
"6110" 1221.8 59.86655 47.65064
"6111" 1222 60.00312 47.56946
"6112" 1222.2 59.97585 47.54915
"6113" 1222.4 59.92733 47.53794
"6114" 1222.6 59.86053 47.57853
"6115" 1222.8 59.8184 47.60857
"6116" 1223 59.86655 47.54848
"6117" 1223.2 59.9147 47.50641
"6118" 1223.4 59.88413 47.51252
"6119" 1223.6 59.79852 47.55525
"6120" 1223.8 59.85257 47.45058
"6121" 1224 59.891 47.34665
"6122" 1224.2 59.9147 47.3141
"6123" 1224.4 60.00943 47.27942
"6124" 1224.6 60.03469 47.27312
"6125" 1224.8 60.04518 47.16522
"6126" 1225 60.05479 47.08683
"6127" 1225.2 59.95684 46.98357
"6128" 1225.4 59.92082 46.96917
"6129" 1225.6 59.90266 46.97155
"6130" 1225.8 59.77462 47.01107
"6131" 1226 59.77626 47.07973
"6132" 1226.2 59.81238 47.07973
"6133" 1226.4 59.74544 47.13928
"6134" 1226.6 59.71587 47.10318
"6135" 1226.8 59.7063 47.13441
"6136" 1227 59.66006 47.25869
"6137" 1227.2 59.68104 47.15963
"6138" 1227.4 59.54874 47.17949
"6139" 1227.6 59.51113 47.25
"6140" 1227.8 59.53549 47.36819
"6141" 1228 59.50613 47.3141
"6142" 1228.2 59.43006 47.38234
"6143" 1228.4 59.47613 47.42949
"6144" 1228.6 59.37772 47.47145
"6145" 1228.8 59.11768 47.45999
"6146" 1229 59.07362 47.45513
"6147" 1229.2 59.09201 47.46078
"6148" 1229.4 59.09288 47.48077
"6149" 1229.6 59.06215 47.44336
"6150" 1229.8 59.07362 47.45513
"6151" 1230 59.15647 47.45147
"6152" 1230.2 59.20301 47.5716
"6153" 1230.4 59.20845 47.58974
"6154" 1230.6 59.0993 47.54487
"6155" 1230.8 59.06215 47.44336
"6156" 1231 59.06968 47.52502
"6157" 1231.2 59.08646 47.44231
"6158" 1231.4 58.94542 47.41336
"6159" 1231.6 58.93584 47.30464
"6160" 1231.8 58.92496 47.48866
"6161" 1232 58.82016 47.69567
"6162" 1232.2 58.53534 47.74214
"6163" 1232.4 58.32638 47.63659
"6164" 1232.6 57.94256 47.95991
"6165" 1232.8 57.91956 48.09194
"6166" 1233 57.57324 48.08333
"6167" 1233.2 57.18141 48.19628
"6168" 1233.4 56.87637 48.27564
"6169" 1233.6 56.62859 48.48543
"6170" 1233.8 56.20688 48.63021
"6171" 1234 55.56351 48.79267
"6172" 1234.2 55.40203 48.96551
"6173" 1234.4 55.40203 48.98382
"6174" 1234.6 55.40203 48.98382
"6175" 1234.8 55.36419 48.98478
"6176" 1235 55.36419 48.98478
"6177" 1235.2 55.23693 49.11203
"6178" 1235.4 55.31091 49.13945
"6179" 1235.6 55.41195 49.11423
"6180" 1235.8 55.32865 49.24023
"6181" 1236 55.35311 49.3257
"6182" 1236.2 55.97213 49.18309
"6183" 1236.4 55.98293 48.8373
"6184" 1236.6 55.98032 48.73592
"6185" 1236.8 56.06863 48.69748
"6186" 1237 56.35624 48.63418
"6187" 1237.2 56.54997 48.73237
"6188" 1237.4 56.77509 48.66026
"6189" 1237.6 56.74446 48.32608
"6190" 1237.8 57.05034 48.27564
"6191" 1238 57.22474 48.38174
"6192" 1238.2 57.41072 48.27564
"6193" 1238.4 57.58407 48.09615
"6194" 1238.6 57.62326 48.05681
"6195" 1238.8 57.66112 48.11538
"6196" 1239 57.56206 48.01465
"6197" 1239.2 57.45177 47.87842
"6198" 1239.4 57.43914 47.77123
"6199" 1239.6 57.39543 47.62241
"6200" 1239.8 57.63491 47.53163
"6201" 1240 57.6728 47.54424
"6202" 1240.2 57.59712 47.52502
"6203" 1240.4 57.60954 47.43197
"6204" 1240.6 57.76753 47.374
"6205" 1240.8 57.78953 47.41026
"6206" 1241 57.82805 47.37179
"6207" 1241.2 57.84731 47.32692
"6208" 1241.4 57.8645 47.3304
"6209" 1241.6 57.80237 47.3141
"6210" 1241.8 57.77384 47.2479
"6211" 1242 57.81227 47.25869
"6212" 1242.2 57.79932 47.33097
"6213" 1242.4 57.8645 47.3304
"6214" 1242.6 57.77602 47.38042
"6215" 1242.8 57.74945 47.45336
"6216" 1243 57.73641 47.59033
"6217" 1243.2 57.69276 47.6369
"6218" 1243.4 57.83447 47.66026
"6219" 1243.6 57.82002 47.65064
"6220" 1243.8 57.63543 47.60256
"6221" 1244 57.76585 47.63862
"6222" 1244.2 57.53271 47.6859
"6223" 1244.4 57.37219 47.7431
"6224" 1244.6 57.27402 47.71733
"6225" 1244.8 57.32205 47.71398
"6226" 1245 57.37598 47.67034
"6227" 1245.2 57.26702 47.67125
"6228" 1245.4 57.37344 47.70492
"6229" 1245.6 57.35072 47.72079
"6230" 1245.8 57.35072 47.72079
"6231" 1246 57.35072 47.72079
"6232" 1246.2 57.33428 47.70177
"6233" 1246.4 57.28024 47.68631
"6234" 1246.6 57.40183 47.67801
"6235" 1246.8 57.37344 47.70492
"6236" 1247 57.21157 47.79324
"6237" 1247.2 57.19946 47.89103
"6238" 1247.4 57.20547 47.99821
"6239" 1247.6 57.20547 47.99821
"6240" 1247.8 57.20547 47.99821
"6241" 1248 57.20547 47.99821
"6242" 1248.2 57.186 48.01282
"6243" 1248.4 57.14628 48.01488
"6244" 1248.6 57.16032 48.03205
"6245" 1248.8 57.14628 48.01488
"6246" 1249 57.23116 48.00185
"6247" 1249.2 57.19154 47.95071
"6248" 1249.4 57.19154 47.95071
"6249" 1249.6 57.19154 47.95071
"6250" 1249.8 57.2181 48.02792
"6251" 1250 57.13975 48.04096
"6252" 1250.2 56.98574 48.01923
"6253" 1250.4 57.16497 48.05681
"6254" 1250.6 57.08052 48.04212
"6255" 1250.8 57.2181 48.02792
"6256" 1251 57.17958 47.90385
"6257" 1251.2 57.19884 47.78846
"6258" 1251.4 57.15833 47.85124
"6259" 1251.6 57.19783 47.85729
"6260" 1251.8 57.25021 47.77564
"6261" 1252 57.23769 47.79324
"6262" 1252.2 57.19783 47.85729
"6263" 1252.4 57.27687 47.93666
"6264" 1252.6 57.25663 47.94872
"6265" 1252.8 57.23162 47.9585
"6266" 1253 57.28993 47.99533
"6267" 1253.2 57.2992 47.96525
"6268" 1253.4 57.25938 47.97344
"6269" 1253.6 57.32437 48.07007
"6270" 1253.8 57.29781 48.08996
"6271" 1254 57.25663 48.04487
"6272" 1254.2 57.24422 48.06052
"6273" 1254.4 57.2181 48.01702
"6274" 1254.6 57.24422 48.06052
"6275" 1254.8 57.42761 48.15418
"6276" 1255 57.35568 48.20696
"6277" 1255.2 57.44393 48.395
"6278" 1255.4 57.42761 48.43758
"6279" 1255.6 57.53027 48.52763
"6280" 1255.8 57.6868 48.57692
"6281" 1256 57.86691 48.53205
"6282" 1256.2 57.87565 48.47458
"6283" 1256.4 57.93449 48.22841
"6284" 1256.6 57.92098 47.87078
"6285" 1256.8 58.02708 47.63462
"6286" 1257 58.25626 47.58464
"6287" 1257.2 58.38055 47.58738
"6288" 1257.4 58.72113 47.70187
"6289" 1257.6 59.02868 47.69872
"6290" 1257.8 59.56932 47.51304
"6291" 1258 60.10732 47.57051
"6292" 1258.2 60.32021 47.60762
"6293" 1258.4 60.33978 47.59262
"6294" 1258.6 60.33978 47.45336
"6295" 1258.8 60.29993 47.36299
"6296" 1259 60.37056 47.12821
"6297" 1259.2 60.61178 46.93864
"6298" 1259.4 60.88083 46.46245
"6299" 1259.6 60.94612 46.39599
"6300" 1259.8 61.05113 46.34615
"6301" 1260 61.03881 46.33365
"6302" 1260.2 61.04553 46.30914
"6303" 1260.4 60.97255 46.37698
"6304" 1260.6 60.94612 46.37738
"6305" 1260.8 60.94198 46.4014
"6306" 1261 60.9834 46.38978
"6307" 1261.2 61.0102 46.40665
"6308" 1261.4 60.97097 46.45802
"6309" 1261.6 60.96592 46.54161
"6310" 1261.8 61.02689 46.52626
"6311" 1262 61.02689 46.52626
"6312" 1262.2 61.03311 46.50145
"6313" 1262.4 60.95671 46.50389
"6314" 1262.6 60.9504 46.44714
"6315" 1262.8 60.94198 46.44028
"6316" 1263 61.03311 46.50145
"6317" 1263.2 60.91905 46.6685
"6318" 1263.4 61.12817 46.73077
"6319" 1263.6 61.07766 46.80975
"6320" 1263.8 61.11241 46.90501
"6321" 1264 60.88791 47.00034
"6322" 1264.2 60.87777 46.95009
"6323" 1264.4 61.0126 46.88462
"6324" 1264.6 60.99472 46.72344
"6325" 1264.8 60.85913 46.39599
"6326" 1265 60.92914 46.23077
"6327" 1265.2 61.08323 46.01923
"6328" 1265.4 61.25353 45.99947
"6329" 1265.6 61.34555 46.0641
"6330" 1265.8 61.51775 45.92452
"6331" 1266 61.54703 45.98751
"6332" 1266.2 61.66513 45.9612
"6333" 1266.4 61.75738 45.84615
"6334" 1266.6 61.7959 45.79487
"6335" 1266.8 61.7959 45.79487
"6336" 1267 61.96925 45.58944
"6337" 1267.2 62.0436 45.52935
"6338" 1267.4 62.03662 45.65269
"6339" 1267.6 62.11601 45.70009
"6340" 1267.8 62.22607 45.8115
"6341" 1268 62.20649 45.83757
"6342" 1268.2 62.07451 45.85446
"6343" 1268.4 61.99361 45.88837
"6344" 1268.6 62.05486 45.62607
"6345" 1268.8 61.87349 45.57681
"6346" 1269 61.87349 45.57681
"6347" 1269.2 62.01767 45.51398
"6348" 1269.4 62.03652 45.5406
"6349" 1269.6 61.96511 45.49648
"6350" 1269.8 61.87191 45.40964
"6351" 1270 61.87812 45.37862
"6352" 1270.2 61.91031 45.36896
"6353" 1270.4 61.89863 45.42308
"6354" 1270.6 61.89863 45.42308
"6355" 1270.8 61.87142 45.36355
"6356" 1271 61.84084 45.39103
"6357" 1271.2 61.84716 45.40679
"6358" 1271.4 61.93383 45.41092
"6359" 1271.6 61.94222 45.49561
"6360" 1271.8 62.06188 45.35004
"6361" 1272 62.06188 45.36265
"6362" 1272.2 62.02018 45.44408
"6363" 1272.4 62.04325 45.51163
"6364" 1272.6 62.07739 45.60358
"6365" 1272.8 62.07739 45.60358
"6366" 1273 62.07739 45.60358
"6367" 1273.2 62.09324 45.63638
"6368" 1273.4 61.98697 45.69607
"6369" 1273.6 61.92719 45.73585
"6370" 1273.8 61.9821 45.69231
"6371" 1274 61.96925 45.64103
"6372" 1274.2 61.93225 45.642
"6373" 1274.4 61.96925 45.64103
"6374" 1274.6 61.99241 45.64639
"6375" 1274.8 61.95184 45.71371
"6376" 1275 61.95184 45.71371
"6377" 1275.2 61.9821 45.69231
"6378" 1275.4 61.95184 45.68764
"6379" 1275.6 61.95184 45.68764
"6380" 1275.8 61.95184 45.68764
"6381" 1276 61.9192 45.66808
"6382" 1276.2 61.91391 45.68943
"6383" 1276.4 61.91391 45.68943
"6384" 1276.6 61.95641 45.66667
"6385" 1276.8 61.95641 45.66667
"6386" 1277 61.95184 45.68764
"6387" 1277.2 61.95184 45.68764
"6388" 1277.4 61.9821 45.69231
"6389" 1277.6 61.92719 45.73585
"6390" 1277.8 61.95184 45.71371
"6391" 1278 61.9482 45.71574
"6392" 1278.2 61.9482 45.71574
"6393" 1278.4 61.87405 45.81543
"6394" 1278.6 61.68928 45.94273
"6395" 1278.8 61.69959 45.92308
"6396" 1279 61.72528 45.92308
"6397" 1279.2 61.72528 45.92308
"6398" 1279.4 61.76506 45.9112
"6399" 1279.6 61.70137 45.96132
"6400" 1279.8 61.56189 46.02763
"6401" 1280 61.49414 46.00641
"6402" 1280.2 61.49479 45.96795
"6403" 1280.4 61.38557 45.912
"6404" 1280.6 61.48173 45.81801
"6405" 1280.8 61.53817 45.85119
"6406" 1281 61.64823 46.03205
"6407" 1281.2 61.40248 46.13373
"6408" 1281.4 61.263 46.14652
"6409" 1281.6 61.3185 46.27434
"6410" 1281.8 61.31197 46.24826
"6411" 1282 61.45562 46.17949
"6412" 1282.2 61.58845 45.87511
"6413" 1282.4 61.87937 45.42308
"6414" 1282.6 62.27028 45.07261
"6415" 1282.8 62.23891 44.82692
"6416" 1283 62.2385 44.60939
"6417" 1283.2 62.39461 44.4355
"6418" 1283.4 62.55994 44.36538
"6419" 1283.6 62.64288 44.20881
"6420" 1283.8 62.83498 44.11931
"6421" 1284 63.10466 43.99764
"6422" 1284.2 63.1825 44.0714
"6423" 1284.4 63.31229 44.0827
"6424" 1284.6 63.44389 43.92701
"6425" 1284.8 63.44818 43.77299
"6426" 1285 63.4561 43.3971
"6427" 1285.2 63.60279 43.29456
"6428" 1285.4 63.97886 43.10897
"6429" 1285.6 64.33504 42.8128
"6430" 1285.8 64.48692 42.75862
"6431" 1286 64.95588 42.73851
"6432" 1286.2 65.13521 42.80482
"6433" 1286.4 65.3079 42.91239
"6434" 1286.6 65.38637 42.87678
"6435" 1286.8 65.40421 42.78114
"6436" 1287 65.28038 42.43086
"6437" 1287.2 65.22091 42.08457
"6438" 1287.4 65.19172 41.97527
"6439" 1287.6 65.24675 41.7677
"6440" 1287.8 65.2147 41.65033
"6441" 1288 65.11834 41.57234
"6442" 1288.2 65.09043 41.52006
"6443" 1288.4 65.05529 41.47867
"6444" 1288.6 64.89057 41.37821
"6445" 1288.8 64.64928 41.27192
"6446" 1289 64.75216 40.94273
"6447" 1289.2 64.79219 40.80666
"6448" 1289.4 64.74535 40.51007
"6449" 1289.6 64.73006 40.31038
"6450" 1289.8 64.45919 40.24679
"6451" 1290 64.39132 39.80747
"6452" 1290.2 64.23782 39.79579
"6453" 1290.4 64.18432 39.39744
"6454" 1290.6 64.24542 39.4481
"6455" 1290.8 64.15864 39.39103
"6456" 1291 64.09107 39.41728
"6457" 1291.2 63.99551 39.39689
"6458" 1291.4 63.92108 39.03846
"6459" 1291.6 63.82575 38.66678
"6460" 1291.8 63.67527 38.26343
"6461" 1292 63.54331 37.97167
"6462" 1292.2 63.54952 37.83519
"6463" 1292.4 63.50795 37.69872
"6464" 1292.6 63.52368 37.6886
"6465" 1292.8 63.55511 37.42949
"6466" 1293 63.81119 37.05244
"6467" 1293.2 63.79909 36.62821
"6468" 1293.4 63.4936 36.27812
"6469" 1293.6 63.05968 35.59594
"6470" 1293.8 62.67149 35.22877
"6471" 1294 62.35053 34.53008
"6472" 1294.2 62.09766 34.16026
"6473" 1294.4 61.70842 33.82853
"6474" 1294.6 61.28051 33.42133
"6475" 1294.8 61.01536 32.75672
"6476" 1295 60.55091 32.0169
"6477" 1295.2 59.80034 31.63502
"6478" 1295.4 58.53973 30.79635
"6479" 1295.6 57.35035 29.73948
"6480" 1295.8 56.11991 28.43064
"6481" 1296 55.76016 27.7786
"6482" 1296.2 55.24381 27.59054
"6483" 1296.4 54.49141 27.70473
"6484" 1296.6 53.60814 27.43197
"6485" 1296.8 52.36663 26.89343
"6486" 1297 50.83174 25.82973
"6487" 1297.2 50.09138 24.62762
"6488" 1297.4 48.96402 23.07202
"6489" 1297.6 48.13514 21.91146
"6490" 1297.8 47.90039 21.21434
"6491" 1298 47.64666 20.97387
"6492" 1298.2 47.29245 20.90785
"6493" 1298.4 46.69436 20.64744
"6494" 1298.6 46.04648 20.36896
"6495" 1298.8 45.58902 20.02444
"6496" 1299 45.59178 19.71322
"6497" 1299.2 45.46863 19.62179
"6498" 1299.4 44.9792 19.17098
"6499" 1299.6 44.79296 18.56868
"6500" 1299.8 44.65505 17.8451
"6501" 1300 44.53663 17.62428
"6502" 1300.2 44.45053 17.67125
"6503" 1300.4 44.28035 17.607
"6504" 1300.6 44.27081 17.53646
"6505" 1300.8 44.33159 17.51882
"6506" 1301 44.58903 17.42308
"6507" 1301.2 44.84799 17.14011
"6508" 1301.4 45.1269 16.75579
"6509" 1301.6 45.27602 16.40219
"6510" 1301.8 45.34606 16.23368
"6511" 1302 45.47201 16.19062
"6512" 1302.2 45.73004 16.29075
"6513" 1302.4 46.20318 16.2613
"6514" 1302.6 46.382 16.18507
"6515" 1302.8 46.51659 16.09833
"6516" 1303 46.63446 16.22436
"6517" 1303.2 46.75164 16.09833
"6518" 1303.4 46.89149 15.95554
"6519" 1303.6 47.24005 15.57072
"6520" 1303.8 47.66444 15.36538
"6521" 1304 48.08553 15.05283
"6522" 1304.2 48.30282 14.62866
"6523" 1304.4 48.42847 14.42949
"6524" 1304.6 48.78878 14.17525
"6525" 1304.8 49.23457 13.90561
"6526" 1305 50.08124 13.58603
"6527" 1305.2 50.67586 13.65363
"6528" 1305.4 50.80206 13.61384
"6529" 1305.6 50.87559 13.59158
"6530" 1305.8 50.88247 13.67399
"6531" 1306 50.72629 13.75285
"6532" 1306.2 50.72629 13.77422
"6533" 1306.4 50.78411 13.66026
"6534" 1306.6 50.86521 13.48482
"6535" 1306.8 50.92825 13.13638
"6536" 1307 51.06076 12.75862
"6537" 1307.2 51.06729 12.49359
"6538" 1307.4 51.23422 12.25641
"6539" 1307.6 51.51402 11.9531
"6540" 1307.8 51.7452 11.75707
"6541" 1308 51.89249 11.68995
"6542" 1308.2 52.1105 11.64434
"6543" 1308.4 52.43842 11.50214
"6544" 1308.6 52.73294 11.60668
"6545" 1308.8 53.11613 11.54487
"6546" 1309 53.29313 11.67912
"6547" 1309.2 53.63475 11.65735
"6548" 1309.4 53.6369 11.67308
"6549" 1309.6 53.65299 11.78613
"6550" 1309.8 53.75105 12.05392
"6551" 1310 53.95596 12.0727
"6552" 1310.2 54.29679 12.08173
"6553" 1310.4 54.40243 12.14277
"6554" 1310.6 54.61956 12.30361
"6555" 1310.8 54.78546 12.48504
"6556" 1311 54.91361 12.66438
"6557" 1311.2 54.94876 12.66725
"6558" 1311.4 55.05382 12.69522
"6559" 1311.6 55.01179 12.6183
"6560" 1311.8 55.00661 12.599
"6561" 1312 55.04228 12.64174
"6562" 1312.2 55.04682 12.7162
"6563" 1312.4 54.99234 12.96937
"6564" 1312.6 55.06664 13.19582
"6565" 1312.8 55.09935 13.20442
"6566" 1313 55.03771 13.08333
"6567" 1313.2 54.9852 13.01211
"6568" 1313.4 55.05382 13.0169
"6569" 1313.6 55.11416 12.92061
"6570" 1313.8 55.2117 12.78686
"6571" 1314 55.35239 12.81561
"6572" 1314.2 55.49884 12.95513
"6573" 1314.4 55.49884 12.95513
"6574" 1314.6 55.55363 12.92731
"6575" 1314.8 55.58285 12.90672
"6576" 1315 55.63942 12.95136
"6577" 1315.2 55.58473 12.98333
"6578" 1315.4 55.59724 13.10873
"6579" 1315.6 55.53182 13.27564
"6580" 1315.8 55.50275 13.59494
"6581" 1316 55.49171 13.66738
"6582" 1316.2 55.39702 13.73019
"6583" 1316.4 55.16355 13.78092
"6584" 1316.6 55.21762 14.03138
"6585" 1316.8 55.15188 14.07984
"6586" 1317 55.27769 14.19444
"6587" 1317.2 55.23269 13.97091
"6588" 1317.4 55.20132 13.96192
"6589" 1317.6 55.21226 14.0714
"6590" 1317.8 54.97432 14.28779
"6591" 1318 54.85621 14.38535
"6592" 1318.2 54.81042 14.58333
"6593" 1318.4 54.56364 14.63381
"6594" 1318.6 54.4894 14.63462
"6595" 1318.8 54.44844 14.75442
"6596" 1319 54.18443 14.84158
"6597" 1319.2 54.1427 14.75
"6598" 1319.4 54.14259 14.80149
"6599" 1319.6 54.1428 14.85973
"6600" 1319.8 54.16892 14.87929
"6601" 1320 54.07414 14.82651
"6602" 1320.2 53.99734 14.80149
"6603" 1320.4 53.92787 14.8078
"6604" 1320.6 53.95008 14.85256
"6605" 1320.8 54.03834 14.80106
"6606" 1321 53.95742 14.85531
"6607" 1321.2 53.98494 14.87592
"6608" 1321.4 53.90122 14.86625
"6609" 1321.6 53.85377 14.85256
"6610" 1321.8 53.84899 14.82714
"6611" 1322 53.97839 14.84563
"6612" 1322.2 53.95742 14.85531
"6613" 1322.4 53.95742 14.85531
"6614" 1322.6 53.95345 14.99011
"6615" 1322.8 53.92676 15.09076
"6616" 1323 53.87946 15.07051
"6617" 1323.2 53.81634 15.10093
"6618" 1323.4 53.81747 15.03294
"6619" 1323.6 53.7578 14.96255
"6620" 1323.8 53.7444 14.95336
"6621" 1324 53.75105 15.00641
"6622" 1324.2 53.71187 15.0553
"6623" 1324.4 53.62699 15.00315
"6624" 1324.6 53.44692 14.93556
"6625" 1324.8 53.27441 15.01619
"6626" 1325 53.14214 15.18011
"6627" 1325.2 53.15742 15.14828
"6628" 1325.4 53.15742 15.14828
"6629" 1325.6 53.13215 15.12936
"6630" 1325.8 53.15992 15.03294
"6631" 1326 53.0769 15.00641
"6632" 1326.2 53.1411 14.98718
"6633" 1326.4 53.17647 14.98359
"6634" 1326.6 53.18268 15.11045
"6635" 1326.8 53.23741 15.20482
"6636" 1327 53.28877 15.10897
"6637" 1327.2 53.25482 15.07486
"6638" 1327.4 53.19606 15.00967
"6639" 1327.6 53.17647 14.98359
"6640" 1327.8 53.08974 14.87179
"6641" 1328 52.94619 14.83471
"6642" 1328.2 52.88253 14.87005
"6643" 1328.4 52.84989 14.88965
"6644" 1328.6 52.64943 14.91532
"6645" 1328.8 52.70543 14.87592
"6646" 1329 52.74553 14.95752
"6647" 1329.2 52.69674 14.94906
"6648" 1329.4 52.57577 14.90537
"6649" 1329.6 52.5823 14.84018
"6650" 1329.8 52.62239 14.75337
"6651" 1330 52.62288 14.70421
"6652" 1330.2 52.61564 14.69265
"6653" 1330.4 52.54805 14.72638
"6654" 1330.6 52.55042 14.78205
"6655" 1330.8 52.54966 14.90537
"6656" 1331 52.57702 15.10104
"6657" 1331.2 52.49549 15.29131
"6658" 1331.4 52.41651 15.32234
"6659" 1331.6 52.30807 15.31606
"6660" 1331.8 52.27096 15.18522
"6661" 1332 52.25744 15.15823
"6662" 1332.2 52.21677 15.15893
"6663" 1332.4 52.13178 15.27694
"6664" 1332.6 52.22877 15.5151
"6665" 1332.8 51.95538 15.85629
"6666" 1333 51.73649 16.36517
"6667" 1333.2 51.69871 16.95601
"6668" 1333.4 51.57016 17.32031
"6669" 1333.6 51.34827 17.76065
"6670" 1333.8 51.06076 18.18106
"6671" 1334 50.89911 18.67887
"6672" 1334.2 50.78479 19.32692
"6673" 1334.4 50.65718 19.88622
"6674" 1334.6 50.34819 20.16667
"6675" 1334.8 50.25292 20.37862
"6676" 1335 50.30294 20.60225
"6677" 1335.2 50.53252 21.01758
"6678" 1335.4 50.33902 21.29762
"6679" 1335.6 50.32251 21.14744
"6680" 1335.8 50.5974 21.07877
"6681" 1336 50.8197 20.84776
"6682" 1336.2 50.62107 20.91386
"6683" 1336.4 50.27806 20.99753
"6684" 1336.6 50.05526 21.24439
"6685" 1336.8 49.58691 21.21825
"6686" 1337 49.48196 21.40301
"6687" 1337.2 49.48785 21.48718
"6688" 1337.4 49.49459 22.002
"6689" 1337.6 49.51995 22.48077
"6690" 1337.8 49.27598 23.02564
"6691" 1338 49.20801 23.38174
"6692" 1338.2 49.21819 23.82051
"6693" 1338.4 49.21319 24.4686
"6694" 1338.6 49.2393 25.01619
"6695" 1338.8 49.25236 25.31606
"6696" 1339 49.30513 25.72835
"6697" 1339.2 49.40147 26.49942
"6698" 1339.4 49.38971 27.23169
"6699" 1339.6 49.48742 28.04096
"6700" 1339.8 49.80578 28.56079
"6701" 1340 49.95691 29.3932
"6702" 1340.2 50.07762 29.93773
"6703" 1340.4 50.27071 30.74248
"6704" 1340.6 50.22796 32.02389
"6705" 1340.8 50.00976 33.31475
"6706" 1341 50.00149 33.87179
"6707" 1341.2 50.14451 33.98519
"6708" 1341.4 50.04322 33.72894
"6709" 1341.6 49.731 33.78433
"6710" 1341.8 49.66877 33.70618
"6711" 1342 49.43182 33.7535
"6712" 1342.2 49.16558 33.69748
"6713" 1342.4 48.90206 33.78236
"6714" 1342.6 48.73065 34.15653
"6715" 1342.8 48.28447 34.85073
"6716" 1343 47.86526 35.18611
"6717" 1343.2 47.87942 35.62676
"6718" 1343.4 47.6837 36.08974
"6719" 1343.6 47.52624 36.6456
"6720" 1343.8 47.30158 37.4878
"6721" 1344 47.10433 38.44048
"6722" 1344.2 46.40763 39.1891
"6723" 1344.4 46.10861 39.57837
"6724" 1344.6 45.92007 39.76002
"6725" 1344.8 45.82818 39.92949
"6726" 1345 45.60533 39.92577
"6727" 1345.2 45.062 40.21093
"6728" 1345.4 44.47547 40.31891
"6729" 1345.6 44.12645 40.56502
"6730" 1345.8 43.81215 40.89103
"6731" 1346 43.39803 41.65905
"6732" 1346.2 43.09306 42.42094
"6733" 1346.4 42.66019 43.35629
"6734" 1346.6 42.6167 44.48532
"6735" 1346.8 42.21987 45.62821
"6736" 1347 42.07566 47.01529
"6737" 1347.2 41.45876 48.38636
"6738" 1347.4 40.87696 49.76447
"6739" 1347.6 40.68435 50.59574
"6740" 1347.8 40.64085 50.93693
"6741" 1348 40.42092 51.24878
"6742" 1348.2 40.2914 51.39336
"6743" 1348.4 40.39232 51.35877
"6744" 1348.6 40.36746 51.34016
"6745" 1348.8 40.45751 51.13188
"6746" 1349 40.42593 51.14449
"6747" 1349.2 40.34028 51.16026
"6748" 1349.4 40.42455 51.21434
"6749" 1349.6 40.30474 51.12668
"6750" 1349.8 39.9562 51.01068
"6751" 1350 39.5832 50.93132
"6752" 1350.2 38.73335 50.94934
"6753" 1350.4 37.8405 50.85806
"6754" 1350.6 37.3981 50.75
"6755" 1350.8 37.17271 50.83974
"6756" 1351 36.95256 50.88598
"6757" 1351.2 36.39682 51.25799
"6758" 1351.4 35.88529 51.90111
"6759" 1351.6 35.63909 52.89723
"6760" 1351.8 35.46217 53.07388
"6761" 1352 35.43343 53.10256
"6762" 1352.2 35.46217 53.07388
"6763" 1352.4 35.78822 52.8476
"6764" 1352.6 35.65133 52.38622
"6765" 1352.8 35.2661 51.80929
"6766" 1353 34.23487 51.71857
"6767" 1353.2 32.70017 51.63172
"6768" 1353.4 31.11739 51.40582
"6769" 1353.6 30.79736 51.38215
"6770" 1353.8 30.69237 51.32814
"6771" 1354 30.48875 51.24267
"6772" 1354.2 30.27075 50.95554
"6773" 1354.4 29.99529 50.6627
"6774" 1354.6 29.8412 50.60897
"6775" 1354.8 29.75952 50.62116
"6776" 1355 29.55112 50.52659
"6777" 1355.2 29.2789 50.74528
"6778" 1355.4 28.70444 50.79926
"6779" 1355.6 27.87127 51.10036
"6780" 1355.8 26.99759 51.70402
"6781" 1356 26.1272 52.5715
"6782" 1356.2 25.17351 53.58974
"6783" 1356.4 24.55578 54.62495
"6784" 1356.6 24.59795 54.77068
"6785" 1356.8 24.54431 54.76282
"6786" 1357 24.43579 54.64386
"6787" 1357.2 24.26864 54.51634
"6788" 1357.4 23.72157 54.45391
"6789" 1357.6 23.12538 54.62179
"6790" 1357.8 22.57912 54.71322
"6791" 1358 22.20445 54.98838
"6792" 1358.2 21.95391 55.43201
"6793" 1358.4 21.69883 56.07612
"6794" 1358.6 21.54342 56.32734
"6795" 1358.8 21.53079 56.24538
"6796" 1359 21.54973 56.2706
"6797" 1359.2 21.59394 56.25799
"6798" 1359.4 21.53079 56.24538
"6799" 1359.6 21.41712 56.13819
"6800" 1359.8 21.01968 56.23522
"6801" 1360 20.3309 56.43453
"6802" 1360.2 19.2517 56.04121
"6803" 1360.4 17.97733 55.58333
"6804" 1360.6 17.43033 55.54889
"6805" 1360.8 17.44034 55.73485
"6806" 1361 17.45396 55.75427
"6807" 1361.2 17.53957 55.74727
"6808" 1361.4 17.61019 55.89103
"6809" 1361.6 17.78586 55.84185
"6810" 1361.8 17.83007 55.84185
"6811" 1362 17.83007 55.84185
"6812" 1362.2 17.82085 55.87637
"6813" 1362.4 17.83007 55.84185
"6814" 1362.6 17.76429 55.80769
"6815" 1362.8 17.55241 55.66026
"6816" 1363 17.14191 55.45926
"6817" 1363.2 16.7628 55.55811
"6818" 1363.4 16.61502 55.59517
"6819" 1363.6 16.60401 55.61996
"6820" 1363.8 16.5439 55.59517
"6821" 1364 16.41398 55.42107
"6822" 1364.2 16.39592 55.06651
"6823" 1364.4 15.58285 54.83242
"6824" 1364.6 14.33144 54.79519
"6825" 1364.8 12.8446 54.67588
"6826" 1365 10.95513 54.22239
"6827" 1365.2 8.968236 53.23291
"6828" 1365.4 7.56895 52.05958
"6829" 1365.6 7.121651 51.81522
"6830" 1365.8 7.185813 51.93836
"6831" 1366 7.281308 51.9605
"6832" 1366.2 7.056685 51.97028
"6833" 1366.4 6.837441 52.34415
"6834" 1366.6 6.486475 52.35256
"6835" 1366.8 5.759034 52.19003
"6836" 1367 5.514514 52.11588
"6837" 1367.2 5.597487 52.12179
"6838" 1367.4 5.556 51.82002
"6839" 1367.6 5.239774 51.44048
"6840" 1367.8 4.406242 51.17505
"6841" 1368 3.484395 50.52677
"6842" 1368.2 2.443079 49.48523
"6843" 1368.4 1.64064 48.43498
"6844" 1368.6 0.9077485 46.91555
"6845" 1368.8 0.2269483 46.03017
"6846" 1369 0.1652067 46.01254
"6847" 1369.2 0.02334718 45.95629
"6848" 1369.4 0.115389 45.9502
"6849" 1369.6 0 45.97378
"6850" 1369.8 0.05380796 46.01603
"6851" 1370 0.210307 45.94391
"6852" 1370.2 0.3937445 45.9112
"6853" 1370.4 0.4442662 45.94903
"6854" 1370.6 0.5598834 45.76677
"6855" 1370.8 0.7587834 45.58916
"6856" 1371 1.097317 44.95396
"6857" 1371.2 1.597909 44.07315
"6858" 1371.4 1.903825 43.59804
"6859" 1371.6 2.021186 43.58563
"6860" 1371.8 2.235493 43.71853
"6861" 1372 2.762446 43.54607
"6862" 1372.2 2.870791 43.30569
"6863" 1372.4 3.021271 43.37179
"6864" 1372.6 3.653287 43.42588
"6865" 1372.8 4.470985 43.1183
"6866" 1373 5.186997 42.96038
"6867" 1373.2 6.005714 42.47197
"6868" 1373.4 6.635118 42.14661
"6869" 1373.6 6.917368 42.05244
"6870" 1373.8 7.71328 41.84369
"6871" 1374 8.717837 41.75
"6872" 1374.2 10.01183 41.96417
"6873" 1374.4 11.07415 42.13462
"6874" 1374.6 12.04696 42.25207
"6875" 1374.8 13.18649 42.53846
"6876" 1375 14.54915 43.07356
"6877" 1375.2 15.72961 43.5931
"6878" 1375.4 16.89752 44.66259
"6879" 1375.6 17.74422 45.52925
"6880" 1375.8 18.57907 46.13278
"6881" 1376 19.68318 46.99152
"6882" 1376.2 21.17172 48.47711
"6883" 1376.4 22.76226 49.70691
"6884" 1376.6 23.59927 50.72375
"6885" 1376.8 24.53683 52.59468
"6886" 1377 25.10049 54.45556
"6887" 1377.2 26.13459 55.659
"6888" 1377.4 26.42946 55.45907
"6889" 1377.6 26.62454 55.37821
"6890" 1377.8 26.91958 55.27198
"6891" 1378 27.50659 55.16819
"6892" 1378.2 29.07272 55.42357
"6893" 1378.4 30.71438 56.34073
"6894" 1378.6 31.07355 56.56184
"6895" 1378.8 31.04121 56.50765
"6896" 1379 30.82133 56.26072
"6897" 1379.2 30.52644 55.90385
"6898" 1379.4 30.39055 55.75761
"6899" 1379.6 29.85445 55.53991
"6900" 1379.8 29.68344 55.44902
"6901" 1380 29.60611 54.99753
"6902" 1380.2 29.7164 54.54367
"6903" 1380.4 29.98187 54.25727
"6904" 1380.6 30.04468 54.21055
"6905" 1380.8 30.04198 54.1148
"6906" 1381 30.24644 53.94872
"6907" 1381.2 30.32799 53.78263
"6908" 1381.4 30.29297 53.82925
"6909" 1381.6 30.19794 53.84054
"6910" 1381.8 30.21293 53.59507
"6911" 1382 30.29424 53.57612
"6912" 1382.2 30.35484 53.36538
"6913" 1382.4 30.51504 53.18407
"6914" 1382.6 31.00506 52.97844
"6915" 1382.8 31.50252 52.90994
"6916" 1383 32.08653 52.51252
"6917" 1383.2 32.5262 51.94189
"6918" 1383.4 32.95464 51.42357
"6919" 1383.6 33.97177 50.86076
"6920" 1383.8 35.21193 50.53526
"6921" 1384 35.87002 50.39744
"6922" 1384.2 36.28957 50.20535
"6923" 1384.4 36.53982 50.10093
"6924" 1384.6 36.8807 50.13904
"6925" 1384.8 37.54619 50.45723
"6926" 1385 38.79776 51.16026
"6927" 1385.2 40.39004 52.03846
"6928" 1385.4 41.82159 52.84689
"6929" 1385.6 43.0258 52.66514
"6930" 1385.8 43.69783 52.28929
"6931" 1386 44.49314 51.86745
"6932" 1386.2 45.2375 52.16026
"6933" 1386.4 45.92221 52.24586
"6934" 1386.6 45.84373 52.29049
"6935" 1386.8 45.85386 52.27431
"6936" 1387 45.7704 52.14103
"6937" 1387.2 45.69335 52.13462
"6938" 1387.4 45.5829 52.01097
"6939" 1387.6 45.64902 51.67002
"6940" 1387.8 45.97425 51.13622
"6941" 1388 46.23909 50.90785
"6942" 1388.2 46.36108 50.87821
"6943" 1388.4 46.36108 50.87821
"6944" 1388.6 46.46782 50.86579
"6945" 1388.8 46.81693 50.85119
"6946" 1389 47.01934 50.99402
"6947" 1389.2 47.66173 50.68455
"6948" 1389.4 48.15902 50.33519
"6949" 1389.6 49.20409 49.74475
"6950" 1389.8 50.05163 49.30128
"6951" 1390 51.48462 49.01282
"6952" 1390.2 52.63454 48.76456
"6953" 1390.4 53.71316 48.36391
"6954" 1390.6 54.70495 48.20849
"6955" 1390.8 55.64561 47.86581
"6956" 1391 56.58434 47.32651
"6957" 1391.2 57.35874 46.71276
"6958" 1391.4 58.47826 46.51554
"6959" 1391.6 59.06078 46.50641
"6960" 1391.8 59.09288 46.65385
"6961" 1392 59.11214 46.62821
"6962" 1392.2 59.11214 46.62821
"6963" 1392.4 59.01584 46.5
"6964" 1392.6 58.92595 46.35897
"6965" 1392.8 58.99608 45.96203
"6966" 1393 59.44977 45.56344
"6967" 1393.2 60.03598 45.20584
"6968" 1393.4 60.52694 44.89652
"6969" 1393.6 61.43603 44.1231
"6970" 1393.8 62.14352 43.78388
"6971" 1394 63.08596 43.49542
"6972" 1394.2 63.4561 43.3971
"6973" 1394.4 63.54781 43.30217
"6974" 1394.6 63.61028 43.21045
"6975" 1394.8 63.51234 43.11919
"6976" 1395 64.01328 42.66404
"6977" 1395.2 64.59827 42.39845
"6978" 1395.4 65.00102 41.95882
"6979" 1395.6 65.84983 41.50902
"6980" 1395.8 66.6883 41.22436
"6981" 1396 67.77597 40.54422
"6982" 1396.2 68.38973 40.06834
"6983" 1396.4 69.64504 38.98519
"6984" 1396.6 71.03581 38.05496
"6985" 1396.8 71.95309 38.00778
"6986" 1397 72.05628 37.96658
"6987" 1397.2 72.13287 37.8141
"6988" 1397.4 72.05582 37.73077
"6989" 1397.6 71.95641 37.53957
"6990" 1397.8 72.24201 37.14661
"6991" 1398 72.78395 36.82193
"6992" 1398.2 73.40974 35.95593
"6993" 1398.4 73.75135 35.26807
"6994" 1398.6 73.87434 34.82062
"6995" 1398.8 73.87434 34.82062
"6996" 1399 73.80861 34.76282
"6997" 1399.2 73.66487 34.67763
"6998" 1399.4 73.66094 34.6859
"6999" 1399.6 73.65887 34.72284
"7000" 1399.8 73.72609 34.76366
"7001" 1400 73.70215 34.94438
"7002" 1400.2 73.70215 34.94438
"7003" 1400.4 73.75847 34.85684
"7004" 1400.6 73.73401 34.85684
"7005" 1400.8 73.70837 34.86993
"7006" 1401 73.75847 34.85684
"7007" 1401.2 73.80904 34.89233
"7008" 1401.4 73.87434 35.06182
"7009" 1401.6 73.8985 35.05769
"7010" 1401.8 73.8985 35.05769
"7011" 1402 73.92905 35.14567
"7012" 1402.2 74.21719 35.10082
"7013" 1402.4 74.14857 35.15309
"7014" 1402.6 74.09937 35.2674
"7015" 1402.8 74.09937 35.2674
"7016" 1403 74.23574 35.13799
"7017" 1403.2 74.24122 35.11251
"7018" 1403.4 74.23695 35.08883
"7019" 1403.6 74.26114 35.00641
"7020" 1403.8 74.13314 34.98893
"7021" 1404 74.22222 34.97605
"7022" 1404.2 74.22222 34.97605
"7023" 1404.4 74.27262 34.97056
"7024" 1404.6 74.23695 35.08883
"7025" 1404.8 74.26446 35.10943
"7026" 1405 74.23457 35.20535
"7027" 1405.2 74.24651 35.15309
"7028" 1405.4 74.25657 35.06631
"7029" 1405.6 74.20195 35.01653
"7030" 1405.8 74.20195 35.01653
"7031" 1406 74.23007 34.92399
"7032" 1406.2 74.31428 34.91357
"7033" 1406.4 74.30574 34.95147
"7034" 1406.6 74.30099 34.98652
"7035" 1406.8 74.31008 35.00304
"7036" 1407 74.31008 35.00304
"7037" 1407.2 74.31008 35.00304
"7038" 1407.4 74.29886 35.06136
"7039" 1407.6 74.29886 35.06136
"7040" 1407.8 74.29423 35.08683
"7041" 1408 74.26446 35.10943
"7042" 1408.2 74.26953 35.08401
"7043" 1408.4 74.23695 35.08883
"7044" 1408.6 74.29221 34.99663
"7045" 1408.8 74.26114 35.00641
"7046" 1409 74.20195 35.01653
"7047" 1409.2 74.26114 35.00641
"7048" 1409.4 74.25957 35.03575
"7049" 1409.6 74.20195 35.01653
"7050" 1409.8 74.15487 35.09262
"7051" 1410 74.23131 35.06
"7052" 1410.2 74.26114 35.00641
"7053" 1410.4 74.2661 34.97708
"7054" 1410.6 74.23695 35.08883
"7055" 1410.8 74.26953 35.08401
"7056" 1411 74.26953 35.08401
"7057" 1411.2 74.23695 35.08883
"7058" 1411.4 74.23695 35.08883
"7059" 1411.6 74.26114 35.00641
"7060" 1411.8 74.26114 35.00641
"7061" 1412 74.18121 35.0879
"7062" 1412.2 74.13436 34.93556
"7063" 1412.4 74.07185 34.80723
"7064" 1412.6 74.04909 34.80711
"7065" 1412.8 74.0465 34.82085
"7066" 1413 74.02623 34.74663
"7067" 1413.2 74.02623 34.74663
"7068" 1413.4 74.14247 34.6859
"7069" 1413.6 74.12245 34.71632
"7070" 1413.8 74.08706 34.78036
"7071" 1414 74.0951 34.74779
"7072" 1414.2 74.12245 34.71632
"7073" 1414.4 74.10939 34.73588
"7074" 1414.6 74.08181 34.76768
"7075" 1414.8 74.10939 34.75543
"7076" 1415 74.06497 34.85531
"7077" 1415.2 74.09937 34.86905
"7078" 1415.4 74.09937 34.86905
"7079" 1415.6 74.06853 34.87378
"7080" 1415.8 74.02451 34.95752
"7081" 1416 74.08606 34.86454
"7082" 1416.2 74.04389 34.83892
"7083" 1416.4 74.04185 34.87085
"7084" 1416.6 74.08606 34.86454
"7085" 1416.8 74.08469 34.78205
"7086" 1417 74.0441 34.75543
"7087" 1417.2 73.98218 34.77431
"7088" 1417.4 74.01798 34.67069
"7089" 1417.6 73.99839 34.56638
"7090" 1417.8 73.94616 34.48164
"7091" 1418 74.00595 34.36201
"7092" 1418.2 73.98568 34.4025
"7093" 1418.4 73.98568 34.4025
"7094" 1418.6 73.98568 34.4025
"7095" 1418.8 74.00875 34.39633
"7096" 1419 74.23574 34.29453
"7097" 1419.2 74.31684 34.28779
"7098" 1419.4 74.37128 34.45047
"7099" 1419.6 74.39644 34.45085
"7100" 1419.8 74.37128 34.48543
"7101" 1420 74.36765 34.42262
"7102" 1420.2 74.36741 34.39633
"7103" 1420.4 74.26953 34.34852
"7104" 1420.6 74.19472 34.22392
"7105" 1420.8 74.28981 34.1056
"7106" 1421 74.29657 33.76923
"7107" 1421.2 74.25758 33.77701
"7108" 1421.4 74.32637 33.61218
"7109" 1421.6 74.30123 33.64627
"7110" 1421.8 74.24811 33.69654
"7111" 1422 74.30123 33.64627
"7112" 1422.2 74.34387 33.61302
"7113" 1422.4 74.37091 33.63327
"7114" 1422.6 74.47368 33.66026
"7115" 1422.8 74.67294 33.69341
"7116" 1423 74.8102 33.6745
"7117" 1423.2 74.79324 33.68928
"7118" 1423.4 74.79594 33.66026
"7119" 1423.6 74.79594 33.66026
"7120" 1423.8 74.79594 33.66026
"7121" 1424 74.89046 33.6946
"7122" 1424.2 74.83898 33.79288
"7123" 1424.4 74.77921 33.84593
"7124" 1424.6 74.67504 33.88968
"7125" 1424.8 74.79736 33.75
"7126" 1425 74.75884 33.73077
"7127" 1425.2 74.82372 33.57928
"7128" 1425.4 74.66152 33.59278
"7129" 1425.6 74.77244 33.43401
"7130" 1425.8 74.78039 33.44048
"7131" 1426 74.86727 33.36111
"7132" 1426.2 74.77144 33.43529
"7133" 1426.4 74.76417 33.34095
"7134" 1426.6 74.79853 33.27564
"7135" 1426.8 74.79045 33.31262
"7136" 1427 74.79669 33.3836
"7137" 1427.2 74.84055 33.30361
"7138" 1427.4 74.80307 33.36111
"7139" 1427.6 74.8102 33.22166
"7140" 1427.8 74.80791 33.14515
"7141" 1428 74.81734 33.20442
"7142" 1428.2 74.98511 33.20933
"7143" 1428.4 74.98511 33.20933
"7144" 1428.6 74.98511 33.20933
"7145" 1428.8 74.97916 33.2419
"7146" 1429 74.98511 33.20933
"7147" 1429.2 74.98511 33.20933
"7148" 1429.4 74.93185 33.22166
"7149" 1429.6 74.97182 33.11649
"7150" 1429.8 75.10185 32.96273
"7151" 1430 75.17675 32.92599
"7152" 1430.2 75.21481 32.84023
"7153" 1430.4 75.14604 32.95759
"7154" 1430.6 75.1883 32.89815
"7155" 1430.8 75.17516 32.972
"7156" 1431 75.23979 32.95396
"7157" 1431.2 75.24129 32.92537
"7158" 1431.4 75.14812 32.95175
"7159" 1431.6 75.1883 32.93376
"7160" 1431.8 75.23598 32.8303
"7161" 1432 75.11433 32.52665
"7162" 1432.2 75.11372 32.59033
"7163" 1432.4 75.08398 32.66606
"7164" 1432.6 75.08398 32.66606
"7165" 1432.8 74.99944 32.76957
"7166" 1433 75.0418 32.80174
"7167" 1433.2 75.17516 32.74258
"7168" 1433.4 75.11059 32.87042
"7169" 1433.6 75.11059 32.87042
"7170" 1433.8 75.12459 32.90429
"7171" 1434 75.06026 32.91127
"7172" 1434.2 75.0787 32.87704
"7173" 1434.4 75.14407 32.8141
"7174" 1434.6 75.17516 32.80331
"7175" 1434.8 75.17516 32.80331
"7176" 1435 75.18192 32.82355
"7177" 1435.2 75.14213 32.85474
"7178" 1435.4 75.18116 32.89103
"7179" 1435.6 75.2097 32.91239
"7180" 1435.8 75.2097 32.91239
"7181" 1436 75.14812 32.95175
"7182" 1436.2 75.1494 32.89828
"7183" 1436.4 75.12459 32.8645
"7184" 1436.6 75.08054 32.84379
"7185" 1436.8 75.09406 32.91127
"7186" 1437 75.08307 32.89789
"7187" 1437.2 75.20429 32.79156
"7188" 1437.4 75.19777 32.68124
"7189" 1437.6 75.15976 32.52778
"7190" 1437.8 75.13473 32.43648
"7191" 1438 75.18259 32.30128
"7192" 1438.2 75.20185 32.24359
"7193" 1438.4 75.06702 32.14316
"7194" 1438.6 75.03824 31.86317
"7195" 1438.8 74.83234 31.85654
"7196" 1439 74.80578 31.87644
"7197" 1439.2 74.82109 31.84148
"7198" 1439.4 74.85075 31.85189
"7199" 1439.6 74.88455 31.86538
"7200" 1439.8 74.85301 31.93661
"7201" 1440 74.80578 31.83002
"7202" 1440.2 74.83898 31.81676
"7203" 1440.4 74.84756 31.85606
"7204" 1440.6 74.88868 31.92236
"7205" 1440.8 74.95213 31.85189
"7206" 1441 74.95854 31.87644
"7207" 1441.2 75.0606 31.86538
"7208" 1441.4 75.0606 31.86538
"7209" 1441.6 75.07573 31.92623
"7210" 1441.8 75.03655 31.8806
"7211" 1442 74.98511 31.89633
"7212" 1442.2 74.95854 31.90296
"7213" 1442.4 74.93197 31.87644
"7214" 1442.6 74.78844 31.82844
"7215" 1442.8 74.85163 31.73718
"7216" 1443 74.86405 31.55108
"7217" 1443.2 74.94514 31.55465
"7218" 1443.4 74.93161 31.70221
"7219" 1443.6 75.00924 31.64744
"7220" 1443.8 74.97182 31.61782
"7221" 1444 74.95787 31.63462
"7222" 1444.2 74.96518 31.70402
"7223" 1444.4 74.97916 31.71694
"7224" 1444.6 74.95787 31.63462
"7225" 1444.8 74.91903 31.54813
"7226" 1445 74.83234 31.49182
"7227" 1445.2 74.78844 31.48946
"7228" 1445.4 74.73586 31.3863
"7229" 1445.6 74.77257 31.47856
"7230" 1445.8 74.78705 31.36517
"7231" 1446 74.79913 31.47856
"7232" 1446.2 74.79913 31.47856
"7233" 1446.4 74.79913 31.47856
"7234" 1446.6 74.76232 31.51554
"7235" 1446.8 74.77257 31.5515
"7236" 1447 74.80578 31.51835
"7237" 1447.2 74.76232 31.51554
"7238" 1447.4 74.76232 31.51554
"7239" 1447.6 74.78844 31.51554
"7240" 1447.8 74.78844 31.51554
"7241" 1448 74.79913 31.54487
"7242" 1448.2 74.88178 31.59847
"7243" 1448.4 74.89512 31.60691
"7244" 1448.6 74.90651 31.66026
"7245" NA NA NA
"7246" NA NA NA
"7247" NA NA NA
"7248" NA NA NA
"7249" NA NA NA
"7250" NA NA NA
"7251" NA NA NA
"7252" NA NA NA
"7253" NA NA NA
"7254" NA NA NA
"7255" NA NA NA
"7256" NA NA NA
"7257" NA NA NA
"7258" NA NA NA
"7259" NA NA NA
"7260" NA NA NA
"7261" NA NA NA
"7262" NA NA NA
"7263" NA NA NA
"7264" NA NA NA
"7265" NA NA NA
"7266" NA NA NA
"7267" NA NA NA
"7268" NA NA NA
"7269" NA NA NA
"7270" NA NA NA
"7271" NA NA NA
"7272" NA NA NA
"7273" NA NA NA
"7274" NA NA NA
"7275" NA NA NA
"7276" NA NA NA
"7277" NA NA NA
"7278" NA NA NA
"7279" NA NA NA
"7280" NA NA NA
"7281" NA NA NA
"7282" NA NA NA
"7283" NA NA NA
"7284" NA NA NA
"7285" NA NA NA
"7286" NA NA NA
"7287" NA NA NA
"7288" NA NA NA
"7289" NA NA NA
"7290" NA NA NA
"7291" NA NA NA
"7292" NA NA NA
"7293" NA NA NA
"7294" NA NA NA
"7295" NA NA NA
"7296" NA NA NA
"7297" NA NA NA
"7298" NA NA NA
"7299" NA NA NA
"7300" NA NA NA
"7301" NA NA NA
"7302" NA NA NA
"7303" NA NA NA
"7304" NA NA NA
"7305" NA NA NA
"7306" NA NA NA
"7307" NA NA NA
"7308" NA NA NA
"7309" NA NA NA
"7310" NA NA NA
"7311" NA NA NA
"7312" NA NA NA
"7313" NA NA NA
"7314" NA NA NA
"7315" NA NA NA
"7316" NA NA NA
"7317" NA NA NA
"7318" NA NA NA
"7319" NA NA NA
"7320" NA NA NA
"7321" NA NA NA
"7322" NA NA NA
"7323" NA NA NA
"7324" NA NA NA
"7325" NA NA NA
"7326" NA NA NA
"7327" NA NA NA
"7328" NA NA NA
"7329" NA NA NA
"7330" NA NA NA
"7331" NA NA NA
"7332" NA NA NA
"7333" NA NA NA
"7334" NA NA NA
"7335" NA NA NA
"7336" NA NA NA
"7337" NA NA NA
"7338" NA NA NA
"7339" NA NA NA
"7340" NA NA NA
"7341" NA NA NA
"7342" NA NA NA
"7343" NA NA NA
"7344" NA NA NA
"7345" NA NA NA
"7346" NA NA NA
"7347" NA NA NA
"7348" NA NA NA
"7349" NA NA NA
"7350" NA NA NA
"7351" NA NA NA
"7352" NA NA NA
"7353" NA NA NA
"7354" NA NA NA
"7355" NA NA NA
"7356" NA NA NA
"7357" NA NA NA
"7358" NA NA NA
"7359" NA NA NA
"7360" NA NA NA
"7361" NA NA NA
"7362" NA NA NA
"7363" NA NA NA
"7364" NA NA NA
"7365" NA NA NA
"7366" NA NA NA
"7367" NA NA NA
"7368" NA NA NA
"7369" NA NA NA
"7370" NA NA NA
"7371" NA NA NA
"7372" NA NA NA
"7373" NA NA NA
"7374" NA NA NA
"7375" NA NA NA
"7376" NA NA NA
"7377" NA NA NA
"7378" NA NA NA
"7379" NA NA NA
"7380" NA NA NA
"7381" NA NA NA
"7382" NA NA NA
"7383" NA NA NA
"7384" NA NA NA
"7385" NA NA NA
"7386" NA NA NA
"7387" NA NA NA
"7388" NA NA NA
"7389" NA NA NA
"7390" NA NA NA
"7391" NA NA NA
"7392" NA NA NA
"7393" NA NA NA
"7394" NA NA NA
"7395" NA NA NA
"7396" NA NA NA
"7397" NA NA NA
"7398" NA NA NA
"7399" NA NA NA
"7400" NA NA NA
"7401" NA NA NA
"7402" NA NA NA
"7403" NA NA NA
"7404" NA NA NA
"7405" NA NA NA
"7406" NA NA NA
"7407" NA NA NA
"7408" NA NA NA
"7409" NA NA NA
"7410" NA NA NA
"7411" NA NA NA
"7412" NA NA NA
"7413" NA NA NA
"7414" NA NA NA
"7415" NA NA NA
"7416" NA NA NA
"7417" NA NA NA
"7418" NA NA NA
"7419" NA NA NA
"7420" NA NA NA
"7421" NA NA NA
"7422" NA NA NA
"7423" NA NA NA
"7424" NA NA NA
"7425" NA NA NA
"7426" NA NA NA
"7427" NA NA NA
"7428" NA NA NA
"7429" NA NA NA
"7430" NA NA NA
"7431" NA NA NA
"7432" NA NA NA
"7433" NA NA NA
"7434" NA NA NA
"7435" NA NA NA
"7436" NA NA NA
"7437" NA NA NA
"7438" NA NA NA
"7439" NA NA NA
"7440" NA NA NA
"7441" NA NA NA
"7442" NA NA NA
"7443" NA NA NA
"7444" NA NA NA
"7445" NA NA NA
"7446" NA NA NA
"7447" NA NA NA
"7448" NA NA NA
"7449" NA NA NA
"7450" NA NA NA
"7451" NA NA NA
"7452" NA NA NA
"7453" NA NA NA
"7454" NA NA NA
"7455" NA NA NA
"7456" NA NA NA
"7457" NA NA NA
"7458" NA NA NA
"7459" NA NA NA
"7460" NA NA NA
"7461" NA NA NA
"7462" NA NA NA
"7463" NA NA NA
"7464" NA NA NA
"7465" NA NA NA
"7466" NA NA NA
"7467" NA NA NA
"7468" NA NA NA
"7469" NA NA NA
"7470" NA NA NA
"7471" NA NA NA
"7472" NA NA NA
"7473" NA NA NA
"7474" NA NA NA
"7475" NA NA NA
"7476" NA NA NA
"7477" NA NA NA
"7478" NA NA NA
"7479" NA NA NA
"7480" NA NA NA
"7481" NA NA NA
"7482" NA NA NA
"7483" NA NA NA
"7484" NA NA NA
"7485" NA NA NA
"7486" NA NA NA
"7487" NA NA NA
"7488" NA NA NA
"7489" NA NA NA
"7490" NA NA NA
"7491" NA NA NA
"7492" NA NA NA
"7493" NA NA NA
"7494" NA NA NA
"7495" NA NA NA
"7496" NA NA NA
"7497" NA NA NA
"7498" NA NA NA
"7499" NA NA NA
"7500" NA NA NA
"7501" NA NA NA
"7502" NA NA NA
"7503" NA NA NA
"7504" NA NA NA
"7505" NA NA NA
"7506" NA NA NA
"7507" NA NA NA
"7508" NA NA NA
"7509" NA NA NA
"7510" NA NA NA
"7511" NA NA NA
"7512" NA NA NA
"7513" NA NA NA
"7514" NA NA NA
"7515" NA NA NA
"7516" NA NA NA
"7517" NA NA NA
"7518" NA NA NA
"7519" NA NA NA
"7520" NA NA NA
"7521" NA NA NA
"7522" NA NA NA
"7523" NA NA NA
"7524" NA NA NA
"7525" NA NA NA
"7526" NA NA NA
"7527" NA NA NA
"7528" NA NA NA
"7529" NA NA NA
"7530" NA NA NA
"7531" NA NA NA
"7532" NA NA NA
"7533" NA NA NA
"7534" NA NA NA
"7535" NA NA NA
"7536" NA NA NA
"7537" NA NA NA
"7538" NA NA NA
"7539" NA NA NA
"7540" NA NA NA
"7541" NA NA NA
"7542" NA NA NA
"7543" NA NA NA
"7544" NA NA NA
"7545" NA NA NA
"7546" NA NA NA
"7547" NA NA NA
"7548" NA NA NA
"7549" NA NA NA
"7550" NA NA NA
"7551" NA NA NA
"7552" NA NA NA
"7553" NA NA NA
"7554" NA NA NA
"7555" NA NA NA
"7556" NA NA NA
"7557" NA NA NA
"7558" NA NA NA
"7559" NA NA NA
"7560" NA NA NA
"7561" NA NA NA
"7562" NA NA NA
"7563" NA NA NA
"7564" NA NA NA
"7565" NA NA NA
"7566" NA NA NA
"7567" NA NA NA
"7568" NA NA NA
"7569" NA NA NA
"7570" NA NA NA
"7571" NA NA NA
"7572" NA NA NA
"7573" NA NA NA
"7574" NA NA NA
"7575" NA NA NA
"7576" NA NA NA
"7577" NA NA NA
"7578" NA NA NA
"7579" NA NA NA
"7580" NA NA NA
"7581" NA NA NA
"7582" NA NA NA
"7583" NA NA NA
"7584" NA NA NA
"7585" NA NA NA
"7586" NA NA NA
"7587" NA NA NA
"7588" NA NA NA
"7589" NA NA NA
"7590" NA NA NA
"7591" NA NA NA
"7592" NA NA NA
"7593" NA NA NA
"7594" NA NA NA
"7595" NA NA NA
"7596" NA NA NA
"7597" NA NA NA
"7598" NA NA NA
"7599" NA NA NA
"7600" NA NA NA
"7601" NA NA NA
"7602" NA NA NA
"7603" NA NA NA
"7604" NA NA NA
"7605" NA NA NA
"7606" NA NA NA
"7607" NA NA NA
"7608" NA NA NA
"7609" NA NA NA
"7610" NA NA NA
"7611" NA NA NA
"7612" NA NA NA
"7613" NA NA NA
"7614" NA NA NA
"7615" NA NA NA
"7616" NA NA NA
"7617" NA NA NA
"7618" NA NA NA
"7619" NA NA NA
"7620" NA NA NA
"7621" NA NA NA
"7622" NA NA NA
"7623" NA NA NA
"7624" NA NA NA
"7625" NA NA NA
"7626" NA NA NA
"7627" NA NA NA
"7628" NA NA NA
"7629" NA NA NA
"7630" NA NA NA
"7631" NA NA NA
"7632" NA NA NA
"7633" NA NA NA
"7634" NA NA NA
"7635" NA NA NA
"7636" NA NA NA
"7637" NA NA NA
"7638" NA NA NA
"7639" NA NA NA
"7640" NA NA NA
"7641" NA NA NA
"7642" NA NA NA
"7643" NA NA NA
"7644" NA NA NA
"7645" NA NA NA
"7646" NA NA NA
"7647" NA NA NA
"7648" NA NA NA
"7649" NA NA NA
"7650" NA NA NA
"7651" NA NA NA
"7652" NA NA NA
"7653" NA NA NA
"7654" NA NA NA
"7655" NA NA NA
"7656" NA NA NA
"7657" NA NA NA
"7658" NA NA NA
"7659" NA NA NA
"7660" NA NA NA
"7661" NA NA NA
"7662" NA NA NA
"7663" NA NA NA
"7664" NA NA NA
"7665" NA NA NA
"7666" NA NA NA
"7667" NA NA NA
"7668" NA NA NA
"7669" NA NA NA
"7670" NA NA NA
"7671" NA NA NA
"7672" NA NA NA
"7673" NA NA NA
"7674" NA NA NA
"7675" NA NA NA
"7676" NA NA NA
"7677" NA NA NA
"7678" NA NA NA
"7679" NA NA NA
"7680" NA NA NA
"7681" NA NA NA
"7682" NA NA NA
"7683" NA NA NA
"7684" NA NA NA
"7685" NA NA NA
"7686" NA NA NA
"7687" NA NA NA
"7688" NA NA NA
"7689" NA NA NA
"7690" NA NA NA
"7691" NA NA NA
"7692" NA NA NA
"7693" NA NA NA
"7694" NA NA NA
"7695" NA NA NA
"7696" NA NA NA
"7697" NA NA NA
"7698" NA NA NA
"7699" NA NA NA
"7700" NA NA NA
"7701" NA NA NA
"7702" NA NA NA
"7703" NA NA NA
"7704" NA NA NA
"7705" NA NA NA
"7706" NA NA NA
"7707" NA NA NA
"7708" NA NA NA
"7709" NA NA NA
"7710" NA NA NA
"7711" NA NA NA
"7712" NA NA NA
"7713" NA NA NA
"7714" NA NA NA
"7715" NA NA NA
"7716" NA NA NA
"7717" NA NA NA
"7718" NA NA NA
"7719" NA NA NA
"7720" NA NA NA
"7721" NA NA NA
"7722" NA NA NA
"7723" NA NA NA
"7724" NA NA NA
"7725" NA NA NA
"7726" NA NA NA
"7727" NA NA NA
"7728" NA NA NA
"7729" NA NA NA
"7730" NA NA NA
"7731" NA NA NA
"7732" NA NA NA
"7733" NA NA NA
"7734" NA NA NA
"7735" NA NA NA
"7736" NA NA NA
"7737" NA NA NA
"7738" NA NA NA
"7739" NA NA NA
"7740" NA NA NA
"7741" NA NA NA
"7742" NA NA NA
"7743" NA NA NA
"7744" NA NA NA
"7745" NA NA NA
"7746" NA NA NA
"7747" NA NA NA
"7748" NA NA NA
"7749" NA NA NA
"7750" NA NA NA
"7751" NA NA NA
"7752" NA NA NA
"7753" NA NA NA
"7754" NA NA NA
"7755" NA NA NA
"7756" NA NA NA
"7757" NA NA NA
"7758" NA NA NA
"7759" NA NA NA
"7760" NA NA NA
"7761" NA NA NA
"7762" NA NA NA
"7763" NA NA NA
"7764" NA NA NA
"7765" NA NA NA
"7766" NA NA NA
"7767" NA NA NA
"7768" NA NA NA
"7769" NA NA NA
"7770" NA NA NA
"7771" NA NA NA
"7772" NA NA NA
"7773" NA NA NA
"7774" NA NA NA
"7775" NA NA NA
"7776" NA NA NA
"7777" NA NA NA
"7778" NA NA NA
"7779" NA NA NA
"7780" NA NA NA
"7781" NA NA NA
"7782" NA NA NA
"7783" NA NA NA
"7784" NA NA NA
"7785" NA NA NA
"7786" NA NA NA
"7787" NA NA NA
"7788" NA NA NA
"7789" NA NA NA
"7790" NA NA NA
"7791" NA NA NA
"7792" NA NA NA
"7793" NA NA NA
"7794" NA NA NA
"7795" NA NA NA
"7796" NA NA NA
"7797" NA NA NA
"7798" NA NA NA
"7799" NA NA NA
"7800" NA NA NA
"7801" NA NA NA
"7802" NA NA NA
"7803" NA NA NA
"7804" NA NA NA
"7805" NA NA NA
"7806" NA NA NA
"7807" NA NA NA
"7808" NA NA NA
"7809" NA NA NA
"7810" NA NA NA
"7811" NA NA NA
"7812" NA NA NA
"7813" NA NA NA
"7814" NA NA NA
"7815" NA NA NA
"7816" NA NA NA
"7817" NA NA NA
"7818" NA NA NA
"7819" NA NA NA
"7820" NA NA NA
"7821" NA NA NA
"7822" NA NA NA
"7823" NA NA NA
"7824" NA NA NA
"7825" NA NA NA
"7826" NA NA NA
"7827" NA NA NA
"7828" NA NA NA
"7829" NA NA NA
"7830" NA NA NA
"7831" NA NA NA
"7832" NA NA NA
"7833" NA NA NA
"7834" NA NA NA
"7835" NA NA NA
"7836" NA NA NA
"7837" NA NA NA
"7838" NA NA NA
"7839" NA NA NA
"7840" NA NA NA
"7841" NA NA NA
"7842" NA NA NA
"7843" NA NA NA
"7844" NA NA NA
"7845" NA NA NA
"7846" NA NA NA
"7847" NA NA NA
"7848" NA NA NA
"7849" NA NA NA
"7850" NA NA NA
"7851" NA NA NA
"7852" NA NA NA
"7853" NA NA NA
"7854" NA NA NA
"7855" NA NA NA
"7856" NA NA NA
"7857" NA NA NA
"7858" NA NA NA
"7859" NA NA NA
"7860" NA NA NA
"7861" NA NA NA
"7862" NA NA NA
"7863" NA NA NA
"7864" NA NA NA
"7865" NA NA NA
"7866" NA NA NA
"7867" NA NA NA
"7868" NA NA NA
"7869" NA NA NA
"7870" NA NA NA
"7871" NA NA NA
"7872" NA NA NA
"7873" NA NA NA
"7874" NA NA NA
"7875" NA NA NA
"7876" NA NA NA
"7877" NA NA NA
"7878" NA NA NA
"7879" NA NA NA
"7880" NA NA NA
"7881" NA NA NA
"7882" NA NA NA
"7883" NA NA NA
"7884" NA NA NA
"7885" NA NA NA
"7886" NA NA NA
"7887" NA NA NA
"7888" NA NA NA
"7889" NA NA NA
"7890" NA NA NA
"7891" NA NA NA
"7892" NA NA NA
"7893" NA NA NA
"7894" NA NA NA
"7895" NA NA NA
"7896" NA NA NA
"7897" NA NA NA
"7898" NA NA NA
"7899" NA NA NA
"7900" NA NA NA
"7901" NA NA NA
"7902" NA NA NA
"7903" NA NA NA
"7904" NA NA NA
"7905" NA NA NA
"7906" NA NA NA
"7907" NA NA NA
"7908" NA NA NA
"7909" NA NA NA
"7910" NA NA NA
"7911" NA NA NA
"7912" NA NA NA
"7913" NA NA NA
"7914" NA NA NA
"7915" NA NA NA
"7916" NA NA NA
"7917" NA NA NA
"7918" NA NA NA
"7919" NA NA NA
"7920" NA NA NA
"7921" NA NA NA
"7922" NA NA NA
"7923" NA NA NA
"7924" NA NA NA
"7925" NA NA NA
"7926" NA NA NA
"7927" NA NA NA
"7928" NA NA NA
"7929" NA NA NA
"7930" NA NA NA
"7931" NA NA NA
"7932" NA NA NA
"7933" NA NA NA
"7934" NA NA NA
"7935" NA NA NA
"7936" NA NA NA
"7937" NA NA NA
"7938" NA NA NA
"7939" NA NA NA
"7940" NA NA NA
"7941" NA NA NA
"7942" NA NA NA
"7943" NA NA NA
"7944" NA NA NA
"7945" NA NA NA
"7946" NA NA NA
"7947" NA NA NA
"7948" NA NA NA
"7949" NA NA NA
"7950" NA NA NA
"7951" NA NA NA
"7952" NA NA NA
"7953" NA NA NA
"7954" NA NA NA
"7955" NA NA NA
"7956" NA NA NA
"7957" NA NA NA
"7958" NA NA NA
"7959" NA NA NA
"7960" NA NA NA
"7961" NA NA NA
"7962" NA NA NA
"7963" NA NA NA
"7964" NA NA NA
"7965" NA NA NA
"7966" NA NA NA
"7967" NA NA NA
"7968" NA NA NA
"7969" NA NA NA
"7970" NA NA NA
"7971" NA NA NA
"7972" NA NA NA
"7973" NA NA NA
"7974" NA NA NA
"7975" NA NA NA
"7976" NA NA NA
"7977" NA NA NA
"7978" NA NA NA
"7979" NA NA NA
"7980" NA NA NA
"7981" NA NA NA
"7982" NA NA NA
"7983" NA NA NA
"7984" NA NA NA
"7985" NA NA NA
"7986" NA NA NA
"7987" NA NA NA
"7988" NA NA NA
"7989" NA NA NA
"7990" NA NA NA
"7991" NA NA NA
"7992" NA NA NA
"7993" NA NA NA
"7994" NA NA NA
"7995" NA NA NA
"7996" NA NA NA
"7997" NA NA NA
"7998" NA NA NA
"7999" NA NA NA
"8000" NA NA NA
"8001" NA NA NA
"8002" NA NA NA
"8003" NA NA NA
"8004" NA NA NA
"8005" NA NA NA
"8006" NA NA NA
"8007" NA NA NA
"8008" NA NA NA
"8009" NA NA NA
"8010" NA NA NA
"8011" NA NA NA
"8012" NA NA NA
"8013" NA NA NA
"8014" NA NA NA
"8015" NA NA NA
"8016" NA NA NA
"8017" NA NA NA
"8018" NA NA NA
"8019" NA NA NA
"8020" NA NA NA
"8021" NA NA NA
"8022" NA NA NA
"8023" NA NA NA
"8024" NA NA NA
"8025" NA NA NA
"8026" NA NA NA
"8027" NA NA NA
"8028" NA NA NA
"8029" NA NA NA
"8030" NA NA NA
"8031" NA NA NA
"8032" NA NA NA
"8033" NA NA NA
"8034" NA NA NA
"8035" NA NA NA
"8036" NA NA NA
"8037" NA NA NA
"8038" NA NA NA
"8039" NA NA NA
"8040" NA NA NA
"8041" NA NA NA
"8042" NA NA NA
"8043" NA NA NA
"8044" NA NA NA
"8045" NA NA NA
"8046" NA NA NA
"8047" NA NA NA
"8048" NA NA NA
"8049" NA NA NA
"8050" NA NA NA
"8051" NA NA NA
"8052" NA NA NA
"8053" NA NA NA
"8054" NA NA NA
"8055" NA NA NA
"8056" NA NA NA
"8057" NA NA NA
"8058" NA NA NA
"8059" NA NA NA
"8060" NA NA NA
"8061" NA NA NA
"8062" NA NA NA
"8063" NA NA NA
"8064" NA NA NA
"8065" NA NA NA
"8066" NA NA NA
"8067" NA NA NA
"8068" NA NA NA
"8069" NA NA NA
"8070" NA NA NA
"8071" NA NA NA
"8072" NA NA NA
"8073" NA NA NA
"8074" NA NA NA
"8075" NA NA NA
"8076" NA NA NA
"8077" NA NA NA
"8078" NA NA NA
"8079" NA NA NA
"8080" NA NA NA
"8081" NA NA NA
"8082" NA NA NA
"8083" NA NA NA
"8084" NA NA NA
"8085" NA NA NA
"8086" NA NA NA
"8087" NA NA NA
"8088" NA NA NA
"8089" NA NA NA
"8090" NA NA NA
"8091" NA NA NA
"8092" NA NA NA
"8093" NA NA NA
"8094" NA NA NA
"8095" NA NA NA
"8096" NA NA NA
"8097" NA NA NA
"8098" NA NA NA
"8099" NA NA NA
"8100" NA NA NA
"8101" NA NA NA
"8102" NA NA NA
"8103" NA NA NA
"8104" NA NA NA
"8105" NA NA NA
"8106" NA NA NA
"8107" NA NA NA
"8108" NA NA NA
"8109" NA NA NA
"8110" NA NA NA
"8111" NA NA NA
"8112" NA NA NA
"8113" NA NA NA
"8114" NA NA NA
"8115" NA NA NA
"8116" NA NA NA
"8117" NA NA NA
"8118" NA NA NA
"8119" NA NA NA
"8120" NA NA NA
"8121" NA NA NA
"8122" NA NA NA
"8123" NA NA NA
"8124" NA NA NA
"8125" NA NA NA
"8126" NA NA NA
"8127" NA NA NA
"8128" NA NA NA
"8129" NA NA NA
"8130" NA NA NA
"8131" NA NA NA
"8132" NA NA NA
"8133" NA NA NA
"8134" NA NA NA
"8135" NA NA NA
"8136" NA NA NA
"8137" NA NA NA
"8138" NA NA NA
"8139" NA NA NA
"8140" NA NA NA
"8141" NA NA NA
"8142" NA NA NA
"8143" NA NA NA
"8144" NA NA NA
"8145" NA NA NA
"8146" NA NA NA
"8147" NA NA NA
"8148" NA NA NA
"8149" NA NA NA
"8150" NA NA NA
"8151" NA NA NA
"8152" NA NA NA
"8153" NA NA NA
"8154" NA NA NA
"8155" NA NA NA
"8156" NA NA NA
"8157" NA NA NA
"8158" NA NA NA
"8159" NA NA NA
"8160" NA NA NA
"8161" NA NA NA
"8162" NA NA NA
"8163" NA NA NA
"8164" NA NA NA
"8165" NA NA NA
"8166" NA NA NA
"8167" NA NA NA
"8168" NA NA NA
"8169" NA NA NA
"8170" NA NA NA
"8171" NA NA NA
"8172" NA NA NA
"8173" NA NA NA
"8174" NA NA NA
"8175" NA NA NA
"8176" NA NA NA
"8177" NA NA NA
"8178" NA NA NA
"8179" NA NA NA
"8180" NA NA NA
"8181" NA NA NA
"8182" NA NA NA
"8183" NA NA NA
"8184" NA NA NA
"8185" NA NA NA
"8186" NA NA NA
"8187" NA NA NA
"8188" NA NA NA
"8189" NA NA NA
"8190" NA NA NA
"8191" NA NA NA
"8192" NA NA NA
"8193" NA NA NA
"8194" NA NA NA
"8195" NA NA NA
"8196" NA NA NA
"8197" NA NA NA
"8198" NA NA NA
"8199" NA NA NA
"8200" NA NA NA
"8201" NA NA NA
"8202" NA NA NA
"8203" NA NA NA
"8204" NA NA NA
"8205" NA NA NA
"8206" NA NA NA
"8207" NA NA NA
"8208" NA NA NA
"8209" NA NA NA
"8210" NA NA NA
"8211" NA NA NA
"8212" NA NA NA
"8213" NA NA NA
"8214" NA NA NA
"8215" NA NA NA
"8216" NA NA NA
"8217" NA NA NA
"8218" NA NA NA
"8219" NA NA NA
"8220" NA NA NA
"8221" NA NA NA
"8222" NA NA NA
"8223" NA NA NA
"8224" NA NA NA
"8225" NA NA NA
"8226" NA NA NA
"8227" NA NA NA
"8228" NA NA NA
"8229" NA NA NA
"8230" NA NA NA
"8231" NA NA NA
"8232" NA NA NA
"8233" NA NA NA
"8234" NA NA NA
"8235" NA NA NA
"8236" NA NA NA
"8237" NA NA NA
"8238" NA NA NA
"8239" NA NA NA
"8240" NA NA NA
"8241" NA NA NA
"8242" NA NA NA
"8243" NA NA NA
"8244" NA NA NA
"8245" NA NA NA
"8246" NA NA NA
"8247" NA NA NA
"8248" NA NA NA
"8249" NA NA NA
"8250" NA NA NA
"8251" NA NA NA
"8252" NA NA NA
"8253" NA NA NA
"8254" NA NA NA
"8255" NA NA NA
"8256" NA NA NA
"8257" NA NA NA
"8258" NA NA NA
"8259" NA NA NA
"8260" NA NA NA
"8261" NA NA NA
"8262" NA NA NA
"8263" NA NA NA
"8264" NA NA NA
"8265" NA NA NA
"8266" NA NA NA
"8267" NA NA NA
"8268" NA NA NA
"8269" NA NA NA
"8270" NA NA NA
"8271" NA NA NA
"8272" NA NA NA
"8273" NA NA NA
"8274" NA NA NA
"8275" NA NA NA
"8276" NA NA NA
"8277" NA NA NA
"8278" NA NA NA
"8279" NA NA NA
"8280" NA NA NA
"8281" NA NA NA
"8282" NA NA NA
"8283" NA NA NA
"8284" NA NA NA
"8285" NA NA NA
"8286" NA NA NA
"8287" NA NA NA
"8288" NA NA NA
"8289" NA NA NA
"8290" NA NA NA
"8291" NA NA NA
"8292" NA NA NA
"8293" NA NA NA
"8294" NA NA NA
"8295" NA NA NA
"8296" NA NA NA
"8297" NA NA NA
"8298" NA NA NA
"8299" NA NA NA
"8300" NA NA NA
"8301" NA NA NA
"8302" NA NA NA
"8303" NA NA NA
"8304" NA NA NA
"8305" NA NA NA
"8306" NA NA NA
"8307" NA NA NA
"8308" NA NA NA
"8309" NA NA NA
"8310" NA NA NA
"8311" NA NA NA
"8312" NA NA NA
"8313" NA NA NA
"8314" NA NA NA
"8315" NA NA NA
"8316" NA NA NA
"8317" NA NA NA
"8318" NA NA NA
"8319" NA NA NA
"8320" NA NA NA
"8321" NA NA NA
"8322" NA NA NA
"8323" NA NA NA
"8324" NA NA NA
"8325" NA NA NA
"8326" NA NA NA
"8327" NA NA NA
"8328" NA NA NA
"8329" NA NA NA
"8330" NA NA NA
"8331" NA NA NA
"8332" NA NA NA
"8333" NA NA NA
"8334" NA NA NA
"8335" NA NA NA
"8336" NA NA NA
"8337" NA NA NA
"8338" NA NA NA
"8339" NA NA NA
"8340" NA NA NA
"8341" NA NA NA
"8342" NA NA NA
"8343" NA NA NA
"8344" NA NA NA
"8345" NA NA NA
"8346" NA NA NA
"8347" NA NA NA
"8348" NA NA NA
"8349" NA NA NA
"8350" NA NA NA
"8351" NA NA NA
"8352" NA NA NA
"8353" NA NA NA
"8354" NA NA NA
"8355" NA NA NA
"8356" NA NA NA
"8357" NA NA NA
"8358" NA NA NA
"8359" NA NA NA
"8360" NA NA NA
"8361" NA NA NA
"8362" NA NA NA
"8363" NA NA NA
"8364" NA NA NA
"8365" NA NA NA
"8366" NA NA NA
"8367" NA NA NA
"8368" NA NA NA
"8369" NA NA NA
"8370" NA NA NA
"8371" NA NA NA
"8372" NA NA NA
"8373" NA NA NA
"8374" NA NA NA
"8375" NA NA NA
"8376" NA NA NA
"8377" NA NA NA
"8378" NA NA NA
"8379" NA NA NA
"8380" NA NA NA
"8381" NA NA NA
"8382" NA NA NA
"8383" NA NA NA
"8384" NA NA NA
"8385" NA NA NA
"8386" NA NA NA
"8387" NA NA NA
"8388" NA NA NA
"8389" NA NA NA
"8390" NA NA NA
"8391" NA NA NA
"8392" NA NA NA
"8393" NA NA NA
"8394" NA NA NA
"8395" NA NA NA
"8396" NA NA NA
"8397" NA NA NA
"8398" NA NA NA
"8399" NA NA NA
"8400" NA NA NA
"8401" NA NA NA
"8402" NA NA NA
"8403" NA NA NA
"8404" NA NA NA
"8405" NA NA NA
"8406" NA NA NA
"8407" NA NA NA
"8408" NA NA NA
"8409" NA NA NA
"8410" NA NA NA
"8411" NA NA NA
"8412" NA NA NA
"8413" NA NA NA
"8414" NA NA NA
"8415" NA NA NA
"8416" NA NA NA
"8417" NA NA NA
"8418" NA NA NA
"8419" NA NA NA
"8420" NA NA NA
"8421" NA NA NA
"8422" NA NA NA
"8423" NA NA NA
"8424" NA NA NA
"8425" NA NA NA
"8426" NA NA NA
"8427" NA NA NA
"8428" NA NA NA
"8429" NA NA NA
"8430" NA NA NA
"8431" NA NA NA
"8432" NA NA NA
"8433" NA NA NA
"8434" NA NA NA
"8435" NA NA NA
"8436" NA NA NA
"8437" NA NA NA
"8438" NA NA NA
"8439" NA NA NA
"8440" NA NA NA
"8441" NA NA NA
"8442" NA NA NA
"8443" NA NA NA
"8444" NA NA NA
"8445" NA NA NA
"8446" NA NA NA
"8447" NA NA NA
"8448" NA NA NA
"8449" NA NA NA
"8450" NA NA NA
"8451" NA NA NA
"8452" NA NA NA
"8453" NA NA NA
"8454" NA NA NA
"8455" NA NA NA
"8456" NA NA NA
"8457" NA NA NA
"8458" NA NA NA
"8459" NA NA NA
"8460" NA NA NA
"8461" NA NA NA
"8462" NA NA NA
"8463" NA NA NA
"8464" NA NA NA
"8465" NA NA NA
"8466" NA NA NA
"8467" NA NA NA
"8468" NA NA NA
"8469" NA NA NA
"8470" NA NA NA
"8471" NA NA NA
"8472" NA NA NA
"8473" NA NA NA
"8474" NA NA NA
"8475" NA NA NA
"8476" NA NA NA
"8477" NA NA NA
"8478" NA NA NA
"8479" NA NA NA
"8480" NA NA NA
"8481" NA NA NA
"8482" NA NA NA
"8483" NA NA NA
"8484" NA NA NA
"8485" NA NA NA
"8486" NA NA NA
"8487" NA NA NA
"8488" NA NA NA
"8489" NA NA NA
"8490" NA NA NA
"8491" NA NA NA
"8492" NA NA NA
"8493" NA NA NA
"8494" NA NA NA
"8495" NA NA NA
"8496" NA NA NA
"8497" NA NA NA
"8498" NA NA NA
"8499" NA NA NA
"8500" NA NA NA
"8501" NA NA NA
"8502" NA NA NA
"8503" NA NA NA
"8504" NA NA NA
"8505" NA NA NA
"8506" NA NA NA
"8507" NA NA NA
"8508" NA NA NA
"8509" NA NA NA
"8510" NA NA NA
"8511" NA NA NA
"8512" NA NA NA
"8513" NA NA NA
"8514" NA NA NA
"8515" NA NA NA
"8516" NA NA NA
"8517" NA NA NA
"8518" NA NA NA
"8519" NA NA NA
"8520" NA NA NA
"8521" NA NA NA
"8522" NA NA NA
"8523" NA NA NA
"8524" NA NA NA
"8525" NA NA NA
"8526" NA NA NA
"8527" NA NA NA
"8528" NA NA NA
"8529" NA NA NA
"8530" NA NA NA
"8531" NA NA NA
"8532" NA NA NA
"8533" NA NA NA
"8534" NA NA NA
"8535" NA NA NA
"8536" NA NA NA
"8537" NA NA NA
"8538" NA NA NA
"8539" NA NA NA
"8540" NA NA NA
"8541" NA NA NA
"8542" NA NA NA
"8543" NA NA NA
"8544" NA NA NA
"8545" NA NA NA
"8546" NA NA NA
"8547" NA NA NA
"8548" NA NA NA
"8549" NA NA NA
"8550" NA NA NA
"8551" NA NA NA
"8552" NA NA NA
"8553" NA NA NA
"8554" NA NA NA
"8555" NA NA NA
"8556" NA NA NA
"8557" NA NA NA
"8558" NA NA NA
"8559" NA NA NA
"8560" NA NA NA
"8561" NA NA NA
"8562" NA NA NA
"8563" NA NA NA
"8564" NA NA NA
"8565" NA NA NA
"8566" NA NA NA
"8567" NA NA NA
"8568" NA NA NA
"8569" NA NA NA
"8570" NA NA NA
"8571" NA NA NA
"8572" NA NA NA
"8573" NA NA NA
"8574" NA NA NA
"8575" NA NA NA
"8576" NA NA NA
"8577" NA NA NA
"8578" NA NA NA
"8579" NA NA NA
"8580" NA NA NA
"8581" NA NA NA
"8582" NA NA NA
"8583" NA NA NA
"8584" NA NA NA
"8585" NA NA NA
"8586" NA NA NA
"8587" NA NA NA
"8588" NA NA NA
"8589" NA NA NA
"8590" NA NA NA
"8591" NA NA NA
"8592" NA NA NA
"8593" NA NA NA
"8594" NA NA NA
"8595" NA NA NA
"8596" NA NA NA
"8597" NA NA NA
"8598" NA NA NA
"8599" NA NA NA
"8600" NA NA NA
"8601" NA NA NA
"8602" NA NA NA
"8603" NA NA NA
"8604" NA NA NA
"8605" NA NA NA
"8606" NA NA NA
"8607" NA NA NA
"8608" NA NA NA
"8609" NA NA NA
"8610" NA NA NA
"8611" NA NA NA
"8612" NA NA NA
"8613" NA NA NA
"8614" NA NA NA
"8615" NA NA NA
"8616" NA NA NA
"8617" NA NA NA
"8618" NA NA NA
"8619" NA NA NA
"8620" NA NA NA
"8621" NA NA NA
"8622" NA NA NA
"8623" NA NA NA
"8624" NA NA NA
"8625" NA NA NA
"8626" NA NA NA
"8627" NA NA NA
"8628" NA NA NA
"8629" NA NA NA
"8630" NA NA NA
"8631" NA NA NA
"8632" NA NA NA
"8633" NA NA NA
"8634" NA NA NA
"8635" NA NA NA
"8636" NA NA NA
"8637" NA NA NA
"8638" NA NA NA
"8639" NA NA NA
"8640" NA NA NA
"8641" NA NA NA
"8642" NA NA NA
"8643" NA NA NA
"8644" NA NA NA
"8645" NA NA NA
"8646" NA NA NA
"8647" NA NA NA
"8648" NA NA NA
"8649" NA NA NA
"8650" NA NA NA
"8651" NA NA NA
"8652" NA NA NA
"8653" NA NA NA
"8654" NA NA NA
"8655" NA NA NA
"8656" NA NA NA
"8657" NA NA NA
"8658" NA NA NA
"8659" NA NA NA
"8660" NA NA NA
"8661" NA NA NA
"8662" NA NA NA
"8663" NA NA NA
"8664" NA NA NA
"8665" NA NA NA
"8666" NA NA NA
"8667" NA NA NA
"8668" NA NA NA
"8669" NA NA NA
"8670" NA NA NA
"8671" NA NA NA
"8672" NA NA NA
"8673" NA NA NA
"8674" NA NA NA
"8675" NA NA NA
"8676" NA NA NA
"8677" NA NA NA
"8678" NA NA NA
"8679" NA NA NA
"8680" NA NA NA
"8681" NA NA NA
"8682" NA NA NA
"8683" NA NA NA
"8684" NA NA NA
"8685" NA NA NA
"8686" NA NA NA
"8687" NA NA NA
"8688" NA NA NA
"8689" NA NA NA
"8690" NA NA NA
"8691" NA NA NA
"8692" NA NA NA
"8693" NA NA NA
"8694" NA NA NA
"8695" NA NA NA
"8696" NA NA NA
"8697" NA NA NA
"8698" NA NA NA
"8699" NA NA NA
"8700" NA NA NA
"8701" NA NA NA
"8702" NA NA NA
"8703" NA NA NA
"8704" NA NA NA
"8705" NA NA NA
"8706" NA NA NA
"8707" NA NA NA
"8708" NA NA NA
"8709" NA NA NA
"8710" NA NA NA
"8711" NA NA NA
"8712" NA NA NA
"8713" NA NA NA
"8714" NA NA NA
"8715" NA NA NA
"8716" NA NA NA
"8717" NA NA NA
"8718" NA NA NA
"8719" NA NA NA
"8720" NA NA NA
"8721" NA NA NA
"8722" NA NA NA
"8723" NA NA NA
"8724" NA NA NA
"8725" NA NA NA
"8726" NA NA NA
"8727" NA NA NA
"8728" NA NA NA
"8729" NA NA NA
"8730" NA NA NA
"8731" NA NA NA
"8732" NA NA NA
"8733" NA NA NA
"8734" NA NA NA
"8735" NA NA NA
"8736" NA NA NA
"8737" NA NA NA
"8738" NA NA NA
"8739" NA NA NA
"8740" NA NA NA
"8741" NA NA NA
"8742" NA NA NA
"8743" NA NA NA
"8744" NA NA NA
"8745" NA NA NA
"8746" NA NA NA
"8747" NA NA NA
"8748" NA NA NA
"8749" NA NA NA
"8750" NA NA NA
"8751" NA NA NA
"8752" NA NA NA
"8753" NA NA NA
"8754" NA NA NA
"8755" NA NA NA
"8756" NA NA NA
"8757" NA NA NA
"8758" NA NA NA
"8759" NA NA NA
"8760" NA NA NA
"8761" NA NA NA
"8762" NA NA NA
"8763" NA NA NA
"8764" NA NA NA
"8765" NA NA NA
"8766" NA NA NA
"8767" NA NA NA
"8768" NA NA NA
"8769" NA NA NA
"8770" NA NA NA
"8771" NA NA NA
"8772" NA NA NA
"8773" NA NA NA
"8774" NA NA NA
"8775" NA NA NA
"8776" NA NA NA
"8777" NA NA NA
"8778" NA NA NA
"8779" NA NA NA
"8780" NA NA NA
"8781" NA NA NA
"8782" NA NA NA
"8783" NA NA NA
"8784" NA NA NA
"8785" NA NA NA
"8786" NA NA NA
"8787" NA NA NA
"8788" NA NA NA
"8789" NA NA NA
"8790" NA NA NA
"8791" NA NA NA
"8792" NA NA NA
"8793" NA NA NA
"8794" NA NA NA
"8795" NA NA NA
"8796" NA NA NA
"8797" NA NA NA
"8798" NA NA NA
"8799" NA NA NA
"8800" NA NA NA
"8801" NA NA NA
"8802" NA NA NA
"8803" NA NA NA
"8804" NA NA NA
"8805" NA NA NA
"8806" NA NA NA
"8807" NA NA NA
"8808" NA NA NA
"8809" NA NA NA
"8810" NA NA NA
"8811" NA NA NA
"8812" NA NA NA
"8813" NA NA NA
"8814" NA NA NA
"8815" NA NA NA
"8816" NA NA NA
"8817" NA NA NA
"8818" NA NA NA
"8819" NA NA NA
"8820" NA NA NA
"8821" NA NA NA
"8822" NA NA NA
"8823" NA NA NA
"8824" NA NA NA
"8825" NA NA NA
"8826" NA NA NA
"8827" NA NA NA
"8828" NA NA NA
"8829" NA NA NA
"8830" NA NA NA
"8831" NA NA NA
"8832" NA NA NA
"8833" NA NA NA
"8834" NA NA NA
"8835" NA NA NA
"8836" NA NA NA
"8837" NA NA NA
"8838" NA NA NA
"8839" NA NA NA
"8840" NA NA NA
"8841" NA NA NA
"8842" NA NA NA
"8843" NA NA NA
"8844" NA NA NA
"8845" NA NA NA
"8846" NA NA NA
"8847" NA NA NA
"8848" NA NA NA
"8849" NA NA NA
"8850" NA NA NA
"8851" NA NA NA
"8852" NA NA NA
"8853" NA NA NA
"8854" NA NA NA
"8855" NA NA NA
"8856" NA NA NA
"8857" NA NA NA
"8858" NA NA NA
"8859" NA NA NA
"8860" NA NA NA
"8861" NA NA NA
"8862" NA NA NA
"8863" NA NA NA
"8864" NA NA NA
"8865" NA NA NA
"8866" NA NA NA
"8867" NA NA NA
"8868" NA NA NA
"8869" NA NA NA
"8870" NA NA NA
"8871" NA NA NA
"8872" NA NA NA
"8873" NA NA NA
"8874" NA NA NA
"8875" NA NA NA
"8876" NA NA NA
"8877" NA NA NA
"8878" NA NA NA
"8879" NA NA NA
"8880" NA NA NA
"8881" NA NA NA
"8882" NA NA NA
"8883" NA NA NA
"8884" NA NA NA
"8885" NA NA NA
"8886" NA NA NA
"8887" NA NA NA
"8888" NA NA NA
"8889" NA NA NA
"8890" NA NA NA
"8891" NA NA NA
"8892" NA NA NA
"8893" NA NA NA
"8894" NA NA NA
"8895" NA NA NA
"8896" NA NA NA
"8897" NA NA NA
"8898" NA NA NA
"8899" NA NA NA
"8900" NA NA NA
"8901" NA NA NA
"8902" NA NA NA
"8903" NA NA NA
"8904" NA NA NA
"8905" NA NA NA
"8906" NA NA NA
"8907" NA NA NA
"8908" NA NA NA
"8909" NA NA NA
"8910" NA NA NA
"8911" NA NA NA
"8912" NA NA NA
"8913" NA NA NA
"8914" NA NA NA
"8915" NA NA NA
"8916" NA NA NA
"8917" NA NA NA
"8918" NA NA NA
"8919" NA NA NA
"8920" NA NA NA
"8921" NA NA NA
"8922" NA NA NA
"8923" NA NA NA
"8924" NA NA NA
"8925" NA NA NA
"8926" NA NA NA
"8927" NA NA NA
"8928" NA NA NA
"8929" NA NA NA
"8930" NA NA NA
"8931" NA NA NA
"8932" NA NA NA
"8933" NA NA NA
"8934" NA NA NA
"8935" NA NA NA
"8936" NA NA NA
"8937" NA NA NA
"8938" NA NA NA
"8939" NA NA NA
"8940" NA NA NA
"8941" NA NA NA
"8942" NA NA NA
"8943" NA NA NA
"8944" NA NA NA
"8945" NA NA NA
"8946" NA NA NA
"8947" NA NA NA
"8948" NA NA NA
"8949" NA NA NA
"8950" NA NA NA
"8951" NA NA NA
"8952" NA NA NA
"8953" NA NA NA
"8954" NA NA NA
"8955" NA NA NA
"8956" NA NA NA
"8957" NA NA NA
"8958" NA NA NA
"8959" NA NA NA
"8960" NA NA NA
"8961" NA NA NA
"8962" NA NA NA
"8963" NA NA NA
"8964" NA NA NA
"8965" NA NA NA
"8966" NA NA NA
"8967" NA NA NA
"8968" NA NA NA
"8969" NA NA NA
"8970" NA NA NA
"8971" NA NA NA
"8972" NA NA NA
"8973" NA NA NA
"8974" NA NA NA
"8975" NA NA NA
"8976" NA NA NA
"8977" NA NA NA
"8978" NA NA NA
"8979" NA NA NA
"8980" NA NA NA
"8981" NA NA NA
"8982" NA NA NA
"8983" NA NA NA
"8984" NA NA NA
"8985" NA NA NA
"8986" NA NA NA
"8987" NA NA NA
"8988" NA NA NA
"8989" NA NA NA
"8990" NA NA NA
"8991" NA NA NA
"8992" NA NA NA
"8993" NA NA NA
"8994" NA NA NA
"8995" NA NA NA
"8996" NA NA NA
"8997" NA NA NA
"8998" NA NA NA
"8999" NA NA NA
"9000" NA NA NA
"9001" NA NA NA
