# Supplementary material for: Adaptive switch to sexually dimorphic movements by partner-seeking termites
Source: Sci Adv. 2019 Jun 19;5(6):eaau6108. doi: 10.1126/sciadv.aau6108 (PMC6584256; doi:10.1126/sciadv.aau6108)
Supplement: Data file S1 [file aau6108_Data_file_S1.zip › Dataset/RsExperiments/170601_168_F_1_before-position_set1_5FPS.txt]

"time" "x" "y"
"1" 0 49.3249157510508 75.8177151996769
"2" 0.2 44.3104162147796 75.5439211967955
"3" 0.4 38.2992891771803 73.9285152063371
"4" 0.6 33.794168408 72.6201923803125
"5" 0.8 28.2863974245517 72.2886273932435
"6" 1 22.9471906828387 73.0792494527318
"7" 1.2 18.0922861368889 73.832036093368
"8" 1.4 13.419193333 74.3149039204688
"9" 1.6 12.6057572087017 74.1485324628125
"10" 1.8 10.2409628302222 73.3558456167014
"11" 2 7.04295497244441 71.6098138689236
"12" 2.2 3.11172616979103 70.0570465683349
"13" 2.4 2.52499758254544 69.1469989036458
"14" 2.6 1.69255941688887 67.1714744261458
"15" 2.8 1.11165932799998 65.0896673422569
"16" 3 1.08330918012121 63.3486305994792
"17" 3.2 0.934331932444425 61.0725733211458
"18" 3.4 0.420788031999986 60.5639793505048
"19" 3.6 0.405693742999987 59.9098558291406
"20" 3.8 0.696861071283568 59.115599944305
"21" 4 1.45686406981817 57.7483974936458
"22" 4.2 1.736491456 55.1556953214279
"23" 4.4 1.76019782399998 52.2681213540433
"24" 4.6 2.4813605902222 49.1311813678125
"25" 4.8 3.18666050832786 46.7217055952715
"26" 5 3.3319105909508 45.3093474601895
"27" 5.2 3.5464367340606 43.7041084353125
"28" 5.4 3.69187818701639 43.7330548987141
"29" 5.6 5.07056986799999 41.7007211955469
"30" 5.8 6.31429726471641 39.20170784632
"31" 6 6.48320586177048 38.0647068476486
"32" 6.2 6.49874331022221 38.1299603555903
"33" 6.4 7.23889634917646 37.5410068248713
"34" 6.6 8.80247076799999 36.1496041085478
"35" 6.8 10.7530493029254 34.4772531917677
"36" 7 11.489575059831 34.1830309117562
"37" 7.2 11.7600763807536 33.6653428430299
"38" 7.4 11.7143448668235 33.6778846490625
"39" 7.6 11.6903279296901 33.8146668810519
"40" 7.8 12.3872357902222 33.8701923415625
"41" 8 13.549035968 33.5762362973125
"42" 8.2 13.59306208 33.4993132203125
"43" 8.4 13.631584928 33.4663461873125
"44" 8.6 13.952069125647 34.0964366856801
"45" 8.8 14.462577792 34.6641483863125
"46" 9 14.5129164715294 35.0353507137684
"47" 9.2 14.4524884746666 35.5635684116319
"48" 9.4 14.81648 37.3332100965048
"49" 9.6 14.380028832 39.0597527863125
"50" 9.8 13.820812544 41.5048077338125
"51" 10 13.2369105471045 42.5886194455737
"52" 10.2 12.7650202416232 42.9295568991168
"53" 10.4 11.4883693368889 44.0357906423264
"54" 10.6 9.61382527210957 45.8578108993878
"55" 10.8 7.7997436950588 46.5455317207537
"56" 11 7.01368442439343 46.3812264019928
"57" 11.2 5.33393279999999 46.5107248985817
"58" 11.4 3.48272663105084 46.4891623672193
"59" 11.6 2.70760588799997 46.7067308159375
"60" 11.8 2.69945290429628 45.9464031798495
"61" 12 2.54914983834482 45.9093170220366
"62" 12.2 2.56431335366035 45.9547351693219
"63" 12.4 2.80646081540739 46.1600783937384
"64" 12.6 2.7616896893793 46.0286804173815
"65" 12.8 2.52922422731033 45.723640629278
"66" 13 2.51639078291525 45.7916395503549
"67" 13.2 2.67334028196225 45.6354318308314
"68" 13.4 2.56243357903447 45.7567971279849
"69" 13.6 2.74491615240677 45.9415743614566
"70" 13.8 3.09116671224242 45.0560897886458
"71" 14 2.94551622399999 44.9900148378894
"72" 14.2 2.95341834666665 43.6201923513125
"73" 14.4 3.93150079729576 41.6857394783055
"74" 14.6 3.57562070981817 41.1924534211458
"75" 14.8 3.62550878913206 40.8603955415861
"76" 15 3.64505844524135 40.4384947353987
"77" 15.2 3.7978214631724 40.0140915519504
"78" 15.4 4.542732768 39.0255177905048
"79" 15.6 6.19084827858821 36.7661199462684
"80" 15.8 6.1625226550588 36.4041289956801
"81" 16 6.335526848 36.2267012196587
"82" 16.2 6.70779090799999 36.1177884976562
"83" 16.4 6.55908138447058 36.1552602171507
"84" 16.6 6.62477992023879 36.0616389568424
"85" 16.8 6.643709632 36.0610207461202
"86" 17 7.38948720143283 35.4933266715438
"87" 17.2 8.33844555345454 35.0560897786458
"88" 17.4 8.63251702682352 34.9844457363419
"89" 17.6 8.77342576355553 35.0164072389236
"90" 17.8 9.70286590577776 35.0164072389236
"91" 18 10.7546008035555 34.9431471655903
"92" 18.2 11.113841648 34.9338942657031
"93" 18.4 11.986624923 34.4591346498437
"94" 18.6 13.1576927502222 33.4107906317014
"95" 18.8 14.324996192 32.3454670653125
"96" 19 14.3638475930746 31.9284587001259
"97" 19.2 14.4343436549565 32.0098244467255
"98" 19.4 14.703874752 32.1024408605048
"99" 19.6 15.0825574438209 32.4680683447528
"100" 19.8 15.077250048 32.6172337604279
"101" 20 15.0757173086896 32.8655504307435
"102" 20.2 15.552224064 33.4608516818125
"103" 20.4 16.0041031857777 34.7729701202431
"104" 20.6 15.119697260973 36.1856809093666
"105" 20.8 14.3326697572958 37.5903981957702
"106" 21 13.29038256 39.3234890503125
"107" 21.2 11.6557488754627 40.7516504425886
"108" 21.4 10.8392944850149 41.2223737496035
"109" 21.6 10.142515552 42.2685439983125
"110" 21.8 8.73367996799998 44.2575549893125
"111" 22 8.22462804799999 46.4663462003125
"112" 22.2 7.75960223999999 47.7081044433125
"113" 22.4 7.70782505194365 49.5243093669674
"114" 22.6 7.6681869102222 50.7986111619097
"115" 22.8 7.19276604799998 52.9278846683125
"116" 23 6.43331561599997 53.4059066468125
"117" 23.2 6.60753088382088 53.6333955760215
"118" 23.4 6.2610328791111 54.9332265506597
"119" 23.6 6.02041579447887 57.1516116497843
"120" 23.8 5.72208034770147 57.4623278416185
"121" 24 5.72208034770147 57.4623278416185
"122" 24.2 6.04458505890909 57.4628497078125
"123" 24.4 6.89611750224656 57.9494863593193
"124" 24.6 7.76750833757746 58.5708965916153
"125" 24.8 8.08299993035292 58.5025453073713
"126" 25 7.99320347605968 58.5300660746035
"127" 25.2 8.09086815911109 58.8488248451736
"128" 25.4 8.95931379199998 59.7190934663125
"129" 25.6 9.84183721890908 61.0942183428125
"130" 25.8 9.76418552969012 61.9945152299252
"131" 26 9.352162176 61.8184172215817
"132" 26.2 9.64638231105084 61.0784713778972
"133" 26.4 8.74066172083579 60.5622130341558
"134" 26.6 6.88458326399998 58.8344780808125
"135" 26.8 4.47457695999999 56.3272929557356
"136" 27 2.55400732561193 55.3325919037826
"137" 27.2 1.74593382291525 54.9637386468803
"138" 27.4 1.37398157866664 54.9086539010625
"139" 27.6 1.14284449066666 54.7804487727292
"140" 27.8 0.993732242285703 54.5550432256696
"141" 28 0.875519272727265 54.6027098448125
"142" 28.2 1.24236184799999 54.6474359520833
"143" 28.4 0.988535455457619 54.2596969251854
"144" 28.6 0.973577431272718 54.4138986558125
"145" 28.8 0.742669987672114 54.9184269149436
"146" 29 0.812244456135573 54.5595665473888
"147" 29.2 0.709105757629603 54.4079416498495
"148" 29.4 0.77627172950941 54.7283200837559
"149" 29.6 0.742154459428552 54.3902080606696
"150" 29.8 0.681781724981119 54.452558109605
"151" 30 0.851420233762699 54.9572197420498
"152" 30.2 0.689426141793085 54.8880968718642
"153" 30.4 0.786755088000004 54.4840976876202
"154" 30.6 0.816388047999989 54.5654586344471
"155" 30.8 1.00961964133331 54.567307746875
"156" 31 0.77746111418179 54.3090035508125
"157" 31.2 0.879942949052615 54.2699899328125
"158" 31.4 0.978480339199986 54.6509615931125
"159" 31.6 0.941166051137231 54.4037519397733
"160" 31.8 0.861510964363619 54.3229895648125
"161" 32 0.962285019428545 54.5550432256696
"162" 32.2 0.893730073599997 54.4509615929125
"163" 32.4 0.788342567999981 54.3990385159375
"164" 32.6 0.963826549960762 54.4339178523223
"165" 32.8 0.762486715586183 54.2912798951401
"166" 33 0.873184554666661 54.4037519397733
"167" 33.2 1.06151847822221 54.5560897981458
"168" 33.4 1.00159404799999 54.5432692853125
"169" 33.6 0.919045087999984 54.3166209334375
"170" 33.8 0.93968232799999 54.1174451090625
"171" 34 1.08987557466664 54.4150641569792
"172" 34.2 0.694838036148132 54.8424145847569
"173" 34.4 0.683039728000002 54.6098373327163
"174" 34.6 0.933108984888887 54.5988248409236
"175" 34.8 0.95680003869765 54.5566861010683
"176" 35 0.734292653714268 54.4216052349554
"177" 35.2 0.744775061333313 54.6073718494792
"178" 35.4 0.875653968000002 54.7207840783894
"179" 35.6 0.820310057411741 54.4565422867341
"180" 35.8 0.945560814545427 54.2250874668125
"181" 36 0.975912149333322 54.3851496270347
"182" 36.2 1.02425454682352 54.7959088029105
"183" 36.4 0.941166051137231 54.4640837648713
"184" 36.6 1.20296348072727 54.5694930615625
"185" 36.8 0.946561407999977 54.9484890659375
"186" 37 0.781463487999971 55.1751374178125
"187" 37.2 0.936177891018854 54.7791183421521
"188" 37.4 0.860081545142832 54.4765502899553
"189" 37.6 1.09175390502127 54.5146277140891
"190" 37.8 1.15568544 54.5560897981458
"191" 38 0.953440487999987 54.2410714828125
"192" 38.2 0.92189160386206 53.9530836083297
"193" 38.4 1.06350576799998 54.0899725815625
"194" 38.6 1.08006651614813 54.130163871794
"195" 38.8 1.11788943818866 54.4162736393219
"196" 39 1.075676448 54.4027367407933
"197" 39.2 0.924548351999991 54.2320804738125
"198" 39.4 0.694838036148132 54.244123985868
"199" 39.6 1.05662668799997 54.4294545285268
"200" 39.8 0.888291553882333 54.6526207183027
"201" 40 0.805048905142845 54.4608517028125
"202" 40.2 1.24985240177777 54.4107906527014
"203" 40.4 0.663674328701732 54.1890182728125
"204" 40.6 0.875653968000002 54.2400148471394
"205" 40.8 1.0142244899672 53.8150221219109
"206" 41 0.982648385049172 53.7645807599436
"207" 41.2 1.12766882327271 53.9034091448125
"208" 41.4 0.912166007999974 54.0625000540625
"209" 41.6 1.01670104721568 54.2529223770282
"210" 41.8 1.03936154603921 54.2906297677145
"211" 42 1.18583375582606 54.3927676129212
"212" 42.2 0.944219593531897 54.326411674621
"213" 42.4 0.95879088355553 54.1728989145718
"214" 42.6 0.972520200452807 54.0751996186616
"215" 42.8 0.827863557019599 54.1020928142831
"216" 43 1.04691504564705 54.5394985462439
"217" 43.2 0.953440487999987 54.3349359517708
"218" 43.4 0.941166051137231 54.4112934179105
"219" 43.6 1.00929861759998 54.4278846698125
"220" 43.8 0.994325586113192 54.2275943938502
"221" 44 1.01122476 54.5144231314375
"222" 44.2 1.11310755536841 54.5129049128125
"223" 44.4 0.767435560156844 54.2453808988909
"224" 44.6 0.740189007999981 54.0625000540625
"225" 44.8 1.00159404799999 53.9730938461458
"226" 45 0.901965992827572 53.853614112209
"227" 45.2 0.864478826305067 53.8490059208633
"228" 45.4 1.02911036799998 53.9663462078125
"229" 45.6 0.941817214896547 53.9663462078125
"230" 45.8 1.07427866686791 54.1985668176238
"231" 46 1.15266404015684 54.2453808988909
"232" 46.2 0.959569122909072 54.2950175368125
"233" 46.4 1.04876488228569 54.5628925192411
"234" 46.6 0.898866453333326 54.5731838152569
"235" 46.8 1.00159404799999 54.5432692853125
"236" 47 0.921640967245264 54.3219340165861
"237" 47.2 1.09593571657142 54.3352630056696
"238" 47.4 0.789718383999982 54.0625000540625
"239" 47.6 1.1602175397647 54.1548831612439
"240" 47.8 1.04076982562711 53.8620437305244
"241" 48 1.07221926933332 53.6458333869792
"242" 48.2 1.08793836248274 53.7939324145366
"243" 48.4 1.06035771444065 53.8033735870498
"244" 48.6 1.27125398399998 53.6714744126458
"245" 48.8 1.11259208461015 53.6990711097616
"246" 49 1.27314855029508 53.7645807599436
"247" 49.2 1.08506021866664 53.6971154383125
"248" 49.4 1.16935483767741 53.7244107236996
"249" 49.6 1.07465462179309 53.7939324145366
"250" 49.8 1.06917799185964 53.9056174628125
"251" 50 1.2508595350588 54.1398002049694
"252" 50.2 1.12753412799999 54.1882396991587
"253" 50.4 1.09790116799999 54.2104290482933
"254" 50.6 1.01511083677192 54.0405702294792
"255" 50.8 0.981318864842081 53.8516363561458
"256" 51 1.00159404799999 53.9464523085884
"257" 51.2 0.877537418847436 53.8750815401854
"258" 51.4 1.03726335170368 54.0233262648495
"259" 51.6 1.1206646690909 54.0642483058125
"260" 51.8 1.19420828799999 53.7678350413609
"261" 52 1.55869369599998 53.7414941365817
"262" 52.2 1.70601183999998 53.7685440098125
"263" 52.4 1.68399878399998 53.6696429108125
"264" 52.6 1.40433291345454 53.7565559978125
"265" 52.8 1.46156835247761 53.7367250824394
"266" 53 1.44365951685245 53.613256674042
"267" 53.2 1.64778375638709 53.6809864060383
"268" 53.4 1.67242295282757 53.694462918416
"269" 53.6 1.63493578630507 53.7186278242532
"270" 53.8 1.65039990905261 54.0135796761458
"271" 54 1.67242295282757 54.0061340062608
"272" 54.2 1.51965993489655 53.9663462078125
"273" 54.4 1.51965993489655 53.8337202129849
"274" 54.6 1.32152956528812 54.0184974464566
"275" 54.8 1.34554804799997 54.4883242303125
"276" 55 1.45102727466666 54.6458333879792
"277" 55.2 1.48002296670967 54.8100186652319
"278" 55.4 1.48002296670967 54.8658499307964
"279" 55.6 1.33951376729822 55.0257254261458
"280" 55.8 1.23813785150875 54.8907726594792
"281" 56 1.02961066472726 54.6796329218125
"282" 56.2 1.134942368 54.3065828945433
"283" 56.4 1.19420828799999 54.3509615928125
"284" 56.6 1.30656659466664 54.3910256954167
"285" 56.8 0.994040548392151 54.6375377620282
"286" 57 1.11716259199999 54.8958333882292
"287" 57.2 1.10606278833898 54.9898142662023
"288" 57.4 1.10606278833898 55.0158898855244
"289" 57.6 1.07341630698304 54.5986799763718
"290" 57.8 1.075676448 54.262204196274
"291" 58 1.1325717312 54.2740385158125
"292" 58.2 1.12789846767211 54.0672289317469
"293" 58.4 1.26929519511863 53.9533083981515
"294" 58.6 1.20368111947539 54.0041772292879
"295" 58.8 1.21346971199999 54.0240385155625
"296" 59 1.13000354133331 54.2085114502199
"297" 59.2 1.30277267781816 54.3439685858125
"298" 59.4 1.1026375837377 54.4266236357633
"299" 59.6 1.01586176948146 54.3153490571643
"300" 59.8 1.17669790254544 54.3929196348125
"301" 60 1.02186923115787 54.2025135494792
"302" 60.2 1.09479448670967 53.8670906245867
"303" 60.4 1.28898672355554 53.7526709939236
"304" 60.6 1.39324300266665 53.7932692845625
"305" 60.8 1.35417604664406 53.8424870160328
"306" 61 1.4399574907586 53.8801393111746
"307" 61.2 1.20663501316127 54.0283809473286
"308" 61.4 1.12789846767211 54.2122478474027
"309" 61.6 1.29576852363635 54.3719406138125
"310" 61.8 1.12324514694736 54.6681005944792
"311" 62 1.13401633799999 55.2463942860156
"312" 62.2 1.21828506799999 55.28846159375
"313" 62.4 1.262364096 55.3213757949663
"314" 62.6 1.29653460299999 55.3125000553125
"315" 62.8 1.22922905890909 55.3474650903125
"316" 63 1.262364096 55.339127274274
"317" 63.2 1.35672655299999 55.4266827477344
"318" 63.4 1.28014387199998 55.6290681029664
"319" 63.6 1.65130775307462 56.1534874269916
"320" 63.8 1.27918515858821 55.9855769790625
"321" 64 1.0810856391111 55.9626832061458
"322" 64.2 0.886025503999982 55.8060897993958
"323" 64.4 0.776877434666661 55.6266026197292
"324" 64.6 0.783297909333322 55.4535256964792
"325" 64.8 0.777912995096767 55.5048077478125
"326" 65 0.751533455719289 55.4508266411458
"327" 65.2 0.757616010666656 55.3701923630625
"328" 65.4 0.862114770758598 55.7833223369504
"329" 65.6 0.786127271050837 55.4265808898464
"330" 65.8 0.794163327999983 54.9722633685817
"331" 66 1.149758848 54.8021450252163
"332" 66.2 1.54226559887717 56.7666161161458
"333" 66.4 1.85631973799999 56.8870192876562
"334" 66.6 1.72030389874625 57.2728904131856
"335" 66.8 1.64555807426863 57.3934415040065
"336" 67 1.50911728355554 57.5194597644792
"337" 67.2 1.38682252799999 57.6435023886458
"338" 67.4 1.28176021527272 57.7483974936458
"339" 67.6 0.95879088355553 57.8125000578125
"340" 67.8 1.06678656 57.8598373359663
"341" 68 0.753480789694906 57.9298403447617
"342" 68.2 0.483286638545431 58.1201923658125
"343" 68.4 0.419820425142845 58.0558281585268
"344" 68.6 0.465623988869539 58.0716973824864
"345" 68.8 0.287316241333313 58.3974359558333
"346" 69 0.247188274666639 58.3573718532292
"347" 69.2 0.333864682666648 58.1543804000347
"348" 69.4 0.158906747999987 58.125000058125
"349" 69.6 0 57.7586539039125
"350" 69.8 2.01535320589471 60.8017038394792
"351" 70 3.15398174577776 61.8051740544792
"352" 70.2 2.97948355725372 62.1523393273647
"353" 70.4 2.40798373688886 62.6659799161458
"354" 70.6 2.11938816209836 63.1151482346158
"355" 70.8 1.85254651128357 63.0650833007229
"356" 71 1.819463744 63.031434974274
"357" 71.2 1.66280711068656 63.2947044260961
"358" 71.4 1.17892144355555 63.5206807717014
"359" 71.6 1.00780741058063 63.6313586244254
"360" 71.8 0.71442372654544 63.9173951688125
"361" 72 0.683039728000002 63.5965237322356
"362" 72.2 0.685706694399989 63.6509616021125
"363" 72.4 0.540830571921558 63.3102376198713
"364" 72.6 0.761896327111104 63.3766026274792
"365" 72.8 0.631774707199995 63.4971154481125
"366" 73 0.808979807999987 63.3894231403125
"367" 73.2 0.649150970553178 63.3362316508976
"368" 73.4 0.460792527999995 63.5151627854087
"369" 73.6 0.516491517629603 63.2042379549421
"370" 73.8 0.563230605241354 62.9119695589332
"371" 74 0.716239618370349 62.8267450770718
"372" 74.2 0.580023258566012 62.8995827914917
"373" 74.4 0.693411263999982 63.0432692938125
"374" 74.6 0.676289998222213 63.0176282681458
"375" 74.8 0.423751327999987 63.0048077553125
"376" 75 0.224258007999977 62.7438187440625
"377" 75.2 0.721427880727252 63.0048077553125
"378" 75.4 0.658238228869539 62.9630017352038
"379" 75.6 0.57157155869765 63.0182245710683
"380" 75.8 0.528084041333313 63.028846216875
"381" 76 0.388373202285687 62.8595958242411
"382" 76.2 0.392933049599993 62.8663462167125
"383" 76.4 0.452438555234032 62.9761661840891
"384" 76.6 0.566118374956511 63.1469482236821
"385" 76.8 0.468831256510616 63.0907324689827
"386" 77 0.375597767999987 62.932692370625
"387" 77.2 0.493420308425515 63.1316489993019
"388" 77.4 0.565001770666656 63.1543804050347
"389" 77.6 0.38686775012765 63.1480156114295
"390" 77.8 0.331631474086938 63.0048077553125
"391" 78 0.231137087999987 62.7617018044163
"392" 78.2 0.524644501333319 63.0048077553125
"393" 78.4 0.522198606222222 63.1030983537014
"394" 78.6 0.490747585391287 63.1218646116168
"395" 78.8 0.376667847111104 62.9919872424792
"396" 79 0.563834411636355 63.0922203428125
"397" 79.2 0.411958619428539 63.0401295763839
"398" 79.4 0.24595356799999 62.8125000628125
"399" 79.6 0.445976047999992 62.819896512524
"400" 79.8 0.515871181913036 63.0048077553125
"401" 80 0.616365567999987 62.9773352278125
"402" 80.2 0.403260451404234 62.8697832052593
"403" 80.4 0.340164016301867 62.8270138509257
"404" 80.6 0.536109634666639 62.8926282680208
"405" 80.8 0.470834808888869 62.9919872424792
"406" 81 0.524644501333319 63.0048077553125
"407" 81.2 0.572589604363619 63.0485140490625
"408" 81.4 0.528813640727252 63.1097028603125
"409" 81.6 0.667729365333317 63.2483974991458
"410" 81.8 0.529885705142842 63.2520605028125
"411" 82 0.566118374956511 63.1218646116168
"412" 82.2 0.313100594382953 62.9516162658976
"413" 82.4 0.663344650926817 62.9907364607393
"414" 82.6 0.54469515311626 63.0629472902544
"415" 82.8 0.532620246260861 63.0884197955299
"416" 83 0.362114771199999 63.0817308323125
"417" 83.2 0.432506520727252 62.9785839790625
"418" 83.4 0.341202367999984 62.9223901728125
"419" 83.6 0.286169727999974 62.8595958242411
"420" 83.8 0.565001770666656 62.8808761312569
"421" 84 0.57157155869765 62.9913909395567
"422" 84.2 0.590683669333322 63.1629274135903
"423" 84.4 0.407700141333313 63.1650641657292
"424" 84.6 0.181200062814806 62.8053775556829
"425" 84.8 0.349668927999992 62.723742666274
"426" 85 0.448874924521714 62.8877508990081
"427" 85.2 0.319418614666639 62.9006410885417
"428" 85.4 0.485037677090906 62.8911713915625
"429" 85.6 0.569386485073156 62.9907364607393
"430" 85.8 0.572589604363619 63.0222902728125
"431" 86 0.522198606222222 63.1030983537014
"432" 86.2 0.403260451404234 62.8697832052593
"433" 86.4 0.436045853957425 62.8697832052593
"434" 86.6 0.524644501333319 63.0048077553125
"435" 86.8 0.607610375272722 63.0572553078125
"436" 87 0.337689646297852 62.8697832052593
"437" 87.2 0.509813009702122 62.8043167567487
"438" 87.4 0.419820425142845 62.6319663106696
"439" 87.6 0.542283167999992 62.4278846778125
"440" 87.8 0.534402061616998 62.4197013717487
"441" 88 0.506300287999968 62.4435832649554
"442" 88.2 0.367100080941171 62.3750943308517
"443" 88.4 0.407002263652162 62.4362458818342
"444" 88.6 0.534402061616998 62.8125000628125
"445" 88.8 0.43659227733333 62.6757479259236
"446" 89 0.199689865142829 62.4278846778125
"447" 89.2 0.266806391703675 62.2284544781829
"448" 89.4 0.371893647999997 62.1542160384856
"449" 89.6 0.435081577411741 62.1940988555576
"450" 89.8 0.416343087999985 62.2799556835817
"451" 90 0.301893339428542 62.3807889163839
"452" 90.2 0.557743842782588 62.5867475542255
"453" 90.4 0.547880504888887 62.5646368147014
"454" 90.6 0.163553144140336 62.2119602511458
"455" 90.8 0.457742076235272 62.2167232899694
"456" 91 0.528813640727252 62.3754371253125
"457" 91.2 0.599244302222217 62.6073718574792
"458" 91.4 0.47702760714893 62.8125000628125
"459" 91.6 0.398311711396205 62.9794086261144
"460" 91.8 0.25294247366035 62.950381049888
"461" 92 0.591776516085088 62.6079174112167
"462" 92.2 0.281074113185168 62.264067013831
"463" 92.4 0.327444207999987 62.1838018373317
"464" 92.6 0.419653152680841 62.3787848414295
"465" 92.8 0.635157201170723 62.5310741713491
"466" 93 0.590683669333322 62.5646368147014
"467" 93.2 0.69891452799999 62.7758700261458
"468" 93.4 0.202063240452807 62.4786829362087
"469" 93.6 0.664519127999987 62.5144231394375
"470" 93.8 0.252538670222204 62.2569445067014
"471" 94 0.482714870857116 62.2552002192411
"472" 94.2 0.420249250909081 62.1481643978125
"473" 94.4 0.634709781333316 61.8845391339236
"474" 94.6 0.688595907999987 61.9411058311719
"475" 94.8 0.878534950222204 61.8509616003125
"476" 95 1.4663141191111 61.1702534189236
"477" 95.2 1.17154778917646 60.651866576489
"478" 95.4 1.01965163299999 60.2343750602344
"479" 95.6 1.06274142577775 59.9370421844792
"480" 95.8 1.08720037688888 59.8332570805903
"481" 96 1.22722787199999 59.1586539053125
"482" 96.2 1.43281995844774 58.8859788189319
"483" 96.4 1.5190651405373 58.7367250874394
"484" 96.6 1.45581867367162 58.7424656155737
"485" 96.8 1.920215808 58.5284763898894
"486" 97 2.00078041799999 58.4194712122656
"487" 97.2 1.96170195199999 58.4811391117356
"488" 97.4 1.89434576355554 58.4779457239236
"489" 97.6 2.127646528 58.4101331945048
"490" 97.8 2.12718351299999 58.3834135199219
"491" 98 2.19339465799999 58.4975962123437
"492" 98.2 2.05165232412901 58.525899562248
"493" 98.4 2.07301075799999 58.4915865969531
"494" 98.6 2.16359470898361 58.5060687848617
"495" 98.8 2.2306563413333 58.5389957850347
"496" 99 2.25200780275408 58.5123739551076
"497" 99.2 2.31668437627584 58.4756300319504
"498" 99.4 2.25047992670967 58.4762717706351
"499" 99.6 2.45307992799997 58.3894231353125
"500" 99.8 2.36317746868965 58.4292109337608
"501" 100 2.48168241852629 58.4467780611458
"502" 100.2 2.43335989866664 58.5625000585625
"503" 100.4 2.48833521299999 58.6598558278906
"504" 100.6 2.42445407896773 58.6747829370867
"505" 100.8 2.45409487422951 58.6447825302715
"506" 101 2.5188016 58.7710799404279
"507" 101.2 2.53639323022221 58.9480311944792
"508" 101.4 2.95880326090321 59.1958747490222
"509" 101.6 2.81683734012121 59.2169289636458
"510" 101.8 2.75317979299999 59.2067308284375
"511" 102 2.72564937652458 59.2626892143699
"512" 102.2 2.79511680734426 59.3446564275666
"513" 102.4 2.73512220799999 59.4278846748125
"514" 102.6 2.81216790399998 59.7483974956458
"515" 102.8 2.79256856028068 59.8570344728125
"516" 103 2.59474233816948 60.0289277001854
"517" 103.2 2.61706831896773 60.2070410031351
"518" 103.4 2.29011689489655 60.4716512541056
"519" 103.6 2.18834630090321 60.7157258671673
"520" 103.8 2.01437214864515 60.7963710285383
"521" 104 1.53838783160655 61.2172919905994
"522" 104.2 0.94076849852629 61.5911775244792
"523" 104.4 0.752328560941171 61.2740385228125
"524" 104.6 0.674513263094324 60.8603955615861
"525" 104.8 0.714561062901946 60.9874623535968
"526" 105 0.562298412912266 61.4292342044792
"527" 105.2 0.499122117565211 61.1569816665081
"528" 105.4 0.563491070745089 61.4248680855576
"529" 105.6 0.506300287999968 61.3917779263839
"530" 105.8 0.238141242181799 60.6936189418125
"531" 106 0.260770047999994 60.3420858591587
"532" 106.2 0.315887353599997 60.3201923680125
"533" 106.4 0.305219488000004 60.2903107111779
"534" 106.6 0.487956074666639 60.6410257016667
"535" 106.8 0.398627731478238 61.0148411981386
"536" 107 0.285069075199982 60.6894231376125
"537" 107.2 0.268904586039212 60.459558883989
"538" 107.4 0.255213867999987 60.6089744195833
"539" 107.6 0.231137087999987 60.3338675817014
"540" 107.8 0.332895554415072 60.258073354888
"541" 108 0.394118368000002 60.2015533146394
"542" 108.2 0.432125860173888 60.488085344769
"543" 108.4 0.506300287999968 60.9522174863839
"544" 108.6 0.364787785142835 60.7638344406696
"545" 108.8 0.295341834666639 60.5849359580208
"546" 109 0.117319582545435 60.8020105503125
"547" 109.2 0.321296945021268 60.6684738740891
"548" 109.4 0.270446116571406 60.9051217249554
"549" 109.6 0.216030088784292 61.5681561701654
"550" 109.8 0.26747939743394 61.9199020938502
"551" 110 0.324123272827572 62.2687334840194
"552" 110.2 0.377258235586183 62.3483090809159
"553" 110.4 0.453133161220331 62.39529015366
"554" 110.6 0.877326796387087 62.4899194173286
"555" 110.8 1.04011689599997 63.3619506128125
"556" 111 1.09498277042423 64.0654138169792
"557" 111.2 1.01363243799999 64.2668269873437
"558" 111.4 0.924548351999991 64.4633876384279
"559" 111.6 1.01443499733331 64.5817308338125
"560" 111.8 0.98896360603277 64.8995114142059
"561" 112 0.806104968596996 64.9996412819916
"562" 112.2 0.734419457032247 65.2752792216028
"563" 112.4 0.668896724363619 65.5514278044792
"564" 112.6 0.471904887999987 65.8550824834375
"565" 112.8 0.483017248 65.6157545034856
"566" 113 0.317616950857132 65.6853415099554
"567" 113.2 0.338144999111096 65.8466881000347
"568" 113.4 0.651386338909068 66.3579546118125
"569" 113.6 0.638590287999992 66.2074704804087
"570" 113.8 0.510616573490192 65.964837924185
"571" 114 0.400261786536572 65.9175657319588
"572" 114.2 0.256818986666652 65.8381410914792
"573" 114.4 0.423751327999987 66.0817308353125
"574" 114.6 0.393789112888874 66.0432692968125
"575" 114.8 0.158906747999987 65.8493590402083
"576" 115 0.423751327999987 66.0205420240625
"577" 115.2 0.432506520727252 66.0729895765625
"578" 115.4 0.29384870102325 65.8983676866497
"579" 115.6 0.467527291636354 66.0817308353125
"580" 115.8 0.428031644444435 66.0774573310347
"581" 116 0.256818986666652 65.8381410914792
"582" 116.2 0.257402666181803 65.9156469190625
"583" 116.4 0.423751327999987 66.0205420240625
"584" 116.6 0.401354323348829 66.0414803880451
"585" 116.8 0.198351685446796 65.864873224621
"586" 117 0.176104447999977 66.0542583078125
"587" 117.2 0.410910378666665 66.2313034850347
"588" 117.4 0.256818986666652 65.8979701513681
"589" 117.6 0.207060307999987 65.7932692965625
"590" 117.8 0.301178629818171 65.9069056603125
"591" 118 0.371220171636354 66.0292832828125
"592" 118.2 0.365129602782588 66.1904264875951
"593" 118.4 0.214388023652162 65.9145067548777
"594" 118.6 0.214015822222217 65.9321581855903
"595" 118.8 0.338642710325566 66.1219812825799
"596" 119 0.231137087999987 66.0176282711458
"597" 119.2 0.174957934666639 66.0336539121875
"598" 119.4 0.206013491478238 66.1318980594429
"599" 119.6 0.174957934666639 66.0336539121875
"600" 119.8 0.0533393279999902 65.6971154503125
"601" 120 0.190155334808504 65.7994067761104
"602" 120.2 0.585130826378382 65.8998181532179
"603" 120.4 0.356336343999982 65.9375000659375
"604" 120.6 0.0660391679999806 65.7952316199553
"605" 120.8 0.396235007999971 65.8985806519792
"606" 121 0.287316241333313 66.0897436558333
"607" 121.2 0.301178629818171 65.9069056603125
"608" 121.4 0.239511620173888 65.7890886945516
"609" 121.6 0.00314472228568729 65.4655612899553
"610" 121.8 0.107863974399989 65.2817308345125
"611" 122 0.165566282893605 65.046542618238
"612" 122.2 0.231137087999987 63.8937772772465
"613" 122.4 3.86329132799997 62.4484890734375
"614" 122.6 4.51680392799999 61.4663462153125
"615" 122.8 4.24685215224242 61.2390734878125
"616" 123 4.12307776094117 60.7706448571507
"617" 123.2 4.07749529599999 60.8184172205817
"618" 123.4 3.96724187022221 60.8344780828125
"619" 123.6 3.83488738477419 60.8087779764415
"620" 123.8 3.69187818701639 60.8263714353535
"621" 124 3.60647234133332 60.7551130033681
"622" 124.2 3.59083465127867 60.6372163279764
"623" 124.4 3.55694296533332 60.3573718552292
"624" 124.6 3.34561140935592 60.1984192257786
"625" 124.8 3.13319163733331 60.2868590346458
"626" 125 2.68541530735483 59.9092742534577
"627" 125.2 2.29890760564705 59.7186086570037
"628" 125.4 1.94766987388233 59.2491516429595
"629" 125.6 1.250510912 59.031434970274
"630" 125.8 1.1705539076491 59.0878037028125
"631" 126 0.880318415407385 58.7597935060532
"632" 126.2 0.868974407344262 58.2034206130584
"633" 126.4 0.645439415547145 58.2406568071521
"634" 126.6 0.667244801207529 58.1245465022465
"635" 126.8 0.645439415547145 58.2406568071521
"636" 127 0.514989652210499 58.1228914211458
"637" 127.2 0.581344797090884 58.0782343238125
"638" 127.4 0.645439415547145 58.2406568071521
"639" 127.6 0.466554492444422 58.3965456424421
"640" 127.8 0.578598069960762 58.6873115217341
"641" 128 0.608503762285703 58.5424843599554
"642" 128.2 0.601258568784292 58.6873115217341
"643" 128.4 0.616365567999987 58.8721546899553
"644" 128.6 0.696621501333313 58.6458333919792
"645" 128.8 0.549691407999994 58.5965237272356
"646" 129 0.505241967999983 58.9145710648317
"647" 129.2 0.487956074666661 58.6118967403615
"648" 129.4 0.441261713454516 58.6656469118125
"649" 129.6 0.455270021818162 59.3159965628125
"650" 129.8 0.549946864551718 59.6029509879849
"651" 130 0.737221561725477 59.3735860322243
"652" 130.2 0.624926200888883 58.7612180074792
"653" 130.4 0.518009360340414 58.9172463764295
"654" 130.6 0.539319871999991 59.0362762828125
"655" 130.8 0.52914402535847 59.488842584888
"656" 131 0.467680891508755 59.3104757678125
"657" 131.2 0.455270021818162 59.2041084508125
"658" 131.4 0.337689646297852 58.7453969490891
"659" 131.6 0.518307409454534 58.2880245338125
"660" 131.8 0.577189790372861 58.1254074896769
"661" 132 0.793191755540982 58.0520965271568
"662" 132.2 0.864012447999974 58.1353022559375
"663" 132.4 0.883540158967727 57.9303660628931
"664" 132.6 0.847502655999996 57.8302515371202
"665" 132.8 0.985084255999986 57.4278846728125
"666" 133 0.963613775323941 57.2382855393618
"667" 133.2 1.06859030539129 56.9596572475951
"668" 133.4 1.13000354133331 56.4080711519792
"669" 133.6 0.662070641898286 55.8242340845074
"670" 133.8 0.476886290758598 55.4915451483297
"671" 134 0.462274175999974 55.5397727828125
"672" 134.2 0.557099647999995 55.593565144351
"673" 134.4 0.702845430857132 55.4891091606696
"674" 134.6 2.18339667308472 51.7564374702701
"675" 134.8 3.09466878933332 50.9535256919792
"676" 135 2.74114140299999 50.2944712041406
"677" 135.2 2.75997565832257 49.9464950871673
"678" 135.4 2.78648600533332 49.5817308188125
"679" 135.6 2.65618194570492 49.6094735678945
"680" 135.8 2.52922422731033 49.4968501821228
"681" 136 2.51093186308196 49.4707598224846
"682" 136.2 2.49756464533332 49.2291667158958
"683" 136.4 2.29736257163635 48.6691434053125
"684" 136.6 2.05165232412901 48.0544355319254
"685" 136.8 1.69638112799997 47.8262363115625
"686" 137 1.6410733248 47.5971154322125
"687" 137.2 1.75694400878429 47.1337670154595
"688" 137.4 1.71587185466664 46.9951923546875
"689" 137.6 1.62968396104346 46.9011288094429
"690" 137.8 4.85387884799999 44.4581494769928
"691" 138 4.99146044799998 43.4512363071875
"692" 138.2 4.72546935466664 42.5927198228125
"693" 138.4 4.65264008979103 42.0375287446782
"694" 138.6 4.63293898447058 41.9584276437684
"695" 138.8 4.76890197741174 41.8679299061213
"696" 139 4.78589735152939 41.8170249286948
"697" 139.2 4.89412659964178 41.7332807535588
"698" 139.4 5.03406636283869 41.6772643096673
"699" 139.6 5.02314590739393 41.7693764986458
"700" 139.8 5.15739219587878 41.8159965453125
"701" 140 5.44871694211764 41.8735860147243
"702" 140.2 5.31366767896773 41.8013337886996
"703" 140.4 5.39319872 41.7059911659663
"704" 140.6 5.52650000355554 41.7929640222569
"705" 140.8 5.968078144 41.747411284351
"706" 141 5.91784322133332 41.8356990650347
"707" 141.2 5.95453164799998 41.8418040711458
"708" 141.4 6.03919724799999 42.1734467877356
"709" 141.6 6.09383301799999 42.3137019653906
"710" 141.8 6.24530111904477 42.7608352896035
"711" 142 6.02734406399999 43.031434954274
"712" 142.2 6.03402323911109 43.0444902750347
"713" 142.4 6.04406236083579 43.4209960250513
"714" 142.6 6.19651340329411 43.8588801343566
"715" 142.8 6.18780433098505 44.5059558424394
"716" 143 6.26829983426863 45.1029707684095
"717" 143.2 6.37828297599999 45.4663461993125
"718" 143.4 6.52855265688888 45.7451923534375
"719" 143.6 6.59307213270586 46.5681561551654
"720" 143.8 6.32221348915941 47.4724777509284
"721" 144 6.13797378133331 48.3020105378125
"722" 144.2 5.64239339299999 48.8100962026562
"723" 144.4 5.09785688533332 49.0496795362292
"724" 144.6 4.80572528799999 49.6875000496875
"725" 144.8 4.52548735685245 49.9499527611732
"726" 145 4.24665429477964 50.0289276901854
"727" 145.2 3.74955720533332 50.7291667173958
"728" 145.4 3.77125398179308 50.9955239236746
"729" 145.6 3.42396296461015 51.3978977045922
"730" 145.8 2.678819584 52.108358040274
"731" 146 1.72855746993547 52.1859491836996
"732" 146.2 1.86147904799998 52.1462912609375
"733" 146.4 1.59522482045901 52.9512137982223
"734" 146.6 1.3256751502222 53.1421703828125
"735" 146.8 1.232731136 52.8958333862292
"736" 147 1.02223128799997 52.6888736790625
"737" 147.2 1.21964790460375 52.7762155825295
"738" 147.4 1.21237944271697 52.9939224042276
"739" 147.6 1.33688550281481 52.7555199957755
"740" 147.8 1.17532453898037 52.7144608370282
"741" 148 1.24317801003389 52.0693449021345
"742" 148.2 1.40083083636361 52.0502622898125
"743" 148.4 1.42737289431578 52.0432692828125
"744" 148.6 1.52874881010524 51.9757928994792
"745" 148.8 1.83041895951515 52.2705420103125
"746" 149 1.8515425991111 52.3546245944792
"747" 149.2 1.53594322993547 52.291408240877
"748" 149.4 1.64364151466664 52.0371642767014
"749" 149.6 1.70258357718033 52.0558796233043
"750" 149.8 1.60881860122033 52.0171936634905
"751" 150 1.71613074477419 51.7206886373286
"752" 150.2 1.83224295799999 51.8088942825781
"753" 150.4 2.0595349482985 51.9341992482602
"754" 150.6 2.127646528 51.2799556725817
"755" 150.8 2.21941311380643 51.1561725077319
"756" 151 2.14542630399998 51.0432692818125
"757" 151.2 2.0716731591111 50.6757479139236
"758" 151.4 1.8129085740606 50.1609848986458
"759" 151.6 1.51523202133331 49.6440018811458
"760" 151.8 1.42121792799999 49.3028846646875
"761" 152 1.31413790913206 49.1114840839446
"762" 152.2 1.88834639818866 48.0302068695106
"763" 152.4 3.99854103647456 46.2284061739989
"764" 152.6 6.75631488 45.1971154298125
"765" 152.8 7.39415360742028 44.1056995981748
"766" 153 7.20270249688888 43.6778846590625
"767" 153.2 6.51958509250703 43.137527128728
"768" 153.4 6.10020628329411 42.9878394095037
"769" 153.6 5.94815105205796 42.6452759623777
"770" 153.8 5.47227193431578 42.4683704878125
"771" 154 4.91720407758903 41.8377898205522
"772" 154.2 4.90891148799997 41.8344780638125
"773" 154.4 4.62497496857969 41.3910953591168
"774" 154.6 3.82246065961289 41.0507134405544
"775" 154.8 3.75503039685245 40.6687421592059
"776" 155 3.69819340799999 40.4842033371875
"777" 155.2 3.58189801781131 40.6717162961144
"778" 155.4 3.57691777540739 40.4691951971643
"779" 155.6 3.62114771199999 40.3649475928125
"780" 155.8 3.66185109856601 40.3088715932842
"781" 156 3.60188628799999 39.9663461938125
"782" 156.2 3.64825638281481 40.2127849404977
"783" 156.4 3.45304801163635 40.7215909498125
"784" 156.6 3.35657569932073 40.8313679653597
"785" 156.8 3.63776541113723 40.5123492109498
"786" 157 3.45587226735483 40.0209367645867
"787" 157.2 3.6782677969655 40.0140915519504
"788" 157.4 3.63628168799999 40.1339286115625
"789" 157.6 3.47704372503702 40.4905627185532
"790" 157.8 3.69048883839999 40.4817308097125
"791" 158 3.47406047418179 40.4069056348125
"792" 158.2 3.48494192799998 40.2987637765625
"793" 158.4 3.54838233244442 40.3196225474421
"794" 158.6 3.51886290868964 40.1334549472953
"795" 158.8 3.646335728 40.2829142414664
"796" 159 3.5622304150588 40.5877639923223
"797" 159.2 3.65967056 40.5048077328125
"798" 159.4 3.52484059199999 39.9407051681458
"799" 159.6 3.69819340799999 40.0103022378125
"800" 159.8 3.66440143607015 40.0999494328125
"801" 160 3.68443524799999 40.0927198203125
"802" 160.2 3.68418509963634 40.1831294108125
"803" 160.4 3.70495180238594 39.9582490278125
"804" 160.6 3.70483527834482 39.9411472547953
"805" 160.8 4.93814757799999 38.7740385003125
"806" 161 4.39286771619671 38.3358291682223
"807" 161.2 4.3119472574915 37.9624348489142
"808" 161.4 4.3756641831724 37.9318634331573
"809" 161.6 4.17640807282757 37.9451260326401
"810" 161.8 4.10564660799999 37.9678254817548
"811" 162 4.16491252799998 37.9530325823317
"812" 162.2 4.34482692799997 37.8537088290625
"813" 162.4 5.17031652799998 37.4622253121875
"814" 162.6 4.97343251420689 36.7647546786746
"815" 162.8 5.02959710203506 36.4832152861458
"816" 163 4.90991208145453 36.1481643718125
"817" 163.2 4.90118760870173 36.1188428161458
"818" 163.4 4.86841577177358 36.1579281929068
"819" 163.6 4.913144768 36.1556953024279
"820" 163.8 5.00405266223727 35.9546121611176
"821" 164 4.95375289837035 36.0959758195718
"822" 164.2 4.97552994694736 36.0108806028125
"823" 164.4 5.04649308799999 35.7963710035383
"824" 164.6 5.17243316799999 35.7119083197356
"825" 164.8 5.59223343466666 35.0753205478958
"826" 165 5.56220218219353 34.6239144266835
"827" 165.2 7.77748784799999 33.8358516821875
"828" 165.4 7.15240877866664 33.8894231108125
"829" 165.6 7.26016109263766 33.8325669234647
"830" 165.8 7.32953834447058 33.4007353275184
"831" 166 7.40885009035293 33.4459841963419
"832" 166.2 7.48443903999998 33.0322802528125
"833" 166.4 7.51545743709091 32.7891900094792
"834" 166.6 7.4527336682985 32.3762198946035
"835" 166.8 7.61845970447058 32.1563914348713
"836" 167 7.96283545419717 32.010766554221
"837" 167.2 8.7120004431515 31.6528263719792
"838" 167.4 9.00967699587878 31.4721736911458
"839" 167.6 9.03886097163635 31.3381410569792
"840" 167.8 9.01314259299999 31.2800481082031
"841" 168 9.10362160355554 31.2862485050347
"842" 168.2 9.75987684329411 31.1835407551654
"843" 168.4 10.0601284527059 31.228789623989
"844" 168.6 10.294490304 31.1379438181202
"845" 168.8 10.2700762832239 31.1362658175886
"846" 169 10.1725172170322 31.2616315449093
"847" 169.2 10.3988342419394 31.4838287028125
"848" 169.4 10.5739380964848 31.5945513136458
"849" 169.6 10.6209757985882 31.6020927917831
"850" 169.8 10.7116177938823 31.7548077240625
"851" 170 10.6043909407536 31.9763796306386
"852" 170.2 10.879952928 32.5212912413125
"853" 170.4 10.8891250346667 32.8008450211458
"854" 170.6 10.794213670029 33.1859671457835
"855" 170.8 10.6438054056119 33.6506171404244
"856" 171 10.3501668795493 34.264287683235
"857" 171.2 9.64911097217909 34.7815011828871
"858" 171.4 8.86715465456715 35.286667658708
"859" 171.6 7.79196471785073 35.2637055461707
"860" 171.8 6.99275936382088 35.7918341345289
"861" 172 6.0584821902222 35.480387703368
"862" 172.2 6.14510764207406 35.3623575852199
"863" 172.4 6.14964737163635 35.3859266088125
"864" 172.6 6.11403302833897 35.4526564891684
"865" 172.8 5.69496102933332 35.8701923435625
"866" 173 5.47724857018181 35.6097028328125
"867" 173.2 5.4848565307586 35.4451260301401
"868" 173.4 5.51806588248274 35.339025234278
"869" 173.6 5.379863888 35.593565124351
"870" 173.8 5.33541444799999 35.4635989365625
"871" 174 5.67164456870173 35.0122301294792
"872" 174.2 5.82359191834482 34.8085212549677
"873" 174.4 5.92986184386206 34.8416777536746
"874" 174.6 6.13185904355554 34.7844170067014
"875" 174.8 6.16004416299999 34.9399038810937
"876" 175 5.95904252013114 34.9499527461732
"877" 175.2 5.77709882593101 34.9278846503125
"878" 175.4 6.14015021342371 34.5921610515413
"879" 175.6 6.15824896449122 34.5331478078125
"880" 175.8 6.15320880596608 34.4161506211176
"881" 176 6.29695696355554 34.5096917317014
"882" 176.2 6.5477511350588 34.4867081792831
"883" 176.4 6.69952574471641 34.5633611137826
"884" 176.6 7.02362161035292 34.0794683598713
"885" 176.8 7.34716317688888 33.3360043068403
"886" 177 7.8379621482985 32.8928674266931
"887" 177.2 7.894220544 32.4811390857356
"888" 177.4 8.09725411509677 32.0928970544254
"889" 177.6 8.16443609799999 31.7127404163281
"890" 177.8 8.21329779858821 31.3532240132537
"891" 178 8.12248413284848 30.9593531778125
"892" 178.2 7.93570668799999 30.7728729911458
"893" 178.4 8.15770276122033 30.7981584401854
"894" 178.6 7.88067404799998 30.6284340965625
"895" 178.8 8.11142494203506 29.9582490178125
"896" 179 8.05897980159998 29.9355769530125
"897" 179.2 8.00112284498112 29.6920355884729
"898" 179.4 7.72882472651849 29.9136396310532
"899" 179.6 7.72558206254543 30.0992133168125
"900" 179.8 7.66147624461015 30.1593057667956
"901" 180 7.7398277998644 30.139749052304
"902" 180.2 7.84627864799997 30.2026099203125
"903" 180.4 7.87029053101885 30.0258527150766
"904" 180.6 8.002380848 29.8687130476202
"905" 180.8 8.08279392581817 29.5607517778125
"906" 181 7.99991143466664 29.6928419100347
"907" 181.2 7.92169837963634 29.7635489808125
"908" 181.4 8.09561284950941 29.5323839192276
"909" 181.6 8.19023264799998 29.3234890403125
"910" 181.8 8.17112409244442 29.4649216818866
"911" 182 7.95793140799999 29.8021450002163
"912" 182.2 7.84936237351723 30.1400862370366
"913" 182.4 7.90191471607015 30.3361167644792
"914" 182.6 8.00329063185964 30.2146592744792
"915" 182.8 8.01137656799998 30.1888736565625
"916" 183 8.27005593479244 29.9532837745106
"917" 183.2 8.32093516799999 29.5432692603125
"918" 183.4 8.37871943999998 29.2740384908125
"919" 183.6 8.17647448799999 29.6462912384375
"920" 183.8 7.90131128799998 29.7287088209375
"921" 184 8.04473361630187 29.8081458933785
"922" 184.2 7.90958950291525 30.08759781366
"923" 184.4 7.86264611420689 29.9676724437608
"924" 184.6 8.10188367937254 29.8034502560478
"925" 184.8 8.22644516347167 29.6194666479068
"926" 185 8.16042330133331 29.3637820806458
"927" 185.2 7.96274026554385 29.6681005694792
"928" 185.4 8.04861848386206 30.0472480406573
"929" 185.6 8.00329063185964 30.2281545511458
"930" 185.8 7.88482745479244 29.982311350737
"931" 186 7.89290352355553 29.899394616794
"932" 186.2 7.98658592120753 29.6484942241333
"933" 186.4 7.913481968 29.6542160059856
"934" 186.6 7.85165683781816 29.5397727568125
"935" 186.8 7.95052316799999 29.6172337574279
"936" 187 7.891257248 29.6838018048317
"937" 187.2 7.96533964799999 29.550665710024
"938" 187.4 8.08439136449122 29.0540654811458
"939" 187.6 9.90534262606451 27.8559243454738
"940" 187.8 11.047630503 27.7103365661719
"941" 188 10.9198709696901 27.1570287378829
"942" 188.2 10.9172695811507 27.1539120397988
"943" 188.4 10.8047964121791 27.0260476734095
"944" 188.6 10.7774646056811 27.0767140738995
"945" 188.8 10.7587989817313 27.1638203486334
"946" 189 10.6093073327761 27.2212256299767
"947" 189.2 10.6614900237576 27.2705419853125
"948" 189.4 10.7484023022466 26.9537012914426
"949" 189.6 10.654319104 26.9114011258125
"950" 189.8 10.7432051558788 26.9442016586458
"951" 190 10.7875473757612 26.6414322884095
"952" 190.2 10.7353953595493 26.5394772746435
"953" 190.4 10.821956992 26.6231509141971
"954" 190.6 11.3165178259104 26.6586538728125
"955" 190.8 11.903560032 26.4938187078125
"956" 191 12.4011016040563 26.187364598235
"957" 191.2 13.23534992 25.9773351908125
"958" 191.4 13.7609860004324 25.7075104207179
"959" 191.6 14.4166093515294 25.6688348672978
"960" 191.8 14.774993856 25.901257422351
"961" 192 15.062433568 25.7740384873125
"962" 192.2 15.1666347142295 25.8074558896158
"963" 192.4 15.3855284221935 25.8149814153931
"964" 192.6 15.4255587745574 25.920948954042
"965" 192.8 15.776587904 26.185281091274
"966" 193 15.8737480940606 26.3905886044792
"967" 193.2 16.163086368 26.7081044223125
"968" 193.4 16.3304773146666 27.128739343368
"969" 193.6 16.456054245647 27.2242647331066
"970" 193.8 16.2823237546667 27.2718088344067
"971" 194 16.237109144338 27.2382855093618
"972" 194.2 16.1036670682898 27.5505156351313
"973" 194.4 16.0821560150588 28.3724547795037
"974" 194.6 16.1104816385882 28.819287359136
"975" 194.8 15.7686857813333 29.0537587703125
"976" 195 15.3620557191111 29.3563034481597
"977" 195.2 15.2083534467879 29.7588869761458
"978" 195.4 14.9479816282898 29.8972268972328
"979" 195.6 14.3486278550588 29.9052602109007
"980" 195.8 14.0767018691765 29.8600113420772
"981" 196 13.3580893837576 29.9978147153125
"982" 196.2 12.6746284657778 29.9736721911458
"983" 196.4 11.576737160258 30.2132444470867
"984" 196.6 10.6836698453333 30.3637820816458
"985" 196.8 9.69675116799998 30.0652472828125
"986" 197 8.96091151380643 29.8782568536996
"987" 197.2 9.07180423918642 29.9246251928972
"988" 197.4 9.08507690701639 29.6094735478945
"989" 197.6 8.84907098735483 29.6859491611996
"990" 197.8 8.47250047160655 30.1264975080584
"991" 198 8.45152109342371 30.0419654798464
"992" 198.2 8.60832784355554 30.4193376372569
"993" 198.4 8.58577974799999 30.4086538765625
"994" 198.6 8.64638681489655 30.3191313300539
"995" 198.8 8.56170296799999 30.1545329971875
"996" 199 8.62269747733331 29.8509615683125
"997" 199.2 8.67295429627584 29.2382294722091
"998" 199.4 8.91456594045901 28.934820331583
"999" 199.6 8.87392443767741 29.1524504013609
"1000" 199.8 8.85528434993547 29.2703164064415
"1001" 200 8.73101709832257 29.5494727342641
"1002" 200.2 8.45141578219352 30.0333437024899
"1003" 200.4 8.35595593890909 30.5339452519792
"1004" 200.6 8.31500857599998 30.6586538768125
"1005" 200.8 8.19666791638709 30.479993827006
"1006" 201 8.06832632865573 30.0445302948617
"1007" 201.2 8.05323402088134 30.152786861965
"1008" 201.4 8.15583724799998 30.0034340959375
"1009" 201.6 8.07695713066666 29.4919872089792
"1010" 201.8 8.37181440120753 29.5323839192276
"1011" 202 8.23605431647456 29.344442662982
"1012" 202.2 8.44475860799998 29.1998626665625
"1013" 202.4 8.63038099619671 29.1807219711732
"1014" 202.6 8.77342576355553 29.2899115067014
"1015" 202.8 8.83062207999999 29.1438609758894
"1016" 203 9.07439675388233 29.4527715226654
"1017" 203.2 9.32029600742029 29.4903149681748
"1018" 203.4 9.79485283060869 29.4122770639719
"1019" 203.6 10.09848944 28.6586538748125
"1020" 203.8 10.709351744 28.2465659623125
"1021" 204 11.3539312288451 28.0725216965449
"1022" 204.2 11.821011072 28.0267857423125
"1023" 204.4 12.5807805337971 28.4256549894067
"1024" 204.6 13.306892352 29.3344780513125
"1025" 204.8 13.6071259768889 29.7516025938542
"1026" 205 13.6724875658378 30.4840177020017
"1027" 205.2 13.8542169716364 31.0542582728125
"1028" 205.4 13.8226489527887 31.1440276584463
"1029" 205.6 13.8566156545753 31.1950079342508
"1030" 205.8 13.697624096 31.4443681633125
"1031" 206 13.4592032762353 31.6869344208272
"1032" 206.2 13.5801413732174 32.3777174236821
"1033" 206.4 12.9597281146666 33.4962607172569
"1034" 206.6 12.35482768 34.8344780568125
"1035" 206.8 11.8531005268732 36.2469529073195
"1036" 207 11.4254235068235 37.2977941549448
"1037" 207.2 10.4195679321791 38.6046929203498
"1038" 207.4 9.55800690659153 39.8601706790801
"1039" 207.6 9.38170924336231 41.4914298073777
"1040" 207.8 9.29757075109858 42.8125000428125
"1041" 208 9.58513567278871 43.7334101195731
"1042" 208.2 9.67194772461971 44.9251761012632
"1043" 208.4 9.67785936620894 46.4347732955737
"1044" 208.6 9.89982936067605 47.7420775125308
"1045" 208.8 9.78013395587878 48.1504953861458
"1046" 209 9.79563794299999 48.7860577410937
"1047" 209.2 10.0491129324444 49.388354750243
"1048" 209.4 10.335129792 49.4828297198125
"1049" 209.6 10.6990789845333 50.7201923584125
"1050" 209.8 11.6085700041644 52.4805717068536
"1051" 210 12.6280035902222 54.1639957806597
"1052" 210.2 13.4591234857465 56.2577871635167
"1053" 210.4 13.6124763724444 58.5122863832986
"1054" 210.6 13.1715585640563 59.7734968095026
"1055" 210.8 12.1071808 60.4498626978125
"1056" 211 11.3525158149565 61.3799471070879
"1057" 211.2 10.247077568 62.5000000625
"1058" 211.4 9.09139212799999 63.5409382919792
"1059" 211.6 8.30960491858821 64.882635811489
"1060" 211.8 7.55047820799999 66.1291109914357
"1061" 212 6.68096249599998 68.2081044638125
"1062" 212.2 5.39444139251611 70.4055521795867
"1063" 212.4 3.91291092144261 72.1126261755174
"1064" 212.6 3.28138882308196 72.1756778779764
"1065" 212.8 2.82810839282757 72.2422082950539
"1066" 213 2.82455024799998 72.4072802921875
"1067" 213.2 2.62677669799999 73.1971154578125
"1068" 213.4 1.93425247326315 73.3995446078125
"1069" 213.6 1.84772088799998 73.6847528209375
"1070" 213.8 1.75103854545453 73.4698427308125
"1071" 214 1.6008383502222 73.8737536351273
"1072" 214.2 2.17950420799999 73.8332101330048
"1073" 214.4 1.84758600407842 73.3328620642831
"1074" 214.6 1.83746716498112 72.9576379539446
"1075" 214.8 1.905399328 73.1675296589663
"1076" 215 1.93714892799997 73.9388737003125
"1077" 215.2 2.10675772013114 74.514896039206
"1078" 215.4 2.09536776799999 74.3440934809375
"1079" 215.6 1.98045330045901 74.5527270606814
"1080" 215.8 1.93145589627584 74.377486811778
"1081" 216 1.88899536799997 74.1449176565625
"1082" 216.2 1.77205100799999 73.9894231509125
"1083" 216.4 1.73017834713041 73.6820652910734
"1084" 216.6 1.64597623272726 73.0432693038125
"1085" 216.8 1.65510664799998 72.9842033696875
"1086" 217 1.70071240059257 72.7412750015162
"1087" 217.2 1.75829284799999 72.6064561165625
"1088" 217.4 1.68570669351723 72.5605106826401
"1089" 217.6 2.13320270799999 72.5000000725
"1090" 217.8 2.299517696 72.6409024395048
"1091" 218 2.17427486211764 72.473133556636
"1092" 218.2 2.41968149611594 72.1826227031748
"1093" 218.4 2.29736257163635 71.3964161553125
"1094" 218.6 2.3468363591111 70.9932082517014
"1095" 218.8 2.52445038299999 70.625000070625
"1096" 219 2.83601538133332 70.5780678361458
"1097" 219.2 3.06015873799999 70.6850962245313
"1098" 219.4 3.16850424799999 70.6310096860156
"1099" 219.6 3.46583337244442 70.645222903368
"1100" 219.8 3.76032703380643 70.6909119813609
"1101" 220 3.72976951291802 70.6750473594519
"1102" 220.2 3.73430857799999 70.7632212246094
"1103" 220.4 3.83767268524135 70.8562666491056
"1104" 220.6 4.01507489961289 70.9886787310383
"1105" 220.8 4.12555625299999 71.0156250710156
"1106" 221 4.55211653866664 71.2035257122292
"1107" 221.2 4.8665092899672 71.3181747245338
"1108" 221.4 4.78081827420689 71.3469828299677
"1109" 221.6 4.99912893062295 71.5199401724027
"1110" 221.8 4.98426387199999 71.6823225568894
"1111" 222 4.895364992 71.8894231488125
"1112" 222.2 4.92862467247761 72.0547503590812
"1113" 222.4 4.91224679951515 71.9908217503125
"1114" 222.6 5.013896832 72.0255178235048
"1115" 222.8 5.1994514550588 72.3600113845772
"1116" 223 5.48675420799997 72.7081044683125
"1117" 223.2 5.57764144678786 73.1621504228125
"1118" 223.4 5.51669843858821 73.536481973989
"1119" 223.6 5.44185915957892 73.7841599928125
"1120" 223.8 5.31344966624559 73.8111505461458
"1121" 224 4.91264251444065 73.93375170366
"1122" 224.2 4.5877209890909 74.2670455288125
"1123" 224.4 4.22053710969491 74.383556136965
"1124" 224.6 3.98893188347167 74.3872460830955
"1125" 224.8 3.68467661922806 74.7153340828125
"1126" 225 3.17403006636064 74.6220839333863
"1127" 225.2 3.18455543466664 74.9987348928125
"1128" 225.4 3.05404086767211 75.1138872125666
"1129" 225.6 2.79932695466664 75.3827076455903
"1130" 225.8 2.67512760865573 75.2084647662551
"1131" 226 2.75797474494914 75.0289277151854
"1132" 226.2 2.80143202832786 74.8742907432223
"1133" 226.4 2.54926636238594 74.6950911678125
"1134" 226.6 2.33975613642103 74.7490722744791
"1135" 226.8 2.2642873991111 74.4293091912384
"1136" 227 2.29011689489655 74.7355769978125
"1137" 227.2 2.35702758874071 74.5575143195717
"1138" 227.4 2.42085686905261 74.8502868494792
"1139" 227.6 2.44620084799999 74.728180548101
"1140" 227.8 2.26046568799997 74.3853022721875
"1141" 228 2.44777965324589 74.0672289517469
"1142" 228.2 2.46662963103029 74.1003788619792
"1143" 228.4 2.6435515037377 74.0735341219928
"1144" 228.6 2.78399447785073 73.9261625308722
"1145" 228.8 2.42354034917646 73.3837670417095
"1146" 229 1.86193765333333 73.0689103294792
"1147" 229.2 1.54091391999998 72.9022436626458
"1148" 229.4 1.47087237818179 72.7006119608125
"1149" 229.6 1.70370401961289 72.4713090054738
"1150" 229.8 1.62071124799998 72.5858517209375
"1151" 230 1.4484590848 72.7201923804125
"1152" 230.2 1.45757877942854 72.7654043113839
"1153" 230.4 1.425345376 72.9125000729125
"1154" 230.6 1.53128320799999 72.836538534375
"1155" 230.8 1.48698193279998 72.9201923806125
"1156" 231 1.46386822399998 73.0586539192125
"1157" 231.2 1.37941428799999 72.8494823213702
"1158" 231.4 1.50311791818866 72.8778121193219
"1159" 231.6 1.42962569244442 72.9264601868866
"1160" 231.8 1.42962569244442 72.8267450870718
"1161" 232 1.41535797096295 72.6629274230903
"1162" 232.2 1.53033902054901 72.7295438133027
"1163" 232.4 1.54504136799998 72.6545330396875
"1164" 232.6 1.5899429992727 72.7076049678125
"1165" 232.8 1.59122947657141 72.8360479535268
"1166" 233 1.56055301898037 72.827583029087
"1167" 233.2 1.56055301898037 72.9105392885968
"1168" 233.4 1.39409098988678 72.7907293906427
"1169" 233.6 1.431271968 72.7681213745433
"1170" 233.8 1.50012502211764 73.0236614606556
"1171" 234 1.534987328 73.0343935641587
"1172" 234.2 1.77205100799999 73.4628497238125
"1173" 234.4 1.80644640799999 73.6023352384375
"1174" 234.6 1.9410108676491 73.8853745678125
"1175" 234.8 2.17720509903447 73.7806698350539
"1176" 235 2.31014793244442 73.7465660078125
"1177" 235.2 2.54250796799999 73.8641827661719
"1178" 235.4 2.33460688355555 74.0029762644792
"1179" 235.6 2.28989912865573 73.9095996955994
"1180" 235.8 2.24074565866664 73.7804487917292
"1181" 236 2.19230025890907 73.8474651088125
"1182" 236.2 2.84778336724526 73.9953738040389
"1183" 236.4 2.64388388378945 74.1282895478125
"1184" 236.6 2.3244541113962 73.7050980417748
"1185" 236.8 2.14464904603277 73.0268758611732
"1186" 237 2.08390263466665 73.0200702805903
"1187" 237.2 2.15727948799999 73.0797751708633
"1188" 237.4 2.24154821799999 72.7824519958594
"1189" 237.6 2.23899462012121 72.7542250144792
"1190" 237.8 2.08390263466665 72.8369200972569
"1191" 238 2.18254037193442 72.2954761126486
"1192" 238.2 1.90874498477419 72.1301179381351
"1193" 238.4 1.92253088299999 71.9891827642969
"1194" 238.6 1.932068992 72.0136835039663
"1195" 238.8 1.80873943466665 71.9333791928125
"1196" 239 1.64555807426863 71.7390213116931
"1197" 239.2 2.25960580299999 70.3966346857813
"1198" 239.4 1.68830568626086 70.148063057885
"1199" 239.6 1.48173389263766 69.752299400856
"1200" 239.8 1.20902476799999 69.5048077618125
"1201" 240 1.17556820025805 69.8100186802318
"1202" 240.2 0.995064751728792 69.7095013734905
"1203" 240.4 1.142350608 69.8613166379087
"1204" 240.6 0.970775769599993 69.9278846853125
"1205" 240.8 1.09978954290195 70.0372361183027
"1206" 241 1.12012588799999 70.1719675257933
"1207" 241.2 1.16210591466664 70.0801282752083
"1208" 241.4 1.07863974399998 70.1201923778125
"1209" 241.6 1.04520481932073 70.1709906362087
"1210" 241.8 0.977004996085088 69.9647095625997
"1211" 242 1.15568544 69.9663462238125
"1212" 242.2 1.00961964133331 69.951923146875
"1213" 242.4 1.19420828799999 69.9278846853125
"1214" 242.6 1.05552603519998 70.0894231470125
"1215" 242.8 1.14093200885104 70.0629092353657
"1216" 243 1.14093200885104 69.9237930322806
"1217" 243.2 0.994185807999985 69.7725592413702
"1218" 243.4 0.944523162074059 69.6857194429051
"1219" 243.6 1.20223388133331 69.7996795569792
"1220" 243.8 1.00900228799999 69.7651627916587
"1221" 244 1.1012221031724 69.4172746052263
"1222" 244.2 1.20134214874071 69.4506767076273
"1223" 244.4 1.23137945712278 69.4859143744792
"1224" 244.6 1.29436769279998 69.7432693005125
"1225" 244.8 1.29960098535847 69.873457979888
"1226" 245 1.04520481932073 70.1855044243219
"1227" 245.2 1.18045012799999 70.3331044659375
"1228" 245.4 1.17455377371426 70.0652473228125
"1229" 245.6 1.21732199679999 70.0509616085125
"1230" 245.8 1.19420828799999 69.9278846853125
"1231" 246 1.11259208461015 69.7486148024735
"1232" 246.2 0.980956807999981 69.7493132565625
"1233" 246.4 1.16339000959999 69.7432693005125
"1234" 246.6 1.22274373096295 69.6501069072569
"1235" 246.8 1.04439721244442 69.7284544856829
"1236" 247 1.34202851869765 69.9144678695567
"1237" 247.2 1.29470267408694 70.0700251536821
"1238" 247.4 1.01586176948146 69.7854345427199
"1239" 247.6 1.2047145192727 69.6306818878125
"1240" 247.8 0.975476862915251 69.4748207995922
"1241" 248 1.04890280870173 69.4994096511458
"1242" 248.2 1.2366487137627 69.331404893321
"1243" 248.4 1.56414992355555 68.7954060517014
"1244" 248.6 1.28607046399999 68.8065829090433
"1245" 248.8 1.25841303466664 68.7160409722569
"1246" 249 1.13000354133331 68.3311480869792
"1247" 249.2 1.13958633934326 68.2487802060215
"1248" 249.4 1.46070196252053 67.9758298888399
"1249" 249.6 1.57943676799999 67.280825859136
"1250" 249.8 1.90801400094117 66.9301471257537
"1251" 250 1.56701004283869 66.9129963448286
"1252" 250.2 1.56659581866664 66.8637821181458
"1253" 250.4 1.80994233390164 66.5892970401076
"1254" 250.6 1.93714892799997 66.1946734483681
"1255" 250.8 1.89668375152939 66.1156674869301
"1256" 251 2.06838060799999 66.1971154508125
"1257" 251.2 2.39658808921211 65.9418706953125
"1258" 251.4 2.52292007918642 65.8372719041684
"1259" 251.6 2.53667117284848 65.8253205786458
"1260" 251.8 2.70149115022219 65.8711081244792
"1261" 252 2.62597413866664 65.9342949377292
"1262" 252.2 2.80968255896773 66.0072891478931
"1263" 252.4 3.06617793299999 66.0216346814062
"1264" 252.6 3.00851016154837 65.9948821999899
"1265" 252.8 3.09193219357376 66.1227144419109
"1266" 253 3.55143970133331 66.0786783322569
"1267" 253.2 3.7715702613333 66.0725733261458
"1268" 253.4 4.15524414698304 66.1501793360328
"1269" 253.6 3.98069429333333 66.1907051943958
"1270" 253.8 4.05816100406557 66.179460974124
"1271" 254 4.18904905187095 66.2120037882964
"1272" 254.2 4.34401762447058 66.3362557224448
"1273" 254.4 4.34582389611594 66.3743729760734
"1274" 254.6 4.52118152436362 66.4138986678125
"1275" 254.8 4.53189683486566 66.4462543718423
"1276" 255 4.52741403444065 66.6130215789989
"1277" 255.2 4.32418968799999 66.5144231434375
"1278" 255.4 4.46263117299999 66.4543269895312
"1279" 255.6 4.52701831951515 66.4430361969792
"1280" 255.8 4.54914587128357 66.4060706749021
"1281" 256 4.69755424742029 66.3966695201313
"1282" 256.2 4.7235809797647 66.3701923740625
"1283" 256.4 4.55620229527272 66.3439685978125
"1284" 256.6 4.61457024678786 66.3556236094792
"1285" 256.8 4.56203909042423 66.3556236094792
"1286" 257 4.521989696 66.3095414864279
"1287" 257.2 4.56203909042423 66.3556236094792
"1288" 257.4 4.49164908322387 66.3486653935588
"1289" 257.6 4.46272377599999 66.3450444450433
"1290" 257.8 4.38933862211764 66.3532240482537
"1291" 258 4.5095079340606 66.3905886444792
"1292" 258.2 4.427164224 66.3923817231971
"1293" 258.4 4.48014972561193 66.4692164843797
"1294" 258.6 4.56064522889551 66.4462543718423
"1295" 258.8 4.79063238113431 66.3716275060961
"1296" 259 4.895364992 66.4042160427356
"1297" 259.2 4.9764515461818 66.5421037961458
"1298" 259.4 4.95585109270586 66.7152149988419
"1299" 259.6 5.10686471546267 66.7505023629618
"1300" 259.8 5.15772102940844 66.9295098177421
"1301" 260 5.46698896405633 67.2057828407702
"1302" 260.2 5.38219219199998 67.3894231443125
"1303" 260.4 5.44034608620894 67.611581583111
"1304" 260.6 5.50150933611594 67.6842949394792
"1305" 260.8 5.62991882944926 67.7511845716531
"1306" 261 5.79995467388233 67.6767534613419
"1307" 261.2 6.02631335234781 67.9016862440444
"1308" 261.4 6.21822971466664 68.2024573331597
"1309" 261.6 6.38912764329411 68.2763009732537
"1310" 261.8 6.55438742399999 68.7465660028125
"1311" 262 6.56786643292754 69.1893116633922
"1312" 262.2 6.94279384518308 70.0985239054181
"1313" 262.4 7.01221375649313 71.1159774156892
"1314" 262.6 6.75800819199998 71.6311813903125
"1315" 262.8 6.69830611587878 71.9675117269792
"1316" 263 6.40612301741174 72.5636312942831
"1317" 263.2 6.19300642133332 73.5939408550347
"1318" 263.4 6.19328863999998 74.4693048081971
"1319" 263.6 6.12046339587878 75.1493299119792
"1320" 263.8 5.56118359816392 76.4758039856814
"1321" 264 4.52548735685245 77.1567623722387
"1322" 264.2 4.42947459037286 77.2192797382362
"1323" 264.4 4.08963525058063 77.1859492086996
"1324" 264.6 3.83271763911109 76.9883242528125
"1325" 264.8 3.53309548799998 77.0493743139236
"1326" 265 3.64135641914754 77.4278846928125
"1327" 265.2 3.44137442133331 77.8491301144792
"1328" 265.4 3.48072571767741 77.4216812188609
"1329" 265.6 3.64767164013114 77.1882882234682
"1330" 265.8 3.40137802177048 76.9613020946158
"1331" 266 3.29195246545453 77.1971154618125
"1332" 266.2 3.16771484537705 76.7784521574846
"1333" 266.4 3.05821706219353 76.6586539228125
"1334" 266.6 2.80154091144826 76.738229519709
"1335" 266.8 2.40967056110343 76.738229519709
"1336" 267 2.56473268799999 77.0062870592548
"1337" 267.2 2.62399860799998 77.4500740419471
"1338" 267.4 2.95525276799998 77.8743132646875
"1339" 267.6 3.06057385489655 77.7727122793642
"1340" 267.8 3.28086255466666 78.0240385395625
"1341" 268 3.64227314477419 77.6512097550706
"1342" 268.2 4.13157544799999 78.0528846934375
"1343" 268.4 4.2729787591111 78.9541362205903
"1344" 268.6 4.64959101769697 79.7122669794792
"1345" 268.8 5.20460925516416 80.5507319978871
"1346" 269 5.61229741799999 81.5084135430469
"1347" 269.2 5.84263194666665 82.3958334157292
"1348" 269.4 5.46535262577776 83.4779457489236
"1349" 269.6 5.2580529909508 83.7267497684682
"1350" 269.8 5.03935922725924 83.9805912520717
"1351" 270 4.96718134211764 84.1171758005576
"1352" 270.2 4.86143234760782 84.2302979726164
"1353" 270.4 4.72079991854543 84.5817308538125
"1354" 270.6 4.86143234760782 84.9165724831066
"1355" 270.8 5.0661476022857 85.4341641356696
"1356" 271 6.33976012799998 86.5281594271875
"1357" 271.2 6.79994685903447 86.5724470361746
"1358" 271.4 7.07739060098243 87.3806512344791
"1359" 271.6 6.78002124799999 87.6113166556586
"1360" 271.8 7.21340328799999 87.9266827802344
"1361" 272 7.17692331830303 88.0514278269792
"1362" 272.2 7.25366282177048 88.7330549437141
"1363" 272.4 7.03684023466664 89.1890183078125
"1364" 272.6 6.92010433163635 89.4908217678125
"1365" 272.8 6.93992740950941 89.909742470171
"1366" 273 6.91870350079999 89.9048077822125
"1367" 273.2 7.7045696 89.8894231668125
"1368" 273.4 11.8573326144 92.7355770158125
"1369" 273.6 11.589358053 92.8305289389844
"1370" 273.8 12.4467880190145 93.3141723341168
"1371" 274 13.3568205152464 93.6932135831023
"1372" 274.2 13.7676378435555 93.955662487118
"1373" 274.4 13.9962730564507 94.1992823260519
"1374" 274.6 13.9745700434929 94.5784805929533
"1375" 274.8 14.0458584124444 94.6447650519097
"1376" 275 14.066342784 94.7850275673125
"1377" 275.2 14.1108617256119 95.0972302902752
"1378" 275.4 14.082852576 95.5707418538125
"1379" 275.6 14.300866496 95.8361687348894
"1380" 275.8 14.5639025938823 96.0760747567096
"1381" 276 14.7525758775652 96.4301143662183
"1382" 276.2 14.9944520715294 96.5907806395772
"1383" 276.4 15.1113058378507 96.4864380987826
"1384" 276.6 15.5263354699718 96.9132584934463
"1385" 276.8 15.9658214823662 97.9045911054886
"1386" 277 16.266272568 99.278846253125
"1387" 277.2 15.959293623 100.709134716094
"1388" 277.4 15.4538754105806 101.863368588216
"1389" 277.6 15.5519947613333 102.139423179062
"1390" 277.8 15.2693155294815 102.655804945961
"1391" 278 15.1460208796981 102.500453658379
"1392" 278.2 15.014280008 102.427884717812
"1393" 278.4 14.869819328 102.427884717812
"1394" 278.6 15.0419426914042 102.395151493557
"1395" 278.8 15.1702975424 102.658653948812
"1396" 279 14.9927645875745 101.756853620578
"1397" 279.2 14.4119062291321 101.346607503379
"1398" 279.4 14.0573374429091 100.756556044812
"1399" 279.6 13.6641968628148 99.5361468231829
"1400" 279.8 13.143170248 99.5295330665625
"1401" 280 13.1678098618182 99.3789336658125
"1402" 280.2 13.0447204637377 98.1088430993699
"1403" 280.4 12.731801264 97.7163462515625
"1404" 280.6 12.6248671514483 97.2223144208297
"1405" 280.8 12.365834208 96.5048077888125
"1406" 281 12.2730940183703 96.2384260221643
"1407" 281.2 12.3083878557193 95.8624326194792
"1408" 281.4 12.6405463207869 95.5867750010092
"1409" 281.6 12.6267954363871 95.2628723036996
"1410" 281.8 12.6290736693333 95.3125000953125
"1411" 282 12.585964768 95.3399726228125
"1412" 282.2 12.7663495324444 95.1995574822569
"1413" 282.4 12.8730517066667 95.2419872747292
"1414" 282.6 12.8994703811147 95.2273802969928
"1415" 282.8 12.8730517066667 95.2419872747292
"1416" 283 13.152614408678 95.1853814511176
"1417" 283.2 13.6149083704242 94.9978147803125
"1418" 283.4 13.7709708768525 94.7166615070748
"1419" 283.6 14.1741081924776 94.5403990612453
"1420" 283.8 14.586917163 94.5072116329687
"1421" 284 14.839723353 94.5132212483594
"1422" 284.2 14.9319529538064 94.6115075387802
"1423" 284.4 15.100956416 94.6409024615048
"1424" 284.6 15.5076566473443 94.7860183797797
"1425" 284.8 15.7831836273548 95.0023263977318
"1426" 285 15.8481773724444 95.1568224394792
"1427" 285.2 15.905120868 95.144230864375
"1428" 285.4 16.4515908140606 95.1726399553125
"1429" 285.6 17.3154364964848 95.4407052236458
"1430" 285.8 18.0706147868235 95.8894231728125
"1431" 286 19.1181841144789 96.306541266404
"1432" 286.2 19.8107933106087 97.0822882799139
"1433" 286.4 20.4751728630725 97.5282191610734
"1434" 286.6 20.882995133 97.7103366361719
"1435" 286.8 20.9575966710303 97.6784674636458
"1436" 287 21.622991318303 98.2204255061458
"1437" 287.2 22.2401465703529 98.8871607323713
"1438" 287.4 23.185251232 99.8289836163125
"1439" 287.6 23.143607129791 100.929606874753
"1440" 287.8 23.344845888 102.416736445784
"1441" 288 23.6479764952131 103.758275639698
"1442" 288.2 23.2516454492903 104.760390923619
"1443" 288.4 22.959617408 105.453143044604
"1444" 288.6 23.0528178467097 105.504807797812
"1445" 288.8 22.971290998303 105.498980291979
"1446" 289 23.0545287726377 105.593993974044
"1447" 289.2 23.1832984609032 105.790167599587
"1448" 289.4 23.43967136 106.244452768966
"1449" 289.6 23.5633336826268 106.796426628036
"1450" 289.8 23.5958280795152 106.950029244479
"1451" 290 23.5344027591111 106.872329166701
"1452" 290.2 23.3075657125161 106.813740801603
"1453" 290.4 23.2103216568889 107.018849313368
"1454" 290.6 23.0963113847742 106.8013338537
"1455" 290.8 22.686994176 107.078772296428
"1456" 291 22.5353077778551 107.165900330131
"1457" 291.2 21.683548068 107.295673184219
"1458" 291.4 20.9224769713898 107.480035961457
"1459" 291.6 20.3825717142069 107.467672521261
"1460" 291.8 20.2563761776552 107.454409921778
"1461" 292 20.2497343073103 107.427884722812
"1462" 292.2 19.9043570493793 107.149370133675
"1463" 292.4 19.8190259015593 107.075863861965
"1464" 292.6 20.0892875570196 107.216723334969
"1465" 292.8 20.1886757097544 107.664052064479
"1466" 293 20.1916794405926 107.598824893924
"1467" 293.2 20.070403808 107.132555052187
"1468" 293.4 19.862973088 106.769600698486
"1469" 293.6 19.7929087164746 106.652135047982
"1470" 293.8 19.9724070894035 106.672149229479
"1471" 294 19.76518432 106.534393597659
"1472" 294.2 19.8310952067879 106.489656283646
"1473" 294.4 19.7512966342686 106.578286558932
"1474" 294.6 20.0104092086557 106.772147017239
"1475" 294.8 20.1389614188474 107.206241958575
"1476" 295 19.993358112 107.056089850646
"1477" 295.2 19.8635218465185 107.09312688772
"1478" 295.4 20.100036768 107.132026734351
"1479" 295.6 19.966688448 107.191198332043
"1480" 295.8 19.8847937221818 107.092220386812
"1481" 296 19.722216528 107.183801882332
"1482" 296.2 19.7905680253585 107.217434795171
"1483" 296.4 19.5947645622857 107.074666512098
"1484" 296.6 19.3461742656 107.027884722412
"1485" 296.8 19.001394776 106.995192414687
"1486" 297 22.4282677804138 108.250165890744
"1487" 297.2 23.4713388217313 108.26026130229
"1488" 297.4 23.9422291830725 108.570582605784
"1489" 297.6 24.4552103303529 108.502545357371
"1490" 297.8 25.1350252950588 108.649604181048
"1491" 298 25.3227353972537 109.000789431618
"1492" 298.2 25.5987199799403 108.897459925201
"1493" 298.4 26.16802032 109.021291317812
"1494" 298.6 26.8798837044706 109.260463910165
"1495" 298.8 27.3367062242319 109.523759864262
"1496" 299 27.413821708 109.729567417422
"1497" 299.2 27.2623232 109.788831470736
"1498" 299.4 27.2888517546667 109.61347691059
"1499" 299.6 27.4580919163871 109.481234600796
"1500" 299.8 28.0122518195942 109.501463320204
"1501" 300 28.86250304 109.782914310966
"1502" 300.2 29.384043136 109.98409774312
"1503" 300.4 29.6932001543013 110.446852059867
"1504" 300.6 29.9534133336338 110.304374433165
"1505" 300.8 29.860710464 110.235577033312
"1506" 301 29.8247339023283 110.257965093036
"1507" 301.2 30.1337999703188 110.332009586363
"1508" 301.4 30.1260001609412 110.30684400171
"1509" 301.6 30.113013952 110.256287092505
"1510" 301.8 30.1155282637576 110.277535075312
"1511" 302 30.0947188201739 110.281842362233
"1512" 302.2 30.0779697558261 110.304138906291
"1513" 302.4 30.0612206914783 110.25397168216
"1514" 302.6 30.0976745374117 110.318156218915
"1515" 302.8 30.1203350362353 110.301187893107
"1516" 303 30.0693489138823 110.278563458695
"1517" 303.2 30.1237172002388 110.286667733708
"1518" 303.4 30.1003018416232 110.304138906291
"1519" 303.6 30.0693489138823 110.278563458695
"1520" 303.8 30.0693489138823 110.278563458695
"1521" 304 30.0976745374117 110.284219567298
"1522" 304.2 30.0693489138823 110.278563458695
"1523" 304.4 30.0693489138823 110.278563458695
"1524" 304.6 30.0693489138823 110.278563458695
"1525" 304.8 30.0693489138823 110.278563458695
"1526" 305 30.0466884150588 110.295531784504
"1527" 305.2 30.0046291558788 110.271707569479
"1528" 305.4 30.1003018416232 110.31528717832
"1529" 305.6 30.0832869191111 110.193452491146
"1530" 305.8 30.308591488 110.256287092505
"1531" 306 30.278958528 110.208949814351
"1532" 306.2 30.489630353 110.534855879766
"1533" 306.4 30.5182671292121 110.574737872812
"1534" 306.6 30.602773772058 110.872700779769
"1535" 306.8 30.6018706362353 111.053450337298
"1536" 307 30.4035912715294 110.962952599651
"1537" 307.2 30.4218658673548 110.690912021361
"1538" 307.4 30.1213650589091 110.394085191979
"1539" 307.6 29.8658149407536 110.582845707015
"1540" 307.8 29.6292448229254 110.631099421768
"1541" 308 29.4582543749565 110.449066442668
"1542" 308.2 29.3567448940606 110.213432511146
"1543" 308.4 29.309868133 109.981971263828
"1544" 308.6 29.1742592103529 109.905260290901
"1545" 308.8 29.0255285482985 109.947976573783
"1546" 309 29.0213008432941 109.82607477046
"1547" 309.2 29.0009783324444 109.827152124479
"1548" 309.4 28.9704046435555 109.582951880035
"1549" 309.6 28.8031536468732 109.654320261334
"1550" 309.8 28.7782923596418 109.660950167066
"1551" 310 28.915842368 109.350961647812
"1552" 310.2 27.8882759021176 109.34530553921
"1553" 310.4 27.338758805647 109.48105214568
"1554" 310.6 26.7126766904242 109.257721554479
"1555" 310.8 26.794122432 109.374630286889
"1556" 311 26.3683057764848 109.368444165312
"1557" 311.2 26.0916924410435 109.189311703392
"1558" 311.4 25.6849651620298 109.305037422738
"1559" 311.6 24.775694528 109.081730878312
"1560" 311.8 23.2711992668235 108.745758027298
"1561" 312 21.8681367146666 108.084936005521
"1562" 312.2 21.886480928 108.279533075313
"1563" 312.4 22.2294081996418 108.47266084326
"1564" 312.6 22.3915686324068 108.607806497135
"1565" 312.8 22.562715337697 108.529283325312
"1566" 313 22.8128637013333 108.093330388924
"1567" 313.2 22.989713383 107.878605877109
"1568" 313.4 22.9657321457778 107.885760181146
"1569" 313.6 22.965636603 107.860577030937
"1570" 313.8 22.965636603 107.860577030937
"1571" 314 22.965636603 107.860577030937
"1572" 314.2 22.90627808 107.936760462966
"1573" 314.4 22.9070862516364 107.911567706979
"1574" 314.6 23.0113645172537 107.760835354604
"1575" 314.8 22.9768664444179 107.760835354604
"1576" 315 22.9768664444179 107.760835354604
"1577" 315.2 23.004938405647 107.744626804577
"1578" 315.4 22.898204172058 107.801351835784
"1579" 315.6 22.767003168 107.958187753646
"1580" 315.8 22.863310288 108.133012928646
"1581" 316 23.338826693 107.475961645937
"1582" 316.2 23.5518343250149 107.921570142365
"1583" 316.4 24.8634277222029 109.144718615276
"1584" 316.6 26.7327456710137 110.088580194388
"1585" 316.8 27.9568868568889 111.012286435799
"1586" 317 29.971979583 111.063702034141
"1587" 317.2 32.5553086370909 111.827651626979
"1588" 317.4 35.2380969888451 113.034601954855
"1589" 317.6 36.9212314104242 114.875437177813
"1590" 317.8 38.7483199632941 117.744626814577
"1591" 318 38.9609735250149 117.680467970723
"1592" 318.2 40.233485772058 117.505922637015
"1593" 318.4 42.188021824 118.048763854312
"1594" 318.6 44.350804576 119.092719899312
"1595" 318.8 46.3413112375652 120.343157868392
"1596" 319 48.237403845647 121.426753515092
"1597" 319.2 48.9309165745671 121.882534565051
"1598" 319.4 50.4241419821176 122.128110981857
"1599" 319.6 52.5496310891594 122.83479666687
"1600" 319.8 55.098679168 124.054258365812
"1601" 320 57.0662954416232 124.022087637957
"1602" 320.2 58.9871048062089 124.230410571992
"1603" 320.4 61.4322182149565 124.48474092716
"1604" 320.6 63.749810176 124.526785838812
"1605" 320.8 66.5239337766956 124.663113279624
"1606" 321 69.4572699118806 124.173005290648
"1607" 321.2 72.0705834832941 123.310237679871
"1608" 321.4 75.0101263795942 122.600682954262
"1609" 321.6 77.8254918322424 122.620192430312
"1610" 321.8 80.3644977231515 122.486159796146
"1611" 322 82.5277936 121.895340358582
"1612" 322.2 84.8907606927059 120.974264826857
"1613" 322.4 86.824996128 119.894917702312
"1614" 322.6 88.8499647477183 118.603399360207
"1615" 322.8 91.183581216 117.290522095312
"1616" 323 93.4117650764058 115.934016280928
"1617" 323.2 95.56417936 114.356456158312
"1618" 323.4 97.424282592 112.878434178812
"1619" 323.6 97.7814944552727 112.608537408646
"1620" 323.8 97.9432080150588 112.399604184798
"1621" 324 98.1141917789091 112.136509436146
"1622" 324.2 98.1294182010435 112.082288294914
"1623" 324.4 98.091209398 112.157452035234
"1624" 324.6 98.1366677960597 112.232706771245
"1625" 324.8 98.4983902362353 111.647341740607
"1626" 325 99.22384992 110.499313297312
"1627" 325.2 100.599207314667 108.506944552951
"1628" 325.4 103.075467657697 106.711101505312
"1629" 325.6 106.078327092706 105.205034041857
"1630" 325.8 109.122387434667 104.024621316146
"1631" 326 111.529148224 103.224588015312
"1632" 326.2 112.275973520941 101.935803269357
"1633" 326.4 113.689298980174 100.187082039986
"1634" 326.6 115.326400384 98.1916209773125
"1635" 326.8 117.30207216 96.3674451513125
"1636" 327 119.504672645647 94.786481995239
"1637" 327.2 119.868656908 94.4411058636719
"1638" 327.4 119.933700149493 94.3165184640065
"1639" 327.6 120.264829378909 93.8206586019792
"1640" 327.8 120.23252148462 93.549228154221
"1641" 328 120.387402077091 92.1306819103125
"1642" 328.2 120.527964897315 90.0833114704837
"1643" 328.4 120.819150685612 88.329147619902
"1644" 328.6 121.175884433882 86.5285634349449
"1645" 328.8 121.187376544 84.9993132718125
"1646" 329 121.608204263 83.9182693146875
"1647" 329.2 121.829090479515 82.7833625536458
"1648" 329.4 122.193323920239 81.2568169584095
"1649" 329.6 122.624549830687 79.500215349305
"1650" 329.8 123.243289459613 77.2355770003125
"1651" 330 124.109609728 74.5768468389236
"1652" 330.2 124.586559274667 71.9150641744792
"1653" 330.4 125.081279778 68.9723558382031
"1654" 330.6 125.948043858 66.2620192970312
"1655" 330.8 126.235870818909 63.6225233736458
"1656" 331 126.543944163 61.2439904458594
"1657" 331.2 126.954557943652 58.6932135481024
"1658" 331.4 127.651476043 55.7992789019531
"1659" 331.6 128.192101486873 53.3542118626716
"1660" 331.8 128.071959808 52.9938187343125
"1661" 332 127.28065715103 52.2530594928125
"1662" 332.2 126.739036895059 50.5783371546507
"1663" 332.4 125.369857184 48.4993132353125
"1664" 332.6 124.453364334377 46.9262124215081
"1665" 332.8 123.847993024 44.9308432401971
"1666" 333 123.960598272 42.8716716405048
"1667" 333.2 124.039959043 40.9915865794531
"1668" 333.4 123.923469916235 38.7853507175184
"1669" 333.6 123.515750045612 37.2728903931856
"1670" 333.8 122.687099366788 36.2623834861458
"1671" 334 121.479049536 35.3070055298125
"1672" 334.2 119.419695775059 33.7174774092831
"1673" 334.4 117.31184661397 31.7390212716931
"1674" 334.6 116.629403968 29.7533284321202
"1675" 334.8 115.916924538435 27.9462792921603
"1676" 335 114.914230551881 25.269446064305
"1677" 335.2 114.264432292706 23.4459841863419
"1678" 335.4 113.057084297552 22.1753013999021
"1679" 335.6 111.77129184 21.3070055158125
"1680" 335.8 110.395316325101 20.4100474005661
"1681" 336 108.398624835879 19.1936189003125
"1682" 336.2 107.030068043294 18.151866533989
"1683" 336.4 106.487986423 17.5721154021875
"1684" 336.6 106.541968092444 16.9761141805903
"1685" 336.8 107.008422193672 16.4634759062453
"1686" 337 107.312227802839 16.8633685032157
"1687" 337.2 107.539929266823 18.3328620092831
"1688" 337.4 108.675829047403 18.43247705632
"1689" 337.6 108.748324997565 19.1837374773777
"1690" 337.8 109.468264618323 19.9216811613609
"1691" 338 110.704898796169 20.8135834444322
"1692" 338.2 112.393160672 22.5212912313125
"1693" 338.4 113.804936355945 24.0137645129495
"1694" 338.6 114.90815232 25.8289835423125
"1695" 338.8 116.129079353507 27.8570931159284
"1696" 339 117.836642639781 30.1992228963741
"1697" 339.2 119.03560032 32.9828297033125
"1698" 339.4 119.684985472 35.5597527828125
"1699" 339.6 120.372175654956 37.9797241182473
"1700" 339.8 120.85167744 40.2190934468125
"1701" 340 121.829090479515 42.3637820936458
"1702" 340.2 122.360064605612 45.3842566469916
"1703" 340.4 122.711461642203 47.9351310401313
"1704" 340.6 122.255176525576 48.6633158994792
"1705" 340.8 122.101778253 48.6478365871094
"1706" 341 122.021704719515 48.6924534286458
"1707" 341.2 122.137310920258 49.0035670465222
"1708" 341.4 122.466619137032 49.0593983120867
"1709" 341.6 122.836120043 49.0925481260156
"1710" 341.8 123.265517545465 49.4159670049956
"1711" 342 123.762904096 50.6311813693125
"1712" 342.2 124.552298758588 52.6201923603125
"1713" 342.4 124.69549568 54.8657544927356
"1714" 342.6 124.467321888 56.8179945623125
"1715" 342.8 123.818944375887 57.9804307188688
"1716" 343 122.814289231284 59.4198479354244
"1717" 343.2 121.762098009791 61.2166332414692
"1718" 343.4 120.755120171636 61.5362762853125
"1719" 343.6 119.459351648 61.8334790828125
"1720" 343.8 118.508318838 62.0853366005469
"1721" 344 118.564261944471 62.5975679359007
"1722" 344.2 118.64702202713 63.7879738653487
"1723" 344.4 118.640022418149 65.8836826146782
"1724" 344.6 119.53936064 68.416050364274
"1725" 344.8 120.474954004364 70.5339452919792
"1726" 345 121.054438323 73.3473558425781
"1727" 345.2 121.767847688597 76.0616389968423
"1728" 345.4 122.200400448 77.4752219709663
"1729" 345.6 123.054817461333 78.4418707078125
"1730" 345.8 122.957114585971 78.5817308478125
"1731" 346 122.569505111529 79.113405056489
"1732" 346.2 121.733349615761 80.4875861884095
"1733" 346.4 120.203056630222 83.1169872626041
"1734" 346.6 118.549784403556 85.9642094876736
"1735" 346.8 117.692325359304 88.949623834769
"1736" 347 116.938856736 91.8015110808125
"1737" 347.2 116.048946575059 94.3453055242096
"1738" 347.4 114.437817024901 96.5340602265449
"1739" 347.6 113.359900714667 98.8046963083922
"1740" 347.8 112.493136634667 99.7355770228125
"1741" 348 111.800103045647 99.7299209142096
"1742" 348.2 110.015234693 100.486778946641
"1743" 348.4 107.68617664 100.605399508889
"1744" 348.6 105.727820344774 101.360887198135
"1745" 348.8 105.141693141333 102.491987281979
"1746" 349 104.691301634866 104.511696430574
"1747" 349.2 103.664983968 106.938374232813
"1748" 349.4 102.782168701333 109.046474468021
"1749" 349.6 102.701912768 109.017251240239
"1750" 349.8 101.036366104471 109.520644905901
"1751" 350 98.428284318 110.649038572187
"1752" 350.2 94.9506488067879 111.478001276979
"1753" 350.4 91.7695954492121 112.561917361979
"1754" 350.6 89.7548860271304 113.492544706581
"1755" 350.8 87.0750357314783 114.507037461218
"1756" 351 85.366631168 115.493152796146
"1757" 351.2 84.6687534868406 116.608486738682
"1758" 351.4 85.034742016 116.120192423812
"1759" 351.6 85.408765533 115.661057807969
"1760" 351.8 86.1429249231515 113.896416197812
"1761" 352 85.9104831397647 113.016120022518
"1762" 352.2 85.9853314540606 113.033945334479
"1763" 352.4 86.4303217471045 112.571397931171
"1764" 352.6 87.4933034616986 111.748221924182
"1765" 352.8 89.2529067162353 111.217477486783
"1766" 353 91.2863088106667 111.536859085896
"1767" 353.2 94.121259044129 112.328629144587
"1768" 353.4 96.4623787510303 113.307838108646
"1769" 353.6 96.447969163 113.467548190391
"1770" 353.8 96.3580695731613 113.439050981925
"1771" 354 95.1110171457049 112.667481197157
"1772" 354.2 95.2043316050149 111.492178641917
"1773" 354.4 96.648322368 109.757555054812
"1774" 354.6 99.2757140140606 107.859120154479
"1775" 354.8 102.192225856 106.848003065428
"1776" 355 105.135578403556 106.072573366146
"1777" 355.2 107.529307158 105.913461644375
"1778" 355.4 107.883235824 105.402243695146
"1779" 355.6 108.445841895164 104.299296889604
"1780" 355.8 110.389972576 102.400412190312
"1781" 356 112.665322091636 100.429050216979
"1782" 356.2 114.97172733994 98.4956229457976
"1783" 356.4 116.979072896 96.8302515761202
"1784" 356.6 118.733344128 94.9485947695048
"1785" 356.8 120.382175096358 93.1511912527379
"1786" 357 121.419484796235 91.8622738475184
"1787" 357.2 121.198462829449 91.5973384416531
"1788" 357.4 121.136228560941 90.6009616290625
"1789" 357.6 121.545553768563 88.5275596768266
"1790" 357.8 121.600440373797 86.8203038772328
"1791" 358 122.052665111188 85.2038044330299
"1792" 358.2 122.656748032 83.2960165668125
"1793" 358.4 122.92912084462 81.718242226897
"1794" 358.6 123.294641073882 79.6224548307537
"1795" 358.8 123.454003494956 78.0075948383197
"1796" 359 123.498413892848 76.8101690744792
"1797" 359.2 123.492751330388 76.50940019132
"1798" 359.4 124.013746419613 76.056916949506
"1799" 359.6 124.075880045419 75.6909119863609
"1800" 359.8 124.064583022545 75.5281177911458
"1801" 360 123.794750853246 75.0382251696158
"1802" 360.2 123.759094144 73.7178255175048
"1803" 360.4 123.839772267355 71.9564206674899
"1804" 360.6 124.392761537032 71.025899574748
"1805" 360.8 124.431206718 70.67307699375
"1806" 361 124.244611673 70.5588943013281
"1807" 361.2 124.131800308645 70.5792494502318
"1808" 361.4 124.173664112262 70.5615542950256
"1809" 361.6 124.330627911226 70.5978598720867
"1810" 361.8 124.386548174452 70.6785050334577
"1811" 362 124.417614987355 70.6909119813609
"1812" 362.2 124.419957730623 70.6246059974846
"1813" 362.4 124.372647092068 70.6742992884057
"1814" 362.6 124.409537616 70.6907051988958
"1815" 362.8 124.418352165966 70.7981584801854
"1816" 363 124.398764277153 71.0589146734057
"1817" 363.2 124.217870659148 71.1920713196158
"1818" 363.4 124.340000610712 70.9350554816261
"1819" 363.6 124.411822869695 70.85682862366
"1820" 363.8 124.395091548 70.913461609375
"1821" 364 124.335855025778 71.0237332822569
"1822" 364.2 124.444661389176 70.9572964510478
"1823" 364.4 124.438137912242 70.9418707003125
"1824" 364.6 124.383053158 70.9975962248437
"1825" 364.8 124.366428714667 70.9993132578125
"1826" 365 124.403117141333 70.9687882272569
"1827" 365.2 124.417614987355 70.9328474654738
"1828" 365.4 124.417614987355 70.8708127259576
"1829" 365.6 124.461108525419 70.7467432469254
"1830" 365.8 124.401012067672 70.9335593395338
"1831" 366 124.356805520787 70.9776955312551
"1832" 366.2 124.366117795797 70.9350554816261
"1833" 366.4 124.403117141333 70.8405830989236
"1834" 366.6 124.403117141333 70.8405830989236
"1835" 366.8 124.403117141333 70.8405830989236
"1836" 367 124.392761537032 70.8273884082964
"1837" 367.2 124.319650970667 70.9663462248125
"1838" 367.4 124.268287173333 71.0625000710625
"1839" 367.6 124.307354129356 70.9024609574735
"1840" 367.8 124.300389546667 70.8766026349792
"1841" 368 124.268065777655 71.0154178428987
"1842" 368.2 124.366428714667 70.9993132578125
"1843" 368.4 124.640674704 70.8701923785625
"1844" 368.6 124.605763373 70.7331731476562
"1845" 368.8 124.437225913 70.6610577629688
"1846" 369 124.484317262118 70.6122738262684
"1847" 369.2 124.635477176889 70.6391178972569
"1848" 369.4 124.620760350373 70.7525261463718
"1849" 369.6 124.708854030222 70.6330128911458
"1850" 369.8 124.846129893333 70.7099359681458
"1851" 370 125.038951245419 70.7095224032157
"1852" 370.2 124.940102295273 70.7787005369792
"1853" 370.4 124.981918141134 70.4818456502752
"1854" 370.6 124.665601252706 70.1371607036213
"1855" 370.8 124.580624382118 69.7695136444301
"1856" 371 124.864223958303 69.0187937753125
"1857" 371.2 124.999167177552 68.3406286561707
"1858" 371.4 125.255836433 67.0733173747656
"1859" 371.6 125.72937638591 65.7803531082603
"1860" 371.8 126.287837124129 64.0097705354738
"1861" 372 126.924612646788 61.8800991294792
"1862" 372.2 127.399338652444 60.150717398368
"1863" 372.4 127.413186735059 58.3328620492831
"1864" 372.6 127.494976973 57.4338942882031
"1865" 372.8 127.207043839045 56.859572387514
"1866" 373 126.603588913455 55.5164627594792
"1867" 373.2 126.057108077851 53.6850603292304
"1868" 373.4 125.827120925612 51.5036596381856
"1869" 373.6 125.448450673 49.5432692803125
"1870" 373.8 125.610580602839 47.3906638191028
"1871" 374 125.592911353 45.1502404297656
"1872" 374.2 125.66487998887 43.0577620274502
"1873" 374.4 125.083687456 41.5212912503125
"1874" 374.6 124.620854977855 40.0254320355661
"1875" 374.8 123.56174747606 38.5587686952752
"1876" 375 122.7227872 37.0542582788125
"1877" 375.2 121.952006518588 35.267251166489
"1878" 375.4 121.092385421913 33.1525223296966
"1879" 375.6 120.400409792 31.1916209103125
"1880" 375.8 118.95967122829 28.8994565506386
"1881" 376 117.420850941333 26.888354727743
"1882" 376.2 115.747149931636 25.1143648269792
"1883" 376.4 114.124520879515 23.8323135436458
"1884" 376.6 113.156421056 23.2444526859663
"1885" 376.8 112.878844254567 22.5139925598274
"1886" 377 112.706687205101 22.40001395774
"1887" 377.2 112.612790935273 22.3870920969792
"1888" 377.4 112.632876377412 22.4165724206066
"1889" 377.6 112.525239008 22.8299825403125
"1890" 377.8 112.314280554667 23.3009005117014
"1891" 378 111.89405696 23.5639793135048
"1892" 378.2 111.351495983 23.7199519467969
"1893" 378.4 110.779857664 24.031434935274
"1894" 378.6 110.009580297697 24.3159965278125
"1895" 378.8 109.774466893 24.5492788707031
"1896" 379 109.618515022545 24.8404720528125
"1897" 379.2 109.182815431529 25.4256221973713
"1898" 379.4 108.032795116235 25.8950792114154
"1899" 379.6 106.735481558588 26.5851244609743
"1900" 379.8 104.898918943 27.3737981042969
"1901" 380 102.535968192 28.0965236967356
"1902" 380.2 101.160998848 29.0013112178125
"1903" 380.4 101.047696353882 29.2321832871507
"1904" 380.6 101.249051072 29.0103022268125
"1905" 380.8 101.271897955879 29.0071387236458
"1906" 381 101.486035378 28.9723557982031
"1907" 381.2 101.778497440941 29.0794683548713
"1908" 381.4 101.811071908 28.9723557982031
"1909" 381.6 101.733176443294 29.0285633774449
"1910" 381.8 101.913945422545 28.8090035253125
"1911" 382 102.057858903 28.36538464375
"1912" 382.2 101.849740675879 27.8474650628125
"1913" 382.4 101.664759168 27.208949731351
"1914" 382.6 101.558857769967 26.3875315522387
"1915" 382.8 101.572344513085 26.0654335332362
"1916" 383 101.824097051279 25.1264975030584
"1917" 383.2 101.624476863 24.1045673317969
"1918" 383.4 101.781281993763 22.5908572585752
"1919" 383.6 101.456799288 21.1366758453125
"1920" 383.8 101.064691728 19.7716346351562
"1921" 384 100.698724672 18.2163461720625
"1922" 384.2 100.253847911226 16.5593982795867
"1923" 384.4 99.59637856 14.800665695274
"1924" 384.6 99.3927369725902 13.165589546583
"1925" 384.8 99.036223013 12.1213942428906
"1926" 385 98.6818671783225 11.5531948006351
"1927" 385.2 97.9263025635555 11.3228785217014
"1928" 385.4 96.7138759538824 10.4029977479596
"1929" 385.6 95.8610005667097 9.8782568336996
"1930" 385.8 95.7372264391111 9.96756716503472
"1931" 386 95.6544976338824 10.0579751231801
"1932" 386.2 95.7152689716363 10.0619172594792
"1933" 386.4 95.767800128 9.82572116367187
"1934" 386.6 95.779838518 9.64543270195312
"1935" 386.8 95.7969841037576 9.5782342753125
"1936" 387 96.0888238613333 9.88709208447916
"1937" 387.2 96.1242802139701 10.1718570710215
"1938" 387.4 96.449358208 10.5876479395817
"1939" 387.6 96.7892392795151 10.5397727378125
"1940" 387.8 97.182310953 10.5228365489844
"1941" 388 97.3515172124444 10.3949175928125
"1942" 388.2 97.489289898 10.5588942413281
"1943" 388.4 97.489289898 10.5588942413281
"1944" 388.6 97.4371235413333 10.5170177150347
"1945" 388.8 97.4692259146666 10.4471153950625
"1946" 389 97.4799267057778 10.3216575194792
"1947" 389.2 97.4554677546667 10.3399725378125
"1948" 389.4 97.3820909013333 10.2911324889236
"1949" 389.6 97.308714048 10.4039249788781
"1950" 389.8 97.013773493 10.0060096253906
"1951" 390 96.658640988 9.60336539421875
"1952" 390.2 96.303508483 8.90625000890625
"1953" 390.4 95.478878768 8.32331731601562
"1954" 390.6 94.6914264338824 7.16204751847426
"1955" 390.8 93.4396801836522 6.23501951571105
"1956" 391 91.719937792 5.57581361504327
"1957" 391.2 89.8916283882985 4.86186854676772
"1958" 391.4 87.7952454984348 3.67091694904438
"1959" 391.6 85.7915155209412 2.87471719744485
"1960" 391.8 83.6470605616232 2.26066053737772
"1961" 392 83.545050784 2.1751373648125
"1962" 392.2 83.3725072715294 2.21860859950368
"1963" 392.4 82.3548448698182 2.3929195828125
"1964" 392.6 80.5571119631515 2.40457459447917
"1965" 392.8 79.098413472 2.5982142883125
"1966" 393 78.2657778426268 2.97897531870802
"1967" 393.2 76.4327295068235 3.27630090825368
"1968" 393.4 75.085846108 2.96274038757812
"1969" 393.6 74.5235824809412 2.48444570384191
"1970" 393.8 74.772847968 2.71343240364583
"1971" 394 75.224287593 3.13701923390625
"1972" 394.2 75.6178652789677 3.25915012732863
"1973" 394.4 76.121147648 3.07877219242789
"1974" 394.6 76.4546290187462 3.05934271258862
"1975" 394.8 76.632779223 3.125000003125
"1976" 395 76.8753273482817 3.07252167154489
"1977" 395.2 77.6993417434838 3.20331886176411
"1978" 395.4 78.4842656372537 3.1167479939319
"1979" 395.6 79.68302944 2.72374260627404
"1980" 395.8 81.7480095443934 2.4152742773207
"1981" 396 84.186868948 2.43990384859375
"1982" 396.2 86.3771580503188 3.06333612346467
"1983" 396.4 88.5617615021176 3.86453620295956
"1984" 396.6 90.7437787013333 4.86378205614583
"1985" 396.8 93.175762784 6.1696428633125
"1986" 397 95.5185346409412 7.06023756362132
"1987" 397.2 98.277288512 8.3454670413125
"1988" 397.4 100.694384069408 9.73015981471391
"1989" 397.6 103.081476123294 11.421097296489
"1990" 397.8 104.991882065778 13.2398504405903
"1991" 398 107.035733168 15.4941239471181
"1992" 398.2 107.945300412444 17.7003205305208
"1993" 398.4 108.549895110222 19.2494658312153
"1994" 398.6 108.877067805612 19.5403989862453
"1995" 398.8 108.823434083 19.2848557885156
"1996" 399 109.083306284522 19.1224219812183
"1997" 399.2 109.221612952242 18.7507284569792
"1998" 399.4 108.883348224 18.4811390717356
"1999" 399.6 108.865568448 18.5025452673713
"2000" 399.8 108.800375936 18.516642030351
"2001" 400 108.927884819765 18.530825810386
"2002" 400.2 108.854238198588 18.6043552222243
"2003" 400.4 108.877995173161 18.9539392249093
"2004" 400.6 109.13819168 19.2977071198894
"2005" 400.8 109.606841432242 19.3917540986458
"2006" 401 110.63383032341 19.9058165394518
"2007" 401.2 111.970056786823 20.7876131429596
"2008" 401.4 113.985199116985 22.2104933332473
"2009" 401.6 114.898839104 23.3864645204279
"2010" 401.8 115.688781980121 25.2775349903125
"2011" 402 116.88932736 27.7355769508125
"2012" 402.2 118.024239916169 30.0985238654181
"2013" 402.4 119.250227616 31.7410714603125
"2014" 402.6 120.256478272 32.4574704466587
"2015" 402.8 120.314785478588 33.0048077253125
"2016" 403 121.267625632478 34.1787457287826
"2017" 403.2 122.592165610353 35.7536765063419
"2018" 403.4 124.090717926209 37.594359968708
"2019" 403.6 124.218056400941 38.1405543367831
"2020" 403.8 124.10283648 39.0018491514279
"2021" 404 124.186209213405 40.9362006646368
"2022" 404.2 124.643658868282 43.906757898728
"2023" 404.4 125.430393088 47.3073335719916
"2024" 404.6 126.35159162713 49.8749303731748
"2025" 404.8 126.682385648 51.4437217709007
"2026" 405 126.639417856 53.0610207631202
"2027" 405.2 127.064695730424 54.9861597286458
"2028" 405.4 127.012164574061 55.7029429461458
"2029" 405.6 126.552580399304 56.3855212381024
"2030" 405.8 125.959363538149 57.0719719284841
"2031" 406 125.606011953882 58.4290158955331
"2032" 406.2 125.483732416 59.954511894274
"2033" 406.4 125.300008064 61.7947485825048
"2034" 406.6 125.467081514667 63.667200918368
"2035" 406.8 125.594588833574 65.5741646305174
"2036" 407 125.430393088 67.4278846828125
"2037" 407.2 125.240742144 68.593565157351
"2038" 407.4 125.171567703 70.1021635316406
"2039" 407.6 124.768281638 71.9831731489062
"2040" 407.8 124.855425207403 73.0593427825886
"2041" 408 124.804396808 74.7415866132031
"2042" 408.2 124.216339696485 75.2250874878125
"2043" 408.4 123.871699392 75.4101332115048
"2044" 408.6 123.867147082203 75.5048077678125
"2045" 408.8 124.017888661333 75.6024878655903
"2046" 409 124.212574022194 75.5482320854738
"2047" 409.2 124.245074688 75.593565164351
"2048" 409.4 124.202477308 75.5889423832812
"2049" 409.6 124.156175808 75.6409024425048
"2050" 409.8 124.185808768 75.5817308448125
"2051" 410 124.196458113 75.28846161375
"2052" 410.2 124.146298154667 75.3216575844792
"2053" 410.4 124.222176491636 75.4989802619792
"2054" 410.6 124.190438918 75.5709135371094
"2055" 410.8 124.24595925397 75.4646240708722
"2056" 411 124.199961823522 75.4359214302006
"2057" 411.2 124.199961823522 75.4359214302006
"2058" 411.4 124.168028992 75.5048077678125
"2059" 411.6 124.211461181134 75.4818456552752
"2060" 411.8 124.138396032 75.593565164351
"2061" 412 124.15797174497 75.5863928494792
"2062" 412.2 124.138396032 75.593565164351
"2063" 412.4 124.15797174497 75.5863928494792
"2064" 412.6 124.117114178909 75.6038753669792
"2065" 412.8 124.117114178909 75.6038753669792
"2066" 413 124.153964393075 75.4990672396782
"2067" 413.2 124.144322624 75.4338018505817
"2068" 413.4 124.171213429493 75.4474024864692
"2069" 413.6 124.153964393075 75.4129593176632
"2070" 413.8 124.220534893 75.336538536875
"2071" 414 124.166362138 75.4146635369531
"2072" 414.2 124.118208578 75.4687500754687
"2073" 414.4 124.136266163 75.4747596908594
"2074" 414.6 124.085150776889 75.4498627128125
"2075" 414.8 124.094131798 75.48076930625
"2076" 415 124.130246968 75.5168269985937
"2077" 415.2 124.130246968 75.5528846909375
"2078" 415.4 124.130246968 75.5528846909375
"2079" 415.6 124.113716641433 75.5736941054244
"2080" 415.8 124.150249216 75.5462278861971
"2081" 416 124.250248696889 75.5170177800347
"2082" 416.2 124.232573283 75.5108173832031
"2083" 416.4 124.152412892444 75.5414378044792
"2084" 416.6 124.114689664 75.5462278861971
"2085" 416.8 124.044720495761 75.5966562179618
"2086" 417 124.156175808 75.6172338034279
"2087" 417.2 124.150249216 75.6823225608894
"2088" 417.4 124.148304553 75.6490385371875
"2089" 417.6 124.096909888 75.7592456378894
"2090" 417.8 124.150440396387 75.8459988351512
"2091" 418 124.244611673 75.9194712297656
"2092" 418.2 124.173664112262 75.920949004042
"2093" 418.4 124.11682712341 75.920949004042
"2094" 418.6 124.169080484129 75.8894231528125
"2095" 418.8 124.187720571871 75.9204405225706
"2096" 419 124.187720571871 75.9204405225706
"2097" 419.2 124.109609728 75.9382632017014
"2098" 419.4 124.124227773 75.8112981527344
"2099" 419.6 124.17529384671 75.752946725877
"2100" 419.8 124.127953941333 75.8894231528125
"2101" 420 124.20524021718 75.8452869610912
"2102" 420.2 124.250248696889 75.6879579511458
"2103" 420.4 124.126542848 75.8361687148894
"2104" 420.6 124.124227773 75.8112981527344
"2105" 420.8 124.119466320239 75.8492394558722
"2106" 421 124.140461359515 75.8369756003125
"2107" 421.2 124.105440588606 75.8486306119792
"2108" 421.4 124.131800308645 75.7033189342641
"2109" 421.6 124.076074213 75.7632212296094
"2110" 421.8 124.087930203151 75.9069056703125
"2111" 422 124.114689664 75.9959320286587
"2112" 422.2 124.156175808 75.9367604309663
"2113" 422.4 124.067276928 75.9840977091202
"2114" 422.6 124.041235841939 75.9302156936458
"2115" 422.8 124.045978238 75.7992789219531
"2116" 423 124.187720571871 75.6102668249899
"2117" 423.2 124.375751183738 75.5111129380584
"2118" 423.4 124.217870659148 75.6687421942059
"2119" 423.6 124.148304553 75.67307699875
"2120" 423.8 124.144322624 75.646819602274
"2121" 424 124.056219853373 75.6310993867677
"2122" 424.2 124.034637725681 75.6330128961458
"2123" 424.4 124.012051866182 75.6271853903125
"2124" 424.6 124.082093408 75.6155303786458
"2125" 424.8 124.056219853373 75.6483209711707
"2126" 425 124.064583022545 75.6679779311458
"2127" 425.2 124.064583022545 75.6679779311458
"2128" 425.4 124.061969532179 75.6999857243797
"2129" 425.6 124.029054704232 75.7723662965081
"2130" 425.8 124.061969532179 75.6999857243797
"2131" 426 124.087930203151 75.7087704719792
"2132" 426.2 124.079218568597 75.6598020274394
"2133" 426.4 124.134624564364 75.6271853903125
"2134" 426.6 124.144322624 75.646819602274
"2135" 426.8 124.134624564364 75.6271853903125
"2136" 427 124.144322624 75.646819602274
"2137" 427.2 124.144322624 75.646819602274
"2138" 427.4 124.144322624 75.646819602274
"2139" 427.6 124.090717926209 75.6942451962453
"2140" 427.8 124.144322624 75.646819602274
"2141" 428 124.140461359515 75.5630828261458
"2142" 428.2 124.134624564364 75.6271853903125
"2143" 428.4 124.144322624 75.646819602274
"2144" 428.6 124.189101319111 75.6024878655903
"2145" 428.8 124.181318925576 75.5689103319792
"2146" 429 124.150249216 75.5462278861971
"2147" 429.2 124.128787769212 75.5805653436458
"2148" 429.4 124.079130112 75.4752219689664
"2149" 429.6 123.889479168 75.6553094402038
"2150" 429.8 123.936173529212 75.6621504253125
"2151" 430 123.827162796235 75.6405543742831
"2152" 430.2 123.763076073 75.6189904602344
"2153" 430.4 123.791734628298 75.6942451962453
"2154" 430.6 123.814733343522 75.7114667806483
"2155" 430.8 124.076074213 75.5889423832812
"2156" 431 124.124227773 75.6009616140625
"2157" 431.2 124.156175808 75.5758136850433
"2158" 431.4 124.274707648 75.5048077678125
"2159" 431.6 124.202477308 75.5348558447656
"2160" 431.8 124.213294412058 75.4602146796966
"2161" 432 124.140461359515 75.3591201219792
"2162" 432.2 124.140461359515 75.3591201219792
"2163" 432.4 124.165463750687 75.3440729800513
"2164" 432.6 124.134624564364 75.5397728028125
"2165" 432.8 124.111277383758 75.5456003086458
"2166" 433 124.00621507103 75.6271853903125
"2167" 433.2 123.977031095273 75.6504954136458
"2168" 433.4 123.865402388 76.0637019991406
"2169" 433.6 123.724381248 76.2557235194792
"2170" 433.8 123.676121856 76.3450444550433
"2171" 434 123.716988803821 76.492178606917
"2172" 434.2 123.817248828 76.8689904614844
"2173" 434.4 123.828331790222 76.9639042283681
"2174" 434.6 123.854458397091 76.9092366736458
"2175" 434.8 123.853363998 76.9651443077344
"2176" 435 123.764846424471 76.7434955518566
"2177" 435.2 123.605002752 76.8657545147356
"2178" 435.4 123.581296384 76.8480030354279
"2179" 435.6 123.632660181333 76.9966492611458
"2180" 435.8 123.853919616 77.0136835089664
"2181" 436 124.088112603 76.9891827692969
"2182" 436.2 123.975085496889 76.8479091122569
"2183" 436.4 123.858905479111 77.0066392711458
"2184" 436.6 123.787506923294 77.2468892175184
"2185" 436.8 123.687692821333 77.7819750472569
"2186" 437 123.232324702118 78.7853507575184
"2187" 437.2 122.901992078423 80.2231176316857
"2188" 437.4 122.359571776 81.7740385433125
"2189" 437.6 122.084408576 83.3949176658125
"2190" 437.8 121.729864961939 84.7763695486458
"2191" 438 120.585195445183 86.306541256404
"2192" 438.2 119.618946304 88.0982143738125
"2193" 438.4 119.349709696 89.5876480185817
"2194" 438.6 119.329983874866 90.286667713708
"2195" 438.8 119.338967748 90.09615393625
"2196" 439 119.379342656 90.0787722794279
"2197" 439.2 119.393140503 90.048077013125
"2198" 439.4 119.237553432242 90.0211247986458
"2199" 439.6 119.079788292706 90.1032240720037
"2200" 439.8 118.811953785778 90.6971154753125
"2201" 440 118.41003526591 91.7045781628871
"2202" 440.2 117.963758725647 93.536481993989
"2203" 440.4 116.972115592348 95.8336818126676
"2204" 440.6 116.184909568 97.5025115785588
"2205" 440.8 114.986420963556 98.7313035175347
"2206" 441 113.923785881043 100.181507903972
"2207" 441.2 112.309626052776 101.790686094902
"2208" 441.4 110.882667572444 102.876602666979
"2209" 441.6 108.588855032789 104.069271501686
"2210" 441.8 107.117223808 105.327293004736
"2211" 442 106.232215554866 106.319962792887
"2212" 442.2 105.666497157565 106.524874688465
"2213" 442.4 105.369328152242 106.413898707812
"2214" 442.6 105.307870132706 106.46069015171
"2215" 442.8 105.668747031881 106.532362333857
"2216" 443 106.199542776889 106.182463476146
"2217" 443.2 106.27996712461 105.589553560609
"2218" 443.4 106.379093713455 105.271707564479
"2219" 443.6 105.940239678 104.897836643359
"2220" 443.8 105.630782240941 104.679015941783
"2221" 444 106.013635023484 104.704559658054
"2222" 444.2 106.429739136 104.765162826659
"2223" 444.4 106.682607061333 104.415064206979
"2224" 444.6 107.164636544 104.185281169274
"2225" 444.8 107.665218836406 103.587305008827
"2226" 445 108.528493528 103.497596257344
"2227" 445.2 109.354747470222 102.989545280035
"2228" 445.4 110.528777123556 102.037164326701
"2229" 445.6 112.445230016 100.682322585889
"2230" 445.8 114.282114348606 99.3334791203125
"2231" 446 115.788181730388 98.2028560109468
"2232" 446.2 116.105597822118 97.9029978354596
"2233" 446.4 116.09135408 97.8729396583125
"2234" 446.6 116.09135408 97.8729396583125
"2235" 446.8 116.152355048563 97.8829226330942
"2236" 447 116.09135408 97.9333792188125
"2237" 447.2 116.521984488 97.9987981749219
"2238" 447.4 116.460072768 98.0750153605903
"2239" 447.6 116.173579318588 97.9765272472978
"2240" 447.8 116.243277519515 96.8742716586458
"2241" 448 117.009624060394 95.0389356313336
"2242" 448.2 118.786597563362 92.9518534931748
"2243" 448.4 120.319333536451 91.1386106003477
"2244" 448.6 121.324807369644 89.1138699521276
"2245" 448.8 122.23182934497 87.2064394811458
"2246" 449 122.631821483294 85.1371607186213
"2247" 449.2 122.541179488 83.1586539293125
"2248" 449.4 122.555137041623 81.3632247190444
"2249" 449.6 122.301870886788 79.8521271194792
"2250" 449.8 122.192066178 78.7139423864062
"2251" 450 122.482557762783 78.1971154628125
"2252" 450.2 122.433542118588 77.9652150100919
"2253" 450.4 122.286431622194 78.1598946191028
"2254" 450.6 122.065663083 77.8906250778906
"2255" 450.8 121.836933673 77.644230846875
"2256" 451 121.749979456 76.7710799584279
"2257" 451.2 120.978863985778 75.0103022728125
"2258" 451.4 120.214992128 72.8420858716587
"2259" 451.6 120.062876266667 70.6201923783125
"2260" 451.8 119.541900608 68.1421703978125
"2261" 452 119.327884785778 65.6085928617014
"2262" 452.2 118.925715474885 62.7935845520748
"2263" 452.4 118.384439921548 59.6983561391028
"2264" 452.6 117.334575813 57.451923134375
"2265" 452.8 116.190928763 54.6754808239062
"2266" 453 116.336474871607 52.1441520067469
"2267" 453.2 117.352448192 50.0196006417356
"2268" 453.4 118.911604903 48.1490385096875
"2269" 453.6 120.861718483088 46.3685054444792
"2270" 453.8 123.399188375273 44.6027098348125
"2271" 454 124.982012398164 43.7519704094518
"2272" 454.2 124.870060753455 43.9022436336458
"2273" 454.4 124.702070493 44.0024038901562
"2274" 454.6 123.979767093 44.3449519674219
"2275" 454.8 123.251444498 44.1706731210937
"2276" 455 122.613050473075 42.6058410299767
"2277" 455.2 122.073402048 39.7599969872569
"2278" 455.4 121.505877948 36.5925481135156
"2279" 455.6 120.967245984 33.4773351983125
"2280" 455.8 119.540305459014 31.2963350368705
"2281" 456 117.708574451582 28.8400545638573
"2282" 456.2 116.025314912 27.4223901373125
"2283" 456.4 114.576014151529 26.2627262706066
"2284" 456.6 113.476080732444 24.6623168744792
"2285" 456.8 112.356701548 23.2752404078906
"2286" 457 110.688216629493 22.2384472093797
"2287" 457.2 109.214681758 21.7908654064062
"2288" 457.4 108.498980055742 21.3174628004738
"2289" 457.6 108.467913242839 21.3484801702319
"2290" 457.8 108.529257870222 21.4144536233681
"2291" 458 108.627093674667 21.3411935500347
"2292" 458.2 108.978480243862 21.3204575810022
"2293" 458.4 109.364470905705 21.2929539935502
"2294" 458.6 109.505439482576 21.3001141021345
"2295" 458.8 109.517971518968 21.3112593265222
"2296" 459 109.557775873 21.4362980983594
"2297" 459.2 109.815798698667 21.6009615600625
"2298" 459.4 109.973100328 21.8329327141406
"2299" 459.6 110.439128849356 21.7042862016261
"2300" 459.8 110.797924210581 21.7579094510383
"2301" 460 110.924330488656 21.6397383570748
"2302" 460.2 111.555852587016 21.4694987604354
"2303" 460.4 111.630514796387 21.8385546124093
"2304" 460.6 111.928756200258 22.4216811638609
"2305" 460.8 112.978448984471 22.8125000228125
"2306" 461 115.210164777697 23.8206585319792
"2307" 461.2 117.048922016 25.5487637618125
"2308" 461.4 118.228760670222 28.0475427630903
"2309" 461.6 119.356065751188 31.0956661403487
"2310" 461.8 120.65132672742 33.7210842031748
"2311" 462 122.290197296485 35.4931527161458
"2312" 462.2 123.066491051636 36.2915210153125
"2313" 462.4 123.148655168 36.6645710425817
"2314" 462.6 123.872969376 38.9608516873125
"2315" 462.8 124.788345621333 42.40001397774
"2316" 463 125.821286692706 45.6631787786948
"2317" 463.2 126.908990636235 47.8747172424448
"2318" 463.4 127.218543196657 50.2235218642304
"2319" 463.6 127.195544481433 53.7769087793797
"2320" 463.8 126.65127104 56.7888314177356
"2321" 464 126.597577885612 59.8963117705737
"2322" 464.2 126.971307008 62.1889569386458
"2323" 464.4 126.952962794667 64.1494964011458
"2324" 464.6 126.567132865049 66.564076359124
"2325" 464.8 126.399483483 68.5637019916406
"2326" 465 125.946006592 70.8125000708125
"2327" 465.2 125.89149990497 72.7250874853125
"2328" 465.4 125.167737306182 73.4943182553125
"2329" 465.6 124.038067296 75.4443682073125
"2330" 465.8 122.693545976358 78.3865528912453
"2331" 466 121.67034609307 80.6944069062632
"2332" 466.2 121.087817495273 83.5351108061458
"2333" 466.4 120.452518823 85.7812500857812
"2334" 466.6 119.519723275463 88.2487802260215
"2335" 466.8 118.201693963294 90.8724548420037
"2336" 467 117.261438471014 92.3014358141139
"2337" 467.2 116.564211456 92.2207841158894
"2338" 467.4 115.762992661333 92.5499848300347
"2339" 467.6 114.33464550497 94.0246213061458
"2340" 467.8 113.132714688 96.0610208061202
"2341" 468 112.913430784 97.747411340351
"2342" 468.2 113.090852252444 97.6049298900347
"2343" 468.4 112.910467488 97.5581576657964
"2344" 468.6 112.621546128 97.4535257384792
"2345" 468.8 112.357083719111 97.3851496700347
"2346" 469 112.320198042839 97.7380584103931
"2347" 469.2 111.596665880836 98.030640166917
"2348" 469.4 110.889455387701 97.9215701323647
"2349" 469.6 109.359142438 98.0228366364844
"2350" 469.8 107.647749382194 98.749224664506
"2351" 470 106.326562557091 100.405740193646
"2352" 470.2 105.345980971636 102.113199402812
"2353" 470.4 105.162404349935 104.375775538619
"2354" 470.6 104.834233791099 106.409466520277
"2355" 470.8 104.32907187009 106.825129268708
"2356" 471 103.783037857032 107.024658915958
"2357" 471.2 103.721286592 107.049186497582
"2358" 471.4 103.618289606788 107.060751855313
"2359" 471.6 102.410239776 108.092719888312
"2360" 471.8 99.807195904 109.790522087812
"2361" 472 96.54418368 111.321375850966
"2362" 472.2 94.804728928 112.241404541146
"2363" 472.4 94.6646458443636 112.853292653646
"2364" 472.6 94.7616063369552 112.933051203633
"2365" 472.8 94.7988921328485 112.707605007813
"2366" 473 94.6996666152727 112.567744867812
"2367" 473.2 94.5509673102222 112.464514764479
"2368" 473.4 94.475803072 112.481139165736
"2369" 473.6 94.428390336 112.498890645043
"2370" 473.8 94.29207872 112.836168751889
"2371" 474 93.9869078106229 113.096232773878
"2372" 474.2 93.3980612964848 113.162150462813
"2373" 474.4 92.2579406435555 113.62446592559
"2374" 474.6 90.049564878 114.735577037812
"2375" 474.8 87.381672448 115.924926151428
"2376" 475 84.198907338 116.490384731875
"2377" 475.2 81.917354624 116.83025159612
"2378" 475.4 81.3016082521791 117.215485191842
"2379" 475.6 81.4618152116363 117.206439511146
"2380" 475.8 81.418039248 117.217548194141
"2381" 476 81.3684264892121 117.014131818646
"2382" 476.2 81.0584926666667 116.761218065479
"2383" 476.4 80.798062163 116.676682808984
"2384" 476.6 79.9544867850492 117.156762412239
"2385" 476.8 78.528825648 118.094952041172
"2386" 477 76.9312604809412 119.520644915901
"2387" 477.2 76.3477526362353 120.583993333254
"2388" 477.4 76.139205233 120.420673197344
"2389" 477.6 76.0714407473548 120.256668854748
"2390" 477.8 75.6538212952131 119.994089022894
"2391" 478 75.1920671962353 120.329468446121
"2392" 478.2 74.568734370388 120.550732037887
"2393" 478.4 74.2072347235555 120.291132598924
"2394" 478.6 73.984333423 119.987980889219
"2395" 478.8 72.9509067142295 119.344656487567
"2396" 479 70.974735923 119.375000119375
"2397" 479.2 68.6818173293115 119.956258001419
"2398" 479.4 66.1378536493559 120.674299338406
"2399" 479.6 63.7471419267879 121.903409212812
"2400" 479.8 62.5158560924444 123.227640538368
"2401" 480 62.5497377542295 123.058401762403
"2402" 480.2 62.7665603413333 122.751450061701
"2403" 480.4 62.5813138591475 122.112626225517
"2404" 480.6 62.0861816826268 121.492178651917
"2405" 480.8 61.5731074032941 121.110011433327
"2406" 481 60.39197248 121.185281186274
"2407" 481.2 58.400637568 121.772147032239
"2408" 481.4 55.5611308686451 122.068083248619
"2409" 481.6 52.567177728 122.122634432257
"2410" 481.8 49.269518753 121.718750121719
"2411" 482 45.9098959437576 120.836975645312
"2412" 482.2 42.875929824 118.878434184812
"2413" 482.4 39.1975815195151 117.212267016979
"2414" 482.6 35.5815152527059 115.504807807812
"2415" 482.8 33.1625070032941 114.00028291943
"2416" 483 30.3874735927887 112.671655042249
"2417" 483.2 30.1883165327059 111.833993324504
"2418" 483.4 30.0731515318356 110.894691891717
"2419" 483.6 29.4433925291268 108.619650704503
"2420" 483.8 28.090414119884 107.310827866508
"2421" 484 27.4233759857778 107.452304747257
"2422" 484.2 26.3753099306667 107.825320620646
"2423" 484.4 24.3742269083279 107.869246640026
"2424" 484.6 22.1833236528485 108.395250691146
"2425" 484.8 21.5471129813333 108.581730877812
"2426" 485 21.1618845013333 108.021676896146
"2427" 485.2 20.7984203422373 107.819019012643
"2428" 485.4 20.8740701197241 108.163958994106
"2429" 485.6 20.6696481102222 108.25409554985
"2430" 485.8 20.974209088 108.278476439639
"2431" 486 21.5657907258182 108.595716891812
"2432" 486.2 21.863197888 108.185281173274
"2433" 486.4 22.2869049877015 107.416403666544
"2434" 486.6 22.1658132673939 107.212267006979
"2435" 486.8 20.648246528 105.938873732313
"2436" 487 18.2448807871045 103.501363478932
"2437" 487.2 16.32776096 101.345044480043
"2438" 487.4 13.768306643 99.1706731760937
"2439" 487.6 12.8105979985454 98.7006119868125
"2440" 487.8 12.7170719397647 98.687311561734
"2441" 488 12.534371668 98.7179488166666
"2442" 488.2 12.3729680687407 98.6458334319791
"2443" 488.4 12.4358757498182 98.8614511478125
"2444" 488.6 12.676980288 99.069896548774
"2445" 488.8 12.668513728 98.8564561428125
"2446" 489 12.8201130759245 99.0534289814917
"2447" 489.2 12.6213428937143 98.9192504913839
"2448" 489.4 12.732891533283 99.0534289814917
"2449" 489.6 12.2579702336 98.6048077909125
"2450" 489.8 12.3087633220741 98.1543804400347
"2451" 490 12.2813542781754 98.1566296528125
"2452" 490.2 12.3091829609412 98.6043553022243
"2453" 490.4 12.4197661952 98.3125000983125
"2454" 490.6 12.276935328 98.5003699209856
"2455" 490.8 12.276935328 98.6926776134856
"2456" 491 12.602897888 99.069896548774
"2457" 491.2 12.7156845622857 98.9427983720982
"2458" 491.4 12.7156845622857 99.0448391885268
"2459" 491.6 12.5413271822222 98.7954060817014
"2460" 491.8 12.7274083076491 99.1890183178125
"2461" 492 13.177565648 99.3028847146875
"2462" 492.2 13.232598288 99.3440935059375
"2463" 492.4 13.2634892510189 99.3582185318691
"2464" 492.6 13.2126100178113 99.2638789091332
"2465" 492.8 13.012467728 99.1792583409375
"2466" 493 12.9016520029091 99.0642483508125
"2467" 493.2 13.0831562052414 99.324436438847
"2468" 493.4 12.9291400042264 99.0751996636616
"2469" 493.6 12.8386146152727 99.2670455538125
"2470" 493.8 13.4129552581818 99.6097028968125
"2471" 494 13.6059995778245 99.7288293844792
"2472" 494.2 13.7533096656271 99.5074153537447
"2473" 494.4 13.7606269804138 99.3973807360021
"2474" 494.6 13.492984205037 99.5290243160532
"2475" 494.8 13.865473648 100.085851748437
"2476" 495 14.3048175573333 100.434294972229
"2477" 495.2 15.1804874570322 101.081730870312
"2478" 495.4 15.5076566473443 101.646043607321
"2479" 495.6 15.435623658 101.568509716953
"2480" 495.8 15.423585268 101.556490486172
"2481" 496 15.6029961125161 101.515974046925
"2482" 496.2 15.772698578 101.568509716953
"2483" 496.4 15.8391038905806 101.695874791522
"2484" 496.6 15.8848657991111 101.64644393559
"2485" 496.8 16.0450926568135 101.613021613999
"2486" 497 15.9781960072982 101.672149224479
"2487" 497.2 16.0565715809032 101.745502583135
"2488" 497.4 16.133850278 101.868990486484
"2489" 497.6 15.9695845047742 101.813740796603
"2490" 497.8 16.0379314931613 101.8013338487
"2491" 498 16.0450926568135 101.554351470524
"2492" 498.2 16.278310958 101.460336639922
"2493" 498.4 16.17959616 101.338141126979
"2494" 498.6 16.2212766184918 101.267733392567
"2495" 498.8 16.2970592702951 101.267733392567
"2496" 499 16.260253373 101.099759716484
"2497" 499.2 16.4991463417705 101.009221412485
"2498" 499.4 16.6065050984918 100.990305901747
"2499" 499.6 16.487778944 101.030448818979
"2500" 499.8 16.5412138621935 100.889423177812
"2501" 500 16.497720324129 100.939050969425
"2502" 500.2 16.4852935989677 100.895626651764
"2503" 500.4 16.4499090256271 100.961131130948
"2504" 500.6 16.5269132657778 100.919948208368
"2505" 500.8 16.545563216 101.036859075396
"2506" 501 16.6716944763871 100.95766139128
"2507" 501.2 17.096921478 101.063702024141
"2508" 501.4 17.2791296520678 101.215368419338
"2509" 501.6 17.3327555116065 101.179461009124
"2510" 501.8 17.4110846234838 101.180986453538
"2511" 502 17.3517011745574 101.15424032814
"2512" 502.2 17.389592500459 101.122714476911
"2513" 502.4 17.4297247112258 101.125155187974
"2514" 502.6 17.3769620584918 101.198376519862
"2515" 502.8 17.3673839733333 101.241987280729
"2516" 503 17.507152768 101.297707201889
"2517" 503.2 17.5255611219394 101.343968632812
"2518" 503.4 17.5985210613333 101.562500101562
"2519" 503.6 17.9644881173333 101.588141127229
"2520" 503.8 18.2143029498182 101.658653947812
"2521" 504 18.210472553 101.658653947812
"2522" 504.2 18.2105712283279 101.715400480026
"2523" 504.4 18.247976768 101.782914302966
"2524" 504.6 18.218343808 101.776997143197
"2525" 504.8 18.176857664 101.90717465812
"2526" 505 18.0883411447742 101.900589431925
"2527" 505.2 18.084069458 101.881009717266
"2528" 505.4 18.144261408 101.466346255312
"2529" 505.6 18.716354449194 101.325703316021
"2530" 505.8 19.1515391548852 101.419057478468
"2531" 506 19.336062018 101.478365486094
"2532" 506.2 19.919275712 101.652736788043
"2533" 506.4 20.5723681910303 101.798514087812
"2534" 506.6 20.778631552 102.356878800582
"2535" 506.8 20.9994842597647 102.772907342592
"2536" 507 21.2121316943768 103.05776208745
"2537" 507.2 21.1772169781492 103.174153375275
"2538" 507.4 21.1197201900895 103.725244076171
"2539" 507.6 21.6845653967324 104.843919389784
"2540" 507.8 21.797912773 106.574519337344
"2541" 508 21.7589886453333 106.729166773396
"2542" 508.2 21.592677640258 106.757909536038
"2543" 508.4 21.3575561102222 107.037164331701
"2544" 508.6 21.005958688 107.434752854687
"2545" 508.8 20.8953742321509 107.500453663379
"2546" 509 20.282279472 107.107371901979
"2547" 509.2 20.2501770986666 107.338141132979
"2548" 509.4 20.4521302109091 107.686625981812
"2549" 509.6 20.476269528 107.764423184687
"2550" 509.8 20.4517013851428 107.647664942812
"2551" 510 20.3557582376296 107.613069908183
"2552" 510.2 20.228622648 107.448489118437
"2553" 510.4 20.2553134784 107.843269338612
"2554" 510.6 20.596388848 107.923446853486
"2555" 510.8 20.5063202458947 107.319922509479
"2556" 511 20.423036032 106.913091822889
"2557" 511.2 20.132633024 106.995932059659
"2558" 511.4 20.1651822435555 107.037164331701
"2559" 511.6 20.3066288193207 107.101324490265
"2560" 511.8 20.1684005265965 107.063512252812
"2561" 512 20.1579557352727 107.099213393812
"2562" 512.2 20.235501728 107.324862744687
"2563" 512.4 20.218568608 107.146819633774
"2564" 512.6 19.9346265568525 106.92347110314
"2565" 512.8 20.0104092086557 106.627128101583
"2566" 513 20.1401915761159 106.491429872378
"2567" 513.2 19.5492123350588 105.764988793548
"2568" 513.4 18.3708663962353 104.322681099798
"2569" 513.6 17.4882563877101 103.107929311581
"2570" 513.8 16.8809385985882 102.51838245546
"2571" 514 15.977351208 102.085336640547
"2572" 514.2 15.7382157320678 102.277949906711
"2573" 514.4 15.592122728 102.324862739687
"2574" 514.6 15.247639568 102.228180575601
"2575" 514.8 14.979884608 102.294446727098
"2576" 515 15.1213971108571 102.600569176384
"2577" 515.2 15.3616003662979 102.346051657174
"2578" 515.4 15.1266383146666 102.1153847175
"2579" 515.6 14.7535239378113 101.96344349819
"2580" 515.8 14.6418269622857 101.909831342098
"2581" 516 14.7654866146666 102.043269332812
"2582" 516.2 14.9453543240784 102.277055155067
"2583" 516.4 14.766633128 101.981456145937
"2584" 516.6 14.7585311004444 101.983440272924
"2585" 516.8 14.9200665210435 102.394439901726
"2586" 517 14.8206412241702 102.583367533025
"2587" 517.2 15.0410319857778 102.479166769146
"2588" 517.4 14.6955493013333 102.198946988646
"2589" 517.6 14.243823048 101.530448819479
"2590" 517.8 14.600159392 101.975961640438
"2591" 518 14.5021012334545 102.226835766563
"2592" 518.2 14.3561813546666 102.015796805312
"2593" 518.4 14.099362368 101.658653947812
"2594" 518.6 13.865473648 99.3303572421875
"2595" 518.8 13.6553702215593 97.3431389500159
"2596" 519 13.459290432 96.6527367830433
"2597" 519.2 13.607455232 96.4042160727356
"2598" 519.4 13.6508874211343 96.2568169734095
"2599" 519.6 13.4268448520678 96.0654336032362
"2600" 519.8 13.1549312557419 96.0383065476512
"2601" 520 13.2310696035555 95.9321582155903
"2602" 520.2 13.228153344 95.5343935866587
"2603" 520.4 13.0573509057049 95.1454130837961
"2604" 520.6 13.0779232164848 94.7588870411458
"2605" 520.8 12.94960352 94.1556953604279
"2606" 521 12.892690805647 93.3498304100919
"2607" 521.2 12.5751975123478 92.7456104606386
"2608" 521.4 12.3566621013333 92.7453450255903
"2609" 521.6 11.8580330298182 92.4220572019792
"2610" 521.8 11.4541268053333 92.0112180407292
"2611" 522 10.8281849361356 91.7564375102701
"2612" 522.2 10.769887648 91.5831044871875
"2613" 522.4 10.7565732996129 90.8894231678125
"2614" 522.6 10.2731947530847 90.0615222543379
"2615" 522.8 9.72340760299999 89.2067308584375
"2616" 523 8.67558995911108 87.568299843368
"2617" 523.2 7.70581227251611 85.5234181996673
"2618" 523.4 7.00473786133331 83.7419872632292
"2619" 523.6 6.38826347172879 82.5321871751006
"2620" 523.8 5.92879057445161 80.8770162099093
"2621" 524 5.61105206731033 79.709051803847
"2622" 524.2 4.87913973193442 78.1151482496158
"2623" 524.4 4.5696939037377 77.5413777572387
"2624" 524.6 4.45622364283869 77.6636167029738
"2625" 524.8 4.27603612799999 77.1363214170867
"2626" 525 4.10868277193442 76.3307850700256
"2627" 525.2 4.07036329545762 74.5595665673888
"2628" 525.4 3.86142581477964 73.3340124592532
"2629" 525.6 3.37172859444065 72.9037647404396
"2630" 525.8 2.91022606254544 72.5094697694792
"2631" 526 2.26174822833898 72.4539603071345
"2632" 526.2 2.10997072729822 72.6707996678125
"2633" 526.4 2.41202735380643 72.4589020575706
"2634" 526.6 2.76771846399999 72.2030326165817
"2635" 526.8 2.68094945299999 71.1177885326562
"2636" 527 2.86254393599999 68.9485947435048
"2637" 527.2 2.76875326577776 67.2508395055903
"2638" 527.4 2.11514512299999 65.8052885273437
"2639" 527.6 1.19708312740298 64.9824196975886
"2640" 527.8 1.19420828799999 65.1009616035625
"2641" 528 0.959569122909072 65.5747378278125
"2642" 528.2 1.04214441431578 65.7747132911458
"2643" 528.4 1.00159404799999 65.5992746944791
"2644" 528.6 0.97502656662067 65.6971154503125
"2645" 528.8 1.00159404799999 65.5872253403125
"2646" 529 1.14684413062295 65.8768128023207
"2647" 529.2 1.02151965903447 65.7369032487608
"2648" 529.4 1.00159404799999 65.1266026292292
"2649" 529.6 0.704224695017522 64.4454285394792
"2650" 529.8 0.560445304774187 63.7988524211189
"2651" 530 0.583719086644056 63.959827312982
"2652" 530.2 0.450318809379303 64.1520226105711
"2653" 530.4 0.733309927999971 64.2135989653125
"2654" 530.6 0.686407109818171 64.4348776868125
"2655" 530.8 0.54454330901693 64.2922914593379
"2656" 531 0.581970167999984 64.0556319321875
"2657" 531.2 0.609361413818153 64.3719406238125
"2658" 531.4 0.705264447999985 64.3065829045433
"2659" 531.6 0.844357933714264 64.3274137220982
"2660" 531.8 0.630123727999984 63.9938187453125
"2661" 532 0.836496127999981 64.0281594046875
"2662" 532.2 0.603306975457619 63.8750815501854
"2663" 532.4 0.669500530758598 63.7806698250539
"2664" 532.6 0.753947167999977 63.8633242396875
"2665" 532.8 0.602357259636341 64.1901224418125
"2666" 533 0.574340642909072 64.4418706938125
"2667" 533.2 0.660815007999997 64.4988905970433
"2668" 533.4 0.779346848000002 64.3731509519471
"2669" 533.6 0.551072605288125 64.4226695559481
"2670" 533.8 0.767705327999974 64.6188187459375
"2671" 534 0.887452276148132 64.5931268452199
"2672" 534.2 0.576514345931012 64.4968501971228
"2673" 534.4 0.825875793964894 64.5466431144792
"2674" 534.6 0.786127271050837 65.0093709906939
"2675" 534.8 1.07984358299999 65.2223558344531
"2676" 535 1.17615070299999 65.2824519883594
"2677" 535.2 1.22262678242623 65.1895492455174
"2678" 535.4 0.942830381559298 65.4265808998464
"2679" 535.6 2.24288581688888 67.3780271329051
"2680" 535.8 2.44201358191304 68.0410396444067
"2681" 536 1.843170112 68.747411311351
"2682" 536.2 1.53128320799999 68.9302885304687
"2683" 536.4 1.19726565688888 68.9541362105903
"2684" 536.6 1.09608405252828 68.9082910703597
"2685" 536.8 0.987326326518494 69.1942664509606
"2686" 537 0.868245728 69.1068787673317
"2687" 537.2 1.14511054054901 69.7883673397733
"2688" 537.4 0.910540043636346 69.4768357338125
"2689" 537.6 0.720080927999988 69.0477071696394
"2690" 537.8 0.623919067607823 69.011595091636
"2691" 538 2.80774724931146 70.8074559346158
"2692" 538.2 5.2957585750588 69.6337670379595
"2693" 538.4 7.42428267144826 70.1732427757435
"2694" 538.6 7.00165955156162 70.288790902744
"2695" 538.8 6.97798588355553 70.0934829760764
"2696" 539 7.01115833599999 70.0018491824279
"2697" 539.2 6.97263548799999 69.8737981467969
"2698" 539.4 6.88077331199999 69.9130917858894
"2699" 539.6 6.50739801599999 69.877588827274
"2700" 539.8 6.09580947008953 69.6724311833349
"2701" 540 5.24485700680595 69.4141074172901
"2702" 540.2 4.54229698917646 68.824943507739
"2703" 540.4 3.68651981769697 68.1504954061458
"2704" 540.6 3.36471203725372 68.0191590806483
"2705" 540.8 2.89898805397014 67.6517652800513
"2706" 541 2.127646528 66.9249261024279
"2707" 541.2 1.63405871665671 66.1994116620662
"2708" 541.4 1.88371143698549 65.6943283823052
"2709" 541.6 2.06407904929031 64.9464951021673
"2710" 541.8 2.01052578133331 64.1861264378125
"2711" 542 1.9306744997647 63.9776584350184
"2712" 542.2 2.04893397799999 63.4555289096094
"2713" 542.4 1.9678228584918 62.7053121686322
"2714" 542.6 1.86233893299999 62.1935096775781
"2715" 542.8 1.45905286799999 62.1093750621094
"2716" 543 1.25841303466666 61.9442016936458
"2717" 543.2 1.08006651614813 62.1785969282755
"2718" 543.4 0.894586136888878 62.1572294068866
"2719" 543.6 0.851420233762699 62.2388364377278
"2720" 543.8 1.060859968 62.3465237309856
"2721" 544 0.995173573333326 62.9599359603958
"2722" 544.2 1.21906173832257 62.7380583753931
"2723" 544.4 1.96170195199999 62.7592456248894
"2724" 544.6 1.88878691103029 63.4360431869792
"2725" 544.8 2.22627563367162 65.1374139572155
"2726" 545 2.39725788537705 67.3017812778945
"2727" 545.2 2.3159029797647 68.7118213356801
"2728" 545.4 2.27957424355554 69.2471765039236
"2729" 545.6 2.204692224 69.4515533238894
"2730" 545.8 2.06555842133332 69.4059066628125
"2731" 546 2.02679887380643 70.0023263727318
"2732" 546.2 2.51843118799999 70.7091346860937
"2733" 546.4 2.91074107388233 71.6416855920037
"2734" 546.6 3.17232595911109 72.6293498894792
"2735" 546.8 3.14702035199999 73.7059911979663
"2736" 547 2.73512220799999 75.0176282801458
"2737" 547.2 2.91606285769697 75.9884907519792
"2738" 547.4 2.80968255896773 76.6524504488609
"2739" 547.6 2.62885228248274 76.4597149305711
"2740" 547.8 2.52769148799998 76.362795934351
"2741" 548 2.54250796799999 77.0499006075539
"2742" 548.2 2.62655781818179 77.3090035738125
"2743" 548.4 2.38071200639998 77.3201923850125
"2744" 548.6 2.3244541113962 77.4351415868691
"2745" 548.8 2.46842556799999 77.4500740419471
"2746" 549 2.33810101942854 77.3336931699553
"2747" 549.2 2.34989372799999 77.6914174566088
"2748" 549.4 2.75877658835085 77.5560898211458
"2749" 549.6 3.10831229799999 77.6983173853906
"2750" 549.8 3.75838535799999 78.2091346935937
"2751" 550 4.18574820299999 79.5973558488281
"2752" 550.2 4.56203909042423 80.4698427378125
"2753" 550.4 4.65542781284848 81.1050408736458
"2754" 550.6 4.6008929805373 82.1982635724394
"2755" 550.8 4.19709586570492 82.6422604861732
"2756" 551 4.04061872355553 82.9050926754977
"2757" 551.2 4.00933948799999 82.7681213845433
"2758" 551.4 4.03719447039999 82.7432693135125
"2759" 551.6 3.78709228799999 82.723742686274
"2760" 551.8 4.20936196799999 82.8790681302164
"2761" 552 3.96014877439999 82.3125000823125
"2762" 552.2 3.89444187894338 82.4278846978125
"2763" 552.4 3.69819340799999 82.2810315508125
"2764" 552.6 3.88687674514284 82.2002551842411
"2765" 552.8 3.964890048 82.4130917983894
"2766" 553 3.9986716224 82.4355770055125
"2767" 553.2 3.98893188347167 82.5439950027181
"2768" 553.4 4.29235936867796 83.0993318953549
"2769" 553.6 4.60873345163635 83.4826632536458
"2770" 553.8 5.03516283858821 83.5591064184007
"2771" 554 5.73440108799998 83.9480312194792
"2772" 554.2 5.9865655727761 84.8331659860961
"2773" 554.4 6.09711621527272 85.8952506686458
"2774" 554.6 6.18736204799998 86.6231509741971
"2775" 554.8 6.09127942012121 86.9733392478125
"2776" 555 5.94913629113723 86.4173266324203
"2777" 555.2 5.75768412799999 86.7548077790625
"2778" 555.4 5.49592631466664 86.394230855625
"2779" 555.6 5.35703441371427 86.3996272449553
"2780" 555.8 5.41942704204253 86.2740385478125
"2781" 556 5.35385623693614 86.2249387114295
"2782" 556.2 5.91851028363635 86.9943182688125
"2783" 556.4 6.00215604799998 87.2577663594471
"2784" 556.6 5.861399488 87.3095415074279
"2785" 556.8 5.86247705018181 87.4908217658125
"2786" 557 6.09066502063157 87.6370614911458
"2787" 557.2 6.13121538694736 87.5290992778125
"2788" 557.4 6.35561699037286 87.5713006090837
"2789" 557.6 6.465911872 87.723742691274
"2790" 557.8 6.85260052684056 87.818074223827
"2791" 558 7.42206871466666 88.2903555661458
"2792" 558.2 7.799395072 88.7296598520433
"2793" 558.4 8.15750490375756 89.2285840053125
"2794" 558.6 8.08618656299999 89.278846243125
"2795" 558.8 8.23796287999999 89.4338018645817
"2796" 559 8.29608171767741 89.8224256481351
"2797" 559.2 8.71218284299999 90.0420673977344
"2798" 559.4 8.83256674299999 89.9278847053125
"2799" 559.6 8.92984470090321 89.8596464918447
"2800" 559.8 9.09139212799999 89.9436476309273
"2801" 560 9.15865424355553 89.9248322022569
"2802" 560.2 9.352162176 90.0787722794279
"2803" 560.4 9.32128654348385 90.1698201894254
"2804" 560.6 9.45827639466666 90.1934524711458
"2805" 560.8 9.65680812283868 90.256668824748
"2806" 561 9.98183828668852 90.151718249042
"2807" 561.2 10.1538771292903 90.0209368145867
"2808" 561.4 10.6386212689836 90.2526009729764
"2809" 561.6 10.764728338 90.3665866288281
"2810" 561.8 10.6765125948852 90.3597888671568
"2811" 562 10.8707808213333 90.3338676117014
"2812" 562.2 10.7712409096393 90.214769951501
"2813" 562.4 10.8746271886451 90.2628722986996
"2814" 562.6 11.011784849194 90.4244403889319
"2815" 562.8 10.946415424 90.5521450609664
"2816" 563 10.945304188 90.5649039367187
"2817" 563.2 11.05309408 90.5994823391202
"2818" 563.4 11.119860843 90.5228366289844
"2819" 563.6 11.258302328 90.4635989915625
"2820" 563.8 11.2202863595789 90.4710695911458
"2821" 564 11.6174805214426 90.6372163579764
"2822" 564.2 11.9280745716364 90.8486306269792
"2823" 564.4 12.1976789191111 91.0786783572569
"2824" 564.6 12.5863635552464 91.1737041045516
"2825" 564.8 13.09776832 91.3982989079663
"2826" 565 13.769166528 91.7563340355903
"2827" 565.2 13.7841754298182 92.1598194394792
"2828" 565.4 13.6415546091594 92.1937709952038
"2829" 565.6 13.6973848236522 92.1045848189719
"2830" 565.8 13.8233777853134 92.0375287946782
"2831" 566 14.283352089791 91.89401559132
"2832" 566.2 15.0940568014328 92.0203072102752
"2833" 566.4 15.46840512 92.0906066009664
"2834" 566.6 16.0701689395942 92.40001402774
"2835" 566.8 17.0510454512432 93.082770363353
"2836" 567 18.1782521562353 93.4516403649449
"2837" 567.2 19.3259757993514 94.1638514455152
"2838" 567.4 20.2127708549565 94.5181857132473
"2839" 567.6 21.396690432 94.9168956993125
"2840" 567.8 23.0247264468732 96.2361187311224
"2841" 568 24.384962784 97.3894231743125
"2842" 568.2 24.9080918937971 98.6709170440444
"2843" 568.4 25.276491552 99.7190935063125
"2844" 568.6 25.3993977813333 100.947698236146
"2845" 568.8 25.078374048 102.006048489103
"2846" 569 24.310880384 103.102440931505
"2847" 569.2 23.4368407488955 103.369331331842
"2848" 569.4 22.750679927322 103.699071159762
"2849" 569.6 22.2351578784477 104.02949206729
"2850" 569.8 21.400063400258 104.524658913458
"2851" 570 20.351916928 105.303624365659
"2852" 570.2 19.608129632 105.447115490063
"2853" 570.4 19.1951917350175 105.511555436146
"2854" 570.6 19.5652457068679 106.078102428284
"2855" 570.8 19.4799306460328 106.160545503386
"2856" 571 19.3929330328276 106.207725570399
"2857" 571.2 19.7224555034838 106.168579510635
"2858" 571.4 19.657659008 106.200778494479
"2859" 571.6 19.3094196794754 106.084883460435
"2860" 571.8 19.2715283535738 105.965085225763
"2861" 572 19.038541808 106.040522084062
"2862" 572.2 19.2253864970322 106.019696135796
"2863" 572.4 18.8168324427541 105.403925073878
"2864" 572.6 18.7599954539016 105.372399222649
"2865" 572.8 18.4630711845517 105.677221591088
"2866" 573 18.4855603244912 105.821946799479
"2867" 573.2 18.6293639383703 106.017628311146
"2868" 573.4 18.894081128 106.026785820312
"2869" 573.6 19.284158795541 106.122714481911
"2870" 573.8 19.2733793666207 105.949104880485
"2871" 574 19.7410955912258 105.783964125635
"2872" 574.2 20.103000064 106.06102081612
"2873" 574.4 20.5782049861818 106.798514092812
"2874" 574.6 21.0210482828387 107.787686212006
"2875" 574.8 20.763815072 107.799679594979
"2876" 575 20.5286928617931 107.832394007037
"2877" 575.2 20.527862628 107.756410364167
"2878" 575.4 20.2549924546666 107.940705236146
"2879" 575.6 20.2068388946666 108.245192415937
"2880" 575.8 19.8240367568372 107.740943757115
"2881" 576 23.6865808299355 109.059398372087
"2882" 576.2 23.922688608 108.870192416562
"2883" 576.4 24.4596737619394 108.948863745312
"2884" 576.6 25.2596580385882 109.085124543474
"2885" 576.8 26.2476238710986 109.567646371756
"2886" 577 27.4385405354667 110.217628315346
"2887" 577.2 27.967587648 111.065247363812
"2888" 577.4 28.0695598927059 110.697115495312
"2889" 577.6 28.613586176 110.197115494813
"2890" 577.8 29.8540741750588 110.295531784504
"2891" 578 30.8309276933731 110.596656252962
"2892" 578.2 31.4001458951642 111.176449594529
"2893" 578.4 31.9538649627826 111.441262653247
"2894" 578.6 32.154114805647 112.020644908401
"2895" 578.8 32.1824404291765 112.139423189062
"2896" 579 31.9146007627541 111.973912470108
"2897" 579.2 31.9146007627541 111.973912470108
"2898" 579.4 31.984970368 112.000534300035
"2899" 579.6 31.813945856 112.13794389912
"2900" 579.8 32.035833868606 112.165646965312
"2901" 580 32.1648531763582 111.962901948932
"2902" 580.2 32.7133885057777 111.95245737691
"2903" 580.4 33.7668380090811 113.015202815718
"2904" 580.6 35.1379737557333 114.463782165746
"2905" 580.8 36.134431424 115.627884731013
"2906" 581 36.5542746369855 116.207148945639
"2907" 581.2 37.6246851603287 116.684997482333
"2908" 581.4 39.0469757629296 117.579564039573
"2909" 581.6 40.5668249938823 118.378110978107
"2910" 581.8 42.3261037207273 119.112033918646
"2911" 582 44.8394784677101 119.81918908303
"2912" 582.2 46.9760257805373 120.78035316326
"2913" 582.4 48.060004512 121.647664956812
"2914" 582.6 48.095775728 121.472002383915
"2915" 582.8 48.236532288 120.871671718505
"2916" 583 49.1376436625454 120.452360260313
"2917" 583.2 50.0540205013333 120.434294992229
"2918" 583.4 51.917964553 120.222355889453
"2919" 583.6 54.40611456 120.410133256505
"2920" 583.8 57.1543101327059 121.324943560239
"2921" 584 59.369727963 122.968750122969
"2922" 584.2 60.2405347859104 124.063935256096
"2923" 584.4 60.2800856067879 124.007138818646
"2924" 584.6 60.5135574128485 123.546765857813
"2925" 584.8 61.358006976 123.179364028505
"2926" 585 63.408607808 123.109203419812
"2927" 585.2 65.690345728 123.161612549197
"2928" 585.4 67.849741856 123.658653969812
"2929" 585.6 68.3216666833623 123.843715285494
"2930" 585.8 67.628341312 123.072855152659
"2931" 586 67.9196891390145 122.416736465784
"2932" 586.2 69.1636878273939 121.326486135312
"2933" 586.4 70.55184448 120.059752867312
"2934" 586.6 72.0446253745671 119.419847995424
"2935" 586.8 73.6872040698182 118.645833451979
"2936" 587 75.8049153136716 118.122488637066
"2937" 587.2 77.4637822032941 117.733314597371
"2938" 587.4 78.998322858 117.530048194453
"2939" 587.6 81.1543787719344 117.572903648468
"2940" 587.8 83.296028088 118.2692308875
"2941" 588 84.7304204964848 118.913898720313
"2942" 588.2 85.1893037724444 118.270375576146
"2943" 588.4 86.3728249590448 117.49103054229
"2944" 588.6 87.4445302419394 117.270542075313
"2945" 588.8 88.3449647894925 116.566805512663
"2946" 589 89.515245568 115.658653961813
"2947" 589.2 90.6231359112258 115.374534854829
"2948" 589.4 91.365188928 115.443757746701
"2949" 589.6 91.163115953 115.534855884766
"2950" 589.8 91.0283224649697 115.440705243646
"2951" 590 90.924927808 115.27281757559
"2952" 590.2 90.747791498 115.048077038125
"2953" 590.4 90.5125936993433 114.775760734753
"2954" 590.6 90.6255835995151 114.426719228646
"2955" 590.8 90.7151657164058 114.228330660494
"2956" 591 90.748156297697 114.315996617813
"2957" 591.2 90.924927808 114.247176548924
"2958" 591.4 91.2755389821935 113.941532372006
"2959" 591.6 92.0650069769552 113.329147644902
"2960" 591.8 93.4281036244706 112.184672057886
"2961" 592 95.7338093797647 111.126979749136
"2962" 592.2 97.116099808 109.927884725312
"2963" 592.4 98.151401348 109.387019340156
"2964" 592.6 99.3297678126377 108.871585950566
"2965" 592.8 101.384679900903 107.738058420393
"2966" 593 103.948240203294 106.794400559283
"2967" 593.2 105.914221222194 106.633840057006
"2968" 593.4 105.976354848 106.292648989667
"2969" 593.6 105.71427317718 105.832676650599
"2970" 593.8 106.633689159111 104.94314723559
"2971" 594 108.516455138 103.84615395
"2972" 594.2 110.797924210581 102.756668837248
"2973" 594.4 112.560259778909 102.008304297813
"2974" 594.6 113.622302722783 100.772366321508
"2975" 594.8 115.514717554849 98.750329392744
"2976" 595 116.650393981333 96.7013889855903
"2977" 595.2 117.871585615568 94.8966996790963
"2978" 595.4 118.958554624 93.2637821445458
"2979" 595.6 120.203056630222 91.7975428268403
"2980" 595.8 120.731690782648 90.298957295066
"2981" 596 121.525577131636 88.8847611611458
"2982" 596.2 121.913807392 87.6696429448125
"2983" 596.4 121.561359223652 86.8258780132473
"2984" 596.6 121.644147456 85.9553572288125
"2985" 596.8 121.140348651636 85.2717075444792
"2986" 597 121.003530216136 85.0810789638294
"2987" 597.2 121.011939158303 84.8579546303125
"2988" 597.4 121.334507925647 84.8430430712684
"2989" 597.6 121.501062592 84.7888314457356
"2990" 597.8 121.543087517091 84.9511947236458
"2991" 598 121.543087517091 85.0094697819792
"2992" 598.2 121.446029952 84.9608517333125
"2993" 598.4 121.338038365681 84.9641165844067
"2994" 598.6 121.302123705313 84.9651981331856
"2995" 598.8 121.149386269935 84.8968673305544
"2996" 599 120.506691578 84.8377404694531
"2997" 599.2 120.483570225778 84.8882021605903
"2998" 599.4 120.450748471529 84.6959842475919
"2999" 599.6 120.552807872 84.670488250351
"3000" 599.8 120.714262605576 84.7297495019792
"3001" 600 120.86514811606 84.8389065142304
"3002" 600.2 120.99137568 84.646819611274
"3003" 600.4 121.02100864 84.593565173351
"3004" 600.6 121.049137837851 84.6150259169916
"3005" 600.8 120.885900863 84.6334135461719
"3006" 601 120.96174272 84.6941568894279
"3007" 601.2 121.052796724364 84.6365094086458
"3008" 601.4 121.068421376 84.5994823331202
"3009" 601.6 121.292105325576 84.5665793386458
"3010" 601.8 121.410347498323 84.4750311018447
"3011" 602 121.724028166788 84.3742716461458
"3012" 602.2 121.736731779765 84.2321833421507
"3013" 602.4 121.220794915246 83.8214187014357
"3014" 602.6 120.892628198588 83.2536765538419
"3015" 602.8 120.965244797091 81.8334791028125
"3016" 603 121.518842368 80.0728551096586
"3017" 603.2 122.510472870029 78.4813963995516
"3018" 603.4 123.414922344812 76.8816193633922
"3019" 603.6 124.504694800239 75.4129593176632
"3020" 603.8 124.863556896 74.2905220523125
"3021" 604 125.223821294377 72.3219761035371
"3022" 604.2 125.447142152348 71.0454989562183
"3023" 604.4 125.651332951529 68.9833145486213
"3024" 604.6 125.424643409194 67.1408582760961
"3025" 604.8 125.566704704 66.0965237347356
"3026" 605 125.380686187355 65.4737903880544
"3027" 605.2 124.944121072262 64.6662201151076
"3028" 605.4 124.544367584 63.0432692938125
"3029" 605.6 124.531526634667 61.8567891061458
"3030" 605.8 124.941214065778 61.1153083639236
"3031" 606 125.008476181333 60.6024878505903
"3032" 606.2 125.218238272928 59.5683529023777
"3033" 606.4 125.665141693 58.1009615965625
"3034" 606.6 126.427455036235 56.2683824092096
"3035" 606.8 126.591915323151 55.9069056503125
"3036" 607 126.393464288 55.8602856036458
"3037" 607.2 125.780062016 55.2740385168125
"3038" 607.4 125.30932128 53.4883242293125
"3039" 607.6 124.788345621333 51.3731061119792
"3040" 607.8 124.473341083 49.6754808189062
"3041" 608 124.335855025778 47.9346001700347
"3042" 608.2 124.20524021718 45.9083386335502
"3043" 608.4 124.599744178 43.6358173513281
"3044" 608.6 124.629840153 41.9591346573437
"3045" 608.8 124.178400528 39.9674774155331
"3046" 609 123.543906560941 37.7220023001654
"3047" 609.2 122.755806784 34.9553571778125
"3048" 609.4 121.740880885183 32.7854144423195
"3049" 609.6 120.11535666829 31.0343506441893
"3050" 609.8 118.073071695324 29.1234426076717
"3051" 610 117.13697424 27.4059066208125
"3052" 610.2 116.978365243224 26.9629018639319
"3053" 610.4 116.937586752 27.1675296129663
"3054" 610.6 116.908672166788 27.3055070203125
"3055" 610.8 116.762752288 27.6201923353125
"3056" 611 116.672110292706 27.7050339643566
"3057" 611.2 116.553142673882 27.8181561364154
"3058" 611.4 116.482085824 27.8125000278125
"3059" 611.6 116.451170429176 27.8407805708272
"3060" 611.8 116.311402501731 28.0765643219916
"3061" 612 116.058416634269 28.2889638629618
"3062" 612.2 115.034973806806 28.3922933693797
"3063" 612.4 113.793043184716 28.0076779843797
"3064" 612.6 112.24637958591 27.8125000278125
"3065" 612.8 111.89405696 27.7710799094279
"3066" 613 111.923319508 27.7644231046875
"3067" 613.2 112.04681008929 27.7318548664415
"3068" 613.4 112.026708033882 27.3882918825919
"3069" 613.6 112.280877658746 27.2327066862453
"3070" 613.8 112.363198456889 26.9944292089236
"3071" 614 112.307363884066 26.8478089801896
"3072" 614.2 112.408407419803 26.885640001665
"3073" 614.4 112.326204293333 26.7996795139792
"3074" 614.6 112.351570430951 26.8225882992059
"3075" 614.8 112.376831314885 26.8288934694518
"3076" 615 112.699509034667 26.7074939217014
"3077" 615.2 112.904254125419 26.5842121853931
"3078" 615.4 112.89718374731 26.4862400795366
"3079" 615.6 113.051717930667 26.4791666931458
"3080" 615.8 113.380951451279 26.6145176810912
"3081" 616 113.783250763 26.7307692575
"3082" 616.2 114.181721472 26.7740384883125
"3083" 616.4 114.858011470222 26.9028541172569
"3084" 616.6 115.421094478345 27.1957891518642
"3085" 616.8 115.569786672516 27.979993824506
"3086" 617 116.144052001939 28.7099359261458
"3087" 617.2 117.272613511529 29.8034502560478
"3088" 617.4 118.387765383211 31.2469529023195
"3089" 617.6 119.931116960464 32.9128344810734
"3090" 617.8 121.118133983522 34.7126148452752
"3091" 618 122.427876993882 36.511595059136
"3092" 618.2 123.762986234269 38.9548651365438
"3093" 618.4 124.803020992 41.2026099313125
"3094" 618.6 124.876627148 43.7259615821875
"3095" 618.8 125.215765792 45.8234890568125
"3096" 619 125.292400796657 46.5323622738573
"3097" 619.2 125.28815488 46.439718981351
"3098" 619.4 125.157769856 46.132026673351
"3099" 619.6 125.062674993455 46.1516608853125
"3100" 619.8 124.745542456889 46.3961386300347
"3101" 620 124.567941267104 46.3773680142304
"3102" 620.2 124.613938697552 46.4175517111707
"3103" 620.4 124.700793694061 46.3847611186458
"3104" 620.6 124.823366392242 46.2449009786458
"3105" 620.8 124.795899120941 46.0195136206801
"3106" 621 124.846885243294 45.7593326249448
"3107" 621.2 124.499424261333 45.830662438993
"3108" 621.4 123.91822756203 46.1420063607229
"3109" 621.6 123.274263535761 46.9629018839319
"3110" 621.8 122.617697473753 47.6860511541139
"3111" 622 121.789712664338 49.1559453362632
"3112" 622.2 120.781622376649 50.5723753104476
"3113" 622.4 119.864120703072 51.8426003862908
"3114" 622.6 119.327273312 53.0652473058125
"3115" 622.8 119.204421036235 53.5025453023713
"3116" 623 119.360126130424 53.5992133403125
"3117" 623.2 119.536972311881 53.5071039570662
"3118" 623.4 120.214992128 53.6882396986587
"3119" 623.6 120.947734411636 54.3218240636458
"3120" 623.8 122.454192411871 55.6164702789415
"3121" 624 124.494838208 57.1043193489236
"3122" 624.2 125.489156754441 57.4278846728125
"3123" 624.4 125.612869736421 57.6033232694792
"3124" 624.6 125.591940515097 57.8187035317641
"3125" 624.8 126.04296952341 58.4682377633863
"3126" 625 126.8502352 59.6366758838125
"3127" 625.2 127.293289021134 61.4290327824394
"3128" 625.4 127.308381928 63.3473558325781
"3129" 625.6 126.898727729159 66.0287765431748
"3130" 625.8 126.114037996169 68.7117416721787
"3131" 626 125.128909929739 70.9674610520154
"3132" 626.2 124.240209575164 73.3922934143797
"3133" 626.4 124.408700162783 74.8749303981748
"3134" 626.6 124.257958583652 75.2372492391168
"3135" 626.8 124.033939848 75.1682693059375
"3136" 627 123.626823386182 75.2425700053125
"3137" 627.2 123.31434932462 75.4127167601364
"3138" 627.4 122.80533616 76.4718407358125
"3139" 627.6 121.719177872225 78.4246344229533
"3140" 627.8 121.220008574197 80.8948402759111
"3141" 628 120.936060821333 83.1446679153125
"3142" 628.2 121.445685998 83.7079327760156
"3143" 628.4 121.301225318 83.4254808526562
"3144" 628.6 121.311411648 83.185281148274
"3145" 628.8 121.343359683 83.1490385446875
"3146" 629 121.254027185778 83.2398505105903
"3147" 629.2 121.137847168 83.2581655289236
"3148" 629.4 120.838225016889 83.8442461155903
"3149" 629.6 120.965244797091 84.7355770078125
"3150" 629.8 120.807651328 86.0817308553125
"3151" 630 120.290180235463 87.6345437156483
"3152" 630.2 119.797885766788 89.2868590636458
"3153" 630.4 119.459351648 90.7451923984375
"3154" 630.6 118.513529484418 92.4680684047528
"3155" 630.8 117.245769536 94.8125000948125
"3156" 631 115.655220408 96.5838676179514
"3157" 631.2 113.590282452706 98.5138575645772
"3158" 631.4 111.583870820958 100.526476265207
"3159" 631.6 109.562378786823 102.835124537224
"3160" 631.8 107.330404206806 104.293556361469
"3161" 632 105.660914136116 105.956312814986
"3162" 632.2 105.066787603556 106.621260790382
"3163" 632.4 104.931568515879 106.431381225313
"3164" 632.6 104.54180998591 106.279779095947
"3165" 632.8 104.098366008 106.268028952422
"3166" 633 103.857598208 106.430114376218
"3167" 633.2 103.795281836235 106.607748975386
"3168" 633.4 103.713137528 106.688702029766
"3169" 633.6 103.631352910222 106.59149888559
"3170" 633.8 103.345876794269 106.647172896544
"3171" 634 103.032968493 106.796875106797
"3172" 634.2 102.958731754667 107.223922018646
"3173" 634.4 103.259631612179 107.468068419753
"3174" 634.6 103.540351224471 107.031957120607
"3175" 634.8 103.460516544 106.883506024043
"3176" 635 103.285592283151 106.658653952813
"3177" 635.2 102.707662446806 106.635691840275
"3178" 635.4 102.579340069818 106.676136470312
"3179" 635.6 102.310369067016 106.690179804042
"3180" 635.8 101.692981034667 106.945589240035
"3181" 636 100.647360874667 107.497814792812
"3182" 636.2 100.925262016955 107.634543735648
"3183" 636.4 101.326096768 107.714820010035
"3184" 636.6 101.576323303 107.361778953516
"3185" 636.8 101.741898936889 106.939484233924
"3186" 637 102.081629622237 106.489162427219
"3187" 637.2 102.607184453246 105.984000736501
"3188" 637.4 104.242826688 105.871394336641
"3189" 637.6 106.684678182194 105.486197375958
"3190" 637.8 108.463090931582 105.418699875798
"3191" 638 108.480339968 105.320861309334
"3192" 638.2 108.485922989449 105.148063092885
"3193" 638.4 108.559831559111 105.181242473924
"3194" 638.6 108.492193152 104.794748625505
"3195" 638.8 109.17263462771 103.77682563332
"3196" 639 111.165773285101 102.165900325131
"3197" 639.2 113.957284009739 100.566123288972
"3198" 639.4 115.676854616116 98.949623844769
"3199" 639.6 116.487589088 97.2905220753125
"3200" 639.8 118.143606487437 94.8872563245731
"3201" 640 120.278680877851 92.8641648460215
"3202" 640.2 120.753478573 92.6141827849219
"3203" 640.4 120.801901649194 92.4680684047528
"3204" 640.6 120.970423925183 91.6207341111224
"3205" 640.8 121.633938502493 90.2706940702038
"3206" 641 122.607300794269 88.2085965290811
"3207" 641.2 123.253014722783 86.0343506991893
"3208" 641.4 123.958475313672 83.1511912427379
"3209" 641.6 124.345242440113 80.683572670066
"3210" 641.8 124.820927134567 77.7550947964692
"3211" 642 124.846713572848 75.6213578844792
"3212" 642.2 124.73581446497 73.2553905161458
"3213" 642.4 124.790233996235 71.2174774467831
"3214" 642.6 124.257712273882 69.8543552734743
"3215" 642.8 123.670991373373 68.6448766472901
"3216" 643 123.336760044522 68.1079292765806
"3217" 643.2 123.413962763 67.9987981449219
"3218" 643.4 123.567402897836 67.9196879619928
"3219" 643.6 123.934800165647 67.7502828731801
"3220" 643.8 124.200147297032 67.210763094506
"3221" 644 124.111277383758 66.1807984344792
"3222" 644.2 124.401110743 63.8762019869531
"3223" 644.4 125.16962304 61.285872842351
"3224" 644.6 125.741061217032 58.8981079993448
"3225" 644.8 125.689128634269 56.2970006303498
"3226" 645 125.929986273 53.2632212071094
"3227" 645.2 126.182505834667 50.3399725778125
"3228" 645.4 126.763405923556 46.6525488867014
"3229" 645.6 126.634232088 45.5108173532031
"3230" 645.8 125.530887474087 45.0867475367255
"3231" 646 124.115112992 42.8454670758125
"3232" 646.2 123.05298304 39.9608516883125
"3233" 646.4 122.569505111529 36.7378394032537
"3234" 646.6 121.532110857552 34.0352325254244
"3235" 646.8 120.081858539594 30.9340161959284
"3236" 647 118.320661582118 28.6722285354596
"3237" 647.2 116.418381374061 26.5246212386458
"3238" 647.4 114.387176661333 25.5635684016319
"3239" 647.6 113.428118258 25.3605769484375
"3240" 647.8 113.668497722839 25.672301514506
"3241" 648 113.541649536 25.6290680729663
"3242" 648.2 113.656847668 25.6129807948437
"3243" 648.4 113.755484798968 25.5482320354738
"3244" 648.6 113.873538688 25.3416375544792
"3245" 648.8 113.963826613 25.1742788713281
"3246" 649 114.120325683 25.0721154096875
"3247" 649.2 114.066152928 24.7647144769792
"3248" 649.4 114.482448220903 25.1015819109577
"3249" 649.6 114.541669333 25.2944711791406
"3250" 649.8 114.691408384 25.593565114351
"3251" 650 114.793116349935 26.2554280659577
"3252" 650.2 114.895231613217 26.5806159686096
"3253" 650.4 115.050625710222 27.1607906254514
"3254" 650.6 115.191131750029 27.2216416102763
"3255" 650.8 115.319541243362 27.455755322885
"3256" 651 115.728138656 27.2026099173125
"3257" 651.2 116.401939697577 27.1407773835871
"3258" 651.4 116.432145756657 27.261409326917
"3259" 651.6 116.366193558588 27.7163461815625
"3260" 651.8 117.036752826592 28.1646127042209
"3261" 652 118.154457993915 29.0692714266857
"3262" 652.2 119.138327914667 29.7244286807835
"3263" 652.4 119.167678656 30.2905220083125
"3264" 652.6 119.936929421151 31.7534905480865
"3265" 652.8 121.682670304 34.1916209133125
"3266" 653 123.531379454197 36.479888985559
"3267" 653.2 124.575502488548 39.2034378684974
"3268" 653.4 125.323385176889 41.7334402126736
"3269" 653.6 125.96636314713 44.0388099660009
"3270" 653.8 126.442993664 46.4553571893125
"3271" 654 126.971307008 48.3554864736948
"3272" 654.2 126.971307008 48.8325669384647
"3273" 654.4 126.597577885612 49.5059558474394
"3274" 654.6 125.804920776889 49.7889957762847
"3275" 654.8 125.473799113915 49.9847644053477
"3276" 655 125.251736401623 50.125766493827
"3277" 655.2 125.117743886841 50.521530150856
"3278" 655.4 125.280901439045 50.6310993617677
"3279" 655.6 125.666129919045 50.7344288681856
"3280" 655.8 125.936005468 50.9675481278906
"3281" 656 125.946006592 51.1911982760433
"3282" 656.2 125.879826314667 51.1971154358125
"3283" 656.4 126.257501295059 52.2016403236948
"3284" 656.6 126.333092660537 53.4669202601259
"3285" 656.8 126.569801268282 55.1635293076012
"3286" 657 126.12268774771 57.9295569141169
"3287" 657.2 125.636964881623 60.3487319444067
"3288" 657.4 125.539636985313 62.9847159068423
"3289" 657.6 125.84436996203 65.0513060352006
"3290" 657.8 126.27672838497 65.9418706953125
"3291" 658 125.787295944471 66.2344457675919
"3292" 658.2 125.061913672348 67.9685758762183
"3293" 658.4 124.560877376 70.6916209498125
"3294" 658.6 124.021721780537 73.4037744706483
"3295" 658.8 124.35286994829 75.6385870321603
"3296" 659 124.3102672 78.1911983030433
"3297" 659.2 123.895228846806 80.6770236168423
"3298" 659.4 122.874863312225 82.6824892484463
"3299" 659.6 122.048313638588 84.7921380938419
"3300" 659.8 121.987413548 85.913461624375
"3301" 660 121.583857966806 86.2338548508722
"3302" 660.2 120.575381215059 87.190328141489
"3303" 660.4 118.796532057412 89.4471154740625
"3304" 660.6 117.616579590687 91.6988376347528
"3305" 660.8 116.983281635246 93.4423774624502
"3306" 661 116.871097798 93.6778847090625
"3307" 661.2 116.909369097552 93.5702498065438
"3308" 661.4 116.629403968 93.4752219869663
"3309" 661.6 116.064166313075 93.7769088193797
"3310" 661.8 115.2722144 94.4988906270433
"3311" 662 114.502367530353 95.6801471545037
"3312" 662.2 114.317135119515 96.7344115186458
"3313" 662.4 114.555096768 97.0432693278125
"3314" 662.6 114.62028928 96.6941569014279
"3315" 662.8 114.620996932776 96.1420064107229
"3316" 663 114.025295361939 95.9535257369792
"3317" 663.2 113.080083012776 96.2568169734095
"3318" 663.4 112.046621805576 96.2157634994792
"3319" 663.6 110.511544680727 96.6062063903125
"3320" 663.8 109.256816123 97.355769328125
"3321" 664 108.013396355879 98.5525933386458
"3322" 664.2 106.861176513 99.8197116382812
"3323" 664.4 107.095925118 100.336538561875
"3324" 664.6 107.252832269017 100.296202838236
"3325" 664.8 107.451057623 100.174278946328
"3326" 665 107.95287328 101.096523769736
"3327" 665.2 108.257629753 103.167067410859
"3328" 665.4 108.527034329212 105.335810128646
"3329" 665.6 108.40446163103 105.225087517813
"3330" 665.8 108.13067104 104.155695370428
"3331" 666 107.819948288 102.611034901146
"3332" 666.2 106.717627832242 102.247232036979
"3333" 666.4 104.547559664716 102.10641514229
"3334" 666.6 102.770908913672 102.588619505574
"3335" 666.8 101.216829062493 103.130225855639
"3336" 667 99.8099076572753 104.590649491436
"3337" 667.2 99.3466969744516 105.951457922329
"3338" 667.4 98.5966421005373 107.973234895574
"3339" 667.6 97.652456384 110.350961648813
"3340" 667.8 96.3569730974117 112.360011424577
"3341" 668 95.0382007340606 112.789190089479
"3342" 668.2 93.799523363 112.481971266328
"3343" 668.4 93.207512384 112.149778218659
"3344" 668.6 93.2141081073548 112.266594405071
"3345" 668.8 93.236298688 112.397359697257
"3346" 669 93.456429248 112.459410579042
"3347" 669.2 93.4136260835555 112.354624654479
"3348" 669.4 93.6154124302222 112.317994617813
"3349" 669.6 93.962729536 112.114697914312
"3350" 669.8 94.185400064 111.605399519889
"3351" 670 94.8577676317681 110.833681827668
"3352" 670.2 96.265633856 110.297707210889
"3353" 670.4 98.3896536635224 109.236151085126
"3354" 670.6 100.827517477254 108.277482886693
"3355" 670.8 103.604612340537 107.984715951842
"3356" 671 104.318609339803 108.159284471337
"3357" 671.2 104.400420157091 108.033945329479
"3358" 671.4 104.209328559304 107.416736450784
"3359" 671.6 105.794592114479 106.035685371474
"3360" 671.8 108.480339968 104.030448821979
"3361" 672 111.357879977697 103.150495441146
"3362" 672.2 112.624464525576 102.293852083646
"3363" 672.4 112.625858387104 102.27863098632
"3364" 672.6 112.77535003606 102.10641514229
"3365" 672.8 113.158911942493 101.19600065861
"3366" 673 114.961242631529 99.1529978367096
"3367" 673.2 117.185433536889 96.8295941139236
"3368" 673.4 119.059748970985 95.0168628963946
"3369" 673.6 119.850083392 94.1037088853125
"3370" 673.8 119.821232947394 93.9838287653125
"3371" 674 119.933243825778 93.6488859300347
"3372" 674.2 120.606412569791 92.2212256949767
"3373" 674.4 121.440115996657 89.7929822941558
"3374" 674.6 122.145250216889 87.4278847028125
"3375" 674.8 122.392058786064 85.2070410281351
"3376" 675 122.467097088 82.877588840274
"3377" 675.2 122.628731415273 80.8486306169792
"3378" 675.4 122.973102329212 79.6481644153125
"3379" 675.6 122.858426471529 78.9437217984007
"3380" 675.8 122.493815330623 78.5565101668289
"3381" 676 122.298858347355 78.172301567006
"3382" 676.2 122.208482164364 78.1854604511458
"3383" 676.4 122.404485511226 78.1474876711996
"3384" 676.6 122.678761088 78.0139652794792
"3385" 676.8 122.893811712 78.262204220274
"3386" 677 122.948511241443 78.2034206330584
"3387" 677.2 122.894305594667 78.2163462320625
"3388" 677.4 122.751851313 78.0889423857813
"3389" 677.6 122.538021877508 78.0836223983863
"3390" 677.8 122.538122119111 78.1116453772569
"3391" 678 122.615261888 78.0728551076587
"3392" 678.2 122.938834693161 78.5321030561996
"3393" 678.4 123.467562261333 78.7160409822569
"3394" 678.6 123.432428429017 78.9533084231515
"3395" 678.8 123.741314368 79.0077663511971
"3396" 679 123.871421583 79.0024039251562
"3397" 679.2 123.816102314667 78.722145988368
"3398" 679.4 123.328631822118 78.0330883133272
"3399" 679.6 123.94697595606 76.2625574815438
"3400" 679.8 124.790233996235 73.5760747342096
"3401" 680 125.731352838 70.9014423785937
"3402" 680.2 126.040832064 68.4752219619664
"3403" 680.4 126.417541068 66.3100962201562
"3404" 680.6 126.580241732848 64.0828963344792
"3405" 680.8 126.540757530353 61.5002828669301
"3406" 681 126.517082382328 59.1730052256483
"3407" 681.2 126.068427758 56.8810096722656
"3408" 681.4 125.878868034866 54.953717046917
"3409" 681.6 126.129730944 53.5225592251202
"3410" 681.8 126.592393748984 53.5375946310912
"3411" 682 126.5327392 53.6764053791202
"3412" 682.2 126.551057757091 53.7449009861458
"3413" 682.4 126.569568736 54.1421703838125
"3414" 682.6 126.809759580903 54.8038151912802
"3415" 682.8 126.340425584232 54.9362458743342
"3416" 683 125.747640071529 54.9052602359007
"3417" 683.2 125.272799618909 53.7041084453125
"3418" 683.4 124.763430346507 51.1534874219916
"3419" 683.6 124.54733088 48.8420858476587
"3420" 683.8 124.953169747104 46.1190442481856
"3421" 684 125.200405935761 43.7769087693797
"3422" 684.2 124.97912544 41.5103022393125
"3423" 684.4 124.151881176116 39.9139493152763
"3424" 684.6 122.705878620754 37.7456104056386
"3425" 684.8 121.491296236169 35.5264762002069
"3426" 685 120.317860832 33.7520604733125
"3427" 685.2 118.852324952242 32.2006119203125
"3428" 685.4 118.014744848 30.7031250307031
"3429" 685.6 118.016226496 29.901257426351
"3430" 685.8 118.322927632 29.9663461838125
"3431" 686 118.342189056 30.0689102864792
"3432" 686.2 118.359968832 30.1793639355048
"3433" 686.4 118.345800573 30.1923077225
"3434" 686.6 118.213378283 30.1983173378906
"3435" 686.8 117.562393223758 30.3008450186458
"3436" 687 116.768417412706 30.2333145098713
"3437" 687.2 115.012714336 29.6586538758125
"3438" 687.4 113.301361092706 28.8758484451654
"3439" 687.6 111.568004603151 27.9232226386458
"3440" 687.8 110.174212255059 26.517251157739
"3441" 688 109.371540182925 25.0168628263946
"3442" 688.2 109.47814488341 24.1618064554354
"3443" 688.4 109.629710187016 24.0546185612551
"3444" 688.6 109.677511552 23.978180497351
"3445" 688.8 109.379206421333 24.2166514283681
"3446" 689 108.388345107104 24.5289179349767
"3447" 689.2 107.071848338 24.375000024375
"3448" 689.4 105.059978009212 23.5584207694792
"3449" 689.6 103.343960234667 22.3888656857111
"3450" 689.8 101.777364416 20.8184171805817
"3451" 690 100.709559223 19.13461540375
"3452" 690.2 100.262132394667 17.0782342828125
"3453" 690.4 99.8157565368889 14.8759920783681
"3454" 690.6 99.2547820590345 12.3947281291056
"3455" 690.8 98.6349104545574 9.87429067822234
"3456" 691 97.273154496 8.56397929850481
"3457" 691.2 95.204773888 6.80066568727404
"3458" 691.4 92.9962952302222 5.36591880878472
"3459" 691.6 91.3093469844706 5.45390272038603
"3460" 691.8 88.1322266736716 4.7757606247528
"3461" 692 85.2440584698182 3.90224359364583
"3462" 692.2 84.9239058999403 3.07082376885728
"3463" 692.4 85.2646589232941 3.28195701685662
"3464" 692.6 85.4828111857778 3.9663461578125
"3465" 692.8 85.577302993 4.65144231234375
"3466" 693 85.0514442298182 5.25422494697917
"3467" 693.2 83.217167910029 5.88384894679801
"3468" 693.4 81.307357930985 6.34292480542444
"3469" 693.6 79.3547321619394 6.69944639364583
"3470" 693.8 77.5430939491765 6.31928733663603
"3471" 694 75.9161066828387 6.23061415015121
"3472" 694.2 74.4273652835555 6.01152320503472
"3473" 694.4 73.418621696 5.63498521273558
"3474" 694.6 72.1425584283279 4.7166614170748
"3475" 694.8 70.998812703 3.52764423429687
"3476" 695 70.0964268296393 2.24503468068135
"3477" 695.2 70.2930135473548 2.38446030015121
"3478" 695.4 70.514591616 3.27995562458173
"3479" 695.6 70.4955888924444 3.85035104170139
"3480" 695.8 69.6872570641194 4.79872273729011
"3481" 696 68.0888463560597 5.44166188833489
"3482" 696.2 65.6392049744516 6.2740384678125
"3483" 696.4 63.1579035591111 6.84180403614583
"3484" 696.6 60.7184289226666 6.54967949372917
"3485" 696.8 58.743731683 5.769230775
"3486" 697 58.145794112 5.16161243119712
"3487" 697.2 58.5045881102222 5.02861722114583
"3488" 697.4 58.918288338 5.84735577507812
"3489" 697.6 58.91032448 6.96042900104327
"3490" 697.8 57.42655984 8.5322802283125
"3491" 698 55.5989758952727 9.79967949697917
"3492" 698.2 53.5317776124444 11.2419871907292
"3493" 698.4 50.7427623292121 11.8742715736458
"3494" 698.6 48.3720666460328 11.9045554974027
"3495" 698.8 45.7253779034838 12.0308622949093
"3496" 699 43.063728708 12.0973557813281
"3497" 699.2 39.7491586613333 11.6458333449792
"3498" 699.4 38.368756608 11.0359432344792
"3499" 699.6 38.3238132853333 11.3894230883125
"3500" 699.8 38.9407625328485 12.1423368419792
"3501" 700 38.9635947021176 13.0726810085478
"3502" 700.2 38.5557057232941 14.396210421636
"3503" 700.4 37.17454832 16.2575549613125
"3504" 700.6 34.78909504 17.8716716155048
"3505" 700.8 32.7274446296949 18.3535691187447
"3506" 701 30.9787902666666 18.5112179672292
"3507" 701.2 28.449123248 18.5945513006458
"3508" 701.4 26.3026170988474 19.0054596017956
"3509" 701.6 24.4210397368889 19.0945513011458
"3510" 701.8 23.984917824 19.569896469274
"3511" 702 23.7645724408358 21.0673794699767
"3512" 702.2 22.552375872 23.3179945288125
"3513" 702.4 20.7277381191111 25.4010226139236
"3514" 702.6 18.9115607575082 27.4783260047797
"3515" 702.8 17.038952 29.3982988459663
"3516" 703 14.3727503215484 30.8894231078125
"3517" 703.2 13.286771043 31.2319711850781
"3518" 703.4 13.1984247938064 30.9762717431351
"3519" 703.6 13.5184622791111 31.0115232300347
"3520" 703.8 13.6768537125161 31.1623759616835
"3521" 704 14.0869356428387 31.5656017685383
"3522" 704.2 13.846212224 33.0762362968125
"3523" 704.4 13.1041887946666 35.2644231121875
"3524" 704.6 12.0294779978507 36.7505023329618
"3525" 704.8 11.8185651768889 36.9028541272569
"3526" 705 11.222187158 37.1454327294531
"3527" 705.2 9.97552306570492 37.9259931022387
"3528" 705.4 7.90413058308195 39.0546185762551
"3529" 705.6 5.759165776 40.4535256814792
"3530" 705.8 4.26074928355555 41.0969933255903
"3531" 706 4.23109280533332 40.8701923485625
"3532" 706.2 4.04489903999998 40.7355769638125
"3533" 706.4 4.71676362630507 41.1892927400159
"3534" 706.6 4.50367113890909 41.2507284794792
"3535" 706.8 3.9122092302222 41.2129884417014
"3536" 707 3.83081304865573 41.0785782251896
"3537" 707.2 4.34438311638709 41.4043114557964
"3538" 707.4 4.67825998211764 41.3984728920772
"3539" 707.6 4.94870431999999 41.8657544797356
"3540" 707.8 5.29413996799997 42.2081044378125
"3541" 708 5.67608291725372 42.4451062422155
"3542" 708.2 5.98755123199998 42.8289835593125
"3543" 708.4 6.5304365989859 43.3217091440801
"3544" 708.6 6.53586235222535 43.8038326548547
"3545" 708.8 6.82601867844774 43.8687572195289
"3546" 709 6.92594112678786 43.7915210228125
"3547" 709.2 7.04851382496968 43.6807984119792
"3548" 709.4 7.28599298292536 43.9376435571409
"3549" 709.6 7.78921135053519 44.2263678665449
"3550" 709.8 7.95348646399999 44.3036243046586
"3551" 710 7.98745379725372 44.3796642234841
"3552" 710.2 7.98823784436362 44.3859266178125
"3553" 710.4 7.95348646399999 44.3213757839663
"3554" 710.6 8.10424414799999 44.2187500442187
"3555" 710.8 8.25367305244442 44.2410714728125
"3556" 711 8.72341268441789 44.6839122146035
"3557" 711.2 8.77036839466666 45.0094697419792
"3558" 711.4 8.872108224 45.1438609918894
"3559" 711.6 8.84680261688887 45.0835623161458
"3560" 711.8 8.8072071837377 44.9247320751896
"3561" 712 8.81380101741174 45.0353507237684
"3562" 712.2 8.74066172083579 45.0914897121409
"3563" 712.4 8.70032685284848 45.1784674111458
"3564" 712.6 8.67114287709091 45.2833625161458
"3565" 712.8 8.50221915858821 45.3747172399449
"3566" 713 8.58998363022221 45.9809982144792
"3567" 713.2 8.97745130997183 47.010766569221
"3568" 713.4 9.11890844799998 48.3784341143125
"3569" 713.6 9.06306650447058 49.3905543480331
"3570" 713.8 8.56242167785073 49.8216848948274
"3571" 714 8.07201830399999 50.3864645474279
"3572" 714.2 7.56825798399999 51.185281116274
"3573" 714.4 7.08700019299999 52.5781250525781
"3574" 714.6 7.03875679426863 54.1443025799767
"3575" 714.8 6.66196735896773 55.3931452166835
"3576" 715 5.98548750799999 56.4483173641406
"3577" 715.2 5.23910732799999 57.0252404416406
"3578" 715.4 4.98228834133331 56.9214744158958
"3579" 715.6 5.00921291251611 56.9129963348286
"3580" 715.8 5.28260086606451 56.9191998087802
"3581" 716 5.74663056355554 56.8295940739236
"3582" 716.2 6.31269489521311 56.9234710531404
"3583" 716.4 6.90465399152939 57.574943496489
"3584" 716.6 7.22274651605968 58.2430396678871
"3585" 716.8 7.29365922133331 58.5351107811458
"3586" 717 7.354989128597 58.5989524122155
"3587" 717.2 7.61668935299999 58.6778846740625
"3588" 717.4 8.04660579587878 59.0071387536458
"3589" 717.6 8.32668484680595 59.2705942039319
"3590" 717.8 8.68916827388233 59.8543552634743
"3591" 718 9.01190053688887 60.4925977405903
"3592" 718.2 8.99508500799999 61.2319712150781
"3593" 718.4 8.7550815502222 62.4706197205903
"3594" 718.6 8.66698787037286 63.575211927982
"3595" 718.8 8.57332624110343 64.0193966157435
"3596" 719 8.11589420283869 64.2889268632964
"3597" 719.2 7.983119424 64.4101332005048
"3598" 719.4 7.76235387199999 64.4599359618958
"3599" 719.6 7.57533165832257 64.518455399506
"3600" 719.8 7.42417378832786 64.4959805184682
"3601" 720 6.91895610963933 64.5022856887141
"3602" 720.2 6.337008496 64.8060898083958
"3603" 720.4 5.12619553213791 65.0737732746228
"3604" 720.6 3.31296492799999 65.0289277051854
"3605" 720.8 2.81673841138983 65.1658247066261
"3606" 721 1.98098848867796 65.113673467982
"3607" 721.2 1.60154004144261 65.0571406703535
"3608" 721.4 2.00441104355553 65.4132326661458
"3609" 721.6 2.24900055466665 65.5292277822569
"3610" 721.8 2.67962318969491 66.0458768587447
"3611" 722 3.30675156541935 66.7827233918448
"3612" 722.2 4.38490504626086 68.1079292765806
"3613" 722.4 5.16206163199999 69.1696429263125
"3614" 722.6 6.15732315704108 69.4826792054152
"3615" 722.8 6.6088085902222 70.4300214379514
"3616" 723 7.19735210133331 71.6426282767708
"3617" 723.2 7.53348283388233 73.4742647793566
"3618" 723.4 7.37798784382088 74.3394805565438
"3619" 723.6 6.71788762219353 74.5804901490222
"3620" 723.8 6.42878351623527 74.6733598031801
"3621" 724 6.49401828557574 74.5957168578125
"3622" 724.2 7.18970867911109 74.381486643368
"3623" 724.4 7.45848334710446 73.9835678122155
"3624" 724.6 7.84079532336231 73.7991221473777
"3625" 724.8 8.65591645495651 74.5014632852038
"3626" 725 9.25098678399999 74.5872253493125
"3627" 725.2 9.96852774399999 74.4811391277356
"3628" 725.4 11.0239550026666 74.3189103307292
"3629" 725.6 11.853184 74.5048077668125
"3630" 725.8 13.2382634127059 74.8317308440625
"3631" 726 14.028243264 75.6290681229663
"3632" 726.2 14.798276896 76.1366759003125
"3633" 726.4 15.8387273231515 76.3672786311458
"3634" 726.6 16.6841212015484 76.1499690587802
"3635" 726.8 17.0879897692903 75.6971154603125
"3636" 727 16.9396062459661 75.4200620050159
"3637" 727.2 16.9916333368889 75.0286172911458
"3638" 727.4 17.0283217635555 74.5890568511458
"3639" 727.6 17.4670048867097 74.1152296026512
"3640" 727.8 18.2105712283279 73.3799653949436
"3641" 728 20.085220288 72.4870562855048
"3642" 728.2 21.9618124925902 71.6019073855994
"3643" 728.4 23.092039698 70.4447116089062
"3644" 728.6 24.229667553 69.0504808382812
"3645" 728.8 25.4779767250149 67.4393657390812
"3646" 729 26.498904068 65.6850962195312
"3647" 729.2 26.4939358435555 64.1800214317014
"3648" 729.4 26.2738052835555 63.1604854111458
"3649" 729.6 25.668069952 62.6349852697356
"3650" 729.8 24.749448192 61.4515533158894
"3651" 730 23.698498263082 59.5716425564191
"3652" 730.2 22.622542488 56.92307698
"3653" 730.4 22.1954756689836 54.3572667630584
"3654" 730.6 21.8614287560597 51.2051521752006
"3655" 730.8 21.7122109013333 48.2947955305903
"3656" 731 21.3366056152131 45.5804697807633
"3657" 731.2 20.5852091403636 43.0992133298125
"3658" 731.4 20.529714688 39.824334359351
"3659" 731.6 20.4966812243934 36.7595366067469
"3660" 731.8 20.774649623 33.9362981108594
"3661" 732 21.623356118 31.5564904161719
"3662" 732.2 22.8740110791111 28.4840507000347
"3663" 732.4 23.9005853345574 25.4228405046158
"3664" 732.6 24.83242048 22.4101331585048
"3665" 732.8 26.2656827214328 19.7757606397528
"3666" 733 28.518760704 17.4042159937356
"3667" 733.2 31.253703318303 15.5747377778125
"3668" 733.4 33.8019351112258 14.4688275578931
"3669" 733.6 36.1083718503529 13.5138574795772
"3670" 733.8 37.6858515752727 11.9966491961458
"3671" 734 38.976695303 10.528846164375
"3672" 734.2 39.8913263146666 9.85767705503472
"3673" 734.4 40.6973765244179 9.63798795452891
"3674" 734.6 41.469845872 9.62660257372917
"3675" 734.8 42.2516150968889 9.77220696947916
"3676" 735 43.3583826346666 9.2410714378125
"3677" 735.2 44.06421152 8.64681953527404
"3678" 735.4 44.9239559889836 7.7872793268289
"3679" 735.6 45.3836429615484 7.15493176894153
"3680" 735.8 46.3736738364746 6.29359518230403
"3681" 736 47.6272987205424 4.72905802298199
"3682" 736.2 49.285539072 4.02551775550481
"3683" 736.4 50.7777831001212 3.08056527114583
"3684" 736.6 53.0447190234838 2.09910049837701
"3685" 736.8 54.856535552 1.97916666864583
"3686" 737 56.089266688 2.0432692328125
"3687" 737.2 56.4133477902222 1.95779914725694
"3688" 737.4 56.455855080258 1.93160670168347
"3689" 737.6 56.450418388 1.9471153865625
"3690" 737.8 56.3812947292903 2.08049007652218
"3691" 738 56.384207243 2.13341346367187
"3692" 738.2 56.42115584 2.13202662935096
"3693" 738.4 56.6087414564848 2.5677447578125
"3694" 738.6 57.064376278 2.836538464375
"3695" 738.8 56.859723648 2.74314313010758
"3696" 739 57.028261108 2.80649038742187
"3697" 739.2 57.052337888 2.81891025922917
"3698" 739.4 57.0490732398644 2.71471643035487
"3699" 739.6 57.264213552 2.76121795147917
"3700" 739.8 57.2512673489836 2.77466898133709
"3701" 740 57.3816461047742 2.8621277944254
"3702" 740.2 57.5438362935172 2.76608090462285
"3703" 740.4 57.7059632598033 2.74944830035349
"3704" 740.6 57.6790985102222 2.76365995392361
"3705" 740.8 57.6364958289836 2.7998896623207
"3706" 741 57.7606612221935 2.8621277944254
"3707" 741.2 57.6985275963871 3.01101116926411
"3708" 741.4 57.7544478596129 3.30877791894153
"3709" 741.6 58.2568955978507 3.83431401072295
"3710" 741.8 58.7113056970322 3.94153226200605
"3711" 742 59.2750450702222 3.93582112725694
"3712" 742.2 60.0902361644912 3.6627024328125
"3713" 742.4 61.6108749013333 3.51762820864583
"3714" 742.6 63.1307380847213 3.35474464396004
"3715" 742.8 64.845052987661 3.07325619603284
"3716" 743 66.490435648 2.77990547865996
"3717" 743.2 68.0103371054545 2.2950174848125
"3718" 743.4 68.4923606998033 2.09371059477971
"3719" 743.6 68.457852528 2.3042582440625
"3720" 743.8 68.8396978539016 2.44680012855021
"3721" 744 70.0031970418983 2.62345176272775
"3722" 744.2 71.5868189817705 3.15928436633709
"3723" 744.4 73.589646208 3.78319597447916
"3724" 744.6 75.5585917724444 3.78319597447916
"3725" 744.8 77.4632339654193 3.0544354869254
"3726" 745 77.9253010293333 2.82532051564583
"3727" 745.2 77.9053637658947 3.0554149828125
"3728" 745.4 78.1648173808813 3.47090939069386
"3729" 745.6 78.9094680746666 3.79540598670139
"3730" 745.8 79.4871604322623 4.10505990322234
"3731" 746 80.688856768 4.39980159170139
"3732" 746.2 82.2906401231515 4.81716200947917
"3733" 746.4 84.179369623082 5.26521122846824
"3734" 746.6 86.271918096 5.94070513414583
"3735" 746.8 88.3979372401311 6.70909521477971
"3736" 747 90.8530303267097 7.61398884136089
"3737" 747.2 92.7565975093333 7.6586538538125
"3738" 747.4 94.2791205781695 7.70167862569385
"3739" 747.6 95.1189942669473 8.10939609447916
"3740" 747.8 95.370533258 8.6538461625
"3741" 748 96.372312512 9.3687130271202
"3742" 748.2 97.4205545744516 10.2132444270867
"3743" 748.4 98.9255063049697 11.0059732044792
"3744" 748.6 100.278701361548 12.1301178781351
"3745" 748.8 101.955914759111 13.2154304161458
"3746" 749 103.242475312516 14.326147657006
"3747" 749.2 104.628055168 15.1706336847797
"3748" 749.4 106.25738218177 15.7380990069109
"3749" 749.6 107.532555612444 16.3961386000347
"3750" 749.8 108.510913656889 17.5194597244792
"3751" 750 109.557775873 19.2427884807813
"3752" 750.2 111.06433408 21.2267012046587
"3753" 750.4 112.522081397508 22.6422604261732
"3754" 750.6 114.145093190295 23.6573928357633
"3755" 750.8 115.352318982194 24.6859491561996
"3756" 751 116.506985838164 25.9461696350256
"3757" 751.2 117.493463452444 27.1958944105903
"3758" 751.4 118.453477283556 29.1311813478125
"3759" 751.6 119.306985159642 31.4290327524394
"3760" 751.8 120.095562319515 34.0654137869792
"3761" 752 120.909977643 35.528846189375
"3762" 752.2 121.560328512 35.9663461898125
"3763" 752.4 121.369705995541 35.8957282830584
"3764" 752.6 121.391513243 36.009615420625
"3765" 752.8 121.224455912918 35.9461696450256
"3766" 753 121.211224021333 35.9260531494792
"3767" 753.2 121.168420856889 35.9687881922569
"3768" 753.4 121.155599632516 35.9266439565222
"3769" 753.6 121.140348651636 35.9418706653125
"3770" 753.8 120.988935318588 36.0138575020772
"3771" 754 120.755904218746 36.0042336754991
"3772" 754.2 120.790140942545 36.1283508519792
"3773" 754.4 120.740389212444 36.2129884367014
"3774" 754.6 120.651152258 36.0516827283594
"3775" 754.8 120.404078634667 36.0115232350347
"3776" 755 120.404078634667 36.0115232350347
"3777" 755.2 120.477455488 35.9016331250347
"3778" 755.4 120.466629394885 35.9587799855174
"3779" 755.6 120.523466383738 35.9461696450256
"3780" 755.8 120.611879477508 35.7759300483863
"3781" 756 120.813966548984 35.731793856665
"3782" 756.2 120.90706512929 35.8025744774899
"3783" 756.4 120.956772029935 35.5420285715222
"3784" 756.6 120.860786290759 35.3257626347953
"3785" 756.8 120.857358228645 35.4613834101512
"3786" 757 120.955816128 35.5817308048125
"3787" 757.2 120.985891370985 35.4072187495289
"3788" 757.4 120.986308014377 35.5382525438995
"3789" 757.6 120.967245984 35.6311813543125
"3790" 757.8 120.9342264 35.6311813543125
"3791" 758 120.972749248 35.7630494863125
"3792" 758.2 121.243127001043 36.1514075054937
"3793" 758.4 121.526361178746 36.7677239173647
"3794" 758.6 122.043832271284 37.7608352846035
"3795" 758.8 122.814289231284 38.9663461928125
"3796" 759 123.504250688 40.5661232289719
"3797" 759.2 124.11838304742 42.9574275791893
"3798" 759.4 124.754847492638 44.6073718394792
"3799" 759.6 125.210262528 45.9138431472569
"3800" 759.8 125.254774222118 46.5059389605331
"3801" 760 125.105356558 46.9290865853906
"3802" 760.2 125.165548508 47.5120192782812
"3803" 760.4 125.4955856 47.877588805274
"3804" 760.6 125.747274579613 47.868331313377
"3805" 760.8 125.701256863 47.8605769709375
"3806" 761 125.585727152516 47.7752792041028
"3807" 761.2 125.479310990222 47.5988248339236
"3808" 761.4 125.394277918 47.5661058167969
"3809" 761.6 125.305934656 47.3450444260433
"3810" 761.8 125.144390125576 47.1773019119792
"3811" 762 125.141471728 47.1875000471875
"3812" 762.2 125.117394948 47.1574519702344
"3813" 762.4 125.075260583 47.0612981239844
"3814" 762.6 124.990131968 47.0798993144792
"3815" 762.8 125.033311424 46.9130917628894
"3816" 763 124.884173601433 46.8710534337826
"3817" 763.2 124.826676813373 46.8653129056483
"3818" 763.4 124.754847492638 46.9708055096241
"3819" 763.6 124.405092672 47.1024408755048
"3820" 763.8 124.335855025778 46.9883242228125
"3821" 764 123.901152758303 47.1598193944792
"3822" 764.2 123.545108254061 47.4511946861458
"3823" 764.4 123.276369051944 48.0725217165449
"3824" 764.6 122.683546534956 48.7601031702763
"3825" 764.8 121.67577184631 50.1039410035167
"3826" 765 121.595357324418 51.1133037250513
"3827" 765.2 121.915183208 52.3377404369531
"3828" 765.4 122.471391719884 53.191541301798
"3829" 765.6 123.113003013 54.278846208125
"3830" 765.8 123.674204429176 55.8328620467831
"3831" 766 124.239686877091 57.7250874703125
"3832" 766.2 124.757680667701 59.6953932858722
"3833" 766.4 125.021817427394 61.8451340944792
"3834" 766.6 124.893407934061 64.6714744236458
"3835" 766.8 124.452947690985 67.0260477134095
"3836" 767 124.130965677851 69.6781717114692
"3837" 767.2 123.825274421333 72.4162296761458
"3838" 767.4 123.412255827104 74.1730052406483
"3839" 767.6 123.107169024 74.5817308438125
"3840" 767.8 123.342703260903 74.6921526801512
"3841" 768 123.755232879515 74.9162296786458
"3842" 768.2 123.921055272918 74.8427648919928
"3843" 768.4 123.711681408 74.9130917908894
"3844" 768.6 123.612596198 74.8437500748437
"3845" 768.8 123.395905178 74.8617789210156
"3846" 769 122.671477356235 75.5048077678125
"3847" 769.2 122.106244107355 76.5904157093448
"3848" 769.4 121.480363748299 78.1339696533349
"3849" 769.6 121.108611078 79.6754808489062
"3850" 769.8 120.374269288 82.0973558513281
"3851" 770 119.831739178667 84.1971154688125
"3852" 770.2 119.197741262328 86.6069891796035
"3853" 770.4 117.569324418 89.2668270123437
"3854" 770.6 116.350854144 91.7947486125048
"3855" 770.8 114.063278088597 94.184486316917
"3856" 771 111.584499893797 96.3743730060734
"3857" 771.2 109.419334388 97.355769328125
"3858" 771.4 108.510913656889 97.7392400244792
"3859" 771.6 108.539605888 97.978180571351
"3860" 771.8 108.821361901115 98.0520965671568
"3861" 772 109.292931293 97.9927885595312
"3862" 772.2 109.924946768 97.9791667646458
"3863" 772.4 110.174122332444 97.6720849572569
"3864" 772.6 110.702282808 97.4210165809375
"3865" 772.8 110.940395524491 97.0432693278125
"3866" 773 111.376195438345 97.1095823252263
"3867" 773.2 111.235702994441 96.2284062239989
"3868" 773.4 112.013814991448 95.6308024828987
"3869" 773.6 114.681886973902 94.6977459963371
"3870" 773.8 117.551849335742 93.4638648577318
"3871" 774 117.542682079475 93.3169137124846
"3872" 774.2 117.690263936 93.3213758329664
"3873" 774.4 117.147980768 93.2932693240625
"3874" 774.6 116.41939646887 92.6619984204212
"3875" 774.8 116.765627127403 90.8320178864692
"3876" 775 117.266948386823 87.9086539340625
"3877" 775.2 118.969060855273 84.9686772411458
"3878" 775.4 120.770371152516 82.837313978619
"3879" 775.6 122.110090474667 82.3057845755903
"3880" 775.8 122.079516785778 82.3424146122569
"3881" 776 121.694288305778 82.3668346367014
"3882" 776.2 121.283521803294 81.4889706697243
"3883" 776.4 121.146882377552 79.9307549593797
"3884" 776.6 121.093654290424 77.9581877236458
"3885" 776.8 121.25807232 75.978180549351
"3886" 777 121.721752805966 74.9181063330667
"3887" 777.2 122.220155754667 74.2676282793958
"3888" 777.4 122.990612714667 72.6394231495625
"3889" 777.6 123.718266510222 70.2789225367014
"3890" 777.8 124.082093408 68.1009616065625
"3891" 778 124.498945121433 66.7103186660215
"3892" 778.2 124.504602063484 66.4353288505544
"3893" 778.4 124.525411896889 66.4205586744792
"3894" 778.6 124.589310906667 66.4983975023958
"3895" 778.8 124.647095178667 66.5304487844792
"3896" 779 124.692038501333 66.6522436563958
"3897" 779.2 124.561996683932 66.678210627304
"3898" 779.4 124.413642509639 66.6019073805994
"3899" 779.6 124.347768221793 66.7183356104849
"3900" 779.8 124.288465808 66.6792583084375
"3901" 780 124.262280922839 66.7455025481351
"3902" 780.2 123.955897871448 66.8973807035022
"3903" 780.4 123.827567448 66.9608517153125
"3904" 780.6 123.524887928 67.0570055615625
"3905" 780.8 123.412840540203 66.9845991543379
"3906" 781 123.36942072 66.6330128871458
"3907" 781.2 123.255716184774 66.410514954748
"3908" 781.4 122.932828442667 66.1137821173958
"3909" 781.6 122.304358701115 65.5678594602715
"3910" 781.8 122.172274248678 65.3092406128972
"3911" 782 122.002512545627 65.3027217080667
"3912" 782.2 121.737513176276 65.4650199593642
"3913" 782.4 121.806633657492 65.5765157109481
"3914" 782.6 121.847768224 65.5048077578125
"3915" 782.8 121.767343330807 65.6734987161458
"3916" 783 121.828168880281 65.9838900794792
"3917" 783.2 121.497007555368 66.0716093778125
"3918" 783.4 121.212467696814 66.293595242304
"3919" 783.6 120.87523527186 66.4224865711458
"3920" 783.8 120.570093765333 66.4342949382292
"3921" 784 119.612790110373 65.9415743814566
"3922" 784.2 118.153855132444 65.3704976233681
"3923" 784.4 117.100616610623 64.0293979202715
"3924" 784.6 116.714598728 62.8605769859375
"3925" 784.8 116.986942632918 61.8667245259272
"3926" 785 117.854232981333 60.6085928567014
"3927" 785.2 119.220244315586 58.6347812257435
"3928" 785.4 121.160233326644 56.9780802395074
"3929" 785.6 123.644333771636 55.8754371188125
"3930" 785.8 125.272174248 56.7135989578125
"3931" 786 125.143000412444 57.4278846728125
"3932" 786.2 124.37412144929 57.5581576257964
"3933" 786.4 123.97572435009 58.5472876590065
"3934" 786.6 123.86073077397 60.7803531032603
"3935" 786.8 124.044720495761 63.363590763708
"3936" 787 123.889479168 65.8894231428125
"3937" 787.2 123.407943568 68.3954327607031
"3938" 787.4 122.469308502925 71.1362658575886
"3939" 787.6 122.008657765647 73.5704186256066
"3940" 787.8 122.214041016889 76.2862485500347
"3941" 788 122.137893423 79.3449520024219
"3942" 788.2 122.030598883556 81.9150641844791
"3943" 788.4 120.855064064 84.3864645814279
"3944" 788.6 119.244724352 87.1971154718125
"3945" 788.8 117.96031038887 89.7801701009284
"3946" 789 118.078032384 90.7575550358125
"3947" 789.2 118.224725945705 89.8553752474846
"3948" 789.4 118.123281443556 89.0090812855903
"3949" 789.6 117.915562888597 88.7883898706483
"3950" 789.8 117.178687385971 88.6151756738994
"3951" 790 115.930066112 88.8302515681202
"3952" 790.2 114.165378445576 89.2518940286458
"3953" 790.4 112.280093611636 90.0327798103125
"3954" 790.6 110.435666343758 90.5805653586458
"3955" 790.8 109.128502172444 91.689178968368
"3956" 791 108.156258865778 92.6537699339236
"3957" 791.2 108.010842758 92.6802885542187
"3958" 791.4 107.983270961548 92.5023263952318
"3959" 791.6 107.344580139034 92.7660809946228
"3960" 791.8 106.423899699765 93.6100114058272
"3961" 792 105.143668672 94.6113166626587
"3962" 792.2 103.484043318303 95.8486306319791
"3963" 792.4 102.299435251582 97.0834530247528
"3964" 792.6 100.127302426667 98.7035257397292
"3965" 792.8 98.1900701158788 99.8055070928125
"3966" 793 96.3748268237576 101.309003597813
"3967" 793.2 94.985843810388 102.324555211395
"3968" 793.4 93.4767044311578 103.264591871146
"3969" 793.6 92.3068585457778 105.223977516701
"3970" 793.8 91.042732053 106.724759722109
"3971" 794 90.6651015732459 106.715400485026
"3972" 794.2 90.4188079548852 106.545160888386
"3973" 794.4 90.292052448 105.978708897187
"3974" 794.6 90.1136401796129 105.771557177732
"3975" 794.8 88.9952349150967 105.57304601128
"3976" 795 86.730718900459 105.561554330026
"3977" 795.2 84.6227416893793 105.823110185399
"3978" 795.4 81.918836272 106.331730875562
"3979" 795.6 79.2837492015484 107.427884722812
"3980" 795.8 77.9253010293333 108.825320621646
"3981" 796 77.958391168 108.995932061659
"3982" 796.2 77.9188805546666 108.972451268924
"3983" 796.4 78.1070668811034 108.614887376519
"3984" 796.6 77.8944216035555 107.781975077257
"3985" 796.8 77.0491980770909 106.967511761979
"3986" 797 75.362543872 105.563979395505
"3987" 797.2 73.3428331558788 104.484994276979
"3988" 797.4 70.5664015009032 103.953939309909
"3989" 797.6 67.4783602983226 103.823666356925
"3990" 797.8 64.3488264710508 104.44222631044
"3991" 798 61.4891072783448 105.279343606606
"3992" 798.2 58.2453035034838 106.168579510635
"3993" 798.4 55.8459644901052 107.380651254479
"3994" 798.6 53.5189717476721 108.764580814944
"3995" 798.8 51.2975650683508 109.418438031146
"3996" 799 48.73140272 109.363782160646
"3997" 799.2 45.7877257831724 109.125497456606
"3998" 799.4 43.395988272 109.447115494062
"3999" 799.6 40.3624829518596 109.951501459479
"4000" 799.8 37.807237128678 110.511326707643
"4001" 800 35.479543008 111.459936008896
"4002" 800.2 33.8788522548965 111.890749448761
"4003" 800.4 33.7662900311579 111.800354362812
"4004" 800.6 33.746014848 111.758123453933
"4005" 800.8 33.8406323694035 111.732877979479
"4006" 801 33.8744243413333 112.113782163396
"4007" 801.2 33.9257881386666 112.107371906979
"4008" 801.4 34.0442562518709 111.981234603296
"4009" 801.6 33.856080128 111.720467144687
"4010" 801.8 33.2516382986666 111.254807803562
"4011" 802 31.091549853 110.504807802812
"4012" 802.2 28.8832031656811 108.910604902668
"4013" 802.4 28.115752448 107.806582948043
"4014" 802.6 27.7691366128485 107.864947660312
"4015" 802.8 27.742377152 107.836168746889
"4016" 803 27.696723873 107.932692415625
"4017" 803.2 27.0842188921379 108.382791885571
"4018" 803.4 24.9445234744407 108.868562690355
"4019" 803.6 22.441966638 109.008413570547
"4020" 803.8 22.516604656 108.902243698646
"4021" 804 22.3986706739649 108.682945452812
"4022" 804.2 22.5680737070164 108.802411836419
"4023" 804.4 22.923502238 108.713942416406
"4024" 804.6 23.2413516694925 108.518585068335
"4025" 804.8 23.415964992 108.285872889351
"4026" 805 22.667944416 107.153159447812
"4027" 805.2 21.1244317324444 104.612713779826
"4028" 805.4 19.5901523029333 102.550961641012
"4029" 805.6 17.7841565245217 101.46913332332
"4030" 805.8 16.928384018 101.358173178281
"4031" 806 16.3193231002034 101.443530088406
"4032" 806.2 15.7904501022373 101.873777807219
"4033" 806.4 15.60175344 101.684294973479
"4034" 806.6 15.3171814338064 101.348480250232
"4035" 806.8 15.7552698641194 101.302741203484
"4036" 807 16.1188934904242 101.070075858646
"4037" 807.2 15.9194273604638 100.777940457523
"4038" 807.4 15.598790144 99.5639793895048
"4039" 807.6 15.17207552 98.2799557195817
"4040" 807.8 14.7950735035224 96.4118112330364
"4041" 808 14.9038100762353 94.9391969275184
"4042" 808.2 14.9456976649697 94.6365094186458
"4043" 808.4 14.9748816407273 94.6947844769792
"4044" 808.6 15.089103232 94.7296598580433
"4045" 808.8 15.035763904 94.7059912189664
"4046" 809 14.929085248 94.6349853017356
"4047" 809.2 14.7536393102222 94.216651498368
"4048" 809.4 14.585342912 93.877588851274
"4049" 809.6 14.6677322565246 93.7645807999436
"4050" 809.8 14.5650863512836 93.6046929753498
"4051" 810 15.0423096921791 93.1684128371408
"4052" 810.2 15.543969168 92.9507212467969
"4053" 810.4 16.1841282597647 92.9312783734743
"4054" 810.6 16.6317659824262 92.8314156035502
"4055" 810.8 16.7039668671045 92.6747274175886
"4056" 811 16.8332419034838 92.2852048069254
"4057" 811.2 17.080695821913 91.7757107941168
"4058" 811.4 17.7237655319436 91.2469529623195
"4059" 811.6 17.8699320358788 90.9010781794792
"4060" 811.8 17.8826510223283 90.4072188045289
"4061" 812 17.999800728 89.9879808592188
"4062" 812.2 18.4127539849697 89.2460665228125
"4063" 812.4 19.2093048527059 88.632635835239
"4064" 812.6 19.9886886758788 87.9407052161458
"4065" 812.8 20.106518978 87.8245193185937
"4066" 813 20.215605312 87.7829142889664
"4067" 813.2 20.269037243 87.6562500876562
"4068" 813.4 20.317190803 87.6802885492187
"4069" 813.6 20.371363558 87.7584135492969
"4070" 813.8 20.401459533 87.8305289339844
"4071" 814 20.8072297102222 88.0444903200347
"4072" 814.2 21.033475008 88.177558758321
"4073" 814.4 21.1551261069474 88.1836201961458
"4074" 814.6 21.2004073493333 88.2804488062291
"4075" 814.8 21.4064740124444 88.0811203567014
"4076" 815 21.6610246286451 87.4154777549093
"4077" 815.2 22.0607509546666 87.0921093667014
"4078" 815.4 22.082481792 86.9367604419663
"4079" 815.6 22.4459794346666 86.8173840917014
"4080" 815.8 22.6438563588197 86.6964849542879
"4081" 816 22.8678963413333 86.4816087555903
"4082" 816.2 22.852938752 86.1201923938125
"4083" 816.4 23.055924528 85.6069712394531
"4084" 816.6 23.6227156112787 83.8654635138781
"4085" 816.8 23.8462543857778 82.4950397650347
"4086" 817 24.2762938545671 80.9640500235588
"4087" 817.2 24.157437213 79.567307771875
"4088" 817.4 23.3203869368889 78.7404610067014
"4089" 817.6 22.4985105910303 78.3894231553125
"4090" 817.8 21.6930328601212 77.7891900544792
"4091" 818 20.4657698795789 77.4548752461458
"4092" 818.2 19.492561088 77.4402916407157
"4093" 818.4 18.474457248 77.4828297478125
"4094" 818.6 17.181190208 78.0048077703125
"4095" 818.8 15.3601101207273 78.0922203578125
"4096" 819 13.1467973992727 77.7985140638125
"4097" 819.2 10.351546308339 76.8998534015413
"4098" 819.4 7.89357232299999 75.8834135374219
"4099" 819.6 7.40522812537704 75.3030423199436
"4100" 819.8 7.40280729066666 75.2676282803958
"4101" 820 7.57493715911109 75.4315476944791
"4102" 820.2 8.29923215504224 75.1472779733054
"4103" 820.4 8.84068787911109 73.9358211972569
"4104" 820.6 9.5091751274366 71.8536701693618
"4105" 820.8 10.137012288 69.8070055643125
"4106" 821 10.2357473185882 68.0274321947243
"4107" 821.2 10.0391764835555 66.2984585522569
"4108" 821.4 9.642565184 64.6586539108125
"4109" 821.6 8.64301143816392 62.7620587008453
"4110" 821.8 7.32058379251611 61.0755273563609
"4111" 822 5.94121729961289 58.9787531607157
"4112" 822.2 5.26874028799999 57.2740385188125
"4113" 822.4 4.31578192355553 56.2923535361458
"4114" 822.6 2.90814855918642 55.0419655048464
"4115" 822.8 1.67885056929031 54.3757754886189
"4116" 823 1.64146508257626 54.357480497643
"4117" 823.2 1.75427123199998 54.262204196274
"4118" 823.4 1.96195237138028 53.7984155467562
"4119" 823.6 2.02328697321739 52.444607075856
"4120" 823.8 1.85960293527272 50.6971154353125
"4121" 824 1.51740845342371 50.2049381206091
"4122" 824.2 1.29051540799999 50.2300824678125
"4123" 824.4 1.7986184893793 49.8549403681573
"4124" 824.6 1.60797221096295 50.0347222722569
"4125" 824.8 1.32378514036361 50.2041084418125
"4126" 825 1.33688550281481 50.3338675717014
"4127" 825.2 1.34764675037286 50.0810789288294
"4128" 825.4 1.20796644799998 50.5460165340625
"4129" 825.6 1.29576852363635 50.4138986518125
"4130" 825.8 1.64157039380643 50.1450062536189
"4131" 826 1.7909966709508 50.0508354851076
"4132" 826.2 1.63080056533332 49.7099359471458
"4133" 826.4 1.62438009066666 49.6394231265625
"4134" 826.6 1.91049249299999 49.7415865882031
"4135" 826.8 2.20543304799999 49.9158654345312
"4136" 827 2.83574158710446 49.2189294407229
"4137" 827.2 3.68013582299999 48.3473558175781
"4138" 827.4 5.69924134577775 47.1875000471875
"4139" 827.6 7.20027049890909 46.6936189278125
"4140" 827.8 8.13623658169861 46.0843651672645
"4141" 828 9.11852089419717 45.8406690599252
"4142" 828.2 9.921115008 45.9071746021202
"4143" 828.4 10.6381428431515 46.2157634494792
"4144" 828.6 11.782064896 45.8361686848894
"4145" 828.8 13.1476214174117 45.5613688238419
"4146" 829 14.743416233 45.4266827377344
"4147" 829.2 16.3080056533333 45.7035256867292
"4148" 829.4 17.6354148336716 46.2108926983349
"4149" 829.6 18.6427923821176 47.0489253864154
"4150" 829.8 19.1464137581449 47.444607070856
"4151" 830 19.9180373196418 47.7321326539319
"4152" 830.2 20.8160073176774 48.0296216361189
"4153" 830.4 21.667620352 48.1201923558125
"4154" 830.6 22.0396687990448 48.6276550428871
"4155" 830.8 22.261390788 49.0504808182812
"4156" 831 22.005436096 49.7000740141971
"4157" 831.2 21.9615254370909 50.5106352486458
"4158" 831.4 22.0782613401212 51.6353438744792
"4159" 831.6 22.2942227607273 52.2297494694792
"4160" 831.8 22.7443426691765 53.0274321797243
"4161" 832 23.344845888 53.9889706422243
"4162" 832.2 24.12122944 54.6349852617356
"4163" 832.4 24.6247985796129 54.8038151912802
"4164" 832.6 24.9168266209032 54.872053404748
"4165" 832.8 25.2882373244179 55.2292623973647
"4166" 833 26.2870981917681 56.5025780944067
"4167" 833.2 27.472293888 58.6092033553125
"4168" 833.4 28.330803072 61.0707418193125
"4169" 833.6 28.5392170054193 63.5010856714415
"4170" 833.8 29.014927578 65.8293269889062
"4171" 834 29.152906048 68.6231509561971
"4172" 834.2 29.3354279030725 71.2238713086821
"4173" 834.4 30.014113948 73.1850962270313
"4174" 834.6 31.2595401134545 75.0152972778125
"4175" 834.8 32.7070653110303 75.7670455303125
"4176" 835 32.8471483946667 76.0875583511458
"4177" 835.2 32.5371944452414 75.9557361502263
"4178" 835.4 32.012486688 75.0368590493958
"4179" 835.6 31.9009731806316 74.8502868494792
"4180" 835.8 32.4172557430725 74.0834030841169
"4181" 836 33.7800055962353 73.1009616115625
"4182" 836.2 35.7296540360597 71.7447618398274
"4183" 836.4 37.5063047871045 70.3268513906483
"4184" 836.6 39.524442048 69.2271024160328
"4185" 836.8 41.8480424035555 68.0505953061458
"4186" 837 43.625643712 66.6113166346586
"4187" 837.2 44.514354703 65.1923077575
"4188" 837.4 44.7708870613333 63.4779457289236
"4189" 837.6 44.7314470026666 61.3894231383125
"4190" 837.8 44.0251947893333 59.2419872387292
"4191" 838 43.4564292921379 56.930537192209
"4192" 838.2 42.6319517866666 54.8253205676458
"4193" 838.4 41.5136218356363 53.1271853678125
"4194" 838.6 39.8390453066666 51.5496795387292
"4195" 838.8 37.9898433489836 50.7380990419109
"4196" 839 36.2167906162758 49.8217838694504
"4197" 839.2 34.6013526595254 48.6078064371345
"4198" 839.4 32.8626460921379 47.2554708695366
"4199" 839.6 31.0626992286896 45.4716512391056
"4200" 839.8 29.3648570500339 43.959827292982
"4201" 840 27.692424448 43.2245879553125
"4202" 840.2 25.532393328 42.7918956471875
"4203" 840.4 23.0542349294035 42.7382760211458
"4204" 840.6 20.1774117191111 42.2854345152199
"4205" 840.8 17.4042172227368 41.6654015261458
"4206" 841 15.2907171117037 40.4407051686458
"4207" 841.2 14.044329728 38.5748626759375
"4208" 841.4 13.224436667661 36.7825130745922
"4209" 841.6 12.6483350933333 35.8830128563958
"4210" 841.8 12.5192726703729 35.9937255901006
"4211" 842 12.6237414107118 35.9350554466261
"4212" 842.2 12.7869738174915 35.511326632643
"4213" 842.4 13.3811397781695 34.9050684834057
"4214" 842.6 13.780345033 33.7439904183594
"4215" 842.8 14.4656451850492 31.5451608133863
"4216" 843 15.2171564820984 29.5968632074027
"4217" 843.2 16.237380432 27.8189102842292
"4218" 843.4 17.468223193098 26.3117458784988
"4219" 843.6 18.2726709013333 25.2300824428125
"4220" 843.8 18.2631084922553 24.7764934781316
"4221" 844 18.3689780213333 24.8317307940625
"4222" 844.2 18.1880373716364 25.0939685565625
"4223" 844.4 17.9068531586977 25.5048077178125
"4224" 844.6 17.9068531586977 25.5048077178125
"4225" 844.8 17.874601472 25.5731837862569
"4226" 845 18.120184628 25.6490384871875
"4227" 845.2 18.6163551334902 25.7008861493811
"4228" 845.4 19.0771186095686 25.6556372805576
"4229" 845.6 19.062883168 25.882026653101
"4230" 845.8 19.1405419597241 25.9225796015194
"4231" 846 19.2762924676491 25.9164136561458
"4232" 846.2 19.2286082405926 25.9036681170718
"4233" 846.4 19.3100844395789 25.8759278261458
"4234" 846.6 19.289809256421 25.8489372728125
"4235" 846.8 19.2894406167272 25.9453671588125
"4236" 847 19.038541808 25.9718406853125
"4237" 847.2 19.3438764115088 25.9096660178125
"4238" 847.4 19.499440168 25.9237637621875
"4239" 847.6 19.4860317917288 26.1110658670498
"4240" 847.8 19.415515392 26.1586538723125
"4241" 848 19.3496537486451 26.2058002743448
"4242" 848.2 19.382495808 26.2190934328125
"4243" 848.4 19.3993606492903 26.2058002743448
"4244" 848.6 19.4357240991475 26.1983764448617
"4245" 848.8 19.4357240991475 26.1983764448617
"4246" 849 19.4357240991475 26.1983764448617
"4247" 849.2 19.4026744426666 26.1842948979792
"4248" 849.4 19.4026744426666 26.1842948979792
"4249" 849.6 19.4026744426666 26.1842948979792
"4250" 849.8 19.4357240991475 26.1983764448617
"4251" 850 19.4476177653333 26.1842948979792
"4252" 850.2 19.5056196805424 26.1241036767108
"4253" 850.4 19.3946216439322 26.1436603912023
"4254" 850.6 19.3946216439322 26.1436603912023
"4255" 850.8 19.3946216439322 26.1436603912023
"4256" 851 19.3796492921379 26.1281498935022
"4257" 851.2 19.3530818107586 26.1215185937608
"4258" 851.4 19.289809256421 26.1323380828125
"4259" 851.6 19.299946848 26.0817307953125
"4260" 851.8 19.299946848 26.0817307953125
"4261" 852 19.3454738501818 26.0712412848125
"4262" 852.2 19.3855531768889 26.0603632739236
"4263" 852.4 19.3855531768889 26.0603632739236
"4264" 852.6 19.3855531768889 26.0603632739236
"4265" 852.8 19.3855531768889 26.0603632739236
"4266" 853 19.4344133929056 26.0563316661144
"4267" 853.2 19.3945029294545 26.0152972288125
"4268" 853.4 19.0209882935172 25.9955238986746
"4269" 853.6 19.3662566683279 26.2172919555994
"4270" 853.8 19.6251807286557 26.1920712746158
"4271" 854 19.767724288 26.3289835428125
"4272" 854.2 19.7899304409824 26.4562247228125
"4273" 854.4 19.994733928 26.4045329934375
"4274" 854.6 20.263018048 26.4494770844792
"4275" 854.8 20.269897128 26.2946428834375
"4276" 855 20.4883403664905 25.9547351493219
"4277" 855.2 20.8036895988772 25.5790317394792
"4278" 855.4 21.3352373173333 25.1201923328125
"4279" 855.6 21.76540912 24.6907051528958
"4280" 855.8 21.7566232072982 24.1890182428125
"4281" 856 21.341657792 24.2932692550625
"4282" 856.2 21.3681817201311 24.3887925842879
"4283" 856.4 21.5702687916065 24.5842528619109
"4284" 856.6 21.9262267235555 24.7722069844792
"4285" 856.8 22.614240150069 24.7223143483297
"4286" 857 23.635248896 24.4574704386587
"4287" 857.2 25.2318125103729 23.7512223184057
"4288" 857.4 26.426673728 22.7938896009577
"4289" 857.6 27.511240064 21.9367603769663
"4290" 857.8 28.6977968563582 20.7860935913946
"4291" 858 29.567767488 19.2562870015048
"4292" 858.2 30.2071362690169 17.5778194439142
"4293" 858.4 31.104448128 15.4376526405903
"4294" 858.6 32.7418947116065 13.4808480588781
"4295" 858.8 34.681569728 11.8906440900347
"4296" 859 36.910814976 10.8953402475817
"4297" 859.2 38.459044533 10.2163461640625
"4298" 859.4 40.09339488 9.28587279035096
"4299" 859.6 42.2606972809412 7.88602941965073
"4300" 859.8 45.0096356288955 6.55532434639459
"4301" 860 47.732771968 6.09652367473558
"4302" 860.2 50.3913349912836 5.83775832960354
"4303" 860.4 51.7992222516364 5.4173951103125
"4304" 860.6 52.4917297538064 4.86584988079637
"4305" 860.8 53.579262373 3.84615385
"4306" 861 53.7265320106667 3.6201923113125
"4307" 861.2 53.5724406186666 3.78044872172917
"4308" 861.4 53.6536285563871 3.89190447039314
"4309" 861.6 53.7650548586666 4.16506410672917
"4310" 861.8 54.1814685013333 4.43643162836806
"4311" 862 54.4737924170322 4.70455955805443
"4312" 862.2 54.55427936 4.89534024158173
"4313" 862.4 54.993773198 5.30649038992187
"4314" 862.6 55.6123171413333 5.80395299725694
"4315" 862.8 56.5095159389091 6.84513403947917
"4316" 863 57.594621056 7.97226332158173
"4317" 863.2 58.5757414225454 9.10037879697916
"4318" 863.4 59.331112512 10.3154585901971
"4319" 863.6 59.917474708 10.8413461646875
"4320" 863.8 60.898603493 11.2860577035937
"4321" 864 62.473052928 12.1043193039236
"4322" 864.2 64.221199133 12.6562500126562
"4323" 864.4 65.6063047102951 13.039486141665
"4324" 864.6 66.9148399056271 12.7277542500159
"4325" 864.8 67.8653028093793 12.1825265373815
"4326" 865 68.592869047322 11.7499185254396
"4327" 865.2 69.2897626026666 11.0560897546458
"4328" 865.4 70.227151904 10.1394230870625
"4329" 865.6 71.3653269585454 8.7705419668125
"4330" 865.8 72.4582124398644 7.61693286289725
"4331" 866 73.7971463260328 6.36231085125512
"4332" 866.2 75.729160773614 4.99198718447917
"4333" 866.4 78.0228310968889 4.00908120059028
"4334" 866.6 79.8056716583226 3.16609801805443
"4335" 866.8 81.508327173 2.46394231015625
"4336" 867 82.9326875898182 2.59688228697917
"4337" 867.2 85.3148840587462 3.79987084191698
"4338" 867.4 87.727531424 5.4278846208125
"4339" 867.6 89.930107008 7.03735207804327
"4340" 867.8 92.2259979835224 8.30044489923041
"4341" 868 94.3552957013333 9.55853175559027
"4342" 868.2 96.6361965320678 9.92462517289725
"4343" 868.4 99.3001494107118 10.9676499457786
"4344" 868.6 101.480016183 12.5120192432812
"4345" 868.8 103.234434490353 14.2265271635478
"4346" 869 105.469631232 16.285872797351
"4347" 869.2 107.002672514866 17.6804678707229
"4348" 869.4 108.035845568 18.4456361131202
"4349" 869.6 108.206952014452 18.6313585794254
"4350" 869.8 108.182098564129 19.0407878602319
"4351" 870 108.302542208 20.1379438071202
"4352" 870.2 108.536170182493 21.8871934444067
"4353" 870.4 108.440684095059 22.9934954981066
"4354" 870.6 107.998804368 24.5372596399219
"4355" 870.8 107.63400467103 25.3882576011458
"4356" 871 107.15278336 26.3450444050433
"4357" 871.2 106.79718784 26.7769970681971
"4358" 871.4 106.297378581333 26.9639041783681
"4359" 871.6 106.091923392 26.9900148198894
"4360" 871.8 106.162548613333 27.0240384885625
"4361" 872 106.358620032 27.0491864175817
"4362" 872.2 106.672729408 27.339127246274
"4363" 872.4 106.837099733 27.69230772
"4364" 872.6 106.609230208 28.5939408100347
"4365" 872.8 106.128111521939 30.0910548086458
"4366" 873 105.87215370177 31.5892970051076
"4367" 873.2 106.013635023484 33.1785049959577
"4368" 873.4 106.307903949639 34.8049338305174
"4369" 873.6 106.909330073 36.0276442667969
"4370" 873.8 108.028900343 37.307692345
"4371" 874 109.071023637333 38.2355769613125
"4372" 874.2 109.348736372068 38.1580019938295
"4373" 874.4 109.322619186983 38.177558708321
"4374" 874.6 109.329148483254 38.0536995165413
"4375" 874.8 109.285192328 37.6614011365625
"4376" 875 109.43012742731 37.4212533530711
"4377" 875.2 109.807238065778 37.2569444817014
"4378" 875.4 110.828053157434 36.9779572213031
"4379" 875.6 112.117785808 36.3332100955048
"4380" 875.8 114.4205631296 35.8355769589125
"4381" 876 116.590775288 35.3262362990625
"4382" 876.2 118.979704422902 35.0221531270282
"4383" 876.4 120.352381306182 34.9943182168125
"4384" 876.6 120.443060088 35.0309066284375
"4385" 876.8 120.500895316148 35.148682371331
"4386" 877 120.511321728 35.319896485024
"4387" 877.2 120.650706391704 35.6116453347569
"4388" 877.4 120.900637512828 36.0817308053125
"4389" 877.6 121.688173568 36.9394841639236
"4390" 877.8 122.354985722667 38.2035256792292
"4391" 878 123.226380964721 40.3219577956814
"4392" 878.2 123.907258944 42.7592456048894
"4393" 878.4 124.304803623 44.8437500448437
"4394" 878.6 124.72512864 46.185281111274
"4395" 878.8 125.081279778 46.3581731232812
"4396" 879 125.154312677333 46.2099359436458
"4397" 879.2 125.045164608 46.2479628884905
"4398" 879.4 124.912544967344 46.3118695292879
"4399" 879.6 124.868873608678 46.4630867478972
"4400" 879.8 124.559184064 46.8065828870433
"4401" 880 124.464447048597 47.4738088878871
"4402" 880.2 124.256927872 48.6113166166587
"4403" 880.4 124.225789745778 49.7172619544792
"4404" 880.6 124.372543452444 50.5170177550347
"4405" 880.8 124.811501431607 51.1920712996158
"4406" 881 125.045164608 51.3212719811458
"4407" 881.2 124.938894682483 51.2740385128125
"4408" 881.4 124.916755114667 51.3894231283125
"4409" 881.6 124.855929565193 51.4022436411458
"4410" 881.8 124.653406831729 51.4630867528972
"4411" 882 124.698458976 52.3317308215625
"4412" 882.2 124.672165603556 53.8564560978125
"4413" 882.4 124.641591914667 55.150717393368
"4414" 882.6 124.640674704 56.3125000563125
"4415" 882.8 125.045164608 56.8695720171673
"4416" 883 125.299690568 57.0844780790625
"4417" 883.2 125.204147790222 57.2019994467014
"4418" 883.4 125.032323658667 57.3317308265625
"4419" 883.6 124.811692801939 57.7192599644792
"4420" 883.8 124.855607736889 58.5695208155903
"4421" 884 124.982012398164 59.9121217496977
"4422" 884.2 124.81402752 61.7996795489792
"4423" 884.4 124.852550368 64.2848558335156
"4424" 884.6 124.889830543484 66.602822647248
"4425" 884.8 124.586559274667 68.2154304711458
"4426" 885 123.835306413 69.8858173775781
"4427" 885.2 123.00641696 72.1438610188894
"4428" 885.4 122.926407968 73.9725497017641
"4429" 885.6 123.384697021793 74.7024204991056
"4430" 885.8 123.628517939613 74.5122519355544
"4431" 886 123.566384313806 74.1834678161189
"4432" 886.2 123.348807617123 73.9461033128125
"4433" 886.4 123.341732423 73.894230843125
"4434" 886.6 123.236549540881 73.7968547022193
"4435" 886.8 123.245326627672 73.8339376526486
"4436" 887 123.041976512 73.6971154583125
"4437" 887.2 123.044461857032 73.6995968478931
"4438" 887.4 123.075528669935 73.7616315874093
"4439" 887.6 122.889127792516 73.7058003218447
"4440" 887.8 122.746424169967 73.7456652692059
"4441" 888 122.790630716852 73.8213273121568
"4442" 888.2 122.799086690712 73.7772979877277
"4443" 888.4 122.799086690712 73.7772979877277
"4444" 888.6 122.707676542915 73.9076760843379
"4445" 888.8 122.831851886545 73.5327797938125
"4446" 889 122.66620978414 73.5682355661458
"4447" 889.2 122.715153640258 73.6933933739415
"4448" 889.4 122.772316576 73.7227564839792
"4449" 889.6 122.810839424 73.6714744326458
"4450" 889.8 122.820780804129 73.637562108377
"4451" 890 122.759910913085 73.6795144152701
"4452" 890.2 122.778000274885 73.6006463535502
"4453" 890.4 122.740323024271 73.6599577007786
"4454" 890.6 122.740323024271 73.6599577007786
"4455" 890.8 122.753055152 73.6907052018958
"4456" 891 122.777287266065 73.5631204209576
"4457" 891.2 122.740214202667 73.6201923813125
"4458" 891.4 122.752739390951 73.6510877155174
"4459" 891.6 122.740214202667 73.6201923813125
"4460" 891.8 122.740214202667 73.6201923813125
"4461" 892 122.740214202667 73.6201923813125
"4462" 892.2 122.740214202667 73.6201923813125
"4463" 892.4 122.740007090581 73.6189516865222
"4464" 892.6 122.727478507016 73.5880360130584
"4465" 892.8 122.752739390951 73.6510877155174
"4466" 893 122.740214202667 73.6201923813125
"4467" 893.2 122.740323024271 73.6599577007786
"4468" 893.4 122.747310516772 73.8044029078125
"4469" 893.6 123.022715088 73.9543269970312
"4470" 893.8 123.046791868 74.0324519971094
"4471" 894 122.942196020459 74.0735341219928
"4472" 894.2 123.125235570581 74.2392990816835
"4473" 894.4 123.179214158 74.278846228125
"4474" 894.6 122.974561528 74.2608173819531
"4475" 894.8 122.816342688 74.2135989753125
"4476" 895 122.932828442667 74.4599359718958
"4477" 895.2 122.988541593806 74.4254033002318
"4478" 895.4 122.868623696 74.5625000745625
"4479" 895.6 122.651695855213 75.0634458505994
"4480" 895.8 122.555137041623 76.0510730972328
"4481" 896 122.297579125647 77.4278846928125
"4482" 896.2 122.141576810985 78.1798938784095
"4483" 896.4 121.957123405419 79.1462469774093
"4484" 896.6 121.867029648 79.6450792651654
"4485" 896.8 121.698492188 79.6394231565625
"4486" 897 121.300517177412 79.8147625232537
"4487" 897.2 121.181380450388 79.9651981281856
"4488" 897.4 121.271129343 80.0060096953906
"4489" 897.6 121.173618384 80.0496795672292
"4490" 897.8 121.124532819613 80.0705645961996
"4491" 898 121.101158741333 79.9126221800347
"4492" 898.2 121.112106094452 79.8658499557964
"4493" 898.4 121.09346600671 79.9216812213609
"4494" 898.6 121.204732992 79.877588837274
"4495" 898.8 121.421609218 79.7415866182031
"4496" 899 121.491121211871 79.6301179456351
"4497" 899.2 121.466267761548 79.6301179456351
"4498" 899.4 121.443584056889 79.6378969050347
"4499" 899.6 121.361417268 79.6394231565625
"4500" 899.8 121.353391674667 79.5304487974792
"4501" 900 121.329573784774 79.5060484666028
"4502" 900.2 121.362641511051 79.4748208095922
"4503" 900.4 121.362641511051 79.4748208095922
"4504" 900.6 121.331814669639 79.5338115549436
"4505" 900.8 121.343053622237 79.5204531434057
"4506" 901 121.314868826667 79.5304487974792
"4507" 901.2 121.305791603862 79.4835876126401
"4508" 901.4 121.30387784461 79.5139342385752
"4509" 901.6 121.30387784461 79.5139342385752
"4510" 901.8 121.327709776 79.5112180282292
"4511" 902 121.199300282667 79.5817308488125
"4512" 902.2 120.775548954667 80.2035257212292
"4513" 902.4 120.582440832 80.8184172405817
"4514" 902.6 119.551471501913 81.6809504718705
"4515" 902.8 118.344523774061 82.4337122036458
"4516" 903 117.791862656 83.3564561273125
"4517" 903.2 117.888341753 83.8882212377344
"4518" 903.4 118.297647013 83.6718750836719
"4519" 903.6 118.515226110951 83.2601671702715
"4520" 903.8 118.570622786246 83.0824056161458
"4521" 904 118.78830848929 83.1474876761996
"4522" 904.2 119.018202904774 82.8621278744254
"4523" 904.4 118.952134149333 82.6586539288125
"4524" 904.6 118.932872725333 82.6394231595625
"4525" 904.8 118.854941446621 82.8456565815194
"4526" 905 118.868450335458 82.8125000828125
"4527" 905.2 118.925002466064 82.8869417702318
"4528" 905.4 119.142680778847 83.3796448030667
"4529" 905.6 119.318101205333 83.7932693145625
"4530" 905.8 119.672241071158 84.3239710694792
"4531" 906 119.888073666064 85.1698201844254
"4532" 906.2 119.928046298667 86.4342949582292
"4533" 906.4 120.074474543484 88.5010856964415
"4534" 906.6 120.025155978 90.0841347054687
"4535" 906.8 119.708617135059 91.1835408151654
"4536" 907 119.201544896 92.7059912169663
"4537" 907.2 117.820734852638 94.0499582880299
"4538" 907.4 116.190412832 95.6037088868125
"4539" 907.6 114.049643136 96.8289836133125
"4540" 907.8 111.352043182545 98.0514278369792
"4541" 908 109.816966057697 99.0479313344792
"4542" 908.2 109.239297570388 99.8274254729617
"4543" 908.4 109.365790504119 99.8963118105737
"4544" 908.6 109.31598944 99.8361687388894
"4545" 908.8 109.363402176 99.9190089756586
"4546" 909 109.428124323556 100.046932334479
"4547" 909.2 109.593222243556 100.254502542257
"4548" 909.4 109.672140578 100.030048176953
"4549" 909.6 109.545737483 100.114182792422
"4550" 909.8 109.360862208 100.040827328368
"4551" 910 108.462560192 99.901257496351
"4552" 910.2 107.50837888 99.7769971411971
"4553" 910.4 106.236231203556 99.9492522367014
"4554" 910.6 104.724362288 100.643028946797
"4555" 910.8 102.540365340903 101.205800349345
"4556" 911 100.856544081548 101.894385957974
"4557" 911.2 99.7274436847213 102.623344995435
"4558" 911.4 99.080765056 103.416050399274
"4559" 911.6 98.791843696 103.158653949312
"4560" 911.8 98.8104521903729 103.001548342897
"4561" 912 98.596821778 102.78846164125
"4562" 912.2 97.5847944586667 102.831730872062
"4563" 912.4 96.0185043768889 103.154380445035
"4564" 912.6 93.9237556007869 103.833937682649
"4565" 912.8 91.6770405546667 104.711157003368
"4566" 913 89.058897984 105.90717466212
"4567" 913.2 87.085342848 107.629068154966
"4568" 913.4 85.691667698 108.191105877422
"4569" 913.6 85.1030537869473 107.677547341146
"4570" 913.8 84.8260686234838 107.254187452167
"4571" 914 83.4877975287017 106.813849634479
"4572" 914.2 81.303674543 106.280048183203
"4573" 914.4 78.0962079502222 105.596382889479
"4574" 914.6 75.543304928 106.113782157396
"4575" 914.8 73.9160466935172 107.315152627209
"4576" 915 71.7359634506667 108.806089852396
"4577" 915.2 70.1899574300689 108.992871461778
"4578" 915.4 68.8279237130847 108.633882116457
"4579" 915.6 66.3337325374915 108.686033355101
"4580" 915.8 63.3886821969655 109.238229552209
"4581" 916 60.6930627850492 109.048313476009
"4582" 916.2 58.8347839502222 108.276480572257
"4583" 916.4 56.643032628 107.536057799844
"4584" 916.6 53.7530423576774 107.136321447087
"4585" 916.8 50.7501351230877 106.989288231146
"4586" 917 47.5653222257777 106.799069093368
"4587" 917.2 46.1386191707118 107.062826052304
"4588" 917.4 45.8774473198644 106.619540523829
"4589" 917.6 45.344355392 105.794748626505
"4590" 917.8 43.3422287751642 104.127081045574
"4591" 918 40.4355379768889 101.878434167812
"4592" 918.2 37.465877358 99.6995193304687
"4593" 918.4 34.4244769471045 97.9560133011707
"4594" 918.6 31.7381573158788 96.2973485811458
"4595" 918.8 29.9048960908985 94.1224220562183
"4596" 919 27.8917093110303 91.5654138444792
"4597" 919.2 25.57324448 89.8361687288894
"4598" 919.4 22.7319823970909 87.8474651228125
"4599" 919.6 20.5949072 86.6764054121202
"4600" 919.8 18.6345522007273 85.7845280578125
"4601" 920 16.5223936769855 83.609601532885
"4602" 920.2 15.0099024116364 80.6912879594792
"4603" 920.4 14.383838784 77.4693048111971
"4604" 920.6 13.7783386346667 75.4407052036458
"4605" 920.8 13.124252778 73.1490385346875
"4606" 921 12.0551660789677 70.6164702939415
"4607" 921.2 11.210148768 67.4570222119792
"4608" 921.4 9.99984137934326 64.551880087514
"4609" 921.6 8.39549551896773 62.0432692928125
"4610" 921.8 7.34839113652458 60.2526009429764
"4611" 922 7.57659539308472 60.2766460837447
"4612" 922.2 7.57040381903447 60.3125000603125
"4613" 922.4 7.91506944799998 60.6284341265625
"4614" 922.6 8.63890153244443 60.8161630644792
"4615" 922.8 8.9936475882985 60.8664610252752
"4616" 923 9.48795085741174 60.6971154453125
"4617" 923.2 10.740651558 60.1742789063281
"4618" 923.4 12.4358757498182 59.5024767494792
"4619" 923.6 14.093343173 58.7259615971875
"4620" 923.8 15.729175168 57.9249260934279
"4621" 924 16.3976746554576 57.9363592495922
"4622" 924.2 17.016092288 58.6733059194792
"4623" 924.4 16.8291710797241 59.0061340112608
"4624" 924.6 16.6161884373333 59.0881410847292
"4625" 924.8 16.3251269191111 59.271596518368
"4626" 925 16.132183424 59.4752219529664
"4627" 925.2 15.966238848 59.9663462138125
"4628" 925.4 15.6869706492121 60.9651807136458
"4629" 925.6 15.6230272515821 63.1741533352752
"4630" 925.8 15.4705145849491 65.3939863756938
"4631" 926 14.5032309357419 68.0296216561189
"4632" 926.2 13.6938587048421 70.4778172094792
"4633" 926.4 12.0669500424827 73.6679377394504
"4634" 926.6 10.9391829727458 74.729058092982
"4635" 926.8 10.439691808 74.6073718694792
"4636" 927 10.2603613086896 74.815152594709
"4637" 927.2 10.2281319050492 74.9184269349436
"4638" 927.4 10.2808695399298 74.8165486578125
"4639" 927.6 10.295231128 74.8248627121875
"4640" 927.8 10.2404356976552 74.7952586954849
"4641" 928 10.4501980392727 74.7845280468125
"4642" 928.2 11.2395306012203 75.5048077678125
"4643" 928.4 11.8439117512258 76.7517060320867
"4644" 928.6 12.190999744 78.901257475351
"4645" 928.8 12.2728480231724 81.5724470311746
"4646" 929 11.4926496533333 84.2291667508958
"4647" 929.2 10.5283555057778 86.8662241405903
"4648" 929.4 10.6042894312727 87.8404721158125
"4649" 929.6 10.390594060549 87.7144608720282
"4650" 929.8 10.370901008 87.4004121753125
"4651" 930 10.436312610807 87.1242409778125
"4652" 930.2 10.852436608 86.2251984989236
"4653" 930.4 11.138606336 85.7410715143125
"4654" 930.6 11.7023851591111 85.6757479489236
"4655" 930.8 12.3979365813333 85.8573718807291
"4656" 931 12.7284021891765 85.9968892262684
"4657" 931.2 13.166997785971 86.3799471320878
"4658" 931.4 13.810441008 86.901866602739
"4659" 931.6 14.54978336 87.8835060050433
"4660" 931.8 15.0799439534545 88.8439686203125
"4661" 932 15.5708088571803 90.2715164837141
"4662" 932.2 15.1792651561967 92.2450347706813
"4663" 932.4 14.1834122181818 94.2670455488125
"4664" 932.6 13.335784488 95.4086539415625
"4665" 932.8 13.2448555578182 95.4558567388125
"4666" 933 13.5175887451428 95.3949176778125
"4667" 933.2 13.6461523915294 95.195607184185
"4668" 933.4 13.762287448 95.2918956996875
"4669" 933.6 14.2020899626666 95.1522436848958
"4670" 933.8 14.8238218975522 95.2579650780364
"4671" 934 15.5269737938823 95.4821833534007
"4672" 934.2 16.5112276340869 96.1792782455661
"4673" 934.4 17.8904997902222 96.2801435639236
"4674" 934.6 19.293927653 96.4843750964844
"4675" 934.8 20.828822378 97.0853366355469
"4676" 935 21.6327193102222 97.7758700611458
"4677" 935.2 22.2983085173333 98.7804488167291
"4678" 935.4 23.0900980221935 100.281482730554
"4679" 935.6 23.3890524348852 102.47832607978
"4680" 935.8 23.0101391758689 104.78601838978
"4681" 936 22.3496723146667 105.626602669729
"4682" 936.2 22.5615479786666 105.357371900229
"4683" 936.4 22.4895080764746 105.120192412813
"4684" 936.6 22.361137448 105.030906698437
"4685" 936.8 22.4797714065965 105.072958944479
"4686" 937 22.959617408 104.924832217257
"4687" 937.2 23.559473184 104.949862742312
"4688" 937.4 24.65462272 105.301511094313
"4689" 937.6 26.2126579057777 105.825320618646
"4690" 937.8 27.777848247403 106.50940022132
"4691" 938 29.7863712912787 106.84780906019
"4692" 938.2 31.8443313991111 107.781975077257
"4693" 938.4 33.014080736 108.511218057229
"4694" 938.6 33.1992389409032 108.674782987087
"4695" 938.8 33.2303057538064 108.786445518216
"4696" 939 33.206694976 109.697115494312
"4697" 939.2 34.0131894389677 111.683467853619
"4698" 939.4 35.407312668 113.948317421641
"4699" 939.6 37.213071168 115.201777504479
"4700" 939.8 38.765838272 115.392381772197
"4701" 940 40.704204268 115.1923078075
"4702" 940.2 42.606269888 114.759997062257
"4703" 940.4 44.2900911473548 114.282723439345
"4704" 940.6 46.0111925821935 114.239299121683
"4705" 940.8 46.5911743286557 114.735577037812
"4706" 941 46.7850195015593 114.937663087558
"4707" 941.2 46.9348371723636 115.595716898812
"4708" 941.4 47.209750224 117.107371911979
"4709" 941.6 47.1546693097544 119.519652616146
"4710" 941.8 46.920828864 119.857371914729
"4711" 942 47.0231136673103 119.29127996014
"4712" 942.2 47.189160425931 118.933189774106
"4713" 942.4 47.1595442171803 118.638477420026
"4714" 942.6 47.0612508583226 118.426644039022
"4715" 942.8 46.8248375050492 118.512374015108
"4716" 943 46.634845687322 118.060218501372
"4717" 943.2 46.410401128 117.932692425625
"4718" 943.4 46.2506536035555 117.85523516059
"4719" 943.6 46.1996306276721 118.014265565681
"4720" 943.8 45.9870810259104 117.806759589678
"4721" 944 46.007115063 117.818509733203
"4722" 944.2 45.859968896 118.203032662582
"4723" 944.4 45.7626580789677 118.656172575232
"4724" 944.6 45.5661087093333 118.806089862396
"4725" 944.8 45.6249455181639 118.865463548878
"4726" 945 45.5966875802034 118.868562700355
"4727" 945.2 45.5509825063051 118.822930366541
"4728" 945.4 45.611052032 118.721591027812
"4729" 945.6 45.543637048 118.815247371562
"4730" 945.8 45.739955408 118.759245680889
"4731" 946 45.688097728 118.833720277985
"4732" 946.2 45.648246505931 118.900033275399
"4733" 946.4 45.7759568550175 118.885374612812
"4734" 946.6 45.8735781072592 118.774038580312
"4735" 946.8 46.0297154366792 118.697841192718
"4736" 947 46.4324375029152 119.05761094044
"4737" 947.2 46.735437658 119.723557812031
"4738" 947.4 46.80526032 120.716346274562
"4739" 947.6 46.80526032 120.716346274562
"4740" 947.8 46.728214624 120.511218069229
"4741" 948 46.4891283768889 119.900412207812
"4742" 948.2 46.3591408867097 119.555676298216
"4743" 948.4 46.2721538105806 119.506048506603
"4744" 948.6 46.0558158225454 119.490821797813
"4745" 948.8 45.462463904 119.614697921812
"4746" 949 44.6910357797647 119.684672065386
"4747" 949.2 43.5540542435555 119.564636871701
"4748" 949.4 41.9175280601212 119.659819466979
"4749" 949.6 41.60467584 119.362795977351
"4750" 949.8 40.8202105716364 118.657488463646
"4751" 950 39.524442048 117.392919697813
"4752" 950.2 37.424675544338 115.894840310911
"4753" 950.4 35.6261598175522 114.936495522514
"4754" 950.6 34.04827104 114.167529699966
"4755" 950.8 33.2054523034838 114.102822694748
"4756" 951 32.9813075668059 113.995048908484
"4757" 951.2 33.0105786589091 113.412733213646
"4758" 951.4 32.9868881374117 112.772907352592
"4759" 951.6 32.6190778020298 112.404922615275
"4760" 951.8 32.578655817697 112.346299646146
"4761" 952 32.539343285647 112.343043098768
"4762" 952.2 32.7513204145671 112.261409411917
"4763" 952.4 33.1098041764848 111.751894051146
"4764" 952.6 33.6367709506866 110.809055793932
"4765" 952.8 34.588702148 109.789663571328
"4766" 953 35.518065856 109.274038570812
"4767" 953.2 36.412518233 109.332932801641
"4768" 953.4 37.743549730623 109.61577879814
"4769" 953.6 39.312566384 110.049679597229
"4770" 953.8 40.367129348 111.310096265156
"4771" 954 41.5667644657778 113.093330393924
"4772" 954.2 42.416618944 115.800665796274
"4773" 954.4 42.2638445724444 117.226419531146
"4774" 954.6 42.1688070378305 116.828145488406
"4775" 954.8 42.4008146986666 116.504807808813
"4776" 955 42.6867653912836 116.268298049678
"4777" 955.2 43.761955328 116.310668614479
"4778" 955.4 46.0230790149565 117.115733116001
"4779" 955.6 48.189119552 118.747411361351
"4780" 955.8 49.6351108427541 120.637216387976
"4781" 956 50.786355893 121.496394352266
"4782" 956.2 52.3162936338823 121.573812338768
"4783" 956.4 54.7701509837576 122.014131823646
"4784" 956.6 57.678334168 123.191105892422
"4785" 956.8 60.131290888597 124.678171766469
"4786" 957 60.2175360706866 124.615025956992
"4787" 957.2 60.6043710785882 124.09643677568
"4788" 957.4 62.0999640009412 123.197115507812
"4789" 957.6 65.142135968 121.896210529136
"4790" 957.8 68.428431232 121.007766393197
"4791" 958 71.5605395138064 121.193393421442
"4792" 958.2 75.1767165357419 120.498604338861
"4793" 958.4 79.03110432 119.771080001428
"4794" 958.6 82.0782315343768 120.449066452668
"4795" 958.8 82.569537421913 120.170359651943
"4796" 959 82.8770202450149 119.408366939156
"4797" 959.2 84.27613824 117.427884732812
"4798" 959.4 86.5055675436522 115.633012936146
"4799" 959.6 88.3506232035555 114.930937233368
"4800" 959.8 89.989372928 115.447115500062
"4801" 960 90.1447069925161 116.019696145796
"4802" 960.2 90.0407367253333 115.844551397896
"4803" 960.4 90.0425078907586 115.557858205744
"4804" 960.6 90.0020033699672 114.716661527075
"4805" 960.8 90.860581952 113.729659877043
"4806" 961 92.270647833 112.265625112266
"4807" 961.2 93.634227008 111.043269341813
"4808" 961.4 94.2024272568889 110.498702796701
"4809" 961.6 94.8855026415484 109.810018720232
"4810" 961.8 95.171317320258 109.518455444506
"4811" 962 95.2911615002034 109.474820839592
"4812" 962.2 95.5784505361356 109.70950141349
"4813" 962.4 96.7889613368889 109.637896935035
"4814" 962.6 98.9925353073548 109.350961647812
"4815" 962.8 101.501284005333 109.671474468646
"4816" 963 101.533800602839 109.704559663054
"4817" 963.2 101.405588359111 109.296016592812
"4818" 963.4 102.257418368 108.167529693966
"4819" 963.6 104.175830430609 106.313057519914
"4820" 963.8 107.044488360727 104.053758845313
"4821" 964 109.90451798497 101.658653947812
"4822" 964.2 112.700073472 100.21486696412
"4823" 964.4 116.184909568 98.7430211905544
"4824" 964.6 116.738675508 98.2271635597656
"4825" 964.8 116.901108995606 97.12994321739
"4826" 965 117.852316421731 94.9422360306483
"4827" 965.2 119.479475523821 92.209744638708
"4828" 965.4 121.261875953672 89.1730052556483
"4829" 965.6 123.001778757565 85.8281076666531
"4830" 965.8 123.708195177412 82.8690611688419
"4831" 966 124.168028992 79.9426775947356
"4832" 966.2 124.381386304 77.0373521480433
"4833" 966.4 124.659936128 74.6073718694792
"4834" 966.6 125.405132204066 72.2324244101896
"4835" 966.8 125.500434629818 70.0910548486458
"4836" 967 125.382239528 67.0132212208594
"4837" 967.2 125.261126028606 63.9255536769792
"4838" 967.4 124.274707648 61.0933858419792
"4839" 967.6 123.261929547355 59.2206886448286
"4840" 967.8 123.314794058492 58.5312894658453
"4841" 968 123.377946268328 58.4997636146158
"4842" 968.2 123.406414883556 58.5328907789236
"4843" 968.4 123.295848395541 58.487153274124
"4844" 968.6 123.175859196852 58.4304067419109
"4845" 968.8 122.990612714667 58.5625000585625
"4846" 969 122.586122810667 58.7291667253958
"4847" 969.2 122.210123763 58.9302885204687
"4848" 969.4 121.818086685377 58.9032945103535
"4849" 969.6 121.603369171934 59.0293979152715
"4850" 969.8 121.219913385544 58.9663462128125
"4851" 970 121.212805419034 58.9597149130711
"4852" 970.2 121.334806090105 58.8381410844792
"4853" 970.4 121.385494048 58.7209881223815
"4854" 970.6 121.660206160787 58.4997636146158
"4855" 970.8 122.061276212068 58.3340124442532
"4856" 971 122.209085970759 58.2501658407435
"4857" 971.2 122.294498092912 57.9474528244792
"4858" 971.4 122.455573159111 57.976317721794
"4859" 971.6 122.768814498909 58.1201923658125
"4860" 971.8 123.047199949017 58.1319263945074
"4861" 972 123.297878288 57.9910714865625
"4862" 972.2 123.294740462035 58.0351721228125
"4863" 972.4 123.366669088 58.0734890690625
"4864" 972.6 123.346031848 58.0940934646875
"4865" 972.8 123.318515528 58.1009615965625
"4866" 973 123.210076212364 58.0922203378125
"4867" 973.2 123.346031848 58.0803572009375
"4868" 973.4 123.348677648 58.2193047919471
"4869" 973.6 123.325904169481 58.2754630212384
"4870" 973.8 123.341269408 58.2414941410817
"4871" 974 123.037531568 58.5003698809856
"4872" 974.2 123.082679898566 58.4946480991332
"4873" 974.4 123.047683600593 58.4250356709606
"4874" 974.6 123.105505419228 58.3523111244792
"4875" 974.8 123.105505419228 58.3523111244792
"4876" 975 122.993082128 58.478180531851
"4877" 975.2 123.024532203472 58.48013431102
"4878" 975.4 123.01327321349 58.4912330901654
"4879" 975.6 123.147557650963 58.360933106794
"4880" 975.8 123.076997282909 58.3020105478125
"4881" 976 123.085812856276 58.2435345410021
"4882" 976.2 122.990612714667 58.3466880925347
"4883" 976.4 122.785651408 58.574334378101
"4884" 976.6 122.844917328 58.4042160347356
"4885" 976.8 123.047683600593 58.417913163831
"4886" 977 123.039069127245 58.443849840737
"4887" 977.2 123.076219043555 58.4392806852199
"4888" 977.4 123.111753746113 58.4148222645106
"4889" 977.6 123.111753746113 58.4148222645106
"4890" 977.8 123.111753746113 58.4148222645106
"4891" 978 123.074572768 58.4190089341587
"4892" 978.2 123.074572768 58.4190089341587
"4893" 978.4 123.074572768 58.4190089341587
"4894" 978.6 123.074572768 58.4190089341587
"4895" 978.8 123.074572768 58.4190089341587
"4896" 979 123.074572768 58.4190089341587
"4897" 979.2 123.074572768 58.4190089341587
"4898" 979.4 123.074572768 58.4190089341587
"4899" 979.6 123.074572768 58.4190089341587
"4900" 979.8 123.074572768 58.4190089341587
"4901" 980 122.960398716235 58.4761501338909
"4902" 980.2 122.960398716235 58.4761501338909
"4903" 980.4 122.960398716235 58.4761501338909
"4904" 980.6 122.93731066083 58.5672170396993
"4905" 980.8 122.915901736727 58.5397727858125
"4906" 981 122.864626041962 58.5599601456427
"4907" 981.2 122.817843578182 58.5747378208125
"4908" 981.4 122.775068208 58.5817308278125
"4909" 981.6 122.879162965736 58.4003084763974
"4910" 981.8 122.869756720941 58.4309012650674
"4911" 982 122.869756720941 58.4082768306556
"4912" 982.2 122.8724759808 58.4278846738125
"4913" 982.4 122.8262485632 58.5355769816125
"4914" 982.6 122.889366768 58.5299556798317
"4915" 982.8 122.883168036571 58.6288265892411
"4916" 983 122.849362272 58.6278846740125
"4917" 983.2 122.922773737057 58.5019049931898
"4918" 983.4 122.864626041962 58.5381894634729
"4919" 983.6 122.807876128 58.5373521295433
"4920" 983.8 122.869756720941 58.536481958989
"4921" 984 122.816882223686 58.5515649152635
"4922" 984.2 122.862203221333 58.5888533349421
"4923" 984.4 122.871894503849 58.5962446159257
"4924" 984.6 122.824435723294 58.657145609185
"4925" 984.8 122.859733808 58.6556953249279
"4926" 985 122.8570668416 58.6586539048125
"4927" 985.2 122.883604803555 58.5674858135532
"4928" 985.4 122.871894503849 58.5962446159257
"4929" 985.6 122.824435723294 58.657145609185
"4930" 985.8 122.859733808 58.6556953249279
"4931" 986 122.824435723294 58.657145609185
"4932" 986.2 122.871894503849 58.5962446159257
"4933" 986.4 122.897872525037 58.5318732779051
"4934" 986.6 122.864626041962 58.5381894634729
"4935" 986.8 122.842820656302 58.5091618872465
"4936" 987 122.801775224471 58.566647871538
"4937" 987.2 122.801775224471 58.566647871538
"4938" 987.4 122.8339531328 58.5663462124125
"4939" 987.6 122.801775224471 58.566647871538
"4940" 987.8 122.840801639111 58.5389957850347
"4941" 988 122.764007726431 58.5817308278125
"4942" 988.2 122.733793728 58.5817308278125
"4943" 988.4 122.835552194415 58.5454463575295
"4944" 988.6 122.835552194415 58.5454463575295
"4945" 988.8 122.835552194415 58.5454463575295
"4946" 989 122.764007726431 58.5817308278125
"4947" 989.2 122.733793728 58.5817308278125
"4948" 989.4 122.799209884981 58.5091618872465
"4949" 989.6 122.783730753185 58.4677707137384
"4950" 989.8 122.782822807273 58.4069056528125
"4951" 990 122.82653391763 58.474893220868
"4952" 990.2 123.046337589132 58.334996429888
"4953" 990.4 122.930184717804 58.4836916120282
"4954" 990.6 122.960398716235 58.5063160464399
"4955" 990.8 122.960398716235 58.5063160464399
"4956" 991 122.951847584604 58.5309325694163
"4957" 991.2 123.002726817811 58.5164187813031
"4958" 991.4 123.002726817811 58.5164187813031
"4959" 991.6 123.002726817811 58.5164187813031
"4960" 991.8 122.985673888 58.5077663306971
"4961" 992 122.899970719373 58.4535256994792
"4962" 992.2 122.864626041962 58.4583636288502
"4963" 992.4 122.950922507636 58.3369755828125
"4964" 992.6 122.951847584604 58.3422533239446
"4965" 992.8 122.915901736727 58.3999126458125
"4966" 993 122.936914199273 58.3999126458125
"4967" 993.2 122.940675689481 58.4392806852199
"4968" 993.4 122.936914199273 58.4208916668125
"4969" 993.6 122.893699889509 58.4873912050766
"4970" 993.8 122.893699889509 58.4873912050766
"4971" 994 122.894889274182 58.5607518068125
"4972" 994.2 122.926407968 58.5603633064236
"4973" 994.4 122.926407968 58.5603633064236
"4974" 994.6 122.930042198943 58.5309325694163
"4975" 994.8 122.930042198943 58.5309325694163
"4976" 995 122.918999728 58.5595414786779
"4977" 995.2 122.835997202286 58.6523744699553
"4978" 995.4 122.8570668416 58.6586539048125
"4979" 995.6 122.854649721725 58.6873115217341
"4980" 995.8 122.854649721725 58.6873115217341
"4981" 996 122.852325568 58.589127277524
"4982" 996.2 122.897872525037 58.5318732779051
"4983" 996.4 122.883604803555 58.5461182921643
"4984" 996.6 122.842820656302 58.5091618872465
"4985" 996.8 122.837509088 58.5373521295433
"4986" 997 122.889366768 58.5447485792548
"4987" 997.2 122.943918353455 58.5677448138125
"4988" 997.4 122.912140246518 58.5746083206829
"4989" 997.6 122.893699889509 58.5672170396993
"4990" 997.8 122.764007726431 58.5817308278125
"4991" 998 122.699398328 58.7603022565625
"4992" 998.2 122.681936048 58.7222633723317
"4993" 998.4 122.667119568 58.685281123774
"4994" 998.6 122.686484967298 58.4400304228125
"4995" 998.8 122.733793728 58.362897936347
"4996" 999 122.775818653091 58.2670455128125
"4997" 999.2 122.905006385778 58.2184829642014
"4998" 999.4 123.054817461333 58.1757479214236
"4999" 999.6 123.074572768 58.1749260936779
"5000" 999.8 123.0709 58.21085
"5001" 1000 123.0984 58.14904
"5002" 1000.2 123.1917 58.16809
"5003" 1000.4 123.2962 58.32788
"5004" 1000.6 123.25 58.38173
"5005" 1000.8 123.2654 58.30481
"5006" 1001 123.1917 58.1318
"5007" 1001.2 123.1699 57.84878
"5008" 1001.4 123.046 57.44115
"5009" 1001.6 123.4079 57.00206
"5010" 1001.8 123.9023 56.36378
"5011" 1002 124.4487 55.46138
"5012" 1002.2 124.5877 54.92788
"5013" 1002.4 124.3315 54.98148
"5014" 1002.6 124.2047 54.94537
"5015" 1002.8 123.8831 54.07532
"5016" 1003 123.6307 52.5
"5017" 1003.2 123.5548 50.66244
"5018" 1003.4 123.6053 48.63848
"5019" 1003.6 123.9023 46.41506
"5020" 1003.8 124.1421 43.95374
"5021" 1004 124.4762 41.04327
"5022" 1004.2 124.4136 40.72549
"5023" 1004.4 124.2871 40.54203
"5024" 1004.6 123.6547 40.58894
"5025" 1004.8 122.6017 39.29052
"5026" 1005 121.2863 37.13068
"5027" 1005.2 120.3189 35.80332
"5028" 1005.4 120.1572 34.2816
"5029" 1005.6 119.7172 32.16753
"5030" 1005.8 118.8758 30.20503
"5031" 1006 117.8643 28.05288
"5032" 1006.2 116.3402 25.6598
"5033" 1006.4 114.1143 23.58173
"5034" 1006.6 112.5339 22.26715
"5035" 1006.8 111.7815 21.46339
"5036" 1007 111.833 21.49038
"5037" 1007.2 111.6906 21.4694
"5038" 1007.4 111.502 21.65264
"5039" 1007.6 111.195 21.72476
"5040" 1007.8 110.6894 21.28606
"5041" 1008 110.0037 20.90108
"5042" 1008.2 109.9146 20.34504
"5043" 1008.4 109.8949 20.32196
"5044" 1008.6 109.8697 20.34087
"5045" 1008.8 109.9591 20.38074
"5046" 1009 109.9731 20.35457
"5047" 1009.2 110.0534 20.39583
"5048" 1009.4 110.0781 20.3787
"5049" 1009.6 110.0341 20.49199
"5050" 1009.8 109.9328 20.46698
"5051" 1010 109.7292 20.59786
"5052" 1010.2 108.9071 20.48114
"5053" 1010.4 108.0299 19.76516
"5054" 1010.6 106.9945 19.10676
"5055" 1010.8 105.6248 18.47795
"5056" 1011 103.9493 17.49504
"5057" 1011.2 102.7454 16.44774
"5058" 1011.4 101.8178 15.78224
"5059" 1011.6 100.8023 15.1003
"5060" 1011.8 100.2104 13.97875
"5061" 1012 99.65861 12.83173
"5062" 1012.2 99.15781 12.14583
"5063" 1012.4 98.65375 11.94549
"5064" 1012.6 97.96626 11.8377
"5065" 1012.8 96.58175 11.69587
"5066" 1013 95.41315 11.67697
"5067" 1013.2 95.18996 11.64583
"5068" 1013.4 95.15405 11.63258
"5069" 1013.6 95.08875 11.67821
"5070" 1013.8 94.87104 11.80367
"5071" 1014 94.24017 12.16926
"5072" 1014.2 93.83478 12.31113
"5073" 1014.4 92.89234 11.89217
"5074" 1014.6 92.10486 11.0198
"5075" 1014.8 91.70364 10.19712
"5076" 1015 91.41122 8.763549
"5077" 1015.2 90.67728 6.638049
"5078" 1015.4 89.59063 4.796306
"5079" 1015.6 88.00906 3.317308
"5080" 1015.8 86.07782 2.309541
"5081" 1016 84.11464 2.199519
"5082" 1016.2 81.75141 2.410133
"5083" 1016.4 79.39855 2.463388
"5084" 1016.6 77.05162 2.782914
"5085" 1016.8 74.70281 2.829983
"5086" 1017 71.84574 2.560293
"5087" 1017.2 68.85151 2.043269
"5088" 1017.4 66.42929 1.194673
"5089" 1017.6 64.35028 0.3338675
"5090" 1017.8 62.28125 0.05797511
"5091" 1018 60.12021 0.1647854
"5092" 1018.2 57.36941 1.019601
"5093" 1018.4 55.04619 1.487056
"5094" 1018.6 52.52146 2.421967
"5095" 1018.8 49.99624 2.780449
"5096" 1019 48.41527 2.354625
"5097" 1019.2 48.32786 2.408969
"5098" 1019.4 48.59537 2.590144
"5099" 1019.6 49.0676 3.383596
"5100" 1019.8 48.28395 4.297707
"5101" 1020 47.06802 5.619618
"5102" 1020.2 45.71217 6.340144
"5103" 1020.4 44.51957 6.491987
"5104" 1020.6 43.15201 7.248397
"5105" 1020.8 41.68906 8.075015
"5106" 1021 40.14965 8.461933
"5107" 1021.2 38.61206 8.048667
"5108" 1021.4 38.58794 7.958389
"5109" 1021.6 38.94344 8.134064
"5110" 1021.8 39.14597 8.446778
"5111" 1022 39.29185 8.55996
"5112" 1022.2 39.20984 9.376603
"5113" 1022.4 38.67942 10.05195
"5114" 1022.6 37.24919 11.22596
"5115" 1022.8 36.69115 12.20456
"5116" 1023 36.54534 12.53686
"5117" 1023.2 36.41776 12.87453
"5118" 1023.4 36.34467 13.03414
"5119" 1023.6 36.33427 13.20313
"5120" 1023.8 36.53103 13.27278
"5121" 1024 36.50988 13.38027
"5122" 1024.2 36.20103 13.37964
"5123" 1024.4 35.09747 13.86546
"5124" 1024.6 33.55667 14.39007
"5125" 1024.8 31.53258 15.36139
"5126" 1025 29.22465 16.00413
"5127" 1025.2 27.29175 16.32802
"5128" 1025.4 26.01038 17.03086
"5129" 1025.6 24.27429 18.539
"5130" 1025.8 22.54993 20.29724
"5131" 1026 21.80393 21.90126
"5132" 1026.2 20.69556 23.81115
"5133" 1026.4 19.07231 25.059
"5134" 1026.6 17.64504 25.45771
"5135" 1026.8 17.85115 25.3125
"5136" 1027 18.3719 25.3125
"5137" 1027.2 18.54914 25.5519
"5138" 1027.4 18.7221 25.74029
"5139" 1027.6 18.60125 25.97992
"5140" 1027.8 18.42163 26.37404
"5141" 1028 18.3754 26.48173
"5142" 1028.2 18.3754 26.5125
"5143" 1028.4 18.37322 26.91265
"5144" 1028.6 17.96591 27.32105
"5145" 1028.8 17.4426 27.60646
"5146" 1029 17.00609 27.8125
"5147" 1029.2 16.78055 27.48173
"5148" 1029.4 16.18602 27.28365
"5149" 1029.6 15.83289 27.04327
"5150" 1029.8 16.17657 26.92261
"5151" 1030 16.53159 26.91506
"5152" 1030.2 16.73039 26.96144
"5153" 1030.4 16.75665 26.93338
"5154" 1030.6 16.8903 27.00402
"5155" 1030.8 16.87745 26.85836
"5156" 1031 16.95459 26.56061
"5157" 1031.2 17.11955 26.39712
"5158" 1031.4 17.33676 26.31842
"5159" 1031.6 17.58822 26.26678
"5160" 1031.8 17.78311 26.49038
"5161" 1032 17.82324 26.09455
"5162" 1032.2 17.90448 25.5833
"5163" 1032.4 17.96877 25.45353
"5164" 1032.6 17.96877 25.32532
"5165" 1032.8 17.99445 25.36806
"5166" 1033 18.0342 25.41323
"5167" 1033.2 17.95165 25.42614
"5168" 1033.4 17.97791 25.33872
"5169" 1033.6 17.95165 25.37939
"5170" 1033.8 17.88316 25.47917
"5171" 1034 17.9014 25.53825
"5172" 1034.2 17.96082 25.55975
"5173" 1034.4 17.97733 25.6672
"5174" 1034.6 17.9604 25.77579
"5175" 1034.8 18.00083 25.79122
"5176" 1035 17.96104 25.74871
"5177" 1035.2 17.9333 25.6147
"5178" 1035.4 17.92538 25.54851
"5179" 1035.6 17.95165 25.54059
"5180" 1035.8 17.96082 25.55975
"5181" 1036 17.96104 25.608
"5182" 1036.2 17.96104 25.608
"5183" 1036.4 18.01293 25.566
"5184" 1036.6 18.08006 25.59882
"5185" 1036.8 17.98923 25.69242
"5186" 1037 18.00418 25.49607
"5187" 1037.2 17.97852 25.51375
"5188" 1037.4 17.92413 25.53228
"5189" 1037.6 17.91581 25.51375
"5190" 1037.8 17.91581 25.51375
"5191" 1038 17.91581 25.51375
"5192" 1038.2 17.92413 25.53228
"5193" 1038.4 17.92413 25.53228
"5194" 1038.6 17.97852 25.51375
"5195" 1038.8 18.0054 25.53164
"5196" 1039 17.90685 25.66581
"5197" 1039.2 17.93414 25.65341
"5198" 1039.4 17.90685 25.66581
"5199" 1039.6 17.97983 25.62676
"5200" 1039.8 18.00802 25.64552
"5201" 1040 17.93453 25.57318
"5202" 1040.2 17.92413 25.53228
"5203" 1040.4 17.95165 25.52357
"5204" 1040.6 18.00668 25.50481
"5205" 1040.8 18.00418 25.49607
"5206" 1041 18.00189 25.60514
"5207" 1041.2 18.04795 25.64904
"5208" 1041.4 18.04795 25.64904
"5209" 1041.6 18.04795 25.64904
"5210" 1041.8 18.0582 25.70939
"5211" 1042 18.09099 25.71757
"5212" 1042.2 18.09099 25.71757
"5213" 1042.4 18.16031 25.65705
"5214" 1042.6 18.08603 25.66581
"5215" 1042.8 17.96061 25.64792
"5216" 1043 17.96021 25.60737
"5217" 1043.2 17.82032 25.65341
"5218" 1043.4 17.90787 25.59222
"5219" 1043.6 17.93373 25.70159
"5220" 1043.8 17.9604 25.67963
"5221" 1044 17.9604 25.67963
"5222" 1044.2 18.0582 25.59482
"5223" 1044.4 18.05214 25.63023
"5224" 1044.6 18.0582 25.59482
"5225" 1044.8 18.02702 25.6135
"5226" 1045 17.9604 25.67963
"5227" 1045.2 17.9604 25.67963
"5228" 1045.4 17.9604 25.67963
"5229" 1045.6 18.0342 25.64217
"5230" 1045.8 17.97791 25.52229
"5231" 1046 18.00668 25.55975
"5232" 1046.2 18.0644 25.63614
"5233" 1046.4 18.0644 25.63614
"5234" 1046.6 18.13082 25.58531
"5235" 1046.8 18.12592 25.62386
"5236" 1047 18.17053 25.6097
"5237" 1047.2 18.1577 25.58531
"5238" 1047.4 18.16177 25.54851
"5239" 1047.6 18.18804 25.57474
"5240" 1047.8 18.24271 25.60737
"5241" 1048 18.16939 25.60514
"5242" 1048.2 18.14854 25.59882
"5243" 1048.4 18.13589 25.60514
"5244" 1048.6 18.15302 25.57474
"5245" 1048.8 18.125 25.65865
"5246" 1049 18.06171 25.55975
"5247" 1049.2 18.06171 25.55975
"5248" 1049.4 18.06171 25.55975
"5249" 1049.6 18.00668 25.55975
"5250" 1049.8 18.00668 25.55975
"5251" 1050 18.0644 25.63614
"5252" 1050.2 18.0644 25.63614
"5253" 1050.4 18.17928 25.58348
"5254" 1050.6 18.20573 25.58664
"5255" 1050.8 18.26465 25.57692
"5256" 1051 18.16177 25.60096
"5257" 1051.2 18.14854 25.59882
"5258" 1051.4 18.1143 25.59882
"5259" 1051.6 18.0644 25.63614
"5260" 1051.8 18.05671 25.49607
"5261" 1052 18.0715 25.5219
"5262" 1052.2 18.00943 25.57212
"5263" 1052.4 17.95165 25.52357
"5264" 1052.6 17.95165 25.52357
"5265" 1052.8 17.95165 25.57212
"5266" 1053 17.97044 25.59862
"5267" 1053.2 17.98206 25.67687
"5268" 1053.4 18.0644 25.63614
"5269" 1053.6 18.18804 25.57474
"5270" 1053.8 18.1577 25.58531
"5271" 1054 18.17928 25.59222
"5272" 1054.2 18.15343 25.56891
"5273" 1054.4 18.1577 25.58531
"5274" 1054.6 18.18278 25.62447
"5275" 1054.8 18.21145 25.57636
"5276" 1055 18.21473 25.71119
"5277" 1055.2 18.31896 25.6837
"5278" 1055.4 18.1143 25.65011
"5279" 1055.6 18.08298 25.66215
"5280" 1055.8 18.0644 25.63614
"5281" 1056 18.08603 25.54059
"5282" 1056.2 18.01436 25.59425
"5283" 1056.4 17.96082 25.55975
"5284" 1056.6 17.96082 25.55975
"5285" 1056.8 17.96082 25.55975
"5286" 1057 17.95165 25.52357
"5287" 1057.2 17.94248 25.50481
"5288" 1057.4 17.96082 25.55975
"5289" 1057.6 17.96082 25.55975
"5290" 1057.8 17.96082 25.55975
"5291" 1058 17.96082 25.55975
"5292" 1058.2 17.95165 25.52357
"5293" 1058.4 17.95165 25.54059
"5294" 1058.6 17.95165 25.54059
"5295" 1058.8 17.96082 25.55975
"5296" 1059 17.91663 25.64467
"5297" 1059.2 17.96104 25.608
"5298" 1059.4 17.96104 25.608
"5299" 1059.6 17.99017 25.67788
"5300" 1059.8 18.01742 25.6549
"5301" 1060 18.13082 25.58531
"5302" 1060.2 18.1577 25.61214
"5303" 1060.4 18.18804 25.57474
"5304" 1060.6 18.16177 25.54851
"5305" 1060.8 18.13082 25.56742
"5306" 1061 17.98667 25.61844
"5307" 1061.2 17.87998 25.58531
"5308" 1061.4 17.87998 25.58531
"5309" 1061.6 17.95165 25.57212
"5310" 1061.8 17.96104 25.608
"5311" 1062 17.94248 25.50481
"5312" 1062.2 17.92346 25.52357
"5313" 1062.4 17.91581 25.51375
"5314" 1062.6 17.94248 25.50481
"5315" 1062.8 17.96082 25.55975
"5316" 1063 17.95165 25.57212
"5317" 1063.2 17.98128 25.64287
"5318" 1063.4 18.06171 25.60554
"5319" 1063.6 18.03228 25.61214
"5320" 1063.8 18.03228 25.61214
"5321" 1064 18.0342 25.64217
"5322" 1064.2 18.18804 25.57474
"5323" 1064.4 18.20847 25.59295
"5324" 1064.6 18.32082 25.66506
"5325" 1064.8 18.24672 25.62756
"5326" 1065 18.24057 25.65705
"5327" 1065.2 18.21145 25.6837
"5328" 1065.4 18.18654 25.66428
"5329" 1065.6 18.22131 25.65865
"5330" 1065.8 18.22131 25.65865
"5331" 1066 18.22131 25.65865
"5332" 1066.2 18.16775 25.57985
"5333" 1066.4 18.0644 25.57985
"5334" 1066.6 18.0054 25.51375
"5335" 1066.8 17.97091 25.52404
"5336" 1067 17.97983 25.56109
"5337" 1067.2 17.95165 25.57212
"5338" 1067.4 17.98054 25.61058
"5339" 1067.6 18.02681 25.50481
"5340" 1067.8 17.95165 25.57212
"5341" 1068 17.95165 25.52357
"5342" 1068.2 17.95165 25.52357
"5343" 1068.4 17.95165 25.52357
"5344" 1068.6 17.95165 25.52357
"5345" 1068.8 18.05671 25.49607
"5346" 1069 18.0644 25.63614
"5347" 1069.2 18.1577 25.58531
"5348" 1069.4 18.24859 25.54487
"5349" 1069.6 18.14854 25.59882
"5350" 1069.8 18.13082 25.63003
"5351" 1070 18.15302 25.54851
"5352" 1070.2 18.13509 25.50481
"5353" 1070.4 18.14874 25.54953
"5354" 1070.6 18.19594 25.52357
"5355" 1070.8 18.19929 25.47734
"5356" 1071 18.05915 25.48692
"5357" 1071.2 18.0342 25.47734
"5358" 1071.4 18.06722 25.48558
"5359" 1071.6 17.94225 25.71119
"5360" 1071.8 17.96956 25.91626
"5361" 1072 18.12077 25.75809
"5362" 1072.2 18.04795 25.77724
"5363" 1072.4 18.0664 25.78304
"5364" 1072.6 18.0664 25.78304
"5365" 1072.8 18.08006 25.82959
"5366" 1073 18.09401 25.85598
"5367" 1073.2 18.11914 25.88106
"5368" 1073.4 18.17636 25.82532
"5369" 1073.6 18.17636 25.82532
"5370" 1073.8 18.17636 25.82532
"5371" 1074 18.1728 25.91791
"5372" 1074.2 18.14426 25.90422
"5373" 1074.4 18.16649 25.92641
"5374" 1074.6 18.16738 25.90481
"5375" 1074.8 18.14426 25.90481
"5376" 1075 18.14048 25.96484
"5377" 1075.2 18.16738 25.92788
"5378" 1075.4 18.16738 25.92788
"5379" 1075.6 18.14048 25.96484
"5380" 1075.8 18.14426 25.99297
"5381" 1076 18.11344 26.07404
"5382" 1076.2 18.10722 25.99297
"5383" 1076.4 18.19336 25.88942
"5384" 1076.6 18.18278 25.92788
"5385" 1076.8 18.29589 25.82396
"5386" 1077 18.26465 25.83333
"5387" 1077.2 18.26465 25.83333
"5388" 1077.4 18.24476 25.63859
"5389" 1077.6 18.12675 25.60096
"5390" 1077.8 18.12286 25.54754
"5391" 1078 18.14016 25.52117
"5392" 1078.2 18.04795 25.57474
"5393" 1078.4 17.94248 25.50481
"5394" 1078.6 17.96916 25.566
"5395" 1078.8 17.97852 25.58531
"5396" 1079 17.96082 25.55975
"5397" 1079.2 17.98443 25.47207
"5398" 1079.4 17.91067 25.56209
"5399" 1079.6 17.92597 25.62447
"5400" 1079.8 17.93373 25.69264
"5401" 1080 17.96021 25.73558
"5402" 1080.2 18.06401 25.72917
"5403" 1080.4 18.07203 25.70513
"5404" 1080.6 18.13551 25.61844
"5405" 1080.8 18.16566 25.58173
"5406" 1081 18.16566 25.60737
"5407" 1081.2 18.16177 25.64467
"5408" 1081.4 18.1577 25.71948
"5409" 1081.6 18.12592 25.72459
"5410" 1081.8 18.13082 25.65686
"5411" 1082 18.07088 25.66964
"5412" 1082.2 18.06294 25.53045
"5413" 1082.4 17.97983 25.56109
"5414" 1082.6 17.99863 25.63614
"5415" 1082.8 18.13082 25.58531
"5416" 1083 18.18804 25.57474
"5417" 1083.2 18.08808 25.60096
"5418" 1083.4 18.02702 25.63023
"5419" 1083.6 18.06171 25.60554
"5420" 1083.8 18.06171 25.60554
"5421" 1084 18.01091 25.65274
"5422" 1084.2 18.06171 25.60554
"5423" 1084.4 18.08603 25.54059
"5424" 1084.6 18.00668 25.50481
"5425" 1084.8 18.05671 25.49607
"5426" 1085 18.08006 25.45353
"5427" 1085.2 18.05671 25.49607
"5428" 1085.4 18.0054 25.51375
"5429" 1085.6 17.95165 25.52357
"5430" 1085.8 17.95165 25.57212
"5431" 1086 18.05915 25.53164
"5432" 1086.2 18.12675 25.53977
"5433" 1086.4 18.13142 25.55609
"5434" 1086.6 18.13142 25.55609
"5435" 1086.8 18.0342 25.64217
"5436" 1087 18.13589 25.48809
"5437" 1087.2 18.0342 25.64217
"5438" 1087.4 18.13082 25.56742
"5439" 1087.6 18.1571 25.58173
"5440" 1087.8 18.21963 25.5717
"5441" 1088 18.23032 25.53754
"5442" 1088.2 18.23032 25.53754
"5443" 1088.4 18.2807 25.5609
"5444" 1088.6 18.12377 25.69302
"5445" 1088.8 18.12377 25.69302
"5446" 1089 18.12751 25.71384
"5447" 1089.2 18.17178 25.62255
"5448" 1089.4 18.04581 25.6672
"5449" 1089.6 18.05214 25.63023
"5450" 1089.8 18.00189 25.58842
"5451" 1090 17.92346 25.57985
"5452" 1090.2 18.00802 25.54233
"5453" 1090.4 18.0644 25.63614
"5454" 1090.6 18.0342 25.64217
"5455" 1090.8 18.0644 25.63614
"5456" 1091 18.0342 25.64217
"5457" 1091.2 17.90685 25.62109
"5458" 1091.4 17.97852 25.51375
"5459" 1091.6 18.00668 25.55975
"5460" 1091.8 18.05915 25.53164
"5461" 1092 18.08648 25.63942
"5462" 1092.2 18.0644 25.63614
"5463" 1092.4 18.16177 25.54851
"5464" 1092.6 18.18804 25.57474
"5465" 1092.8 18.1571 25.58173
"5466" 1093 18.1571 25.58173
"5467" 1093.2 18.12675 25.59222
"5468" 1093.4 18.13142 25.55609
"5469" 1093.6 18.13082 25.56742
"5470" 1093.8 18.0644 25.63614
"5471" 1094 18.05671 25.49607
"5472" 1094.2 18.05671 25.49607
"5473" 1094.4 18.06171 25.55975
"5474" 1094.6 18.0644 25.63614
"5475" 1094.8 18.05671 25.49607
"5476" 1095 17.97852 25.56742
"5477" 1095.2 18.05671 25.49607
"5478" 1095.4 18.00943 25.62019
"5479" 1095.6 18.0644 25.63614
"5480" 1095.8 18.0644 25.63614
"5481" 1096 18.0342 25.64217
"5482" 1096.2 18.13142 25.55609
"5483" 1096.4 18.12675 25.59222
"5484" 1096.6 18.1571 25.58173
"5485" 1096.8 18.23032 25.53754
"5486" 1097 18.28663 25.55497
"5487" 1097.2 18.31975 25.5219
"5488" 1097.4 18.15656 25.57027
"5489" 1097.6 18.1577 25.57636
"5490" 1097.8 18.05437 25.59882
"5491" 1098 18.08298 25.46984
"5492" 1098.2 18.08923 25.44986
"5493" 1098.4 18.08923 25.44986
"5494" 1098.6 18.03044 25.46984
"5495" 1098.8 18.02702 25.463
"5496" 1099 18.0054 25.51375
"5497" 1099.2 17.98054 25.48558
"5498" 1099.4 17.97091 25.52404
"5499" 1099.6 17.97091 25.52404
"5500" 1099.8 17.9714 25.57384
"5501" 1100 18.00802 25.54233
"5502" 1100.2 18.0644 25.63614
"5503" 1100.4 18.0644 25.63614
"5504" 1100.6 18.16177 25.54851
"5505" 1100.8 18.16177 25.54851
"5506" 1101 18.0644 25.63614
"5507" 1101.2 18.10395 25.54059
"5508" 1101.4 18.1577 25.58531
"5509" 1101.6 18.36256 25.3766
"5510" 1101.8 18.36256 25.3766
"5511" 1102 18.35479 25.43325
"5512" 1102.2 18.36314 25.39991
"5513" 1102.4 18.36314 25.39991
"5514" 1102.6 18.38167 25.40642
"5515" 1102.8 18.38941 25.33872
"5516" 1103 18.30019 25.35829
"5517" 1103.2 18.24515 25.35829
"5518" 1103.4 18.2805 25.34533
"5519" 1103.6 18.30869 25.33595
"5520" 1103.8 18.32748 25.36409
"5521" 1104 18.4286 25.30334
"5522" 1104.2 18.40855 25.37958
"5523" 1104.4 18.4286 25.44071
"5524" 1104.6 18.50197 25.42239
"5525" 1104.8 18.41025 25.45902
"5526" 1105 18.41025 25.45902
"5527" 1105.2 18.41025 25.45902
"5528" 1105.4 18.42443 25.35621
"5529" 1105.6 18.36729 25.40359
"5530" 1105.8 18.39959 25.35275
"5531" 1106 18.39959 25.35275
"5532" 1106.2 18.39959 25.4422
"5533" 1106.4 18.52521 25.41079
"5534" 1106.6 18.73783 25.33997
"5535" 1106.8 18.62965 25.29712
"5536" 1107 18.73923 25.17147
"5537" 1107.2 18.69642 25.09455
"5538" 1107.4 18.66082 25.10271
"5539" 1107.6 18.52479 25.14833
"5540" 1107.8 18.50197 25.05609
"5541" 1108 18.44194 25.059
"5542" 1108.2 18.49447 25.0153
"5543" 1108.4 18.44694 25.11103
"5544" 1108.6 18.45334 25.06653
"5545" 1108.8 18.45611 25.17514
"5546" 1109 18.56406 25.17936
"5547" 1109.2 18.56406 25.17936
"5548" 1109.4 18.53912 25.17788
"5549" 1109.6 18.57177 25.1671
"5550" 1109.8 18.53912 25.17788
"5551" 1110 18.53912 25.17788
"5552" 1110.2 18.56406 25.17936
"5553" 1110.4 18.65043 25.12019
"5554" 1110.6 18.65043 25.12019
"5555" 1110.8 18.64506 25.12019
"5556" 1111 18.69642 25.09455
"5557" 1111.2 18.62794 25.06036
"5558" 1111.4 18.62794 25.06036
"5559" 1111.6 18.51115 25.13851
"5560" 1111.8 18.51605 25.05758
"5561" 1112 18.48022 25.04864
"5562" 1112.2 18.48022 25.04864
"5563" 1112.4 18.48022 25.04864
"5564" 1112.6 18.53397 25.00391
"5565" 1112.8 18.47446 25.01946
"5566" 1113 18.47446 25.01946
"5567" 1113.2 18.56238 24.99824
"5568" 1113.4 18.48022 25.04864
"5569" 1113.6 18.56451 24.98907
"5570" 1113.8 18.51986 25.13942
"5571" 1114 18.63252 25.08441
"5572" 1114.2 18.63252 25.08441
"5573" 1114.4 18.66348 25.0533
"5574" 1114.6 18.65362 25.086
"5575" 1114.8 18.62794 25.06036
"5576" 1115 18.62794 25.06036
"5577" 1115.2 18.59078 25.07649
"5578" 1115.4 18.49447 25.0153
"5579" 1115.6 18.43542 25.03075
"5580" 1115.8 18.54293 24.87869
"5581" 1116 18.56238 24.99824
"5582" 1116.2 18.56238 24.99824
"5583" 1116.4 18.55838 24.96635
"5584" 1116.6 18.55298 24.95134
"5585" 1116.8 18.55838 24.96635
"5586" 1117 18.56238 24.99824
"5587" 1117.2 18.61875 24.95134
"5588" 1117.4 18.56085 25.0218
"5589" 1117.6 18.52479 25.11081
"5590" 1117.8 18.51986 25.13942
"5591" 1118 18.64308 25.08074
"5592" 1118.2 18.69321 25.04327
"5593" 1118.4 18.52479 25.1671
"5594" 1118.6 18.56085 25.07547
"5595" 1118.8 18.53825 25.03278
"5596" 1119 18.62121 24.98283
"5597" 1119.2 18.53825 25.03278
"5598" 1119.4 18.56801 25.01763
"5599" 1119.6 18.56451 24.98907
"5600" 1119.8 18.51986 25.13942
"5601" 1120 18.7221 25.06525
"5602" 1120.2 18.7221 25.03576
"5603" 1120.4 18.63252 25.08441
"5604" 1120.6 18.7221 25.07746
"5605" 1120.8 18.71391 25.08746
"5606" 1121 18.7221 25.162
"5607" 1121.2 18.76223 25.0641
"5608" 1121.4 18.68023 25.08675
"5609" 1121.6 18.62794 25.06036
"5610" 1121.8 18.52479 25.14833
"5611" 1122 18.58772 24.98602
"5612" 1122.2 18.51605 25.05758
"5613" 1122.4 18.547 25.0153
"5614" 1122.6 18.547 25.0153
"5615" 1122.8 18.51605 25.05758
"5616" 1123 18.58772 24.98602
"5617" 1123.2 18.547 25.0153
"5618" 1123.4 18.51115 25.13851
"5619" 1123.6 18.62794 25.06036
"5620" 1123.8 18.79915 25.02618
"5621" 1124 18.73961 24.98907
"5622" 1124.2 18.76398 24.91952
"5623" 1124.4 18.73885 24.89444
"5624" 1124.6 18.93821 24.74496
"5625" 1124.8 18.919 24.33387
"5626" 1125 18.95176 24.01812
"5627" 1125.2 18.95626 23.87585
"5628" 1125.4 19.08467 23.70239
"5629" 1125.6 19.19979 23.76635
"5630" 1125.8 19.1827 23.87437
"5631" 1126 19.27351 23.91356
"5632" 1126.2 19.27243 23.96635
"5633" 1126.4 19.23831 23.97404
"5634" 1126.6 19.2152 24.0125
"5635" 1126.8 19.09931 23.96635
"5636" 1127 19.04444 23.95065
"5637" 1127.2 18.97619 23.9909
"5638" 1127.4 19.04313 24.03045
"5639" 1127.6 19.06453 24.00053
"5640" 1127.8 19.06635 23.88451
"5641" 1128 18.96497 23.87437
"5642" 1128.2 18.99258 23.86815
"5643" 1128.4 19.04871 23.9329
"5644" 1128.6 19.04871 23.9329
"5645" 1128.8 19.04871 23.9329
"5646" 1129 19.14746 23.91026
"5647" 1129.2 19.10733 23.99038
"5648" 1129.4 19.13192 23.95816
"5649" 1129.6 19.13192 23.95816
"5650" 1129.8 19.20364 23.9984
"5651" 1130 19.24885 24.00559
"5652" 1130.2 19.23831 23.97404
"5653" 1130.4 19.1587 23.92361
"5654" 1130.6 19.25807 23.74059
"5655" 1130.8 19.12445 23.71848
"5656" 1131 19.09858 23.72159
"5657" 1131.2 19.16109 23.74273
"5658" 1131.4 19.16109 23.74273
"5659" 1131.6 19.18613 23.74781
"5660" 1131.8 19.16109 23.74273
"5661" 1132 19.10733 23.74657
"5662" 1132.2 19.07383 23.75732
"5663" 1132.4 19.01717 23.86815
"5664" 1132.6 19.07231 23.86145
"5665" 1132.8 19.07231 23.86145
"5666" 1133 19.15986 23.70411
"5667" 1133.2 19.10733 23.74657
"5668" 1133.4 19.10733 23.74657
"5669" 1133.6 19.13421 23.74273
"5670" 1133.8 19.14492 23.79749
"5671" 1134 19.13485 23.7832
"5672" 1134.2 19.22718 23.70994
"5673" 1134.4 19.20364 23.74781
"5674" 1134.6 19.27946 23.68811
"5675" 1134.8 19.27368 23.82649
"5676" 1135 19.27368 23.82649
"5677" 1135.2 19.179 23.84112
"5678" 1135.4 19.13485 23.7832
"5679" 1135.6 19.11589 23.77831
"5680" 1135.8 19.15111 23.73033
"5681" 1136 19.13421 23.70695
"5682" 1136.2 19.15986 23.70411
"5683" 1136.4 19.10733 23.74657
"5684" 1136.6 19.10733 23.74657
"5685" 1136.8 19.16109 23.78746
"5686" 1137 19.23866 23.7653
"5687" 1137.2 19.28651 23.84112
"5688" 1137.4 19.28651 23.84112
"5689" 1137.6 19.36142 23.81086
"5690" 1137.8 19.38601 23.8436
"5691" 1138 19.30372 23.93618
"5692" 1138.2 19.29995 23.95865
"5693" 1138.4 19.23061 23.92019
"5694" 1138.6 19.19561 23.89423
"5695" 1138.8 19.12338 23.83814
"5696" 1139 19.07383 23.82421
"5697" 1139.2 19.04741 23.82105
"5698" 1139.4 19.13421 23.76957
"5699" 1139.6 19.13421 23.76957
"5700" 1139.8 19.12484 23.75656
"5701" 1140 19.25807 23.74059
"5702" 1140.2 19.24667 23.72903
"5703" 1140.4 19.22208 23.6963
"5704" 1140.6 19.27126 23.76176
"5705" 1140.8 19.11553 23.85996
"5706" 1141 19.04034 23.80748
"5707" 1141.2 19.12484 23.75656
"5708" 1141.4 19.09858 23.72159
"5709" 1141.6 19.10733 23.74657
"5710" 1141.8 19.13421 23.70695
"5711" 1142 19.15986 23.70411
"5712" 1142.2 19.09858 23.72159
"5713" 1142.4 19.0548 23.75656
"5714" 1142.6 19.11609 23.70411
"5715" 1142.8 19.15986 23.70411
"5716" 1143 19.22458 23.65698
"5717" 1143.2 19.16109 23.74273
"5718" 1143.4 19.22718 23.69284
"5719" 1143.6 19.22718 23.69284
"5720" 1143.8 19.16109 23.74273
"5721" 1144 19.11609 23.70411
"5722" 1144.2 19.10733 23.74657
"5723" 1144.4 19.10733 23.74657
"5724" 1144.6 19.10733 23.74657
"5725" 1144.8 19.05358 23.75168
"5726" 1145 19.15986 23.70411
"5727" 1145.2 19.15986 23.70411
"5728" 1145.4 19.16109 23.74273
"5729" 1145.6 19.25807 23.68207
"5730" 1145.8 19.25807 23.68207
"5731" 1146 19.14158 23.70139
"5732" 1146.2 19.25286 23.51335
"5733" 1146.4 19.25286 23.51335
"5734" 1146.6 19.15014 23.49626
"5735" 1146.8 19.19945 23.49812
"5736" 1147 19.19945 23.49812
"5737" 1147.2 19.19945 23.49812
"5738" 1147.4 19.16595 23.50648
"5739" 1147.6 19.17582 23.53045
"5740" 1147.8 19.14083 23.51484
"5741" 1148 19.11589 23.539
"5742" 1148.2 19.11589 23.539
"5743" 1148.4 19.18438 23.57318
"5744" 1148.6 19.22458 23.53992
"5745" 1148.8 19.22458 23.53992
"5746" 1149 19.20364 23.62544
"5747" 1149.2 19.22772 23.66186
"5748" 1149.4 19.22772 23.66186
"5749" 1149.6 19.14158 23.70139
"5750" 1149.8 19.14158 23.70139
"5751" 1150 19.14083 23.61518
"5752" 1150.2 19.14158 23.70139
"5753" 1150.4 19.14158 23.70139
"5754" 1150.6 19.15986 23.70411
"5755" 1150.8 19.25487 23.6472
"5756" 1151 19.23574 23.64583
"5757" 1151.2 19.23847 23.67993
"5758" 1151.4 19.23847 23.67993
"5759" 1151.6 19.33532 23.68377
"5760" 1151.8 19.36694 23.7824
"5761" 1152 19.3847 23.66635
"5762" 1152.2 19.23312 23.66022
"5763" 1152.4 19.28765 23.6472
"5764" 1152.6 19.16471 23.61446
"5765" 1152.8 19.14158 23.70139
"5766" 1153 19.20569 23.65538
"5767" 1153.2 19.15986 23.70411
"5768" 1153.4 19.16471 23.61446
"5769" 1153.6 19.13246 23.68207
"5770" 1153.8 19.11609 23.70411
"5771" 1154 19.14158 23.70139
"5772" 1154.2 19.22458 23.65698
"5773" 1154.4 19.25487 23.6472
"5774" 1154.6 19.25807 23.68207
"5775" 1154.8 19.26784 23.67788
"5776" 1155 19.23847 23.67993
"5777" 1155.2 19.23847 23.67993
"5778" 1155.4 19.16471 23.61446
"5779" 1155.6 19.16351 23.57372
"5780" 1155.8 19.16471 23.61446
"5781" 1156 19.23574 23.55609
"5782" 1156.2 19.21484 23.64434
"5783" 1156.4 19.23574 23.64583
"5784" 1156.6 19.26784 23.64583
"5785" 1156.8 19.37926 23.64206
"5786" 1157 19.40366 23.70007
"5787" 1157.2 19.28029 23.77796
"5788" 1157.4 19.42967 23.73087
"5789" 1157.6 19.40781 23.65096
"5790" 1157.8 19.34319 23.64453
"5791" 1158 19.37271 23.54754
"5792" 1158.2 19.29995 23.61378
"5793" 1158.4 19.34182 23.61518
"5794" 1158.6 19.37463 23.60528
"5795" 1158.8 19.37463 23.60528
"5796" 1159 19.39822 23.60528
"5797" 1159.2 19.40608 23.62883
"5798" 1159.4 19.40608 23.62883
"5799" 1159.6 19.40608 23.62883
"5800" 1159.8 19.32958 23.50037
"5801" 1160 19.35891 23.4012
"5802" 1160.2 19.36677 23.3541
"5803" 1160.4 19.39036 23.3855
"5804" 1160.6 19.36415 23.42147
"5805" 1160.8 19.33847 23.41934
"5806" 1161 19.36142 23.45898
"5807" 1161.2 19.33847 23.41934
"5808" 1161.4 19.4106 23.38533
"5809" 1161.6 19.46111 23.3698
"5810" 1161.8 19.4106 23.38533
"5811" 1162 19.41719 23.45631
"5812" 1162.2 19.40428 23.46955
"5813" 1162.4 19.40428 23.46955
"5814" 1162.6 19.40608 23.3698
"5815" 1162.8 19.29585 23.40988
"5816" 1163 19.29995 23.43123
"5817" 1163.2 19.47034 23.35244
"5818" 1163.4 19.53033 23.44598
"5819" 1163.6 19.63332 23.41901
"5820" 1163.8 19.63332 23.47078
"5821" 1164 19.58146 23.52256
"5822" 1164.2 19.6007 23.60872
"5823" 1164.4 19.54159 23.59572
"5824" 1164.6 19.58362 23.6097
"5825" 1164.8 19.55677 23.68857
"5826" 1165 19.67747 23.7125
"5827" 1165.2 19.53905 23.66794
"5828" 1165.4 19.79524 23.71223
"5829" 1165.6 20.10147 23.73682
"5830" 1165.8 20.20283 23.82212
"5831" 1166 20.37975 23.9139
"5832" 1166.2 20.46205 24.24199
"5833" 1166.4 20.32617 24.25638
"5834" 1166.6 20.13232 24.37843
"5835" 1166.8 19.93486 24.59313
"5836" 1167 19.81475 24.68663
"5837" 1167.2 19.74183 24.62245
"5838" 1167.4 19.79753 24.44712
"5839" 1167.6 19.54759 24.39806
"5840" 1167.8 19.23295 24.51819
"5841" 1168 19.09094 24.55554
"5842" 1168.2 18.74522 24.49712
"5843" 1168.4 18.82785 24.46408
"5844" 1168.6 18.91865 24.54719
"5845" 1168.8 19.03029 24.55096
"5846" 1169 18.96582 24.65708
"5847" 1169.2 19.09021 24.59882
"5848" 1169.4 18.97892 24.60737
"5849" 1169.6 18.7891 24.81919
"5850" 1169.8 18.53825 25.19886
"5851" 1170 18.37037 25.76401
"5852" 1170.2 17.98128 26.54031
"5853" 1170.4 17.08845 27.10737
"5854" 1170.6 16.00558 27.13611
"5855" 1170.8 15.29357 27.70353
"5856" 1171 14.56806 28.03686
"5857" 1171.2 13.05036 29.28587
"5858" 1171.4 12.10064 30.31529
"5859" 1171.6 10.97605 32.09061
"5860" 1171.8 9.908543 34.24024
"5861" 1172 9.715929 35.51646
"5862" 1172.2 8.525223 37.35213
"5863" 1172.4 7.185525 38.91237
"5864" 1172.6 5.908521 40.36609
"5865" 1172.8 5.1894 40.97627
"5866" 1173 4.561851 41.11895
"5867" 1173.2 4.853879 41.10455
"5868" 1173.4 4.687934 41.2622
"5869" 1173.6 4.543396 41.46348
"5870" 1173.8 4.276036 41.55649
"5871" 1174 4.014426 41.41755
"5872" 1174.2 4.02027 41.40014
"5873" 1174.4 4.022596 41.24705
"5874" 1174.6 4.014631 41.33585
"5875" 1174.8 3.967242 41.79296
"5876" 1175 3.974178 41.97438
"5877" 1175.2 3.7424 41.87933
"5878" 1175.4 3.569784 41.74412
"5879" 1175.6 3.512458 41.63805
"5880" 1175.8 3.623851 41.41574
"5881" 1176 3.68491 41.1812
"5882" 1176.2 3.976063 41.05966
"5883" 1176.4 3.897021 41.2058
"5884" 1176.6 3.698193 41.65865
"5885" 1176.8 3.589045 41.75481
"5886" 1177 3.524841 41.68429
"5887" 1177.2 3.492738 41.90865
"5888" 1177.4 3.496106 42.10632
"5889" 1177.6 3.7479 42.20456
"5890" 1177.8 3.928181 42.24993
"5891" 1178 4.186511 42.38455
"5892" 1178.2 4.018229 42.80658
"5893" 1178.4 3.7838 43.40469
"5894" 1178.6 3.765456 43.91751
"5895" 1178.8 3.668097 44.64543
"5896" 1179 3.57179 45.3125
"5897" 1179.2 3.216658 45.69071
"5898" 1179.4 2.840749 46.24302
"5899" 1179.6 2.728909 46.2058
"5900" 1179.8 2.672893 46.38646
"5901" 1180 2.469131 46.51824
"5902" 1180.2 2.131162 46.77599
"5903" 1180.4 2.369819 46.81117
"5904" 1180.6 2.933756 46.97115
"5905" 1180.8 3.418592 47.24798
"5906" 1181 3.528432 47.77339
"5907" 1181.2 3.624817 47.98344
"5908" 1181.4 3.826603 48.26122
"5909" 1181.6 4.026585 48.44302
"5910" 1181.8 4.160468 48.47276
"5911" 1182 4.242405 48.50847
"5912" 1182.2 4.269616 48.69712
"5913" 1182.4 4.311947 48.99242
"5914" 1182.6 4.595053 49.55529
"5915" 1182.8 4.645978 49.91873
"5916" 1183 5.096869 50.36871
"5917" 1183.2 5.836491 51.18485
"5918" 1183.4 6.601781 52.16956
"5919" 1183.6 7.17658 52.3996
"5920" 1183.8 7.261557 52.46748
"5921" 1184 7.291743 52.74935
"5922" 1184.2 7.220282 52.86745
"5923" 1184.4 7.434298 53.08723
"5924" 1184.6 7.941633 53.5699
"5925" 1184.8 8.479559 54.46408
"5926" 1185 8.683503 55.48784
"5927" 1185.2 8.723674 56.65283
"5928" 1185.4 8.706164 57.49889
"5929" 1185.6 8.76366 58.65062
"5930" 1185.8 8.393166 60.39663
"5931" 1186 8.43354 61.71191
"5932" 1186.2 8.674588 62.91338
"5933" 1186.4 9.223814 64.1226
"5934" 1186.6 9.40439 66.24399
"5935" 1186.8 9.31563 68.23156
"5936" 1187 8.939827 69.60947
"5937" 1187.2 8.445202 69.87205
"5938" 1187.4 8.257783 70.1328
"5939" 1187.6 8.387354 70.07377
"5940" 1187.8 8.493624 70.30587
"5941" 1188 8.852917 71.03594
"5942" 1188.2 9.400742 71.85679
"5943" 1188.4 10.17343 72.89169
"5944" 1188.6 11.17278 74.39689
"5945" 1188.8 11.7445 75.79637
"5946" 1189 12.06759 77.50233
"5947" 1189.2 12.36889 79.18002
"5948" 1189.4 12.82811 80.29968
"5949" 1189.6 13.11489 81.54266
"5950" 1189.8 13.84254 83.19129
"5951" 1190 15.03081 85.08001
"5952" 1190.2 15.5669 86.01152
"5953" 1190.4 15.73969 87.4589
"5954" 1190.6 15.09971 89.07801
"5955" 1190.8 14.48459 89.39439
"5956" 1191 14.50985 89.38249
"5957" 1191.2 14.50985 89.38249
"5958" 1191.4 14.5303 89.25318
"5959" 1191.6 14.78092 89.29919
"5960" 1191.8 15.08107 89.46262
"5961" 1192 15.28769 90.01589
"5962" 1192.2 15.79203 90.7787
"5963" 1192.4 16.42937 92.48372
"5964" 1192.6 16.81374 93.73558
"5965" 1192.8 17.67148 94.36262
"5966" 1193 18.34263 94.5691
"5967" 1193.2 19.1015 94.51996
"5968" 1193.4 19.7474 94.32729
"5969" 1193.6 19.8841 94.33835
"5970" 1193.8 20.02595 94.4693
"5971" 1194 20.15467 94.62139
"5972" 1194.2 20.12408 94.7608
"5973" 1194.4 20.21049 95.2484
"5974" 1194.6 21.18523 96.46052
"5975" 1194.8 22.0748 98.66587
"5976" 1195 22.13499 100.8834
"5977" 1195.2 22.22126 102.1266
"5978" 1195.4 21.82257 102.341
"5979" 1195.6 21.79762 102.2072
"5980" 1195.8 21.91308 101.9215
"5981" 1196 21.93234 101.7801
"5982" 1196.2 22.444 101.6646
"5983" 1196.4 22.51936 101.6342
"5984" 1196.6 22.7971 101.238
"5985" 1196.8 23.02382 101.0689
"5986" 1197 23.31327 101.0471
"5987" 1197.2 23.43783 101.0884
"5988" 1197.4 23.32457 100.9704
"5989" 1197.6 23.34485 100.8699
"5990" 1197.8 23.69155 100.7612
"5991" 1198 24.10854 100.6195
"5992" 1198.2 24.05001 100.6873
"5993" 1198.4 23.91953 100.7129
"5994" 1198.6 23.91942 100.7134
"5995" 1198.8 24.00717 100.7005
"5996" 1199 24.00717 100.7005
"5997" 1199.2 24.10179 100.741
"5998" 1199.4 24.10179 100.741
"5999" 1199.6 24.07545 100.7303
"6000" 1199.8 24.10179 100.741
"6001" 1200 23.92269 100.8274
"6002" 1200.2 23.92269 100.8274
"6003" 1200.4 23.92269 100.8274
"6004" 1200.6 23.92269 100.8274
"6005" 1200.8 23.89059 100.8061
"6006" 1201 23.89059 100.8061
"6007" 1201.2 23.92595 100.7851
"6008" 1201.4 23.88948 100.7701
"6009" 1201.6 23.8248 100.7381
"6010" 1201.8 23.84375 100.7318
"6011" 1202 23.93216 100.7696
"6012" 1202.2 23.92595 100.7395
"6013" 1202.4 23.93901 100.6743
"6014" 1202.6 23.8649 100.6587
"6015" 1202.8 23.98268 100.467
"6016" 1203 24.10909 100.4242
"6017" 1203.2 24.07741 100.4228
"6018" 1203.4 23.96121 100.4599
"6019" 1203.6 24.01426 100.3535
"6020" 1203.8 24.01426 100.3535
"6021" 1204 24.019 100.2676
"6022" 1204.2 24.01083 100.2506
"6023" 1204.4 24.07741 100.2148
"6024" 1204.6 24.22898 100.1391
"6025" 1204.8 24.15448 100.1723
"6026" 1205 24.15448 100.1723
"6027" 1205.2 24.15448 100.1723
"6028" 1205.4 24.15448 100.1723
"6029" 1205.6 24.17951 100.2163
"6030" 1205.8 24.07741 100.2148
"6031" 1206 24.05215 100.2589
"6032" 1206.2 24.01747 100.34
"6033" 1206.4 24.00968 100.3249
"6034" 1206.6 24.02358 100.2728
"6035" 1206.8 24.03103 100.2885
"6036" 1207 24.04696 100.2753
"6037" 1207.2 24.15448 100.1723
"6038" 1207.4 24.2042 100.0374
"6039" 1207.6 24.37015 99.88351
"6040" 1207.8 24.37015 99.88351
"6041" 1208 24.33459 99.90717
"6042" 1208.2 24.22365 99.9399
"6043" 1208.4 24.26479 99.90779
"6044" 1208.6 24.24773 99.88582
"6045" 1208.8 24.09045 99.93409
"6046" 1209 24.12142 99.93094
"6047" 1209.2 24.19702 99.93954
"6048" 1209.4 24.17367 99.92206
"6049" 1209.6 24.17367 99.92206
"6050" 1209.8 24.24773 99.88582
"6051" 1210 24.14688 99.92473
"6052" 1210.2 24.13394 99.9527
"6053" 1210.4 24.16422 99.94925
"6054" 1210.6 24.25754 99.93084
"6055" 1210.8 24.19877 100.0112
"6056" 1211 24.252 99.9527
"6057" 1211.2 24.25374 99.92188
"6058" 1211.4 24.24773 99.88582
"6059" 1211.6 24.24773 99.88582
"6060" 1211.8 24.13394 99.9527
"6061" 1212 24.21763 99.7476
"6062" 1212.2 24.04074 99.7728
"6063" 1212.4 24.1153 99.71116
"6064" 1212.6 24.23788 99.68313
"6065" 1212.8 24.36791 99.78602
"6066" 1213 24.44369 99.75449
"6067" 1213.2 24.44461 99.73558
"6068" 1213.4 24.77392 99.83483
"6069" 1213.6 25.23247 99.95353
"6070" 1213.8 25.49723 100.1507
"6071" 1214 25.84883 100.4748
"6072" 1214.2 26.19554 101.0048
"6073" 1214.4 27.07267 101.5107
"6074" 1214.6 28.23243 102.1635
"6075" 1214.8 29.07512 102.7764
"6076" 1215 29.34598 103.2091
"6077" 1215.2 29.23511 103.2157
"6078" 1215.4 29.23945 103.3375
"6079" 1215.6 29.03486 103.5124
"6080" 1215.8 28.99881 103.4161
"6081" 1216 28.94595 103.4047
"6082" 1216.2 29.11706 103.284
"6083" 1216.4 29.01765 103.3274
"6084" 1216.6 28.99279 103.346
"6085" 1216.8 29.20152 103.3053
"6086" 1217 29.54008 103.1215
"6087" 1217.2 29.58188 103.1605
"6088" 1217.4 29.62889 103.2091
"6089" 1217.6 29.58428 103.1215
"6090" 1217.8 29.72175 102.9499
"6091" 1218 29.76532 102.907
"6092" 1218.2 29.95351 102.8987
"6093" 1218.4 30.27243 103.0407
"6094" 1218.6 30.66419 103.5061
"6095" 1218.8 31.23887 104.4266
"6096" 1219 31.96663 105.1385
"6097" 1219.2 32.41636 105.2257
"6098" 1219.4 32.97556 104.8702
"6099" 1219.6 33.7833 104.3324
"6100" 1219.8 34.85199 103.8733
"6101" 1220 36.01168 103.5882
"6102" 1220.2 36.91956 103.6916
"6103" 1220.4 37.20676 103.9727
"6104" 1220.6 37.24517 104.0689
"6105" 1220.8 37.34591 103.9133
"6106" 1221 37.62276 103.3986
"6107" 1221.2 37.86314 102.8786
"6108" 1221.4 38.16133 102.0374
"6109" 1221.6 38.83959 100.8711
"6110" 1221.8 39.17774 99.76763
"6111" 1222 39.00679 98.67788
"6112" 1222.2 38.86835 97.45793
"6113" 1222.4 38.94976 96.24882
"6114" 1222.6 38.82278 95.77953
"6115" 1222.8 38.31284 95.08297
"6116" 1223 37.34355 94.00357
"6117" 1223.2 36.00602 93.19712
"6118" 1223.4 34.71856 92.95752
"6119" 1223.6 33.839 93.00481
"6120" 1223.8 32.74297 93.1826
"6121" 1224 31.99185 93.70536
"6122" 1224.2 30.71136 94.20183
"6123" 1224.4 29.37767 94.95328
"6124" 1224.6 28.75231 94.84954
"6125" 1224.8 28.27434 94.82105
"6126" 1225 28.01982 94.12932
"6127" 1225.2 26.58991 93.54914
"6128" 1225.4 24.23936 92.33662
"6129" 1225.6 21.93024 92.00544
"6130" 1225.8 20.4867 91.83235
"6131" 1226 20.08929 92.4128
"6132" 1226.2 19.55898 92.77271
"6133" 1226.4 17.75903 94.04968
"6134" 1226.6 15.51829 94.58814
"6135" 1226.8 15.68308 94.2777
"6136" 1227 16.49004 94.39621
"6137" 1227.2 16.7439 93.71167
"6138" 1227.4 17.38218 92.92956
"6139" 1227.6 18.4597 91.63078
"6140" 1227.8 19.73672 89.81142
"6141" 1228 20.64266 87.41116
"6142" 1228.2 20.64274 84.83997
"6143" 1228.4 20.11535 83.54968
"6144" 1228.6 19.82362 82.84255
"6145" 1228.8 19.10167 82.30911
"6146" 1229 17.8309 81.03868
"6147" 1229.2 15.95186 78.70051
"6148" 1229.4 13.9943 76.5829
"6149" 1229.6 11.85597 74.34531
"6150" 1229.8 9.284006 72.13942
"6151" 1230 7.282493 69.59065
"6152" 1230.2 6.191172 67.39492
"6153" 1230.4 6.342262 66.16332
"6154" 1230.6 7.070338 65.67203
"6155" 1230.8 7.194883 65.20303
"6156" 1231 7.422069 64.68674
"6157" 1231.2 7.687172 63.44525
"6158" 1231.4 8.128321 61.36418
"6159" 1231.6 8.461574 59.09455
"6160" 1231.8 8.561703 57.09135
"6161" 1232 7.97423 54.67788
"6162" 1232.2 7.836293 51.89439
"6163" 1232.4 8.101753 49.22497
"6164" 1232.6 8.194532 46.07572
"6165" 1232.8 9.051736 43.05571
"6166" 1233 9.892423 40.29724
"6167" 1233.2 10.74321 37.50364
"6168" 1233.4 11.35607 35.04443
"6169" 1233.6 12.43588 33.53511
"6170" 1233.8 13.88008 31.6409
"6171" 1234 15.33676 29.62485
"6172" 1234.2 16.79596 27.83772
"6173" 1234.4 17.66818 26.78202
"6174" 1234.6 17.77036 26.54553
"6175" 1234.8 17.84158 26.51737
"6176" 1235 17.70576 26.24131
"6177" 1235.2 17.40462 25.28942
"6178" 1235.4 17.16578 24.77404
"6179" 1235.6 17.13031 24.85894
"6180" 1235.8 17.07418 24.84241
"6181" 1236 17.01711 24.92076
"6182" 1236.2 16.99948 24.94603
"6183" 1236.4 17.01309 25.03628
"6184" 1236.6 17.11185 25.2125
"6185" 1236.8 17.11185 25.2125
"6186" 1237 17.18119 25.20481
"6187" 1237.2 17.18889 25.27404
"6188" 1237.4 17.18939 25.34114
"6189" 1237.6 17.28905 25.38173
"6190" 1237.8 17.52629 25.22436
"6191" 1238 17.69204 25.34594
"6192" 1238.2 17.78416 25.45464
"6193" 1238.4 17.98443 25.50481
"6194" 1238.6 18.03813 25.44201
"6195" 1238.8 18.03813 25.44201
"6196" 1239 17.98443 25.50481
"6197" 1239.2 18.05214 25.52989
"6198" 1239.4 18.2504 25.62255
"6199" 1239.6 18.2059 25.68942
"6200" 1239.8 18.19536 25.70889
"6201" 1240 18.2059 25.68942
"6202" 1240.2 18.2059 25.62019
"6203" 1240.4 18.17178 25.6147
"6204" 1240.6 18.2136 25.58942
"6205" 1240.8 18.25826 25.59115
"6206" 1241 18.27267 25.54487
"6207" 1241.2 18.29983 25.63055
"6208" 1241.4 18.39081 25.6125
"6209" 1241.6 18.40108 25.58494
"6210" 1241.8 18.377 25.5609
"6211" 1242 18.30185 25.44362
"6212" 1242.2 18.22041 25.46903
"6213" 1242.4 18.34507 25.48844
"6214" 1242.6 18.38503 25.48077
"6215" 1242.8 18.33688 25.35829
"6216" 1243 18.35362 25.162
"6217" 1243.2 18.63836 24.88608
"6218" 1243.4 18.66348 24.7523
"6219" 1243.6 18.90669 24.43109
"6220" 1243.8 19.61583 24.30481
"6221" 1244 20.59831 23.68145
"6222" 1244.2 21.02683 23.17722
"6223" 1244.4 21.16609 22.97643
"6224" 1244.6 21.39807 22.85371
"6225" 1244.8 21.19042 22.54897
"6226" 1245 21.17106 22.22184
"6227" 1245.2 21.35112 22.17147
"6228" 1245.4 21.47985 22.14095
"6229" 1245.6 21.84814 22.06849
"6230" 1245.8 21.78366 21.9623
"6231" 1246 21.79751 21.81891
"6232" 1246.2 21.78434 21.59346
"6233" 1246.4 22.1639 21.05966
"6234" 1246.6 22.73949 20.30334
"6235" 1246.8 23.66954 19.33448
"6236" 1247 24.86712 18.15989
"6237" 1247.2 26.57526 16.80151
"6238" 1247.4 27.9851 15.30667
"6239" 1247.6 29.22834 13.978
"6240" 1247.8 30.8568 12.39875
"6241" 1248 32.88217 10.66798
"6242" 1248.2 34.7753 9.68149
"6243" 1248.4 36.59548 9.155601
"6244" 1248.6 37.79091 8.792067
"6245" 1248.8 38.3816 8.274038
"6246" 1249 38.23614 8.071012
"6247" 1249.2 38.20824 8.100962
"6248" 1249.4 38.30999 8.177559
"6249" 1249.6 38.29171 8.171474
"6250" 1249.8 38.36234 8.280449
"6251" 1250 38.93028 8.131926
"6252" 1250.2 39.98273 7.633455
"6253" 1250.4 40.91624 6.950217
"6254" 1250.6 41.65563 5.926644
"6255" 1250.8 41.96212 5.385009
"6256" 1251 41.98868 5.767323
"6257" 1251.2 41.93686 6.028137
"6258" 1251.4 42.10299 6.32987
"6259" 1251.6 42.64355 6.447736
"6260" 1251.8 43.31052 6.418269
"6261" 1252 44.51463 6.747411
"6262" 1252.2 45.96665 7.350962
"6263" 1252.4 46.94009 7.280449
"6264" 1252.6 47.36384 7.357372
"6265" 1252.8 47.35307 7.290988
"6266" 1253 47.4053 7.290988
"6267" 1253.2 47.45484 7.447779
"6268" 1253.4 47.59529 7.774669
"6269" 1253.6 47.59618 7.96875
"6270" 1253.8 47.52926 7.965215
"6271" 1254 47.3594 8.096524
"6272" 1254.2 47.40725 8.380812
"6273" 1254.4 47.15197 8.339127
"6274" 1254.6 47.05121 8.345044
"6275" 1254.8 47.02436 8.617788
"6276" 1255 46.92588 8.436712
"6277" 1255.2 46.82514 8.38322
"6278" 1255.4 46.73931 8.386164
"6279" 1255.6 46.62977 8.410791
"6280" 1255.8 46.47719 8.488679
"6281" 1256 46.28226 8.386164
"6282" 1256.2 46.13954 8.455529
"6283" 1256.4 46.07975 8.536859
"6284" 1256.6 45.90639 8.511218
"6285" 1256.8 45.78914 8.354745
"6286" 1257 45.72074 8.40572
"6287" 1257.2 45.72937 8.423764
"6288" 1257.4 45.67526 8.479167
"6289" 1257.6 45.66324 8.395627
"6290" 1257.8 45.59016 8.555655
"6291" 1258 45.53139 8.516542
"6292" 1258.2 45.32944 8.435842
"6293" 1258.4 44.88443 8.774038
"6294" 1258.6 44.38877 9.344443
"6295" 1258.8 44.01049 9.543269
"6296" 1259 43.62302 9.880596
"6297" 1259.2 43.43549 10.15931
"6298" 1259.4 43.31052 10.3125
"6299" 1259.6 43.11769 10.44513
"6300" 1259.8 42.55575 10.80115
"6301" 1260 42.31424 11.13756
"6302" 1260.2 42.32377 11.33814
"6303" 1260.4 42.56775 11.84455
"6304" 1260.6 42.70258 12.15745
"6305" 1260.8 42.59384 12.71945
"6306" 1261 42.44375 12.88462
"6307" 1261.2 42.19536 12.83173
"6308" 1261.4 41.67911 12.88421
"6309" 1261.6 41.27081 13.04327
"6310" 1261.8 40.51503 13.53289
"6311" 1262 39.40826 14.46085
"6312" 1262.2 38.09971 15.19345
"6313" 1262.4 36.47419 15.73179
"6314" 1262.6 35.58075 15.33532
"6315" 1262.8 35.43827 15.1408
"6316" 1263 35.13023 15.10715
"6317" 1263.2 35.15023 15.59166
"6318" 1263.4 34.87762 16.47236
"6319" 1263.6 33.34816 18.18451
"6320" 1263.8 31.65211 19.20208
"6321" 1264 29.14391 19.71497
"6322" 1264.2 26.30629 19.75361
"6323" 1264.4 23.38153 20.29724
"6324" 1264.6 20.9109 21.86844
"6325" 1264.8 17.77709 23.60577
"6326" 1265 15.69281 25.69712
"6327" 1265.2 14.31949 27.38942
"6328" 1265.4 12.00135 29.38055
"6329" 1265.6 9.850519 29.90526
"6330" 1265.8 9.801657 29.48317
"6331" 1266 10.06579 29.23218
"6332" 1266.2 10.29882 29.57484
"6333" 1266.4 10.62081 29.97668
"6334" 1266.6 10.59675 30.74741
"6335" 1266.8 10.47076 31.81994
"6336" 1267 10.13873 33.125
"6337" 1267.2 10.40117 33.75925
"6338" 1267.4 10.9253 33.93384
"6339" 1267.6 12.20155 34.36793
"6340" 1267.8 13.76083 35.13185
"6341" 1268 15.48068 36.65316
"6342" 1268.2 16.28594 37.69874
"6343" 1268.4 16.49212 37.92626
"6344" 1268.6 16.46172 38.01046
"6345" 1268.8 16.48661 38.14467
"6346" 1269 16.68832 38.98897
"6347" 1269.2 16.80189 40.39238
"6348" 1269.4 16.51015 41.32987
"6349" 1269.6 16.06 42.16956
"6350" 1269.8 15.58853 43.03064
"6351" 1270 15.27912 43.55769
"6352" 1270.2 14.90593 43.75
"6353" 1270.4 14.05587 43.91672
"6354" 1270.6 13.14546 44.14339
"6355" 1270.8 11.97396 44.6759
"6356" 1271 10.7523 45.83898
"6357" 1271.2 9.86827 47.27404
"6358" 1271.4 8.629118 49.48114
"6359" 1271.6 7.291653 50.90745
"6360" 1271.8 7.253663 50.99661
"6361" 1272 7.636823 50.99552
"6362" 1272.2 8.19474 50.87616
"6363" 1272.4 8.700049 51.31677
"6364" 1272.6 9.287064 52.64156
"6365" 1272.8 9.938895 54.74149
"6366" 1273 10.51794 56.60457
"6367" 1273.2 10.67972 58.52256
"6368" 1273.4 10.3962 59.99612
"6369" 1273.6 9.476621 61.4694
"6370" 1273.8 8.451521 61.89333
"6371" 1274 7.298087 62.04327
"6372" 1274.2 6.309912 62.75383
"6373" 1274.4 3.857177 63.49016
"6374" 1274.6 1.818544 64.17855
"6375" 1274.8 1.292205 64.39145
"6376" 1275 1.25612 64.90041
"6377" 1275.2 1.264834 64.55609
"6378" 1275.4 1.413856 64.44543
"6379" 1275.6 1.698674 64.66232
"6380" 1275.8 2.026894 64.71783
"6381" 1276 2.414098 65.14583
"6382" 1276.2 2.85409 65.43128
"6383" 1276.4 3.227359 65.26671
"6384" 1276.6 3.872168 65.00853
"6385" 1276.8 5.018977 65.03472
"6386" 1277 5.862477 64.9174
"6387" 1277.2 6.565304 64.74819
"6388" 1277.4 6.9759 64.33792
"6389" 1277.6 7.095782 64.13028
"6390" 1277.8 7.270312 63.70994
"6391" 1278 7.717411 63.03045
"6392" 1278.2 7.917927 62.43972
"6393" 1278.4 8.102639 61.29327
"6394" 1278.6 8.280078 59.9745
"6395" 1278.8 8.722913 58.07448
"6396" 1279 8.927196 55.84529
"6397" 1279.2 8.956868 53.60005
"6398" 1279.4 8.65801 51.29808
"6399" 1279.6 8.967335 48.99894
"6400" 1279.8 9.187699 46.78486
"6401" 1280 9.705146 44.5726
"6402" 1280.2 10.48319 41.49736
"6403" 1280.4 10.83929 39.07542
"6404" 1280.6 11.3783 36.81738
"6405" 1280.8 12.52233 35.09014
"6406" 1281 14.18691 33.08057
"6407" 1281.2 15.59286 30.97226
"6408" 1281.4 16.08764 29.17106
"6409" 1281.6 15.96235 26.62713
"6410" 1281.8 16.11579 24.79567
"6411" 1282 16.79596 24.40679
"6412" 1282.2 17.47801 24.24377
"6413" 1282.4 18.84616 23.52958
"6414" 1282.6 20.10514 22.95752
"6415" 1282.8 20.37402 22.75383
"6416" 1283 20.56337 22.72775
"6417" 1283.2 20.6416 22.79924
"6418" 1283.4 20.76824 22.88186
"6419" 1283.6 20.76577 22.85813
"6420" 1283.8 20.87559 22.74945
"6421" 1284 20.9737 22.44115
"6422" 1284.2 21.59268 21.41051
"6423" 1284.4 23.00703 19.65865
"6424" 1284.6 24.84964 17.98678
"6425" 1284.8 26.99563 16.72374
"6426" 1285 28.91862 15.96154
"6427" 1285.2 30.54862 15.23558
"6428" 1285.4 31.7356 14.12861
"6429" 1285.6 32.78294 12.69832
"6430" 1285.8 34.16182 10.76122
"6431" 1286 35.71429 9.405048
"6432" 1286.2 37.28645 8.380266
"6433" 1286.4 38.59749 7.97476
"6434" 1286.6 40.45541 7.485577
"6435" 1286.8 42.29051 6.879335
"6436" 1287 43.28501 6.451084
"6437" 1287.2 43.46661 6.241987
"6438" 1287.4 43.57555 6.342277
"6439" 1287.6 43.5886 6.434295
"6440" 1287.8 43.60255 6.572447
"6441" 1288 43.85337 6.606503
"6442" 1288.2 43.85337 6.606503
"6443" 1288.4 43.94478 6.769475
"6444" 1288.6 44.31323 7.076426
"6445" 1288.8 44.63636 7.037164
"6446" 1289 44.97955 7.070742
"6447" 1289.2 44.94467 7.077007
"6448" 1289.4 44.95819 7.07026
"6449" 1289.6 45.20988 6.612235
"6450" 1289.8 45.52869 6.373508
"6451" 1290 45.36929 6.187832
"6452" 1290.2 45.36163 6.176255
"6453" 1290.4 45.43549 6.160545
"6454" 1290.6 45.46075 6.217292
"6455" 1290.8 45.55751 6.280557
"6456" 1291 45.9839 6.191621
"6457" 1291.2 46.55649 6.039358
"6458" 1291.4 47.0364 5.591015
"6459" 1291.6 47.71697 4.947115
"6460" 1291.8 47.95962 4.709052
"6461" 1292 47.83254 4.838141
"6462" 1292.2 47.9454 4.971744
"6463" 1292.4 48.15887 5.15998
"6464" 1292.6 48.14559 5.345657
"6465" 1292.8 48.67673 5.393145
"6466" 1293 49.30533 5.309241
"6467" 1293.2 49.40521 5.255145
"6468" 1293.4 49.64357 5.175137
"6469" 1293.6 49.66421 5.250687
"6470" 1293.8 49.62673 5.405338
"6471" 1294 49.63144 5.357955
"6472" 1294.2 49.71236 5.223214
"6473" 1294.4 49.67346 4.805507
"6474" 1294.6 49.6895 4.549473
"6475" 1294.8 49.57956 4.631274
"6476" 1295 49.65245 4.707605
"6477" 1295.2 49.65245 4.707605
"6478" 1295.4 49.62981 4.701236
"6479" 1295.6 49.49045 4.764067
"6480" 1295.8 49.59445 4.722082
"6481" 1296 49.62673 4.722314
"6482" 1296.2 49.64001 4.755471
"6483" 1296.4 49.635 4.776063
"6484" 1296.6 49.635 4.776063
"6485" 1296.8 49.58941 4.833479
"6486" 1297 49.62293 4.838599
"6487" 1297.2 49.58941 4.861451
"6488" 1297.4 49.58941 4.973339
"6489" 1297.6 49.6986 4.962225
"6490" 1297.8 49.58399 4.946027
"6491" 1298 49.68805 4.793269
"6492" 1298.2 49.64176 4.749072
"6493" 1298.4 49.45783 4.817995
"6494" 1298.6 49.45783 4.817995
"6495" 1298.8 49.49983 4.823296
"6496" 1299 49.52662 4.756181
"6497" 1299.2 49.60016 4.762102
"6498" 1299.4 49.52637 4.8125
"6499" 1299.6 49.56066 4.75582
"6500" 1299.8 49.5539 4.728829
"6501" 1300 49.5539 4.728829
"6502" 1300.2 49.5539 4.728829
"6503" 1300.4 49.58688 4.728946
"6504" 1300.6 49.57417 4.75582
"6505" 1300.8 49.55414 4.817995
"6506" 1301 49.50774 4.839879
"6507" 1301.2 49.58166 4.845467
"6508" 1301.4 49.58166 4.845467
"6509" 1301.6 49.5539 4.836792
"6510" 1301.8 49.58166 4.845467
"6511" 1302 49.54739 4.840472
"6512" 1302.2 49.54739 4.840472
"6513" 1302.4 49.55414 4.817995
"6514" 1302.6 49.52662 4.756181
"6515" 1302.8 49.45478 4.778312
"6516" 1303 49.49045 4.813925
"6517" 1303.2 49.55414 4.817995
"6518" 1303.4 49.47396 4.835046
"6519" 1303.6 49.47396 4.835046
"6520" 1303.8 49.43901 4.850287
"6521" 1304 49.47396 4.835046
"6522" 1304.2 49.40968 4.831731
"6523" 1304.4 49.41444 4.839127
"6524" 1304.6 49.37528 4.79739
"6525" 1304.8 49.37528 4.79739
"6526" 1305 49.41444 4.839127
"6527" 1305.2 49.30649 4.90728
"6528" 1305.4 49.49045 4.82817
"6529" 1305.6 49.52637 4.8125
"6530" 1305.8 49.38344 4.892272
"6531" 1306 49.40521 4.769315
"6532" 1306.2 49.32209 4.895833
"6533" 1306.4 49.28777 4.912122
"6534" 1306.6 49.28777 4.912122
"6535" 1306.8 49.39426 4.881466
"6536" 1307 49.28135 4.95441
"6537" 1307.2 49.28135 4.95441
"6538" 1307.4 49.31186 4.95722
"6539" 1307.6 49.3825 4.943648
"6540" 1307.8 49.35465 4.941621
"6541" 1308 49.4555 4.931144
"6542" 1308.2 49.38494 4.944754
"6543" 1308.4 49.38494 4.944754
"6544" 1308.6 49.33763 4.911016
"6545" 1308.8 49.38344 4.892272
"6546" 1309 49.39846 4.857034
"6547" 1309.2 49.39426 4.881466
"6548" 1309.4 49.39426 4.881466
"6549" 1309.6 49.39426 4.881466
"6550" 1309.8 49.39426 4.881466
"6551" 1310 49.32209 4.895833
"6552" 1310.2 49.39426 4.881466
"6553" 1310.4 49.35465 4.941621
"6554" 1310.6 49.31186 4.95722
"6555" 1310.8 49.31186 4.95722
"6556" 1311 49.24656 4.970258
"6557" 1311.2 49.24656 4.970258
"6558" 1311.4 49.32209 4.895833
"6559" 1311.6 49.29806 4.88446
"6560" 1311.8 49.29409 4.931037
"6561" 1312 49.2964 4.947115
"6562" 1312.2 49.25309 4.989814
"6563" 1312.4 49.25309 4.989814
"6564" 1312.6 49.25309 4.989814
"6565" 1312.8 49.26078 4.934088
"6566" 1313 49.26078 4.934088
"6567" 1313.2 49.24357 4.924732
"6568" 1313.4 49.26078 4.934088
"6569" 1313.6 49.24214 4.909274
"6570" 1313.8 49.26078 4.934088
"6571" 1314 49.28777 4.937342
"6572" 1314.2 49.26078 4.934088
"6573" 1314.4 49.25309 4.989814
"6574" 1314.6 49.21936 4.991987
"6575" 1314.8 49.21936 4.991987
"6576" 1315 49.25309 4.989814
"6577" 1315.2 49.21936 4.991987
"6578" 1315.4 49.26078 4.934088
"6579" 1315.6 49.26078 4.934088
"6580" 1315.8 49.26078 4.934088
"6581" 1316 49.21936 4.991987
"6582" 1316.2 49.24656 4.996333
"6583" 1316.4 49.21936 4.991987
"6584" 1316.6 49.21936 4.991987
"6585" 1316.8 49.21936 4.991987
"6586" 1317 49.21936 4.991987
"6587" 1317.2 49.21936 4.991987
"6588" 1317.4 49.24357 4.924732
"6589" 1317.6 49.21294 4.927885
"6590" 1317.8 49.20739 4.970258
"6591" 1318 49.1484 5.066211
"6592" 1318.2 49.18172 5.060511
"6593" 1318.4 49.15515 5.036859
"6594" 1318.6 49.18127 5.041965
"6595" 1318.8 49.21493 5.040617
"6596" 1319 49.21294 5.017628
"6597" 1319.2 49.18172 5.060511
"6598" 1319.4 49.18127 5.041965
"6599" 1319.6 49.22462 4.962563
"6600" 1319.8 49.19368 4.985577
"6601" 1320 49.25457 4.958902
"6602" 1320.2 49.18172 5.060511
"6603" 1320.4 49.18172 5.060511
"6604" 1320.6 49.21294 5.043269
"6605" 1320.8 49.18673 5.013004
"6606" 1321 49.18673 5.038225
"6607" 1321.2 49.18127 5.041965
"6608" 1321.4 49.21294 5.017628
"6609" 1321.6 49.21294 5.017628
"6610" 1321.8 49.18127 5.041965
"6611" 1322 49.21294 5.017628
"6612" 1322.2 49.19433 5.009371
"6613" 1322.4 49.21294 5.017628
"6614" 1322.6 49.16799 5.004808
"6615" 1322.8 49.10379 4.947115
"6616" 1323 49.19796 4.900412
"6617" 1323.2 49.21107 4.921681
"6618" 1323.4 49.21107 4.934088
"6619" 1323.6 49.19368 4.985577
"6620" 1323.8 49.1618 5.033985
"6621" 1324 49.18172 5.060511
"6622" 1324.2 49.1618 5.033985
"6623" 1324.4 49.21294 5.017628
"6624" 1324.6 49.19433 5.009371
"6625" 1324.8 49.18127 5.041965
"6626" 1325 49.18127 5.041965
"6627" 1325.2 49.14851 5.047248
"6628" 1325.4 49.19305 4.924732
"6629" 1325.6 49.21107 4.934088
"6630" 1325.8 49.18726 4.947115
"6631" 1326 49.14873 4.972756
"6632" 1326.2 49.25457 4.958902
"6633" 1326.4 49.1618 5.033985
"6634" 1326.6 49.18127 5.041965
"6635" 1326.8 49.18127 5.041965
"6636" 1327 49.21294 5.017628
"6637" 1327.2 49.21294 5.017628
"6638" 1327.4 49.1618 5.033985
"6639" 1327.6 49.18127 5.041965
"6640" 1327.8 49.1618 5.033985
"6641" 1328 49.18127 5.041965
"6642" 1328.2 49.15515 5.036859
"6643" 1328.4 49.13557 5.028928
"6644" 1328.6 49.1618 5.033985
"6645" 1328.8 49.1618 5.033985
"6646" 1329 49.18127 5.041965
"6647" 1329.2 49.15515 5.036859
"6648" 1329.4 49.12947 5.017628
"6649" 1329.6 49.13523 5.014092
"6650" 1329.8 49.14851 5.047248
"6651" 1330 49.06573 5.044643
"6652" 1330.2 49.10202 4.947779
"6653" 1330.4 49.0571 5.071241
"6654" 1330.6 49.1618 5.033985
"6655" 1330.8 49.14851 5.047248
"6656" 1331 49.1618 5.033985
"6657" 1331.2 49.13488 5.032473
"6658" 1331.4 49.12812 5.039221
"6659" 1331.6 49.18127 5.041965
"6660" 1331.8 49.1618 5.033985
"6661" 1332 49.1618 5.033985
"6662" 1332.2 49.1618 5.033985
"6663" 1332.4 49.1618 5.033985
"6664" 1332.6 49.1618 5.033985
"6665" 1332.8 49.18127 5.041965
"6666" 1333 49.1618 5.033985
"6667" 1333.2 49.11388 5.024038
"6668" 1333.4 49.13523 5.014092
"6669" 1333.6 49.13523 5.014092
"6670" 1333.8 49.12136 4.998735
"6671" 1334 49.14851 5.047248
"6672" 1334.2 49.1484 5.018978
"6673" 1334.4 49.16844 5.027354
"6674" 1334.6 49.1618 5.033985
"6675" 1334.8 49.1484 5.018978
"6676" 1335 49.1484 5.018978
"6677" 1335.2 49.12812 5.039221
"6678" 1335.4 49.12812 5.039221
"6679" 1335.6 49.14851 5.047248
"6680" 1335.8 49.15515 5.022409
"6681" 1336 49.107 4.975962
"6682" 1336.2 49.09912 5.043269
"6683" 1336.4 49.18267 5.078984
"6684" 1336.6 49.14802 5.05609
"6685" 1336.8 49.21598 5.059464
"6686" 1337 49.16844 5.027354
"6687" 1337.2 49.16844 5.027354
"6688" 1337.4 49.18127 5.041965
"6689" 1337.6 49.1484 5.018978
"6690" 1337.8 49.1618 5.033985
"6691" 1338 49.1484 5.018978
"6692" 1338.2 49.1618 5.033985
"6693" 1338.4 49.12812 5.039221
"6694" 1338.6 49.13523 5.014092
"6695" 1338.8 49.06573 5.044643
"6696" 1339 49.05009 5.029283
"6697" 1339.2 49.1618 5.033985
"6698" 1339.4 49.1618 5.033985
"6699" 1339.6 49.1421 5.022409
"6700" 1339.8 49.07027 5.041965
"6701" 1340 49.1484 5.018978
"6702" 1340.2 49.1618 5.033985
"6703" 1340.4 49.13523 5.014092
"6704" 1340.6 49.06573 5.044643
"6705" 1340.8 49.12812 5.039221
"6706" 1341 49.0571 5.071241
"6707" 1341.2 49.16191 5.052716
"6708" 1341.4 49.1484 5.018978
"6709" 1341.6 49.1484 5.018978
"6710" 1341.8 49.11388 5.024038
"6711" 1342 49.18127 5.041965
"6712" 1342.2 49.18267 5.01717
"6713" 1342.4 49.11388 5.037775
"6714" 1342.6 49.1618 5.033985
"6715" 1342.8 49.1484 5.018978
"6716" 1343 49.11388 5.024038
"6717" 1343.2 49.1484 5.018978
"6718" 1343.4 49.1484 5.018978
"6719" 1343.6 49.16844 5.027354
"6720" 1343.8 49.07027 5.055003
"6721" 1344 49.03317 5.0625
"6722" 1344.2 49.03089 5.064361
"6723" 1344.4 49.03317 5.0625
"6724" 1344.6 48.99845 5.068041
"6725" 1344.8 49.00748 5.043269
"6726" 1345 48.99845 5.068041
"6727" 1345.2 48.92537 5.099949
"6728" 1345.4 49.0356 5.047248
"6729" 1345.6 49.15515 5.036859
"6730" 1345.8 48.9658 5.061522
"6731" 1346 48.95916 5.066211
"6732" 1346.2 48.96254 5.078984
"6733" 1346.4 49.04101 5.05609
"6734" 1346.6 49.11388 5.037775
"6735" 1346.8 49.11388 5.024038
"6736" 1347 48.96254 5.078984
"6737" 1347.2 49.05069 5.061522
"6738" 1347.4 49.04416 5.022409
"6739" 1347.6 48.97268 5.052716
"6740" 1347.8 49.05009 5.029283
"6741" 1348 49.06573 5.044643
"6742" 1348.2 49.0571 5.071241
"6743" 1348.4 49.0571 5.071241
"6744" 1348.6 49.05009 5.029283
"6745" 1348.8 49.0571 5.071241
"6746" 1349 49.1618 5.033985
"6747" 1349.2 49.11388 5.024038
"6748" 1349.4 49.11388 5.024038
"6749" 1349.6 48.96254 5.078984
"6750" 1349.8 49.0356 5.047248
"6751" 1350 49.12194 5.014092
"6752" 1350.2 49.14827 5.037775
"6753" 1350.4 49.1618 5.033985
"6754" 1350.6 49.1484 5.018978
"6755" 1350.8 49.16844 5.027354
"6756" 1351 49.1484 5.018978
"6757" 1351.2 49.1484 5.018978
"6758" 1351.4 49.0571 5.071241
"6759" 1351.6 49.04101 5.05609
"6760" 1351.8 49.12136 4.998735
"6761" 1352 49.05009 5.029283
"6762" 1352.2 49.1618 5.033985
"6763" 1352.4 49.11388 5.037775
"6764" 1352.6 49.11388 5.024038
"6765" 1352.8 49.04101 5.05609
"6766" 1353 49.11388 5.024038
"6767" 1353.2 49.11388 5.024038
"6768" 1353.4 49.12136 4.998735
"6769" 1353.6 49.09324 4.996566
"6770" 1353.8 49.10945 5.009371
"6771" 1354 49.13523 5.014092
"6772" 1354.2 49.0571 5.071241
"6773" 1354.4 49.11388 5.037775
"6774" 1354.6 49.11388 5.037775
"6775" 1354.8 49.1484 5.018978
"6776" 1355 49.1484 5.018978
"6777" 1355.2 49.04601 5.036859
"6778" 1355.4 49.06043 5.069751
"6779" 1355.6 49.0099 5.113887
"6780" 1355.8 49.02253 5.107582
"6781" 1356 49.08569 5.088666
"6782" 1356.2 48.81141 5.345044
"6783" 1356.4 48.81662 5.300845
"6784" 1356.6 48.81017 5.344073
"6785" 1356.8 48.90445 5.260607
"6786" 1357 48.84449 5.3125
"6787" 1357.2 48.89191 5.254808
"6788" 1357.4 48.92149 5.233685
"6789" 1357.6 48.88177 5.231855
"6790" 1357.8 48.82676 5.208465
"6791" 1358 48.82045 5.132803
"6792" 1358.2 48.82771 5.145833
"6793" 1358.4 48.80782 5.139108
"6794" 1358.6 48.78887 5.113887
"6795" 1358.8 48.77594 5.174279
"6796" 1359 48.74547 5.199557
"6797" 1359.2 48.73835 5.170634
"6798" 1359.4 48.80257 5.1919
"6799" 1359.6 48.76993 5.20216
"6800" 1359.8 48.83413 5.229167
"6801" 1360 48.85481 5.204938
"6802" 1360.2 48.84175 5.244052
"6803" 1360.4 48.82216 5.217976
"6804" 1360.6 48.82045 5.183244
"6805" 1360.8 48.77635 5.216346
"6806" 1361 48.82676 5.239991
"6807" 1361.2 48.81487 5.267628
"6808" 1361.4 48.83413 5.229167
"6809" 1361.6 48.81413 5.290432
"6810" 1361.8 48.80313 5.352288
"6811" 1362 48.76993 5.325763
"6812" 1362.2 48.80372 5.329369
"6813" 1362.4 48.80257 5.328797
"6814" 1362.6 48.80257 5.328797
"6815" 1362.8 48.80257 5.328797
"6816" 1363 48.7634 5.335316
"6817" 1363.2 48.79561 5.3125
"6818" 1363.4 48.78985 5.285975
"6819" 1363.6 48.78985 5.285975
"6820" 1363.8 48.78985 5.285975
"6821" 1364 48.84571 5.246296
"6822" 1364.2 48.74381 5.224495
"6823" 1364.4 48.8091 5.217976
"6824" 1364.6 48.70351 5.272712
"6825" 1364.8 48.7091 5.288883
"6826" 1365 48.77657 5.239556
"6827" 1365.2 48.8091 5.217976
"6828" 1365.4 48.87097 5.258906
"6829" 1365.6 48.85981 5.286859
"6830" 1365.8 48.85202 5.271516
"6831" 1366 48.80782 5.252601
"6832" 1366.2 48.84175 5.244052
"6833" 1366.4 48.84571 5.246296
"6834" 1366.6 48.82129 5.274038
"6835" 1366.8 48.84828 5.25057
"6836" 1367 48.87907 5.248397
"6837" 1367.2 48.86313 5.244262
"6838" 1367.4 48.85202 5.271516
"6839" 1367.6 48.85202 5.271516
"6840" 1367.8 48.85202 5.271516
"6841" 1368 48.84055 5.331731
"6842" 1368.2 48.84055 5.331731
"6843" 1368.4 48.83413 5.30609
"6844" 1368.6 48.85481 5.283165
"6845" 1368.8 48.85481 5.283165
"6846" 1369 48.87806 5.234902
"6847" 1369.2 48.86623 5.216346
"6848" 1369.4 48.86623 5.216346
"6849" 1369.6 48.83296 5.211101
"6850" 1369.8 48.88948 5.173243
"6851" 1370 48.87806 5.153931
"6852" 1370.2 48.87806 5.153931
"6853" 1370.4 48.86623 5.222756
"6854" 1370.6 48.86623 5.222756
"6855" 1370.8 48.85339 5.222756
"6856" 1371 48.81963 5.269076
"6857" 1371.2 48.84571 5.246296
"6858" 1371.4 48.81963 5.269076
"6859" 1371.6 48.81963 5.269076
"6860" 1371.8 48.80782 5.252601
"6861" 1372 48.7634 5.309241
"6862" 1372.2 48.78985 5.285975
"6863" 1372.4 48.78985 5.285975
"6864" 1372.6 48.81048 5.261893
"6865" 1372.8 48.81048 5.261893
"6866" 1373 48.82306 5.279344
"6867" 1373.2 48.86623 5.222756
"6868" 1373.4 48.88948 5.173243
"6869" 1373.6 48.88948 5.173243
"6870" 1373.8 48.88948 5.206399
"6871" 1374 48.84175 5.204938
"6872" 1374.2 48.87806 5.153931
"6873" 1374.4 48.84175 5.204938
"6874" 1374.6 48.87806 5.153931
"6875" 1374.8 48.7634 5.309241
"6876" 1375 48.7634 5.309241
"6877" 1375.2 48.79649 5.3125
"6878" 1375.4 48.86454 5.26864
"6879" 1375.6 48.86623 5.216346
"6880" 1375.8 48.87806 5.234902
"6881" 1376 48.86623 5.216346
"6882" 1376.2 48.83296 5.211101
"6883" 1376.4 48.87806 5.153931
"6884" 1376.6 48.87806 5.153931
"6885" 1376.8 48.86955 5.146718
"6886" 1377 48.85778 5.174173
"6887" 1377.2 48.85778 5.174173
"6888" 1377.4 48.87806 5.153931
"6889" 1377.6 48.88948 5.173243
"6890" 1377.8 48.88948 5.173243
"6891" 1378 48.88948 5.173243
"6892" 1378.2 48.8456 5.230082
"6893" 1378.4 48.87806 5.234902
"6894" 1378.6 48.87806 5.234902
"6895" 1378.8 48.87806 5.234902
"6896" 1379 48.86454 5.24165
"6897" 1379.2 48.83296 5.211101
"6898" 1379.4 48.88948 5.173243
"6899" 1379.6 48.88948 5.173243
"6900" 1379.8 48.87806 5.153931
"6901" 1380 48.87806 5.153931
"6902" 1380.2 48.88948 5.173243
"6903" 1380.4 48.88948 5.173243
"6904" 1380.6 48.8456 5.230082
"6905" 1380.8 48.82306 5.279344
"6906" 1381 48.87806 5.234902
"6907" 1381.2 48.83296 5.211101
"6908" 1381.4 48.83296 5.211101
"6909" 1381.6 48.83296 5.211101
"6910" 1381.8 48.83296 5.211101
"6911" 1382 48.88199 5.23208
"6912" 1382.2 48.83296 5.211101
"6913" 1382.4 48.87806 5.153931
"6914" 1382.6 48.83296 5.211101
"6915" 1382.8 48.83296 5.211101
"6916" 1383 48.83296 5.211101
"6917" 1383.2 48.83296 5.211101
"6918" 1383.4 48.86623 5.216346
"6919" 1383.6 48.94261 5.206399
"6920" 1383.8 48.86623 5.216346
"6921" 1384 48.87806 5.234902
"6922" 1384.2 48.87806 5.234902
"6923" 1384.4 48.8456 5.230082
"6924" 1384.6 48.86454 5.24165
"6925" 1384.8 48.88948 5.173243
"6926" 1385 48.83751 5.099949
"6927" 1385.2 48.83184 5.120192
"6928" 1385.4 48.90051 5.146268
"6929" 1385.6 48.87806 5.153931
"6930" 1385.8 48.87806 5.153931
"6931" 1386 48.87806 5.153931
"6932" 1386.2 48.88948 5.173243
"6933" 1386.4 48.87806 5.153931
"6934" 1386.6 48.87806 5.153931
"6935" 1386.8 48.87806 5.153931
"6936" 1387 48.88948 5.173243
"6937" 1387.2 48.83296 5.211101
"6938" 1387.4 48.8456 5.230082
"6939" 1387.6 48.8456 5.230082
"6940" 1387.8 48.87806 5.234902
"6941" 1388 48.86623 5.216346
"6942" 1388.2 48.86623 5.216346
"6943" 1388.4 48.87806 5.234902
"6944" 1388.6 48.83296 5.211101
"6945" 1388.8 48.87806 5.153931
"6946" 1389 48.84963 5.120192
"6947" 1389.2 48.84963 5.120192
"6948" 1389.4 48.84427 5.140435
"6949" 1389.6 48.84427 5.140435
"6950" 1389.8 48.90051 5.146268
"6951" 1390 48.92537 5.153931
"6952" 1390.2 48.92537 5.153931
"6953" 1390.4 48.88948 5.173243
"6954" 1390.6 48.88948 5.173243
"6955" 1390.8 48.8456 5.230082
"6956" 1391 48.8456 5.230082
"6957" 1391.2 48.88948 5.173243
"6958" 1391.4 48.8762 5.140086
"6959" 1391.6 48.86454 5.167426
"6960" 1391.8 48.88948 5.173243
"6961" 1392 48.87806 5.153931
"6962" 1392.2 48.88948 5.173243
"6963" 1392.4 48.87806 5.153931
"6964" 1392.6 48.88948 5.173243
"6965" 1392.8 48.83751 5.099949
"6966" 1393 48.85778 5.12694
"6967" 1393.2 48.85247 5.147665
"6968" 1393.4 48.88948 5.173243
"6969" 1393.6 48.88948 5.173243
"6970" 1393.8 48.87806 5.153931
"6971" 1394 48.85339 5.222756
"6972" 1394.2 48.83296 5.211101
"6973" 1394.4 48.8456 5.230082
"6974" 1394.6 48.83296 5.211101
"6975" 1394.8 48.88948 5.173243
"6976" 1395 48.88948 5.173243
"6977" 1395.2 48.8762 5.140086
"6978" 1395.4 48.84963 5.120192
"6979" 1395.6 48.84963 5.120192
"6980" 1395.8 48.78298 5.1919
"6981" 1396 48.83751 5.099949
"6982" 1396.2 48.79561 5.241987
"6983" 1396.4 48.80978 5.219662
"6984" 1396.6 48.88948 5.173243
"6985" 1396.8 48.88948 5.173243
"6986" 1397 48.88948 5.173243
"6987" 1397.2 48.8456 5.230082
"6988" 1397.4 48.8456 5.230082
"6989" 1397.6 48.88948 5.173243
"6990" 1397.8 48.8456 5.230082
"6991" 1398 48.83751 5.099949
"6992" 1398.2 48.84963 5.120192
"6993" 1398.4 48.84427 5.140435
"6994" 1398.6 48.86454 5.167426
"6995" 1398.8 48.88948 5.173243
"6996" 1399 48.88948 5.173243
"6997" 1399.2 48.85247 5.147665
"6998" 1399.4 48.83751 5.099949
"6999" 1399.6 48.83751 5.099949
"7000" 1399.8 48.84963 5.120192
"7001" 1400 48.84427 5.140435
"7002" 1400.2 48.8762 5.140086
"7003" 1400.4 48.8762 5.140086
"7004" 1400.6 48.86454 5.167426
"7005" 1400.8 48.88948 5.173243
"7006" 1401 48.86454 5.167426
"7007" 1401.2 48.86955 5.146718
"7008" 1401.4 48.8762 5.140086
"7009" 1401.6 48.84963 5.120192
"7010" 1401.8 48.84427 5.140435
"7011" 1402 48.85778 5.12694
"7012" 1402.2 48.86955 5.146718
"7013" 1402.4 48.88948 5.173243
"7014" 1402.6 48.83296 5.211101
"7015" 1402.8 48.8456 5.230082
"7016" 1403 48.87806 5.234902
"7017" 1403.2 48.87806 5.234902
"7018" 1403.4 48.8456 5.230082
"7019" 1403.6 48.8456 5.230082
"7020" 1403.8 48.8456 5.230082
"7021" 1404 48.8456 5.230082
"7022" 1404.2 48.8456 5.230082
"7023" 1404.4 48.83296 5.211101
"7024" 1404.6 48.85247 5.147665
"7025" 1404.8 48.84963 5.120192
"7026" 1405 48.84427 5.140435
"7027" 1405.2 48.88948 5.173243
"7028" 1405.4 48.88948 5.173243
"7029" 1405.6 48.90051 5.146268
"7030" 1405.8 48.86291 5.10693
"7031" 1406 48.84963 5.120192
"7032" 1406.2 48.81723 5.12694
"7033" 1406.4 48.84963 5.120192
"7034" 1406.6 48.81723 5.140435
"7035" 1406.8 48.81723 5.140435
"7036" 1407 48.74891 5.16215
"7037" 1407.2 48.78298 5.231014
"7038" 1407.4 48.8091 5.283165
"7039" 1407.6 48.85981 5.286859
"7040" 1407.8 48.81963 5.269076
"7041" 1408 48.88948 5.173243
"7042" 1408.2 48.84963 5.120192
"7043" 1408.4 48.81563 5.152787
"7044" 1408.6 48.69558 5.221407
"7045" 1408.8 48.70113 5.236951
"7046" 1409 48.71015 5.239556
"7047" 1409.2 48.71586 5.255145
"7048" 1409.4 48.82676 5.239991
"7049" 1409.6 48.84571 5.246296
"7050" 1409.8 48.78985 5.285975
"7051" 1410 48.8456 5.230082
"7052" 1410.2 48.8456 5.230082
"7053" 1410.4 48.83296 5.211101
"7054" 1410.6 48.8456 5.230082
"7055" 1410.8 48.88948 5.173243
"7056" 1411 48.83751 5.099949
"7057" 1411.2 48.83751 5.099949
"7058" 1411.4 48.73426 5.14156
"7059" 1411.6 48.8015 5.221075
"7060" 1411.8 48.79561 5.241987
"7061" 1412 48.80099 5.244262
"7062" 1412.2 48.85339 5.190705
"7063" 1412.4 48.84963 5.120192
"7064" 1412.6 48.82771 5.171474
"7065" 1412.8 48.84963 5.120192
"7066" 1413 48.82216 5.224495
"7067" 1413.2 48.86454 5.167426
"7068" 1413.4 48.88948 5.173243
"7069" 1413.6 48.85481 5.204938
"7070" 1413.8 48.86623 5.222756
"7071" 1414 48.8456 5.230082
"7072" 1414.2 48.83296 5.211101
"7073" 1414.4 48.8456 5.230082
"7074" 1414.6 48.83296 5.211101
"7075" 1414.8 48.8456 5.230082
"7076" 1415 48.8456 5.230082
"7077" 1415.2 48.84963 5.120192
"7078" 1415.4 48.83751 5.099949
"7079" 1415.6 48.83751 5.099949
"7080" 1415.8 48.73426 5.14156
"7081" 1416 48.77635 5.203526
"7082" 1416.2 48.71586 5.214659
"7083" 1416.4 48.74891 5.16215
"7084" 1416.6 48.72938 5.214659
"7085" 1416.8 48.84427 5.140435
"7086" 1417 48.84697 5.152244
"7087" 1417.2 48.88948 5.126824
"7088" 1417.4 48.88948 5.173243
"7089" 1417.6 48.85247 5.147665
"7090" 1417.8 48.86623 5.222756
"7091" 1418 48.83296 5.211101
"7092" 1418.2 48.8456 5.230082
"7093" 1418.4 48.83296 5.211101
"7094" 1418.6 48.87806 5.153931
"7095" 1418.8 48.86454 5.167426
"7096" 1419 48.83751 5.099949
"7097" 1419.2 48.83751 5.099949
"7098" 1419.4 48.84963 5.120192
"7099" 1419.6 48.84963 5.120192
"7100" 1419.8 48.84963 5.120192
"7101" 1420 48.83751 5.099949
"7102" 1420.2 48.86955 5.100298
"7103" 1420.4 48.85247 5.147665
"7104" 1420.6 48.88948 5.173243
"7105" 1420.8 48.87806 5.153931
"7106" 1421 48.88948 5.173243
"7107" 1421.2 48.87806 5.153931
"7108" 1421.4 48.88948 5.173243
"7109" 1421.6 48.83296 5.211101
"7110" 1421.8 48.87806 5.234902
"7111" 1422 48.86623 5.216346
"7112" 1422.2 48.83296 5.211101
"7113" 1422.4 48.83296 5.211101
"7114" 1422.6 48.88948 5.173243
"7115" 1422.8 48.88948 5.173243
"7116" 1423 48.88948 5.173243
"7117" 1423.2 48.83296 5.211101
"7118" 1423.4 48.87806 5.153931
"7119" 1423.6 48.86955 5.100298
"7120" 1423.8 48.83751 5.099949
"7121" 1424 48.83184 5.168269
"7122" 1424.2 48.87806 5.153931
"7123" 1424.4 48.88948 5.173243
"7124" 1424.6 48.88948 5.173243
"7125" 1424.8 48.88948 5.173243
"7126" 1425 48.90476 5.126603
"7127" 1425.2 48.88948 5.173243
"7128" 1425.4 48.87806 5.153931
"7129" 1425.6 48.88948 5.173243
"7130" 1425.8 48.87806 5.153931
"7131" 1426 48.87806 5.153931
"7132" 1426.2 48.88948 5.173243
"7133" 1426.4 48.88948 5.173243
"7134" 1426.6 48.88948 5.173243
"7135" 1426.8 48.88948 5.173243
"7136" 1427 48.8456 5.230082
"7137" 1427.2 48.8762 5.140086
"7138" 1427.4 48.84963 5.120192
"7139" 1427.6 48.84963 5.120192
"7140" 1427.8 48.84963 5.120192
"7141" 1428 48.79561 5.177885
"7142" 1428.2 48.88948 5.126824
"7143" 1428.4 48.88948 5.173243
"7144" 1428.6 48.88948 5.173243
"7145" 1428.8 48.88948 5.173243
"7146" 1429 48.83296 5.211101
"7147" 1429.2 48.85247 5.147665
"7148" 1429.4 48.87806 5.153931
"7149" 1429.6 48.88948 5.173243
"7150" 1429.8 48.86454 5.167426
"7151" 1430 48.85247 5.147665
"7152" 1430.2 48.85339 5.190705
"7153" 1430.4 48.80782 5.195854
"7154" 1430.6 48.82771 5.171474
"7155" 1430.8 48.85778 5.174173
"7156" 1431 48.86454 5.167426
"7157" 1431.2 48.85691 5.219448
"7158" 1431.4 48.84175 5.217976
"7159" 1431.6 48.85247 5.147665
"7160" 1431.8 48.82306 5.279344
"7161" 1432 48.79696 5.261893
"7162" 1432.2 48.8456 5.230082
"7163" 1432.4 48.83296 5.211101
"7164" 1432.6 48.8456 5.230082
"7165" 1432.8 48.83296 5.211101
"7166" 1433 48.86454 5.120192
"7167" 1433.2 48.83751 5.099949
"7168" 1433.4 48.87806 5.153931
"7169" 1433.6 48.87806 5.153931
"7170" 1433.8 48.87806 5.153931
"7171" 1434 48.81487 5.229167
"7172" 1434.2 48.88948 5.126824
"7173" 1434.4 48.78951 5.198419
"7174" 1434.6 48.78951 5.198419
"7175" 1434.8 48.80257 5.231014
"7176" 1435 48.81487 5.229167
"7177" 1435.2 48.81487 5.229167
"7178" 1435.4 48.79696 5.261893
"7179" 1435.6 48.80257 5.289684
"7180" 1435.8 48.80257 5.289684
"7181" 1436 48.86623 5.216346
"7182" 1436.2 48.86623 5.216346
"7183" 1436.4 48.86623 5.216346
"7184" 1436.6 48.83296 5.239073
"7185" 1436.8 48.86623 5.216346
"7186" 1437 48.86623 5.216346
"7187" 1437.2 48.83296 5.211101
"7188" 1437.4 48.87806 5.153931
"7189" 1437.6 48.88948 5.173243
"7190" 1437.8 48.8456 5.230082
"7191" 1438 48.88948 5.126824
"7192" 1438.2 48.90476 5.126603
"7193" 1438.4 48.88948 5.173243
"7194" 1438.6 48.88948 5.173243
"7195" 1438.8 48.88948 5.173243
"7196" 1439 48.88948 5.173243
"7197" 1439.2 48.8456 5.230082
"7198" 1439.4 48.88948 5.173243
"7199" 1439.6 48.83296 5.211101
"7200" 1439.8 48.8762 5.140086
"7201" 1440 48.86291 5.10693
"7202" 1440.2 48.87806 5.153931
"7203" 1440.4 48.87806 5.153931
"7204" 1440.6 48.86623 5.222756
"7205" 1440.8 48.88948 5.173243
"7206" 1441 48.88948 5.173243
"7207" 1441.2 48.87439 5.126711
"7208" 1441.4 48.81723 5.12694
"7209" 1441.6 48.84963 5.120192
"7210" 1441.8 48.74891 5.16215
"7211" 1442 48.69558 5.221407
"7212" 1442.2 48.78919 5.203526
"7213" 1442.4 48.78919 5.203526
"7214" 1442.6 48.81642 5.199768
"7215" 1442.8 48.85339 5.222756
"7216" 1443 48.88948 5.173243
"7217" 1443.2 48.8456 5.230082
"7218" 1443.4 48.83296 5.211101
"7219" 1443.6 48.83296 5.211101
"7220" 1443.8 48.83296 5.211101
"7221" 1444 48.83296 5.211101
"7222" 1444.2 48.87806 5.153931
"7223" 1444.4 48.86955 5.100298
"7224" 1444.6 48.83413 5.229167
"7225" 1444.8 48.88948 5.173243
"7226" 1445 48.83413 5.229167
"7227" 1445.2 48.8456 5.230082
"7228" 1445.4 48.78985 5.285975
"7229" 1445.6 48.8456 5.230082
"7230" 1445.8 48.85481 5.204938
"7231" 1446 48.78368 5.257555
"7232" 1446.2 48.84963 5.120192
"7233" 1446.4 48.79604 5.178862
"7234" 1446.6 48.72938 5.214659
"7235" 1446.8 48.69558 5.221407
"7236" 1447 48.71015 5.239556
"7237" 1447.2 48.68504 5.263608
"7238" 1447.4 48.6703 5.246187
"7239" 1447.6 48.67531 5.261893
"7240" 1447.8 48.73782 5.222756
"7241" 1448 48.77614 5.244262
"7242" 1448.2 48.78887 5.290432
"7243" 1448.4 48.83522 5.244052
"7244" 1448.6 48.74381 5.348354
"7245" 1448.8 48.78887 5.290432
"7246" 1449 48.81487 5.267628
"7247" 1449.2 48.8507 5.225651
"7248" 1449.4 48.82129 5.241987
"7249" 1449.6 48.85481 5.204938
"7250" 1449.8 48.84571 5.246296
"7251" 1450 48.81487 5.267628
"7252" 1450.2 48.80257 5.302722
"7253" 1450.4 48.76993 5.285975
"7254" 1450.6 48.80432 5.278159
"7255" 1450.8 48.79696 5.261893
"7256" 1451 48.85481 5.283165
"7257" 1451.2 48.80257 5.302722
"7258" 1451.4 48.83634 5.305869
"7259" 1451.6 48.80978 5.279344
"7260" 1451.8 48.88948 5.173243
"7261" 1452 48.83413 5.229167
"7262" 1452.2 48.86623 5.222756
"7263" 1452.4 48.84571 5.246296
"7264" 1452.6 48.84571 5.246296
"7265" 1452.8 48.77657 5.299237
"7266" 1453 48.79561 5.177885
"7267" 1453.2 48.79561 5.177885
"7268" 1453.4 48.77624 5.239991
"7269" 1453.6 48.73075 5.244052
"7270" 1453.8 48.74424 5.261218
"7271" 1454 48.80257 5.25057
"7272" 1454.2 48.83413 5.229167
"7273" 1454.4 48.83413 5.229167
"7274" 1454.6 48.83413 5.229167
"7275" 1454.8 48.80257 5.302722
"7276" 1455 48.88948 5.173243
"7277" 1455.2 48.84963 5.120192
"7278" 1455.4 48.80257 5.152787
"7279" 1455.6 48.84963 5.120192
"7280" 1455.8 48.83206 5.200837
"7281" 1456 48.82869 5.217976
"7282" 1456.2 48.78985 5.285975
"7283" 1456.4 48.82216 5.289684
"7284" 1456.6 48.7634 5.309241
"7285" 1456.8 48.77635 5.325321
"7286" 1457 48.7634 5.309241
"7287" 1457.2 48.83413 5.229167
"7288" 1457.4 48.82045 5.183244
"7289" 1457.6 48.81563 5.152787
"7290" 1457.8 48.83751 5.099949
"7291" 1458 48.86291 5.10693
"7292" 1458.2 48.81487 5.203526
"7293" 1458.4 48.85339 5.177885
"7294" 1458.6 48.88948 5.173243
"7295" 1458.8 48.82676 5.246296
"7296" 1459 48.80782 5.252601
"7297" 1459.2 48.79561 5.3125
"7298" 1459.4 48.80313 5.299237
"7299" 1459.6 48.92933 5.239556
"7300" 1459.8 48.83997 5.274038
"7301" 1460 48.91861 5.261893
"7302" 1460.2 48.87806 5.234902
"7303" 1460.4 48.8456 5.230082
"7304" 1460.6 48.83296 5.211101
"7305" 1460.8 48.87806 5.153931
"7306" 1461 48.87806 5.153931
"7307" 1461.2 48.88948 5.173243
"7308" 1461.4 48.8456 5.230082
"7309" 1461.6 48.94261 5.206399
"7310" 1461.8 48.94261 5.206399
"7311" 1462 48.92933 5.239556
"7312" 1462.2 48.94261 5.206399
"7313" 1462.4 48.86454 5.24165
"7314" 1462.6 48.8112 5.230082
"7315" 1462.8 48.84427 5.207912
"7316" 1463 48.83296 5.211101
"7317" 1463.2 48.8112 5.20261
"7318" 1463.4 48.83296 5.211101
"7319" 1463.6 48.83296 5.211101
"7320" 1463.8 48.87806 5.153931
"7321" 1464 48.86291 5.10693
"7322" 1464.2 48.88948 5.126824
"7323" 1464.4 48.87806 5.153931
"7324" 1464.6 48.87806 5.153931
"7325" 1464.8 48.83296 5.211101
"7326" 1465 48.83296 5.211101
"7327" 1465.2 48.87806 5.153931
"7328" 1465.4 48.87806 5.153931
"7329" 1465.6 48.87806 5.153931
"7330" 1465.8 48.83751 5.099949
"7331" 1466 48.86291 5.10693
"7332" 1466.2 48.86291 5.10693
"7333" 1466.4 48.85778 5.12694
"7334" 1466.6 48.87439 5.126711
"7335" 1466.8 48.85778 5.12694
"7336" 1467 48.85247 5.147665
"7337" 1467.2 48.87806 5.153931
"7338" 1467.4 48.81895 5.148164
"7339" 1467.6 48.85778 5.12694
"7340" 1467.8 48.86454 5.120192
"7341" 1468 48.85778 5.12694
"7342" 1468.2 48.87806 5.153931
"7343" 1468.4 48.83296 5.211101
"7344" 1468.6 48.86623 5.216346
"7345" 1468.8 48.86623 5.216346
"7346" 1469 48.83296 5.211101
"7347" 1469.2 48.83296 5.211101
"7348" 1469.4 48.91861 5.261893
"7349" 1469.6 48.8297 5.325763
"7350" 1469.8 48.85481 5.335316
"7351" 1470 48.76361 5.296737
"7352" 1470.2 48.74466 5.239991
"7353" 1470.4 48.65893 5.1919
"7354" 1470.6 48.77635 5.165064
"7355" 1470.8 48.68207 5.167426
"7356" 1471 48.65298 5.161401
"7357" 1471.2 48.65298 5.161401
"7358" 1471.4 48.81195 5.176136
"7359" 1471.6 48.87806 5.153931
"7360" 1471.8 48.83296 5.211101
"7361" 1472 48.86291 5.10693
"7362" 1472.2 48.85778 5.12694
"7363" 1472.4 48.8456 5.154533
"7364" 1472.6 48.8456 5.175137
"7365" 1472.8 48.86623 5.216346
"7366" 1473 48.86623 5.216346
"7367" 1473.2 48.88482 5.228155
"7368" 1473.4 48.85247 5.250687
"7369" 1473.6 48.83296 5.239073
"7370" 1473.8 48.85247 5.250687
"7371" 1474 48.86623 5.216346
"7372" 1474.2 48.83296 5.211101
"7373" 1474.4 48.83296 5.211101
"7374" 1474.6 48.79846 5.212785
"7375" 1474.8 48.83751 5.099949
"7376" 1475 48.78321 5.15998
"7377" 1475.2 48.73426 5.14156
"7378" 1475.4 48.80432 5.120192
"7379" 1475.6 48.83075 5.12694
"7380" 1475.8 48.85778 5.147183
"7381" 1476 48.87806 5.153931
"7382" 1476.2 48.8456 5.175137
"7383" 1476.4 48.72938 5.194416
"7384" 1476.6 48.74336 5.166611
"7385" 1476.8 48.78277 5.126603
"7386" 1477 48.79794 5.141171
"7387" 1477.2 48.83184 5.154533
"7388" 1477.4 48.83075 5.113445
"7389" 1477.6 48.65298 5.161401
"7390" 1477.8 48.80432 5.120192
"7391" 1478 48.71586 5.160678
"7392" 1478.2 48.72938 5.194416
"7393" 1478.4 48.76328 5.173243
"7394" 1478.6 48.76328 5.173243
"7395" 1478.8 48.71489 5.250687
"7396" 1479 48.71489 5.250687
"7397" 1479.2 48.83296 5.211101
"7398" 1479.4 48.86623 5.216346
"7399" 1479.6 48.78321 5.232924
"7400" 1479.8 48.83296 5.211101
"7401" 1480 48.74965 5.228155
"7402" 1480.2 48.83296 5.211101
"7403" 1480.4 48.83296 5.211101
"7404" 1480.6 48.75687 5.152787
"7405" 1480.8 48.77645 5.146268
"7406" 1481 48.76328 5.173243
"7407" 1481.2 48.79604 5.172344
"7408" 1481.4 48.71489 5.250687
"7409" 1481.6 48.74965 5.228155
"7410" 1481.8 48.73613 5.167426
"7411" 1482 48.75687 5.120192
"7412" 1482.2 48.65298 5.161401
"7413" 1482.4 48.65298 5.161401
"7414" 1482.6 48.72343 5.140086
"7415" 1482.8 48.76328 5.193137
"7416" 1483 48.76328 5.193137
"7417" 1483.2 48.71489 5.250687
"7418" 1483.4 48.71489 5.250687
"7419" 1483.6 48.71489 5.250687
"7420" 1483.8 48.71489 5.230082
"7421" 1484 48.71489 5.230082
"7422" 1484.2 48.75687 5.152787
"7423" 1484.4 48.65298 5.161401
"7424" 1484.6 48.65298 5.161401
"7425" 1484.8 48.75034 5.146268
"7426" 1485 48.81808 5.154533
"7427" 1485.2 48.81195 5.176136
"7428" 1485.4 48.76266 5.236303
"7429" 1485.6 48.76266 5.236303
"7430" 1485.8 48.8456 5.175137
"7431" 1486 48.79846 5.234152
"7432" 1486.2 48.79846 5.234152
"7433" 1486.4 48.79846 5.234152
"7434" 1486.6 48.79794 5.176136
"7435" 1486.8 48.72938 5.194416
"7436" 1487 48.72938 5.194416
"7437" 1487.2 48.76266 5.236303
"7438" 1487.4 48.76266 5.236303
"7439" 1487.6 48.71489 5.250687
"7440" 1487.8 48.71489 5.250687
"7441" 1488 48.74965 5.228155
"7442" 1488.2 48.76993 5.239556
"7443" 1488.4 48.73613 5.261893
"7444" 1488.6 48.71489 5.250687
"7445" 1488.8 48.71489 5.250687
"7446" 1489 48.71489 5.250687
"7447" 1489.2 48.65786 5.225087
"7448" 1489.4 48.76993 5.212785
"7449" 1489.6 48.83751 5.099949
"7450" 1489.8 48.76292 5.148164
"7451" 1490 48.72343 5.140086
"7452" 1490.2 48.80432 5.120192
"7453" 1490.4 48.68004 5.235577
"7454" 1490.6 48.64362 5.239991
"7455" 1490.8 48.68004 5.222756
"7456" 1491 48.67531 5.309126
"7457" 1491.2 48.74085 5.207275
"7458" 1491.4 48.78321 5.173243
"7459" 1491.6 48.70113 5.195742
"7460" 1491.8 48.69558 5.221407
"7461" 1492 48.75664 5.219662
"7462" 1492.2 48.73075 5.244052
"7463" 1492.4 48.75708 5.248397
"7464" 1492.6 48.73007 5.332394
"7465" 1492.8 48.73007 5.332394
"7466" 1493 48.7768 5.285027
"7467" 1493.2 48.67852 5.322278
"7468" 1493.4 48.69686 5.299237
"7469" 1493.6 48.67852 5.322278
"7470" 1493.8 48.69686 5.299237
"7471" 1494 48.71489 5.250687
"7472" 1494.2 48.71489 5.250687
"7473" 1494.4 48.67852 5.322278
"7474" 1494.6 48.79846 5.234152
"7475" 1494.8 48.6981 5.354873
"7476" 1495 48.7634 5.309241
"7477" 1495.2 48.7314 5.331731
"7478" 1495.4 48.58974 5.380738
"7479" 1495.6 48.58974 5.380738
"7480" 1495.8 48.58974 5.380738
"7481" 1496 48.51732 5.328263
"7482" 1496.2 48.53382 5.300093
"7483" 1496.4 48.53382 5.300093
"7484" 1496.6 48.57089 5.30609
"7485" 1496.8 48.63099 5.303042
"7486" 1497 48.73782 5.254808
"7487" 1497.2 48.71116 5.25057
"7488" 1497.4 48.64152 5.275388
"7489" 1497.6 48.68738 5.230082
"7490" 1497.8 48.53879 5.325321
"7491" 1498 48.69288 5.274038
"7492" 1498.2 48.73613 5.309126
"7493" 1498.4 48.73007 5.332394
"7494" 1498.6 48.73007 5.332394
"7495" 1498.8 48.73007 5.332394
"7496" 1499 48.73007 5.332394
"7497" 1499.2 48.73007 5.3125
"7498" 1499.4 48.76993 5.20216
"7499" 1499.6 48.73782 5.209936
"7500" 1499.8 48.6703 5.246187
"7501" 1500 48.6703 5.246187
"7502" 1500.2 48.6703 5.246187
"7503" 1500.4 48.6703 5.246187
"7504" 1500.6 48.6703 5.246187
"7505" 1500.8 48.73782 5.222756
"7506" 1501 48.76361 5.22738
"7507" 1501.2 48.73782 5.222756
"7508" 1501.4 48.74381 5.276646
"7509" 1501.6 48.62317 5.358288
"7510" 1501.8 48.68783 5.321958
"7511" 1502 48.73835 5.20216
"7512" 1502.2 48.76993 5.20216
"7513" 1502.4 48.70677 5.246296
"7514" 1502.6 48.6703 5.246187
"7515" 1502.8 48.6703 5.246187
"7516" 1503 48.6981 5.25057
"7517" 1503.2 48.73265 5.250465
"7518" 1503.4 48.73782 5.222756
"7519" 1503.6 48.64152 5.286859
"7520" 1503.8 48.70158 5.287686
"7521" 1504 48.7634 5.309241
"7522" 1504.2 48.73007 5.332394
"7523" 1504.4 48.73007 5.332394
"7524" 1504.6 48.66158 5.264423
"7525" 1504.8 48.66598 5.211767
"7526" 1505 48.63323 5.231855
"7527" 1505.2 48.66598 5.211767
"7528" 1505.4 48.68783 5.233685
"7529" 1505.6 48.61975 5.348354
"7530" 1505.8 48.65436 5.344551
"7531" 1506 48.6643 5.269076
"7532" 1506.2 48.76993 5.20216
"7533" 1506.4 48.76993 5.20216
"7534" 1506.6 48.7634 5.185381
"7535" 1506.8 48.73782 5.222756
"7536" 1507 48.7634 5.198419
"7537" 1507.2 48.78919 5.203526
"7538" 1507.4 48.75 5.252818
"7539" 1507.6 48.74381 5.231014
"7540" 1507.8 48.6354 5.291132
"7541" 1508 48.6676 5.240385
"7542" 1508.2 48.64152 5.278922
"7543" 1508.4 48.5926 5.327763
"7544" 1508.6 48.60483 5.327763
"7545" 1508.8 48.62317 5.358288
"7546" 1509 48.58974 5.380738
"7547" 1509.2 48.62317 5.358288
"7548" 1509.4 48.65187 5.337314
"7549" 1509.6 48.61836 5.359789
"7550" 1509.8 48.67852 5.322278
"7551" 1510 48.83296 5.211101
"7552" 1510.2 48.73075 5.276646
"7553" 1510.4 48.73075 5.276646
"7554" 1510.6 48.73075 5.276646
"7555" 1510.8 48.62868 5.325321
"7556" 1511 48.74424 5.229167
"7557" 1511.2 48.71309 5.170634
"7558" 1511.4 48.61052 5.213031
"7559" 1511.6 48.65298 5.161401
"7560" 1511.8 48.6238 5.213031
"7561" 1512 48.69288 5.177885
"7562" 1512.2 48.63731 5.265211
"7563" 1512.4 48.68783 5.21477
"7564" 1512.6 48.69558 5.167426
"7565" 1512.8 48.69558 5.167426
"7566" 1513 48.59657 5.261218
"7567" 1513.2 48.6703 5.246187
"7568" 1513.4 48.6354 5.260607
"7569" 1513.6 48.60838 5.300093
"7570" 1513.8 48.53879 5.325321
"7571" 1514 48.53382 5.300093
"7572" 1514.2 48.60139 5.276442
"7573" 1514.4 48.60139 5.276442
"7574" 1514.6 48.61343 5.30649
"7575" 1514.8 48.64763 5.303342
"7576" 1515 48.67209 5.321658
"7577" 1515.2 48.56403 5.345657
"7578" 1515.4 48.56403 5.358919
"7579" 1515.6 48.58974 5.380738
"7580" 1515.8 48.68004 5.274038
"7581" 1516 48.6643 5.238058
"7582" 1516.2 48.73782 5.222756
"7583" 1516.4 48.64152 5.275388
"7584" 1516.6 48.62929 5.285027
"7585" 1516.8 48.6208 5.306297
"7586" 1517 48.63944 5.324907
"7587" 1517.2 48.58974 5.380738
"7588" 1517.4 48.62468 5.378704
"7589" 1517.6 48.65187 5.386942
"7590" 1517.8 48.62317 5.382708
"7591" 1518 48.62317 5.382708
"7592" 1518.2 48.70779 5.318703
"7593" 1518.4 48.61836 5.359789
"7594" 1518.6 48.62702 5.337314
"7595" 1518.8 48.62317 5.358288
"7596" 1519 48.61836 5.340873
"7597" 1519.2 48.56152 5.277822
"7598" 1519.4 48.53382 5.300093
"7599" 1519.6 48.56784 5.296737
"7600" 1519.8 48.53382 5.300093
"7601" 1520 48.68783 5.22738
"7602" 1520.2 48.76361 5.22738
"7603" 1520.4 48.7634 5.198419
"7604" 1520.6 48.73782 5.222756
"7605" 1520.8 48.71679 5.272712
"7606" 1521 48.69288 5.274038
"7607" 1521.2 48.7194 5.277822
"7608" 1521.4 48.7314 5.331731
"7609" 1521.6 48.6981 5.354873
"7610" 1521.8 48.6981 5.354873
"7611" 1522 48.67209 5.370498
"7612" 1522.2 48.62702 5.362128
"7613" 1522.4 48.63731 5.340873
"7614" 1522.6 48.62225 5.338141
"7615" 1522.8 48.59657 5.31891
"7616" 1523 48.50669 5.30609
"7617" 1523.2 48.50469 5.328263
"7618" 1523.4 48.46305 5.387467
"7619" 1523.6 48.58678 5.258906
"7620" 1523.8 48.56447 5.338141
"7621" 1524 48.56403 5.292606
"7622" 1524.2 48.60216 5.281483
"7623" 1524.4 48.60216 5.281483
"7624" 1524.6 48.53237 5.30609
"7625" 1524.8 48.53879 5.3125
"7626" 1525 48.53879 5.3125
"7627" 1525.2 48.53879 5.3125
"7628" 1525.4 48.64152 5.275388
"7629" 1525.6 48.60838 5.287686
"7630" 1525.8 48.57089 5.357372
"7631" 1526 48.56488 5.362128
"7632" 1526.2 48.59871 5.358288
"7633" 1526.4 48.62702 5.337314
"7634" 1526.6 48.58974 5.380738
"7635" 1526.8 48.58974 5.380738
"7636" 1527 48.58974 5.380738
"7637" 1527.2 48.58974 5.380738
"7638" 1527.4 48.58974 5.380738
"7639" 1527.6 48.53626 5.359789
"7640" 1527.8 48.56152 5.277822
"7641" 1528 48.53382 5.300093
"7642" 1528.2 48.53382 5.300093
"7643" 1528.4 48.61343 5.30649
"7644" 1528.6 48.64547 5.303624
"7645" 1528.8 48.59015 5.383013
"7646" 1529 48.59941 5.359789
"7647" 1529.2 48.53382 5.300093
"7648" 1529.4 48.53382 5.300093
"7649" 1529.6 48.53382 5.300093
"7650" 1529.8 48.53382 5.300093
"7651" 1530 48.53237 5.30609
"7652" 1530.2 48.50669 5.344551
"7653" 1530.4 48.56152 5.303042
"7654" 1530.6 48.53626 5.315653
"7655" 1530.8 48.53382 5.300093
"7656" 1531 48.56152 5.303042
"7657" 1531.2 48.53382 5.300093
"7658" 1531.4 48.59657 5.299679
"7659" 1531.6 48.58058 5.328797
"7660" 1531.8 48.58974 5.380738
"7661" 1532 48.70779 5.393145
"7662" 1532.2 48.68294 5.405552
"7663" 1532.4 48.64352 5.390625
"7664" 1532.6 48.58974 5.380738
"7665" 1532.8 48.58974 5.380738
"7666" 1533 48.56488 5.362128
"7667" 1533.2 48.57425 5.303342
"7668" 1533.4 48.56488 5.362128
"7669" 1533.6 48.53382 5.300093
"7670" 1533.8 48.53382 5.300093
"7671" 1534 48.53382 5.300093
"7672" 1534.2 48.50669 5.344551
"7673" 1534.4 48.50469 5.328263
"7674" 1534.6 48.50469 5.328263
"7675" 1534.8 48.50469 5.328263
"7676" 1535 48.50469 5.328263
"7677" 1535.2 48.50469 5.328263
"7678" 1535.4 48.50469 5.328263
"7679" 1535.6 48.50669 5.344551
"7680" 1535.8 48.53382 5.300093
"7681" 1536 48.50469 5.328263
"7682" 1536.2 48.50469 5.328263
"7683" 1536.4 48.53626 5.347178
"7684" 1536.6 48.53626 5.347178
"7685" 1536.8 48.50469 5.328263
"7686" 1537 48.50469 5.328263
"7687" 1537.2 48.50469 5.328263
"7688" 1537.4 48.50469 5.328263
"7689" 1537.6 48.50469 5.328263
"7690" 1537.8 48.53382 5.300093
"7691" 1538 48.53237 5.331731
"7692" 1538.2 48.53487 5.348354
"7693" 1538.4 48.55805 5.402244
"7694" 1538.6 48.56784 5.378704
"7695" 1538.8 48.5931 5.366094
"7696" 1539 48.58974 5.380738
"7697" 1539.2 48.64352 5.390625
"7698" 1539.4 48.64352 5.390625
"7699" 1539.6 48.65187 5.362128
"7700" 1539.8 48.64763 5.370498
"7701" 1540 48.58974 5.380738
"7702" 1540.2 48.58974 5.380738
"7703" 1540.4 48.52595 5.383013
"7704" 1540.6 48.53382 5.300093
"7705" 1540.8 48.53382 5.300093
"7706" 1541 48.53626 5.347178
"7707" 1541.2 48.50469 5.328263
"7708" 1541.4 48.50469 5.328263
"7709" 1541.6 48.55521 5.385009
"7710" 1541.8 48.55521 5.385009
"7711" 1542 48.61836 5.359789
"7712" 1542.2 48.61836 5.359789
"7713" 1542.4 48.55521 5.385009
"7714" 1542.6 48.55521 5.385009
"7715" 1542.8 48.52595 5.383013
"7716" 1543 48.52595 5.383013
"7717" 1543.2 48.58974 5.380738
"7718" 1543.4 48.58974 5.380738
"7719" 1543.6 48.56488 5.362128
"7720" 1543.8 48.50469 5.328263
"7721" 1544 48.53382 5.300093
"7722" 1544.2 48.53382 5.300093
"7723" 1544.4 48.53382 5.300093
"7724" 1544.6 48.53382 5.300093
"7725" 1544.8 48.53382 5.300093
"7726" 1545 48.53382 5.300093
"7727" 1545.2 48.50469 5.328263
"7728" 1545.4 48.50469 5.328263
"7729" 1545.6 48.50469 5.328263
"7730" 1545.8 48.50469 5.328263
"7731" 1546 48.50469 5.328263
"7732" 1546.2 48.53382 5.300093
"7733" 1546.4 48.61343 5.30649
"7734" 1546.6 48.58974 5.380738
"7735" 1546.8 48.58974 5.380738
"7736" 1547 48.58974 5.380738
"7737" 1547.2 48.58974 5.380738
"7738" 1547.4 48.55521 5.385009
"7739" 1547.6 48.56488 5.362128
"7740" 1547.8 48.53382 5.300093
"7741" 1548 48.53382 5.300093
"7742" 1548.2 48.53382 5.300093
"7743" 1548.4 48.53382 5.300093
"7744" 1548.6 48.56202 5.303342
"7745" 1548.8 48.46305 5.387467
"7746" 1549 48.46305 5.387467
"7747" 1549.2 48.53626 5.359789
"7748" 1549.4 48.57425 5.303342
"7749" 1549.6 48.53382 5.300093
"7750" 1549.8 48.53382 5.300093
"7751" 1550 48.53382 5.300093
"7752" 1550.2 48.53382 5.300093
"7753" 1550.4 48.53382 5.300093
"7754" 1550.6 48.53382 5.300093
"7755" 1550.8 48.50469 5.328263
"7756" 1551 48.50469 5.328263
"7757" 1551.2 48.50469 5.328263
"7758" 1551.4 48.53382 5.33111
"7759" 1551.6 48.52595 5.383013
"7760" 1551.8 48.61094 5.388813
"7761" 1552 48.58974 5.380738
"7762" 1552.2 48.59871 5.358288
"7763" 1552.4 48.53626 5.359789
"7764" 1552.6 48.53382 5.300093
"7765" 1552.8 48.56152 5.277822
"7766" 1553 48.53382 5.300093
"7767" 1553.2 48.53626 5.315653
"7768" 1553.4 48.53382 5.300093
"7769" 1553.6 48.50469 5.328263
"7770" 1553.8 48.50469 5.328263
"7771" 1554 48.60216 5.281483
"7772" 1554.2 48.57425 5.303342
"7773" 1554.4 48.60139 5.30649
"7774" 1554.6 48.50469 5.328263
"7775" 1554.8 48.50469 5.328263
"7776" 1555 48.53382 5.300093
"7777" 1555.2 48.53382 5.300093
"7778" 1555.4 48.50469 5.328263
"7779" 1555.6 48.53382 5.300093
"7780" 1555.8 48.53382 5.300093
"7781" 1556 48.53382 5.300093
"7782" 1556.2 48.50469 5.328263
"7783" 1556.4 48.53382 5.300093
"7784" 1556.6 48.50469 5.328263
"7785" 1556.8 48.53382 5.300093
"7786" 1557 48.50469 5.328263
"7787" 1557.2 48.50469 5.328263
"7788" 1557.4 48.53382 5.300093
"7789" 1557.6 48.53382 5.300093
"7790" 1557.8 48.48253 5.297237
"7791" 1558 48.47168 5.349721
"7792" 1558.2 48.47311 5.366094
"7793" 1558.4 48.50469 5.328263
"7794" 1558.6 48.53382 5.33111
"7795" 1558.8 48.49385 5.389423
"7796" 1559 48.58974 5.380738
"7797" 1559.2 48.58974 5.380738
"7798" 1559.4 48.59871 5.358288
"7799" 1559.6 48.56488 5.362128
"7800" 1559.8 48.50469 5.328263
"7801" 1560 48.50469 5.328263
"7802" 1560.2 48.53382 5.300093
"7803" 1560.4 48.53382 5.300093
"7804" 1560.6 48.53626 5.315653
"7805" 1560.8 48.51732 5.290432
"7806" 1561 48.54889 5.340873
"7807" 1561.2 48.57405 5.367911
"7808" 1561.4 48.49283 5.410341
"7809" 1561.6 48.51311 5.437331
"7810" 1561.8 48.62225 5.402244
"7811" 1562 48.62225 5.402244
"7812" 1562.2 48.58974 5.380738
"7813" 1562.4 48.50469 5.328263
"7814" 1562.6 48.50669 5.344551
"7815" 1562.8 48.50669 5.344551
"7816" 1563 48.50469 5.328263
"7817" 1563.2 48.50669 5.344551
"7818" 1563.4 48.53626 5.315653
"7819" 1563.6 48.53626 5.315653
"7820" 1563.8 48.48574 5.303042
"7821" 1564 48.51311 5.30609
"7822" 1564.2 48.51528 5.322278
"7823" 1564.4 48.51311 5.30609
"7824" 1564.6 48.47943 5.328263
"7825" 1564.8 48.47943 5.328263
"7826" 1565 48.511 5.340873
"7827" 1565.2 48.53487 5.367911
"7828" 1565.4 48.53487 5.348354
"7829" 1565.6 48.49837 5.353484
"7830" 1565.8 48.53487 5.367911
"7831" 1566 48.53237 5.331731
"7832" 1566.2 48.50027 5.370192
"7833" 1566.4 48.50469 5.328263
"7834" 1566.6 48.49837 5.353484
"7835" 1566.8 48.47168 5.349721
"7836" 1567 48.49837 5.353484
"7837" 1567.2 48.49837 5.353484
"7838" 1567.4 48.50469 5.328263
"7839" 1567.6 48.48574 5.303042
"7840" 1567.8 48.51311 5.30609
"7841" 1568 48.53487 5.348354
"7842" 1568.2 48.53237 5.331731
"7843" 1568.4 48.49837 5.353484
"7844" 1568.6 48.53237 5.331731
"7845" 1568.8 48.50027 5.370192
"7846" 1569 48.49837 5.353484
"7847" 1569.2 48.47168 5.349721
"7848" 1569.4 48.47168 5.349721
"7849" 1569.6 48.49837 5.353484
"7850" 1569.8 48.49837 5.353484
"7851" 1570 48.49837 5.353484
"7852" 1570.2 48.49837 5.353484
"7853" 1570.4 48.49837 5.353484
"7854" 1570.6 48.49837 5.353484
"7855" 1570.8 48.45652 5.413543
"7856" 1571 48.47611 5.439619
"7857" 1571.2 48.54889 5.42284
"7858" 1571.4 48.55591 5.401023
"7859" 1571.6 48.62317 5.382708
"7860" 1571.8 48.60991 5.439719
"7861" 1572 48.64763 5.407128
"7862" 1572.2 48.5926 5.419338
"7863" 1572.4 48.58935 5.402644
"7864" 1572.6 48.55591 5.401023
"7865" 1572.8 48.50469 5.328263
"7866" 1573 48.50469 5.328263
"7867" 1573.2 48.45304 5.324907
"7868" 1573.4 48.48411 5.306297
"7869" 1573.6 48.45416 5.315653
"7870" 1573.8 48.49837 5.353484
"7871" 1574 48.53237 5.331731
"7872" 1574.2 48.53237 5.331731
"7873" 1574.4 48.53237 5.331731
"7874" 1574.6 48.53237 5.331731
"7875" 1574.8 48.53237 5.331731
"7876" 1575 48.53487 5.348354
"7877" 1575.2 48.53237 5.331731
"7878" 1575.4 48.49837 5.353484
"7879" 1575.6 48.53487 5.348354
"7880" 1575.8 48.50027 5.370192
"7881" 1576 48.56152 5.303042
"7882" 1576.2 48.5276 5.324907
"7883" 1576.4 48.49837 5.353484
"7884" 1576.6 48.49837 5.353484
"7885" 1576.8 48.50027 5.370192
"7886" 1577 48.53237 5.350962
"7887" 1577.2 48.56152 5.321958
"7888" 1577.4 48.50896 5.300093
"7889" 1577.6 48.48411 5.306297
"7890" 1577.8 48.47943 5.328263
"7891" 1578 48.50896 5.324907
"7892" 1578.2 48.53487 5.367911
"7893" 1578.4 48.53237 5.350962
"7894" 1578.6 48.53237 5.350962
"7895" 1578.8 48.53487 5.367911
"7896" 1579 48.49837 5.353484
"7897" 1579.2 48.49837 5.353484
"7898" 1579.4 48.49837 5.353484
"7899" 1579.6 48.49837 5.353484
"7900" 1579.8 48.49837 5.353484
"7901" 1580 48.50027 5.370192
"7902" 1580.2 48.49837 5.353484
"7903" 1580.4 48.53487 5.367911
"7904" 1580.6 48.50027 5.370192
"7905" 1580.8 48.53237 5.350962
"7906" 1581 48.49837 5.353484
"7907" 1581.2 48.5276 5.324907
"7908" 1581.4 48.5276 5.324907
"7909" 1581.6 48.49837 5.353484
"7910" 1581.8 48.5276 5.324907
"7911" 1582 48.50027 5.447115
"7912" 1582.2 48.60838 5.430366
"7913" 1582.4 48.61343 5.426683
"7914" 1582.6 48.61343 5.426683
"7915" 1582.8 48.58037 5.425443
"7916" 1583 48.58974 5.380738
"7917" 1583.2 48.49385 5.389423
"7918" 1583.4 48.50469 5.328263
"7919" 1583.6 48.53382 5.300093
"7920" 1583.8 48.50469 5.303042
"7921" 1584 48.48574 5.303042
"7922" 1584.2 48.44153 5.353484
"7923" 1584.4 48.47168 5.349721
"7924" 1584.6 48.47168 5.349721
"7925" 1584.8 48.47168 5.349721
"7926" 1585 48.49837 5.353484
"7927" 1585.2 48.49837 5.353484
"7928" 1585.4 48.49837 5.353484
"7929" 1585.6 48.49837 5.353484
"7930" 1585.8 48.49837 5.353484
"7931" 1586 48.49837 5.353484
"7932" 1586.2 48.49837 5.353484
"7933" 1586.4 48.49837 5.353484
"7934" 1586.6 48.49837 5.353484
"7935" 1586.8 48.49837 5.353484
"7936" 1587 48.49837 5.353484
"7937" 1587.2 48.49837 5.353484
"7938" 1587.4 48.49837 5.353484
"7939" 1587.6 48.53237 5.350962
"7940" 1587.8 48.53237 5.350962
"7941" 1588 48.49837 5.353484
"7942" 1588.2 48.49837 5.353484
"7943" 1588.4 48.5276 5.355924
"7944" 1588.6 48.49837 5.353484
"7945" 1588.8 48.50027 5.370192
"7946" 1589 48.49837 5.353484
"7947" 1589.2 48.53237 5.350962
"7948" 1589.4 48.53237 5.350962
"7949" 1589.6 48.53237 5.350962
"7950" 1589.8 48.49837 5.353484
"7951" 1590 48.53237 5.350962
"7952" 1590.2 48.52181 5.413543
"7953" 1590.4 48.48742 5.415064
"7954" 1590.6 48.58711 5.439619
"7955" 1590.8 48.58373 5.421474
"7956" 1591 48.58373 5.421474
"7957" 1591.2 48.5931 5.39762
"7958" 1591.4 48.49097 5.41197
"7959" 1591.6 48.49837 5.353484
"7960" 1591.8 48.49837 5.353484
"7961" 1592 48.49837 5.353484
"7962" 1592.2 48.50027 5.370192
"7963" 1592.4 48.51528 5.341835
"7964" 1592.6 48.53487 5.367911
"7965" 1592.8 48.53237 5.350962
"7966" 1593 48.53237 5.350962
"7967" 1593.2 48.53237 5.350962
"7968" 1593.4 48.53237 5.350962
"7969" 1593.6 48.53237 5.350962
"7970" 1593.8 48.53237 5.350962
"7971" 1594 48.53626 5.372399
"7972" 1594.2 48.53237 5.350962
"7973" 1594.4 48.53237 5.350962
"7974" 1594.6 48.53237 5.350962
"7975" 1594.8 48.53626 5.372399
"7976" 1595 48.53487 5.367911
"7977" 1595.2 48.53237 5.350962
"7978" 1595.4 48.53487 5.367911
"7979" 1595.6 48.51311 5.325321
"7980" 1595.8 48.53237 5.350962
"7981" 1596 48.53879 5.389423
"7982" 1596.2 48.53487 5.367911
"7983" 1596.4 48.53487 5.367911
"7984" 1596.6 48.53237 5.350962
"7985" 1596.8 48.53237 5.350962
"7986" 1597 48.53487 5.367911
"7987" 1597.2 48.52181 5.413543
"7988" 1597.4 48.52181 5.413543
"7989" 1597.6 48.62225 5.421474
"7990" 1597.8 48.58373 5.421474
"7991" 1598 48.5931 5.39762
"7992" 1598.2 48.49097 5.41197
"7993" 1598.4 48.53237 5.350962
"7994" 1598.6 48.5276 5.324907
"7995" 1598.8 48.46816 5.357372
"7996" 1599 48.50425 5.372182
"7997" 1599.2 48.51311 5.325321
"7998" 1599.4 48.51732 5.303042
"7999" 1599.6 48.53487 5.367911
"8000" 1599.8 48.49837 5.353484
"8001" 1600 48.53487 5.367911
"8002" 1600.2 48.53487 5.367911
"8003" 1600.4 48.53237 5.350962
"8004" 1600.6 48.53237 5.350962
"8005" 1600.8 48.53237 5.350962
"8006" 1601 48.53237 5.350962
"8007" 1601.2 48.53237 5.350962
"8008" 1601.4 48.52181 5.413543
"8009" 1601.6 48.52181 5.413543
"8010" 1601.8 48.52418 5.431863
"8011" 1602 48.54889 5.42284
"8012" 1602.2 48.58373 5.421474
"8013" 1602.4 48.58352 5.405552
"8014" 1602.6 48.60838 5.430366
"8015" 1602.8 48.58678 5.42284
"8016" 1603 48.58678 5.42284
"8017" 1603.2 48.48742 5.415064
"8018" 1603.4 48.49837 5.353484
"8019" 1603.6 48.5276 5.324907
"8020" 1603.8 48.49837 5.353484
"8021" 1604 48.5276 5.324907
"8022" 1604.2 48.49837 5.353484
"8023" 1604.4 48.49837 5.353484
"8024" 1604.6 48.49837 5.353484
"8025" 1604.8 48.49837 5.353484
"8026" 1605 48.49837 5.353484
"8027" 1605.2 48.49837 5.353484
"8028" 1605.4 48.49837 5.353484
"8029" 1605.6 48.49837 5.353484
"8030" 1605.8 48.53237 5.350962
"8031" 1606 48.49837 5.353484
"8032" 1606.2 48.53237 5.350962
"8033" 1606.4 48.53237 5.350962
"8034" 1606.6 48.53237 5.350962
"8035" 1606.8 48.51311 5.325321
"8036" 1607 48.51311 5.325321
"8037" 1607.2 48.51732 5.303042
"8038" 1607.4 48.54258 5.321958
"8039" 1607.6 48.50222 5.354873
"8040" 1607.8 48.50222 5.354873
"8041" 1608 48.53487 5.367911
"8042" 1608.2 48.53237 5.350962
"8043" 1608.4 48.53487 5.367911
"8044" 1608.6 48.53487 5.367911
"8045" 1608.8 48.53237 5.350962
"8046" 1609 48.53237 5.350962
"8047" 1609.2 48.49837 5.353484
"8048" 1609.4 48.49837 5.353484
"8049" 1609.6 48.49837 5.353484
"8050" 1609.8 48.5276 5.355924
"8051" 1610 48.5276 5.355924
"8052" 1610.2 48.5276 5.355924
"8053" 1610.4 48.49837 5.353484
"8054" 1610.6 48.49837 5.353484
"8055" 1610.8 48.50027 5.370192
"8056" 1611 48.46816 5.357372
"8057" 1611.2 48.47943 5.328263
"8058" 1611.4 48.50027 5.370192
"8059" 1611.6 48.49837 5.353484
"8060" 1611.8 48.50027 5.370192
"8061" 1612 48.49837 5.353484
"8062" 1612.2 48.49837 5.353484
"8063" 1612.4 48.49837 5.353484
"8064" 1612.6 48.50027 5.370192
"8065" 1612.8 48.49837 5.353484
"8066" 1613 48.49837 5.353484
"8067" 1613.2 48.49837 5.353484
"8068" 1613.4 48.49837 5.353484
"8069" 1613.6 48.49837 5.353484
"8070" 1613.8 48.49837 5.353484
"8071" 1614 48.49837 5.353484
"8072" 1614.2 48.49837 5.353484
"8073" 1614.4 48.53237 5.350962
"8074" 1614.6 48.53487 5.367911
"8075" 1614.8 48.49837 5.353484
"8076" 1615 48.47943 5.328263
"8077" 1615.2 48.47943 5.328263
"8078" 1615.4 48.47943 5.328263
"8079" 1615.6 48.50896 5.324907
"8080" 1615.8 48.49837 5.353484
"8081" 1616 48.49837 5.353484
"8082" 1616.2 48.49837 5.353484
"8083" 1616.4 48.49837 5.353484
"8084" 1616.6 48.49837 5.353484
"8085" 1616.8 48.49837 5.353484
"8086" 1617 48.48742 5.415064
"8087" 1617.2 48.52181 5.413543
"8088" 1617.4 48.58352 5.405552
"8089" 1617.6 48.47611 5.439619
"8090" 1617.8 48.5926 5.382708
"8091" 1618 48.49837 5.353484
"8092" 1618.2 48.49837 5.353484
"8093" 1618.4 48.47943 5.328263
"8094" 1618.6 48.47943 5.328263
"8095" 1618.8 48.47943 5.328263
"8096" 1619 48.45416 5.315653
"8097" 1619.2 48.48574 5.366094
"8098" 1619.4 48.50896 5.324907
"8099" 1619.6 48.49837 5.353484
"8100" 1619.8 48.50027 5.370192
"8101" 1620 48.47168 5.349721
"8102" 1620.2 48.49837 5.353484
"8103" 1620.4 48.46816 5.357372
"8104" 1620.6 48.47943 5.328263
"8105" 1620.8 48.47943 5.328263
"8106" 1621 48.49837 5.353484
"8107" 1621.2 48.49837 5.353484
"8108" 1621.4 48.36442 5.403593
"8109" 1621.6 48.25629 5.5625
"8110" 1621.8 48.45652 5.413543
"8111" 1622 48.45652 5.413543
"8112" 1622.2 48.45652 5.413543
"8113" 1622.4 48.45652 5.413543
"8114" 1622.6 48.45652 5.413543
"8115" 1622.8 48.49097 5.41197
"8116" 1623 48.49097 5.41197
"8117" 1623.2 48.49097 5.41197
"8118" 1623.4 48.49097 5.41197
"8119" 1623.6 48.49097 5.41197
"8120" 1623.8 48.49097 5.41197
"8121" 1624 48.45652 5.413543
"8122" 1624.2 48.45652 5.413543
"8123" 1624.4 48.48742 5.415064
"8124" 1624.6 48.46048 5.41023
"8125" 1624.8 48.46048 5.41023
"8126" 1625 48.42964 5.408654
"8127" 1625.2 48.47168 5.349721
"8128" 1625.4 48.45304 5.324907
"8129" 1625.6 48.45304 5.324907
"8130" 1625.8 48.45807 5.303342
"8131" 1626 48.48574 5.303042
"8132" 1626.2 48.50469 5.328263
"8133" 1626.4 48.50469 5.328263
"8134" 1626.6 48.50469 5.328263
"8135" 1626.8 48.50469 5.328263
"8136" 1627 48.50469 5.328263
"8137" 1627.2 48.47168 5.349721
"8138" 1627.4 48.47168 5.349721
"8139" 1627.6 48.42964 5.408654
"8140" 1627.8 48.46048 5.41023
"8141" 1628 48.46048 5.41023
"8142" 1628.2 48.56488 5.374535
"8143" 1628.4 48.59871 5.358288
"8144" 1628.6 48.50469 5.328263
"8145" 1628.8 48.49032 5.281483
"8146" 1629 48.39776 5.328797
"8147" 1629.2 48.37141 5.325763
"8148" 1629.4 48.39776 5.328797
"8149" 1629.6 48.34552 5.276646
"8150" 1629.8 48.35858 5.315759
"8151" 1630 48.35858 5.315759
"8152" 1630.2 48.42259 5.277822
"8153" 1630.4 48.3847 5.31891
"8154" 1630.6 48.42259 5.277822
"8155" 1630.8 48.35858 5.315759
"8156" 1631 48.35858 5.315759
"8157" 1631.2 48.35858 5.315759
"8158" 1631.4 48.35312 5.340873
"8159" 1631.6 48.44683 5.29389
"8160" 1631.8 48.45926 5.262872
"8161" 1632 48.44062 5.318703
"8162" 1632.2 48.44062 5.318703
"8163" 1632.4 48.32691 5.338141
"8164" 1632.6 48.30635 5.328797
"8165" 1632.8 48.30635 5.328797
"8166" 1633 48.35205 5.341835
"8167" 1633.2 48.33899 5.302722
"8168" 1633.4 48.35902 5.3125
"8169" 1633.6 48.33156 5.332394
"8170" 1633.8 48.3847 5.339025
"8171" 1634 48.35205 5.341835
"8172" 1634.2 48.35205 5.341835
"8173" 1634.4 48.35205 5.341835
"8174" 1634.6 48.4489 5.3125
"8175" 1634.8 48.46958 5.354873
"8176" 1635 48.44346 5.335316
"8177" 1635.2 48.47943 5.321958
"8178" 1635.4 48.47943 5.290432
"8179" 1635.6 48.3847 5.339025
"8180" 1635.8 48.3847 5.339025
"8181" 1636 48.3847 5.339025
"8182" 1636.2 48.37141 5.299237
"8183" 1636.4 48.3847 5.339025
"8184" 1636.6 48.3847 5.339025
"8185" 1636.8 48.39123 5.309241
"8186" 1637 48.39123 5.309241
"8187" 1637.2 48.34415 5.302379
"8188" 1637.4 48.37141 5.299237
"8189" 1637.6 48.36442 5.329369
"8190" 1637.8 48.4489 5.3125
"8191" 1638 48.3847 5.339025
"8192" 1638.2 48.36442 5.329369
"8193" 1638.4 48.36442 5.329369
"8194" 1638.6 48.34415 5.302379
"8195" 1638.8 48.37141 5.299237
"8196" 1639 48.36442 5.329369
"8197" 1639.2 48.3847 5.339025
"8198" 1639.4 48.47311 5.315653
"8199" 1639.6 48.45532 5.30609
"8200" 1639.8 48.47311 5.315653
"8201" 1640 48.51732 5.340873
"8202" 1640.2 48.45776 5.392076
"8203" 1640.4 48.50669 5.402244
"8204" 1640.6 48.50669 5.402244
"8205" 1640.8 48.44248 5.402244
"8206" 1641 48.48411 5.343517
"8207" 1641.2 48.4289 5.284127
"8208" 1641.4 48.33156 5.332394
"8209" 1641.6 48.35205 5.341835
"8210" 1641.8 48.35205 5.341835
"8211" 1642 48.33156 5.332394
"8212" 1642.2 48.41627 5.315653
"8213" 1642.4 48.33156 5.332394
"8214" 1642.6 48.41627 5.303042
"8215" 1642.8 48.3847 5.339025
"8216" 1643 48.4489 5.3125
"8217" 1643.2 48.4489 5.3125
"8218" 1643.4 48.41627 5.315653
"8219" 1643.6 48.44062 5.318703
"8220" 1643.8 48.44062 5.318703
"8221" 1644 48.43119 5.392076
"8222" 1644.2 48.42322 5.370192
"8223" 1644.4 48.43119 5.372182
"8224" 1644.6 48.39754 5.293269
"8225" 1644.8 48.39754 5.30609
"8226" 1645 48.33156 5.332394
"8227" 1645.2 48.33156 5.332394
"8228" 1645.4 48.4304 5.302722
"8229" 1645.6 48.47311 5.315653
"8230" 1645.8 48.45532 5.30609
"8231" 1646 48.4489 5.3125
"8232" 1646.2 48.50275 5.29389
"8233" 1646.4 48.45304 5.306297
"8234" 1646.6 48.45416 5.366094
"8235" 1646.8 48.47611 5.400505
"8236" 1647 48.48865 5.321658
"8237" 1647.2 48.50027 5.331731
"8238" 1647.4 48.481 5.376603
"8239" 1647.6 48.45926 5.281483
"8240" 1647.8 48.44062 5.318703
"8241" 1648 48.33156 5.332394
"8242" 1648.2 48.41081 5.341835
"8243" 1648.4 48.47311 5.315653
"8244" 1648.6 48.4489 5.3125
"8245" 1648.8 48.4489 5.3125
"8246" 1649 48.4304 5.302722
"8247" 1649.2 48.36442 5.329369
"8248" 1649.4 48.37141 5.299237
"8249" 1649.6 48.37141 5.299237
"8250" 1649.8 48.37141 5.299237
"8251" 1650 48.39123 5.309241
"8252" 1650.2 48.36442 5.329369
"8253" 1650.4 48.36442 5.329369
"8254" 1650.6 48.3847 5.339025
"8255" 1650.8 48.3847 5.339025
"8256" 1651 48.4304 5.302722
"8257" 1651.2 48.45532 5.30609
"8258" 1651.4 48.53145 5.291132
"8259" 1651.6 48.48574 5.303042
"8260" 1651.8 48.4304 5.302722
"8261" 1652 48.41627 5.315653
"8262" 1652.2 48.35205 5.341835
"8263" 1652.4 48.33156 5.332394
"8264" 1652.6 48.3503 5.3125
"8265" 1652.8 48.3847 5.339025
"8266" 1653 48.36442 5.329369
"8267" 1653.2 48.45532 5.30609
"8268" 1653.4 48.50275 5.29389
"8269" 1653.6 48.51732 5.340873
"8270" 1653.8 48.47611 5.400505
"8271" 1654 48.4644 5.385444
"8272" 1654.2 48.47611 5.400505
"8273" 1654.4 48.481 5.376603
"8274" 1654.6 48.44153 5.315653
"8275" 1654.8 48.46174 5.280449
"8276" 1655 48.41627 5.315653
"8277" 1655.2 48.46679 5.334568
"8278" 1655.4 48.44248 5.402244
"8279" 1655.6 48.44248 5.402244
"8280" 1655.8 48.50669 5.402244
"8281" 1656 48.47311 5.403925
"8282" 1656.2 48.44248 5.402244
"8283" 1656.4 48.44248 5.402244
"8284" 1656.6 48.4703 5.297237
"8285" 1656.8 48.45926 5.324907
"8286" 1657 48.45416 5.347178
"8287" 1657.2 48.46679 5.334568
"8288" 1657.4 48.49206 5.321958
"8289" 1657.6 48.4304 5.289684
"8290" 1657.8 48.33654 5.333104
"8291" 1658 48.37141 5.299237
"8292" 1658.2 48.34415 5.302379
"8293" 1658.4 48.36442 5.329369
"8294" 1658.6 48.3503 5.3125
"8295" 1658.8 48.35766 5.282136
"8296" 1659 48.35766 5.282136
"8297" 1659.2 48.3503 5.3125
"8298" 1659.4 48.3503 5.3125
"8299" 1659.6 48.3503 5.3125
"8300" 1659.8 48.36442 5.329369
"8301" 1660 48.39754 5.30609
"8302" 1660.2 48.43693 5.296203
"8303" 1660.4 48.36442 5.329369
"8304" 1660.6 48.36442 5.329369
"8305" 1660.8 48.37141 5.299237
"8306" 1661 48.3503 5.3125
"8307" 1661.2 48.36442 5.329369
"8308" 1661.4 48.36442 5.329369
"8309" 1661.6 48.36442 5.329369
"8310" 1661.8 48.36442 5.329369
"8311" 1662 48.36442 5.329369
"8312" 1662.2 48.36442 5.329369
"8313" 1662.4 48.36442 5.329369
"8314" 1662.6 48.36442 5.329369
"8315" 1662.8 48.36442 5.329369
"8316" 1663 48.36442 5.329369
"8317" 1663.2 48.36442 5.329369
"8318" 1663.4 48.3503 5.3125
"8319" 1663.6 48.4304 5.302722
"8320" 1663.8 48.4304 5.302722
"8321" 1664 48.36442 5.329369
"8322" 1664.2 48.36442 5.329369
"8323" 1664.4 48.36442 5.329369
"8324" 1664.6 48.36442 5.329369
"8325" 1664.8 48.36442 5.329369
"8326" 1665 48.36442 5.329369
"8327" 1665.2 48.36442 5.329369
"8328" 1665.4 48.36442 5.329369
"8329" 1665.6 48.4304 5.302722
"8330" 1665.8 48.48574 5.303042
"8331" 1666 48.47311 5.315653
"8332" 1666.2 48.50275 5.3125
"8333" 1666.4 48.47611 5.400505
"8334" 1666.6 48.45776 5.392076
"8335" 1666.8 48.42525 5.417088
"8336" 1667 48.44447 5.425232
"8337" 1667.2 48.48742 5.344551
"8338" 1667.4 48.45532 5.30609
"8339" 1667.6 48.47943 5.290432
"8340" 1667.8 48.3847 5.339025
"8341" 1668 48.36442 5.329369
"8342" 1668.2 48.36442 5.329369
"8343" 1668.4 48.3847 5.339025
"8344" 1668.6 48.36442 5.329369
"8345" 1668.8 48.3847 5.339025
"8346" 1669 48.3503 5.3125
"8347" 1669.2 48.39798 5.325763
"8348" 1669.4 48.44346 5.289684
"8349" 1669.6 48.45532 5.30609
"8350" 1669.8 48.4489 5.344551
"8351" 1670 48.40462 5.332394
"8352" 1670.2 48.36442 5.329369
"8353" 1670.4 48.36442 5.329369
"8354" 1670.6 48.36442 5.329369
"8355" 1670.8 48.36442 5.329369
"8356" 1671 48.36442 5.329369
"8357" 1671.2 48.36442 5.329369
"8358" 1671.4 48.36442 5.329369
"8359" 1671.6 48.33654 5.360577
"8360" 1671.8 48.4304 5.302722
"8361" 1672 48.4304 5.302722
"8362" 1672.2 48.41791 5.285975
"8363" 1672.4 48.4489 5.3125
"8364" 1672.6 48.50275 5.3125
"8365" 1672.8 48.46958 5.354873
"8366" 1673 48.4644 5.385444
"8367" 1673.2 48.47611 5.400505
"8368" 1673.4 48.44447 5.425232
"8369" 1673.6 48.44447 5.425232
"8370" 1673.8 48.44447 5.425232
"8371" 1674 48.43783 5.36555
"8372" 1674.2 48.41791 5.285975
"8373" 1674.4 48.36442 5.329369
"8374" 1674.6 48.3847 5.339025
"8375" 1674.8 48.36442 5.329369
"8376" 1675 48.36442 5.329369
"8377" 1675.2 48.3503 5.3125
"8378" 1675.4 48.36442 5.329369
"8379" 1675.6 48.3847 5.339025
"8380" 1675.8 48.30635 5.387467
"8381" 1676 48.33654 5.360577
"8382" 1676.2 48.40462 5.332394
"8383" 1676.4 48.4489 5.3125
"8384" 1676.6 48.4489 5.3125
"8385" 1676.8 48.3847 5.339025
"8386" 1677 48.4304 5.302722
"8387" 1677.2 48.4489 5.3125
"8388" 1677.4 48.45532 5.30609
"8389" 1677.6 48.33899 5.452656
"8390" 1677.8 48.36511 5.472213
"8391" 1678 48.44447 5.425232
"8392" 1678.2 48.44447 5.425232
"8393" 1678.4 48.47611 5.426581
"8394" 1678.6 48.47611 5.426581
"8395" 1678.8 48.4644 5.41197
"8396" 1679 48.44447 5.425232
"8397" 1679.2 48.44447 5.425232
"8398" 1679.4 48.46174 5.344551
"8399" 1679.6 48.4304 5.289684
"8400" 1679.8 48.47311 5.315653
"8401" 1680 48.39146 5.315874
"8402" 1680.2 48.4304 5.335316
"8403" 1680.4 48.44346 5.367911
"8404" 1680.6 48.4489 5.344551
"8405" 1680.8 48.4304 5.335316
"8406" 1681 48.44346 5.335316
"8407" 1681.2 48.4304 5.335316
"8408" 1681.4 48.44346 5.367911
"8409" 1681.6 48.39158 5.42239
"8410" 1681.8 48.44999 5.400505
"8411" 1682 48.36575 5.39762
"8412" 1682.2 48.33246 5.37443
"8413" 1682.4 48.29982 5.426581
"8414" 1682.6 48.39693 5.419338
"8415" 1682.8 48.39091 5.399349
"8416" 1683 48.35984 5.411756
"8417" 1683.2 48.34617 5.389423
"8418" 1683.4 48.36575 5.39762
"8419" 1683.6 48.39091 5.399349
"8420" 1683.8 48.39146 5.403593
"8421" 1684 48.36575 5.39762
"8422" 1684.2 48.33654 5.360577
"8423" 1684.4 48.27843 5.418601
"8424" 1684.6 48.32691 5.395833
"8425" 1684.8 48.29171 5.372182
"8426" 1685 48.33499 5.424163
"8427" 1685.2 48.30891 5.454366
"8428" 1685.4 48.34617 5.389423
"8429" 1685.6 48.34617 5.389423
"8430" 1685.8 48.34742 5.424163
"8431" 1686 48.32691 5.395833
"8432" 1686.2 48.30891 5.42284
"8433" 1686.4 48.28839 5.415064
"8434" 1686.6 48.32691 5.395833
"8435" 1686.8 48.30635 5.387467
"8436" 1687 48.27843 5.418601
"8437" 1687.2 48.34617 5.389423
"8438" 1687.4 48.32786 5.416535
"8439" 1687.6 48.37247 5.425443
"8440" 1687.8 48.36575 5.504808
"8441" 1688 48.3847 5.479167
"8442" 1688.2 48.36575 5.504808
"8443" 1688.4 48.3847 5.479167
"8444" 1688.6 48.3847 5.479167
"8445" 1688.8 48.35902 5.459936
"8446" 1689 48.41527 5.370498
"8447" 1689.2 48.30635 5.387467
"8448" 1689.4 48.29171 5.372182
"8449" 1689.6 48.32691 5.395833
"8450" 1689.8 48.28839 5.415064
"8451" 1690 48.29628 5.435451
"8452" 1690.2 48.28839 5.415064
"8453" 1690.4 48.30891 5.42284
"8454" 1690.6 48.28839 5.415064
"8455" 1690.8 48.26064 5.446138
"8456" 1691 48.26064 5.446138
"8457" 1691.2 48.35363 5.417959
"8458" 1691.4 48.28839 5.447115
"8459" 1691.6 48.28839 5.415064
"8460" 1691.8 48.30891 5.454366
"8461" 1692 48.28197 5.453526
"8462" 1692.2 48.30891 5.454366
"8463" 1692.4 48.26064 5.446138
"8464" 1692.6 48.26064 5.446138
"8465" 1692.8 48.28839 5.447115
"8466" 1693 48.34742 5.424163
"8467" 1693.2 48.37247 5.425443
"8468" 1693.4 48.40275 5.420673
"8469" 1693.6 48.35312 5.473282
"8470" 1693.8 48.36575 5.504808
"8471" 1694 48.36575 5.504808
"8472" 1694.2 48.36575 5.504808
"8473" 1694.4 48.36575 5.504808
"8474" 1694.6 48.3847 5.479167
"8475" 1694.8 48.3847 5.479167
"8476" 1695 48.41627 5.454366
"8477" 1695.2 48.39101 5.435451
"8478" 1695.4 48.30635 5.387467
"8479" 1695.6 48.30635 5.387467
"8480" 1695.8 48.32691 5.395833
"8481" 1696 48.28839 5.415064
"8482" 1696.2 48.28839 5.415064
"8483" 1696.4 48.27734 5.441756
"8484" 1696.6 48.28839 5.415064
"8485" 1696.8 48.26064 5.446138
"8486" 1697 48.28197 5.453526
"8487" 1697.2 48.26064 5.446138
"8488" 1697.4 48.26064 5.446138
"8489" 1697.6 48.26064 5.446138
"8490" 1697.8 48.26064 5.446138
"8491" 1698 48.28197 5.453526
"8492" 1698.2 48.30891 5.42284
"8493" 1698.4 48.26064 5.446138
"8494" 1698.6 48.28839 5.415064
"8495" 1698.8 48.31635 5.442773
"8496" 1699 48.34049 5.485892
"8497" 1699.2 48.36575 5.504808
"8498" 1699.4 48.36575 5.504808
"8499" 1699.6 48.36575 5.504808
"8500" 1699.8 48.39712 5.504808
"8501" 1700 48.3847 5.479167
"8502" 1700.2 48.36511 5.472213
"8503" 1700.4 48.41627 5.454366
"8504" 1700.6 48.33899 5.452656
"8505" 1700.8 48.30635 5.387467
"8506" 1701 48.28839 5.415064
"8507" 1701.2 48.30891 5.42284
"8508" 1701.4 48.28839 5.415064
"8509" 1701.6 48.28839 5.415064
"8510" 1701.8 48.26064 5.446138
"8511" 1702 48.26064 5.446138
"8512" 1702.2 48.28197 5.453526
"8513" 1702.4 48.26064 5.446138
"8514" 1702.6 48.30891 5.454366
"8515" 1702.8 48.29982 5.426581
"8516" 1703 48.29982 5.426581
"8517" 1703.2 48.34742 5.424163
"8518" 1703.4 48.35902 5.459936
"8519" 1703.6 48.32049 5.479167
"8520" 1703.8 48.34617 5.498397
"8521" 1704 48.36575 5.504808
"8522" 1704.2 48.33333 5.511218
"8523" 1704.4 48.35363 5.386942
"8524" 1704.6 48.42139 5.346078
"8525" 1704.8 48.28839 5.415064
"8526" 1705 48.26913 5.389423
"8527" 1705.2 48.25839 5.416535
"8528" 1705.4 48.23061 5.447115
"8529" 1705.6 48.25422 5.467587
"8530" 1705.8 48.24105 5.420062
"8531" 1706 48.14559 5.478282
"8532" 1706.2 48.17216 5.491545
"8533" 1706.4 48.14815 5.491312
"8534" 1706.6 48.18566 5.536859
"8535" 1706.8 48.1627 5.537402
"8536" 1707 48.20537 5.571121
"8537" 1707.2 48.20537 5.571121
"8538" 1707.4 48.18229 5.569997
"8539" 1707.6 48.20537 5.571121
"8540" 1707.8 48.20537 5.571121
"8541" 1708 48.20222 5.545294
"8542" 1708.2 48.19546 5.552041
"8543" 1708.4 48.20537 5.571121
"8544" 1708.6 48.19546 5.552041
"8545" 1708.8 48.28839 5.55609
"8546" 1709 48.26471 5.555249
"8547" 1709.2 48.30635 5.537402
"8548" 1709.4 48.2698 5.606022
"8549" 1709.6 48.2737 5.602591
"8550" 1709.8 48.26271 5.588141
"8551" 1710 48.28197 5.536859
"8552" 1710.2 48.28197 5.536859
"8553" 1710.4 48.25208 5.498503
"8554" 1710.6 48.23452 5.537402
"8555" 1710.8 48.20222 5.545294
"8556" 1711 48.20222 5.545294
"8557" 1711.2 48.2225 5.525051
"8558" 1711.4 48.2225 5.525051
"8559" 1711.6 48.25208 5.523723
"8560" 1711.8 48.29171 5.557858
"8561" 1712 48.2585 5.537964
"8562" 1712.2 48.2585 5.537964
"8563" 1712.4 48.26271 5.536859
"8564" 1712.6 48.20537 5.571121
"8565" 1712.8 48.20537 5.571121
"8566" 1713 48.20537 5.571121
"8567" 1713.2 48.20222 5.545294
"8568" 1713.4 48.20537 5.571121
"8569" 1713.6 48.29008 5.531798
"8570" 1713.8 48.2585 5.537964
"8571" 1714 48.29171 5.557858
"8572" 1714.2 48.23601 5.565536
"8573" 1714.4 48.2225 5.525051
"8574" 1714.6 48.20537 5.571121
"8575" 1714.8 48.20537 5.571121
"8576" 1715 48.20537 5.571121
"8577" 1715.2 48.23336 5.539148
"8578" 1715.4 48.20222 5.545294
"8579" 1715.6 48.20537 5.571121
"8580" 1715.8 48.1788 5.544595
"8581" 1716 48.23336 5.539148
"8582" 1716.2 48.23601 5.565536
"8583" 1716.4 48.20222 5.545294
"8584" 1716.6 48.29008 5.531798
"8585" 1716.8 48.33899 5.556959
"8586" 1717 48.31287 5.615629
"8587" 1717.2 48.29835 5.604277
"8588" 1717.4 48.29982 5.628667
"8589" 1717.6 48.2698 5.606022
"8590" 1717.8 48.23858 5.610908
"8591" 1718 48.29835 5.51807
"8592" 1718.2 48.26717 5.530883
"8593" 1718.4 48.23703 5.511218
"8594" 1718.6 48.20222 5.545294
"8595" 1718.8 48.20222 5.545294
"8596" 1719 48.24987 5.498397
"8597" 1719.2 48.24987 5.498397
"8598" 1719.4 48.2585 5.537964
"8599" 1719.6 48.28023 5.465694
"8600" 1719.8 48.28023 5.465694
"8601" 1720 48.28676 5.511327
"8602" 1720.2 48.20222 5.545294
"8603" 1720.4 48.20222 5.545294
"8604" 1720.6 48.16923 5.530883
"8605" 1720.8 48.16923 5.530883
"8606" 1721 48.23703 5.511218
"8607" 1721.2 48.26471 5.485892
"8608" 1721.4 48.28676 5.530883
"8609" 1721.6 48.32691 5.543269
"8610" 1721.8 48.30635 5.537402
"8611" 1722 48.2698 5.606022
"8612" 1722.2 48.24522 5.604277
"8613" 1722.4 48.23452 5.589553
"8614" 1722.6 48.30635 5.537402
"8615" 1722.8 48.27102 5.523723
"8616" 1723 48.27102 5.523723
"8617" 1723.2 48.23452 5.589553
"8618" 1723.4 48.27907 5.492401
"8619" 1723.6 48.23703 5.511218
"8620" 1723.8 48.16552 5.557858
"8621" 1724 48.24758 5.524364
"8622" 1724.2 48.26471 5.485892
"8623" 1724.4 48.28676 5.511327
"8624" 1724.6 48.28676 5.511327
"8625" 1724.8 48.16923 5.530883
"8626" 1725 48.16923 5.530883
"8627" 1725.2 48.16923 5.530883
"8628" 1725.4 48.1788 5.544595
"8629" 1725.6 48.20537 5.571121
"8630" 1725.8 48.1788 5.544595
"8631" 1726 48.2585 5.537964
"8632" 1726.2 48.2585 5.537964
"8633" 1726.4 48.2585 5.537964
"8634" 1726.6 48.26064 5.511327
"8635" 1726.8 48.26064 5.563478
"8636" 1727 48.19896 5.573489
"8637" 1727.2 48.23703 5.5625
"8638" 1727.4 48.1788 5.544595
"8639" 1727.6 48.20222 5.545294
"8640" 1727.8 48.23945 5.536334
"8641" 1728 48.2585 5.537964
"8642" 1728.2 48.26064 5.563478
"8643" 1728.4 48.28676 5.511327
"8644" 1728.6 48.28676 5.530883
"8645" 1728.8 48.30635 5.537402
"8646" 1729 48.32049 5.633013
"8647" 1729.2 48.29628 5.630911
"8648" 1729.4 48.2737 5.602591
"8649" 1729.6 48.23601 5.585779
"8650" 1729.8 48.2585 5.591015
"8651" 1730 48.2698 5.606022
"8652" 1730.2 48.27734 5.473282
"8653" 1730.4 48.26271 5.511218
"8654" 1730.6 48.26271 5.511218
"8655" 1730.8 48.29481 5.524038
"8656" 1731 48.27102 5.523723
"8657" 1731.2 48.29481 5.524038
"8658" 1731.4 48.28197 5.536859
"8659" 1731.6 48.28676 5.504808
"8660" 1731.8 48.26271 5.504808
"8661" 1732 48.30635 5.537402
"8662" 1732.2 48.28197 5.536859
"8663" 1732.4 48.30635 5.537402
"8664" 1732.6 48.24987 5.498397
"8665" 1732.8 48.28839 5.485577
"8666" 1733 48.28839 5.485577
"8667" 1733.2 48.25208 5.498503
"8668" 1733.4 48.31828 5.504808
"8669" 1733.6 48.2585 5.537964
"8670" 1733.8 48.30635 5.537402
"8671" 1734 48.33899 5.556959
"8672" 1734.2 48.29481 5.524038
"8673" 1734.4 48.2698 5.606022
"8674" 1734.6 48.20222 5.545294
"8675" 1734.8 48.19208 5.531333
"8676" 1735 48.19208 5.531333
"8677" 1735.2 48.19208 5.525412
"8678" 1735.4 48.2585 5.537964
"8679" 1735.6 48.24953 5.518303
"8680" 1735.8 48.26064 5.511327
"8681" 1736 48.2585 5.537964
"8682" 1736.2 48.24758 5.524364
"8683" 1736.4 48.24758 5.524364
"8684" 1736.6 48.3194 5.55044
"8685" 1736.8 48.29008 5.531798
"8686" 1737 48.32049 5.498397
"8687" 1737.2 48.3194 5.55044
"8688" 1737.4 48.33333 5.485577
"8689" 1737.6 48.33246 5.511327
"8690" 1737.8 48.34617 5.524038
"8691" 1738 48.3194 5.530883
"8692" 1738.2 48.25422 5.523418
"8693" 1738.4 48.2915 5.529622
"8694" 1738.6 48.29481 5.530449
"8695" 1738.8 48.24576 5.504808
"8696" 1739 48.30765 5.517628
"8697" 1739.2 48.32049 5.504808
"8698" 1739.4 48.28023 5.543921
"8699" 1739.6 48.33899 5.556959
"8700" 1739.8 48.33899 5.556959
"8701" 1740 48.30765 5.5625
"8702" 1740.2 48.3036 5.626265
"8703" 1740.4 48.29329 5.583035
"8704" 1740.6 48.3194 5.60911
"8705" 1740.8 48.2698 5.606022
"8706" 1741 48.2698 5.606022
"8707" 1741.2 48.26471 5.485892
"8708" 1741.4 48.23703 5.498397
"8709" 1741.6 48.18229 5.569997
"8710" 1741.8 48.20537 5.571121
"8711" 1742 48.20537 5.571121
"8712" 1742.2 48.20222 5.545294
"8713" 1742.4 48.20222 5.545294
"8714" 1742.6 48.20222 5.545294
"8715" 1742.8 48.1788 5.544595
"8716" 1743 48.1788 5.544595
"8717" 1743.2 48.19535 5.556959
"8718" 1743.4 48.26271 5.536859
"8719" 1743.6 48.26064 5.511327
"8720" 1743.8 48.23703 5.511218
"8721" 1744 48.27555 5.498397
"8722" 1744.2 48.27734 5.492197
"8723" 1744.4 48.30635 5.485251
"8724" 1744.6 48.28997 5.504808
"8725" 1744.8 48.25422 5.47379
"8726" 1745 48.1788 5.544595
"8727" 1745.2 48.1788 5.544595
"8728" 1745.4 48.1788 5.544595
"8729" 1745.6 48.1788 5.544595
"8730" 1745.8 48.1788 5.544595
"8731" 1746 48.19208 5.531333
"8732" 1746.2 48.20222 5.545294
"8733" 1746.4 48.20222 5.545294
"8734" 1746.6 48.26064 5.511327
"8735" 1746.8 48.26064 5.511327
"8736" 1747 48.2585 5.537964
"8737" 1747.2 48.29481 5.524038
"8738" 1747.4 48.2698 5.606022
"8739" 1747.6 48.27179 5.630802
"8740" 1747.8 48.2585 5.591015
"8741" 1748 48.2698 5.606022
"8742" 1748.2 48.27102 5.523723
"8743" 1748.4 48.26271 5.511218
"8744" 1748.6 48.1788 5.544595
"8745" 1748.8 48.1788 5.544595
"8746" 1749 48.18229 5.511327
"8747" 1749.2 48.23858 5.531333
"8748" 1749.4 48.24712 5.504808
"8749" 1749.6 48.26563 5.511801
"8750" 1749.8 48.26775 5.539148
"8751" 1750 48.21272 5.566621
"8752" 1750.2 48.23336 5.539148
"8753" 1750.4 48.22529 5.551227
"8754" 1750.6 48.23601 5.565536
"8755" 1750.8 48.23336 5.539148
"8756" 1751 48.29171 5.504808
"8757" 1751.2 48.29008 5.531798
"8758" 1751.4 48.34552 5.498289
"8759" 1751.6 48.29008 5.531798
"8760" 1751.8 48.29171 5.504808
"8761" 1752 48.2166 5.525787
"8762" 1752.2 48.23336 5.539148
"8763" 1752.4 48.20537 5.571121
"8764" 1752.6 48.23601 5.565536
"8765" 1752.8 48.20537 5.571121
"8766" 1753 48.20537 5.571121
"8767" 1753.2 48.23601 5.565536
"8768" 1753.4 48.28997 5.530028
"8769" 1753.6 48.33899 5.556959
"8770" 1753.8 48.32049 5.633013
"8771" 1754 48.34485 5.703747
"8772" 1754.2 48.37828 5.613782
"8773" 1754.4 48.3412 5.59786
"8774" 1754.6 48.36575 5.555249
"8775" 1754.8 48.31164 5.591015
"8776" 1755 48.25411 5.569997
"8777" 1755.2 48.26514 5.584383
"8778" 1755.4 48.22529 5.571121
"8779" 1755.6 48.29481 5.524038
"8780" 1755.8 48.1788 5.544595
"8781" 1756 48.15081 5.511676
"8782" 1756.2 48.23452 5.537402
"8783" 1756.4 48.27907 5.492401
"8784" 1756.6 48.27907 5.492401
"8785" 1756.8 48.30635 5.537402
"8786" 1757 48.30765 5.5625
"8787" 1757.2 48.30635 5.485251
"8788" 1757.4 48.19208 5.525412
"8789" 1757.6 48.17832 5.546016
"8790" 1757.8 48.20537 5.571121
"8791" 1758 48.14928 5.51193
"8792" 1758.2 48.13255 5.539773
"8793" 1758.4 48.18195 5.572284
"8794" 1758.6 48.20222 5.545294
"8795" 1758.8 48.20537 5.571121
"8796" 1759 48.20222 5.545294
"8797" 1759.2 48.18229 5.569997
"8798" 1759.4 48.20537 5.571121
"8799" 1759.6 48.20222 5.545294
"8800" 1759.8 48.19535 5.556959
"8801" 1760 48.20222 5.545294
"8802" 1760.2 48.20222 5.545294
"8803" 1760.4 48.26064 5.511327
"8804" 1760.6 48.20222 5.545294
"8805" 1760.8 48.20222 5.545294
"8806" 1761 48.19208 5.531333
"8807" 1761.2 48.24105 5.478732
"8808" 1761.4 48.19208 5.531333
"8809" 1761.6 48.19208 5.531333
"8810" 1761.8 48.19208 5.531333
"8811" 1762 48.20222 5.545294
"8812" 1762.2 48.20537 5.571121
"8813" 1762.4 48.22799 5.517846
"8814" 1762.6 48.20537 5.551227
"8815" 1762.8 48.22529 5.551227
"8816" 1763 48.22529 5.551227
"8817" 1763.2 48.23336 5.539148
"8818" 1763.4 48.20537 5.571121
"8819" 1763.6 48.28839 5.55609
"8820" 1763.8 48.31164 5.584383
"8821" 1764 48.2698 5.606022
"8822" 1764.2 48.28197 5.536859
"8823" 1764.4 48.28365 5.561554
"8824" 1764.6 48.26271 5.511218
"8825" 1764.8 48.26471 5.536334
"8826" 1765 48.28676 5.511327
"8827" 1765.2 48.20222 5.545294
"8828" 1765.4 48.1788 5.544595
"8829" 1765.6 48.20222 5.545294
"8830" 1765.8 48.20222 5.545294
"8831" 1766 48.20222 5.545294
"8832" 1766.2 48.19896 5.573489
"8833" 1766.4 48.24758 5.524364
"8834" 1766.6 48.26064 5.511327
"8835" 1766.8 48.23452 5.485251
"8836" 1767 48.27734 5.542639
"8837" 1767.2 48.33418 5.511113
"8838" 1767.4 48.3194 5.530883
"8839" 1767.6 48.20222 5.545294
"8840" 1767.8 48.20222 5.545294
"8841" 1768 48.23601 5.565536
"8842" 1768.2 48.23601 5.565536
"8843" 1768.4 48.23601 5.565536
"8844" 1768.6 48.24987 5.498397
"8845" 1768.8 48.26064 5.511327
"8846" 1769 48.22682 5.498503
"8847" 1769.2 48.26064 5.511327
"8848" 1769.4 48.20537 5.571121
"8849" 1769.6 48.26271 5.536859
"8850" 1769.8 48.14393 5.566621
"8851" 1770 48.20222 5.545294
"8852" 1770.2 48.17832 5.580357
"8853" 1770.4 48.20537 5.571121
"8854" 1770.6 48.20537 5.571121
"8855" 1770.8 48.20537 5.571121
"8856" 1771 48.2585 5.537964
"8857" 1771.2 48.26064 5.563478
"8858" 1771.4 48.29481 5.5625
"8859" 1771.6 48.30635 5.537402
"8860" 1771.8 48.28365 5.561554
"8861" 1772 48.30765 5.5625
"8862" 1772.2 48.28676 5.511327
"8863" 1772.4 48.29481 5.524038
"8864" 1772.6 48.3412 5.529622
"8865" 1772.8 48.29835 5.604277
"8866" 1773 48.35984 5.585453
"8867" 1773.2 48.33418 5.58047
"8868" 1773.4 48.34742 5.604063
"8869" 1773.6 48.34801 5.571963
"8870" 1773.8 48.28365 5.59308
"8871" 1774 48.30635 5.537402
"8872" 1774.2 48.20222 5.545294
"8873" 1774.4 48.20222 5.545294
"8874" 1774.6 48.20537 5.571121
"8875" 1774.8 48.23601 5.565536
"8876" 1775 48.20537 5.571121
"8877" 1775.2 48.23336 5.539148
"8878" 1775.4 48.20537 5.571121
"8879" 1775.6 48.20537 5.571121
"8880" 1775.8 48.20537 5.571121
"8881" 1776 48.23601 5.565536
"8882" 1776.2 48.17832 5.546016
"8883" 1776.4 48.20537 5.571121
"8884" 1776.6 48.20537 5.571121
"8885" 1776.8 48.26064 5.563478
"8886" 1777 48.19535 5.556959
"8887" 1777.2 48.2585 5.537964
"8888" 1777.4 48.24987 5.549679
"8889" 1777.6 48.27907 5.498604
"8890" 1777.8 48.28839 5.536859
"8891" 1778 48.30765 5.5625
"8892" 1778.2 48.3847 5.561554
"8893" 1778.4 48.34485 5.610908
"8894" 1778.6 48.3194 5.60911
"8895" 1778.8 48.28839 5.613782
"8896" 1779 48.33156 5.624171
"8897" 1779.2 48.3036 5.626265
"8898" 1779.4 48.27179 5.630802
"8899" 1779.6 48.28839 5.536859
"8900" 1779.8 48.28023 5.569997
"8901" 1780 48.30765 5.5625
"8902" 1780.2 48.30765 5.5625
"8903" 1780.4 48.3382 5.531333
"8904" 1780.6 48.3382 5.531333
"8905" 1780.8 48.30765 5.5625
"8906" 1781 48.31164 5.564489
"8907" 1781.2 48.30765 5.5625
"8908" 1781.4 48.29628 5.548944
"8909" 1781.6 48.3036 5.626265
"8910" 1781.8 48.3382 5.531333
"8911" 1782 48.30635 5.537402
"8912" 1782.2 48.30635 5.537402
"8913" 1782.4 48.30765 5.5625
"8914" 1782.6 48.30765 5.5625
"8915" 1782.8 48.19208 5.525412
"8916" 1783 48.20222 5.545294
"8917" 1783.2 48.20222 5.599275
"8918" 1783.4 48.29008 5.531798
"8919" 1783.6 48.28023 5.543921
"8920" 1783.8 48.27463 5.635302
"8921" 1784 48.29008 5.531798
"8922" 1784.2 48.28151 5.566621
"8923" 1784.4 48.3382 5.531333
"8924" 1784.6 48.3382 5.531333
"8925" 1784.8 48.3036 5.626265
"8926" 1785 48.3036 5.626265
"8927" 1785.2 48.27734 5.473282
"8928" 1785.4 48.20222 5.545294
"8929" 1785.6 48.20222 5.545294
"8930" 1785.8 48.23601 5.565536
"8931" 1786 48.23601 5.565536
"8932" 1786.2 48.20537 5.571121
"8933" 1786.4 48.29171 5.557858
"8934" 1786.6 48.2698 5.592527
"8935" 1786.8 48.33899 5.556959
"8936" 1787 48.31164 5.584383
"8937" 1787.2 48.31164 5.584383
"8938" 1787.4 48.33899 5.556959
"8939" 1787.6 48.35205 5.628667
"8940" 1787.8 48.35149 5.604277
"8941" 1788 48.35149 5.604277
"8942" 1788.2 48.33156 5.624171
"8943" 1788.4 48.32492 5.630802
"8944" 1788.6 48.27179 5.630802
"8945" 1788.8 48.27179 5.630802
"8946" 1789 48.3036 5.626265
"8947" 1789.2 48.3036 5.626265
"8948" 1789.4 48.3194 5.478732
"8949" 1789.6 48.23336 5.539148
"8950" 1789.8 48.23601 5.565536
"8951" 1790 48.19896 5.518544
"8952" 1790.2 48.23601 5.565536
"8953" 1790.4 48.23601 5.565536
"8954" 1790.6 48.23601 5.565536
"8955" 1790.8 48.23601 5.565536
"8956" 1791 48.23601 5.565536
"8957" 1791.2 48.23601 5.565536
"8958" 1791.4 48.23601 5.565536
"8959" 1791.6 48.23336 5.594093
"8960" 1791.8 48.23601 5.565536
"8961" 1792 48.29171 5.557858
"8962" 1792.2 48.23601 5.565536
"8963" 1792.4 48.23601 5.565536
"8964" 1792.6 48.23601 5.565536
"8965" 1792.8 48.23601 5.565536
"8966" 1793 48.23601 5.565536
"8967" 1793.2 48.23601 5.565536
"8968" 1793.4 48.23601 5.565536
"8969" 1793.6 48.23601 5.565536
"8970" 1793.8 48.23601 5.565536
"8971" 1794 48.23601 5.565536
"8972" 1794.2 48.23601 5.565536
"8973" 1794.4 48.23601 5.565536
"8974" 1794.6 48.23601 5.565536
"8975" 1794.8 48.23336 5.594093
"8976" 1795 48.3194 5.55044
"8977" 1795.2 48.33899 5.556959
"8978" 1795.4 48.31164 5.584383
"8979" 1795.6 48.3036 5.626265
"8980" 1795.8 48.3036 5.626265
"8981" 1796 48.3036 5.626265
"8982" 1796.2 48.3036 5.626265
"8983" 1796.4 48.31164 5.564489
"8984" 1796.6 48.33899 5.556959
"8985" 1796.8 48.33899 5.504808
"8986" 1797 48.33899 5.556959
"8987" 1797.2 48.33899 5.556959
"8988" 1797.4 48.35205 5.628667
"8989" 1797.6 48.35205 5.628667
"8990" 1797.8 48.41627 5.60569
"8991" 1798 48.35205 5.628667
"8992" 1798.2 48.35205 5.628667
"8993" 1798.4 48.3036 5.626265
"8994" 1798.6 48.30765 5.517628
"8995" 1798.8 48.23601 5.565536
"8996" 1799 48.23601 5.565536
"8997" 1799.2 48.23336 5.594093
"8998" 1799.4 48.27843 5.51807
"8999" 1799.6 48.23601 5.565536
"9000" 1799.8 48.23336 5.594093
"9001" 1800 48.23601 5.565536
