# Supplementary material for: Adaptive switch to sexually dimorphic movements by partner-seeking termites
Source: Sci Adv. 2019 Jun 19;5(6):eaau6108. doi: 10.1126/sciadv.aau6108 (PMC6584256; doi:10.1126/sciadv.aau6108)
Supplement: Data file S1 [file aau6108_Data_file_S1.zip › Dataset/RsExperiments/170601_168_F_1_tandem-position_set1_5FPS.txt]

"time" "x" "y"
"1" 0 81.5529193289602 75.1620234786355
"2" 0.2 81.4808756628607 73.2387019694772
"3" 0.4 81.9449020416431 71.103099436262
"4" 0.6 82.726636836517 68.2676756382769
"5" 0.8 82.9787272125552 65.6113458738116
"6" 1 82.6112992421706 64.3259118223396
"7" 1.2 81.9212831801152 63.9900209234357
"8" 1.4 81.0480124701729 63.9173523413194
"9" 1.6 80.4021300127556 62.9953107903161
"10" 1.8 80.4545561560552 61.8192969592776
"11" 2 80.9799558755478 60.1735610347942
"12" 2.2 81.975803037686 57.9231805312834
"13" 2.4 83.1057002053343 55.5790527730247
"14" 2.6 83.0411511509664 53.6867268521382
"15" 2.8 82.2151118494973 53.0964086643131
"16" 3 81.110230157626 53.186961312105
"17" 3.2 80.0174281784614 53.2819288364061
"18" 3.4 78.3316246205648 53.9527360908538
"19" 3.6 76.2641104984765 54.6489841960465
"20" 3.8 73.7351422123931 55.5976338242857
"21" 4 71.1657768479448 57.3357827601249
"22" 4.2 69.7310817182722 59.6672978426213
"23" 4.4 70.0552770792278 61.5501763963824
"24" 4.6 70.8362965515214 63.3679062242679
"25" 4.8 72.7596762521891 64.881986300225
"26" 5 75.1816789623786 66.327437244941
"27" 5.2 77.8810352339417 67.3611011202755
"28" 5.4 80.3252669225776 67.2634729189557
"29" 5.6 83.2079471049693 67.311527731396
"30" 5.8 85.8111816294119 66.7216476178401
"31" 6 88.8644423098729 66.09871022148
"32" 6.2 92.0394047574201 65.7485003201529
"33" 6.4 94.377983967906 65.1930981769852
"34" 6.6 95.0265275923973 64.0146609610316
"35" 6.8 95.7524223504693 61.9914090733517
"36" 7 95.1726452929399 60.5810963713783
"37" 7.2 94.9255705469547 59.2985401599818
"38" 7.4 94.9563231586307 56.927712423803
"39" 7.6 95.2031647527044 54.0965306786776
"40" 7.8 96.1094379843987 53.0301050717514
"41" 8 97.144712067001 52.3249063464968
"42" 8.2 98.0281783735452 50.8948763673742
"43" 8.4 99.5519566999095 48.602360556952
"44" 8.6 100.923253368422 45.9704740375163
"45" 8.8 102.320575310066 43.7597998458811
"46" 9 103.806437892906 40.7243267176332
"47" 9.2 105.195862645662 37.5493252499978
"48" 9.4 105.505539224157 35.089683449006
"49" 9.6 104.766494811113 33.9890387288249
"50" 9.8 103.373354353772 33.4140571610391
"51" 10 101.162567607291 32.0777371764651
"52" 10.2 98.2674526252125 29.996998761049
"53" 10.4 95.6362151048471 28.7266712622794
"54" 10.6 92.4092587374602 27.3987840271925
"55" 10.8 89.2697813075479 25.3437309957925
"56" 11 86.7536120222755 24.2142887261618
"57" 11.2 84.4148489288856 23.2847232990137
"58" 11.4 81.8684720961558 22.1191907703678
"59" 11.6 79.8906191021973 19.595373809283
"60" 11.8 78.4991582610095 16.7439568221646
"61" 12 77.2583359423425 13.5507503602796
"62" 12.2 77.5814617500157 11.5122629617833
"63" 12.4 78.5029761767282 11.2220856723421
"64" 12.6 79.7877563445345 10.7603562953964
"65" 12.8 81.6779434134512 10.5927556725786
"66" 13 84.1253470809215 10.8868116582192
"67" 13.2 86.9453685423987 11.7163023695104
"68" 13.4 90.1475542265549 12.0087540642243
"69" 13.6 92.6149085739499 11.8563930458513
"70" 13.8 93.0091981529078 11.3240810580942
"71" 14 92.1170514273219 12.3485635052782
"72" 14.2 92.2599984940679 13.8417687393571
"73" 14.4 92.6479734965774 15.8210756492595
"74" 14.6 93.0660662254115 18.6365643706349
"75" 14.8 93.3161711478401 22.5636762351741
"76" 15 93.3330954129249 26.3082753823447
"77" 15.2 93.480492767071 29.9969080199449
"78" 15.4 93.8965826578575 33.7972955984945
"79" 15.6 94.3955273120824 37.5389897604815
"80" 15.8 95.3973343623958 40.5202943417766
"81" 16 96.9248576170697 43.4884117299042
"82" 16.2 97.7884142987012 46.0772459541352
"83" 16.4 97.6895156433172 48.2536883462304
"84" 16.6 96.9236330486064 51.3218466080032
"85" 16.8 96.7988204167367 53.807947001735
"86" 17 97.0649126924838 55.0808600828497
"87" 17.2 96.8086778170641 54.8384778422621
"88" 17.4 95.98358164695 54.7495379211667
"89" 17.6 94.533215629577 55.3976925066343
"90" 17.8 92.7194241260826 55.4777301927606
"91" 18 89.9087025859878 55.0806940027113
"92" 18.2 87.5329317286995 54.4758827092751
"93" 18.4 85.1289193670227 53.7809831652475
"94" 18.6 84.0437640113012 52.7743853961216
"95" 18.8 82.7138365825648 51.786479835871
"96" 19 80.4546142493464 50.886997977239
"97" 19.2 78.0226109210026 50.2537810738488
"98" 19.4 75.5201642546523 49.7185086408332
"99" 19.6 72.9668900468042 50.6631330875789
"100" 19.8 71.2706000248361 51.9484302694371
"101" 20 69.3558074027649 54.1586163779201
"102" 20.2 67.162660822239 56.089508802127
"103" 20.4 64.4007524055378 57.1207996291024
"104" 20.6 61.8777736495633 57.5148265877067
"105" 20.8 59.0353922793313 58.2931939045774
"106" 21 55.329824523928 59.5975889982748
"107" 21.2 52.5053274464222 61.4974487703583
"108" 21.4 49.5012098041302 63.622134035794
"109" 21.6 45.9327503960783 64.145047170245
"110" 21.8 43.1911539213864 63.0327359407312
"111" 22 41.4733016508893 61.092020582645
"112" 22.2 39.0636683686633 58.3022857039516
"113" 22.4 38.0367741618135 56.1448692701624
"114" 22.6 37.2872502459925 52.7361046957834
"115" 22.8 36.8811214681254 49.5944411131041
"116" 23 37.7843824429796 47.7940330339254
"117" 23.2 40.3670884050448 46.1275704908368
"118" 23.4 42.6291712058169 44.9336246707979
"119" 23.6 44.898327932434 45.0848928760017
"120" 23.8 47.1840099541953 46.4550912359737
"121" 24 49.4059800458756 47.4494162107231
"122" 24.2 50.7482836521182 47.4203040140686
"123" 24.4 52.5376193494795 46.843066784027
"124" 24.6 54.3746695536459 45.408234142029
"125" 24.8 56.7959314536758 44.1277126917736
"126" 25 59.8456824857394 42.8483807415841
"127" 25.2 62.4998398099822 41.5315129601312
"128" 25.4 65.0384481656674 40.758695797526
"129" 25.6 67.7420636286434 39.9499766973899
"130" 25.8 70.9896817341965 38.6526938668825
"131" 26 73.15184484493 37.6397597523907
"132" 26.2 75.0970943757174 37.3069636447959
"133" 26.4 77.3058044795158 37.4093425172244
"134" 26.6 78.640122239787 37.1460452514389
"135" 26.8 79.3028169885917 36.5863544570993
"136" 27 80.3759970904782 35.891599125858
"137" 27.2 82.8041442478469 34.4448411467768
"138" 27.4 85.6713185490154 32.9987159545957
"139" 27.6 88.539441397919 32.0368901377958
"140" 27.8 91.1580191778779 32.4429854355979
"141" 28 91.7765589157256 33.9970256306744
"142" 28.2 91.1572982561921 35.0753278148318
"143" 28.4 89.9996456458249 36.1959340195599
"144" 28.6 88.9212755160248 37.1835258006587
"145" 28.8 87.8858673456752 37.5140396674092
"146" 29 87.0047754219607 38.239620428646
"147" 29.2 86.9238727207891 38.2901346372235
"148" 29.4 86.2360870381726 37.8763219223179
"149" 29.6 85.4472673850587 36.9808277537502
"150" 29.8 84.6643555006735 36.058181882212
"151" 30 83.1048044439728 35.8575229044934
"152" 30.2 81.7885050001233 36.1826921613754
"153" 30.4 78.9251743254784 37.180595834282
"154" 30.6 76.9346096199174 38.8998750141148
"155" 30.8 73.7225283450449 40.3568598398348
"156" 31 71.1824819912242 41.1292035392925
"157" 31.2 69.3163425973685 42.7243898326356
"158" 31.4 67.2355454307565 44.9691267248818
"159" 31.6 65.9413184498718 47.0681075550226
"160" 31.8 64.8812371873321 49.2532287543039
"161" 32 63.2202518113355 50.8249776933477
"162" 32.2 61.3340944361064 52.1329425598399
"163" 32.4 59.4061504406557 53.665553367171
"164" 32.6 57.7231165792897 55.7388584578161
"165" 32.8 55.9015332011758 58.0975315103218
"166" 33 53.3698844097185 60.0902984937087
"167" 33.2 51.3586818382223 61.4328215324044
"168" 33.4 49.0150045215806 62.3502237405316
"169" 33.6 46.8364276387241 62.2337764587891
"170" 33.8 44.5290877432534 61.3310710178075
"171" 34 43.2817899543007 60.1370078629342
"172" 34.2 41.7457954188114 58.929385172138
"173" 34.4 40.2519934876001 57.6132740669063
"174" 34.6 38.41920479107 56.2432482433361
"175" 34.8 36.7814708911289 54.4228483571103
"176" 35 36.6042402689023 52.2848116559433
"177" 35.2 36.9790152011383 49.7692873497257
"178" 35.4 36.7133589533409 47.1623092209372
"179" 35.6 35.759697334306 44.619731994047
"180" 35.8 33.9683104007356 41.9002628596986
"181" 36 31.6931621731456 40.3457007031897
"182" 36.2 29.2257673529397 38.8582180048388
"183" 36.4 26.2394896544587 36.7795914984324
"184" 36.6 24.4028317340524 36.3298859975575
"185" 36.8 23.3701276843287 37.0326533103108
"186" 37 23.0003762690896 38.1405493706825
"187" 37.2 22.656312928594 39.6481931069156
"188" 37.4 22.179884180156 40.8236743145035
"189" 37.6 21.7814332328477 41.9403311752911
"190" 37.8 21.6227961618361 43.1342426101264
"191" 38 22.4009586835531 44.8313312558703
"192" 38.2 23.7762072852705 46.791234129889
"193" 38.4 25.5979114600566 48.8740044087674
"194" 38.6 28.1440297186651 50.8863460640995
"195" 38.8 31.0769818633018 53.2625014411005
"196" 39 33.686068815331 55.5524017652524
"197" 39.2 35.7973522287771 57.4222866114686
"198" 39.4 37.7030046467485 60.1213232904415
"199" 39.6 39.4736389174814 62.6185050486071
"200" 39.8 41.2656105526636 65.6086097113253
"201" 40 43.4793999036955 68.7353583475155
"202" 40.2 45.3838680224067 71.4063824200577
"203" 40.4 46.6595306593027 74.4469694906365
"204" 40.6 47.9818285243451 77.6169604746741
"205" 40.8 48.2840450130527 80.9132491214741
"206" 41 48.3999706216826 84.7669974783893
"207" 41.2 48.2890298551089 88.6884039709593
"208" 41.4 48.5596322555531 92.7798437575955
"209" 41.6 48.8206481727748 95.7451034546259
"210" 41.8 50.1028659584268 98.6621001979159
"211" 42 51.9933376756478 101.436933810338
"212" 42.2 53.6068663613971 104.563260118814
"213" 42.4 54.4911939584012 107.360448142885
"214" 42.6 55.1938108040879 109.773177294095
"215" 42.8 56.3384380067858 110.391497149133
"216" 43 58.3748132827672 111.078600230492
"217" 43.2 60.565385850802 111.989078057253
"218" 43.4 62.7156313916 113.191721408798
"219" 43.6 65.1188523552334 114.647300068846
"220" 43.8 66.6788240829006 116.521247288159
"221" 44 68.324691064704 117.977244520539
"222" 44.2 68.476681319197 118.157611133609
"223" 44.4 68.7930742554797 117.878626573803
"224" 44.6 68.9126522396494 117.126147656433
"225" 44.8 69.9075153022176 116.723333360869
"226" 45 69.8016669643872 116.68288446386
"227" 45.2 70.2546800695599 116.555332618345
"228" 45.4 70.5813187561235 116.001486730057
"229" 45.6 71.365355175252 115.656478513493
"230" 45.8 72.4334958490954 115.113254925038
"231" 46 73.9025354179701 114.787248850603
"232" 46.2 76.8920317976929 114.421604880219
"233" 46.4 79.7089821761111 114.475123946325
"234" 46.6 82.1379346387633 114.614935516632
"235" 46.8 82.8254729132056 114.791265295666
"236" 47 83.6294804860498 114.616700393699
"237" 47.2 84.6476904457552 114.321908414144
"238" 47.4 85.8089071754692 113.525705764023
"239" 47.6 86.8328773117018 113.033863479651
"240" 47.8 88.9830461207457 111.715803524098
"241" 48 91.3673136734289 110.856088362138
"242" 48.2 94.2192709513898 110.417606292699
"243" 48.4 97.4789130016269 111.082044895111
"244" 48.6 98.7713345207827 111.415446849861
"245" 48.8 98.3266488627899 111.227509158723
"246" 49 97.5816660224374 110.728650866085
"247" 49.2 97.5901864124481 110.012118239753
"248" 49.4 97.3863563678995 109.036006645663
"249" 49.6 97.9511558722527 107.544129385245
"250" 49.8 98.7981325408103 105.402981849838
"251" 50 100.308442812986 102.247996940644
"252" 50.2 102.555223808824 99.1380181749238
"253" 50.4 104.558715186582 96.480032747971
"254" 50.6 106.950304501401 93.5328462828526
"255" 50.8 109.845509043698 90.8546232053179
"256" 51 112.253208968756 87.9101066632225
"257" 51.2 115.137844374679 85.3418778478678
"258" 51.4 118.176341718758 83.0698078606395
"259" 51.6 120.341223187044 82.3035240403041
"260" 51.8 119.990323186454 81.9475299146587
"261" 52 119.440602450112 80.9758219745561
"262" 52.2 119.477729520867 79.6345380055018
"263" 52.4 119.261764975935 77.106419024147
"264" 52.6 119.094970178567 74.5384286786346
"265" 52.8 119.044157544462 71.3063668110037
"266" 53 119.566422010909 67.735548496768
"267" 53.2 120.056363285682 65.0095268518566
"268" 53.4 119.91135525057 61.7849898721082
"269" 53.6 119.577229558501 58.5943520532417
"270" 53.8 119.78525357273 54.5580824845477
"271" 54 120.818785615736 51.0835672831328
"272" 54.2 120.988749780164 48.2489156093159
"273" 54.4 120.483394428887 45.9842264207801
"274" 54.6 119.755975088149 45.8645628947251
"275" 54.8 118.681872752606 46.1487011202791
"276" 55 116.801571317972 46.069035286937
"277" 55.2 115.14770335702 45.8954248912749
"278" 55.4 112.193210899494 45.4582946459273
"279" 55.6 109.101435971183 44.7552207176902
"280" 55.8 106.321804931469 43.7355784761774
"281" 56 104.301252498491 42.318927353553
"282" 56.2 102.082335748021 40.7478166185655
"283" 56.4 101.248733771742 39.4358752632243
"284" 56.6 101.442808453027 39.0600761977715
"285" 56.8 101.446963085692 39.3905759824185
"286" 57 101.934619702163 39.4324292460183
"287" 57.2 102.654752977266 38.6931324582202
"288" 57.4 103.437806074488 37.7684555550266
"289" 57.6 104.399722522557 37.2748332387643
"290" 57.8 105.711264200582 36.2933752257554
"291" 58 107.404367891346 35.1506801132483
"292" 58.2 108.525719296519 35.1972365084816
"293" 58.4 108.996139835055 35.7768177839421
"294" 58.6 109.829137577721 36.6772944464527
"295" 58.8 109.876381245475 37.6917457575574
"296" 59 109.453307566294 39.0409858940153
"297" 59.2 108.651085162355 39.5890634963733
"298" 59.4 108.472550509857 40.3678275320829
"299" 59.6 108.244423466751 42.0578677371678
"300" 59.8 107.932289722129 44.4012500924098
"301" 60 108.242929052096 46.808263234792
"302" 60.2 109.162890355628 49.2215578869225
"303" 60.4 110.258145752732 52.5380617092139
"304" 60.6 111.095143845107 55.9319544335388
"305" 60.8 111.92069946072 58.4817078668893
"306" 61 113.765315658599 60.5843008642856
"307" 61.2 116.018824446302 62.2680381360226
"308" 61.4 117.93823693821 63.0779080476108
"309" 61.6 120.196922406033 62.6824866171111
"310" 61.8 122.168209882745 61.5512126104438
"311" 62 123.005889767553 60.5137506127766
"312" 62.2 122.583234614577 59.5315885238521
"313" 62.4 121.671102835562 58.6373837750003
"314" 62.6 121.301456360764 56.9892274082722
"315" 62.8 120.950554876264 53.7233989870139
"316" 63 120.709806324036 50.8774588442635
"317" 63.2 120.508809878923 47.346075705208
"318" 63.4 121.243029407077 44.2792841526173
"319" 63.6 121.09170623671 42.101519314122
"320" 63.8 119.858502116681 40.1888075026487
"321" 64 118.360777200675 37.6111404483395
"322" 64.2 116.479606388195 34.8974474683368
"323" 64.4 114.702956788403 31.7355791376991
"324" 64.6 113.173521552831 29.0821094801349
"325" 64.8 111.518631230761 26.2702705676657
"326" 65 110.124246142632 24.0089879527829
"327" 65.2 109.659516627045 23.5432306332622
"328" 65.4 109.352130637207 24.1103304368941
"329" 65.6 108.78897422125 25.0751006391794
"330" 65.8 107.334028370285 25.7473971231816
"331" 66 105.295955756764 26.8991059767358
"332" 66.2 102.696623826293 28.074504586589
"333" 66.4 100.050661137974 28.8903399814047
"334" 66.6 96.8258783203998 29.2294488246079
"335" 66.8 93.2736928006974 29.1577770737765
"336" 67 89.8215498602059 29.24593300612
"337" 67.2 86.974879726461 29.3154957554849
"338" 67.4 84.6843988486907 28.9501931630881
"339" 67.6 82.9242412729096 27.8599467121304
"340" 67.8 81.3951644907404 26.5992225391572
"341" 68 79.6760164244737 24.9102712480758
"342" 68.2 78.7711543365675 23.0253072413608
"343" 68.4 77.6599743183696 20.675421301145
"344" 68.6 76.7929701221598 19.5732785204817
"345" 68.8 76.6388818636907 19.2976678871938
"346" 69 75.2713254775514 18.4507364913572
"347" 69.2 73.376595922869 17.7434092912153
"348" 69.4 71.8058693343078 17.2698368204136
"349" 69.6 69.2041022247838 17.1124363074736
"350" 69.8 66.6259240615139 17.1539856724796
"351" 70 62.8527070428335 16.6874544170621
"352" 70.2 60.7354747068717 16.4938719167916
"353" 70.4 58.7924468941599 16.7665507546895
"354" 70.6 56.4356534142872 17.3093145785664
"355" 70.8 53.7622791459668 17.3062750643346
"356" 71 50.789673079907 17.2295606227758
"357" 71.2 47.8230636637407 17.2436366188136
"358" 71.4 46.0626012061406 17.0849273912819
"359" 71.6 45.8392123876147 16.7328702860908
"360" 71.8 45.5905559938691 16.5089098784555
"361" 72 44.6984590107173 16.5793939589877
"362" 72.2 42.8355215792165 17.0697622209281
"363" 72.4 41.2291048740858 17.7610863737438
"364" 72.6 41.212176992675 17.9072172316618
"365" 72.8 42.0079650054095 17.8201972977373
"366" 73 42.2103267186428 18.3374629979024
"367" 73.2 42.821626368366 18.7448745350658
"368" 73.4 43.3001657439358 19.2011735498683
"369" 73.6 44.1364762825492 19.6420932955964
"370" 73.8 44.824190047098 20.3951527221589
"371" 74 45.4817307767191 20.9068757375604
"372" 74.2 46.0135368715816 21.5162945420133
"373" 74.4 46.620854681281 21.8554642059287
"374" 74.6 47.6957226682231 22.3481685761913
"375" 74.8 48.3565708204176 22.268095689993
"376" 75 48.8208962713109 22.6861876011426
"377" 75.2 48.7166574443526 23.0357894075093
"378" 75.4 49.0629653738689 23.6204711557178
"379" 75.6 49.746365710505 25.1742430390286
"380" 75.8 51.0482868453413 26.5111213184778
"381" 76 52.4014769100468 26.6050035857781
"382" 76.2 54.2092329406806 26.4681133807794
"383" 76.4 55.9825571523515 25.6315843513856
"384" 76.6 58.6821522989048 24.6895593062198
"385" 76.8 61.9037472490393 24.3442921155795
"386" 77 64.2729070175619 25.3310670892327
"387" 77.2 66.2163067226661 27.8299341096649
"388" 77.4 67.5760726616994 30.1454143450776
"389" 77.6 68.4398367538098 32.4827616787357
"390" 77.8 68.301547738421 35.0878997059658
"391" 78 67.8827921176933 37.9672846140283
"392" 78.2 67.6908500917302 41.0473742114343
"393" 78.4 68.4998571582711 43.9313970938526
"394" 78.6 69.8068786909578 47.3839983246563
"395" 78.8 71.7302213777035 50.309442719022
"396" 79 73.6706041565697 53.4694104407985
"397" 79.2 75.1229476981431 56.3631421761202
"398" 79.4 75.916178695879 59.2455096045919
"399" 79.6 76.7071506193949 62.9538102867378
"400" 79.8 77.8527682566937 65.4400538663131
"401" 80 79.8174811504282 68.0318160252265
"402" 80.2 81.7606952723774 69.8934660937443
"403" 80.4 83.8218565460768 71.2995819450805
"404" 80.6 86.7764813955782 72.9334837652983
"405" 80.8 89.1091029167935 74.5144334211794
"406" 81 90.5399107431327 76.4296751426458
"407" 81.2 91.6988460922054 79.1886346244896
"408" 81.4 91.2951177374142 81.7822561331506
"409" 81.6 90.9961759661286 84.7560186637008
"410" 81.8 91.9974312188271 87.2861716351633
"411" 82 93.3927103866759 90.4576751143728
"412" 82.2 95.0694312438567 94.201933042522
"413" 82.4 96.8685529665636 97.2430828566265
"414" 82.6 97.9390714354571 98.667246925183
"415" 82.8 97.3366927076835 99.0951924844804
"416" 83 95.7912564842675 99.4483955062284
"417" 83.2 93.4598630151449 100.813163474658
"418" 83.4 90.3014135252594 102.276529552205
"419" 83.6 86.6514107678738 103.072237272332
"420" 83.8 83.5664347697638 103.544981840544
"421" 84 80.1480136976852 104.422348699396
"422" 84.2 77.1436903220098 104.979883793499
"423" 84.4 73.2559293134726 104.94735234633
"424" 84.6 70.1203804034554 104.592856135643
"425" 84.8 66.7465240339216 104.519513625762
"426" 85 62.6587147038293 104.410688211672
"427" 85.2 58.6332107799768 104.445505059688
"428" 85.4 54.4913477653867 104.577618294939
"429" 85.6 50.8340919928586 104.212486349359
"430" 85.8 47.6049734626661 103.479457934161
"431" 86 44.1390654691628 102.867254773423
"432" 86.2 40.5856429006099 101.63019469446
"433" 86.4 37.3590187249064 100.202710187981
"434" 86.6 34.4173159433297 99.3990074573627
"435" 86.8 32.7391984352862 99.7741625171082
"436" 87 32.7588468581455 100.128269355208
"437" 87.2 32.6586981757745 100.332084730649
"438" 87.4 33.5109031293931 100.972259902155
"439" 87.6 33.9439874689209 101.542858118252
"440" 87.8 34.4025535898714 101.768030221136
"441" 88 35.2027415613676 101.941590476152
"442" 88.2 35.8129084682827 102.166483310693
"443" 88.4 36.6790573051459 102.146093048541
"444" 88.6 37.4060082261055 102.066896146261
"445" 88.8 38.0100024052396 101.988353935124
"446" 89 38.7193254840353 101.731483190358
"447" 89.2 39.2413653148295 101.418173593119
"448" 89.4 39.6539004313265 101.008165052074
"449" 89.6 39.8530711400267 100.532252878869
"450" 89.8 40.168631635861 99.9132716403808
"451" 90 40.4084544605194 99.4393436936455
"452" 90.2 40.5398674268868 98.905565824735
"453" 90.4 40.5024820677767 98.5156579440619
"454" 90.6 40.85289365907 98.4817201227365
"455" 90.8 40.8773696266624 98.3228623503436
"456" 91 40.8926667552074 97.9922317270409
"457" 91.2 40.9163247349463 97.9392723390689
"458" 91.4 40.9130655993463 97.8555338516483
"459" 91.6 40.775479314218 97.8867177730032
"460" 91.8 40.6036944458456 97.8706504258285
"461" 92 40.5373842919809 97.9574477590898
"462" 92.2 40.6156050614323 97.9203176693446
"463" 92.4 40.5984300489222 97.8506059644225
"464" 92.6 40.5513371815362 97.7881262125532
"465" 92.8 40.4589125377646 97.8528738753575
"466" 93 40.5140524724362 98.1533899451539
"467" 93.2 40.7874006841534 98.1677667299636
"468" 93.4 41.2246143294721 98.1435589169008
"469" 93.6 41.6642324627324 98.0601466057732
"470" 93.8 41.8516693165004 97.6892385952945
"471" 94 41.8292178581473 97.5243092510539
"472" 94.2 41.7786677284324 97.1575391876518
"473" 94.4 41.4849379644407 97.0173202350735
"474" 94.6 41.3155525263326 96.6891161134101
"475" 94.8 41.2554006156931 96.8024967486842
"476" 95 41.2338241293052 96.7896037863785
"477" 95.2 41.0759227355327 96.957589690938
"478" 95.4 40.8939439644607 96.8644402288445
"479" 95.6 41.0448992942985 97.1532713818893
"480" 95.8 41.2351361334729 97.0681316836798
"481" 96 41.3373349115988 97.0293576930987
"482" 96.2 41.542990396031 96.8631574008837
"483" 96.4 41.9075531144686 96.6556037258271
"484" 96.6 42.2191100146851 96.7157991588817
"485" 96.8 42.3581524076252 96.5911034951668
"486" 97 42.5317150914893 96.549722297182
"487" 97.2 43.3453872134608 96.4344779747775
"488" 97.4 44.2379628287562 96.4706439941189
"489" 97.6 44.7224428861998 96.6632443622812
"490" 97.8 45.0416303941878 96.7663016022192
"491" 98 45.8590265931567 96.7204897233427
"492" 98.2 46.7236265759648 96.78276108787
"493" 98.4 48.050860449262 96.8454282051656
"494" 98.6 49.5787498641016 97.5363960829817
"495" 98.8 50.723252281587 97.7513970012719
"496" 99 51.8022686917504 97.3661016726113
"497" 99.2 52.6958124876283 96.866178613333
"498" 99.4 53.6035834293967 95.9603611704842
"499" 99.6 54.5972176487988 95.1566065077367
"500" 99.8 56.4381856996646 94.0216609277184
"501" 100 58.7755511482243 92.9083781284963
"502" 100.2 61.4576018615936 91.7628344645189
"503" 100.4 64.2082022749352 90.6049536425175
"504" 100.6 66.5388741125282 90.3455577597182
"505" 100.8 69.3657688997036 90.2741263331244
"506" 101 71.1982962555144 89.929409641436
"507" 101.2 73.1118895918059 88.9206706306746
"508" 101.4 74.2269894309289 87.2260958810556
"509" 101.6 75.490802939963 84.9673911827624
"510" 101.8 77.300996000726 82.8871030026809
"511" 102 80.0868754120686 81.0131375126897
"512" 102.2 82.454825781725 79.0973022741604
"513" 102.4 84.3570216252121 77.0105426740486
"514" 102.6 86.3238336655196 74.7992525023629
"515" 102.8 88.6352132512041 72.7573846304269
"516" 103 91.1930399890265 72.2944301673237
"517" 103.2 92.6123805707241 72.4350854998284
"518" 103.4 93.0355923180086 72.4166409662462
"519" 103.6 92.7741217174605 71.9663058687897
"520" 103.8 93.2415486660339 71.0554099050364
"521" 104 94.1339787568152 69.7695812987758
"522" 104.2 94.8083347974487 68.1218651578733
"523" 104.4 94.8455881886074 66.7969599529926
"524" 104.6 95.1252000093003 65.4884097573043
"525" 104.8 96.19819862274 63.5959402453775
"526" 105 96.9966851893161 61.3614323409007
"527" 105.2 97.3201805755298 59.3230050712014
"528" 105.4 97.3357088122963 56.910940830098
"529" 105.6 97.6145895762984 54.8038460453062
"530" 105.8 97.2296245098216 52.9833116187723
"531" 106 96.4611910174453 51.2769731165474
"532" 106.2 95.2910117890209 49.3997330439507
"533" 106.4 94.9198067390564 48.5071937707474
"534" 106.6 94.8633285751204 47.3169943311512
"535" 106.8 95.1688676708391 45.7171111109299
"536" 107 95.9821936792946 43.9724154120425
"537" 107.2 96.8347459041197 42.4634799261393
"538" 107.4 97.7993363734744 41.2011353220432
"539" 107.6 98.3712847737415 40.9731259778088
"540" 107.8 99.4900654630551 40.7158676276044
"541" 108 100.340041240612 40.6401379797546
"542" 108.2 101.562781353108 40.1866705083785
"543" 108.4 103.743059379121 40.2658745469038
"544" 108.6 104.960943450251 41.2235404092886
"545" 108.8 105.619137948651 41.9390450032264
"546" 109 106.287875581755 42.2829594453133
"547" 109.2 107.658423070265 42.8213020869963
"548" 109.4 109.17669168105 43.5108783971451
"549" 109.6 109.974159218276 43.9320925096243
"550" 109.8 110.248052876593 43.9477532500624
"551" 110 110.487914764436 43.8635910024537
"552" 110.2 110.705062639018 43.4948202910121
"553" 110.4 110.585779881254 43.3213725804635
"554" 110.6 110.170115449542 43.2406117951935
"555" 110.8 110.01087878188 42.8957625315042
"556" 111 110.043577381925 42.3757797812645
"557" 111.2 110.185974865207 42.0772260090378
"558" 111.4 110.097827899399 41.9969179760174
"559" 111.6 109.878012530718 42.0990416730761
"560" 111.8 109.660897532501 42.2276096386973
"561" 112 109.261514026956 42.5968636821986
"562" 112.2 109.203413741457 42.5167321983759
"563" 112.4 108.965886986097 42.0250057788377
"564" 112.6 108.694132634799 41.7541960260392
"565" 112.8 108.524104015213 41.4225275854345
"566" 113 108.391216000871 41.3366517956856
"567" 113.2 108.125869378583 41.4005382759655
"568" 113.4 107.666787645708 41.382387002564
"569" 113.6 107.062329763499 41.3750576116883
"570" 113.8 106.551958445918 41.4528421958972
"571" 114 106.173336965251 41.3121879435221
"572" 114.2 105.618622817806 41.4430414421573
"573" 114.4 105.354611351727 41.8148974801376
"574" 114.6 105.22515904881 42.0280288585603
"575" 114.8 105.226508519912 42.2061955670271
"576" 115 104.885435896309 42.7884402615774
"577" 115.2 104.239185486713 43.5037335952221
"578" 115.4 103.889832408466 43.972833815153
"579" 115.6 103.192012541563 44.5443562788153
"580" 115.8 102.857688141324 45.0663175745616
"581" 116 102.547095611823 45.5355399287305
"582" 116.2 102.165109266848 46.5648506728627
"583" 116.4 102.1128854329 47.7020919595271
"584" 116.6 101.944173807283 49.6295094556604
"585" 116.8 101.957890199653 51.0469291800825
"586" 117 101.698032139731 52.4561733056493
"587" 117.2 100.827083318333 54.196958360808
"588" 117.4 99.7645629713784 55.9922454382073
"589" 117.6 99.2424164587478 57.4052938510218
"590" 117.8 99.4481600723164 58.9504985623638
"591" 118 100.338680533447 60.6819839381491
"592" 118.2 101.21784886339 61.5059896324744
"593" 118.4 102.418289230462 63.4436162676218
"594" 118.6 103.30078967297 65.616041952843
"595" 118.8 103.649902878288 68.2731918193419
"596" 119 103.087558728923 70.1185632970314
"597" 119.2 102.237439406732 71.0238890128191
"598" 119.4 100.909931426938 72.1053371050194
"599" 119.6 99.2303719511206 72.7871813613095
"600" 119.8 97.6191947357783 73.782255755676
"601" 120 96.8165197265899 74.789693797026
"602" 120.2 96.4770643599487 76.214759393009
"603" 120.4 96.8562599052454 77.505773019026
"604" 120.6 97.6775588299484 78.8147874006528
"605" 120.8 99.0662325144901 79.4271753666548
"606" 121 100.333346290663 80.1403911935254
"607" 121.2 102.621470451103 81.7813076962639
"608" 121.4 103.791208109267 83.5723192998539
"609" 121.6 103.787516338509 86.0962988690547
"610" 121.8 103.251591718955 87.5167092430605
"611" 122 104.220721063533 88.0986880996643
"612" 122.2 105.56100495495 87.7766776065445
"613" 122.4 106.248743570052 87.0766627059521
"614" 122.6 106.327823994144 86.4713762718727
"615" 122.8 105.870159272308 86.0950793481926
"616" 123 105.763896764915 85.9022638096554
"617" 123.2 105.859221296207 85.6631632133705
"618" 123.4 105.880659430938 85.6583416073853
"619" 123.6 105.810352674243 86.0265868880276
"620" 123.8 105.779056894673 86.7229489596248
"621" 124 105.884880940321 87.4563510890898
"622" 124.2 106.293341345143 88.5352140081868
"623" 124.4 107.557580759675 89.8396002128647
"624" 124.6 109.091526079969 91.3409243986667
"625" 124.8 110.620537008023 92.0812048795623
"626" 125 111.322827244273 91.5634509904966
"627" 125.2 111.941291478707 90.5906328821952
"628" 125.4 112.787152360213 89.100459430418
"629" 125.6 113.61296733909 87.2643271274397
"630" 125.8 114.264777238564 85.3299884622235
"631" 126 114.180390890371 83.6101793373683
"632" 126.2 113.688289905692 81.5262800440596
"633" 126.4 112.433135282887 79.5691621207158
"634" 126.6 111.19173015992 77.2207868945167
"635" 126.8 110.137235298425 74.2594865354469
"636" 127 109.888963724489 71.1248283031982
"637" 127.2 109.936776825291 68.3002050976005
"638" 127.4 110.485099080482 65.0762662774942
"639" 127.6 111.444375763749 62.5889957409007
"640" 127.8 113.52967533848 59.7674253958249
"641" 128 114.593140715495 57.874923148315
"642" 128.2 113.662771170611 56.8911334352837
"643" 128.4 112.224665981374 56.1940418984199
"644" 128.6 110.345220749764 54.8322193807153
"645" 128.8 108.616153521888 53.5333107180845
"646" 129 106.458299380674 52.3136685209172
"647" 129.2 103.800721771529 50.6320113958976
"648" 129.4 101.204830398686 48.8816671680104
"649" 129.6 98.3646904510071 47.6365604198916
"650" 129.8 95.3673730064997 46.1708520072367
"651" 130 92.4070378791176 44.8949189514218
"652" 130.2 89.9198231348063 43.7131272823889
"653" 130.4 87.3864111914004 41.6702472974274
"654" 130.6 85.6540804540159 39.6688737268299
"655" 130.8 84.8340758822968 38.4378159051194
"656" 131 83.7478672190094 36.1284103818457
"657" 131.2 82.730436876564 33.9336094105209
"658" 131.4 81.8584571515141 31.3758948222861
"659" 131.6 80.6731613011643 28.4210991337959
"660" 131.8 79.4898253259249 26.9564014363408
"661" 132 77.5831274577921 25.8118236369436
"662" 132.2 76.0541926409234 25.0541081787962
"663" 132.4 74.4665905390925 24.0938968411971
"664" 132.6 72.5366703783807 23.1702880488043
"665" 132.8 70.9388679840603 22.9252372877134
"666" 133 70.1887070314963 23.8611422317879
"667" 133.2 68.5940944905968 25.1676126584444
"668" 133.4 66.8906631208226 26.9260335279922
"669" 133.6 64.9678157329025 28.4143675487625
"670" 133.8 63.5214220203748 30.1935182551607
"671" 134 61.946441073785 32.1098045876057
"672" 134.2 59.7589703080698 34.4175412410263
"673" 134.4 57.0905998326333 36.2188045682308
"674" 134.6 54.7912620205025 36.9829419432913
"675" 134.8 51.9571271282646 37.6928604901036
"676" 135 49.384591837546 38.4966191468504
"677" 135.2 47.0099327583808 39.9051878447141
"678" 135.4 44.6363572809377 40.9574452929538
"679" 135.6 42.8130779442892 41.2104417943148
"680" 135.8 40.865069721362 40.8458567604915
"681" 136 38.8782479058359 41.4118067701957
"682" 136.2 37.9183500248961 42.4024596342048
"683" 136.4 37.3304853400462 43.7965210801786
"684" 136.6 36.7631464560383 45.5968921185467
"685" 136.8 36.2377095503144 47.3701253859732
"686" 137 36.902264831019 48.583033445147
"687" 137.2 37.1960580432813 48.7300652719156
"688" 137.4 37.8134642052678 49.8560103516066
"689" 137.6 38.6960822940451 52.2654967490517
"690" 137.8 39.3684521267118 54.5328662462031
"691" 138 39.5215687269763 56.2035888445143
"692" 138.2 39.3778423161797 57.9581219168377
"693" 138.4 39.2088165236249 60.454386041599
"694" 138.6 39.0099655301844 63.4506844913817
"695" 138.8 38.7225533042736 66.4549775680267
"696" 139 37.6771310588416 69.3299950631376
"697" 139.2 36.109266364338 71.2220227314375
"698" 139.4 34.0750429187713 72.1366921250185
"699" 139.6 32.6808341714754 72.0334825474239
"700" 139.8 32.4813385557529 72.070273186052
"701" 140 32.5004214739034 71.9770287557656
"702" 140.2 32.4810785359872 71.962771771703
"703" 140.4 32.060725128742 71.7901794445986
"704" 140.6 31.8185030442393 71.7831316590508
"705" 140.8 31.413095889757 71.5422470458369
"706" 141 31.402775363891 71.6182969106659
"707" 141.2 31.325742424516 72.167168052456
"708" 141.4 30.7212295725073 72.7421180967258
"709" 141.6 30.2382938129969 73.4788413305483
"710" 141.8 29.6717394341679 73.8423174902745
"711" 142 29.619327594848 74.0034289829631
"712" 142.2 29.1632868828768 74.2582464200481
"713" 142.4 28.0451849761517 73.9052001794863
"714" 142.6 26.3560073551183 73.503431221562
"715" 142.8 25.2297957432257 72.7265766200924
"716" 143 24.0924412089212 71.6834313913206
"717" 143.2 21.7893075279066 69.8269622193826
"718" 143.4 20.1873637778617 68.0344340850281
"719" 143.6 18.9869937359654 66.4868708598359
"720" 143.8 17.9305315512966 65.314016363745
"721" 144 17.7536697683043 64.0393793150341
"722" 144.2 18.5945742885315 63.6434406648314
"723" 144.4 19.9969662675206 62.8185949507576
"724" 144.6 21.0539435010535 63.0544432336722
"725" 144.8 21.8919181272284 63.3958777170982
"726" 145 21.9289922298715 63.3908807135449
"727" 145.2 21.9215404538528 63.4521588801141
"728" 145.4 21.7903268121478 63.4066120994044
"729" 145.6 21.7213904161169 63.3741837155271
"730" 145.8 21.8316445229842 63.407642813585
"731" 146 21.9588229449972 63.4093136919289
"732" 146.2 21.910377441246 63.1935095936634
"733" 146.4 22.093097595095 63.1988864794334
"734" 146.6 22.1426540756074 63.5517047479909
"735" 146.8 22.3717661937039 64.0543128891243
"736" 147 22.2804299566266 64.6007183926245
"737" 147.2 22.1498116753358 65.4140492643997
"738" 147.4 21.8179847275889 65.8303517956055
"739" 147.6 21.7143373263162 66.5620245163067
"740" 147.8 21.5606128233653 66.7673582638601
"741" 148 21.3278813101577 67.0380941518795
"742" 148.2 21.3102467612301 67.1131632087721
"743" 148.4 21.2298919397407 67.214412369548
"744" 148.6 21.2144849080359 67.3311830023578
"745" 148.8 21.4222673593189 67.20201748641
"746" 149 21.4068590547163 67.5608222383995
"747" 149.2 21.4928151708943 67.6608962065876
"748" 149.4 21.3050724360917 68.8715386586814
"749" 149.6 20.6957347971866 69.5438695601011
"750" 149.8 20.6775974970009 70.1074430693284
"751" 150 21.0464316050556 70.5038521564506
"752" 150.2 21.84760709715 71.1786499698426
"753" 150.4 22.6020954742454 71.9120816100662
"754" 150.6 23.1889305852216 72.1053679222856
"755" 150.8 23.4378892527718 72.2392272179284
"756" 151 23.5515912880439 72.4478868779857
"757" 151.2 23.5672264882196 72.4540916115848
"758" 151.4 23.6555498005032 72.4072391161559
"759" 151.6 23.7233839618213 72.5230030177021
"760" 151.8 24.058353054142 72.7100205045324
"761" 152 24.4046110086409 72.8301686100407
"762" 152.2 24.6682230098348 72.4283432213237
"763" 152.4 24.755700372874 72.3531227047816
"764" 152.6 24.8936853179861 72.0957908103803
"765" 152.8 25.2024270336948 72.1155797550563
"766" 153 26.0622492807711 72.6047151144829
"767" 153.2 27.4469223610736 73.1533461802418
"768" 153.4 28.8185896619049 74.2081682650303
"769" 153.6 30.4105569077511 75.9134310122755
"770" 153.8 32.2409350031895 77.5455864031
"771" 154 33.8981391246555 79.8577355404326
"772" 154.2 34.8994297402987 82.3092929359801
"773" 154.4 35.7276087618151 85.2857847160461
"774" 154.6 36.0027288914224 87.7872753728252
"775" 154.8 35.8068258645072 90.6331908571586
"776" 155 35.8316179937856 93.7024735307365
"777" 155.2 36.2007967098917 96.6221301556542
"778" 155.4 36.3327653018997 99.181698184093
"779" 155.6 36.0916047259026 101.472947697644
"780" 155.8 36.0854552576434 101.228171339993
"781" 156 36.449079284409 101.22978329411
"782" 156.2 37.2273951273251 101.397193700962
"783" 156.4 38.2381176318198 101.655837313639
"784" 156.6 39.3049279643294 101.864749311357
"785" 156.8 41.384923262804 102.330260969528
"786" 157 44.0517816070391 102.846750016482
"787" 157.2 47.1797582177389 103.301645557218
"788" 157.4 50.3301377218803 103.828946059972
"789" 157.6 53.4273128772033 104.2107879584
"790" 157.8 56.187902054565 105.232965435349
"791" 158 57.7633484270774 106.529158619189
"792" 158.2 59.8357883071115 107.991572098556
"793" 158.4 61.989755316651 109.809930813548
"794" 158.6 62.9161464194723 110.811996433764
"795" 158.8 63.1716952096197 110.277181511191
"796" 159 64.063300226271 109.933008940132
"797" 159.2 65.9673650020496 109.558689112825
"798" 159.4 67.6299163160726 109.046152374915
"799" 159.6 70.5759822396059 108.351485600982
"800" 159.8 73.5733031493915 108.023747908326
"801" 160 76.5318797406194 108.555090856367
"802" 160.2 78.7042954628718 109.136057206762
"803" 160.4 80.8156275179983 109.146292661272
"804" 160.6 81.9882711640818 108.36369942348
"805" 160.8 82.324603876024 107.797847988646
"806" 161 83.327975654595 107.24340348595
"807" 161.2 83.829217654149 106.574147998236
"808" 161.4 85.1405951513926 105.635895031919
"809" 161.6 87.6486677213402 104.404172205666
"810" 161.8 89.9252528750709 103.383769147881
"811" 162 92.7622698836565 102.039439503284
"812" 162.2 95.5557999596036 100.069237808566
"813" 162.4 97.7018263681187 97.3004226837977
"814" 162.6 99.6250707482963 94.2561437903363
"815" 162.8 101.599580996155 91.7083260470777
"816" 163 103.522141532263 89.1633213002873
"817" 163.2 105.538099964371 86.648764839199
"818" 163.4 107.702610527419 83.7482239403875
"819" 163.6 110.130120415427 81.3753906652528
"820" 163.8 112.678404340371 79.0159420812671
"821" 164 114.658281669585 76.515941448372
"822" 164.2 116.759628196938 74.5850404360252
"823" 164.4 118.578998361139 74.6280733539021
"824" 164.6 118.684470202495 75.0859298372445
"825" 164.8 118.155808015366 74.4899836615839
"826" 165 117.475013126573 73.7683851630706
"827" 165.2 116.628223839196 72.8972210016943
"828" 165.4 115.779985307113 71.0205730862644
"829" 165.6 114.562754631125 69.3351630011931
"830" 165.8 112.941069642657 67.2626597208395
"831" 166 111.302928973918 64.5718159781716
"832" 166.2 109.943593978525 61.2189260253806
"833" 166.4 109.11505825122 57.4899371575143
"834" 166.6 108.81989715056 53.975598664529
"835" 166.8 107.925042289723 51.183846865097
"836" 167 106.212800065443 48.3907678965976
"837" 167.2 104.311014660558 46.2402825199487
"838" 167.4 101.66206873671 44.2716293848601
"839" 167.6 98.9706144783128 42.4329144476766
"840" 167.8 96.1909208872633 41.2787415058925
"841" 168 93.4831969879327 39.2211784637525
"842" 168.2 91.294251749713 37.481045728652
"843" 168.4 88.6442629947818 35.1502286463192
"844" 168.6 86.5550477328072 32.7576568456886
"845" 168.8 84.129435456348 29.9614495121888
"846" 169 82.0675440281561 27.5300335178934
"847" 169.2 80.1076530092472 25.0566536234832
"848" 169.4 77.690606966744 22.5366261321025
"849" 169.6 75.4379387056386 19.7866147009818
"850" 169.8 73.4515807564162 17.0581064366693
"851" 170 71.230245763586 15.227966809402
"852" 170.2 68.795416322787 14.1248566628994
"853" 170.4 65.8392988664117 13.1734796691129
"854" 170.6 63.8296033507439 13.1126389722815
"855" 170.8 61.9188526967266 13.3264507704677
"856" 171 59.895152249113 13.5206082410768
"857" 171.2 56.8291381023221 13.7981084921675
"858" 171.4 52.5647436484345 13.2965012057941
"859" 171.6 49.0243672557007 12.7387645219347
"860" 171.8 45.8821914526594 12.924419565848
"861" 172 43.3993985385356 13.9876305502161
"862" 172.2 41.7158187334995 14.7678938552902
"863" 172.4 40.6067833371082 15.6679335118746
"864" 172.6 39.5561518418233 17.3996820201759
"865" 172.8 37.7060368354494 20.1047339802771
"866" 173 35.3683557110289 22.6717099465563
"867" 173.2 33.3138033881987 24.3469084467947
"868" 173.4 30.5608089004628 25.9667643277493
"869" 173.6 27.9620929414456 27.7462962717572
"870" 173.8 25.9235597894572 29.9315283862786
"871" 174 23.8415666455413 32.4845495572612
"872" 174.2 21.9565919620961 35.3841429334722
"873" 174.4 21.3176379494257 37.6969389811699
"874" 174.6 21.1948251197637 40.633192085731
"875" 174.8 20.8425833046743 44.1482957314047
"876" 175 20.4767766482689 47.3861529749591
"877" 175.2 19.69943366276 51.0016624093443
"878" 175.4 18.5000450504699 54.4933262549285
"879" 175.6 16.8307478266166 57.4803838969168
"880" 175.8 14.8045413357838 60.0729928170178
"881" 176 12.8619913546405 62.1651098480312
"882" 176.2 12.7209079288469 62.2881820302097
"883" 176.4 12.6082362576543 62.4560246292384
"884" 176.6 12.3967964143148 62.7298121273718
"885" 176.8 12.4441991977186 62.8296026465883
"886" 177 12.7054517980647 63.5776052030452
"887" 177.2 13.5227741676658 64.6716410795873
"888" 177.4 14.1549942049339 65.832887264033
"889" 177.6 15.1436352265304 68.2958986572765
"890" 177.8 15.4746654188892 69.9039542819261
"891" 178 15.6182501630795 72.8680835024279
"892" 178.2 15.7943684902267 75.4632593204967
"893" 178.4 16.2052281905846 78.8382708347442
"894" 178.6 17.140885798613 81.0345784415352
"895" 178.8 18.2501811225906 84.5040063755389
"896" 179 19.3171870385012 86.0638873635329
"897" 179.2 20.3689522927595 88.1759656849715
"898" 179.4 21.9458515096438 91.2281346289527
"899" 179.6 22.9565130313671 93.7812624176545
"900" 179.8 23.8850569788806 96.4370441728489
"901" 180 23.349572960846 97.9422496532824
"902" 180.2 21.8105658957764 99.5818920428301
"903" 180.4 20.9325834203551 100.883440258523
"904" 180.6 20.6658405721526 100.943789475503
"905" 180.8 20.5854997041923 100.83434426897
"906" 181 19.9714221394798 100.050922089401
"907" 181.2 19.3153335395178 99.1486368092045
"908" 181.4 18.834382150823 97.951146396642
"909" 181.6 18.9892955933539 96.9744616124659
"910" 181.8 19.4940608314089 95.9914271168574
"911" 182 20.3092733384946 95.8703320491512
"912" 182.2 21.0961031731626 95.1913424301187
"913" 182.4 21.5854847053614 94.9564398712072
"914" 182.6 22.6878006551127 94.9183547658349
"915" 182.8 23.5151618499619 94.6864964222492
"916" 183 25.9458162386844 94.6106907131121
"917" 183.2 28.1425927179322 95.2114634470685
"918" 183.4 30.6119313915327 96.4119680994716
"919" 183.6 32.7398496286961 97.8927789351145
"920" 183.8 34.6134482892352 99.9322233566039
"921" 184 36.6436453098843 102.914919230735
"922" 184.2 38.6464558017368 105.560924585719
"923" 184.4 40.5986998036688 107.297375446921
"924" 184.6 42.5125604447022 108.807623983884
"925" 184.8 44.4517123632271 111.839400134699
"926" 185 45.074081230989 114.644402043925
"927" 185.2 46.0846518290603 116.320751415788
"928" 185.4 46.5309800941157 116.673606850083
"929" 185.6 47.2865285960895 117.17176190392
"930" 185.8 48.6706440118356 117.625702068585
"931" 186 50.4870801618125 118.00816385668
"932" 186.2 53.1486293764931 118.43937580421
"933" 186.4 56.1521104482295 119.158191834091
"934" 186.6 58.7886544503076 119.886078393327
"935" 186.8 62.1399618947404 121.634485861365
"936" 187 64.5173489097423 122.755297430506
"937" 187.2 67.1401258679956 123.383065990041
"938" 187.4 69.3936043500764 123.898092226743
"939" 187.6 69.8648635951851 123.749825383034
"940" 187.8 69.7917581910955 122.730812418132
"941" 188 70.9257361929949 121.404019214663
"942" 188.2 71.9871717376644 119.699369402116
"943" 188.4 74.2609835326242 117.683008171311
"944" 188.6 76.9182965391121 116.354986779825
"945" 188.8 79.9254309803696 115.813084688097
"946" 189 82.242091934143 115.341714975865
"947" 189.2 85.1969749803248 114.606769913189
"948" 189.4 88.2252675348007 113.585048100756
"949" 189.6 89.8709303459171 111.996263277714
"950" 189.8 90.7001943833227 110.18936743207
"951" 190 90.9660996899058 108.049550829423
"952" 190.2 90.9779273826535 105.717070586898
"953" 190.4 91.2371113947976 103.183468436702
"954" 190.6 91.9021127443482 101.406574759212
"955" 190.8 93.5859524558643 100.714107476568
"956" 191 94.6966910962616 100.73252826408
"957" 191.2 94.4219246787312 100.202600284315
"958" 191.4 94.0729771940825 98.9787507412056
"959" 191.6 93.7154371515547 97.043316832811
"960" 191.8 93.5748657561453 94.5371878769844
"961" 192 93.7975007761191 91.5785507256555
"962" 192.2 94.6679790160002 88.3161418632261
"963" 192.4 95.2403516190834 86.8661015052
"964" 192.6 95.7554748584379 84.5639374299302
"965" 192.8 96.5128282067915 81.7187583863951
"966" 193 97.5936923620348 78.0778079158804
"967" 193.2 98.6785131090684 75.0815376470689
"968" 193.4 100.155006065626 72.4413686724954
"969" 193.6 101.778218532377 69.8955980373537
"970" 193.8 103.140228565138 67.8227042998563
"971" 194 103.400474486936 67.4760700912586
"972" 194.2 104.115188790529 66.6399086120054
"973" 194.4 106.489150544219 64.6604006556007
"974" 194.6 109.873657051755 62.1241721636368
"975" 194.8 111.675965035287 60.4589783220228
"976" 195 112.654655209131 58.3590903536479
"977" 195.2 112.10811312142 57.7785672723857
"978" 195.4 112.35381831775 57.4826340924789
"979" 195.6 111.627571040068 57.1354452410337
"980" 195.8 110.492939600627 56.8340257709423
"981" 196 108.668022875657 56.5385201859331
"982" 196.2 105.959929412775 56.1674277990438
"983" 196.4 103.221374329744 56.0615490928201
"984" 196.6 100.409156305549 55.9654521295589
"985" 196.8 98.09039497139 55.2383864909051
"986" 197 97.7920732505809 55.0503600865195
"987" 197.2 97.69240013834 55.0053013448789
"988" 197.4 97.8040862147251 54.9356235562865
"989" 197.6 97.3902038570162 54.818848547995
"990" 197.8 97.3873009225785 55.2687261229023
"991" 198 96.6518334193999 55.8069370865107
"992" 198.2 95.9312749071732 56.3892657518921
"993" 198.4 94.593048700592 56.7276283050617
"994" 198.6 93.5450531750253 56.3404864780262
"995" 198.8 91.6109888054367 54.8118956207124
"996" 199 89.8495758995759 52.7970625446883
"997" 199.2 88.9095876725016 50.2144070181412
"998" 199.4 88.8080987443934 47.2975300509852
"999" 199.6 89.6644154656798 44.8416928274543
"1000" 199.8 91.79905 43.78823
"1001" 200 93.42181 44.34125
"1002" 200.2 95.10856 45.68585
"1003" 200.4 95.75569 46.88449
"1004" 200.6 96.67845 48.30368
"1005" 200.8 97.71637 49.52478
"1006" 201 99.6593 52.16784
"1007" 201.2 101.74 54.3948
"1008" 201.4 103.8031 56.75956
"1009" 201.6 105.6967 58.08626
"1010" 201.8 107.9008 59.32133
"1011" 202 111.2397 61.64704
"1012" 202.2 113.7647 63.77365
"1013" 202.4 116.1014 65.10793
"1014" 202.6 118.5768 67.0741
"1015" 202.8 119.575 69.02169
"1016" 203 118.7527 71.10681
"1017" 203.2 117.2544 72.2234
"1018" 203.4 115.0248 73.39445
"1019" 203.6 112.411 73.8578
"1020" 203.8 109.0847 73.78635
"1021" 204 108.2785 73.73739
"1022" 204.2 108.0704 73.668
"1023" 204.4 108.0014 73.5039
"1024" 204.6 107.9144 73.10594
"1025" 204.8 107.6435 72.96051
"1026" 205 106.9647 73.03489
"1027" 205.2 105.7461 73.16979
"1028" 205.4 103.6345 73.1657
"1029" 205.6 101.2543 73.08003
"1030" 205.8 98.74437 72.53205
"1031" 206 96.5567 71.12697
"1032" 206.2 94.66656 69.05418
"1033" 206.4 92.9613 67.13595
"1034" 206.6 90.65111 64.74807
"1035" 206.8 88.46796 62.68176
"1036" 207 86.11299 60.25545
"1037" 207.2 83.80705 57.97258
"1038" 207.4 81.98124 55.33132
"1039" 207.6 80.03237 52.3061
"1040" 207.8 78.15612 50.16124
"1041" 208 75.64051 47.714
"1042" 208.2 72.70621 45.2963
"1043" 208.4 69.48382 42.75895
"1044" 208.6 66.99942 39.58144
"1045" 208.8 64.4332 36.24721
"1046" 209 62.24147 33.23209
"1047" 209.2 59.54963 30.06257
"1048" 209.4 57.19474 26.90664
"1049" 209.6 54.13066 23.95096
"1050" 209.8 51.35527 21.52626
"1051" 210 48.36958 19.68738
"1052" 210.2 46.89689 17.7455
"1053" 210.4 46.42384 16.98324
"1054" 210.6 45.2133 16.06865
"1055" 210.8 43.63523 15.32143
"1056" 211 42.70488 15.59763
"1057" 211.2 42.27269 15.93737
"1058" 211.4 41.53202 17.35085
"1059" 211.6 39.17496 20.15564
"1060" 211.8 37.28448 22.06506
"1061" 212 34.72487 24.7386
"1062" 212.2 32.03266 27.20817
"1063" 212.4 28.4766 29.55773
"1064" 212.6 25.99153 30.85963
"1065" 212.8 23.67943 31.74369
"1066" 213 20.38413 33.38411
"1067" 213.2 18.00886 34.7583
"1068" 213.4 15.96444 35.50344
"1069" 213.6 15.21914 35.26732
"1070" 213.8 15.85813 35.72736
"1071" 214 16.47605 37.18495
"1072" 214.2 17.56597 38.11622
"1073" 214.4 19.24956 40.31041
"1074" 214.6 20.41038 42.26835
"1075" 214.8 21.93459 45.31445
"1076" 215 22.94123 48.64829
"1077" 215.2 23.9252 51.96854
"1078" 215.4 25.39699 55.48806
"1079" 215.6 26.55926 58.40067
"1080" 215.8 27.73713 61.92076
"1081" 216 28.72269 65.12534
"1082" 216.2 28.75609 68.5835
"1083" 216.4 27.97267 72.06374
"1084" 216.6 26.79181 75.52399
"1085" 216.8 25.92511 78.61857
"1086" 217 24.8533 81.92531
"1087" 217.2 23.6382 85.42647
"1088" 217.4 24.12299 88.15314
"1089" 217.6 25.26898 89.25108
"1090" 217.8 27.46365 90.70225
"1091" 218 30.23048 92.05255
"1092" 218.2 33.74673 94.05709
"1093" 218.4 36.12397 96.36401
"1094" 218.6 37.53315 99.16585
"1095" 218.8 39.17907 102.7178
"1096" 219 40.50208 105.2055
"1097" 219.2 41.7028 105.4776
"1098" 219.4 43.57775 105.6384
"1099" 219.6 46.18158 105.7641
"1100" 219.8 49.86779 105.903
"1101" 220 53.24117 106.9749
"1102" 220.2 56.43402 108.5411
"1103" 220.4 59.40885 110.6735
"1104" 220.6 61.36976 112.7238
"1105" 220.8 62.35497 114.8793
"1106" 221 63.884 116.8954
"1107" 221.2 64.08347 117.2072
"1108" 221.4 64.31247 117.4159
"1109" 221.6 64.42341 117.2877
"1110" 221.8 64.9504 117.1378
"1111" 222 66.34657 116.5459
"1112" 222.2 67.24371 116.115
"1113" 222.4 69.33982 115.499
"1114" 222.6 71.50516 114.8329
"1115" 222.8 73.88434 114.606
"1116" 223 76.26403 114.2081
"1117" 223.2 79.32599 113.8371
"1118" 223.4 82.50737 113.5244
"1119" 223.6 85.44895 113.6204
"1120" 223.8 88.37583 114.1973
"1121" 224 90.93829 114.7273
"1122" 224.2 93.40826 114.6309
"1123" 224.4 95.4514 114.1676
"1124" 224.6 96.8174 113.2562
"1125" 224.8 97.406 111.8918
"1126" 225 98.48157 109.7867
"1127" 225.2 99.74216 107.1527
"1128" 225.4 101.8208 104.01
"1129" 225.6 104.3899 101.5637
"1130" 225.8 107.4779 99.43782
"1131" 226 111.3718 98.22549
"1132" 226.2 115.3701 97.43734
"1133" 226.4 115.43 97.35542
"1134" 226.6 114.5788 96.63441
"1135" 226.8 114.9946 94.95092
"1136" 227 115.6604 92.78642
"1137" 227.2 116.1641 90.84365
"1138" 227.4 116.905 89.15682
"1139" 227.6 118.7713 86.71655
"1140" 227.8 120.1981 84.69348
"1141" 228 121.369 83.00669
"1142" 228.2 122.0368 80.89713
"1143" 228.4 122.4113 78.17838
"1144" 228.6 123.0382 75.04479
"1145" 228.8 124.0898 71.95506
"1146" 229 125.0677 69.61295
"1147" 229.2 125.3177 68.5396
"1148" 229.4 124.3091 68.24544
"1149" 229.6 123.0769 66.75815
"1150" 229.8 121.2878 65.26662
"1151" 230 119.2428 63.13293
"1152" 230.2 117.6329 61.13831
"1153" 230.4 115.8486 58.32081
"1154" 230.6 115.1406 56.34123
"1155" 230.8 114.3966 53.95059
"1156" 231 114.2298 50.95544
"1157" 231.2 115.2807 48.00753
"1158" 231.4 116.6357 45.68288
"1159" 231.6 117.5227 44.01827
"1160" 231.8 116.8015 43.84979
"1161" 232 115.4021 43.57176
"1162" 232.2 113.488 43.04943
"1163" 232.4 110.6528 42.15033
"1164" 232.6 108.242 41.46394
"1165" 232.8 104.611 39.7242
"1166" 233 101.3387 38.06252
"1167" 233.2 98.22118 36.73812
"1168" 233.4 94.78526 35.87838
"1169" 233.6 91.76785 35.12682
"1170" 233.8 89.1203 33.76607
"1171" 234 86.381 32.29715
"1172" 234.2 84.10593 31.46202
"1173" 234.4 80.90649 30.76794
"1174" 234.6 78.1236 30.35502
"1175" 234.8 75.63834 29.88395
"1176" 235 72.29154 28.91221
"1177" 235.2 69.05995 27.68192
"1178" 235.4 65.61368 27.31083
"1179" 235.6 62.18715 27.52558
"1180" 235.8 58.17055 27.70124
"1181" 236 53.95945 27.91435
"1182" 236.2 50.54042 27.46264
"1183" 236.4 48.23197 26.41913
"1184" 236.6 46.98072 24.58389
"1185" 236.8 47.45141 22.82285
"1186" 237 48.46012 19.7661
"1187" 237.2 50.86177 17.81244
"1188" 237.4 53.68226 15.44866
"1189" 237.6 55.38835 14.155
"1190" 237.8 55.35806 14.2578
"1191" 238 55.48058 14.20882
"1192" 238.2 55.67958 14.15
"1193" 238.4 56.41126 13.99703
"1194" 238.6 57.14692 13.92507
"1195" 238.8 58.78452 14.06053
"1196" 239 61.21582 13.46263
"1197" 239.2 64.62679 12.44447
"1198" 239.4 67.94589 10.91098
"1199" 239.6 70.82962 9.961942
"1200" 239.8 72.52467 9.413274
"1201" 240 74.13294 9.414804
"1202" 240.2 75.12294 9.229425
"1203" 240.4 77.63354 8.252478
"1204" 240.6 80.49127 7.457579
"1205" 240.8 81.8424 7.245365
"1206" 241 83.03756 7.538107
"1207" 241.2 82.91921 8.811438
"1208" 241.4 82.87544 10.64914
"1209" 241.6 82.12034 13.70669
"1210" 241.8 80.31512 16.81619
"1211" 242 78.8688 18.42951
"1212" 242.2 76.95452 21.25339
"1213" 242.4 74.84799 24.69055
"1214" 242.6 73.40437 27.4095
"1215" 242.8 71.07265 29.70251
"1216" 243 68.47504 30.53908
"1217" 243.2 65.31561 30.91883
"1218" 243.4 61.92705 31.50497
"1219" 243.6 59.5998 33.55134
"1220" 243.8 58.45017 36.01862
"1221" 244 57.29616 39.71922
"1222" 244.2 56.72831 42.51169
"1223" 244.4 55.50954 45.59811
"1224" 244.6 53.26011 48.43929
"1225" 244.8 51.3335 51.00369
"1226" 245 48.88455 54.23559
"1227" 245.2 46.36401 57.23445
"1228" 245.4 43.40399 59.68896
"1229" 245.6 40.14695 62.1733
"1230" 245.8 36.36309 64.68637
"1231" 246 32.76983 66.40123
"1232" 246.2 28.94363 66.92272
"1233" 246.4 25.35335 66.59415
"1234" 246.6 22.54713 65.99139
"1235" 246.8 21.02279 65.81891
"1236" 247 19.43549 66.07237
"1237" 247.2 18.04762 67.45465
"1238" 247.4 16.12277 69.50243
"1239" 247.6 14.35873 71.02052
"1240" 247.8 14.47105 72.01369
"1241" 248 15.35592 73.79506
"1242" 248.2 16.72207 75.68008
"1243" 248.4 18.8503 78.21526
"1244" 248.6 21.09872 81.2161
"1245" 248.8 23.13618 84.4094
"1246" 249 25.08972 86.97084
"1247" 249.2 27.22817 90.51123
"1248" 249.4 29.19215 94.27096
"1249" 249.6 30.57557 98.1949
"1250" 249.8 31.97791 100.975
"1251" 250 34.57885 101.5894
"1252" 250.2 38.55304 102.6021
"1253" 250.4 42.99034 103.5674
"1254" 250.6 46.79629 105.0588
"1255" 250.8 50.51304 106.4717
"1256" 251 53.8762 108.8864
"1257" 251.2 56.74808 111.2926
"1258" 251.4 59.32553 112.0139
"1259" 251.6 61.73703 111.1772
"1260" 251.8 64.19563 110.3649
"1261" 252 68.43024 109.8905
"1262" 252.2 72.66757 109.0769
"1263" 252.4 76.94813 109.4694
"1264" 252.6 80.90943 109.7441
"1265" 252.8 84.29241 110.695
"1266" 253 86.84385 112.6994
"1267" 253.2 88.59826 114.7366
"1268" 253.4 90.52137 116.3043
"1269" 253.6 90.8838 116.6894
"1270" 253.8 90.15151 116.0918
"1271" 254 89.04805 115.4039
"1272" 254.2 88.48036 115.0742
"1273" 254.4 88.08557 114.5104
"1274" 254.6 88.02433 113.7831
"1275" 254.8 88.00704 113.0486
"1276" 255 88.19679 111.801
"1277" 255.2 88.82273 109.7976
"1278" 255.4 89.38007 108.2798
"1279" 255.6 90.61644 106.1026
"1280" 255.8 92.47812 104.5162
"1281" 256 93.82662 103.6419
"1282" 256.2 95.59152 103.0916
"1283" 256.4 97.913 102.2828
"1284" 256.6 100.1454 101.8229
"1285" 256.8 103.3039 100.3449
"1286" 257 106.0876 98.91429
"1287" 257.2 109.039 97.51495
"1288" 257.4 111.8792 96.15759
"1289" 257.6 115.6815 95.19818
"1290" 257.8 116.0097 94.86461
"1291" 258 115.4867 94.09352
"1292" 258.2 115.6757 92.47183
"1293" 258.4 115.8897 89.85567
"1294" 258.6 116.5086 86.8135
"1295" 258.8 117.5011 83.66267
"1296" 259 119.2424 81.04639
"1297" 259.2 120.6726 78.53311
"1298" 259.4 121.8368 75.88987
"1299" 259.6 122.6542 72.97198
"1300" 259.8 123.8694 70.19443
"1301" 260 123.503 69.57222
"1302" 260.2 122.4892 67.58237
"1303" 260.4 121.0731 65.02536
"1304" 260.6 120.2273 62.30004
"1305" 260.8 120.257 58.76944
"1306" 261 120.9703 55.70386
"1307" 261.2 122.4128 52.44379
"1308" 261.4 123.1651 49.84192
"1309" 261.6 122.9487 47.48185
"1310" 261.8 121.7415 45.07868
"1311" 262 120.6822 41.80891
"1312" 262.2 120.6588 38.65399
"1313" 262.4 120.7928 37.05895
"1314" 262.6 120.8448 37.11109
"1315" 262.8 120.3546 37.92628
"1316" 263 119.773 38.69231
"1317" 263.2 118.3794 38.53191
"1318" 263.4 115.9026 37.85829
"1319" 263.6 113.2593 37.20751
"1320" 263.8 112.533 37.05908
"1321" 264 112.3128 36.96846
"1322" 264.2 111.7996 36.6099
"1323" 264.4 110.6961 36.17742
"1324" 264.6 109.0469 36.00865
"1325" 264.8 106.7451 35.60297
"1326" 265 104.0937 35.22846
"1327" 265.2 101.7112 34.65278
"1328" 265.4 98.71167 33.58917
"1329" 265.6 95.41758 32.46752
"1330" 265.8 92.1045 31.42056
"1331" 266 87.96665 30.34811
"1332" 266.2 85.01825 28.8462
"1333" 266.4 81.68208 27.00771
"1334" 266.6 78.97666 25.25522
"1335" 266.8 76.11046 22.90367
"1336" 267 73.57805 20.55808
"1337" 267.2 70.35729 17.87631
"1338" 267.4 68.07991 14.76164
"1339" 267.6 66.37509 11.19648
"1340" 267.8 65.79109 7.343881
"1341" 268 66.0039 5.267958
"1342" 268.2 65.7678 5.145291
"1343" 268.4 64.97104 5.365105
"1344" 268.6 63.8826 5.702699
"1345" 268.8 63.15917 6.751508
"1346" 269 62.51496 7.764203
"1347" 269.2 60.37629 9.182999
"1348" 269.4 57.66135 10.65124
"1349" 269.6 55.07873 11.74226
"1350" 269.8 51.5974 13.04099
"1351" 270 47.89733 13.41002
"1352" 270.2 44.58031 13.92116
"1353" 270.4 40.84979 14.17802
"1354" 270.6 37.65571 14.68756
"1355" 270.8 35.23281 16.94711
"1356" 271 32.94895 19.65738
"1357" 271.2 30.45626 23.1662
"1358" 271.4 27.79772 26.06909
"1359" 271.6 24.19893 28.86057
"1360" 271.8 21.60689 31.30899
"1361" 272 19.77384 35.0516
"1362" 272.2 18.03582 37.85888
"1363" 272.4 15.84326 41.40087
"1364" 272.6 13.99829 45.18503
"1365" 272.8 13.88624 48.6675
"1366" 273 14.30106 52.48223
"1367" 273.2 14.81616 56.5108
"1368" 273.4 14.78352 60.04661
"1369" 273.6 14.21375 63.99669
"1370" 273.8 12.71083 67.71646
"1371" 274 11.35063 70.6408
"1372" 274.2 11.83702 73.70746
"1373" 274.4 13.3776 76.49892
"1374" 274.6 15.06891 79.46776
"1375" 274.8 16.98318 83.23123
"1376" 275 17.8599 86.61769
"1377" 275.2 18.22097 89.33775
"1378" 275.4 19.87835 92.76418
"1379" 275.6 21.20283 95.03455
"1380" 275.8 23.64678 98.8107
"1381" 276 25.48118 101.8317
"1382" 276.2 27.14287 104.5429
"1383" 276.4 28.64917 105.6469
"1384" 276.6 30.92795 106.8584
"1385" 276.8 33.12526 107.4373
"1386" 277 36.09435 108.3473
"1387" 277.2 39.36335 109.546
"1388" 277.4 42.241 111.5244
"1389" 277.6 44.43739 113.1465
"1390" 277.8 47.25847 114.2415
"1391" 278 49.82207 114.2838
"1392" 278.2 53.56586 114.6412
"1393" 278.4 58.04928 114.9712
"1394" 278.6 61.54387 116.4848
"1395" 278.8 65.47837 117.6728
"1396" 279 69.247 118.3005
"1397" 279.2 72.87028 118.4164
"1398" 279.4 76.18681 119.592
"1399" 279.6 78.07271 121.3911
"1400" 279.8 78.83361 121.184
"1401" 280 79.61308 120.5323
"1402" 280.2 80.97571 119.98
"1403" 280.4 83.2691 118.6253
"1404" 280.6 85.7612 117.3659
"1405" 280.8 88.80744 116.4696
"1406" 281 91.85901 115.9443
"1407" 281.2 94.46136 115.3075
"1408" 281.4 97.49138 114.1922
"1409" 281.6 99.12284 113.5154
"1410" 281.8 98.469 113.4696
"1411" 282 98.50626 112.8464
"1412" 282.2 99.53024 111.3942
"1413" 282.4 101.2279 109.5671
"1414" 282.6 103.0829 107.7518
"1415" 282.8 105.2287 105.8124
"1416" 283 107.1469 103.7504
"1417" 283.2 108.7899 102.026
"1418" 283.4 110.6898 99.89519
"1419" 283.6 112.834 97.37353
"1420" 283.8 115.0462 94.94796
"1421" 284 117.1216 92.34468
"1422" 284.2 119.3298 89.91326
"1423" 284.4 120.8347 87.45748
"1424" 284.6 121.8785 84.46324
"1425" 284.8 122.6475 82.3047
"1426" 285 123.4945 79.00372
"1427" 285.2 123.5144 78.33613
"1428" 285.4 123.4242 77.7333
"1429" 285.6 122.9248 75.66996
"1430" 285.8 122.2416 73.52482
"1431" 286 122.1165 72.25849
"1432" 286.2 121.8605 70.17588
"1433" 286.4 121.4139 67.68034
"1434" 286.6 121.2463 64.94508
"1435" 286.8 121.1039 62.13371
"1436" 287 121.2665 59.1045
"1437" 287.2 121.8079 55.93499
"1438" 287.4 121.9306 52.76524
"1439" 287.6 122.1105 49.64388
"1440" 287.8 123.1228 46.46797
"1441" 288 123.7938 45.82154
"1442" 288.2 122.5412 47.17124
"1443" 288.4 121.2794 46.95916
"1444" 288.6 119.7859 46.33836
"1445" 288.8 117.6784 45.76154
"1446" 289 114.8122 45.08471
"1447" 289.2 112.0586 44.44594
"1448" 289.4 108.7501 43.37376
"1449" 289.6 106.2797 42.49485
"1450" 289.8 102.8703 41.17683
"1451" 290 99.60565 39.70799
"1452" 290.2 96.4281 38.56845
"1453" 290.4 93.53849 38.33422
"1454" 290.6 89.89599 38.20726
"1455" 290.8 86.34655 38.02943
"1456" 291 83.0946 37.70207
"1457" 291.2 79.45009 36.98735
"1458" 291.4 77.23129 36.1123
"1459" 291.6 74.57648 35.86774
"1460" 291.8 71.81337 35.98087
"1461" 292 68.78539 36.58819
"1462" 292.2 65.61269 36.832
"1463" 292.4 62.04319 36.4419
"1464" 292.6 58.63904 35.21477
"1465" 292.8 55.99059 33.42175
"1466" 293 53.3731 31.02708
"1467" 293.2 50.95343 28.50966
"1468" 293.4 48.82148 25.58689
"1469" 293.6 46.98138 22.79106
"1470" 293.8 44.57424 20.32727
"1471" 294 42.04883 17.92315
"1472" 294.2 39.58554 16.20861
"1473" 294.4 38.29028 15.95283
"1474" 294.6 38.52007 16.18214
"1475" 294.8 38.746 15.22438
"1476" 295 39.54101 14.14905
"1477" 295.2 41.11073 13.19522
"1478" 295.4 43.8156 11.43136
"1479" 295.6 45.62723 11.02013
"1480" 295.8 48.42757 10.35481
"1481" 296 51.71308 10.15841
"1482" 296.2 54.97922 10.63608
"1483" 296.4 58.34387 11.03387
"1484" 296.6 61.75649 11.50874
"1485" 296.8 65.87444 11.60385
"1486" 297 69.27248 11.17522
"1487" 297.2 73.24758 10.5286
"1488" 297.4 77.66192 10.13891
"1489" 297.6 81.53543 10.21013
"1490" 297.8 85.18441 10.36589
"1491" 298 88.95701 11.8469
"1492" 298.2 92.40594 13.71699
"1493" 298.4 95.53588 16.12978
"1494" 298.6 98.75616 18.1743
"1495" 298.8 101.8378 20.17078
"1496" 299 104.9288 23.00832
"1497" 299.2 107.9711 25.33405
"1498" 299.4 110.6698 27.77302
"1499" 299.6 113.2587 30.31316
"1500" 299.8 114.5188 32.69199
"1501" 300 115.7377 36.2551
"1502" 300.2 117.4521 39.90534
"1503" 300.4 119.2668 43.35098
"1504" 300.6 121.066 46.70023
"1505" 300.8 122.8372 49.7971
"1506" 301 124.2625 52.20479
"1507" 301.2 124.8749 52.85093
"1508" 301.4 124.2753 53.02816
"1509" 301.6 123.5307 54.49043
"1510" 301.8 122.2306 56.76402
"1511" 302 121.3308 58.71368
"1512" 302.2 121.1915 58.97676
"1513" 302.4 121.2196 59.16209
"1514" 302.6 120.9919 60.06081
"1515" 302.8 120.5655 60.65948
"1516" 303 119.9187 61.68025
"1517" 303.2 119.6551 61.98264
"1518" 303.4 119.8363 62.06485
"1519" 303.6 119.7291 63.55418
"1520" 303.8 119.1969 65.60491
"1521" 304 117.8393 67.69798
"1522" 304.2 115.7892 69.72568
"1523" 304.4 113.1435 71.5802
"1524" 304.6 110.9086 72.83793
"1525" 304.8 109.1014 73.77842
"1526" 305 106.9135 74.4877
"1527" 305.2 104.0814 74.77638
"1528" 305.4 101.2269 74.57115
"1529" 305.6 98.37932 74.24516
"1530" 305.8 95.72365 73.65537
"1531" 306 92.84138 72.34433
"1532" 306.2 90.67202 70.23263
"1533" 306.4 88.88093 67.7313
"1534" 306.6 87.05823 65.10709
"1535" 306.8 85.222 62.61131
"1536" 307 83.07501 59.86816
"1537" 307.2 81.45783 57.59925
"1538" 307.4 80.30108 54.34764
"1539" 307.6 79.32029 51.0385
"1540" 307.8 78.29282 47.03682
"1541" 308 78.18183 43.52907
"1542" 308.2 78.35999 39.56185
"1543" 308.4 78.67022 35.94831
"1544" 308.6 78.49181 32.30249
"1545" 308.8 77.58641 29.00998
"1546" 309 76.24422 26.51755
"1547" 309.2 74.74306 25.3875
"1548" 309.4 73.67522 24.28496
"1549" 309.6 73.45261 22.90047
"1550" 309.8 74.26747 21.52188
"1551" 310 74.89865 20.30762
"1552" 310.2 75.83682 17.75787
"1553" 310.4 76.79792 14.84331
"1554" 310.6 77.66482 11.55492
"1555" 310.8 78.62737 9.504142
"1556" 311 79.38852 9.669483
"1557" 311.2 80.2605 10.47192
"1558" 311.4 81.35057 11.788
"1559" 311.6 82.24762 13.67481
"1560" 311.8 82.7563 16.27076
"1561" 312 82.83863 18.52888
"1562" 312.2 82.84467 21.85895
"1563" 312.4 82.47492 25.12593
"1564" 312.6 81.62229 28.66092
"1565" 312.8 80.65929 32.02309
"1566" 313 79.37169 35.26103
"1567" 313.2 78.16083 38.0153
"1568" 313.4 76.5304 41.13134
"1569" 313.6 74.13427 44.06216
"1570" 313.8 71.56689 47.00136
"1571" 314 68.80926 50.11389
"1572" 314.2 66.32814 52.65446
"1573" 314.4 63.23703 55.14722
"1574" 314.6 60.56955 56.77656
"1575" 314.8 57.66947 58.17867
"1576" 315 53.92762 59.6243
"1577" 315.2 50.32297 60.37989
"1578" 315.4 46.36024 61.729
"1579" 315.6 43.70703 63.26238
"1580" 315.8 40.4237 65.71058
"1581" 316 37.43278 67.96584
"1582" 316.2 34.51653 69.76047
"1583" 316.4 31.3308 71.5666
"1584" 316.6 27.36405 73.18207
"1585" 316.8 23.65686 74.30787
"1586" 317 19.51462 74.84745
"1587" 317.2 15.99161 75.90539
"1588" 317.4 15.00536 77.44155
"1589" 317.6 15.07292 78.51171
"1590" 317.8 15.84292 80.21222
"1591" 318 16.86195 82.28301
"1592" 318.2 18.02943 85.08076
"1593" 318.4 18.9889 88.06805
"1594" 318.6 19.78903 91.0344
"1595" 318.8 20.82739 94.57162
"1596" 319 21.1901 97.64024
"1597" 319.2 21.46456 101.7056
"1598" 319.4 22.47279 104.0905
"1599" 319.6 23.92238 106.4897
"1600" 319.8 25.4972 107.8258
"1601" 320 27.62749 109.1886
"1602" 320.2 30.14653 110.8501
"1603" 320.4 32.1542 112.7219
"1604" 320.6 33.90386 113.7322
"1605" 320.8 36.55962 115.1164
"1606" 321 39.11287 116.2299
"1607" 321.2 42.19239 117.3526
"1608" 321.4 44.6702 118.0573
"1609" 321.6 47.49991 118.7198
"1610" 321.8 50.23336 119.7016
"1611" 322 52.5904 120.4254
"1612" 322.2 55.23128 121.1079
"1613" 322.4 57.9811 121.9811
"1614" 322.6 60.76646 122.8755
"1615" 322.8 63.5507 123.4002
"1616" 323 66.6789 123.6588
"1617" 323.2 69.74491 124.0274
"1618" 323.4 72.19983 123.8529
"1619" 323.6 74.72785 123.4912
"1620" 323.8 77.82535 122.9989
"1621" 324 81.02992 122.3244
"1622" 324.2 83.59405 121.6065
"1623" 324.4 85.93216 121.0012
"1624" 324.6 88.36937 120.3167
"1625" 324.8 91.38267 119.2802
"1626" 325 92.06989 118.3436
"1627" 325.2 92.24707 117.2567
"1628" 325.4 92.8473 116.1959
"1629" 325.6 94.08344 115.0928
"1630" 325.8 95.83549 114.1476
"1631" 326 97.56317 113.5893
"1632" 326.2 99.65716 113.2805
"1633" 326.4 100.5127 113.1708
"1634" 326.6 100.1241 112.3991
"1635" 326.8 99.89589 111.4508
"1636" 327 100.3682 110.0914
"1637" 327.2 100.8431 108.4829
"1638" 327.4 101.2139 107.5633
"1639" 327.6 101.7803 106.2613
"1640" 327.8 102.447 105.2149
"1641" 328 103.1302 104.6178
"1642" 328.2 104.5821 103.7676
"1643" 328.4 105.3021 103.6071
"1644" 328.6 106.6844 103.5413
"1645" 328.8 107.5532 103.5882
"1646" 329 108.7859 103.1018
"1647" 329.2 110.0522 102.5887
"1648" 329.4 111.5623 101.5889
"1649" 329.6 113.2372 100.1811
"1650" 329.8 115.8749 98.48013
"1651" 330 117.1876 97.63694
"1652" 330.2 117.9477 95.69718
"1653" 330.4 118.4327 93.69656
"1654" 330.6 119.1011 91.05102
"1655" 330.8 119.8548 89.06688
"1656" 331 121.1457 85.86544
"1657" 331.2 122.1109 83.32136
"1658" 331.4 122.2801 80.92446
"1659" 331.6 121.9846 78.0306
"1660" 331.8 121.8241 75.31225
"1661" 332 122.0486 71.93459
"1662" 332.2 122.4077 68.60857
"1663" 332.4 122.8579 65.4937
"1664" 332.6 123.1968 62.34484
"1665" 332.8 123.2872 59.02221
"1666" 333 122.8983 55.20271
"1667" 333.2 122.0487 52.04889
"1668" 333.4 121.5124 47.76034
"1669" 333.6 121.1175 44.08441
"1670" 333.8 120.5382 40.89622
"1671" 334 120.2493 38.06847
"1672" 334.2 120.1743 36.81571
"1673" 334.4 120.0892 37.01017
"1674" 334.6 119.3947 38.41373
"1675" 334.8 118.4732 38.52652
"1676" 335 116.4621 38.25061
"1677" 335.2 114.679 37.79954
"1678" 335.4 111.755 36.71718
"1679" 335.6 109.7114 35.37295
"1680" 335.8 107.2693 33.22829
"1681" 336 105.9601 31.58985
"1682" 336.2 105.3394 30.19786
"1683" 336.4 104.8131 28.48815
"1684" 336.6 104.1291 26.88774
"1685" 336.8 103.007 25.64689
"1686" 337 100.9492 23.27814
"1687" 337.2 99.00186 20.70398
"1688" 337.4 96.91713 18.38054
"1689" 337.6 93.47108 15.4182
"1690" 337.8 90.15462 13.18948
"1691" 338 87.15 10.66166
"1692" 338.2 83.56001 8.640196
"1693" 338.4 80.59706 6.582056
"1694" 338.6 77.4101 5.721249
"1695" 338.8 73.732 5.453032
"1696" 339 70.14094 4.492719
"1697" 339.2 66.2926 3.413988
"1698" 339.4 62.76108 2.147727
"1699" 339.6 60.20615 1.178329
"1700" 339.8 59.55387 0.9709412
"1701" 340 60.29803 1.975351
"1702" 340.2 60.13243 3.150837
"1703" 340.4 59.68307 5.062867
"1704" 340.6 58.66625 7.281031
"1705" 340.8 57.07953 9.324773
"1706" 341 54.78502 10.97186
"1707" 341.2 52.29739 11.81896
"1708" 341.4 49.78675 12.32771
"1709" 341.6 46.90536 12.65767
"1710" 341.8 43.76335 12.67328
"1711" 342 41.73956 12.3152
"1712" 342.2 40.35535 12.16866
"1713" 342.4 40.00586 13.30244
"1714" 342.6 39.58595 15.0991
"1715" 342.8 38.78342 17.50619
"1716" 343 38.23425 20.17536
"1717" 343.2 37.42099 23.30809
"1718" 343.4 36.39922 26.28733
"1719" 343.6 34.64363 29.60731
"1720" 343.8 32.62941 32.11164
"1721" 344 29.9036 34.83449
"1722" 344.2 27.69283 37.40284
"1723" 344.4 25.82392 39.413
"1724" 344.6 23.41374 41.76969
"1725" 344.8 21.04092 43.93216
"1726" 345 21.07765 44.14429
"1727" 345.2 20.58015 45.50295
"1728" 345.4 19.93026 47.93218
"1729" 345.6 19.8032 49.58489
"1730" 345.8 19.54119 51.86058
"1731" 346 19.08682 54.97191
"1732" 346.2 17.85442 58.22756
"1733" 346.4 15.66577 61.22033
"1734" 346.6 13.2897 62.99683
"1735" 346.8 10.77019 65.18542
"1736" 347 8.708488 66.23084
"1737" 347.2 6.941966 66.15225
"1738" 347.4 5.507662 66.04819
"1739" 347.6 3.597008 65.60256
"1740" 347.8 2.268652 65.01285
"1741" 348 2.504199 65.30865
"1742" 348.2 2.331818 66.10402
"1743" 348.4 2.489024 67.14481
"1744" 348.6 2.496965 69.20765
"1745" 348.8 3.221588 72.60176
"1746" 349 3.592801 74.74729
"1747" 349.2 4.155174 75.46179
"1748" 349.4 4.342167 76.00274
"1749" 349.6 4.69621 76.38335
"1750" 349.8 5.162204 76.64115
"1751" 350 5.093852 76.41256
"1752" 350.2 5.668194 77.2162
"1753" 350.4 6.525713 78.49687
"1754" 350.6 7.774728 80.50796
"1755" 350.8 8.45676 82.85699
"1756" 351 9.033938 85.39648
"1757" 351.2 9.224194 87.48145
"1758" 351.4 9.254592 89.54271
"1759" 351.6 9.468902 92.12118
"1760" 351.8 10.97753 94.60264
"1761" 352 13.43288 96.05609
"1762" 352.2 15.51282 97.369
"1763" 352.4 18.28011 99.12428
"1764" 352.6 20.13799 100.4129
"1765" 352.8 22.94422 102.8609
"1766" 353 25.14746 105.5694
"1767" 353.2 27.04445 108.8092
"1768" 353.4 28.86333 111.0368
"1769" 353.6 31.54472 113.0522
"1770" 353.8 34.50605 114.6236
"1771" 354 37.8121 115.3286
"1772" 354.2 41.66525 115.1662
"1773" 354.4 45.05008 114.8253
"1774" 354.6 48.37539 115.3264
"1775" 354.8 51.70195 116.6296
"1776" 355 54.27041 118.436
"1777" 355.2 56.73308 120.5451
"1778" 355.4 59.0007 122.421
"1779" 355.6 61.58972 123.8994
"1780" 355.8 64.11687 125.037
"1781" 356 65.18551 125.3939
"1782" 356.2 64.94604 124.6042
"1783" 356.4 66.2241 123.5775
"1784" 356.6 67.93067 122.1367
"1785" 356.8 68.6544 121.244
"1786" 357 71.01945 119.4258
"1787" 357.2 72.40867 118.1171
"1788" 357.4 74.09066 117.133
"1789" 357.6 74.73333 116.7201
"1790" 357.8 75.02349 116.3802
"1791" 358 76.08127 115.627
"1792" 358.2 77.38521 114.9982
"1793" 358.4 79.20035 114.2373
"1794" 358.6 81.21192 113.4284
"1795" 358.8 83.98089 112.8459
"1796" 359 86.63365 112.6753
"1797" 359.2 89.9131 112.3617
"1798" 359.4 92.57318 111.665
"1799" 359.6 94.23475 109.7076
"1800" 359.8 96.21595 107.0235
"1801" 360 97.97926 104.7877
"1802" 360.2 98.95455 103.6037
"1803" 360.4 100.9836 101.4933
"1804" 360.6 104.4399 99.86983
"1805" 360.8 107.5948 98.20998
"1806" 361 110.6547 96.32698
"1807" 361.2 113.886 94.33242
"1808" 361.4 116.5616 93.27587
"1809" 361.6 119.0735 93.12424
"1810" 361.8 117.9106 93.60834
"1811" 362 117.6416 94.87416
"1812" 362.2 117.6339 96.07708
"1813" 362.4 117.2486 96.6858
"1814" 362.6 116.7858 97.73621
"1815" 362.8 116.0681 98.45936
"1816" 363 114.469 99.4668
"1817" 363.2 112.6281 100.7897
"1818" 363.4 111.4419 101.902
"1819" 363.6 109.5552 103.2309
"1820" 363.8 108.4458 103.9907
"1821" 364 108.4238 104.0157
"1822" 364.2 108.4137 104.1173
"1823" 364.4 108.1358 104.1968
"1824" 364.6 107.9844 104.4511
"1825" 364.8 107.2407 104.5745
"1826" 365 106.6982 104.7487
"1827" 365.2 105.6552 105.4544
"1828" 365.4 104.4034 106.6329
"1829" 365.6 103.7312 107.775
"1830" 365.8 102.4735 109.123
"1831" 366 100.3556 110.4779
"1832" 366.2 97.48629 111.8401
"1833" 366.4 94.7376 112.9467
"1834" 366.6 91.86708 114.6904
"1835" 366.8 89.54045 116.5549
"1836" 367 88.06096 118.8323
"1837" 367.2 86.99029 120.8518
"1838" 367.4 86.99748 120.6594
"1839" 367.6 87.24628 119.8729
"1840" 367.8 86.46648 119.1718
"1841" 368 85.18738 118.3319
"1842" 368.2 83.95788 117.2955
"1843" 368.4 83.19276 116.2407
"1844" 368.6 82.34828 115.6826
"1845" 368.8 82.23309 115.6987
"1846" 369 81.50988 115.2264
"1847" 369.2 80.28408 114.6044
"1848" 369.4 78.91296 113.5142
"1849" 369.6 77.70297 112.0389
"1850" 369.8 77.66587 110.5644
"1851" 370 77.83446 110.1354
"1852" 370.2 78.29518 109.5204
"1853" 370.4 78.69654 108.9651
"1854" 370.6 78.94595 108.1244
"1855" 370.8 78.86532 106.7758
"1856" 371 79.07894 105.0419
"1857" 371.2 80.04002 102.6818
"1858" 371.4 81.22603 100.5082
"1859" 371.6 82.19333 98.60941
"1860" 371.8 83.47495 96.55797
"1861" 372 84.79427 94.60246
"1862" 372.2 86.51384 92.29259
"1863" 372.4 88.43267 90.2708
"1864" 372.6 90.12854 88.71534
"1865" 372.8 92.36977 87.43673
"1866" 373 94.39851 85.90208
"1867" 373.2 96.30923 84.08356
"1868" 373.4 96.42105 82.54627
"1869" 373.6 95.45072 81.55154
"1870" 373.8 94.01156 80.56564
"1871" 374 92.58774 79.55404
"1872" 374.2 90.35561 78.0206
"1873" 374.4 87.78457 75.94579
"1874" 374.6 85.59743 73.76823
"1875" 374.8 83.61689 70.74969
"1876" 375 81.72708 67.53589
"1877" 375.2 79.98488 64.45635
"1878" 375.4 77.79589 62.19734
"1879" 375.6 75.39418 59.00466
"1880" 375.8 73.2245 55.82387
"1881" 376 71.08298 52.56887
"1882" 376.2 69.40782 49.03625
"1883" 376.4 67.96923 45.59323
"1884" 376.6 66.17013 42.39208
"1885" 376.8 63.90511 40.00163
"1886" 377 61.93088 39.41917
"1887" 377.2 59.68066 39.78168
"1888" 377.4 55.90854 40.35255
"1889" 377.6 52.45623 41.62895
"1890" 377.8 50.66579 43.33278
"1891" 378 48.7976 45.26595
"1892" 378.2 46.74004 47.38125
"1893" 378.4 44.4731 49.54334
"1894" 378.6 41.66521 51.72181
"1895" 378.8 38.87545 53.58418
"1896" 379 36.55804 55.94794
"1897" 379.2 33.93388 58.50122
"1898" 379.4 31.96902 59.45147
"1899" 379.6 29.59996 59.60488
"1900" 379.8 27.42568 60.09484
"1901" 380 24.02301 60.42763
"1902" 380.2 20.73929 60.32502
"1903" 380.4 17.86195 60.14102
"1904" 380.6 15.97242 60.27101
"1905" 380.8 16.62714 61.33348
"1906" 381 17.61318 62.32022
"1907" 381.2 18.82938 63.87916
"1908" 381.4 20.64904 66.329
"1909" 381.6 22.06956 68.38724
"1910" 381.8 23.754 70.34989
"1911" 382 26.15696 72.41079
"1912" 382.2 29.34515 74.14408
"1913" 382.4 32.3135 75.34032
"1914" 382.6 35.39194 77.08387
"1915" 382.8 36.82445 77.52247
"1916" 383 36.9523 77.55423
"1917" 383.2 37.10476 77.42109
"1918" 383.4 37.17085 77.31364
"1919" 383.6 37.27935 77.31923
"1920" 383.8 37.73173 77.96221
"1921" 384 38.86319 79.12005
"1922" 384.2 40.24757 80.01186
"1923" 384.4 42.05187 81.54265
"1924" 384.6 43.45578 83.82635
"1925" 384.8 44.16028 86.79115
"1926" 385 43.94328 89.38163
"1927" 385.2 43.22032 92.70077
"1928" 385.4 42.26542 96.14665
"1929" 385.6 40.68402 99.62434
"1930" 385.8 39.87714 102.8393
"1931" 386 40.60938 104.2777
"1932" 386.2 42.1291 104.0522
"1933" 386.4 44.38871 103.4679
"1934" 386.6 47.27626 102.2272
"1935" 386.8 49.75066 101.272
"1936" 387 51.02481 100.5705
"1937" 387.2 54.32517 99.58464
"1938" 387.4 57.48842 99.21021
"1939" 387.6 61.02309 99.00339
"1940" 387.8 64.24594 99.53706
"1941" 388 67.88241 100.3936
"1942" 388.2 71.90954 100.6663
"1943" 388.4 75.4725 100.5361
"1944" 388.6 79.47189 99.9107
"1945" 388.8 83.39812 99.29872
"1946" 389 87.08374 99.15887
"1947" 389.2 91.46757 99.26088
"1948" 389.4 95.68377 99.97302
"1949" 389.6 99.37658 100.7458
"1950" 389.8 102.3389 100.7224
"1951" 390 105.1236 99.09038
"1952" 390.2 107.2986 96.78459
"1953" 390.4 110.6376 94.95914
"1954" 390.6 114.1552 92.98768
"1955" 390.8 117.29 91.02332
"1956" 391 119.4365 90.02048
"1957" 391.2 119.1687 89.92764
"1958" 391.4 117.8349 90.27381
"1959" 391.6 116.864 90.00253
"1960" 391.8 115.8081 88.8364
"1961" 392 114.6965 87.59647
"1962" 392.2 113.2807 85.43066
"1963" 392.4 112.2177 82.73227
"1964" 392.6 111.4928 79.95843
"1965" 392.8 111.0086 76.53255
"1966" 393 110.8954 72.98371
"1967" 393.2 111.2991 69.95005
"1968" 393.4 111.8165 66.4915
"1969" 393.6 113.1994 63.0371
"1970" 393.8 114.9684 60.04605
"1971" 394 116.8241 57.87357
"1972" 394.2 119.3323 55.6554
"1973" 394.4 121.1181 54.93016
"1974" 394.6 120.0276 54.4484
"1975" 394.8 118.7719 54.07001
"1976" 395 117.3217 53.29704
"1977" 395.2 114.8026 51.71662
"1978" 395.4 112.2625 49.82496
"1979" 395.6 109.4804 47.21996
"1980" 395.8 107.0392 45.17038
"1981" 396 104.4759 43.20988
"1982" 396.2 101.718 41.37629
"1983" 396.4 98.89422 39.16397
"1984" 396.6 95.88448 37.49845
"1985" 396.8 92.51696 36.0665
"1986" 397 88.71569 34.7073
"1987" 397.2 84.88727 33.39669
"1988" 397.4 81.74636 32.43841
"1989" 397.6 78.73358 31.85655
"1990" 397.8 77.49771 31.78955
"1991" 398 77.46371 31.81696
"1992" 398.2 77.28668 31.88761
"1993" 398.4 77.14181 31.92504
"1994" 398.6 76.41868 32.16706
"1995" 398.8 75.02555 32.55628
"1996" 399 73.12699 32.4285
"1997" 399.2 71.13176 31.15408
"1998" 399.4 69.59858 29.11509
"1999" 399.6 68.28191 26.58469
"2000" 399.8 67.48979 22.93196
"2001" 400 67.66475 19.91436
"2002" 400.2 68.23755 16.99249
"2003" 400.4 69.59568 13.30826
"2004" 400.6 71.43006 10.33335
"2005" 400.8 73.8629 8.118178
"2006" 401 76.34536 7.443689
"2007" 401.2 79.83347 7.640216
"2008" 401.4 83.4421 8.518882
"2009" 401.6 86.59997 9.55226
"2010" 401.8 89.80175 10.43943
"2011" 402 93.14925 11.31577
"2012" 402.2 96.78076 12.55808
"2013" 402.4 99.99605 13.59684
"2014" 402.6 102.7276 14.73697
"2015" 402.8 103.2666 14.4938
"2016" 403 102.344 14.76012
"2017" 403.2 101.6047 15.15891
"2018" 403.4 101.931 16.55152
"2019" 403.6 102.0357 17.65651
"2020" 403.8 102.1285 19.89447
"2021" 404 101.7294 22.1726
"2022" 404.2 101.0841 24.84222
"2023" 404.4 99.95508 27.38455
"2024" 404.6 98.59516 29.42622
"2025" 404.8 96.98224 30.7199
"2026" 405 94.4745 32.59454
"2027" 405.2 92.20339 34.19524
"2028" 405.4 89.95169 35.53017
"2029" 405.6 88.6898 36.92127
"2030" 405.8 88.59133 37.69012
"2031" 406 88.49878 37.96906
"2032" 406.2 88.19443 38.81007
"2033" 406.4 87.59721 39.65337
"2034" 406.6 87.16485 40.23701
"2035" 406.8 87.13034 40.52331
"2036" 407 87.1929 40.61435
"2037" 407.2 87.21767 40.70016
"2038" 407.4 87.05257 40.9472
"2039" 407.6 87.19896 41.07466
"2040" 407.8 87.29291 41.23734
"2041" 408 87.19952 41.65936
"2042" 408.2 86.52877 42.38669
"2043" 408.4 85.69185 42.87191
"2044" 408.6 84.8884 43.48053
"2045" 408.8 83.77604 43.3844
"2046" 409 82.90482 42.69521
"2047" 409.2 81.79281 41.99469
"2048" 409.4 79.78638 40.80687
"2049" 409.6 77.94143 39.70251
"2050" 409.8 76.65188 39.07764
"2051" 410 74.36567 38.36094
"2052" 410.2 71.68996 37.42664
"2053" 410.4 70.14392 37.15993
"2054" 410.6 69.20676 38.07215
"2055" 410.8 67.52135 39.58462
"2056" 411 65.21327 42.21924
"2057" 411.2 62.92126 44.33842
"2058" 411.4 60.28778 46.44367
"2059" 411.6 57.06594 47.97445
"2060" 411.8 53.39758 48.86359
"2061" 412 49.21973 49.37674
"2062" 412.2 45.31032 49.23276
"2063" 412.4 41.63538 50.18388
"2064" 412.6 38.40194 51.47043
"2065" 412.8 35.7262 54.0092
"2066" 413 33.56791 56.59867
"2067" 413.2 31.52681 59.23293
"2068" 413.4 28.38089 62.02749
"2069" 413.6 25.62188 63.57511
"2070" 413.8 22.45027 64.8022
"2071" 414 19.21209 66.54288
"2072" 414.2 16.16854 67.85129
"2073" 414.4 13.32725 69.10826
"2074" 414.6 11.27265 70.17209
"2075" 414.8 10.87661 71.52916
"2076" 415 10.92714 74.03401
"2077" 415.2 11.71168 75.76064
"2078" 415.4 13.06828 76.97863
"2079" 415.6 15.64382 78.45363
"2080" 415.8 18.82774 80.18707
"2081" 416 22.22053 82.42306
"2082" 416.2 24.91364 84.85415
"2083" 416.4 27.77817 87.20762
"2084" 416.6 30.72916 89.90253
"2085" 416.8 32.85375 93.20037
"2086" 417 34.05963 97.06926
"2087" 417.2 33.959 100.7885
"2088" 417.4 34.09815 102.4095
"2089" 417.6 35.63312 102.1072
"2090" 417.8 37.65581 102.0029
"2091" 418 40.57094 101.374
"2092" 418.2 44.15778 101.2773
"2093" 418.4 47.73446 101.5284
"2094" 418.6 49.28297 101.6061
"2095" 418.8 49.22103 101.5584
"2096" 419 49.55844 101.6829
"2097" 419.2 51.13064 101.8773
"2098" 419.4 53.09095 101.4056
"2099" 419.6 56.2814 100.7257
"2100" 419.8 59.96161 100.8202
"2101" 420 63.68112 101.5762
"2102" 420.2 66.92184 103.311
"2103" 420.4 70.2863 105.1258
"2104" 420.6 72.8238 108.0089
"2105" 420.8 73.25585 110.659
"2106" 421 72.16331 111.6576
"2107" 421.2 70.4888 114.0705
"2108" 421.4 68.58041 116.7971
"2109" 421.6 67.09595 118.7005
"2110" 421.8 65.7414 120.3759
"2111" 422 63.86512 122.8987
"2112" 422.2 63.06523 124.7202
"2113" 422.4 63.79532 123.0446
"2114" 422.6 64.1844 121.6964
"2115" 422.8 64.50751 120.725
"2116" 423 63.63121 120.0391
"2117" 423.2 62.01638 119.17
"2118" 423.4 60.08439 117.7821
"2119" 423.6 57.92937 115.1853
"2120" 423.8 57.23362 114.0863
"2121" 424 56.21281 112.0817
"2122" 424.2 55.8434 110.1898
"2123" 424.4 55.62228 107.3788
"2124" 424.6 56.05099 104.2302
"2125" 424.8 57.19772 100.951
"2126" 425 58.72376 98.28944
"2127" 425.2 59.78018 96.03577
"2128" 425.4 61.17557 94.01669
"2129" 425.6 63.19461 92.09417
"2130" 425.8 66.16962 90.38384
"2131" 426 69.0269 89.03788
"2132" 426.2 72.29807 87.50778
"2133" 426.4 75.96874 86.18756
"2134" 426.6 79.84449 84.87493
"2135" 426.8 83.45828 83.24865
"2136" 427 87.01477 82.29479
"2137" 427.2 90.84466 81.91049
"2138" 427.4 93.95256 81.38202
"2139" 427.6 97.52379 80.45371
"2140" 427.8 101.5092 79.12306
"2141" 428 104.9741 77.61734
"2142" 428.2 108.9599 75.86302
"2143" 428.4 112.0425 74.54685
"2144" 428.6 115.4065 72.61325
"2145" 428.8 117.959 70.18083
"2146" 429 119.3982 67.24086
"2147" 429.2 120.7417 63.49205
"2148" 429.4 121.9724 60.23806
"2149" 429.6 122.8326 58.09537
"2150" 429.8 123.3597 55.86507
"2151" 430 123.2305 53.32244
"2152" 430.2 122.9742 49.35232
"2153" 430.4 123.3845 45.45607
"2154" 430.6 123.4254 43.25705
"2155" 430.8 123.1436 44.18815
"2156" 431 122.8311 45.15945
"2157" 431.2 121.4911 45.31097
"2158" 431.4 118.8627 45.55833
"2159" 431.6 116.5488 45.56912
"2160" 431.8 115.7345 45.64232
"2161" 432 112.3207 45.46869
"2162" 432.2 109.6121 45.38272
"2163" 432.4 106.2586 45.15975
"2164" 432.6 102.7768 44.95206
"2165" 432.8 98.7841 44.36964
"2166" 433 95.95416 43.14999
"2167" 433.2 92.53447 41.14259
"2168" 433.4 89.83515 38.91341
"2169" 433.6 87.61609 35.48356
"2170" 433.8 85.67921 32.67477
"2171" 434 83.59406 29.84026
"2172" 434.2 81.43604 26.49925
"2173" 434.4 79.04407 22.80218
"2174" 434.6 76.77108 19.77189
"2175" 434.8 74.36395 16.58844
"2176" 435 71.97592 13.5285
"2177" 435.2 69.27035 10.03678
"2178" 435.4 66.7828 6.451477
"2179" 435.6 64.43192 4.213438
"2180" 435.8 62.48103 3.87827
"2181" 436 59.83571 3.796024
"2182" 436.2 56.37848 3.812445
"2183" 436.4 52.54687 3.134802
"2184" 436.6 49.37994 2.371662
"2185" 436.8 48.74043 2.36457
"2186" 437 48.72893 3.345092
"2187" 437.2 47.44619 4.609284
"2188" 437.4 44.4665 6.725056
"2189" 437.6 41.95672 8.780919
"2190" 437.8 39.06835 11.01565
"2191" 438 36.75197 12.51583
"2192" 438.2 33.71966 13.99784
"2193" 438.4 30.08416 15.67962
"2194" 438.6 26.67529 16.58109
"2195" 438.8 23.69598 16.66143
"2196" 439 21.44997 17.12495
"2197" 439.2 19.74834 17.72658
"2198" 439.4 20.56357 17.89366
"2199" 439.6 20.42123 19.32997
"2200" 439.8 19.87629 21.44609
"2201" 440 19.05625 23.80209
"2202" 440.2 17.11106 26.77969
"2203" 440.4 14.82366 29.5436
"2204" 440.6 12.58997 31.75447
"2205" 440.8 10.53472 33.71612
"2206" 441 8.512661 36.45538
"2207" 441.2 6.723984 40.28892
"2208" 441.4 4.941906 43.11417
"2209" 441.6 3.163744 46.26953
"2210" 441.8 2.046645 49.1201
"2211" 442 1.955579 49.05744
"2212" 442.2 1.975193 49.11739
"2213" 442.4 1.747516 50.33629
"2214" 442.6 1.693089 50.79257
"2215" 442.8 1.11787 52.70235
"2216" 443 0.9059519 54.751
"2217" 443.2 1.095094 56.09854
"2218" 443.4 0.952708 58.65918
"2219" 443.6 0.6690447 61.08526
"2220" 443.8 0.4050547 64.08023
"2221" 444 0.6297058 66.33065
"2222" 444.2 1.052147 68.24301
"2223" 444.4 1.632259 71.3063
"2224" 444.6 2.060449 74.3078
"2225" 444.8 2.375706 75.87745
"2226" 445 3.048463 77.16682
"2227" 445.2 3.202684 77.62048
"2228" 445.4 3.476615 79.00634
"2229" 445.6 3.971835 80.50175
"2230" 445.8 4.536579 83.24402
"2231" 446 5.666769 86.44477
"2232" 446.2 7.268841 87.83492
"2233" 446.4 8.756789 88.29212
"2234" 446.6 9.444528 88.37225
"2235" 446.8 9.964768 88.53929
"2236" 447 10.96016 89.5087
"2237" 447.2 11.70084 90.82467
"2238" 447.4 11.56997 91.80552
"2239" 447.6 11.95503 92.37025
"2240" 447.8 12.73009 92.03158
"2241" 448 13.93514 91.90802
"2242" 448.2 15.75495 92.29373
"2243" 448.4 18.42432 93.5013
"2244" 448.6 21.45777 94.91923
"2245" 448.8 24.50786 96.62428
"2246" 449 26.85274 98.70764
"2247" 449.2 28.4701 101.444
"2248" 449.4 28.17808 103.5908
"2249" 449.6 27.50961 105.6553
"2250" 449.8 26.9482 107.6519
"2251" 450 26.14927 109.5162
"2252" 450.2 25.93638 109.636
"2253" 450.4 25.81408 109.656
"2254" 450.6 26.34213 108.8279
"2255" 450.8 27.02051 108.2322
"2256" 451 27.97062 107.8757
"2257" 451.2 29.6423 108.0142
"2258" 451.4 30.9552 108.4788
"2259" 451.6 32.69688 108.8076
"2260" 451.8 34.67999 109.2614
"2261" 452 37.51176 109.8374
"2262" 452.2 39.81289 110.4747
"2263" 452.4 42.03174 111.4189
"2264" 452.6 44.15323 112.8825
"2265" 452.8 46.23888 114.4032
"2266" 453 49.08589 115.582
"2267" 453.2 51.0555 115.1277
"2268" 453.4 52.88036 113.4878
"2269" 453.6 55.25926 112.0677
"2270" 453.8 59.10387 110.7715
"2271" 454 62.19063 110.0999
"2272" 454.2 65.18168 110.5004
"2273" 454.4 68.36177 110.9993
"2274" 454.6 71.38199 112.1573
"2275" 454.8 73.43358 113.8976
"2276" 455 74.02788 115.7221
"2277" 455.2 75.01774 117.0922
"2278" 455.4 76.54583 117.2976
"2279" 455.6 78.50188 116.8615
"2280" 455.8 80.21827 115.4021
"2281" 456 82.46223 112.9755
"2282" 456.2 85.30033 110.9307
"2283" 456.4 88.59039 109.5636
"2284" 456.6 91.60057 109.5636
"2285" 456.8 94.88829 111.0462
"2286" 457 96.99776 112.7887
"2287" 457.2 96.83523 112.7704
"2288" 457.4 96.99278 111.7393
"2289" 457.6 97.84807 110.3114
"2290" 457.8 99.20714 108.2224
"2291" 458 100.844 105.8701
"2292" 458.2 102.7461 104.0559
"2293" 458.4 105.3779 102.1851
"2294" 458.6 107.5001 100.9224
"2295" 458.8 110.5251 100.1222
"2296" 459 114.0327 99.73511
"2297" 459.2 114.7459 99.70665
"2298" 459.4 114.7272 99.19575
"2299" 459.6 116.1347 97.81467
"2300" 459.8 117.7561 95.92074
"2301" 460 119.1798 93.82342
"2302" 460.2 120.7715 91.36221
"2303" 460.4 121.0538 90.88053
"2304" 460.6 120.5849 91.14525
"2305" 460.8 120.0074 90.49349
"2306" 461 119.6548 88.6621
"2307" 461.2 119.0586 86.65219
"2308" 461.4 118.4669 84.65514
"2309" 461.6 118.8141 81.32431
"2310" 461.8 119.7939 78.85008
"2311" 462 121.1691 75.63011
"2312" 462.2 122.9538 72.94502
"2313" 462.4 124.5522 70.59089
"2314" 462.6 124.6877 70.30251
"2315" 462.8 124.0801 70.76308
"2316" 463 123.2316 70.76731
"2317" 463.2 122.0335 69.7974
"2318" 463.4 120.6538 67.6396
"2319" 463.6 119.6673 65.64926
"2320" 463.8 118.6619 62.55429
"2321" 464 117.8559 59.45437
"2322" 464.2 117.0272 56.56736
"2323" 464.4 116.0378 53.10633
"2324" 464.6 114.5986 50.99019
"2325" 464.8 112.3638 48.55375
"2326" 465 109.9633 46.09789
"2327" 465.2 107.9448 43.17061
"2328" 465.4 105.5131 40.49979
"2329" 465.6 102.7575 38.63034
"2330" 465.8 100.0732 36.5529
"2331" 466 97.67218 34.09707
"2332" 466.2 95.36943 31.02893
"2333" 466.4 93.20035 27.95696
"2334" 466.6 91.87311 24.37478
"2335" 466.8 91.62059 20.817
"2336" 467 92.25645 17.15732
"2337" 467.2 93.12661 14.62462
"2338" 467.4 94.49363 12.33278
"2339" 467.6 94.46974 12.40545
"2340" 467.8 94.28861 11.30769
"2341" 468 93.49982 9.291165
"2342" 468.2 93.00807 7.711137
"2343" 468.4 92.90676 8.766682
"2344" 468.6 92.33617 9.151391
"2345" 468.8 90.97875 9.744666
"2346" 469 88.19545 10.77921
"2347" 469.2 86.31527 11.53994
"2348" 469.4 83.90554 12.22609
"2349" 469.6 80.77428 12.59124
"2350" 469.8 77.0787 12.14503
"2351" 470 73.25297 11.80844
"2352" 470.2 70.48103 11.48568
"2353" 470.4 66.84077 10.84702
"2354" 470.6 63.57254 9.268343
"2355" 470.8 60.22447 7.718944
"2356" 471 56.58751 6.476326
"2357" 471.2 53.20126 5.804308
"2358" 471.4 49.82437 6.150654
"2359" 471.6 47.65397 7.659903
"2360" 471.8 44.39093 9.734679
"2361" 472 41.26361 11.86141
"2362" 472.2 37.86243 13.30081
"2363" 472.4 34.21958 14.81622
"2364" 472.6 30.63283 17.06015
"2365" 472.8 26.92864 18.95749
"2366" 473 23.41204 20.39083
"2367" 473.2 20.15736 22.24576
"2368" 473.4 17.12335 24.12315
"2369" 473.6 13.43753 26.0235
"2370" 473.8 11.02947 27.51505
"2371" 474 9.632179 29.64056
"2372" 474.2 7.921131 33.4515
"2373" 474.4 5.897064 36.89268
"2374" 474.6 4.553312 39.92554
"2375" 474.8 3.664339 42.84397
"2376" 475 2.850864 46.6048
"2377" 475.2 2.542854 48.07453
"2378" 475.4 2.528016 48.95927
"2379" 475.6 2.523455 48.91283
"2380" 475.8 2.566544 49.21288
"2381" 476 2.397192 49.79275
"2382" 476.2 2.182281 49.93178
"2383" 476.4 2.329843 49.94157
"2384" 476.6 2.597639 52.41945
"2385" 476.8 2.546397 53.57082
"2386" 477 1.477784 56.6127
"2387" 477.2 0.8198477 59.45575
"2388" 477.4 1.232557 62.72268
"2389" 477.6 2.269361 65.12679
"2390" 477.8 3.258976 68.74028
"2391" 478 4.051118 71.57592
"2392" 478.2 4.515226 74.63862
"2393" 478.4 5.167633 78.07358
"2394" 478.6 5.502162 81.73871
"2395" 478.8 5.747464 85.0492
"2396" 479 5.731727 87.16154
"2397" 479.2 6.465429 88.50134
"2398" 479.4 7.777621 91.35381
"2399" 479.6 9.047151 93.64549
"2400" 479.8 10.03686 95.18252
"2401" 480 12.64574 98.05832
"2402" 480.2 14.25791 98.88451
"2403" 480.4 16.1004 100.3606
"2404" 480.6 18.25772 101.3578
"2405" 480.8 20.31333 102.1572
"2406" 481 22.16705 102.4527
"2407" 481.2 24.55963 102.7612
"2408" 481.4 26.54239 103.9695
"2409" 481.6 27.39204 105.8917
"2410" 481.8 27.59732 108.1308
"2411" 482 28.50156 109.1476
"2412" 482.2 29.96851 109.3754
"2413" 482.4 31.26099 108.8905
"2414" 482.6 33.18886 108.5397
"2415" 482.8 35.26885 108.2064
"2416" 483 38.19659 108.0657
"2417" 483.2 40.60069 107.3326
"2418" 483.4 42.60443 106.1921
"2419" 483.6 44.6141 105.0654
"2420" 483.8 46.68169 104.3673
"2421" 484 48.85204 103.2173
"2422" 484.2 52.08631 102.4501
"2423" 484.4 54.65152 102.4874
"2424" 484.6 57.75767 102.9947
"2425" 484.8 59.90392 103.5079
"2426" 485 62.16034 105.1008
"2427" 485.2 64.53619 107.6215
"2428" 485.4 66.26604 109.1819
"2429" 485.6 68.57173 109.3109
"2430" 485.8 69.72164 107.8921
"2431" 486 70.1722 105.5409
"2432" 486.2 71.31018 101.5771
"2433" 486.4 72.15625 98.641
"2434" 486.6 72.64472 96.91165
"2435" 486.8 73.70447 94.0601
"2436" 487 75.21305 90.87891
"2437" 487.2 76.95272 87.37891
"2438" 487.4 79.10025 84.43611
"2439" 487.6 81.71313 81.26898
"2440" 487.8 84.96887 78.26521
"2441" 488 88.81053 75.69594
"2442" 488.2 92.03673 73.30958
"2443" 488.4 95.26301 70.14051
"2444" 488.6 97.96427 67.06873
"2445" 488.8 99.96008 63.53594
"2446" 489 101.564 60.30117
"2447" 489.2 103.4436 56.91626
"2448" 489.4 105.5324 54.02731
"2449" 489.6 108.163 51.06282
"2450" 489.8 111.3724 49.15263
"2451" 490 115.2572 48.01224
"2452" 490.2 118.8788 47.62882
"2453" 490.4 122.1425 47.77063
"2454" 490.6 123.6 48.33988
"2455" 490.8 123.6433 48.675
"2456" 491 123.1153 49.64932
"2457" 491.2 123.3325 51.29509
"2458" 491.4 123.4995 53.94436
"2459" 491.6 123.695 54.94528
"2460" 491.8 123.5408 55.06977
"2461" 492 123.3892 56.08283
"2462" 492.2 123.6498 58.60632
"2463" 492.4 123.7897 61.12309
"2464" 492.6 124.1202 63.79553
"2465" 492.8 124.4024 67.28884
"2466" 493 124.6497 69.90181
"2467" 493.2 124.488 72.36382
"2468" 493.4 123.9514 75.2166
"2469" 493.6 122.744 78.26477
"2470" 493.8 121.8444 81.48281
"2471" 494 120.5301 84.74409
"2472" 494.2 119.4175 88.28062
"2473" 494.4 119.1526 91.41229
"2474" 494.6 118.8099 94.26428
"2475" 494.8 118.1843 96.86881
"2476" 495 116.8671 99.15354
"2477" 495.2 115.6423 100.9755
"2478" 495.4 114.1082 102.3161
"2479" 495.6 111.4577 104.8748
"2480" 495.8 109.6923 106.5819
"2481" 496 107.1974 108.5525
"2482" 496.2 104.9168 110.4591
"2483" 496.4 102.1191 111.4806
"2484" 496.6 98.97238 112.5601
"2485" 496.8 95.80474 113.7793
"2486" 497 93.66096 115.1493
"2487" 497.2 91.16593 117.1666
"2488" 497.4 89.60519 119.4446
"2489" 497.6 87.77638 121.2774
"2490" 497.8 85.07797 122.2517
"2491" 498 81.77539 122.876
"2492" 498.2 79.07575 123.4064
"2493" 498.4 75.82023 123.8258
"2494" 498.6 72.73744 124.2757
"2495" 498.8 70.25478 124.8754
"2496" 499 67.01288 125.5526
"2497" 499.2 64.00399 126.078
"2498" 499.4 61.21327 125.6275
"2499" 499.6 58.07997 125.2973
"2500" 499.8 54.73888 124.5768
"2501" 500 51.75565 124.0862
"2502" 500.2 48.59147 123.7298
"2503" 500.4 45.9455 123.1582
"2504" 500.6 43.8287 122.2114
"2505" 500.8 41.44493 121.1263
"2506" 501 38.0751 119.8411
"2507" 501.2 36.19686 118.7784
"2508" 501.4 34.20708 117.057
"2509" 501.6 31.9706 115.1019
"2510" 501.8 29.72515 113.6942
"2511" 502 29.01859 113.2426
"2512" 502.2 28.63964 113.0423
"2513" 502.4 28.52723 112.9002
"2514" 502.6 27.72898 112.5162
"2515" 502.8 27.52226 112.6041
"2516" 503 27.37983 112.6694
"2517" 503.2 27.00764 112.5703
"2518" 503.4 27.76302 112.2496
"2519" 503.6 27.14694 110.9995
"2520" 503.8 26.88691 110.0296
"2521" 504 26.42981 109.0223
"2522" 504.2 25.96807 107.5553
"2523" 504.4 25.25738 106.011
"2524" 504.6 24.1761 105.0026
"2525" 504.8 22.42349 104.0107
"2526" 505 21.04234 103.5052
"2527" 505.2 19.22011 103.0801
"2528" 505.4 17.191 103.2692
"2529" 505.6 15.88323 102.7887
"2530" 505.8 14.7145 101.5377
"2531" 506 12.55813 99.32999
"2532" 506.2 11.03218 97.10427
"2533" 506.4 10.77756 96.85188
"2534" 506.6 10.15756 96.37234
"2535" 506.8 9.537833 95.471
"2536" 507 7.787158 93.74631
"2537" 507.2 7.638973 93.21452
"2538" 507.4 7.821254 92.1185
"2539" 507.6 7.645398 91.16081
"2540" 507.8 7.536986 89.64963
"2541" 508 7.30051 87.73425
"2542" 508.2 7.124684 86.74264
"2543" 508.4 6.297622 85.34007
"2544" 508.6 5.444005 84.32199
"2545" 508.8 4.982351 84.17971
"2546" 509 4.493563 84.10789
"2547" 509.2 4.54229 83.62301
"2548" 509.4 3.977788 81.85709
"2549" 509.6 3.157173 80.07715
"2550" 509.8 2.429553 78.33703
"2551" 510 1.902795 75.14069
"2552" 510.2 1.462652 72.5563
"2553" 510.4 1.29281 70.38543
"2554" 510.6 1.059836 67.06463
"2555" 510.8 0.7913359 64.35129
"2556" 511 0.2192456 61.31688
"2557" 511.2 0.4040998 58.70399
"2558" 511.4 1.238208 55.49232
"2559" 511.6 1.602985 52.66692
"2560" 511.8 1.842502 48.94889
"2561" 512 2.435731 45.37895
"2562" 512.2 3.072988 42.12223
"2563" 512.4 3.847237 38.3365
"2564" 512.6 5.36868 35.63
"2565" 512.8 7.396539 32.23858
"2566" 513 9.218779 29.19926
"2567" 513.2 11.45947 25.7546
"2568" 513.4 14.00883 22.60608
"2569" 513.6 15.4282 21.05322
"2570" 513.8 18.06426 18.9785
"2571" 514 21.25684 16.94579
"2572" 514.2 24.2043 14.63694
"2573" 514.4 26.59296 11.82872
"2574" 514.6 29.37721 9.734157
"2575" 514.8 32.40508 8.250396
"2576" 515 34.4984 7.093077
"2577" 515.2 37.59061 5.597044
"2578" 515.4 40.53578 3.708432
"2579" 515.6 44.02784 2.640988
"2580" 515.8 47.31843 2.147322
"2581" 516 50.59212 1.840198
"2582" 516.2 54.34166 1.596042
"2583" 516.4 57.15436 1.557897
"2584" 516.6 57.89732 1.811368
"2585" 516.8 58.07895 1.869407
"2586" 517 58.36484 2.345816
"2587" 517.2 58.4195 2.266513
"2588" 517.4 59.19144 1.703207
"2589" 517.6 60.88488 0.6847603
"2590" 517.8 60.7722 0.6539446
"2591" 518 60.16069 1.115795
"2592" 518.2 59.10599 1.877164
"2593" 518.4 59.30521 2.676974
"2594" 518.6 59.66687 4.009697
"2595" 518.8 60.34059 6.086908
"2596" 519 61.05737 7.475774
"2597" 519.2 62.14744 9.919564
"2598" 519.4 62.43636 12.20982
"2599" 519.6 61.57919 14.21725
"2600" 519.8 60.44623 17.01774
"2601" 520 59.20517 19.34845
"2602" 520.2 57.94078 21.21864
"2603" 520.4 55.92908 23.33268
"2604" 520.6 53.68182 25.60122
"2605" 520.8 51.81796 27.62389
"2606" 521 50.46726 29.18029
"2607" 521.2 48.93647 31.0938
"2608" 521.4 47.99207 33.23573
"2609" 521.6 47.54588 36.82869
"2610" 521.8 47.49123 39.47879
"2611" 522 47.85407 42.39058
"2612" 522.2 48.03 45.65002
"2613" 522.4 47.68638 48.97245
"2614" 522.6 46.66734 52.30551
"2615" 522.8 44.75022 55.46301
"2616" 523 42.79428 58.75039
"2617" 523.2 40.74544 61.74047
"2618" 523.4 38.31823 64.75416
"2619" 523.6 36.45834 67.18687
"2620" 523.8 34.59671 70.20611
"2621" 524 33.70701 73.46841
"2622" 524.2 32.67781 77.99162
"2623" 524.4 31.78167 81.82192
"2624" 524.6 31.52891 85.77629
"2625" 524.8 31.79559 89.15628
"2626" 525 31.78238 92.79578
"2627" 525.2 31.62248 97.08533
"2628" 525.4 31.66328 100.3892
"2629" 525.6 33.00065 103.9799
"2630" 525.8 34.08334 107.8036
"2631" 526 35.23566 110.4969
"2632" 526.2 35.58603 110.9123
"2633" 526.4 36.66784 112.2628
"2634" 526.6 37.97375 113.7814
"2635" 526.8 40.11844 116.2503
"2636" 527 41.66034 118.1555
"2637" 527.2 43.29373 120.5046
"2638" 527.4 43.86348 121.1283
"2639" 527.6 44.10352 120.9154
"2640" 527.8 45.20961 121.0599
"2641" 528 48.002 122.1265
"2642" 528.2 50.95948 123.3062
"2643" 528.4 53.47544 124.7606
"2644" 528.6 56.25813 125.5102
"2645" 528.8 58.7856 125.8503
"2646" 529 61.70203 125.7597
"2647" 529.2 64.32722 125.6611
"2648" 529.4 67.03306 124.5636
"2649" 529.6 70.05314 123.6401
"2650" 529.8 73.97376 123.0874
"2651" 530 77.03774 123.1467
"2652" 530.2 80.90764 123.3932
"2653" 530.4 83.75074 123.0014
"2654" 530.6 86.19873 122.8099
"2655" 530.8 86.59746 122.385
"2656" 531 88.76645 121.0439
"2657" 531.2 91.34022 119.6141
"2658" 531.4 93.65248 118.3147
"2659" 531.6 95.51655 116.5991
"2660" 531.8 97.65522 114.716
"2661" 532 99.38309 113.4707
"2662" 532.2 101.1749 112.9152
"2663" 532.4 102.6049 112.5907
"2664" 532.6 102.3135 112.3238
"2665" 532.8 102.3343 111.1439
"2666" 533 102.4118 109.5734
"2667" 533.2 102.0957 107.8226
"2668" 533.4 102.1262 106.2848
"2669" 533.6 101.891 104.1362
"2670" 533.8 101.6779 101.6881
"2671" 534 101.4694 99.42597
"2672" 534.2 101.1053 97.72459
"2673" 534.4 100.5859 97.29922
"2674" 534.6 100.6048 96.38868
"2675" 534.8 101.4605 95.03546
"2676" 535 103.2993 93.56896
"2677" 535.2 105.7267 92.68327
"2678" 535.4 108.6525 91.77355
"2679" 535.6 111.3638 91.42244
"2680" 535.8 114.3733 91.94458
"2681" 536 116.8577 92.52486
"2682" 536.2 117.3962 92.34504
"2683" 536.4 117.6401 91.34765
"2684" 536.6 117.9961 89.33523
"2685" 536.8 118.4261 87.08812
"2686" 537 119.0338 84.4331
"2687" 537.2 120.3057 80.94648
"2688" 537.4 121.6958 77.5041
"2689" 537.6 123.2453 74.24899
"2690" 537.8 123.6947 72.80208
"2691" 538 122.8774 72.42311
"2692" 538.2 121.7976 70.50851
"2693" 538.4 120.496 68.48571
"2694" 538.6 118.8845 65.45415
"2695" 538.8 117.4076 62.94296
"2696" 539 115.8721 61.05536
"2697" 539.2 114.0555 59.33411
"2698" 539.4 111.888 57.15697
"2699" 539.6 109.9729 55.5674
"2700" 539.8 107.6746 54.28866
"2701" 540 105.489 53.19923
"2702" 540.2 103.3981 51.64248
"2703" 540.4 101.5107 49.53995
"2704" 540.6 99.65183 46.69729
"2705" 540.8 97.9834 43.59109
"2706" 541 96.40983 41.19243
"2707" 541.2 95.33361 38.67938
"2708" 541.4 95.88064 36.34714
"2709" 541.6 97.80773 33.91765
"2710" 541.8 100.1801 31.76497
"2711" 542 102.3768 30.03261
"2712" 542.2 104.6841 27.65201
"2713" 542.4 106.7643 25.03116
"2714" 542.6 108.1274 23.16896
"2715" 542.8 108.9806 21.40945
"2716" 543 109.1688 20.97881
"2717" 543.2 108.4077 21.8394
"2718" 543.4 108.5078 22.77428
"2719" 543.6 109.5791 23.55198
"2720" 543.8 110.2156 24.56203
"2721" 544 111.7049 26.06711
"2722" 544.2 113.1745 27.353
"2723" 544.4 114.6946 29.16995
"2724" 544.6 116.5954 31.69417
"2725" 544.8 118.0356 33.63716
"2726" 545 119.4561 35.0335
"2727" 545.2 121.329 36.64784
"2728" 545.4 121.4127 36.84522
"2729" 545.6 121.0098 36.95947
"2730" 545.8 121.1498 38.40106
"2731" 546 120.9648 40.23188
"2732" 546.2 120.9971 42.50458
"2733" 546.4 121.0624 45.1923
"2734" 546.6 121.5166 47.86081
"2735" 546.8 122.1839 51.45347
"2736" 547 122.5159 54.51766
"2737" 547.2 122.2721 57.90582
"2738" 547.4 122.2092 61.1003
"2739" 547.6 123.021 64.79408
"2740" 547.8 124.2462 67.65478
"2741" 548 124.3435 69.39634
"2742" 548.2 123.6477 72.25611
"2743" 548.4 122.3864 74.84484
"2744" 548.6 121.1476 77.78277
"2745" 548.8 120.101 81.08934
"2746" 549 119.0013 84.79978
"2747" 549.2 117.6692 87.87388
"2748" 549.4 115.91 91.26126
"2749" 549.6 113.9645 94.47569
"2750" 549.8 111.8926 96.94994
"2751" 550 109.4141 99.22731
"2752" 550.2 107.1777 101.4954
"2753" 550.4 104.3506 103.4594
"2754" 550.6 101.9478 105.3319
"2755" 550.8 100.2973 107.6957
"2756" 551 99.81899 110.1121
"2757" 551.2 100.189 111.5247
"2758" 551.4 100.1122 110.8268
"2759" 551.6 99.90406 109.6502
"2760" 551.8 99.75125 108.5575
"2761" 552 98.57251 109.4015
"2762" 552.2 96.82407 110.4155
"2763" 552.4 95.00791 111.2861
"2764" 552.6 93.84987 111.7111
"2765" 552.8 91.79694 113.0208
"2766" 553 89.9591 114.0523
"2767" 553.2 87.48977 115.8851
"2768" 553.4 85.36536 117.845
"2769" 553.6 83.36137 119.843
"2770" 553.8 81.62897 121.5901
"2771" 554 81.05633 121.3865
"2772" 554.2 79.09124 121.384
"2773" 554.4 76.52211 121.1907
"2774" 554.6 73.73894 120.9741
"2775" 554.8 70.84432 120.9033
"2776" 555 68.55462 121.0116
"2777" 555.2 68.15422 120.9468
"2778" 555.4 68.06053 120.8899
"2779" 555.6 68.05051 120.869
"2780" 555.8 68.02408 120.8989
"2781" 556 67.46932 121.0436
"2782" 556.2 67.62812 120.8263
"2783" 556.4 66.57816 120.3491
"2784" 556.6 65.73689 119.8072
"2785" 556.8 65.25326 119.9129
"2786" 557 64.30646 120.3506
"2787" 557.2 63.89635 120.3966
"2788" 557.4 61.95473 120.846
"2789" 557.6 59.63612 121.7817
"2790" 557.8 57.31455 122.7813
"2791" 558 54.72331 123.7231
"2792" 558.2 52.22543 124.4135
"2793" 558.4 50.65675 124.0539
"2794" 558.6 47.87889 123.5623
"2795" 558.8 45.58364 122.8524
"2796" 559 42.77767 121.3832
"2797" 559.2 40.4865 120.2555
"2798" 559.4 37.81995 119.172
"2799" 559.6 34.47796 117.8911
"2800" 559.8 32.20505 116.9184
"2801" 560 29.96824 115.0006
"2802" 560.2 28.27945 113.1587
"2803" 560.4 26.52412 111.0632
"2804" 560.6 24.87109 109.4088
"2805" 560.8 23.30863 108.5197
"2806" 561 21.74691 108.3611
"2807" 561.2 21.3859 108.2211
"2808" 561.4 20.30241 107.9934
"2809" 561.6 20.08165 107.9005
"2810" 561.8 19.89712 107.7177
"2811" 562 19.25006 107.6924
"2812" 562.2 19.20506 107.5733
"2813" 562.4 19.12355 107.0468
"2814" 562.6 18.61783 106.21
"2815" 562.8 17.19089 104.6799
"2816" 563 15.80189 103.2928
"2817" 563.2 15.47101 102.8024
"2818" 563.4 14.63562 101.7598
"2819" 563.6 14.03713 100.3823
"2820" 563.8 13.60335 99.57217
"2821" 564 12.57143 98.04263
"2822" 564.2 12.20556 97.67864
"2823" 564.4 12.06413 97.50025
"2824" 564.6 11.47231 97.02906
"2825" 564.8 11.60162 97.09509
"2826" 565 11.60055 97.23777
"2827" 565.2 11.29864 97.12987
"2828" 565.4 11.09209 97.01258
"2829" 565.6 10.66077 96.91746
"2830" 565.8 10.69569 97.06867
"2831" 566 10.75413 97.18835
"2832" 566.2 10.66879 96.89612
"2833" 566.4 10.5887 96.62361
"2834" 566.6 10.18643 95.94085
"2835" 566.8 8.850565 94.31872
"2836" 567 8.893847 94.40516
"2837" 567.2 8.832618 93.98057
"2838" 567.4 9.204051 93.74042
"2839" 567.6 9.228304 93.58534
"2840" 567.8 8.672546 92.84565
"2841" 568 8.550941 92.73064
"2842" 568.2 7.804156 92.36966
"2843" 568.4 7.5841 92.32078
"2844" 568.6 7.189269 92.17769
"2845" 568.8 6.937664 91.64607
"2846" 569 6.655175 90.93587
"2847" 569.2 6.709611 89.83611
"2848" 569.4 6.236404 88.47712
"2849" 569.6 5.579202 86.72422
"2850" 569.8 5.156805 86.28774
"2851" 570 4.530367 84.61781
"2852" 570.2 4.353615 83.74948
"2853" 570.4 3.858559 82.71229
"2854" 570.6 3.520179 82.12603
"2855" 570.8 3.035351 80.70391
"2856" 571 2.529517 78.91857
"2857" 571.2 2.27783 77.41593
"2858" 571.4 2.076513 76.04225
"2859" 571.6 1.374572 74.92519
"2860" 571.8 1.141335 74.79414
"2861" 572 1.27717 74.90998
"2862" 572.2 1.514629 74.0045
"2863" 572.4 1.282595 72.01422
"2864" 572.6 1.139445 70.86817
"2865" 572.8 0.8780231 70.52726
"2866" 573 0.4897027 69.89603
"2867" 573.2 0.4819989 69.30466
"2868" 573.4 0.7911257 68.51465
"2869" 573.6 1.01192 66.30851
"2870" 573.8 0.7609249 64.34142
"2871" 574 0.6057035 61.85533
"2872" 574.2 0.6827378 59.5928
"2873" 574.4 1.148099 56.95388
"2874" 574.6 1.569008 54.31753
"2875" 574.8 1.584212 51.95665
"2876" 575 2.084427 48.86828
"2877" 575.2 2.885727 47.0413
"2878" 575.4 6.26853 44.08805
"2879" 575.6 7.262867 44.70472
"2880" 575.8 9.014484 46.40097
"2881" 576 9.271322 48.02508
"2882" 576.2 8.774147 49.7897
"2883" 576.4 7.707347 50.96197
"2884" 576.6 7.086288 53.30676
"2885" 576.8 7.143525 55.2079
"2886" 577 7.113065 56.00064
"2887" 577.2 6.47284 57.46051
"2888" 577.4 5.278781 59.6383
"2889" 577.6 4.344419 60.66945
"2890" 577.8 3.447248 61.99063
"2891" 578 2.293816 64.48694
"2892" 578.2 1.363504 66.00286
"2893" 578.4 1.693315 66.27946
"2894" 578.6 2.11218 67.8758
"2895" 578.8 2.588533 70.22449
"2896" 579 3.682037 71.46574
"2897" 579.2 5.142817 72.09639
"2898" 579.4 7.320469 73.49931
"2899" 579.6 9.147295 74.96301
"2900" 579.8 11.51402 77.242
"2901" 580 13.34755 79.31423
"2902" 580.2 15.49208 81.63477
"2903" 580.4 16.77075 83.56654
"2904" 580.6 17.88246 85.53513
"2905" 580.8 19.17452 88.4986
"2906" 581 20.15862 91.16462
"2907" 581.2 21.58283 93.538
"2908" 581.4 23.99615 95.10177
"2909" 581.6 27.25892 96.13316
"2910" 581.8 29.9023 96.6333
"2911" 582 32.67461 97.16549
"2912" 582.2 35.29165 97.35506
"2913" 582.4 37.96308 97.70395
"2914" 582.6 40.42659 97.74222
"2915" 582.8 42.46416 96.7564
"2916" 583 44.00445 95.18952
"2917" 583.2 45.93446 93.43861
"2918" 583.4 46.34101 93.09622
"2919" 583.6 46.30284 93.02773
"2920" 583.8 46.95247 92.79652
"2921" 584 47.86583 93.00938
"2922" 584.2 48.77731 93.70528
"2923" 584.4 49.5285 93.84807
"2924" 584.6 50.00637 93.3147
"2925" 584.8 51.06085 91.51921
"2926" 585 51.49557 89.31376
"2927" 585.2 51.83716 86.45821
"2928" 585.4 52.09665 83.35855
"2929" 585.6 52.17208 80.72073
"2930" 585.8 52.52374 77.38043
"2931" 586 53.21835 74.3832
"2932" 586.2 54.95803 71.59074
"2933" 586.4 56.98371 69.64237
"2934" 586.6 59.26064 67.56881
"2935" 586.8 61.59541 64.68962
"2936" 587 63.83605 62.33645
"2937" 587.2 66.46261 59.57854
"2938" 587.4 69.74587 57.01727
"2939" 587.6 72.47293 54.41303
"2940" 587.8 75.65598 51.91508
"2941" 588 78.65348 49.17045
"2942" 588.2 81.63149 46.94328
"2943" 588.4 83.73163 44.39227
"2944" 588.6 85.48964 42.94495
"2945" 588.8 88.41322 41.61607
"2946" 589 91.31632 40.09368
"2947" 589.2 94.41559 38.19431
"2948" 589.4 97.40761 36.29506
"2949" 589.6 100.086 34.03113
"2950" 589.8 103.5997 31.83114
"2951" 590 106.5655 30.18341
"2952" 590.2 110.0926 29.00288
"2953" 590.4 113.5555 28.98728
"2954" 590.6 116.3788 29.75578
"2955" 590.8 116.4251 29.99707
"2956" 591 114.7991 30.22906
"2957" 591.2 114.7575 31.37295
"2958" 591.4 114.782 33.43186
"2959" 591.6 114.1889 36.19648
"2960" 591.8 113.6706 36.91015
"2961" 592 112.5865 40.10314
"2962" 592.2 112.094 42.37782
"2963" 592.4 111.919 44.63793
"2964" 592.6 111.5679 47.85955
"2965" 592.8 111.4699 51.12731
"2966" 593 110.9445 55.03438
"2967" 593.2 110.0737 58.50609
"2968" 593.4 109.2925 62.01935
"2969" 593.6 108.2843 65.80364
"2970" 593.8 107.7413 69.38583
"2971" 594 107.6196 72.77657
"2972" 594.2 107.7171 77.0506
"2973" 594.4 107.5913 80.77181
"2974" 594.6 106.6442 84.63513
"2975" 594.8 105.3428 88.27266
"2976" 595 105.0831 92.11451
"2977" 595.2 104.9116 96.0969
"2978" 595.4 104.4371 99.13255
"2979" 595.6 103.4084 102.4545
"2980" 595.8 101.3844 104.3956
"2981" 596 98.71235 106.5421
"2982" 596.2 96.15942 109.5378
"2983" 596.4 94.2731 113.2402
"2984" 596.6 92.90649 116.0929
"2985" 596.8 92.24661 116.394
"2986" 597 90.02958 117.6917
"2987" 597.2 86.72416 119.338
"2988" 597.4 84.02492 121.1375
"2989" 597.6 81.75594 122.3335
"2990" 597.8 78.87668 122.8393
"2991" 598 75.44681 123.7249
"2992" 598.2 71.70959 124.4592
"2993" 598.4 68.16443 124.5054
"2994" 598.6 64.69097 124.9218
"2995" 598.8 61.83668 125.7725
"2996" 599 59.3062 125.9209
"2997" 599.2 55.7841 125.7309
"2998" 599.4 51.83687 124.9222
"2999" 599.6 48.66682 123.7732
"3000" 599.8 45.58656 122.4248
"3001" 600 42.29523 121.4886
