# Supplementary material for: Adaptive switch to sexually dimorphic movements by partner-seeking termites
Source: Sci Adv. 2019 Jun 19;5(6):eaau6108. doi: 10.1126/sciadv.aau6108 (PMC6584256; doi:10.1126/sciadv.aau6108)
Supplement: Data file S1 [file aau6108_Data_file_S1.zip › Dataset/RsExperiments/170601_168_M_1_after-position_set2_5FPS.txt]

"time" "x" "y"
"1" 0 80.7112756490731 113.393448976701
"2" 0.2 80.8815549042228 113.550232989516
"3" 0.4 82.055699032434 114.486969422847
"4" 0.6 82.3034791497842 114.055559525593
"5" 0.8 83.7612666811468 113.960821248681
"6" 1 86.0076016726951 114.703230706833
"7" 1.2 86.3213482935373 115.300473961281
"8" 1.4 86.6377852340358 114.693008739033
"9" 1.6 86.7807472045401 113.726173033177
"10" 1.8 87.5562360668515 113.518180420969
"11" 2 87.6903059466896 114.124398129681
"12" 2.2 88.1301167316387 114.10258787888
"13" 2.4 88.2889292262039 113.352930412281
"14" 2.6 87.8412972370977 112.703547145042
"15" 2.8 87.6265752488706 112.65807819128
"16" 3 88.2061759055064 112.917136600104
"17" 3.2 88.9527885534857 113.269832848335
"18" 3.4 89.6175493487695 113.177171786535
"19" 3.6 89.2857070254261 113.02670871228
"20" 3.8 88.2718833517872 113.423339929197
"21" 4 88.3325138348819 114.085768109196
"22" 4.2 88.6926100954539 115.467399500514
"23" 4.4 89.4431784367039 116.587813190805
"24" 4.6 90.5068410003039 117.23872019183
"25" 4.8 91.2803267120694 117.218246353457
"26" 5 91.4283551107039 117.67129016603
"27" 5.2 91.7179685931094 117.86889189695
"28" 5.4 91.5265332610779 118.067244965249
"29" 5.6 90.9227090702828 117.237715772386
"30" 5.8 90.3328961825723 116.410743762886
"31" 6 89.7767700870526 115.922460864751
"32" 6.2 89.1345263535164 114.501988096655
"33" 6.4 88.1934068471198 113.500881547986
"34" 6.6 87.2995727600611 113.661251039163
"35" 6.8 87.2272147625372 114.214684708443
"36" 7 86.1904603292664 115.416996274749
"37" 7.2 85.8917840729434 117.080328591045
"38" 7.4 86.2545439816641 118.877971243201
"39" 7.6 85.8642350808338 120.82615582432
"40" 7.8 85.1064626137382 121.566022404548
"41" 8 84.2945064583184 121.536886573326
"42" 8.2 83.3300408459039 122.44962251678
"43" 8.4 82.3073121382202 122.47408914428
"44" 8.6 82.1962466847039 122.25878282228
"45" 8.8 83.8451361782766 121.448181210817
"46" 9 84.0247155721312 121.000575381899
"47" 9.2 84.6632898502783 119.485844451338
"48" 9.4 85.67576491563 116.893825845394
"49" 9.6 86.998871901499 114.506792608871
"50" 9.8 87.5597572418113 111.84532883814
"51" 10 87.3440167887125 110.106799516798
"52" 10.2 87.6670752211688 109.520426371991
"53" 10.4 87.7879892433468 110.53661187308
"54" 10.6 87.3248980591944 111.22363477328
"55" 10.8 86.6933300781048 111.972748117199
"56" 11 85.7345244619242 113.804360424086
"57" 11.2 85.0476702132304 115.246950507139
"58" 11.4 84.187087258816 116.851995615505
"59" 11.6 82.5055488224242 117.844339719518
"60" 11.8 80.4457806710778 117.86613909781
"61" 12 78.7637735791949 116.893317537551
"62" 12.2 77.2086193622681 117.094394025317
"63" 12.4 77.2311702222627 117.458800590222
"64" 12.6 77.9072805637791 116.746646513475
"65" 12.8 79.1448264391277 115.91283869528
"66" 13 80.3307034253747 114.005771643622
"67" 13.2 82.5325374356956 112.948007727155
"68" 13.4 85.7066327263384 111.890771856575
"69" 13.6 88.6359345268289 110.670654039455
"70" 13.8 91.2825949000723 109.717962196123
"71" 14 94.1487291256735 109.14075582188
"72" 14.2 97.2151390887695 107.836788860117
"73" 14.4 99.8964709289778 107.76671002148
"74" 14.6 102.336647166731 109.486972086548
"75" 14.8 102.704138195396 111.15093393728
"76" 15 102.542990905077 111.83553347628
"77" 15.2 101.522319421988 111.824890335875
"78" 15.4 100.703891801347 110.73290413028
"79" 15.6 98.2060741706093 110.525117281443
"80" 15.8 94.8539398024251 110.075701440245
"81" 16 92.5215122106694 109.478344660772
"82" 16.2 90.5592706485097 106.761095234595
"83" 16.4 88.1324372315593 104.635046406611
"84" 16.6 85.4151459452384 103.328700022487
"85" 16.8 82.2506814239915 101.759819531236
"86" 17 79.9410577551228 101.48172274928
"87" 17.2 79.2443800060598 102.677435863408
"88" 17.4 79.7562515182039 103.266127802374
"89" 17.6 79.7820060596954 102.49953445328
"90" 17.8 80.5433891939697 101.526423938983
"91" 18 80.8385496792794 100.497518035507
"92" 18.2 82.0688512022214 98.7028289521752
"93" 18.4 82.7173634168706 98.2651767872805
"94" 18.6 84.0909478073646 98.229496288843
"95" 18.8 85.4916869101647 98.7987411618981
"96" 19 85.8482638418369 100.374035470501
"97" 19.2 87.6146059908056 102.725954429806
"98" 19.4 88.9061074378418 104.575738715858
"99" 19.6 88.3929233844098 105.463162650222
"100" 19.8 88.4137050269339 105.43846574858
"101" 20 88.500928336596 105.549227610486
"102" 20.2 88.4858053861332 105.734170891371
"103" 20.4 87.3206479049709 106.660951480921
"104" 20.6 85.1648327291544 106.611090643696
"105" 20.8 81.8755791825197 106.517212232228
"106" 21 79.6250204226948 105.122712799499
"107" 21.2 77.2407470160526 102.906872960869
"108" 21.4 75.4157766389631 100.205924050864
"109" 21.6 73.8294591679296 98.5780320583336
"110" 21.8 72.0263823139807 98.611175677843
"111" 22 70.9493206590388 99.9398313949411
"112" 22.2 69.3244304751952 100.833420946515
"113" 22.4 68.9014772659069 100.466430381181
"114" 22.6 67.3403944073774 99.9173565460662
"115" 22.8 63.8766044940598 99.8690413669291
"116" 23 60.0386971929658 99.9368299842805
"117" 23.2 56.0394511136093 100.952185578956
"118" 23.4 52.0083875861951 101.706043091938
"119" 23.6 47.6727154161468 101.43083216408
"120" 23.8 43.4972870253908 101.885993753206
"121" 24 39.1719091070561 103.286125889741
"122" 24.2 35.8748453563347 104.614823029701
"123" 24.4 31.6304754651343 106.034217490541
"124" 24.6 27.1565096932396 107.485221472093
"125" 24.8 23.8343731319277 107.14511787368
"126" 25 21.9593733294261 105.641049424281
"127" 25.2 20.9983918664789 103.75271511383
"128" 25.4 20.2774506750097 103.740918873814
"129" 25.6 21.2208927088646 104.758940122093
"130" 25.8 22.3491422533966 104.222344172436
"131" 26 22.9499331367228 102.960430319243
"132" 26.2 25.2829020174922 100.831836222064
"133" 26.4 27.923451262582 97.9514556835158
"134" 26.6 30.1590547025573 95.2377550435994
"135" 26.8 30.2679889145907 92.4570456238371
"136" 27 29.111570377503 90.2750927140001
"137" 27.2 26.9996546920285 87.9856734768331
"138" 27.4 24.5099246565158 87.2008440813447
"139" 27.6 21.8246297507039 87.5873207250505
"140" 27.8 19.8689538731854 87.5150843666138
"141" 28 19.2530107887083 85.8317614832109
"142" 28.2 20.1037756745939 84.9041146203805
"143" 28.4 20.8945124500596 84.8045631921155
"144" 28.6 22.4823840476391 84.8645330541138
"145" 28.8 24.1915711697039 86.1460406322805
"146" 29 26.7961718443324 87.2043457271154
"147" 29.2 28.2731780721049 87.6253752938349
"148" 29.4 28.1839584705789 86.9717893104055
"149" 29.6 26.6997498338706 86.7658618622805
"150" 29.8 25.4595550380764 87.2323588932805
"151" 30 23.9139669292039 86.6598398097805
"152" 30.2 20.3661638631146 85.6715628204055
"153" 30.4 17.7080149138574 85.8076744412706
"154" 30.6 16.1521049786093 86.8300481859562
"155" 30.8 14.1368665971231 86.5499624099169
"156" 31 13.0677526107211 85.9228037482632
"157" 31.2 13.843284202408 86.7883645019948
"158" 31.4 15.2310072263467 87.6958267227805
"159" 31.6 17.5107440508734 88.9240395750347
"160" 31.8 20.2056195561087 88.8681277032805
"161" 32 22.6543665249407 87.1185246895436
"162" 32.2 25.4053456559446 85.4971313006971
"163" 32.4 28.6947144354114 84.9854915467144
"164" 32.6 28.5213126339195 85.7861791900053
"165" 32.8 28.3048262248886 86.0185496651994
"166" 33 27.7450157179114 84.8018533501201
"167" 33.2 26.7022823637839 84.1560230179405
"168" 33.4 25.8551511077739 82.4041146224305
"169" 33.6 25.3596194213983 79.6977250289471
"170" 33.8 24.3530936756443 78.2366309085007
"171" 34 23.2698234512474 78.3408886051848
"172" 34.2 22.8085518454111 79.0142170940913
"173" 34.4 22.4632202676435 79.2203820638408
"174" 34.6 22.7820028012746 79.7606957025532
"175" 34.8 23.4177978033263 80.7944402196376
"176" 35 24.1988765444539 82.1397663048638
"177" 35.2 24.7489850468548 84.6290174003843
"178" 35.4 25.5035597340291 87.873432041795
"179" 35.6 25.689245323897 91.3439150836963
"180" 35.8 25.9997203389586 93.1195834311578
"181" 36 27.7722211971691 94.7829728930631
"182" 36.2 28.3425620013355 96.526586821912
"183" 36.4 28.2158454441498 99.3670126210372
"184" 36.6 25.8963632437165 101.582220963751
"185" 36.8 23.9108012668122 103.42192631003
"186" 37 21.3745923404291 103.967796607362
"187" 37.2 19.0542473657805 103.283524549605
"188" 37.4 17.0361488487828 102.757335444096
"189" 37.6 16.7329117144232 102.291954434702
"190" 37.8 17.9300533006484 102.09175732828
"191" 38 19.4942152054539 101.299446374405
"192" 38.2 20.8564902814078 98.275121798329
"193" 38.4 22.3372989698853 95.578640045661
"194" 38.6 23.003689667902 92.4354411301201
"195" 38.8 23.3441476987039 88.5682367547805
"196" 39 22.9371339626325 85.1676551508805
"197" 39.2 23.6560670939929 83.0233806769686
"198" 39.4 23.0554392885839 83.1102214920805
"199" 39.6 21.5945104460789 81.9402273650305
"200" 39.8 19.8418008395871 82.5487604095702
"201" 40 17.9733753324991 83.8808503536805
"202" 40.2 16.6189930517293 86.520753252772
"203" 40.4 16.8052961585835 89.1548921119471
"204" 40.6 18.6319904099604 91.7328567322718
"205" 40.8 21.1590148234822 93.8105201889153
"206" 41 23.0940603697622 95.8074224994805
"207" 41.2 24.4134381065557 98.3293337216138
"208" 41.4 24.5355879079312 101.019081065644
"209" 41.6 24.1227295301679 102.468587475794
"210" 41.8 24.4081790773398 101.977041309115
"211" 42 25.2815330824039 100.546029944126
"212" 42.2 25.8456182829114 98.9239907431201
"213" 42.4 25.5967975538581 96.6352268316356
"214" 42.6 24.8618215715243 93.2280603632028
"215" 42.8 23.7403077351468 89.7296326098805
"216" 43 23.7009503944375 86.3191820373552
"217" 43.2 25.8766776120372 84.8009198226138
"218" 43.4 27.4758072677089 85.2672768905082
"219" 43.6 27.0630613681665 84.8852090057851
"220" 43.8 26.0896403547494 84.2290432970078
"221" 44 24.9120139450494 83.4016857527714
"222" 44.2 24.1848069338243 82.5779907885305
"223" 44.4 24.7062870020896 82.8412283988805
"224" 44.6 25.5741809835002 83.3731561822805
"225" 44.8 27.1809305174039 83.8263247266805
"226" 45 29.2927915238942 85.5401343455902
"227" 45.2 30.615174370932 87.6977399026752
"228" 45.4 31.615771395726 89.3636836230062
"229" 45.6 32.0729714862747 90.0628662205548
"230" 45.8 30.8929918408145 89.3636836230062
"231" 46 29.1456405659583 89.800324606991
"232" 46.2 26.1538223950058 90.6062606620824
"233" 46.4 22.4929362556113 90.1939082264471
"234" 46.6 19.3620776376074 90.2891420700963
"235" 46.8 16.128246395642 90.5511520566805
"236" 47 13.4624926398089 91.3923434943981
"237" 47.2 12.0403783355345 93.8092310095201
"238" 47.4 11.7148804466735 95.5496506222718
"239" 47.6 12.0301263403101 96.054894858484
"240" 47.8 12.4437168633983 97.4917595068638
"241" 48 12.7959098641346 99.7219666224389
"242" 48.2 12.9924316779539 100.545194618864
"243" 48.4 12.724789312113 99.0644199522805
"244" 48.6 12.9404047047343 97.673779395837
"245" 48.8 12.7947916745823 95.9387752261454
"246" 49 12.5597911510928 92.7243012127805
"247" 49.2 13.4132614766259 89.1057393805741
"248" 49.4 15.1634096233969 85.3239619482805
"249" 49.6 16.8136739721857 82.582809972735
"250" 49.8 18.1378506268706 80.1305124842805
"251" 50 20.7125893720928 78.1503467652805
"252" 50.2 22.9678519804492 77.8524078711578
"253" 50.4 26.0315129805009 78.1967606843795
"254" 50.6 27.5893821367595 79.6966376232805
"255" 50.8 29.4474327309915 80.8755393348911
"256" 51 30.5800261010822 81.6631587650892
"257" 51.2 31.7636585105766 82.2115400216168
"258" 51.4 31.6020041661087 81.6162193122805
"259" 51.6 30.1488697020755 81.0659606911796
"260" 51.8 28.7860135537379 81.5812805609989
"261" 52 26.7532723732761 81.5661906442083
"262" 52.2 25.1779907089561 83.0744179387761
"263" 52.4 24.6303111046896 85.2876115302805
"264" 52.6 25.2535419623092 87.8350105601226
"265" 52.8 26.246560270432 90.1953962552542
"266" 53 26.3401783697605 91.5856643772522
"267" 53.2 25.1621423864896 93.3869390409055
"268" 53.4 24.0956484229865 95.4268494275501
"269" 53.6 24.1129514223944 98.4646380552805
"270" 53.8 23.7516547847584 101.323267972635
"271" 54 21.9097751529625 103.516249377427
"272" 54.2 21.384954418528 106.394077848447
"273" 54.4 22.5253318296661 108.818092405633
"274" 54.6 23.7190722358735 110.72057659722
"275" 54.8 24.6109632053517 111.702986154994
"276" 55 26.9407486482039 113.398943456901
"277" 55.2 29.9335957232039 114.768732590281
"278" 55.4 33.0804898350251 116.689939704476
"279" 55.6 34.7025443600039 118.514165483405
"280" 55.8 35.8646019382695 120.413437579625
"281" 56 36.2837927246414 120.957311155702
"282" 56.2 36.3486888036706 119.78324945183
"283" 56.4 35.8377570405728 118.418900037203
"284" 56.6 34.3190469731277 117.55587758888
"285" 56.8 33.2888499833825 115.42210805228
"286" 57 31.7848033177478 112.553773095096
"287" 57.2 29.7143117012963 109.53334033628
"288" 57.4 28.1340826847857 106.090790522508
"289" 57.6 26.0299623173179 103.487213573938
"290" 57.8 22.8371184660551 101.512215042066
"291" 58 19.9706161482216 101.25654316875
"292" 58.2 16.8636611958988 100.40029781378
"293" 58.4 15.5046688836484 99.1264020752805
"294" 58.6 15.8475169214652 98.2288515601454
"295" 58.8 15.872592741774 95.3225351012431
"296" 59 17.0834415379539 91.8308615319055
"297" 59.2 18.460969565813 88.4433235001987
"298" 59.4 20.8888715648369 86.6896037988309
"299" 59.6 23.9440563935207 87.0509667084092
"300" 59.8 26.8826547720557 87.2853699195305
"301" 60 28.2039852737729 85.672737941677
"302" 60.2 27.3822666455139 84.7705268342305
"303" 60.4 26.9680475573623 84.3640949700033
"304" 60.6 27.2977082856298 85.0907134327805
"305" 60.8 27.8561856871529 86.5235257422805
"306" 61 30.1105332400846 87.9922160255098
"307" 61.2 33.0527820164611 89.0898652530805
"308" 61.4 34.9304720522039 90.8583130887805
"309" 61.6 36.7741974934194 91.8519956360046
"310" 61.8 37.2592984725082 91.7361756834805
"311" 62 36.792223772276 91.0113286996859
"312" 62.2 35.2303769103618 89.8271091255173
"313" 62.4 33.6411840963251 90.2433851842805
"314" 62.6 31.805550359143 90.0202779085848
"315" 62.8 28.8689167596387 88.3873539139066
"316" 63 25.9597399463507 86.9347190027759
"317" 63.2 22.9009549638706 85.2469564575173
"318" 63.4 20.4262802597642 83.5142751900908
"319" 63.6 20.039912915553 82.3389410663843
"320" 63.8 19.0645143789426 82.5868737172535
"321" 64 16.9532339762333 83.3931132745158
"322" 64.2 15.2832469955871 84.2895037911777
"323" 64.4 13.7009237300357 86.4892662775283
"324" 64.6 13.0251523900694 88.6564399749276
"325" 64.8 11.7188613465372 90.8110109422805
"326" 65 10.2063827512375 92.7105807118687
"327" 65.2 9.3360916155789 94.4365573606555
"328" 65.4 9.27894872664457 94.7786132537635
"329" 65.6 9.57267585361098 95.2814029993601
"330" 65.8 10.0601318325048 94.2782279680946
"331" 66 10.6753348955225 93.8492608671831
"332" 66.2 10.8644030702224 92.3638262342805
"333" 66.4 10.6879586675304 89.6899067959233
"334" 66.6 10.5962687599539 86.6891997627805
"335" 66.8 11.4148253617961 84.2382137834552
"336" 67 12.3698514075928 81.3587371847805
"337" 67.2 13.5164033841608 77.9897950682719
"338" 67.4 14.9091714373604 76.3063715142544
"339" 67.6 16.2383662231235 74.9368300047805
"340" 67.8 16.6794478493455 73.8566918097407
"341" 68 17.5703156728411 72.488725858015
"342" 68.2 18.0842778787039 73.5542907894055
"343" 68.4 18.4510982002216 74.7956906605548
"344" 68.6 20.051298517142 76.592623713192
"345" 68.8 22.4327561563635 79.3550094866923
"346" 69 24.1195897707911 82.9743576361796
"347" 69.2 25.0141839340058 85.7128428351862
"348" 69.4 26.326364013315 88.2208106442805
"349" 69.6 28.5980461689082 90.574542760437
"350" 69.8 31.577622666943 92.1444066821501
"351" 70 32.5385190111785 93.2745376954161
"352" 70.2 32.8496907180057 92.5793088923345
"353" 70.4 34.0079075837753 91.7398107252805
"354" 70.6 36.3356899775667 90.7890703677672
"355" 70.8 36.7898821727828 89.5123910328331
"356" 71 38.5393271787039 88.9756061026555
"357" 71.2 41.1984835877039 88.9499161437805
"358" 71.4 43.707687567625 88.6351980510963
"359" 71.6 45.9746047742584 88.7694858871623
"360" 71.8 48.4088884659539 88.1461874304055
"361" 72 51.5312056341039 87.6789237784105
"362" 72.2 54.523739041178 86.3900319658322
"363" 72.4 56.3887928178706 85.5294816192805
"364" 72.6 58.4516340500296 85.1698895343722
"365" 72.8 58.8380278041478 85.2597542005982
"366" 73 58.5300329445944 85.6111302504805
"367" 73.2 59.1099858072718 85.8205157164941
"368" 73.4 60.8106254665494 86.2157037934896
"369" 73.6 62.803716498343 87.4580475754718
"370" 73.8 63.5275260465462 89.0238450344427
"371" 74 64.8153981354327 91.3467333238568
"372" 74.2 65.5740840035372 92.6729642189384
"373" 74.4 66.4509724860289 94.6528423477555
"374" 74.6 67.4309179105821 95.9757035522217
"375" 74.8 68.4598351942565 98.5722544243594
"376" 75 68.7858999777366 101.329526606626
"377" 75.2 68.7780828571947 104.337898482868
"378" 75.4 68.7800875796641 107.427589573201
"379" 75.6 68.412627948065 110.91768542178
"380" 75.8 67.8294045614922 113.176241686118
"381" 76 67.4585164890494 114.685516400262
"382" 76.2 67.589356627968 115.465831432422
"383" 76.4 67.8092159086993 115.045931249492
"384" 76.6 67.4698635386611 113.45918548028
"385" 76.8 66.9957542048857 111.357966090708
"386" 77 65.8617794016919 109.238465745464
"387" 77.2 63.6446960827214 106.500471908149
"388" 77.4 61.5408731415593 104.218668891338
"389" 77.6 59.1337503239343 101.842382113959
"390" 77.8 55.2025155237208 100.458520093458
"391" 78 51.8617674333179 98.8133150910963
"392" 78.2 47.8428572075465 97.9052455116138
"393" 78.4 44.6430665036093 98.6621092449562
"394" 78.6 42.2038542989884 99.4790027368839
"395" 78.8 39.6144906809012 99.5091289651521
"396" 79 36.0666881754832 100.027214807416
"397" 79.2 32.0476482816992 100.751656877486
"398" 79.4 28.2092379604316 101.233568163033
"399" 79.6 24.3040217596057 101.003487562468
"400" 79.8 19.76014450126 101.079829810084
"401" 80 15.7194237096325 100.65929454203
"402" 80.2 12.867783721282 98.3070249147336
"403" 80.4 10.0057929525746 95.9188553325908
"404" 80.6 8.57194327775852 92.5566260003393
"405" 80.8 7.53770758962207 88.9915538953077
"406" 81 7.87844797796148 85.4743204954623
"407" 81.2 8.39216209589549 82.1385442438225
"408" 81.4 9.51339775228648 78.3556868647025
"409" 81.6 10.5942285201589 74.8673221109021
"410" 81.8 12.3170903677317 71.6047083547805
"411" 82 14.267027325125 68.4095384989121
"412" 82.2 17.1190790617343 66.2731820103674
"413" 82.4 19.5080432362307 65.2789783224055
"414" 82.6 19.8845309420967 64.8700361199055
"415" 82.8 21.5475616844975 64.4331432806291
"416" 83 24.4894279342633 64.3164795378745
"417" 83.2 27.6826723348871 64.5318827574092
"418" 83.4 30.5806808091679 65.3734771286589
"419" 83.6 31.6642533257431 65.5439889065746
"420" 83.8 31.5663140727354 64.3900509551994
"421" 84 31.1208234825753 62.9902651290805
"422" 84.2 30.2294634005789 62.1883189842805
"423" 84.4 28.6322831742786 62.0985927727758
"424" 84.6 27.6177919274539 63.4995344852605
"425" 84.8 27.0140548856146 65.098362182968
"426" 85 27.1519873183944 67.9411920606805
"427" 85.2 26.9419383741262 71.4204564382999
"428" 85.4 27.0647320860863 75.321716783604
"429" 85.6 26.8311546878643 78.6877816282144
"430" 85.8 26.429031118997 82.4811085681426
"431" 86 25.8244288152815 85.5277713307562
"432" 86.2 25.123308048369 88.254839458308
"433" 86.4 23.0529067586706 90.3430459136305
"434" 86.6 20.2460549076661 91.6970455276334
"435" 86.8 17.7009846651852 92.0550741636356
"436" 87 15.472546525458 93.3798998718461
"437" 87.2 15.7657261896993 95.1180651687667
"438" 87.4 17.7474749117815 96.4716323787288
"439" 87.6 20.2417985548706 97.7954175392805
"440" 87.8 23.3441476987039 99.9851377766226
"441" 88 26.3899671569717 101.167064443468
"442" 88.2 28.881873668678 103.233280175237
"443" 88.4 30.7284717617916 106.299588019202
"444" 88.6 33.5867660981874 108.609559052396
"445" 88.8 36.6146044445706 110.524343607005
"446" 89 39.0940718263864 112.41108176128
"447" 89.2 42.6580205640723 113.628501900965
"448" 89.4 46.3130428626766 113.960325561162
"449" 89.6 49.6633453640624 113.251370826431
"450" 89.8 52.3454690562387 111.264884595446
"451" 90 54.6275566807741 109.359719260833
"452" 90.2 57.5632920145197 108.425609177228
"453" 90.4 60.6214597721608 109.047310178367
"454" 90.6 63.1844147519817 110.03525572328
"455" 90.8 66.3010557599092 110.807876867405
"456" 91 69.1481168437289 112.540883045555
"457" 91.2 71.587298322147 114.316080089963
"458" 91.4 73.9193206179517 115.141419607202
"459" 91.6 76.4628009199012 114.573209070455
"460" 91.8 78.2367335702039 113.94991612328
"461" 92 79.5963022605197 113.256866706412
"462" 92.2 82.0182611907948 113.255953597826
"463" 92.4 84.68807824943 113.362461759341
"464" 92.6 87.6048920496126 113.896812903941
"465" 92.8 90.3763606547691 115.084997436654
"466" 93 92.0563816819539 115.846000829926
"467" 93.2 92.9254070675373 115.403932843281
"468" 93.4 93.9043682105064 113.741435784751
"469" 93.6 94.0999769756177 113.120750554074
"470" 93.8 93.9133120552815 112.910168822212
"471" 94 92.6399001574964 112.743665224082
"472" 94.2 92.043626197713 112.326043813717
"473" 94.4 90.8494295651856 113.260091906464
"474" 94.6 89.7280880519539 112.920744913655
"475" 94.8 87.5975972623622 112.369127320505
"476" 95 85.0808956609872 110.708821978355
"477" 95.2 81.9468898932372 109.26798228488
"478" 95.4 78.8229269165229 108.731437580574
"479" 95.6 75.7205021167089 108.931399008508
"480" 95.8 72.3339907722039 109.95370029828
"481" 96 68.7195758029738 111.055232615555
"482" 96.2 64.6812048674261 110.37126407428
"483" 96.4 60.9933705227956 108.22472528828
"484" 96.6 57.8745492034666 106.196649212831
"485" 96.8 55.4408248503113 103.467927613801
"486" 97 53.1250478295604 100.282475045872
"487" 97.2 51.3176871638246 97.4653149259529
"488" 97.4 50.4451763343534 93.80295173943
"489" 97.6 49.8562824414221 90.3378411946896
"490" 97.8 48.2725002956213 87.5941245750283
"491" 98 46.9159917988225 85.3110236639076
"492" 98.2 45.0244127067753 82.6906949031628
"493" 98.4 42.7513242977214 80.5797541043068
"494" 98.6 39.6456428776863 78.7148820019121
"495" 98.8 36.6944341918387 77.79326165575
"496" 99 33.4652226023467 77.0633294577805
"497" 99.2 29.9774279717039 77.2096049379055
"498" 99.4 26.3428933460827 77.0079776849169
"499" 99.6 22.9708178580315 75.9563652199788
"500" 99.8 19.57444269933 74.7057101173616
"501" 100 16.386079847369 74.5984209528034
"502" 100.2 12.7123923125372 73.7235182962805
"503" 100.4 10.5559632440918 71.6887948102115
"504" 100.6 10.7563228794766 69.8520674432714
"505" 100.8 11.2785361419796 69.6358689312524
"506" 101 11.2887884683978 69.414162927209
"507" 101.2 10.7642923792039 68.3318891495305
"508" 101.4 9.3497177276126 67.1692988367153
"509" 101.6 7.78635598111299 65.8930112355532
"510" 101.8 5.33951166484737 64.7066370398631
"511" 102 3.21218653764739 63.8005633598892
"512" 102.2 2.75023046426696 63.8777065501454
"513" 102.4 2.38170691606753 63.1726781357714
"514" 102.6 2.29568749928648 62.8398944549869
"515" 102.8 2.77085955552796 62.9109000497805
"516" 103 3.26600401633663 64.0681354440593
"517" 103.2 4.03838546786428 65.3073985194975
"518" 103.4 5.2998720662039 65.6992800305305
"519" 103.6 6.479307425842 66.5344308840805
"520" 103.8 8.31818726291299 68.7382575899168
"521" 104 10.4109778912948 70.8548432925532
"522" 104.2 13.1751888261115 72.6002465183393
"523" 104.4 16.1248413134056 74.2360153283393
"524" 104.6 18.7634342179622 76.1763792585805
"525" 104.8 21.4130936397872 78.0752342188555
"526" 105 23.4434739865892 80.9959277757667
"527" 105.2 24.3677118720094 84.1329808918638
"528" 105.4 24.2555099542131 86.8191646923447
"529" 105.6 23.7706161793926 89.3532000264975
"530" 105.8 22.6230205369412 90.6804116786534
"531" 106 21.1476650238706 92.2105020352805
"532" 106.2 21.9006056481039 93.9690001091305
"533" 106.4 23.461878944675 94.3265485284954
"534" 106.6 25.5887399718908 95.078359550637
"535" 106.8 27.5159151559402 94.6577579156441
"536" 107 29.0723304895197 93.9017040063331
"537" 107.2 29.7000652311956 94.5442004114788
"538" 107.4 29.0880662382502 95.5303515356138
"539" 107.6 29.9348887098853 98.5104781841743
"540" 107.8 30.2689602164002 101.379465965935
"541" 108 30.8256631510094 103.598629730864
"542" 108.2 32.1446891475372 106.161593455848
"543" 108.4 33.7142192408846 107.682676408104
"544" 108.6 35.0287167471177 108.093111705867
"545" 108.8 36.4330310945342 108.98808406628
"546" 109 38.3360583303969 110.521497751912
"547" 109.2 40.7487971864261 111.53261332628
"548" 109.4 43.8754975794261 112.99082432528
"549" 109.6 46.7683382281769 113.104032071983
"550" 109.8 49.6670582776273 112.385374483686
"551" 110 52.7441065675967 111.44173728128
"552" 110.2 55.6048142230778 110.129683680226
"553" 110.4 59.104926839965 109.062393327856
"554" 110.6 62.4846433859612 108.976967190873
"555" 110.8 65.1042330590899 109.945630603596
"556" 111 67.5661901228646 111.10095211253
"557" 111.2 70.8505550229691 112.930998102211
"558" 111.4 73.8609519322133 113.40260228245
"559" 111.6 75.5775771612039 112.746422554362
"560" 111.8 76.5366788363029 112.298491440181
"561" 112 77.6770896831057 112.73672092253
"562" 112.2 78.0467938267039 113.725595780623
"563" 112.4 79.44574132883 115.396978850272
"564" 112.6 79.8554993121048 117.127139145226
"565" 112.8 79.4883008086235 117.347544255718
"566" 113 78.7590678648289 117.439101871055
"567" 113.2 78.7192831888255 116.848616347848
"568" 113.4 78.4051707012322 115.282193235828
"569" 113.6 78.170516044947 114.468159697336
"570" 113.8 76.6170655756312 113.151859219008
"571" 114 74.3327934850521 112.344817978468
"572" 114.2 71.7511546921493 112.13173430659
"573" 114.4 68.5739808008766 112.634857137544
"574" 114.6 65.1149150285964 112.772774082439
"575" 114.8 61.7066504723347 112.269813392262
"576" 115 58.8595764333169 110.54135323195
"577" 115.2 55.5952722814666 109.214504042806
"578" 115.4 52.446750049103 109.306733831409
"579" 115.6 49.131261110351 109.324859997751
"580" 115.8 46.0930846702039 110.602881481281
"581" 116 44.0795023861703 112.981284396575
"582" 116.2 41.3138041462575 114.83595756203
"583" 116.4 38.4203929467927 115.298278824608
"584" 116.6 34.9073489529952 114.597111608976
"585" 116.8 31.593213007531 114.438608425084
"586" 117 28.2059386770635 113.655286419491
"587" 117.2 26.2371968496998 111.817558545066
"588" 117.4 24.6329124046006 109.268823451578
"589" 117.6 23.7088992415313 106.691252344865
"590" 117.8 23.9682354273468 103.49917094828
"591" 118 24.459164341102 100.244798803447
"592" 118.2 25.697468927492 97.6573815267296
"593" 118.4 27.1617654261679 95.0963297279021
"594" 118.6 27.6417562876151 92.486692911944
"595" 118.8 27.5520435547039 89.3756354622805
"596" 119 26.4431645663355 88.1363363935436
"597" 119.2 24.6770292030909 87.6140382822805
"598" 119.4 22.1029897196263 87.104035650427
"599" 119.6 20.575026175046 85.6621164946752
"600" 119.8 20.6573636906494 84.0054331499168
"601" 120 21.7287885957268 82.2004939208676
"602" 120.2 23.044242840546 79.9134892059647
"603" 120.4 24.1177204722312 77.3433929055532
"604" 120.6 25.65251449133 74.4718885096859
"605" 120.8 26.8397054343442 71.8245646110173
"606" 121 27.1944215646057 68.7761985317291
"607" 121.2 27.4067477680094 65.8724493829471
"608" 121.4 27.1329457400986 62.9655851084384
"609" 121.6 26.0285173479915 60.7309740605902
"610" 121.8 24.4047846734694 59.6771336237053
"611" 122 22.7878955927396 58.5995890149055
"612" 122.2 22.1345314374671 57.3508804123594
"613" 122.4 21.2437460691262 54.8414895801834
"614" 122.6 20.1639639199195 51.9497761082897
"615" 122.8 18.9337120033048 49.3165384887667
"616" 123 16.7065236893661 47.1697772604967
"617" 123.2 14.4674062347791 45.6461939608203
"618" 123.4 11.7171219715967 44.562647914093
"619" 123.6 9.09542010298168 42.8270610892805
"620" 123.8 7.55784733472726 41.6947973981964
"621" 124 7.51705330282889 41.4601921662805
"622" 124.2 8.66399713857889 41.4418421956555
"623" 124.4 9.27956193001342 41.8634021874805
"624" 124.6 10.9948175379817 43.4664556212805
"625" 124.8 12.9948668028706 45.3128704432805
"626" 125 14.790420605831 47.722072989594
"627" 125.2 16.4656155590967 49.6710175936555
"628" 125.4 18.2511871187547 51.8526202756364
"629" 125.6 19.7861692892128 54.3670372190305
"630" 125.8 20.4913272375078 57.637238426604
"631" 126 21.5880381403793 60.1766471168857
"632" 126.2 23.0533549940535 62.8825649525637
"633" 126.4 24.631517071315 65.6957459621138
"634" 126.6 25.6990643415667 68.6347773372274
"635" 126.8 27.3160734853455 71.5564823946168
"636" 127 29.1897070460746 74.2552596672805
"637" 127.2 31.3278444582777 76.5171793250428
"638" 127.4 33.9792035847576 78.0405098061235
"639" 127.6 36.6744642425221 79.1754539727532
"640" 127.8 38.5193335214934 80.5362292617015
"641" 128 40.3115748680551 82.3620037146359
"642" 128.2 41.9988279769817 84.1299905262805
"643" 128.4 43.6708925178005 86.6389917759276
"644" 128.6 45.0040620199717 88.5341582379055
"645" 128.8 45.9102146442039 89.8948804375143
"646" 129 46.7533880160285 90.2020923848858
"647" 129.2 46.7169114926057 90.275570450218
"648" 129.4 45.8384401789182 90.4311956772805
"649" 129.6 45.1239049533706 91.7524323981971
"650" 129.8 44.1365605209426 94.3845492457129
"651" 130 43.076029547788 96.919584447723
"652" 130.2 42.2848056294758 100.12240843407
"653" 130.4 41.7160258245801 103.339929438235
"654" 130.6 40.614975006321 106.429800594064
"655" 130.8 38.8693864051137 108.866071802584
"656" 131 37.0213534562608 111.256438809037
"657" 131.2 35.185853219935 113.965953072398
"658" 131.4 33.8064024226383 116.834411177854
"659" 131.6 33.857479115239 118.82469849507
"660" 131.8 34.4700120679615 119.524748411099
"661" 132 34.3517771327553 119.453946938486
"662" 132.2 33.7286714933312 118.255953593726
"663" 132.4 33.0995213716183 117.103069273848
"664" 132.6 33.404170541936 115.70836759403
"665" 132.8 32.3200181415372 113.900982868281
"666" 133 31.7838596643101 111.200473444997
"667" 133.2 31.6477398815247 108.635210668903
"668" 133.4 32.8716609039092 106.54806225803
"669" 133.6 34.3335185726325 105.527310446692
"670" 133.8 35.5529636485484 103.721549976045
"671" 134 36.353293403513 101.847209679353
"672" 134.2 36.1384888208639 99.9728168981005
"673" 134.4 36.1219122614312 98.2490139848714
"674" 134.6 35.0297198461048 96.8981315282264
"675" 134.8 34.2121544767857 95.4037676305077
"676" 135 33.4143764419246 92.8131305000102
"677" 135.2 31.5434793151703 90.8374650549275
"678" 135.4 29.0823273181249 88.9432200141489
"679" 135.6 26.8863573011688 88.0794192916752
"680" 135.8 24.4997623998114 87.7959602340468
"681" 136 21.4358745747553 87.0326014560468
"682" 136.2 18.0453613963908 86.9041859606824
"683" 136.4 14.9779232957553 86.722264008916
"684" 136.6 14.2671190391489 84.8932595184915
"685" 136.8 14.1883485814724 82.5143775570305
"686" 137 14.9424205399609 80.9471338146076
"687" 137.2 16.616098619314 79.3606592008768
"688" 137.4 18.1418157860269 77.2343855177053
"689" 137.6 19.9336367291331 75.2618123922539
"690" 137.8 21.4176160146325 74.2296005486922
"691" 138 21.651957256613 73.9082784045532
"692" 138.2 20.6667278528289 73.6607206190305
"693" 138.4 19.2996509586718 73.0331852933264
"694" 138.6 17.5527774063265 72.9877960358843
"695" 138.8 15.7594664849612 73.5919527679504
"696" 139 14.3740368556735 75.2874534931848
"697" 139.2 12.315876396903 77.0486123637672
"698" 139.4 9.7551253479495 79.0932133260963
"699" 139.6 7.59879792718666 81.0991659527977
"700" 139.8 7.17237537823044 82.598163125953
"701" 140 8.26525785758144 84.3814475387091
"702" 140.2 10.3382736832565 85.1833432260173
"703" 140.4 12.3276425757039 86.8506795042805
"704" 140.6 14.9596647356325 88.612538826718
"705" 140.8 17.4085307143289 90.670881245968
"706" 141 20.1548116578474 92.5393618759848
"707" 141.2 23.484965094747 94.1486526491253
"708" 141.4 26.5869371377312 95.0324976793896
"709" 141.6 28.5776659883557 97.057195308343
"710" 141.8 30.1386588740811 98.5186853873068
"711" 142 32.4481560940487 98.8505478808581
"712" 142.2 34.4068543809336 99.3945210454697
"713" 142.4 36.797121255566 99.4493896808408
"714" 142.6 39.6071396862795 100.668114864045
"715" 142.8 41.3980001249938 102.300676284222
"716" 143 43.3606310012122 104.52879653813
"717" 143.2 45.0183828736483 106.620258227114
"718" 143.4 45.4286369406057 109.123633755832
"719" 143.6 45.6409631440094 111.613896899864
"720" 143.8 44.7191524047217 114.430423211218
"721" 144 43.7634959499256 115.947924750915
"722" 144.2 43.7007332520735 116.21675979882
"723" 144.4 43.8438261971766 116.198354705753
"724" 144.6 43.6930255523373 116.276342875281
"725" 144.8 43.5494358846096 116.45603739445
"726" 145 43.781309071746 116.446884088701
"727" 145.2 43.1303932310507 118.550700109605
"728" 145.4 42.7095971222747 120.803256656741
"729" 145.6 42.8561395309766 121.514107650735
"730" 145.8 43.5268828571608 119.800139861574
"731" 146 43.0407146921359 118.359610035028
"732" 146.2 43.1802442743101 116.929041973705
"733" 146.4 44.4403364979497 114.545077204433
"734" 146.6 46.1028251698706 112.025208093281
"735" 146.8 48.548185865848 109.890529401289
"736" 147 51.6451694802039 108.41556498278
"737" 147.2 54.8687182698896 107.690374143681
"738" 147.4 58.0664657209846 107.240394232438
"739" 147.6 61.3741184658499 107.765358943997
"740" 147.8 63.6064183708735 108.400629702341
"741" 148 64.835638400095 107.945079003271
"742" 148.2 64.5346456391082 106.701326683489
"743" 148.4 63.8166617303453 105.009365587008
"744" 148.6 62.9008579839076 102.294558485114
"745" 148.8 61.1003055252802 99.6919267443652
"746" 149 58.5704061458676 96.720300518953
"747" 149.2 56.9065003751539 93.9435548165305
"748" 149.4 55.0740816918091 91.0859814962542
"749" 149.6 52.5166577150862 89.955432853457
"750" 149.8 49.8621315277084 89.2335967707399
"751" 150 47.1385649677595 88.5600812122805
"752" 150.2 44.4430280586383 86.7192816818379
"753" 150.4 41.3653002319952 84.9887478762022
"754" 150.6 38.4517897316995 83.3060396133935
"755" 150.8 35.5202849399144 81.3330686878594
"756" 151 32.2909645821867 79.9771601627201
"757" 151.2 29.1478620834261 77.9709248302805
"758" 151.4 26.2298988894232 75.7953694825436
"759" 151.6 23.5340874422039 73.9073572153601
"760" 151.8 20.4403231455344 71.8584424872042
"761" 152 17.6765908362039 69.8844150513128
"762" 152.2 15.0148228812859 68.1390038845346
"763" 152.4 13.1954707141091 65.5654728884098
"764" 152.6 12.852770101851 63.0892665616334
"765" 152.8 13.0779985921049 60.1633543050924
"766" 153 13.4529459617228 56.9644631957899
"767" 153.2 14.8775416101242 54.5058845568115
"768" 153.4 17.038490448276 52.1212936583345
"769" 153.6 19.6898369070928 49.9745785362805
"770" 153.8 22.558250227892 48.6512257923447
"771" 154 26.0033041077039 48.6321096649233
"772" 154.2 29.0204238794539 48.9983600990305
"773" 154.4 30.7482802925465 48.1384940681138
"774" 154.6 30.8989582171949 47.3073193826589
"775" 154.8 30.5107203284539 46.5101040822805
"776" 155 29.8716808639366 45.3874492457854
"777" 155.2 29.5036222379182 45.2281526650662
"778" 155.4 28.7638846515825 44.98452671863
"779" 155.6 27.1127652262786 44.5413408787758
"780" 155.8 24.9884831924325 43.6591128366805
"781" 156 22.0551391481553 42.9427272687368
"782" 156.2 19.0642904876899 42.3547103604861
"783" 156.4 16.0807112111576 41.4873773079471
"784" 156.6 13.0764434875789 40.9060230534055
"785" 156.8 9.75642123313908 40.2363170884471
"786" 157 8.27620940609709 40.0115777862222
"787" 157.2 8.59772695334677 40.0634972592805
"788" 157.4 9.53535083247492 40.8672308725141
"789" 157.6 10.32837991474 41.8557948319609
"790" 157.8 11.3924154577087 43.6809230874805
"791" 158 13.3790947272217 45.155614107718
"792" 158.2 15.882229204061 46.6492554561628
"793" 158.4 18.581964760321 48.2907455561183
"794" 158.6 21.0905383096093 50.3263689641183
"795" 158.8 23.5439973418648 52.6820768107587
"796" 159 25.4195443455709 55.528458085886
"797" 159.2 27.194451651687 58.5481824386025
"798" 159.4 28.9589085275871 61.3031301209347
"799" 159.6 30.7383506337172 64.3011963099088
"800" 159.8 31.7937528595468 67.4759067102805
"801" 160 31.976263614466 70.4940501543193
"802" 160.2 31.5045218638891 73.6297295575305
"803" 160.4 30.7091943882506 76.6630502053646
"804" 160.6 30.7186043419709 79.3690223548533
"805" 160.8 30.0828063862393 82.2941706922362
"806" 161 28.7709975129896 84.4447362129055
"807" 161.2 27.2446960027217 85.981677323968
"808" 161.4 25.0132642057437 86.3474031417938
"809" 161.6 22.5450318409156 87.1532721730373
"810" 161.8 19.8970930944446 87.9533088502805
"811" 162 17.6197568083935 89.2624984020133
"812" 162.2 16.4271753729122 91.3067863708555
"813" 162.4 17.3082847385928 92.7243012127805
"814" 162.6 18.1246035473239 92.8812138504805
"815" 162.8 19.0192365480357 92.6603126819796
"816" 163 19.7488596967396 93.4550960746555
"817" 163.2 20.77656938032 94.917064448593
"818" 163.4 22.4910849910548 96.6303768312015
"819" 163.6 24.6052230448924 97.8630684328051
"820" 163.8 27.2051046665766 98.6237537486168
"821" 164 29.2512737215539 99.6210357279055
"822" 164.2 31.0476330479119 101.064014627396
"823" 164.4 33.0544005506162 103.607743907307
"824" 164.6 34.9055619219088 106.88884742678
"825" 164.8 36.4327227507948 110.348250616171
"826" 165 38.1795226239438 112.392167722646
"827" 165.2 41.2185585199438 113.186557345281
"828" 165.4 44.6377496575075 113.902206199655
"829" 165.6 47.888196205103 113.865876624785
"830" 165.8 50.6609362638857 112.381560815753
"831" 166 53.4748642570388 111.957479679785
"832" 166.2 56.145014676213 111.288569838162
"833" 166.4 58.8660990508903 111.963889472043
"834" 166.6 61.2574772137575 112.12330761878
"835" 166.8 61.0888402359758 112.416502437649
"836" 167 59.9415941255341 112.988516152875
"837" 167.2 58.7362532375372 114.733906219605
"838" 167.4 56.3292192261592 114.668972829343
"839" 167.6 53.312418339815 114.69207049078
"840" 167.8 50.1454713315256 114.470991463046
"841" 168 47.1807142247268 113.886886499409
"842" 168.2 43.7954778988312 113.46761216809
"843" 168.4 40.4323932889206 112.25780416538
"844" 168.6 37.9477115841957 110.37088972151
"845" 168.8 34.9053560530634 108.139557160157
"846" 169 32.9368645044279 105.226252008296
"847" 169.2 30.7826822063421 102.499534453281
"848" 169.4 28.9890235844758 98.9941105911489
"849" 169.6 27.4551044080213 95.4799526468892
"850" 169.8 25.7833738783881 91.8392960798068
"851" 170 24.2463614803289 89.3983894258555
"852" 170.2 24.6518097789539 86.7112197275305
"853" 170.4 25.8777507179327 85.2657396686025
"854" 170.6 27.0263129016425 85.0728570870963
"855" 170.8 26.9261087022304 84.9321494781566
"856" 171 25.9327550601182 84.3606758712805
"857" 171.2 24.485528726158 83.4225682948218
"858" 171.4 22.5090677919367 82.9680788230736
"859" 171.6 20.3684250505372 83.2459297192805
"860" 171.8 17.6459553937039 83.9880840867805
"861" 172 15.4616483434539 84.8211727531555
"862" 172.2 13.2706767408004 86.4020388189647
"863" 172.4 11.7342909876021 87.9180307159973
"864" 172.6 11.3184844602387 89.8045460800196
"865" 172.8 11.0443105696213 91.0723854417414
"866" 173 9.86172921009085 91.8125115612805
"867" 173.2 8.48377725809373 92.465894922111
"868" 173.4 7.74333419021238 93.2454265555771
"869" 173.6 7.63065807118695 93.1548585649669
"870" 173.8 8.2076768666948 91.8229209991623
"871" 174 8.38803030966078 90.4305689459356
"872" 174.2 7.89956907723868 88.8586449855413
"873" 174.4 7.23498466664836 87.2421455442805
"874" 174.6 6.07945083952563 85.7321929469501
"875" 174.8 5.79476093917638 83.6816900818493
"876" 175 5.36147414517686 80.9191754860372
"877" 175.2 4.38409116004319 78.8490437420305
"878" 175.4 2.8592304063632 76.7919076419619
"879" 175.6 1.91894463190388 74.6195899931441
"880" 175.8 2.34850066720389 72.9193818057805
"881" 176 2.70402890503724 72.2495718976334
"882" 176.2 3.52831868932889 73.5836507424055
"883" 176.4 4.7557203686093 74.8088667089832
"884" 176.6 7.31589916826529 76.4013692142015
"885" 176.8 9.97973196487616 78.5082585732805
"886" 177 12.650702481315 80.7764314502805
"887" 177.2 14.9709706727456 83.7527151302305
"888" 177.4 17.4077258849073 86.3363827004584
"889" 177.6 20.2259702429122 88.0466082564805
"890" 177.8 23.0697902914261 88.0998120500987
"891" 178 23.985836021339 86.5480868355237
"892" 178.2 24.8787935908765 84.415362340838
"893" 178.4 26.7540183320134 83.5682367588805
"894" 178.6 29.0630607029948 84.4842672924805
"895" 178.8 30.7166827846409 86.6742730639864
"896" 179 32.1193638484039 89.2602380817935
"897" 179.2 32.5108792836543 92.1391741014156
"898" 179.4 33.5629058990039 94.6696544160805
"899" 179.6 33.492610442531 97.0525771915702
"900" 179.8 34.0132855430507 99.8071474119562
"901" 180 34.4118539699517 103.219746865567
"902" 180.2 34.5095245125552 106.636113777308
"903" 180.4 34.3152689891862 110.092589908785
"904" 180.6 33.5797894317594 113.35619262928
"905" 180.8 35.0084830182842 115.159703472343
"906" 181 36.2356990075372 115.26458957428
"907" 181.2 36.2549167501228 114.754537537929
"908" 181.4 35.8991647440539 114.33541230617
"909" 181.6 35.897438019113 112.836106269926
"910" 181.8 37.2698965596456 110.810603148755
"911" 182 38.6897594555559 108.536175669705
"912" 182.2 39.9258873062539 105.460730379605
"913" 182.4 41.4528671727485 102.598362152218
"914" 182.6 42.3133472995517 100.00700209555
"915" 182.8 42.1907856121572 97.2059623665889
"916" 183 42.6991786782399 93.7896795673616
"917" 183.2 43.8276495108881 91.2433405425963
"918" 183.4 44.467446541625 88.8260377455963
"919" 183.6 43.7360785608639 86.9957176721005
"920" 183.8 42.3414543249056 87.0348230691489
"921" 184 39.9265656624807 86.629169144593
"922" 184.2 36.9759769822039 86.3442203150305
"923" 184.4 33.5785479955274 86.1097724550452
"924" 184.6 30.0463072193468 86.3599488612805
"925" 184.8 27.1429425687039 86.2781604207805
"926" 185 24.2504316176896 86.7634385010805
"927" 185.2 21.0268828280039 88.0654156466631
"928" 185.4 19.2161239399706 89.9136566010055
"929" 185.6 17.4055891696287 91.7280692185814
"930" 185.8 14.6455797994782 92.6028918889442
"931" 186 12.0596918661235 91.7307231207805
"932" 186.2 10.6245162089872 89.7546235222555
"933" 186.4 9.62341571909373 88.4679650508907
"934" 186.6 9.51784430116942 86.8342278064788
"935" 186.8 10.3004010825789 85.8744610670305
"936" 187 11.243259312813 83.9290972721168
"937" 187.2 12.942917471315 81.7909809372805
"938" 187.4 14.9427058299628 79.4283785289055
"939" 187.6 16.8761995910986 76.7495679550436
"940" 187.8 18.0631734627595 74.1345576382805
"941" 188 19.1421474082916 71.3859681201489
"942" 188.2 19.6313632785907 68.4112441168371
"943" 188.4 19.5453528287039 66.0491528037805
"944" 188.6 19.1267819124724 63.0557968548638
"945" 188.8 17.9334788586351 61.019038654253
"946" 189 16.4319926852474 59.6850638611066
"947" 189.2 14.1337362770548 58.1276314496226
"948" 189.4 11.4898726356235 56.251579202218
"949" 189.6 8.42221486724775 54.3978872448331
"950" 189.8 5.46870739375944 53.7152540296138
"951" 190 2.76256379454352 53.0360460882522
"952" 190.2 2.45620276351819 53.3028787320805
"953" 190.4 2.97454914577967 54.4811830391896
"954" 190.6 3.98436347233352 54.8708944018638
"955" 190.8 4.7490468100539 55.9995344914105
"956" 191 6.06653793996753 57.9714290074896
"957" 191.2 7.5560258889952 60.5247585169066
"958" 191.4 9.50474500851425 62.7456518851943
"959" 191.6 11.2556097861191 65.0173246250432
"960" 191.8 13.0823589016464 67.526893801015
"961" 192 15.167161934414 69.4313453726922
"962" 192.2 17.9743257977208 71.2891579747974
"963" 192.4 20.457405831276 72.1818121756859
"964" 192.6 23.1810681209514 71.7647052703714
"965" 192.8 25.6251357895643 72.3331085100643
"966" 193 27.6837879400259 73.6924442970601
"967" 193.2 28.715221556565 76.0894411755305
"968" 193.4 29.6767387469939 78.9499161519805
"969" 193.6 30.0694898787476 81.9888993259504
"970" 193.8 29.0183980192291 84.8556830340452
"971" 194 27.628690109458 86.1655337158297
"972" 194.2 25.9347691487091 86.7523085277341
"973" 194.4 24.062939277047 86.3604834262511
"974" 194.6 22.1995542878735 87.0299028695501
"975" 194.8 20.8430083872375 89.2145258042217
"976" 195 19.7086343625899 91.7355060705173
"977" 195.2 19.5304879792126 94.4743104306544
"978" 195.4 20.8177810218853 96.9938937092982
"979" 195.6 22.7550125620852 99.6531118912466
"980" 195.8 25.3701716293706 101.573961934955
"981" 196 27.7358848984126 102.864619086237
"982" 196.2 29.6282558226361 105.284500164543
"983" 196.4 30.5905281016661 108.037486342733
"984" 196.6 31.8253701584648 109.784632356367
"985" 196.8 33.5344149374789 111.294063708155
"986" 197 35.7213686890727 112.639066418436
"987" 197.2 37.9797749613661 112.987121268145
"988" 197.4 39.9656671393265 112.520418789007
"989" 197.6 40.8034761565313 111.109275714882
"990" 197.8 40.5712035944644 110.299906504104
"991" 198 40.6387496533189 110.187165332608
"992" 198.2 40.5462376760624 110.957693743479
"993" 198.4 40.706508514376 112.125989206994
"994" 198.6 40.9264077389066 114.218123261497
"995" 198.8 41.1625490416363 116.229676798118
"996" 199 40.957667127195 117.756486458218
"997" 199.2 39.8976357645736 117.574266623869
"998" 199.4 39.1298671084948 116.285100021435
"999" 199.6 37.1821213751494 115.483573304535
"1000" 199.8 34.1266199234628 114.239583516718
"1001" 200 32.0427943893055 111.916280628765
"1002" 200.2 29.6682070273678 109.548089071453
"1003" 200.4 27.2431470003141 107.614639335784
"1004" 200.6 24.8934908956832 105.565587065743
"1005" 200.8 22.8541350831199 103.37194448528
"1006" 201 19.7508614036383 100.791362761526
"1007" 201.2 16.8102205223039 98.8036057031305
"1008" 201.4 14.7027010777595 97.6714532932805
"1009" 201.6 14.2317492605427 96.7964242440904
"1010" 201.8 13.8166344934985 94.542200762968
"1011" 202 12.4987453198485 90.9229777786524
"1012" 202.2 11.645668449042 87.7521698706805
"1013" 202.4 10.9268369673914 85.245581359468
"1014" 202.6 9.74446206410389 82.6313873495168
"1015" 202.8 7.63341748634674 80.5032550435158
"1016" 203 4.8736658124966 77.9789610233781
"1017" 203.2 3.00436097809281 76.4213717552805
"1018" 203.4 1.51834444561297 75.0463769462987
"1019" 203.6 1.19438550027731 75.3582780850328
"1020" 203.8 2.13287676405653 75.3761917676068
"1021" 204 3.53861262647663 75.3887317921896
"1022" 204.2 4.63847474508782 74.797108085593
"1023" 204.4 6.36036896741224 74.0453360033305
"1024" 204.6 8.6842529503857 73.2594234432532
"1025" 204.8 10.8314505611162 72.1727633518594
"1026" 205 12.7356612839632 70.8660880556972
"1027" 205.2 14.8506474871508 69.0063236451035
"1028" 205.4 16.5398357109686 67.0386325643393
"1029" 205.6 18.2761293090544 64.9843743213833
"1030" 205.8 19.8619190678706 62.3644787022805
"1031" 206 21.7840443354261 60.0841890192805
"1032" 206.2 22.8116380606771 57.5227078816555
"1033" 206.4 23.2398670552137 56.0506495938981
"1034" 206.6 24.5543352072896 53.7499888734805
"1035" 206.8 26.326364013315 51.7035535462805
"1036" 207 28.5991472688706 51.1327587774805
"1037" 207.2 31.1107663847544 51.5715983650603
"1038" 207.4 33.7008621337565 52.5263190128068
"1039" 207.6 35.8937378942396 54.1625661177805
"1040" 207.8 38.2587739795892 55.4199070669961
"1041" 208 40.8050369761682 57.260303301718
"1042" 208.2 41.8798270712681 59.0756252515465
"1043" 208.4 43.0232618377575 60.777206243218
"1044" 208.6 44.5461715668914 63.0570590221555
"1045" 208.8 45.1872182012039 65.6604052779471
"1046" 209 45.3771579447039 68.1483894432805
"1047" 209.2 46.022200835996 71.2962996515676
"1048" 209.4 46.2967671978871 74.4971159137755
"1049" 209.6 46.8206999953039 77.0796871458805
"1050" 209.8 46.8866790640986 80.2014227801226
"1051" 210 47.4554306721262 82.8560156077562
"1052" 210.2 48.4541817894039 85.4434441917935
"1053" 210.4 50.2889055266171 87.6424276583218
"1054" 210.6 52.3091327574822 88.852007083124
"1055" 210.8 54.0148938991087 88.3301415168805
"1056" 211 55.9552040336431 88.2632499532898
"1057" 211.2 58.6932906765075 89.0930459146555
"1058" 211.4 60.8170055688734 90.043201173289
"1059" 211.6 63.1702735857989 91.0680790339747
"1060" 211.8 65.8567324313646 91.4444635790305
"1061" 212 67.9799874212039 92.3572721437623
"1062" 212.2 70.8225339273763 93.1450990832201
"1063" 212.4 73.5515532305372 94.7450815334305
"1064" 212.6 75.9641212006074 95.6192612568331
"1065" 212.8 78.8698660485372 97.2196362387805
"1066" 213 81.6982216543332 98.6333854698753
"1067" 213.2 84.7667309588074 99.7652622786339
"1068" 213.4 87.407157677432 101.280838860333
"1069" 213.6 89.0817886592481 103.026454671723
"1070" 213.8 89.6036447717298 104.855417578487
"1071" 214 89.7248132287901 106.658523657556
"1072" 214.2 89.6868747113831 108.170714053988
"1073" 214.4 88.4934797192039 109.17892376078
"1074" 214.6 87.6681051974493 110.205988298453
"1075" 214.8 87.8454500060862 111.109772434545
"1076" 215 87.9415793324303 111.069316961016
"1077" 215.2 88.5585041358976 110.951497860145
"1078" 215.4 89.4175109037985 111.315984483875
"1079" 215.6 90.2541385589517 111.07570437655
"1080" 215.8 90.526739449623 110.33668457408
"1081" 216 90.7265104427865 110.478293158985
"1082" 216.2 90.8712439156113 110.129588164864
"1083" 216.4 90.2195987917126 109.590735733123
"1084" 216.6 88.8636187065373 107.69624613428
"1085" 216.8 86.5940822842039 105.55296956528
"1086" 217 84.0282860881107 103.350226650797
"1087" 217.2 81.1291493133267 101.893534721623
"1088" 217.4 78.0538286320187 100.212992187697
"1089" 217.6 75.6419635149327 98.4304440180093
"1090" 217.8 72.5174368492594 96.9828536548638
"1091" 218 69.5089238688816 95.4589691950326
"1092" 218.2 66.3085176784039 94.0230713559055
"1093" 218.4 63.2216693642125 92.4080630217029
"1094" 218.6 60.3888363165768 90.8938933708059
"1095" 218.8 57.413064443369 90.0546853844181
"1096" 219 54.1573913706473 89.3171925369692
"1097" 219.2 50.5955024766513 87.9488447638594
"1098" 219.4 47.2143932818312 87.315634396335
"1099" 219.6 43.467009203468 86.6562390608277
"1100" 219.8 39.6523385728581 86.3156149402618
"1101" 220 36.3454360129562 85.6145985472438
"1102" 220.2 33.1928054879069 85.3315199559835
"1103" 220.4 29.6191940395187 86.2110131208638
"1104" 220.6 26.9906485401318 87.0397999222535
"1105" 220.8 24.5483287909903 87.6696226593193
"1106" 221 21.7590142029493 88.2941215572259
"1107" 221.2 19.3362594976241 90.0356175990452
"1108" 221.4 16.6189360726552 90.7755595929354
"1109" 221.6 14.1456372634896 90.398253110968
"1110" 221.8 13.0792844666484 89.7507904172805
"1111" 222 11.839479683531 90.3321662674954
"1112" 222.2 11.3449108593343 91.7693651955674
"1113" 222.4 11.6783939979221 93.4259744329623
"1114" 222.6 12.1446097319675 94.6508182903896
"1115" 222.8 11.9104245066483 96.5133662582805
"1116" 223 11.4241900566213 98.6727837096544
"1117" 223.2 11.2173444002852 99.2506050200854
"1118" 223.4 11.3052712606909 99.3166602441414
"1119" 223.6 11.97685295933 97.953767315821
"1120" 223.8 12.7357309355009 95.9429627709537
"1121" 224 11.5695352516474 93.5549609458457
"1122" 224.2 10.4662330894039 90.4716552729675
"1123" 224.4 9.48890677284934 87.8395761030532
"1124" 224.6 8.2406632672901 84.7349911669788
"1125" 224.8 7.24511702549699 81.5137487374012
"1126" 225 6.35810777998961 78.3378659889055
"1127" 225.2 5.46018817998371 75.2497270661429
"1128" 225.4 4.57286132384183 71.9289895981167
"1129" 225.6 3.03682931031501 69.3227875632805
"1130" 225.8 2.16086788415125 66.1495947482542
"1131" 226 2.18707316301942 63.112444883562
"1132" 226.2 2.63380875744024 60.7056413577805
"1133" 226.4 4.02361028093197 58.0807585422015
"1134" 226.6 5.08379382589198 55.5739794809043
"1135" 226.8 6.14327423000208 52.8356924882621
"1136" 227 7.14262080577408 50.18602170657
"1137" 227.2 7.81129756359278 47.3892715637805
"1138" 227.4 7.75909190309863 44.3235602141226
"1139" 227.6 7.5134006154539 41.7097517667805
"1140" 227.8 7.77089768164201 39.7805232360805
"1141" 228 8.3389079622039 39.3952088052805
"1142" 228.2 8.51477809507426 39.9076487256971
"1143" 228.4 9.44492876948708 39.4987914123247
"1144" 228.6 11.2613141911425 38.6351980920963
"1145" 228.8 13.8381157740134 37.7667100788805
"1146" 229 16.1132733050653 37.5346792423993
"1147" 229.2 18.9409990993857 36.9998814882532
"1148" 229.4 21.6065507859446 36.5644200035305
"1149" 229.6 24.0739161868881 36.6698840452278
"1150" 229.8 24.8336751608881 36.2681162673331
"1151" 230 25.0904868937961 36.157727644863
"1152" 230.2 25.3044692023737 35.7956601021012
"1153" 230.4 25.1109456901284 35.5760144159786
"1154" 230.6 24.8971844249686 35.1518320687511
"1155" 230.8 25.0498442071643 33.8199184563894
"1156" 231 24.7082604020221 31.8425833199169
"1157" 231.2 24.2395779180611 29.4715446912805
"1158" 231.4 23.2953060503753 27.2505341514805
"1159" 231.6 21.5291679274817 26.0929752849472
"1160" 231.8 20.5192256953766 25.9242395819987
"1161" 232 19.8229570692039 26.0645668119055
"1162" 232.2 19.9252323157039 25.9728169587805
"1163" 232.4 20.6435498911221 26.0248641481896
"1164" 232.6 21.0648707767039 25.4795143522427
"1165" 232.8 20.9081243864369 23.8884028198242
"1166" 233 20.4062946567179 23.0531479877851
"1167" 233.2 20.2204851843128 22.6340670559934
"1168" 233.4 20.1386697594307 22.1737298445588
"1169" 233.6 19.4065507084539 21.7559937091555
"1170" 233.8 19.2786697544968 21.7184411430078
"1171" 234 20.0400310617753 22.6907936412805
"1172" 234.2 21.1223754696901 23.1802544566933
"1173" 234.4 22.2546820001379 23.5639159093371
"1174" 234.6 23.3706984155372 24.0952006096676
"1175" 234.8 25.2735356195197 24.4360552083331
"1176" 235 27.1723146939874 24.3142822942083
"1177" 235.2 29.0989177996401 24.4257973076209
"1178" 235.4 31.0236722300176 23.7912573138099
"1179" 235.6 32.665530205185 22.9733930810729
"1180" 235.8 34.9127206743067 21.7689930341403
"1181" 236 37.2214978243173 21.0208219994351
"1182" 236.2 39.6975871831843 20.296271536104
"1183" 236.4 41.5483725888881 20.2576703182278
"1184" 236.6 43.5126474013672 20.4189923800662
"1185" 236.8 45.5558141390851 21.579724981429
"1186" 237 48.0200338042611 22.3541328468805
"1187" 237.2 49.6106226123289 23.7818304661555
"1188" 237.4 50.3029286261372 25.7783422224805
"1189" 237.6 50.4029635577139 28.5682368039805
"1190" 237.8 49.2471802185164 31.5429505419992
"1191" 238 47.5252037711948 34.5883617122987
"1192" 238.2 44.8073387142039 37.1803117448714
"1193" 238.4 42.1652939938075 39.4811726316318
"1194" 238.6 39.1261053148735 41.7852487887805
"1195" 238.8 35.9258970042502 43.7562492314471
"1196" 239 32.8533328388828 45.986473360886
"1197" 239.2 30.0127594204948 48.3010612152805
"1198" 239.4 27.3093499546021 50.5472275310769
"1199" 239.6 24.0791319235517 52.6621631035066
"1200" 239.8 20.6955434976761 54.4043973708638
"1201" 240 17.6140186226729 56.0697567435991
"1202" 240.2 15.5332922817916 57.4312339679384
"1203" 240.4 12.3189297434333 58.5713882605741
"1204" 240.6 8.75948882281103 59.236857280468
"1205" 240.8 5.67620127762444 59.412568661402
"1206" 241 2.88245714893117 58.6549820950623
"1207" 241.2 1.48674212122276 57.7566279654126
"1208" 241.4 1.45408179575029 58.0083091808784
"1209" 241.6 1.41006440244347 58.6342355070617
"1210" 241.8 1.25738092152465 59.2293342871201
"1211" 242 1.52278459546105 59.1443909046805
"1212" 242.2 2.598506825315 59.5111262329472
"1213" 242.4 3.01707774154648 60.5395401421971
"1214" 242.6 3.60041120330917 62.5839057194384
"1215" 242.8 4.06065354550486 65.1950062099504
"1216" 243 4.83941208196148 67.9980308960987
"1217" 243.2 5.33243316508961 70.9619117964805
"1218" 243.4 5.8696912967039 74.2552596672805
"1219" 243.6 5.83303625848459 76.5118553531226
"1220" 243.8 6.17941286042913 79.5231229460913
"1221" 244 7.16818845226752 82.4509570928987
"1222" 244.2 8.80875890665125 85.2101277445436
"1223" 244.4 11.2333879472216 87.755901418015
"1224" 244.6 13.615011948315 90.1259453722805
"1225" 244.8 15.8771415323601 91.8572396146789
"1226" 245 18.1457968239671 93.7811736729647
"1227" 245.2 19.9943013133403 94.4114012191078
"1228" 245.4 22.4355170338526 95.3576597600102
"1229" 245.6 24.5265653812129 95.5570958371454
"1230" 245.8 27.182929883125 96.5466752108068
"1231" 246 29.7178648305865 97.3883495918892
"1232" 246.2 32.0557083667985 97.950328762767
"1233" 246.4 34.4415836689343 98.8055417580022
"1234" 246.6 36.4629773330928 100.33994679928
"1235" 246.8 38.1362843083503 102.282318540841
"1236" 247 38.7799175204706 102.97027236638
"1237" 247.2 38.6892796077828 103.293025814623
"1238" 247.4 38.2860741873706 104.08986524078
"1239" 247.6 38.1542199923415 104.947184846959
"1240" 247.8 38.2473827581391 105.294982570864
"1241" 248 39.0491654375723 104.478240759412
"1242" 248.2 40.2387880415986 103.915765870359
"1243" 248.4 41.9268932836505 103.318477608319
"1244" 248.6 44.3973697628871 102.680926638152
"1245" 248.8 47.3689114017727 102.023310628473
"1246" 249 50.1579054509114 101.703768934705
"1247" 249.2 52.7746325978021 101.323825621093
"1248" 249.4 55.6649851426403 101.115079214999
"1249" 249.6 58.3081884468765 102.273228974847
"1250" 249.8 60.713154820747 103.276054589522
"1251" 250 62.7059938766872 105.61658279678
"1252" 250.2 64.2688570482039 107.73539273828
"1253" 250.4 65.1882315686284 110.622824090865
"1254" 250.6 66.0221469882039 113.61390777228
"1255" 250.8 65.7110708488493 115.847903630399
"1256" 251 64.6576515687971 117.449722046145
"1257" 251.2 62.677116858773 119.104139417012
"1258" 251.4 60.460885178518 120.68135262019
"1259" 251.6 58.1607810384807 121.423334873968
"1260" 251.8 56.3936630677039 122.15602298678
"1261" 252 56.3953742365643 121.917043549524
"1262" 252.2 55.8595590026484 120.940847154281
"1263" 252.4 53.9920520736191 119.623353820789
"1264" 252.6 51.4365471389826 118.217216833084
"1265" 252.8 48.4947895966349 116.766446786936
"1266" 253 45.4878184909169 115.622667532463
"1267" 253.2 42.093913807061 114.232767813343
"1268" 253.4 39.1123120715956 112.235539534355
"1269" 253.6 36.0271676146735 110.547991134367
"1270" 253.8 32.7217922030092 109.109681039767
"1271" 254 29.135643737353 108.516006927254
"1272" 254.2 25.7296621043564 107.590749354009
"1273" 254.4 22.4220765802584 107.090096559162
"1274" 254.6 19.7580204047595 105.94769782228
"1275" 254.8 17.2220098862119 103.531595521136
"1276" 255 15.8373987055952 100.657516532454
"1277" 255.2 13.9523337701047 98.2758261733549
"1278" 255.4 12.0184018362866 95.995212964702
"1279" 255.6 10.3597422823924 93.8397922503952
"1280" 255.8 10.3341628378487 91.730468328131
"1281" 256 11.1673176079861 90.7090424366468
"1282" 256.2 12.4409093952223 89.9916557605465
"1283" 256.4 13.1890864628908 89.9889322582805
"1284" 256.6 14.0258167180851 89.4959822003201
"1285" 256.8 15.1801305093378 88.3569499501555
"1286" 257 16.7557160741691 86.5951202612109
"1287" 257.2 18.8605242122314 85.7336545034456
"1288" 257.4 20.3944952114098 86.1434500481922
"1289" 257.6 21.4834105654782 86.414957015953
"1290" 257.8 22.8353805286146 86.581459220968
"1291" 258 24.8636656467039 86.8506795042805
"1292" 258.2 26.7854089338804 87.2099071645158
"1293" 258.4 27.4661733602741 86.2580720318857
"1294" 258.6 27.2555617086552 86.0569214829088
"1295" 258.8 27.1695696355497 86.4725672123739
"1296" 259 27.5861353035372 87.3195998964805
"1297" 259.2 29.2519286861867 88.344493664677
"1298" 259.4 31.1151606827691 89.5124783736544
"1299" 259.6 32.5245686345372 90.7667720971098
"1300" 259.8 32.8837075748332 91.970447860177
"1301" 260 33.1929363116648 92.7916021678457
"1302" 260.2 34.3282240850088 94.4842672842805
"1303" 260.4 35.7060593381622 96.5167100307055
"1304" 260.6 37.5863536380401 98.3175128720822
"1305" 260.8 39.8624117167595 99.4232638222805
"1306" 261 41.79315474726 99.3248180401029
"1307" 261.2 42.9977309761312 98.2420743596168
"1308" 261.4 43.0793913131596 97.7336086313424
"1309" 261.6 42.978289332352 97.8487004169471
"1310" 261.8 42.9985547348186 97.8493488698676
"1311" 262 42.7236433102633 98.6676245478745
"1312" 262.2 42.4200226720479 99.3270433850787
"1313" 262.4 42.1063607103048 100.020369247666
"1314" 262.6 41.812395972945 100.720635872405
"1315" 262.8 41.0085438442039 101.58937591028
"1316" 263 40.8186041007039 103.83541231478
"1317" 263.2 40.2934765745568 106.55207149531
"1318" 263.4 39.1991178666512 109.011520519991
"1319" 263.6 37.9503543606241 111.047228332986
"1320" 263.8 36.9674120600832 113.311590248574
"1321" 264 35.5343830315373 115.306998395281
"1322" 264.2 33.1759439130937 116.763992974382
"1323" 264.4 32.1093997962859 117.366259506789
"1324" 264.6 31.8703317402594 117.70915518478
"1325" 264.8 31.8914361562039 117.608991257495
"1326" 265 31.9325897672956 117.579050980355
"1327" 265.2 32.2614911737125 117.345546549556
"1328" 265.4 32.7641322749877 116.470375511902
"1329" 265.6 32.8682691227753 115.46701150981
"1330" 265.8 32.2954897923766 113.748666990899
"1331" 266 31.0689144843517 111.361134180498
"1332" 266.2 29.8937940262901 108.399113284979
"1333" 266.4 28.5121603718474 105.572883272533
"1334" 266.6 26.8403267061785 102.88121384228
"1335" 266.8 24.9934578047622 100.88375837318
"1336" 267 22.76772186843 99.4394614388631
"1337" 267.2 19.8062980837927 98.2404205236917
"1338" 267.4 16.6865161765372 96.8265390902805
"1339" 267.6 14.081193421945 95.428242201718
"1340" 267.8 11.8462435706263 94.0828458579184
"1341" 268 9.3594316688056 92.7861174603398
"1342" 268.2 7.65310782638088 92.6535572945637
"1343" 268.4 8.01479060173602 92.7194378158768
"1344" 268.6 8.27996114525563 92.2665784206081
"1345" 268.8 8.6300305597179 91.5057412112431
"1346" 269 8.64938638907891 89.6068450921555
"1347" 269.2 8.21912614197867 87.9957176712805
"1348" 269.4 8.10427651435095 86.5139035728099
"1349" 269.6 8.28358570681554 83.6712531376591
"1350" 269.8 9.01233068915843 81.6390209381168
"1351" 270 9.92812856836903 78.7023497959961
"1352" 270.2 10.8461125764039 75.6824086870196
"1353" 270.4 12.2572945225557 72.7002695639472
"1354" 270.6 12.8486699454883 69.8221761216475
"1355" 270.8 12.9010797060801 67.3668554562805
"1356" 271 12.1031683333857 64.9457523883078
"1357" 271.2 11.611976756445 61.2645290345305
"1358" 271.4 11.1400753943815 58.1070111251964
"1359" 271.6 10.7987216701049 55.1410581864686
"1360" 271.8 10.5407337266602 52.3994826156106
"1361" 272 10.6476900870777 49.3126968773873
"1362" 272.2 10.9980643712039 46.0556860709832
"1363" 272.4 11.3277710957699 42.543463639705
"1364" 272.6 10.9864354073161 40.161164041709
"1365" 272.8 10.0643418938114 38.0599254599627
"1366" 273 9.5491434960092 37.2019596909088
"1367" 273.2 9.65606020217585 37.2965666819627
"1368" 273.4 9.55675690582154 37.1724876575746
"1369" 273.6 9.71992818056847 37.6021108423742
"1370" 273.8 10.5085289498122 37.7438880123217
"1371" 274 11.0281538355207 37.3079390113102
"1372" 274.2 11.9532953142427 36.298541400028
"1373" 274.4 12.7849049211669 34.6454208532805
"1374" 274.6 13.9534570774057 32.4210976454181
"1375" 274.8 15.125862011195 30.3280514154055
"1376" 275 15.8377290355839 28.1483894760805
"1377" 275.2 16.4712795042913 25.9672585210766
"1378" 275.4 16.9635792781669 23.9583979612805
"1379" 275.6 17.6705772123057 22.7992235206138
"1380" 275.8 17.5993664000152 22.7141391564692
"1381" 276 17.7975234718504 22.7362528470078
"1382" 276.2 17.7816266390611 23.2592582550805
"1383" 276.4 18.1809232951213 24.0276527331887
"1384" 276.6 18.1850772919211 24.3824861712805
"1385" 276.8 18.1313569604261 24.3901968660078
"1386" 277 17.5020616486281 24.8374171601896
"1387" 277.2 17.3150294488431 24.9320520269197
"1388" 277.4 16.4075482660839 25.3048780280305
"1389" 277.6 16.6398389306098 25.4985519754191
"1390" 277.8 16.6962566762039 25.388960863726
"1391" 278 16.8037697385624 25.4615106074786
"1392" 278.2 16.6848602915939 25.4002978752805
"1393" 278.4 16.7948792353289 25.4993877166555
"1394" 278.6 16.7839211732039 25.5250776755305
"1395" 278.8 16.7715158198548 25.5479285823465
"1396" 279 16.7500132073831 25.5263240886295
"1397" 279.2 16.7500132073831 25.5263240886295
"1398" 279.4 16.7505251743468 25.5456995472805
"1399" 279.6 16.7505251743468 25.5456995472805
"1400" 279.8 16.7505251743468 25.5456995472805
"1401" 280 16.7708124633721 25.528713370645
"1402" 280.2 16.7715158198548 25.5479285823465
"1403" 280.4 16.7505251743468 25.5456995472805
"1404" 280.6 16.7505251743468 25.5456995472805
"1405" 280.8 16.7825929232493 25.6813526980896
"1406" 281 16.6781671768229 25.6220354250805
"1407" 281.2 16.6202807788039 25.4995345164205
"1408" 281.4 16.6202807788039 25.4995345164205
"1409" 281.6 16.6202807788039 25.4995345164205
"1410" 281.8 16.6210330154118 25.4796569561617
"1411" 282 16.7358274560997 25.5434276461555
"1412" 282.2 16.8467039977881 25.6119220909637
"1413" 282.4 16.8467039977881 25.6119220909637
"1414" 282.6 16.790286252194 25.6686071487359
"1415" 282.8 16.790286252194 25.6686071487359
"1416" 283 16.7670185414294 25.7071381683981
"1417" 283.2 16.6257635755235 25.659997253363
"1418" 283.4 16.5547329457529 25.5612019314275
"1419" 283.6 16.7317594319983 25.9567650218599
"1420" 283.8 17.1053576622039 27.2463049201555
"1421" 284 16.4900363832611 27.8357758812805
"1422" 284.2 16.178577767449 28.6632824557511
"1423" 284.4 14.9905977795739 31.4957177176105
"1424" 284.6 14.9967958133092 34.0182167111226
"1425" 284.8 16.0508303633398 36.3355976513873
"1426" 285 17.0327213646896 39.1771062972805
"1427" 285.2 18.361022663351 42.0258030255452
"1428" 285.4 19.6421848548019 44.9520116745452
"1429" 285.6 20.8278663180003 47.5512132121123
"1430" 285.8 22.3550275250058 49.6153345830635
"1431" 286 24.3718573822842 50.8569499809055
"1432" 286.2 27.041189134686 52.3836675369055
"1433" 286.4 28.8729342865282 53.5998714715778
"1434" 286.6 29.218590396321 54.0159363911183
"1435" 286.8 29.0752141900789 53.9822121207805
"1436" 287 28.9428477571087 54.0844127190805
"1437" 287.2 28.9826446557468 55.0622389632805
"1438" 287.4 29.1942917985039 57.3468627345805
"1439" 287.6 29.5153272081059 60.5409953468393
"1440" 287.8 30.0245998200896 63.5318863572805
"1441" 288 31.409803235186 65.8855759227805
"1442" 288.2 33.2966540815667 67.8376416221477
"1443" 288.4 35.6801457300889 68.9353920772362
"1444" 288.6 38.1492723483021 69.9068409140305
"1445" 288.8 39.4890258962039 69.5770609177025
"1446" 289 39.7929294858039 69.4041146330905
"1447" 289.2 40.0588451267039 69.4842673047805
"1448" 289.4 40.0678898763944 69.3479532372805
"1449" 289.6 40.0876238757191 69.351257820735
"1450" 289.8 40.0876238757191 69.351257820735
"1451" 290 40.1402478739182 69.3261429864805
"1452" 290.2 40.1402478739182 69.3261429864805
"1453" 290.4 40.0419198030257 69.3954607142706
"1454" 290.6 40.1451813737494 69.5517358836441
"1455" 290.8 39.6491711701353 69.8771725581628
"1456" 291 40.283958896778 70.5868966507805
"1457" 291.2 41.980777785509 72.3339244379076
"1458" 291.4 44.53047739317 74.3458276578907
"1459" 291.6 47.6613051165372 76.4898783122805
"1460" 291.8 50.5288569526162 78.0419209739384
"1461" 292 52.6177919598505 79.0098003319788
"1462" 292.2 54.5380978812039 79.3675614834055
"1463" 292.4 57.4227911324857 80.063726005335
"1464" 292.6 60.340188849315 81.6670166912805
"1465" 292.8 62.8364864025313 83.2297918493424
"1466" 293 63.979486628903 85.5536451204221
"1467" 293.2 65.2429070148706 88.4198058812805
"1468" 293.4 65.2563231747888 91.2399924777805
"1469" 293.6 64.6294503458639 93.1941909494605
"1470" 293.8 64.6020394338608 93.2157446090746
"1471" 294 64.5537666634539 93.6952185474055
"1472" 294.2 64.3711322947039 96.5835039237805
"1473" 294.4 64.4680403271018 100.353561562066
"1474" 294.6 65.1416425749398 104.145076724724
"1475" 294.8 65.942757605965 108.177437576369
"1476" 295 66.5859653751592 111.68710260278
"1477" 295.2 67.4135004669056 113.959960317728
"1478" 295.4 67.4971499424002 115.883282747935
"1479" 295.6 67.3008089444463 117.616351466099
"1480" 295.8 66.7435872040813 119.15299836012
"1481" 296 66.591700568713 119.17892375258
"1482" 296.2 66.7161575894539 119.14662780428
"1483" 296.4 66.9864564552039 119.032857986406
"1484" 296.6 67.0302887037039 119.48426726378
"1485" 296.8 67.1972054479918 119.289572221917
"1486" 297 67.2491716462134 119.42065403228
"1487" 297.2 67.671977026339 119.761070784632
"1488" 297.4 68.2309792251146 119.637620589718
"1489" 297.6 68.4962339035373 119.208609927281
"1490" 297.8 68.9453692367911 119.28992592351
"1491" 298 70.0539240799607 119.681984064389
"1492" 298.2 72.1103134798584 120.282324168053
"1493" 298.4 73.4524022952511 119.955965376601
"1494" 298.6 75.0310838641162 119.032278513649
"1495" 298.8 76.5372727073091 118.171825855991
"1496" 299 78.1224608789925 116.326878822256
"1497" 299.2 79.2739697347083 113.837071782185
"1498" 299.4 79.8783556390253 110.848771087655
"1499" 299.6 79.4414942289754 107.38139559068
"1500" 299.8 77.6169301966776 105.030671454017
"1501" 300 75.125489176675 102.767656338115
"1502" 300.2 71.912253462312 101.770561205821
"1503" 300.4 68.4618715852687 101.665494306947
"1504" 300.6 64.6072256207366 102.010842151477
"1505" 300.8 60.6600019217039 102.565594347531
"1506" 301 56.778676061285 103.603309983632
"1507" 301.2 52.6148618549144 105.191378565175
"1508" 301.4 48.4346835502482 106.704763119696
"1509" 301.6 44.6289605203083 108.062096679054
"1510" 301.8 40.8034761565313 109.308964968537
"1511" 302 37.401312134315 110.66486360428
"1512" 302.2 33.8763920342219 112.323480528713
"1513" 302.4 30.2015049803908 112.751371499879
"1514" 302.6 26.7484523322039 111.54892441128
"1515" 302.8 23.4936084804744 109.57624574769
"1516" 303 20.7784042783105 107.401924638223
"1517" 303.2 18.0117071311874 105.209142677669
"1518" 303.4 15.7745818552859 102.114726544699
"1519" 303.6 13.9461889369817 99.7233877862805
"1520" 303.8 12.3480493250056 97.5471655216276
"1521" 304 11.1574780844985 94.542200762968
"1522" 304.2 9.55516077352321 91.2223518337511
"1523" 304.4 7.36118534812194 88.7997472038461
"1524" 304.6 5.53601336893362 86.2764411442535
"1525" 304.8 5.21246616654018 84.0843483574575
"1526" 305 5.1099323227039 83.6952438659098
"1527" 305.2 4.93680140606231 83.8039997796964
"1528" 305.4 4.92332485540565 83.8139847163594
"1529" 305.6 4.66065177557891 84.0724939516555
"1530" 305.8 4.52965769347913 84.4065307563722
"1531" 306 4.71828665690301 84.7632647927584
"1532" 306.2 4.84071338191694 84.7199128282979
"1533" 306.4 5.46909111041299 84.9769806855532
"1534" 306.6 5.9225611222142 84.8596509389815
"1535" 306.8 6.5417857737039 84.6780429822805
"1536" 307 6.12486287130492 85.2083015273714
"1537" 307.2 6.32262453120391 85.2212021127805
"1538" 307.4 6.5271750242039 85.0303624182805
"1539" 307.6 6.5417857737039 85.0597223712805
"1540" 307.8 6.52634012423248 85.0586038968805
"1541" 308 6.51256427470391 84.9936624770305
"1542" 308.2 6.51256427470391 84.9936624770305
"1543" 308.4 6.5614901789929 84.868747998097
"1544" 308.6 6.46664477627532 84.9695453727805
"1545" 308.8 6.42544091657426 85.1013156380305
"1546" 309 6.42544091657426 85.1013156380305
"1547" 309.2 6.52691642686761 85.0267249019796
"1548" 309.4 6.52691642686761 85.0267249019796
"1549" 309.6 6.52691642686761 85.0267249019796
"1550" 309.8 6.50948832744074 85.0326803093068
"1551" 310 6.40814433102959 85.1068599105007
"1552" 310.2 6.50948832744074 85.0326803093068
"1553" 310.4 6.50948832744074 85.0326803093068
"1554" 310.6 6.50674583463752 85.0132141271477
"1555" 310.8 6.52430505555211 84.9899924829055
"1556" 311 6.60909958390032 84.7514428647805
"1557" 311.2 6.62776938801806 84.7294878556787
"1558" 311.4 6.50985858035204 84.7903176173638
"1559" 311.6 6.45295758869063 84.8983725410769
"1560" 311.8 6.45295758869063 84.8983725410769
"1561" 312 6.93032827146939 84.6619339815194
"1562" 312.2 7.97902213241441 83.7972443922805
"1563" 312.4 9.84842908159863 82.993708836491
"1564" 312.6 11.9739015855158 82.7012292660695
"1565" 312.8 13.3694332900524 83.4772505610987
"1566" 313 14.0870844102302 84.4835976795173
"1567" 313.2 15.432119895935 85.9943064213981
"1568" 313.4 17.5782377460213 87.4713233803066
"1569" 313.6 19.645909163498 88.0817826315452
"1570" 313.8 22.1365491459929 88.8010961985282
"1571" 314 24.8790661664471 89.3264377031994
"1572" 314.2 27.6453065631945 88.5521848178599
"1573" 314.4 29.5217117372992 87.8975715426805
"1574" 314.6 30.0861373097268 88.499954662253
"1575" 314.8 30.8217754954407 89.8070207366226
"1576" 315 31.1380085069872 90.0695090181805
"1577" 315.2 31.656804708351 89.5673386848099
"1578" 315.4 32.5292154784149 88.4754431418585
"1579" 315.6 33.5669760363646 86.629169144593
"1580" 315.8 33.5622024184724 84.8256583015305
"1581" 316 33.9826174098835 81.7443280669795
"1582" 316.2 35.0890625176505 78.2351010632611
"1583" 316.4 35.7007832341761 75.6370804181972
"1584" 316.6 36.6295693940584 73.1345101886714
"1585" 316.8 36.4876018305999 71.4096697671122
"1586" 317 36.1737140096585 70.5425601560987
"1587" 317.2 36.1398842965304 70.5825692200662
"1588" 317.4 36.2500534280986 70.5991728884384
"1589" 317.6 36.5223479977277 71.1254886774805
"1590" 317.8 37.1694077897437 71.1680476182008
"1591" 318 38.0728085104583 71.5165426479647
"1592" 318.2 38.5556077281468 72.0960448380805
"1593" 318.4 38.1644903397614 72.8940491029708
"1594" 318.6 37.8826783511753 74.0008067412805
"1595" 318.8 37.3027806853059 76.3661803697091
"1596" 319 36.7056781164539 79.4519713482805
"1597" 319.2 35.4121049732217 81.9501887776555
"1598" 319.4 32.9289221501115 84.2206198489864
"1599" 319.6 30.0250717200735 85.765382459037
"1600" 319.8 27.0759050121745 85.9788040372511
"1601" 320 24.6292355128345 85.7056413372805
"1602" 320.2 22.1642189890827 86.0063584316441
"1603" 320.4 19.8370460062217 87.2937002236555
"1604" 320.6 18.0859824661456 89.5574225046055
"1605" 320.8 15.6049079805005 91.8610301276788
"1606" 321 13.6024923795344 94.1672793171449
"1607" 321.2 13.3291430414312 95.0533165551532
"1608" 321.4 13.2340217025811 95.1974050900436
"1609" 321.6 13.2361876821122 94.9486438742305
"1610" 321.8 13.1718192134817 94.5231420368638
"1611" 322 12.7128474760731 93.8457569045515
"1612" 322.2 11.2999328921235 92.4940818987805
"1613" 322.4 9.12715789772889 90.4925370076555
"1614" 322.6 7.33740749647663 88.0935032998673
"1615" 322.8 6.0563562170401 85.3239619482805
"1616" 323 4.7300528357039 81.7539435253063
"1617" 323.2 3.44117600481103 78.436693687843
"1618" 323.4 2.10888437540388 75.6501243434441
"1619" 323.6 1.34221850164025 74.4391597365259
"1620" 323.8 1.54533500051456 74.4479521743484
"1621" 324 2.14572117414331 74.6292283615532
"1622" 324.2 3.14840506506369 73.6559873555796
"1623" 324.4 4.75580737719541 70.7263426045771
"1624" 324.6 5.33152869012056 67.4274394862805
"1625" 324.8 5.62548305506105 63.3501342672805
"1626" 325 5.24253176627937 60.2303424960069
"1627" 325.2 4.29283304877937 56.5899853046956
"1628" 325.4 3.34771359134278 53.1957459723638
"1629" 325.6 1.7056276892039 50.0810083659055
"1630" 325.8 1.18694608195391 49.8167687889055
"1631" 326 1.44854067140602 49.9414705041741
"1632" 326.2 2.3860237284198 49.9145240869623
"1633" 326.4 3.52949030603409 48.2542514788937
"1634" 326.6 5.27857041272726 46.217876512701
"1635" 326.8 7.18570237666819 43.4142018954055
"1636" 327 8.77410970459223 40.3747290495426
"1637" 327.2 9.8546271153339 36.6789238202305
"1638" 327.4 10.7272591923524 33.5667251983399
"1639" 327.6 11.433705984736 31.8083096355557
"1640" 327.8 11.434361603798 31.4126930029934
"1641" 328 11.310242563491 31.4353670261023
"1642" 328.2 11.1587826157039 31.2906384459055
"1643" 328.4 10.9576516598209 31.4218992996103
"1644" 328.6 10.7774891852039 31.671331277345
"1645" 328.8 10.7652350082039 31.6508108800869
"1646" 329 10.7652350082039 31.6508108800869
"1647" 329.2 11.1467128661169 32.1792557190414
"1648" 329.4 11.6802969192855 32.4302090706376
"1649" 329.6 12.3143134708969 32.4546704421489
"1650" 329.8 12.7335922235764 32.4800763457511
"1651" 330 12.8042838188265 32.4001538395824
"1652" 330.2 12.9632101789539 32.6705562369055
"1653" 330.4 13.2773412932039 33.1032819078259
"1654" 330.6 14.6617098083289 33.5403448445305
"1655" 330.8 16.7535969761284 34.7226369141578
"1656" 331 18.4323059317939 35.4460993937605
"1657" 331.2 19.9079650662948 36.2839434828259
"1658" 331.4 22.1592854892515 37.2832495194805
"1659" 331.6 24.4703560768302 37.3364533130987
"1660" 331.8 27.1648586929539 37.0231692691555
"1661" 332 29.8590809007539 36.9651833619805
"1662" 332.2 32.3032681234188 37.7281854302711
"1663" 332.4 34.1742304808613 39.4906286525305
"1664" 332.6 34.8086239148643 41.7152913805541
"1665" 332.8 34.2404868615304 43.2184938413519
"1666" 333 33.0525772296756 44.2646216391578
"1667" 333.2 30.4882776907084 46.1175800259562
"1668" 333.4 27.8250739953604 48.1915358253935
"1669" 333.6 25.5827232470967 50.710412358343
"1670" 333.8 23.3828080004782 53.8506119774663
"1671" 334 20.8480369102304 56.650720061369
"1672" 334.2 18.2442655857289 59.5319772366055
"1673" 334.4 16.1281183283897 62.1664938864752
"1674" 334.6 13.6314662387124 64.4836203946618
"1675" 334.8 10.9980643712039 66.0394490905008
"1676" 335 6.89471094697113 68.592585283927
"1677" 335.2 3.43977250916942 70.4614981542029
"1678" 335.4 1.27781469068634 72.2196362592805
"1679" 335.6 1.27781469068634 72.2196362592805
"1680" 335.8 1.3111374527039 72.0935664004896
"1681" 336 1.46971100002959 71.9441734586566
"1682" 336.2 2.15552304509498 72.1881445605181
"1683" 336.4 2.79266745200391 72.3177823878805
"1684" 336.6 3.50599671092612 72.7815531375305
"1685" 336.8 4.9625652803332 74.1993238947546
"1686" 337 6.88500556195843 77.0692777079987
"1687" 337.2 8.0539983469539 79.6305777290305
"1688" 337.4 9.55922879212425 82.9697094338292
"1689" 337.6 11.5195353033584 86.4898189910441
"1690" 337.8 13.3017372235617 88.9096472174181
"1691" 338 14.8475098394706 90.7565319183805
"1692" 338.2 16.8893620820956 93.3392291172805
"1693" 338.4 18.9623203986561 96.3694315708196
"1694" 338.6 19.8675720364271 99.020117880343
"1695" 338.8 19.5873748958499 99.8176456491566
"1696" 339 19.7459433989422 99.9989993907665
"1697" 339.2 20.3191814133335 101.499393091364
"1698" 339.4 21.8167810009725 104.054641385322
"1699" 339.6 24.3133274155372 105.18433904428
"1700" 339.8 26.2254977699114 105.038062465026
"1701" 340 27.1129520828881 104.588726898333
"1702" 340.2 28.6208546681277 105.407567893281
"1703" 340.4 30.6283368619289 106.97154462773
"1704" 340.6 33.0965710804798 108.158918497074
"1705" 340.8 35.3006110395372 109.333879068281
"1706" 341 37.46188137708 111.399757373767
"1707" 341.2 38.5740118275169 113.302720637585
"1708" 341.4 40.4211671584224 115.127028188516
"1709" 341.6 42.3980129588165 115.473195126226
"1710" 341.8 43.8074672342699 114.14075581778
"1711" 342 45.9667969745256 112.469663884202
"1712" 342.2 48.8478750759312 110.246679737446
"1713" 342.4 51.8847331206543 109.036223809037
"1714" 342.6 54.5523463807163 107.552843388636
"1715" 342.8 55.532150659686 105.67565222603
"1716" 343 54.9338404676611 104.62603390628
"1717" 343.2 54.2203140795789 103.497772855281
"1718" 343.4 53.2434011957805 102.24508152728
"1719" 343.6 51.3634255273456 100.645208755055
"1720" 343.8 48.7019015221031 98.8206583256922
"1721" 344 46.016679833369 98.0699525534181
"1722" 344.2 43.0884780651049 98.0440889123795
"1723" 344.4 41.2318063497214 99.6369390357805
"1724" 344.6 39.6223169442741 101.833269554938
"1725" 344.8 37.8439545584327 104.828425640399
"1726" 345 35.1000050464022 107.779958396966
"1727" 345.2 31.5602591675372 110.165744403281
"1728" 345.4 28.9940502384073 112.002704325162
"1729" 345.6 26.2616906056183 113.447887377389
"1730" 345.8 23.725836135642 112.94300954468
"1731" 346 22.0014702015487 111.314354135444
"1732" 346.2 19.7290135724188 109.552717211991
"1733" 346.4 18.4223757487127 107.645510075149
"1734" 346.6 17.6169815345259 105.038672761458
"1735" 346.8 17.1678312117901 101.989531821427
"1736" 347 16.0711822475948 99.1303463921986
"1737" 347.2 14.4546537529146 96.9509886247598
"1738" 347.4 12.0048994343096 94.4997827065976
"1739" 347.6 9.57119995661853 92.3121081598903
"1740" 347.8 7.15845600260059 90.9324409039995
"1741" 348 6.4395105272039 89.5860484587805
"1742" 348.2 6.93598668843162 88.0901927675676
"1743" 348.4 7.48976557949801 85.5784148742805
"1744" 348.6 8.28102156418485 82.6522062252805
"1745" 348.8 9.17464283360389 79.8832957487168
"1746" 349 9.2886066797039 76.7361756957805
"1747" 349.2 8.96730673976464 73.6916583265141
"1748" 349.4 8.70842709955843 70.8374942294168
"1749" 349.6 7.80362323052207 68.1622686937896
"1750" 349.8 5.54338455787058 66.4226766502805
"1751" 350 2.55010220158922 65.4206073879502
"1752" 350.2 1.45042659793723 65.0513338296805
"1753" 350.4 1.43233709855628 65.0476987878805
"1754" 350.6 1.63243739264313 65.0628504574394
"1755" 350.8 1.91713568196581 64.9604577846805
"1756" 351 2.18330974428553 64.8651677603519
"1757" 351.2 2.33319416772771 64.2479895918805
"1758" 351.4 2.29771767379613 62.8345229983679
"1759" 351.6 1.69497401769347 60.2404696024367
"1760" 351.8 1.78696588229667 57.9256775605795
"1761" 352 1.58417583398515 55.1712902172805
"1762" 352.2 1.3257482022039 53.2712818302805
"1763" 352.4 1.39747369974936 53.0720535777805
"1764" 352.6 1.51360069577534 52.9147681152805
"1765" 352.8 1.9521840870164 52.952778768718
"1766" 353 2.91904320213459 52.3975013902904
"1767" 353.2 4.40228071196495 51.6145787427938
"1768" 353.4 5.51458655885608 50.0534674534718
"1769" 353.6 6.68802981776464 47.6268798646169
"1770" 353.8 7.02501285579106 45.1145635639961
"1771" 354 6.64378534568503 42.8243220580258
"1772" 354.2 5.86777271343624 40.6057878774623
"1773" 354.4 5.37419631366043 39.9787910594761
"1774" 354.6 5.38950655190052 39.9684426441906
"1775" 354.8 5.53624152478167 40.3197211030805
"1776" 355 5.89968178251968 40.6875618241752
"1777" 355.2 6.90504911421371 40.7610223051334
"1778" 355.4 6.92696650609771 40.7924481024752
"1779" 355.6 7.03895338742408 40.6639717895099
"1780" 355.8 7.39533633320391 40.8398447722482
"1781" 356 7.59043253732271 40.8639816355577
"1782" 356.2 7.6209357317739 40.8773970992305
"1783" 356.4 7.72525648320391 40.8436331532805
"1784" 356.6 7.99222182843689 40.7119409369115
"1785" 356.8 8.48584248076049 40.2785925483748
"1786" 357 9.2904872712237 40.1119598691122
"1787" 357.2 9.53164785687058 40.3022103640869
"1788" 357.4 10.6373707168807 40.8216873298259
"1789" 357.6 13.0602673006325 41.2272698724805
"1790" 357.8 14.9370089548544 41.356719710562
"1791" 358 15.2135012592039 41.1230262544095
"1792" 358.2 15.5759998216835 40.9401015702805
"1793" 358.4 15.6598864252621 40.8008759401737
"1794" 358.6 16.1095121220257 40.0968438537062
"1795" 358.8 16.72110860526 38.9873707042618
"1796" 359 16.9840441663554 36.9547739240987
"1797" 359.2 17.2858612966518 34.584458173093
"1798" 359.4 17.3073671552908 31.7975763300413
"1799" 359.6 17.728454474214 29.6296139331896
"1800" 359.8 17.6359585650986 27.8510813204384
"1801" 360 17.3668602603978 27.2619585685662
"1802" 360.2 16.9399529508831 27.276288079705
"1803" 360.4 16.3458823920777 27.3272229459601
"1804" 360.6 15.5791853134415 27.694153213132
"1805" 360.8 13.9328196237137 27.9036656325452
"1806" 361 12.6916937507456 28.7598716638742
"1807" 361.2 12.0503305501939 29.4499161925705
"1808" 361.4 12.0763081676383 29.4522679544623
"1809" 361.6 12.0850462696494 29.477843031033
"1810" 361.8 12.0436732562138 29.4665060194785
"1811" 362 12.4376076903618 28.8956775429647
"1812" 362.2 12.3664474695372 28.4865656228934
"1813" 362.4 12.8894643433197 28.2809728427857
"1814" 362.6 13.5389564116096 28.2232850542993
"1815" 362.8 14.0105087031139 28.5949543612105
"1816" 363 15.7465579587039 29.0262520707805
"1817" 363.2 17.5030483485944 30.1222171734805
"1818" 363.4 18.9429724993182 32.0960448708805
"1819" 363.6 20.8646640200417 34.5468489990643
"1820" 363.8 22.3156060688077 37.1027319719786
"1821" 364 23.2095302105922 40.1968590430183
"1822" 364.2 23.5806032977549 43.2068097784233
"1823" 364.4 22.6314380189654 45.4402166206658
"1824" 364.6 21.7895923222913 47.6266374405426
"1825" 364.8 20.4018735588265 50.6307457877616
"1826" 365 18.445701682125 53.4470368371489
"1827" 365.2 16.0264691596513 56.7381845510699
"1828" 365.4 13.2773412932039 59.7514428852805
"1829" 365.6 10.4539996821954 62.018877221628
"1830" 365.8 9.04590589634278 62.5362887976138
"1831" 366 8.66499920325698 62.659637167838
"1832" 366.2 8.82239094565843 62.8673346245714
"1833" 366.4 9.27743375361565 63.3399775328393
"1834" 366.6 9.51273557703391 63.9842673092905
"1835" 366.8 9.97450019789834 64.0559382167805
"1836" 367 10.7645604663507 63.6207614618401
"1837" 367.2 12.5070301112317 64.1654943376971
"1838" 367.4 15.3333557096863 65.70765019257
"1839" 367.6 18.4057143677039 67.9240691006226
"1840" 367.8 21.4565164425048 70.2087826051389
"1841" 368 24.3513071789434 72.0902715363981
"1842" 368.2 27.2105482401191 74.1614571055771
"1843" 368.4 29.4563112395373 76.4735672272805
"1844" 368.6 31.6294503031005 77.1507584803839
"1845" 368.8 32.9019155916239 76.6369390546405
"1846" 369 33.5658564192913 75.9524359795329
"1847" 369.2 34.0651909984817 74.7429611087805
"1848" 369.4 34.0687084011391 73.1703006633638
"1849" 369.6 34.413413861565 70.8943606030305
"1850" 369.8 34.2200974115139 68.3583131072305
"1851" 370 33.6331477664114 66.0707572974975
"1852" 370.2 31.7750766736994 64.5104003120913
"1853" 370.4 30.7517976952039 64.0073369573159
"1854" 370.6 28.408647231142 63.6661898928115
"1855" 370.8 25.5934341348881 63.7691206642279
"1856" 371 22.8985198389539 64.8160347777805
"1857" 371.2 20.2083500465812 66.4920449249786
"1858" 371.4 17.6328561010487 68.6978761498581
"1859" 371.6 15.1597798225342 71.164338186718
"1860" 371.8 13.0251523900694 73.7709438039276
"1861" 372 11.863168076893 76.0481905786334
"1862" 372.2 11.4008676203505 77.7068258660822
"1863" 372.4 11.1668996987594 78.6233682302805
"1864" 372.6 11.8008285701473 80.9418504726862
"1865" 372.8 12.9441136730284 83.3352114477015
"1866" 373 14.5565935827595 84.0321240162805
"1867" 373.2 16.3060168395584 84.3732332884078
"1868" 373.4 18.363505535815 84.5994779228638
"1869" 373.6 19.4253908854407 85.2603487167805
"1870" 373.8 21.5462697817815 86.1695792152891
"1871" 374 23.3083100112511 86.3213694082144
"1872" 374.2 25.8657615348246 86.7618403361512
"1873" 374.4 26.8763604725635 88.0325463842542
"1874" 374.6 26.617216492945 88.537566089593
"1875" 374.8 26.6235498187791 88.6915225751212
"1876" 375 26.6730916242565 88.2836512454384
"1877" 375.2 26.7033677337468 87.8866664172805
"1878" 375.4 26.8275069232485 87.569736210343
"1879" 375.6 27.0635132214221 87.3850306488805
"1880" 375.8 26.9769591892489 87.4180407581994
"1881" 376 26.455461550195 87.7457683368911
"1882" 376.2 26.1359035512794 88.874300415771
"1883" 376.4 25.7482421664325 91.3108757928805
"1884" 376.6 24.6932069025372 93.1402338802805
"1885" 376.8 22.3253799835675 94.9479604262888
"1886" 377 19.5196852957985 95.980037862794
"1887" 377.2 17.6906470980568 95.6742089088099
"1888" 377.4 14.9920266840663 95.6363087428218
"1889" 377.6 11.9864886674757 96.0443354665038
"1890" 377.8 10.4744466999336 96.3926642292805
"1891" 378 11.2098555896198 96.5480381398469
"1892" 378.2 12.2883446977384 96.9256992380563
"1893" 378.4 13.1089041621756 97.4548851703654
"1894" 378.6 14.3279989734652 97.8162251936589
"1895" 378.8 15.8748078709817 98.3532566462805
"1896" 379 17.9743257977208 99.5334327607974
"1897" 379.2 20.2920125100487 100.805009579703
"1898" 379.4 22.5702609751874 102.452218826545
"1899" 379.6 25.1524358258462 104.131756881037
"1900" 379.8 28.0734876986241 106.486320003928
"1901" 380 30.8376834922648 108.86196392035
"1902" 380.2 33.7969606797039 111.090398765369
"1903" 380.4 36.0701105132039 112.78144150257
"1904" 380.6 38.6721169108853 114.186354682838
"1905" 380.8 41.5623868345964 113.917812249439
"1906" 381 44.5765708015403 112.940427645832
"1907" 381.2 47.7930581909758 111.268116205833
"1908" 381.4 50.531069135977 109.635976810633
"1909" 381.6 53.1646874282039 107.680832158955
"1910" 381.8 54.8223433714766 105.527734564355
"1911" 382 56.8660773015372 102.98234256928
"1912" 382.2 59.3124037928206 100.855132419005
"1913" 382.4 61.6843482866493 99.7826711661259
"1914" 382.6 64.854444315293 99.7030716031815
"1915" 382.8 67.9392860475967 100.42756062728
"1916" 383 71.0157484940401 102.071790310436
"1917" 383.2 72.6510981502409 104.47154462978
"1918" 383.4 73.5515532305372 107.58859297328
"1919" 383.6 73.2474235221949 109.741219289218
"1920" 383.8 73.2085105422766 110.160880734299
"1921" 384 72.6335111369539 110.76016694378
"1922" 384.2 71.0615960183332 112.808168295841
"1923" 384.4 69.0230991273105 115.561103707994
"1924" 384.6 67.0436178085109 118.322488772702
"1925" 384.8 63.8607724621691 120.08333795695
"1926" 385 61.8742880301493 119.966571218971
"1927" 385.2 60.3518716509985 118.792473371218
"1928" 385.4 58.8268566784022 116.33541230453
"1929" 385.6 56.360914836066 113.038492065065
"1930" 385.8 53.9787149003467 109.581451183633
"1931" 386 50.8100895734367 107.158655270729
"1932" 386.2 47.2238830138594 105.405429633398
"1933" 386.4 43.0656878458395 103.900103736645
"1934" 386.6 38.9948463865667 102.404959029457
"1935" 386.8 35.1395800266993 101.918261255354
"1936" 387 30.9905790870325 101.703460299081
"1937" 387.2 26.5970797022489 102.159117700929
"1938" 387.4 22.5084128273039 101.80106117141
"1939" 387.6 18.7068383513015 100.656302282012
"1940" 387.8 15.485187884315 97.9976749932805
"1941" 388 13.2591070778279 94.5575497269685
"1942" 388.2 11.9240206207664 90.745853983093
"1943" 388.4 10.3070766836435 87.2290685537201
"1944" 388.6 8.28605516401259 83.9067697821674
"1945" 388.8 5.90394272585964 81.3350994812723
"1946" 389 3.98612217366224 78.8163283658305
"1947" 389.2 3.38702756971717 76.7108429929708
"1948" 389.4 3.7803541182039 75.6094874994055
"1949" 389.6 4.0725691082039 73.7708204427805
"1950" 389.8 3.68286292242514 71.5395939260769
"1951" 390 2.46060038319528 68.3392291377805
"1952" 390.2 1.83626497885095 64.9490180943099
"1953" 390.4 2.35386788130594 61.9869935922805
"1954" 390.6 3.55375933648459 58.8173328016752
"1955" 390.8 5.00897335994264 55.4945142043616
"1956" 391 5.50157798850478 52.1583874297761
"1957" 391.2 5.3416588097739 49.5796871684305
"1958" 391.4 3.95686377883016 46.7126581014623
"1959" 391.6 3.0130727781247 45.126697980033
"1960" 391.8 2.89143611862391 44.8812138898405
"1961" 392 2.97974788753725 44.9685487005708
"1962" 392.2 2.96401734826772 44.9512155139507
"1963" 392.4 3.07486364234674 44.8023334827805
"1964" 392.6 3.4004746312039 45.1129157306923
"1965" 392.8 3.50407812765846 45.2129279770078
"1966" 393 3.5287456268143 45.2228417273714
"1967" 393.2 3.82352224172663 45.3473832163146
"1968" 393.4 4.10651327370897 45.2283493664623
"1969" 393.6 4.68622058720391 44.4108674427805
"1970" 393.8 5.56148718460956 43.0439677441484
"1971" 394 6.77794861562207 41.0665018874168
"1972" 394.2 7.42870166661974 39.1596508985379
"1973" 394.4 7.4803803215839 38.0720535900805
"1974" 394.6 8.05579023132653 37.1963514447522
"1975" 394.8 8.36399434342087 36.7282540808843
"1976" 395 8.758584347842 35.9600943042805
"1977" 395.2 8.9282537083908 35.7591478346823
"1978" 395.4 9.59138191439201 34.3111889570825
"1979" 395.6 10.9428091730948 31.4967586613987
"1980" 395.8 12.2232612752219 28.9248147556859
"1981" 396 12.8287601968528 25.9362731874933
"1982" 396.2 12.4139788227494 24.2205615820078
"1983" 396.4 12.1377028322039 24.6369390972805
"1984" 396.6 12.6147607926225 25.3869834779898
"1985" 396.8 12.6630680801826 25.9240919303975
"1986" 397 13.7767334277994 26.5453360422805
"1987" 397.2 15.8938943952506 27.5512574226356
"1988" 397.4 17.4422018506766 29.2205615779078
"1989" 397.6 18.9151789133534 31.7247610219814
"1990" 397.8 20.2824584388002 33.9933365964364
"1991" 398 21.7141193544857 36.0075150768532
"1992" 398.2 23.8831658897174 38.3808356543345
"1993" 398.4 26.1430710887699 40.5054397324031
"1994" 398.6 28.8168975044095 42.0301045249814
"1995" 398.8 31.2997008014539 41.7464517080305
"1996" 399 32.5185956866284 40.7862981507239
"1997" 399.2 32.9588975146739 39.4575497721505
"1998" 399.4 32.7709769504291 39.3058064258751
"1999" 399.6 32.8287089091759 39.1514571705609
"2000" 399.8 32.8393259237658 39.1334857956805
"2001" 400 32.793170292012 38.5277556484623
"2002" 400.2 32.3580272652365 36.771854454074
"2003" 400.4 31.5941391663778 34.4942241871066
"2004" 400.6 30.3829826592815 32.2816437526882
"2005" 400.8 29.2285915968447 30.0397405454552
"2006" 401 27.7163796990801 27.8903015082805
"2007" 401.2 25.6614125694039 25.4184730842805
"2008" 401.4 23.2375148602478 24.1983426064121
"2009" 401.6 21.8716445386989 24.5802540395082
"2010" 401.8 20.6035885424896 25.2873519336376
"2011" 402 19.5023476037605 26.4229105778843
"2012" 402.2 17.9727886460327 28.1889644021183
"2013" 402.4 15.6049079805005 30.5497350556873
"2014" 402.6 13.3244060084074 32.6826055096522
"2015" 402.8 10.8420424390432 35.109267332968
"2016" 403 7.9809445994539 37.3571387345305
"2017" 403.2 6.77469830985095 38.7815282190452
"2018" 403.4 6.85134249441885 38.7412410048132
"2019" 403.6 6.9764555713289 38.2526173010305
"2020" 403.8 7.12561939658144 37.6607745749948
"2021" 404 7.59531407275708 37.4841049142592
"2022" 404.2 8.3844935006439 37.2323589342805
"2023" 404.4 9.03804786912943 35.8152726921422
"2024" 404.6 9.87317851164078 33.4563269207756
"2025" 404.8 11.5105433017794 30.7690145639503
"2026" 405 12.2047403887333 28.5472818571334
"2027" 405.2 12.8974618062039 26.6240328235176
"2028" 405.4 14.1982612616887 24.8451278549169
"2029" 405.6 16.4462505180928 23.4788520622805
"2030" 405.8 19.0405580148976 21.3221739531724
"2031" 406 21.2727293639303 18.7425130614975
"2032" 406.2 22.0590234767252 16.9383846127698
"2033" 406.4 22.4687732286604 15.2111176645848
"2034" 406.6 22.4798151580578 13.3066363361794
"2035" 406.8 22.3989713560491 13.2410830542805
"2036" 407 22.364570819305 13.8126831665389
"2037" 407.2 23.0630368783239 14.6216719299205
"2038" 407.4 24.1325768226661 14.936521418356
"2039" 407.6 26.5731233382039 15.6674734557805
"2040" 407.8 28.9077993520581 16.3632431753117
"2041" 408 30.9652537878991 17.6831041338805
"2042" 408.2 33.2286119504439 19.2667100940505
"2043" 408.4 35.2822123179446 20.8272133441138
"2044" 408.6 35.9422664550789 21.9138034565305
"2045" 408.8 37.0324718802706 24.1643836632805
"2046" 409 38.3055551867039 26.7104857779055
"2047" 409.2 40.1221583745372 30.0595372635237
"2048" 409.4 42.2824500549194 31.5400714948839
"2049" 409.6 44.572707266351 32.1470423690746
"2050" 409.8 46.8832458098302 31.904268877735
"2051" 410 48.1032455014134 30.8165101572805
"2052" 410.2 49.1263289177534 29.3718266527129
"2053" 410.4 49.6884317452794 27.4563255273465
"2054" 410.6 49.6575172148908 25.4851155172805
"2055" 410.8 49.4410335556325 24.5782191912805
"2056" 411 49.052079068943 24.6286417192587
"2057" 411.2 48.9429339541214 24.514959086363
"2058" 411.4 48.8593865755372 24.7718762550078
"2059" 411.6 47.7514047384539 24.3735803188705
"2060" 411.8 45.9209070143313 23.7276440823099
"2061" 412 43.1092774073139 22.5109849005505
"2062" 412.2 41.048531158625 22.6803300189331
"2063" 412.4 39.1724596570372 23.8922900932511
"2064" 412.6 37.2754973469539 25.6388474934055
"2065" 412.8 35.2336451043289 27.7674440859055
"2066" 413 33.347049143774 30.4798441363646
"2067" 413.2 32.0760504863347 33.7794089478132
"2068" 413.4 31.8991104892746 36.6887549560078
"2069" 413.6 31.373757247449 40.0612767586334
"2070" 413.8 30.7704192386843 43.324261339104
"2071" 414 30.2129890350712 46.377085519709
"2072" 414.2 29.796566752165 49.6202637636688
"2073" 414.4 29.0577405234471 53.0703343012535
"2074" 414.6 28.0926412862039 56.4447781786555
"2075" 414.8 27.2569064148039 60.0604214382805
"2076" 415 26.8114790947529 63.3961068547511
"2077" 415.2 26.3904889694539 66.3647722985305
"2078" 415.4 26.0909686047039 68.7869684210305
"2079" 415.6 25.1204360406946 71.8167524597805
"2080" 415.8 23.3088491623012 74.3565904785194
"2081" 416 21.1573193244251 76.021793476546
"2082" 416.2 18.8103686038561 77.5011939493848
"2083" 416.4 16.9109711688561 78.3209748979327
"2084" 416.6 15.7130391804392 79.1689808769275
"2085" 416.8 15.0203177629686 79.9644135531628
"2086" 417 14.1395025636995 82.406603835837
"2087" 417.2 13.3435588184608 85.1103615562713
"2088" 417.4 13.9373339372847 85.987081694826
"2089" 417.6 14.8076105474397 86.8038697678937
"2090" 417.8 16.1035136835573 87.8180393350219
"2091" 418 18.32240746266 89.0503580882542
"2092" 418.2 21.0467026273256 90.1298032984718
"2093" 418.4 23.808653804095 89.6244683312706
"2094" 418.6 25.295652496965 87.8774983915017
"2095" 418.8 25.2901341273926 86.5014068558559
"2096" 419 25.1073936361508 86.1818961501035
"2097" 419.2 25.1702020644316 86.7977734503597
"2098" 419.4 26.2899404478948 87.7042534105896
"2099" 419.6 27.3956450100561 89.8510113969414
"2100" 419.8 26.8607990662233 91.5197671755426
"2101" 420 25.869126490736 93.5598328008309
"2102" 420.2 24.871114264096 96.1793728060158
"2103" 420.4 23.5548081414948 99.6542880989168
"2104" 420.6 23.060109366681 101.876241506106
"2105" 420.8 23.2500998645437 102.395776949475
"2106" 421 23.9320564285849 102.499534453281
"2107" 421.2 24.8898642320142 102.644309393936
"2108" 421.4 25.5622575846615 103.123806674272
"2109" 421.6 27.1069195139022 103.874896389505
"2110" 421.8 29.3044882447328 105.23753205371
"2111" 422 32.0650017838849 106.875686068539
"2112" 422.2 35.446022784561 107.904387229655
"2113" 422.4 39.2990861527039 108.203906412517
"2114" 422.6 42.1885234896641 107.664028132758
"2115" 422.8 44.4856389684561 107.399472555307
"2116" 423 44.4518551575617 107.440356635657
"2117" 423.2 44.2456365667595 107.546184152281
"2118" 423.4 43.6067761845341 107.915060878337
"2119" 423.6 42.5894564567696 109.196272823917
"2120" 423.8 40.8265847621955 111.246086502045
"2121" 424 38.7194424527125 112.79829727716
"2122" 424.2 36.6758642897715 113.943039017172
"2123" 424.4 34.541015771414 114.318765952986
"2124" 424.6 31.7891609097039 114.015976017531
"2125" 424.8 28.4150600104644 113.250705141751
"2126" 425 24.92585830608 112.021253016033
"2127" 425.2 22.586012141315 110.75294346328
"2128" 425.4 21.3918162368268 108.31858087574
"2129" 425.6 20.2651244882828 105.372174065228
"2130" 425.8 18.6022607109778 101.792597845828
"2131" 426 16.456836831456 98.1984246999275
"2132" 426.2 13.8641470048299 95.2817599913781
"2133" 426.4 10.7026025479817 92.9184031242805
"2134" 426.6 8.24477853179682 92.4610287532097
"2135" 426.8 8.01954025189415 92.1975686439884
"2136" 427 8.88395244355173 91.2449709045935
"2137" 427.2 9.16967244779267 90.5568933843833
"2138" 427.4 9.54305426061899 88.9859236333088
"2139" 427.6 9.92819969353041 86.2080560432091
"2140" 427.8 9.37191358474775 82.8798746327542
"2141" 428 7.80183696334184 81.3064573450994
"2142" 428.2 5.19565733968177 80.6796330998292
"2143" 428.4 2.7366075665437 80.4510648945426
"2144" 428.6 2.86259217173488 80.507370720723
"2145" 428.8 4.02576299033663 80.0851590072274
"2146" 429 5.32568911871845 77.7978372972222
"2147" 429.2 6.47207162608961 75.0949543230805
"2148" 429.4 8.50171345663245 72.0036720111628
"2149" 429.6 10.1808446344644 69.8386838802805
"2150" 429.8 11.9372108807317 68.5371369691138
"2151" 430 13.8612301343335 67.0598963709472
"2152" 430.2 15.0338780664261 65.1373631522805
"2153" 430.4 16.5877196799182 62.3345944644055
"2154" 430.6 17.3583323535468 58.8972080622805
"2155" 430.8 18.0440983175789 55.3841498765305
"2156" 431 17.7212145373548 51.9450191555446
"2157" 431.2 16.5028634828221 48.7382576063168
"2158" 431.4 14.6758356878234 45.8083232588026
"2159" 431.6 13.0194414579929 44.4142344098676
"2160" 431.8 11.6334380264517 44.2545841531389
"2161" 432 9.25993652974162 43.9945654676956
"2162" 432.2 6.21682255206596 43.7823282190736
"2163" 432.4 4.21399013638314 44.0665804467522
"2164" 432.6 4.06340157910586 44.0576844787511
"2165" 432.8 4.31301122497564 44.0071680890305
"2166" 433 5.13438001246132 43.8153836435676
"2167" 433.2 5.80371222790915 43.4396711027542
"2168" 433.4 6.10263626514729 43.1411879658748
"2169" 433.6 6.84889521707767 42.2720091191349
"2170" 433.8 8.35235502369063 41.0761743739442
"2171" 434 10.3770439924561 38.9548946115935
"2172" 434.2 12.124715499315 37.0561992162805
"2173" 434.4 13.4433390522291 35.7313004968687
"2174" 434.6 14.4943626126669 35.5854830521138
"2175" 434.8 14.9678050103539 36.0186184772605
"2176" 435 15.8848635971748 36.5208789081834
"2177" 435.2 18.0773138766057 37.9172415762244
"2178" 435.4 20.349204957445 39.2975170569055
"2179" 435.6 23.4628600383914 41.079823489468
"2180" 435.8 26.4464968425372 42.6755884188481
"2181" 436 28.9953252157089 43.0142348270528
"2182" 436.2 30.9935391869312 42.6383270075714
"2183" 436.4 31.504773106936 41.863629377593
"2184" 436.6 31.6074141098487 41.7732735342524
"2185" 436.8 31.6764100314869 41.8053101043748
"2186" 437 31.7748064891425 41.7288099818857
"2187" 437.2 31.816144726348 41.7471790942535
"2188" 437.4 32.4576716179586 41.4344329622333
"2189" 437.6 35.0524517039929 40.6254536860328
"2190" 437.8 37.9695079482039 40.4957177102305
"2191" 438 40.8278244766019 41.2307284559407
"2192" 438.2 43.9046547846989 41.9523347447854
"2193" 438.4 46.7518703456792 42.8895276999538
"2194" 438.6 49.5781781538804 43.4851653952511
"2195" 438.8 52.2364913231756 44.4842673252805
"2196" 439 53.8760303891549 45.2738197868393
"2197" 439.2 56.3219876927982 46.4394740066673
"2198" 439.4 58.3587406009235 47.8195031076637
"2199" 439.6 60.2797275495823 49.5217475494697
"2200" 439.8 62.3673535592219 51.6020721471724
"2201" 440 64.2857465384516 53.8721796363722
"2202" 440.2 66.5091719715373 56.4305059792805
"2203" 440.4 68.7733640489207 58.1605491488292
"2204" 440.6 69.5902730342393 58.5388508441212
"2205" 440.8 69.6450666679609 58.6242402037478
"2206" 441 69.6373377494428 58.8056886470504
"2207" 441.2 69.6373377494428 58.8056886470504
"2208" 441.4 69.6273152900637 59.0522918549627
"2209" 441.6 69.463326370442 59.1880114062805
"2210" 441.8 69.3704896943737 60.3743724541201
"2211" 442 69.3095656257039 62.8048779972805
"2212" 442.2 68.5808877006403 65.4315261561259
"2213" 442.4 67.4999578876312 68.1969668200623
"2214" 442.6 65.8284575833278 70.9012098152716
"2215" 442.8 63.8656994179327 73.3786909010178
"2216" 443 61.5802158834561 75.7957314354967
"2217" 443.2 59.0528194767039 78.6010477981752
"2218" 443.4 57.0113662671535 81.3147246688687
"2219" 443.6 55.399272645851 84.2783528658099
"2220" 443.8 54.0827295217872 87.1687456617805
"2221" 444 52.7646373489738 89.8906038414486
"2222" 444.2 50.9556403273299 92.7939728472805
"2223" 444.4 49.3690582205956 95.8137838226305
"2224" 444.6 48.2328606969778 99.429504585237
"2225" 444.8 47.0505925814022 102.802245692832
"2226" 445 46.1158125027594 106.48596362728
"2227" 445.2 45.9364249672317 109.31675242903
"2228" 445.4 46.3166813188021 111.676879047718
"2229" 445.6 47.0702415203849 112.762103541996
"2230" 445.8 47.5221671169884 112.742361504634
"2231" 446 47.8820897756484 112.38078974628
"2232" 446.2 47.9927501923507 111.971486262868
"2233" 446.4 47.9549116064896 111.885212380881
"2234" 446.6 48.1064722769787 111.357247120524
"2235" 446.8 47.9610552100529 111.13773119112
"2236" 447 47.9610552100529 111.13773119112
"2237" 447.2 48.0777557522857 111.115079206799
"2238" 447.4 47.9194283577039 111.11668065878
"2239" 447.6 47.9194283577039 111.11668065878
"2240" 447.8 47.9448618846113 111.009571200614
"2241" 448 47.946930944998 111.091062660575
"2242" 448.2 47.6923694127715 111.061531557875
"2243" 448.4 47.7242704893825 111.094136409155
"2244" 448.6 47.6992140882129 111.102794194524
"2245" 448.8 47.7232655171946 111.11912732153
"2246" 449 47.6420997917228 111.069316961016
"2247" 449.2 47.5339503592132 110.982091341523
"2248" 449.4 47.4308814212976 110.932263453999
"2249" 449.6 46.6258358880835 110.772788616697
"2250" 449.8 46.2857886095552 110.745184676902
"2251" 450 46.1438238184675 111.895787047935
"2252" 450.2 45.4826800244261 112.511550277697
"2253" 450.4 44.7217802711859 112.567617795551
"2254" 450.6 43.8625949465343 112.486258640246
"2255" 450.8 42.3761099974039 111.6522062015
"2256" 451 41.3987836808493 110.712580942035
"2257" 451.2 38.5506910949817 109.523087654281
"2258" 451.4 35.1355397398765 108.261879919068
"2259" 451.6 31.7065390607614 107.093197896112
"2260" 451.8 28.3226600581489 106.47740404873
"2261" 452 25.1611818820977 106.961467841502
"2262" 452.2 23.0749287579169 108.065415630263
"2263" 452.4 22.4083895128369 108.392804285271
"2264" 452.6 22.4635179788403 108.439853671171
"2265" 452.8 22.6752294715952 108.483603482559
"2266" 453 23.0632966249817 108.469391563281
"2267" 453.2 23.7257383545643 108.609843230335
"2268" 453.4 24.3977757098171 108.685621154243
"2269" 453.6 25.0755215144539 108.569704736031
"2270" 453.8 26.2033291473189 108.954307129201
"2271" 454 27.845881961315 109.983060251281
"2272" 454.2 29.9363667274194 111.699323864005
"2273" 454.4 31.8629451946789 113.380577701355
"2274" 454.6 33.5853250162695 114.732046018772
"2275" 454.8 35.4889273664261 115.32330948028
"2276" 455 37.5122456027409 115.12676090603
"2277" 455.2 39.4240014795102 114.080581139335
"2278" 455.4 40.7787007932459 111.999823110575
"2279" 455.6 41.6016890081162 109.570647344228
"2280" 455.8 41.4778067399098 106.978654341839
"2281" 456 40.6517874564126 104.371422934985
"2282" 456.2 39.3262204017753 101.732767823593
"2283" 456.4 37.2031993278763 99.8376497489615
"2284" 456.6 34.2733832098255 98.7618272835237
"2285" 456.8 30.9678759355158 98.4586352339594
"2286" 457 27.8864209932611 98.3119662996805
"2287" 457.2 25.0637807336057 98.733858338593
"2288" 457.4 21.5616362597039 98.3964810215305
"2289" 457.6 18.5859961581446 97.1948378603991
"2290" 457.8 16.4145127233456 95.3684912021305
"2291" 458 14.9726712351874 93.0237916057102
"2292" 458.2 13.4451213999622 90.4066591451305
"2293" 458.4 12.1110446225899 88.0727231620436
"2294" 458.6 9.49581367261297 86.285100046035
"2295" 458.8 6.9690395090827 86.3880378206441
"2296" 459 6.21158283500391 86.9597307582805
"2297" 459.2 6.22034928470391 86.9460993515305
"2298" 459.4 6.31546824573449 86.8623635672091
"2299" 459.6 6.22722493152742 86.8282277755158
"2300" 459.8 6.57246834765391 86.8086947714905
"2301" 460 6.8193900142039 86.6407558403305
"2302" 460.2 7.10882200429916 86.5962265782805
"2303" 460.4 7.56015501385389 86.7094581303505
"2304" 460.6 8.39416316031298 86.6077926203714
"2305" 460.8 8.56217046772143 86.2446797726226
"2306" 461 8.4484885834539 85.2212021127805
"2307" 461.2 8.79623860674757 84.0158762752999
"2308" 461.4 9.12101278838037 82.0572354130158
"2309" 461.6 8.50577091443754 79.470355617916
"2310" 461.8 7.50596119713051 77.2141503434732
"2311" 462 5.99315212997889 75.3080586486055
"2312" 462.2 4.09146231876425 73.9558387672891
"2313" 462.4 2.19419064616881 73.2173595743858
"2314" 462.6 2.15787817840015 73.4062905590375
"2315" 462.8 2.18764837913051 73.4358745569502
"2316" 463 2.13420967453722 73.4141513841138
"2317" 463.2 2.16142845397959 73.4276931415982
"2318" 463.4 2.28213782368051 73.2957105491403
"2319" 463.6 2.91301865231009 73.2588400234309
"2320" 463.8 3.37153143219438 73.1138565420805
"2321" 464 3.7803541182039 71.9948283343679
"2322" 464.2 4.53002779608885 70.2425595422185
"2323" 464.4 4.98703013573331 67.6432255460746
"2324" 464.6 4.9883708868639 64.4766337211005
"2325" 464.8 4.20472399557327 61.4741579653616
"2326" 465 2.99726921079161 59.4769015703858
"2327" 465.2 2.03697861536461 59.284567204093
"2328" 465.4 2.08523150168503 59.4633829690541
"2329" 465.6 2.15279705004793 59.5133309728768
"2330" 465.8 2.32534400761899 59.5389986970635
"2331" 466 3.19025006072815 59.9923085191154
"2332" 466.2 3.75885150573219 59.9494840776862
"2333" 466.4 4.5900972352302 59.8050119223331
"2334" 466.6 6.46640465017735 58.6199154931124
"2335" 466.8 9.04390953267236 57.6057857795508
"2336" 467 11.5712753828378 56.742309845218
"2337" 467.2 14.5459296718094 55.8891276002621
"2338" 467.4 17.2323482886992 55.3995844312618
"2339" 467.6 18.9312757938932 54.7784939528727
"2340" 467.8 20.5468532944312 53.9256274840896
"2341" 468 22.7098846266592 52.059921626593
"2342" 468.2 23.4772830329328 50.3236052672711
"2343" 468.4 23.7775053659126 47.7785680711154
"2344" 468.6 23.9405584932939 45.8201451867805
"2345" 468.8 23.2464117141845 43.6690297953776
"2346" 469 21.1691514201941 41.5618006310746
"2347" 469.2 18.8850861012992 39.4497344322805
"2348" 469.4 17.1161234776249 37.9789773882015
"2349" 469.6 15.8154741488234 36.9790319061831
"2350" 469.8 15.6402614050021 36.9837420845649
"2351" 470 15.7625341988114 36.8863505162151
"2352" 470.2 15.8254008711001 36.818272804705
"2353" 470.4 15.9512503036408 36.8692076709601
"2354" 470.6 15.9825437006281 36.8699562820987
"2355" 470.8 16.5982232602039 37.2405670931837
"2356" 471 17.4858101197725 36.4877099302511
"2357" 471.2 18.4531993035789 35.9578224031555
"2358" 471.4 20.0975850459169 35.1437245000305
"2359" 471.6 21.6733814364354 34.0622995645305
"2360" 471.8 22.3140898589539 34.1091939339055
"2361" 472 24.2755829793289 33.4082250560305
"2362" 472.2 27.0968406892136 32.8597212738921
"2363" 472.4 29.8020989777039 32.8430459607805
"2364" 472.6 31.7302751617191 32.6869043925532
"2365" 472.8 34.2120860916395 31.5789691724587
"2366" 473 35.4559128379609 30.358562835187
"2367" 473.2 36.6451574430663 29.0805275802254
"2368" 473.4 36.9248393589539 28.9449684971972
"2369" 473.6 36.9162057342493 28.9533860056078
"2370" 473.8 37.0041261326168 29.0245012478952
"2371" 474 37.0285220629745 29.0385078309777
"2372" 474.2 37.0439833798766 29.0401313212896
"2373" 474.4 37.2135101572435 28.8694234109439
"2374" 474.6 37.1752144753857 28.8662551551896
"2375" 474.8 37.1717610255039 28.8506795518405
"2376" 475 37.2135477690739 28.8506795518405
"2377" 475.2 37.5343062058155 29.1503905128339
"2378" 475.4 38.6722849991539 29.1674734447105
"2379" 475.6 40.2972801238635 29.3470251743018
"2380" 475.8 42.042869180095 30.0749256395676
"2381" 476 44.4353733831831 30.910794053968
"2382" 476.2 46.5733742016401 31.2960263096209
"2383" 476.4 48.7660828418881 31.3062842103331
"2384" 476.6 51.1133381984039 30.6383931090805
"2385" 476.8 53.1995387572865 29.2556098687576
"2386" 477 55.0122831149766 27.3017551950259
"2387" 477.2 56.8237153171379 25.8467907454314
"2388" 477.4 59.4137049893539 24.4575497844505
"2389" 477.6 62.0285421248706 22.3105123452805
"2390" 477.8 64.0373546871942 19.7269857921834
"2391" 478 65.5537759806473 17.0969707900541
"2392" 478.2 66.2786122719805 15.1558606577592
"2393" 478.4 66.0199709191294 14.4412269081422
"2394" 478.6 65.6028034149255 12.6592889929918
"2395" 478.8 64.4344455425372 9.7227143701192
"2396" 479 62.8041294108289 7.14574709753049
"2397" 479.2 61.0078558264665 4.55829002746231
"2398" 479.4 58.8942459293782 2.11435350050985
"2399" 479.6 56.8569740308207 0.883639551944034
"2400" 479.8 54.3508417447549 0.376929769923339
"2401" 480 52.2869076427087 1.20256573770767
"2402" 480.2 50.2690754201529 2.59300703870905
"2403" 480.4 48.0219792787228 4.54475994048803
"2404" 480.6 46.0505806716584 7.13173439268957
"2405" 480.8 43.8576399967039 9.71028142354519
"2406" 481 41.6627807384817 12.2889040494472
"2407" 481.2 40.152088273513 15.3482506940714
"2408" 481.4 39.6091918563774 17.7199738435662
"2409" 481.6 39.832916800225 21.0411174851226
"2410" 481.8 40.2967696475092 24.596762319491
"2411" 482 41.2924941678201 28.1106070719168
"2412" 482.2 42.5541319530764 31.458522686957
"2413" 482.4 44.0579400898493 34.9353429750259
"2414" 482.6 46.3447755059303 38.5466323020635
"2415" 482.8 48.0363143537039 41.8125116022805
"2416" 483 49.000348146185 45.258428350139
"2417" 483.2 49.1759528147039 48.5102508804055
"2418" 483.4 49.0418777016451 51.7548854902511
"2419" 483.6 47.9753902850341 54.6815883596956
"2420" 483.8 46.5347152494303 57.4325605596578
"2421" 484 45.1659165477273 61.0391649360188
"2422" 484.2 43.6910261866162 63.9331758402015
"2423" 484.4 42.2479811534836 66.8739684325517
"2424" 484.6 40.4653828233179 69.8692947585963
"2425" 484.8 38.674998424061 73.2449318728687
"2426" 485 36.5481255343456 76.4340128461555
"2427" 485.2 34.5055221175937 79.7281539570093
"2428" 485.4 32.6672917186361 82.8139347799415
"2429" 485.6 31.2149840872478 86.1241494392542
"2430" 485.8 29.4909907771435 87.1501004042719
"2431" 486 29.022813488017 86.9969304851123
"2432" 486.2 27.236246302353 86.7435414301752
"2433" 486.4 24.311113665613 86.4585906773987
"2434" 486.6 20.6866721723897 85.7698175177318
"2435" 486.8 18.5094629670947 84.4579666959276
"2436" 487 16.9178530436206 84.3238205863638
"2437" 487.2 15.0408185447819 85.7126446288218
"2438" 487.4 14.3525359126592 87.5663283586555
"2439" 487.6 13.887147838125 90.0447333385436
"2440" 487.8 12.7173465321953 93.1286473854184
"2441" 488 12.5601550203332 94.5171706798839
"2442" 488.2 12.4289437722372 94.5351578694805
"2443" 488.4 12.4746394206735 94.4046124552718
"2444" 488.6 12.329265992315 94.3961874252805
"2445" 488.8 12.0334881056818 93.9945016966256
"2446" 489 11.6322979494996 93.4188839462892
"2447" 489.2 11.0384055556641 93.099412864015
"2448" 489.4 10.8833837713548 92.9359452345635
"2449" 489.6 10.8714378755372 93.2120026542805
"2450" 489.8 11.4584268003649 93.6044639469246
"2451" 490 11.6530290039625 93.954522615065
"2452" 490.2 12.2136787296039 94.3888474370305
"2453" 490.4 12.6465322368094 95.8288992602071
"2454" 490.6 13.7193828780766 97.6313873372169
"2455" 490.8 15.7111454641531 99.2973090709924
"2456" 491 18.7641224054387 101.128807604089
"2457" 491.2 21.2872788524261 103.217222193281
"2458" 491.4 23.490134443708 105.366861433454
"2459" 491.6 25.462958285678 108.530726867393
"2460" 491.8 27.9915443259539 111.727557100232
"2461" 492 30.4757915054305 114.176538260499
"2462" 492.2 33.5502432494372 115.327142585255
"2463" 492.4 37.0038329905964 115.062850416439
"2464" 492.6 40.8487814431291 114.199612919823
"2465" 492.8 43.5096972807349 111.940188367042
"2466" 493 45.3127715909751 109.330948602162
"2467" 493.2 47.8850064224412 106.190180070645
"2468" 493.4 50.2555248610928 103.615212667281
"2469" 493.6 52.5677339486325 101.328837167692
"2470" 493.8 55.0741701593189 99.8514225862362
"2471" 494 58.4586043158461 99.0434100776566
"2472" 494.2 61.7334784981756 99.5901292993937
"2473" 494.4 64.8066837754884 100.726041430255
"2474" 494.6 68.2568487422378 102.363682467365
"2475" 494.8 70.9057259263442 104.143434277833
"2476" 495 73.8214129754006 105.628054035248
"2477" 495.2 77.2853236838435 106.639552330362
"2478" 495.4 80.5499283035432 107.567009912593
"2479" 495.6 82.9987942822396 108.15656825453
"2480" 495.8 84.886248009315 109.32409241728
"2481" 496 86.9249450632039 110.887246832514
"2482" 496.2 87.9429763948226 111.417246957289
"2483" 496.4 89.3853706886822 111.922036934767
"2484" 496.6 91.0904144880918 112.844362031005
"2485" 496.8 92.0812304297595 113.01692206128
"2486" 497 92.4822143327039 112.74006447513
"2487" 497.2 93.4016571618588 111.855746024342
"2488" 497.4 94.5977500965142 110.544414678324
"2489" 497.6 96.6342029406171 108.546471550082
"2490" 497.8 98.7533396344908 106.1567738446
"2491" 498 101.092816038037 103.93083216203
"2492" 498.2 102.879079964614 101.198070307182
"2493" 498.4 104.213407982094 98.4369131601957
"2494" 498.6 105.254024671497 95.0765284051426
"2495" 498.8 105.042859222306 93.5972161116972
"2496" 499 104.00130337877 92.8798627729973
"2497" 499.2 102.605176836282 92.9011275577327
"2498" 499.4 100.48877343033 92.9472340691183
"2499" 499.6 98.1148522129561 94.3863141667495
"2500" 499.8 96.7210362751456 96.7743436182805
"2501" 500 94.9946693137974 99.9922422068415
"2502" 500.2 94.3490995593571 103.421066671767
"2503" 500.4 94.1880882554586 106.896048924686
"2504" 500.6 94.2571684874798 108.922277275074
"2505" 500.8 93.3505103029896 111.356540989093
"2506" 501 91.0796992666999 113.43083215424
"2507" 501.2 87.9623207904782 114.358617061944
"2508" 501.4 84.4132926366113 114.805160680114
"2509" 501.6 81.047104143932 115.061603664057
"2510" 501.8 77.4936359772127 114.683142317938
"2511" 502 73.8821890803335 113.787348976114
"2512" 502.2 70.1361552501946 112.960376966614
"2513" 502.4 66.5019108717857 112.391970253635
"2514" 502.6 62.9811994053534 111.699077857309
"2515" 502.8 59.1319610364956 110.51480162228
"2516" 503 55.6530723246993 109.551849035354
"2517" 503.2 51.9490730698039 109.67510696648
"2518" 503.4 47.8155735707174 109.730811525956
"2519" 503.6 44.2094414346648 111.009325352376
"2520" 503.8 40.6183973440417 112.165307088226
"2521" 504 37.5513212860442 113.13203171828
"2522" 504.2 34.4251277805067 113.428170903455
"2523" 504.4 31.0072339019798 114.009142235367
"2524" 504.6 27.8932985851049 114.206888385181
"2525" 504.8 26.3198703468706 112.851424223232
"2526" 505 25.3006814793096 111.271954231354
"2527" 505.2 24.5728729420535 110.308762306095
"2528" 505.4 22.4697969786254 108.407679044991
"2529" 505.6 19.9975903132277 106.65256970978
"2530" 505.8 16.7064320196057 104.632849609655
"2531" 506 14.259468747399 102.890523095671
"2532" 506.2 13.7869357269844 101.823062040256
"2533" 506.4 14.0439449426453 101.553932363416
"2534" 506.6 14.3637256205123 101.383033063028
"2535" 506.8 14.8538411642539 100.19037414983
"2536" 507 15.8991881097307 98.897435219593
"2537" 507.2 17.131898289736 97.0404686968493
"2538" 507.4 18.4294568356414 95.067009922843
"2539" 507.6 19.4253908854407 93.0646878023857
"2540" 507.8 20.4650610603881 91.40739571857
"2541" 508 21.810264560019 89.5224352272805
"2542" 508.2 23.5085493254308 87.8128964513393
"2543" 508.4 24.9570258596107 87.3261614549839
"2544" 508.6 25.0339564512211 87.2290685537201
"2545" 508.8 25.0769313236162 87.2323588932805
"2546" 509 25.0769313236162 87.2323588932805
"2547" 509.2 25.0435200940889 87.2087150373247
"2548" 509.4 24.935943602195 87.1006288386699
"2549" 509.6 24.8140417497535 87.0054143917129
"2550" 509.8 24.5380546578467 86.4806841782091
"2551" 510 24.1531503099076 85.0977815696138
"2552" 510.2 23.0160699599312 82.6348571621441
"2553" 510.4 20.9936433728914 80.849452682593
"2554" 510.6 18.9292873997865 79.658512235037
"2555" 510.8 16.2818426903857 78.3045310033077
"2556" 511 13.3150152919146 76.762987884264
"2557" 511.2 11.6256913497256 75.9280110764631
"2558" 511.4 11.0948261273265 76.0412311478843
"2559" 511.6 10.934190829142 76.0758365758734
"2560" 511.8 11.0015178210857 76.017924481935
"2561" 512 11.0213903046162 75.8087617418068
"2562" 512.2 11.1726035949607 75.8198013068751
"2563" 512.4 10.9082746742766 75.7160507833623
"2564" 512.6 11.1431092662403 75.4731638994532
"2565" 512.8 11.2536196624584 74.9769806937532
"2566" 513 10.5171160298645 73.1032182087392
"2567" 513.2 9.13665488490388 71.399603875035
"2568" 513.4 7.0513518248499 68.7496189232982
"2569" 513.6 5.1099323227039 66.0952175576253
"2570" 513.8 3.56825473796223 63.6223080220555
"2571" 514 2.80103177098371 61.1275896731429
"2572" 514.2 3.67181712191819 60.286475600218
"2573" 514.4 3.68815035922331 60.4629229113776
"2574" 514.6 3.41522723264078 60.9372429287756
"2575" 514.8 3.67928526386445 62.0835389685282
"2576" 515 3.7803541182039 62.5940455728805
"2577" 515.2 4.19408425256033 62.9787121744488
"2578" 515.4 4.94688670217735 63.8756069027053
"2579" 515.6 6.24022948484324 65.6549593364526
"2580" 515.8 7.57248443580038 68.4664556007805
"2581" 516 8.94871450712495 70.9373274348331
"2582" 516.2 10.6215466495756 73.8296702600769
"2583" 516.4 12.4647295210126 76.986756512037
"2584" 516.6 14.6650002457163 79.4883679842309
"2585" 516.8 16.9580223731283 81.4301907025158
"2586" 517 19.8935756917872 83.0275242911305
"2587" 517.2 22.3877844288004 84.5706473647278
"2588" 517.4 25.0175823354022 86.1103531032029
"2589" 517.6 26.8263763295372 86.9678617728331
"2590" 517.8 27.8936567930134 87.0796871376805
"2591" 518 29.8167097272039 86.8066395747805
"2592" 518.2 32.613549415276 86.8919421409291
"2593" 518.4 34.695840604351 86.8955829618099
"2594" 518.6 36.2138486974742 87.6105997292264
"2595" 518.8 38.3372312916199 89.4644199601525
"2596" 519 40.9127481474822 91.5204438549153
"2597" 519.2 43.4872574968789 93.6636565979305
"2598" 519.4 46.5152266557576 95.6261510761648
"2599" 519.6 49.2337605627256 96.5420170336718
"2600" 519.8 52.2495232095221 97.8777440337532
"2601" 520 55.575956375348 99.2843707866195
"2602" 520.2 58.6267384304742 99.924058215794
"2603" 520.4 61.8600940343048 100.20945811928
"2604" 520.6 65.2384043310624 100.52632402713
"2605" 520.8 67.641929529103 100.59113750828
"2606" 521 69.8933253878369 101.508568700189
"2607" 521.2 72.3980816229518 103.933237704398
"2608" 521.4 74.6345429961074 106.855366778623
"2609" 521.6 76.4706271832741 109.567299279412
"2610" 521.8 78.6261898509938 112.224340398222
"2611" 522 80.2534921475291 112.820393378598
"2612" 522.2 80.508909941045 112.833414733028
"2613" 522.4 80.6962922826446 112.947199084382
"2614" 522.6 80.951652105736 113.298610009941
"2615" 522.8 82.4283952600928 113.97601385928
"2616" 523 85.1904597729157 114.936460306713
"2617" 523.2 86.9909206768735 115.998034987468
"2618" 523.4 87.4848341847556 116.078765818824
"2619" 523.6 87.7265532077133 116.221988712516
"2620" 523.8 88.1208360319563 116.243627499081
"2621" 524 90.181085935788 117.388408317988
"2622" 524.2 91.119887896566 117.714064580315
"2623" 524.4 91.7189379560465 117.604142866114
"2624" 524.6 93.326599925095 117.105384339271
"2625" 524.8 94.0202219902481 116.27376939436
"2626" 525 94.8603855013196 115.240055545603
"2627" 525.2 95.9945427043105 113.705891595887
"2628" 525.4 97.8422212407405 111.762241576573
"2629" 525.6 99.0987103562783 109.975403477495
"2630" 525.8 100.782743465315 108.37478727028
"2631" 526 102.559287751366 107.310070175902
"2632" 526.2 104.458778522849 106.149777337171
"2633" 526.4 107.281140209885 104.940966407056
"2634" 526.6 109.400064703752 103.618021010611
"2635" 526.8 110.376931112054 101.973598287336
"2636" 527 110.874712828287 101.179559899656
"2637" 527.2 110.860042685497 101.159001965085
"2638" 527.4 110.878345555622 101.157399552617
"2639" 527.6 110.887532452849 101.108455027256
"2640" 527.8 110.803351286238 100.840199482458
"2641" 528 110.755727586669 100.459523925867
"2642" 528.2 110.566129563847 100.013639997967
"2643" 528.4 111.016761781759 98.4772208922805
"2644" 528.6 112.042815648607 96.9315057196334
"2645" 528.8 113.401784703014 95.8662098996253
"2646" 529 114.33816210595 94.5327858506788
"2647" 529.2 115.028532811138 93.5001022481813
"2648" 529.4 115.56684218296 93.2088995698171
"2649" 529.6 115.73186563842 93.0778990851724
"2650" 529.8 115.690886094506 92.8061941085046
"2651" 530 115.338296800537 92.6033787637129
"2652" 530.2 115.337205192816 92.1283841590736
"2653" 530.4 116.175559922747 91.0261204063581
"2654" 530.6 116.742104330083 90.4568916624184
"2655" 530.8 117.982885559593 89.377194397838
"2656" 531 119.497977183187 87.6744708522055
"2657" 531.2 119.626936272195 87.6106902174647
"2658" 531.4 119.154736346163 87.6547090368461
"2659" 531.6 118.525063608148 87.6140382822805
"2660" 531.8 117.711639119318 86.8870299222805
"2661" 532 116.778818402617 85.7616676696108
"2662" 532.2 115.518239715432 85.665464559491
"2663" 532.4 113.629399403266 84.891617153661
"2664" 532.6 111.53413640106 84.1109977883229
"2665" 532.8 108.806280967468 83.6028039488277
"2666" 533 106.399617356431 83.8492915816896
"2667" 533.2 103.848608456888 83.9981282812279
"2668" 533.4 100.809572560888 83.9981282812279
"2669" 533.6 98.0221235181205 84.2955480390305
"2670" 533.8 95.6880668729952 84.9621962665327
"2671" 534 94.2916403102565 86.50917689307
"2672" 534.2 93.7377482304157 88.2738907852974
"2673" 534.4 93.3967390236298 91.0279483727805
"2674" 534.6 93.687673496897 94.3784551764389
"2675" 534.8 94.4691492147082 97.3783927382631
"2676" 535 95.7213653156057 100.737675130843
"2677" 535.2 97.0679024257753 103.579823438218
"2678" 535.4 98.5758549561384 105.912749317207
"2679" 535.6 100.483009493116 108.361995945728
"2680" 535.8 102.20053625013 110.640976626909
"2681" 536 102.549020738204 112.838736611756
"2682" 536.2 102.139150765388 112.831662474807
"2683" 536.4 102.050428911516 113.033204019343
"2684" 536.6 102.169141251204 113.18655734528
"2685" 536.8 102.267502904088 113.414883408343
"2686" 537 102.201093731419 113.318539937738
"2687" 537.2 102.158874238042 113.403186187686
"2688" 537.4 102.201093731419 113.318539937738
"2689" 537.6 102.201093731419 113.318539937738
"2690" 537.8 102.190245667148 113.33498821878
"2691" 538 102.179408264366 113.403186187686
"2692" 538.2 102.179408264366 113.403186187686
"2693" 538.4 102.137188770989 113.318539937738
"2694" 538.6 102.137188770989 113.318539937738
"2695" 538.8 102.07077959832 113.397844149905
"2696" 539 102.07077959832 113.397844149905
"2697" 539.2 102.07077959832 113.397844149905
"2698" 539.4 102.080160470465 113.420378952956
"2699" 539.6 102.080160470465 113.420378952956
"2700" 539.8 102.080160470465 113.420378952956
"2701" 540 102.147638638732 113.341389550252
"2702" 540.2 102.147638638732 113.341389550252
"2703" 540.4 102.147638638732 113.341389550252
"2704" 540.6 102.147638638732 113.341389550252
"2705" 540.8 102.056465132178 113.076581928111
"2706" 541 101.877681989626 112.883846105729
"2707" 541.2 101.697683673588 112.907113506905
"2708" 541.4 101.313640292675 112.89486740572
"2709" 541.6 100.585718342774 112.758505694066
"2710" 541.8 100.131313155687 112.494359131331
"2711" 542 99.4531804329329 112.344722431224
"2712" 542.2 98.9499900811953 112.962814255177
"2713" 542.4 98.1836814608677 113.719592354056
"2714" 542.6 97.4443901316414 113.966955381718
"2715" 542.8 97.2493905179252 114.206454729002
"2716" 543 96.3116446452039 115.098032349869
"2717" 543.2 95.0770363124539 115.793673816918
"2718" 543.4 94.0650455285373 116.3486004135
"2719" 543.6 93.3856668517865 116.940291162315
"2720" 543.8 92.7172245238141 117.401203479747
"2721" 544 91.744990582509 117.57587031878
"2722" 544.2 90.7059259907131 117.27900857178
"2723" 544.4 88.9360915985525 117.045370984528
"2724" 544.6 87.5437810017039 117.35776781078
"2725" 544.8 86.9833802708816 118.284027532256
"2726" 545 86.8766372745345 118.634163170099
"2727" 545.2 86.6851277810882 118.810808176578
"2728" 545.4 86.6898242687324 118.806243308524
"2729" 545.6 86.72797423454 118.824149631985
"2730" 545.8 86.72797423454 118.824149631985
"2731" 546 86.7249651326661 118.648742214751
"2732" 546.2 86.675738622531 118.233999732523
"2733" 546.4 86.741813195815 117.72430119228
"2734" 546.6 86.4721026324149 117.16442694073
"2735" 546.8 85.3107056389337 116.625110399335
"2736" 547 83.5746953271867 116.384767397936
"2737" 547.2 82.2202404843415 116.390563225418
"2738" 547.4 81.7766725065844 116.878376568086
"2739" 547.6 81.5443049656349 117.204061948462
"2740" 547.8 81.3641896916263 117.825936125367
"2741" 548 80.6751053200928 119.029187992281
"2742" 548.2 79.8958653467595 120.908224984281
"2743" 548.4 79.5179634763584 122.260117365599
"2744" 548.6 79.5159858597595 122.434942540281
"2745" 548.8 79.4877160187729 122.488347282375
"2746" 549 79.4713419029539 122.462024565893
"2747" 549.2 79.3732325313113 122.514044562413
"2748" 549.4 79.3700407064206 122.49317311373
"2749" 549.6 79.3963656884144 122.350210746096
"2750" 549.8 79.4196916218267 122.363603005359
"2751" 550 79.3694651314403 122.492594811626
"2752" 550.2 79.3892493019497 122.350097252374
"2753" 550.4 79.4542960285372 121.655272677281
"2754" 550.6 79.4023466969817 121.24749555228
"2755" 550.8 78.8326912975158 120.809640187969
"2756" 551 77.7091231715928 120.58689660978
"2757" 551.2 76.4987008730446 120.087185590652
"2758" 551.4 75.194583907917 119.130744551018
"2759" 551.6 73.6035025620928 118.19406044028
"2760" 551.8 71.6443116763366 117.290455200457
"2761" 552 69.5809081164182 116.713683841843
"2762" 552.2 67.9143718734494 115.750748876835
"2763" 552.4 65.6837515935342 114.924561705905
"2764" 552.6 63.210773134413 114.518965394153
"2765" 552.8 60.6054461873324 114.860344023647
"2766" 553 58.5863008084583 116.300257623965
"2767" 553.2 57.8166542608105 117.647826269166
"2768" 553.4 57.9197306620315 118.000324122065
"2769" 553.6 57.7337934801761 118.27561586528
"2770" 553.8 57.702520572913 118.321880033644
"2771" 554 57.7723636196608 118.247099589091
"2772" 554.2 57.7622032708706 118.236469261281
"2773" 554.4 57.7723636196608 118.247099589091
"2774" 554.6 57.7860039700561 118.247957938541
"2775" 554.8 57.9200879154675 118.190027153808
"2776" 555 57.7513804934632 118.303888412614
"2777" 555.2 57.702520572913 118.321880033644
"2778" 555.4 57.5027754984985 118.472135312593
"2779" 555.6 56.9342607992039 118.481135536281
"2780" 555.8 56.2233722631867 118.582714224246
"2781" 556 54.8456541581789 119.207549706755
"2782" 556.2 53.610632912943 120.093294810576
"2783" 556.4 52.4499989018141 120.45787316284
"2784" 556.6 51.8056358152298 120.589821356056
"2785" 556.8 51.8197087039607 120.242468212199
"2786" 557 51.4818879463179 119.855902458333
"2787" 557.2 51.4740525941679 118.922063839443
"2788" 557.4 51.0491516643935 117.431095378125
"2789" 557.6 49.4035665569146 115.27159929676
"2790" 557.8 47.1483846584803 112.932104419281
"2791" 558 44.0670607395372 111.258587098281
"2792" 558.2 40.8023235512611 110.591137500081
"2793" 558.4 37.5523188687307 110.640892134718
"2794" 558.6 34.2043307319207 110.855948686785
"2795" 558.8 31.2561755014728 109.680880268163
"2796" 559 28.3510838880154 108.193440092461
"2797" 559.2 25.1018951555005 106.678600305721
"2798" 559.4 22.2690518689903 105.879064577242
"2799" 559.6 18.9272438329073 104.864005922425
"2800" 559.8 16.6899776764188 103.067321974107
"2801" 560 16.155910854178 101.134043535737
"2802" 560.2 16.0689327527177 100.678678652547
"2803" 560.4 15.8423395387595 100.55199090428
"2804" 560.6 15.4376994192735 99.9572178274196
"2805" 560.8 13.9706213569789 97.8430459074805
"2806" 561 12.8009350513105 95.9421574094772
"2807" 561.2 11.1864343647576 93.7429891320904
"2808" 561.4 10.5365285458768 91.5200095996169
"2809" 561.6 10.0449122038221 88.8145934513168
"2810" 561.8 8.96653494072564 87.0464976255935
"2811" 562 6.96675705657458 85.949126464746
"2812" 562.2 6.01358504177967 86.0526226000078
"2813" 562.4 5.86081560775528 86.2799439693272
"2814" 562.6 6.35641188942265 86.492855077093
"2815" 562.8 6.5271750242039 86.5057000565305
"2816" 563 6.90705451120389 86.5057000565305
"2817" 563.2 7.14813187795391 86.3589002915305
"2818" 563.4 7.34537699620391 86.2965103914055
"2819" 563.6 7.34511608996282 86.3735802680305
"2820" 563.8 7.49955519092772 86.3308685268805
"2821" 564 7.48870149129916 86.3054232342805
"2822" 564.2 7.94352319002021 86.4573160523519
"2823" 564.4 8.46201705521316 86.3488417891138
"2824" 564.6 8.2629320648039 86.2000070220805
"2825" 564.8 8.41209575327731 85.8422055223355
"2826" 565 8.31537560460212 84.9659264152362
"2827" 565.2 7.4460288260928 83.5721514192805
"2828" 565.4 6.46413234580574 80.9240467695305
"2829" 565.6 5.59809521487679 78.1612309846169
"2830" 565.8 4.83634938940574 76.1181352172622
"2831" 566 4.42269579622208 74.987390131635
"2832" 566.2 4.69136140647242 73.7710922941971
"2833" 566.4 4.87892452655524 71.6591521114697
"2834" 566.6 4.86572408106105 69.7296326262805
"2835" 566.8 4.61247108972771 68.1193091088805
"2836" 567 4.36809219243032 66.398425452205
"2837" 567.2 4.58311831714729 64.8969131388748
"2838" 567.4 4.69352596195391 62.6800981970305
"2839" 567.6 4.24427773949593 60.6803086549708
"2840" 567.8 2.9748689096576 59.2778777174471
"2841" 568 1.8882620579539 59.4284834022805
"2842" 568.2 2.03585899829127 59.8255553879989
"2843" 568.4 2.0708964267039 59.8562176195158
"2844" 568.6 2.0708964267039 59.8562176195158
"2845" 568.8 2.17555710169369 59.9033357033519
"2846" 569 2.1582687087139 59.8773970836505
"2847" 569.2 2.16874417335543 59.8902353903714
"2848" 569.4 2.17555710169369 59.9033357033519
"2849" 569.6 2.17555710169369 59.9033357033519
"2850" 569.8 2.16874417335543 59.8902353903714
"2851" 570 2.17555710169369 59.9033357033519
"2852" 570.2 2.08749310332038 59.9700747682999
"2853" 570.4 2.08749310332038 59.9700747682999
"2854" 570.6 2.80713905150868 59.7805232196805
"2855" 570.8 2.78682315220391 59.8175027795305
"2856" 571 2.8306554007039 59.9422825797805
"2857" 571.2 2.69683421778346 59.9639689087009
"2858" 571.4 2.69683421778346 59.9639689087009
"2859" 571.6 2.69683421778346 59.9639689087009
"2860" 571.8 2.69683421778346 59.9639689087009
"2861" 572 2.53042806420391 59.9730631756676
"2862" 572.2 2.4507759137039 60.1064047170505
"2863" 572.4 2.65688074175708 60.1128201791209
"2864" 572.6 2.65688074175708 60.1128201791209
"2865" 572.8 2.66470804585652 60.1250869187226
"2866" 573 2.8781403365789 60.3239619687805
"2867" 573.2 3.0425112684539 60.5037916809055
"2868" 573.4 3.12963462658352 60.7833908629472
"2869" 573.6 3.42997983407767 61.2966885669601
"2870" 573.8 3.94259431577681 61.2185230367492
"2871" 574 4.40751364862842 61.2061454622239
"2872" 574.2 5.26791958598893 61.9166708210095
"2873" 574.4 6.34192680577272 61.9924961784915
"2874" 574.6 6.65600098753725 61.8198989288934
"2875" 574.8 6.95557322652465 61.4437948931107
"2876" 575 7.28577671111478 61.1912433526963
"2877" 575.2 7.32589599687058 61.0491528078805
"2878" 575.4 7.30441471635569 60.9850851961555
"2879" 575.6 7.238690957402 60.7524510941673
"2880" 575.8 7.35261534916721 60.4762835598034
"2881" 576 7.30577776858708 60.432758430131
"2882" 576.2 7.3434830101576 60.4547225001971
"2883" 576.4 7.47647885658228 60.4563462613616
"2884" 576.6 7.43938200713785 60.5796151444314
"2885" 576.8 7.45843961850295 60.5825765080562
"2886" 577 7.45843961850295 60.5825765080562
"2887" 577.2 7.5081434766151 60.6146803818973
"2888" 577.4 7.5299053510002 60.6172896473638
"2889" 577.6 7.62097058310298 60.7284020552897
"2890" 577.8 7.78825696269931 60.8789728234273
"2891" 578 7.85542497874936 61.1740660624623
"2892" 578.2 8.2161186330726 61.1740660624623
"2893" 578.4 8.09180188813592 61.2892773166883
"2894" 578.6 8.61920738950486 61.4634416980766
"2895" 578.8 10.4582356265197 61.4589559413331
"2896" 579 12.0020315868467 61.9986776552091
"2897" 579.2 13.2382882618301 62.6372244338879
"2898" 579.4 14.3796701617307 63.9499161642805
"2899" 579.6 15.7448770760181 65.6421407119708
"2900" 579.8 17.0477339585684 67.6061906850749
"2901" 580 18.3977337062123 69.2517315425746
"2902" 580.2 20.3166733523083 71.3412205060457
"2903" 580.4 22.0276687868591 73.6432565090563
"2904" 580.6 23.622273751686 74.8959357845305
"2905" 580.8 25.1835641620723 76.0230378900173
"2906" 581 26.7176792491862 78.2949813420062
"2907" 581.2 27.1465263374492 80.945451221639
"2908" 581.4 26.1461791360003 83.3041011109177
"2909" 581.6 24.550431683739 85.1799951612015
"2910" 581.8 22.2476048097585 87.2419810627511
"2911" 582 19.2001579905169 89.3199792035501
"2912" 582.2 16.076957344456 91.706667697104
"2913" 582.4 14.3903215445899 94.380477274991
"2914" 582.6 14.6935586789495 96.670553608991
"2915" 582.8 16.2696706949006 97.8098835999116
"2916" 583 16.9803107070237 97.8437336180913
"2917" 583.2 18.5052066142992 97.8684912000805
"2918" 583.4 20.3051118027039 97.9193817852805
"2919" 583.6 23.1649592614398 98.290258927422
"2920" 583.8 26.8444658289182 98.965592253343
"2921" 584 30.3115635233534 99.4675019238412
"2922" 584.2 33.5657198211298 100.036288766864
"2923" 584.4 36.2882591295009 100.583579500578
"2924" 584.6 37.1635953916712 100.295068449523
"2925" 584.8 38.8328704186584 100.639714885062
"2926" 585 40.7552908528706 101.55675374028
"2927" 585.2 42.9415589329207 102.661663751263
"2928" 585.4 45.2145969029697 103.775237636335
"2929" 585.6 47.3289525503246 105.270000363091
"2930" 585.8 49.4028719772924 106.660853101493
"2931" 586 51.9544518943986 107.721448925794
"2932" 586.2 54.6676888767691 108.423862360802
"2933" 586.4 55.7763589013289 108.023662038718
"2934" 586.6 55.7750519764883 107.990115021647
"2935" 586.8 55.6007953310755 107.850049190822
"2936" 587 54.8262163993815 107.757435569037
"2937" 587.2 53.8842668410789 107.29254678053
"2938" 587.4 52.350659956061 106.38448537703
"2939" 587.6 49.5905169505169 104.573878958715
"2940" 587.8 46.2380997727179 104.09759395115
"2941" 588 42.9215084037396 104.973634778405
"2942" 588.2 40.5616268006745 107.163079256692
"2943" 588.4 38.0032069349539 109.56060314978
"2944" 588.6 36.7142539911604 112.316992128602
"2945" 588.8 36.0445417015789 115.03623438428
"2946" 589 36.3631604031753 118.192009903881
"2947" 589.2 37.1253313104261 118.970468086281
"2948" 589.4 37.3405271582531 118.95867597401
"2949" 589.6 37.3635844689394 118.968526932363
"2950" 589.8 37.4370272997595 119.087907898281
"2951" 590 37.3945552111228 118.932379498605
"2952" 590.2 37.5214449635372 118.999828039281
"2953" 590.4 37.5208571747643 119.020329385772
"2954" 590.6 37.5208571747643 119.020329385772
"2955" 590.8 37.4979334126177 118.977554971487
"2956" 591 37.5129861085635 118.948576893254
"2957" 591.2 37.4920447397727 118.838213619097
"2958" 591.4 37.4185115751679 118.543823003497
"2959" 591.6 37.5296474895723 118.436322976438
"2960" 591.8 37.3610284159296 118.222698663856
"2961" 592 37.503742664143 118.042182963602
"2962" 592.2 37.7762933815401 117.799613408884
"2963" 592.4 38.4865661388428 117.890402407864
"2964" 592.6 39.1989361061312 117.676494884971
"2965" 592.8 40.1878608015341 117.809919000714
"2966" 593 40.4831030584469 117.902259702832
"2967" 593.2 40.4076435647675 118.151859214908
"2968" 593.4 40.5566182476005 118.181292797884
"2969" 593.6 40.6389313703661 118.299685736659
"2970" 593.8 40.4403207460022 118.462713604986
"2971" 594 40.1624486231584 118.394746098817
"2972" 594.2 40.5063302851191 119.21256329195
"2973" 594.4 41.1950301378221 120.809735687399
"2974" 594.6 41.0120941197833 121.558534223626
"2975" 594.8 40.1318988742039 121.844481263281
"2976" 595 39.3344986472547 121.434713632992
"2977" 595.2 38.1692721611953 120.895822935168
"2978" 595.4 37.1905953866241 119.723217805633
"2979" 595.6 35.4598123209744 118.129618284789
"2980" 595.8 33.46746510227 116.43871808957
"2981" 596 32.792012526247 115.348310436427
"2982" 596.2 32.7478917268948 114.442629516353
"2983" 596.4 31.3264053225988 112.387917279222
"2984" 596.6 29.2387734136484 110.867121058281
"2985" 596.8 26.8379934392314 110.763418471996
"2986" 597 25.0259777911494 110.521741247535
"2987" 597.2 22.0276687868591 109.389505492643
"2988" 597.4 19.6992695174022 106.79342757953
"2989" 597.6 18.5887472114402 103.537008428835
"2990" 597.8 18.5624607579709 100.820886266708
"2991" 598 17.4076673518584 97.4717759563623
"2992" 598.2 15.4173290699706 94.0835039258305
"2993" 598.4 12.5583958178072 91.6043228036441
"2994" 598.6 9.99479290553723 90.5174114122805
"2995" 598.8 7.03799990766615 90.1489655450729
"2996" 599 5.26850587002959 89.0357064651612
"2997" 599.2 4.97016534163785 87.0343177008748
"2998" 599.4 5.2690710267174 84.4574465786589
"2999" 599.6 5.29628829745861 82.6810122169031
"3000" 599.8 5.033601 80.20874
"3001" 600 5.417031 76.79503
"3002" 600.2 4.865724 73.74408
"3003" 600.4 3.94737 70.34305
"3004" 600.6 2.619805 67.28348
"3005" 600.8 1.887927 64.52769
"3006" 601 2.282339 61.4906
"3007" 601.2 3.217702 57.73862
"3008" 601.4 4.364508 54.65998
"3009" 601.6 4.730053 51.92702
"3010" 601.8 4.05568 50.55962
"3011" 602 3.098701 50.36284
"3012" 602.2 2.580735 50.88041
"3013" 602.4 2.416587 51.78579
"3014" 602.6 2.418522 52.01703
"3015" 602.8 2.553051 52.09584
"3016" 603 2.853913 52.25417
"3017" 603.2 3.237162 52.90618
"3018" 603.4 3.321045 54.113
"3019" 603.6 3.379564 57.04817
"3020" 603.8 3.237162 59.89413
"3021" 604 2.836082 63.02298
"3022" 604.2 2.732294 65.39485
"3023" 604.4 2.331842 68.25897
"3024" 604.6 1.787849 71.7968
"3025" 604.8 1.501077 74.4461
"3026" 605 2.516524 76.23706
"3027" 605.2 3.973747 78.7799
"3028" 605.4 5.81086 81.00727
"3029" 605.6 7.649497 83.13284
"3030" 605.8 8.56136 84.91821
"3031" 606 10.05854 87.00062
"3032" 606.2 11.61145 90.22276
"3033" 606.4 13.45746 94.27369
"3034" 606.6 15.57954 97.8799
"3035" 606.8 18.30166 101.2184
"3036" 607 20.73766 104.3277
"3037" 607.2 22.00402 107.5921
"3038" 607.4 22.89982 110.5455
"3039" 607.6 24.24134 112.6311
"3040" 607.8 25.80639 112.4792
"3041" 608 27.98112 111.5688
"3042" 608.2 30.42325 110.0196
"3043" 608.4 33.40781 107.638
"3044" 608.6 34.60757 105.7947
"3045" 608.8 35.87852 103.0472
"3046" 609 36.50179 100.1019
"3047" 609.2 36.7349 96.80262
"3048" 609.4 36.14609 95.03944
"3049" 609.6 34.95785 92.42114
"3050" 609.8 33.62355 89.91812
"3051" 610 32.15702 86.99592
"3052" 610.2 29.92665 84.46675
"3053" 610.4 27.41889 84.0817
"3054" 610.6 25.54817 85.0395
"3055" 610.8 23.50301 86.58697
"3056" 611 20.85421 88.8944
"3057" 611.2 18.25507 91.45057
"3058" 611.4 15.4122 93.35816
"3059" 611.6 12.41531 93.72091
"3060" 611.8 11.35219 92.63409
"3061" 612 11.42379 92.55942
"3062" 612.2 12.18065 92.90113
"3063" 612.4 12.90832 92.97209
"3064" 612.6 14.13034 92.09704
"3065" 612.8 16.71958 91.04915
"3066" 613 19.56828 90.13773
"3067" 613.2 22.23783 88.99009
"3068" 613.4 24.90094 88.62353
"3069" 613.6 28.28949 88.0443
"3070" 613.8 31.08333 87.43361
"3071" 614 32.31228 86.90681
"3072" 614.2 33.21065 87.03805
"3073" 614.4 34.81753 87.87537
"3074" 614.6 37.0539 89.65619
"3075" 614.8 39.45166 91.65609
"3076" 615 41.89809 93.76862
"3077" 615.2 44.75449 95.65586
"3078" 615.4 47.80053 97.58377
"3079" 615.6 50.6782 99.82778
"3080" 615.8 53.98143 102.2578
"3081" 616 56.9572 104.6098
"3082" 616.2 59.72416 106.573
"3083" 616.4 62.81154 107.3003
"3084" 616.6 64.812 106.586
"3085" 616.8 65.1884 105.2763
"3086" 617 65.41993 104.4975
"3087" 617.2 65.40563 104.5238
"3088" 617.4 65.51564 104.4699
"3089" 617.6 65.32402 104.6324
"3090" 617.8 64.96469 104.4693
"3091" 618 64.49233 102.9612
"3092" 618.2 63.60595 100.3985
"3093" 618.4 62.40139 97.61545
"3094" 618.6 61.02984 94.64358
"3095" 618.8 59.78925 91.66854
"3096" 619 58.63211 89.59021
"3097" 619.2 56.98681 86.86742
"3098" 619.4 55.31958 84.76664
"3099" 619.6 52.83351 82.80227
"3100" 619.8 50.38451 80.87216
"3101" 620 47.3005 79.5699
"3102" 620.2 44.6074 78.69145
"3103" 620.4 41.6692 77.82645
"3104" 620.6 38.68985 77.3519
"3105" 620.8 35.7852 77.77478
"3106" 621 32.50196 78.84904
"3107" 621.2 29.06469 79.62122
"3108" 621.4 25.0981 79.91856
"3109" 621.6 21.07427 79.72348
"3110" 621.8 17.39157 80.06565
"3111" 622 14.09186 80.57532
"3112" 622.2 11.78402 81.88885
"3113" 622.4 9.566733 84.24708
"3114" 622.6 8.963232 85.98775
"3115" 622.8 9.200942 86.24146
"3116" 623 9.192732 86.21818
"3117" 623.2 9.206672 86.34552
"3118" 623.4 9.206672 86.34552
"3119" 623.6 9.445985 86.34177
"3120" 623.8 9.508052 86.42824
"3121" 624 9.520755 86.58466
"3122" 624.2 9.369432 86.54209
"3123" 624.4 9.087602 87.36576
"3124" 624.6 9.167736 88.36005
"3125" 624.8 9.716834 89.07483
"3126" 625 9.907218 89.22129
"3127" 625.2 10.08835 89.26129
"3128" 625.4 11.06743 91.34786
"3129" 625.6 11.42055 92.90761
"3130" 625.8 11.83514 94.5552
"3131" 626 12.61174 96.25565
"3132" 626.2 13.9335 97.03931
"3133" 626.4 15.69416 97.78777
"3134" 626.6 18.1916 98.89093
"3135" 626.8 21.27051 100.7173
"3136" 627 24.10226 102.2772
"3137" 627.2 26.72897 103.1161
"3138" 627.4 29.80697 104.5874
"3139" 627.6 32.42774 105.3958
"3140" 627.8 34.08196 105.3532
"3141" 628 35.91816 104.3382
"3142" 628.2 36.67345 102.9357
"3143" 628.4 36.77879 102.692
"3144" 628.6 36.82343 102.726
"3145" 628.8 36.97429 102.8812
"3146" 629 37.7623 103.4017
"3147" 629.2 39.91185 104.7266
"3148" 629.4 42.62936 106.7044
"3149" 629.6 45.36133 108.9563
"3150" 629.8 48.19703 110.5279
"3151" 630 51.25294 112.2091
"3152" 630.2 53.56138 113.0143
"3153" 630.4 55.31847 112.58
"3154" 630.6 57.23482 111.7382
"3155" 630.8 58.18976 110.5952
"3156" 631 57.86708 109.5143
"3157" 631.2 57.60747 108.8718
"3158" 631.4 57.8358 108.9103
"3159" 631.6 58.37446 108.7668
"3160" 631.8 59.67444 108.4676
"3161" 632 61.91218 108.6683
"3162" 632.2 64.91086 108.7878
"3163" 632.4 68.51755 109.2689
"3164" 632.6 71.95906 110.6571
"3165" 632.8 74.86447 111.9946
"3166" 633 76.98442 113.8852
"3167" 633.2 79.02597 115.0686
"3168" 633.4 80.32607 115.2442
"3169" 633.6 82.23264 115.4334
"3170" 633.8 84.25429 114.845
"3171" 634 86.79069 113.9934
"3172" 634.2 90.04063 113.5752
"3173" 634.4 92.17461 112.8995
"3174" 634.6 93.40838 112.2003
"3175" 634.8 95.93841 111.4708
"3176" 635 99.29082 110.8745
"3177" 635.2 100.2361 110.937
"3178" 635.4 100.4011 110.95
"3179" 635.6 100.4597 110.7551
"3180" 635.8 101.4778 109.6311
"3181" 636 103.1733 107.7568
"3182" 636.2 104.858 105.5994
"3183" 636.4 106.2918 103.4412
"3184" 636.6 107.123 101.2335
"3185" 636.8 106.6433 99.74296
"3186" 637 106.2361 97.99796
"3187" 637.2 105.9502 95.59007
"3188" 637.4 105.9679 92.57587
"3189" 637.6 106.1226 90.25202
"3190" 637.8 105.6946 88.6913
"3191" 638 104.9298 88.26224
"3192" 638.2 103.7828 87.34441
"3193" 638.4 102.5228 87.24881
"3194" 638.6 100.1023 86.45283
"3195" 638.8 97.59077 85.37043
"3196" 639 95.35527 84.77379
"3197" 639.2 93.34147 85.21491
"3198" 639.4 91.9124 86.42548
"3199" 639.6 90.58609 88.15036
"3200" 639.8 90.15911 88.86673
"3201" 640 90.18538 89.05416
"3202" 640.2 90.2296 88.92648
"3203" 640.4 90.33909 89.04618
"3204" 640.6 90.49648 89.02625
"3205" 640.8 90.48785 89.00081
"3206" 641 90.49858 88.86528
"3207" 641.2 90.48207 88.84537
"3208" 641.4 90.54971 88.69955
"3209" 641.6 90.46606 88.605
"3210" 641.8 90.30654 88.47455
"3211" 642 89.83796 88.26888
"3212" 642.2 88.27787 87.67249
"3213" 642.4 86.99092 86.82682
"3214" 642.6 85.1017 85.32737
"3215" 642.8 83.3942 83.96229
"3216" 643 81.19021 82.36337
"3217" 643.2 78.83793 80.93631
"3218" 643.4 76.3931 79.77385
"3219" 643.6 73.72883 78.23745
"3220" 643.8 71.5824 76.24129
"3221" 644 69.69785 74.09651
"3222" 644.2 67.60011 71.96518
"3223" 644.4 65.70071 70.10883
"3224" 644.6 64.21312 68.70006
"3225" 644.8 62.73138 68.29896
"3226" 645 61.54689 68.46586
"3227" 645.2 60.51264 68.99899
"3228" 645.4 58.74787 70.11281
"3229" 645.6 56.61664 71.18191
"3230" 645.8 53.63454 72.77876
"3231" 646 51.29748 74.8019
"3232" 646.2 49.84642 75.61234
"3233" 646.4 48.48787 75.67756
"3234" 646.6 45.51178 76.07843
"3235" 646.8 42.17303 76.27067
"3236" 647 38.91736 75.94132
"3237" 647.2 36.1686 76.25554
"3238" 647.4 32.82161 77.059
"3239" 647.6 29.85735 78.07899
"3240" 647.8 26.82412 78.94106
"3241" 648 23.4238 79.43871
"3242" 648.2 19.92523 79.78961
"3243" 648.4 17.47712 80.22784
"3244" 648.6 15.73939 80.52416
"3245" 648.8 14.20739 81.31304
"3246" 649 12.76971 82.49683
"3247" 649.2 12.27699 83.35831
"3248" 649.4 12.57576 83.6769
"3249" 649.6 12.58665 83.68621
"3250" 649.8 12.57134 83.67842
"3251" 650 12.49201 83.7532
"3252" 650.2 12.21884 83.8306
"3253" 650.4 11.5225 84.29714
"3254" 650.6 10.99806 84.92428
"3255" 650.8 10.99806 84.92428
"3256" 651 10.97636 84.92411
"3257" 651.2 10.94274 84.91264
"3258" 651.4 10.96154 84.91659
"3259" 651.6 10.94274 84.91264
"3260" 651.8 10.94274 84.91264
"3261" 652 10.76805 84.92127
"3262" 652.2 10.78702 84.92461
"3263" 652.4 10.77295 84.90341
"3264" 652.6 10.56542 84.67369
"3265" 652.8 10.07116 84.56442
"3266" 653 8.01083 84.21015
"3267" 653.2 6.235236 83.65682
"3268" 653.4 5.131404 82.46303
"3269" 653.6 4.706111 81.57132
"3270" 653.8 4.720228 81.38543
"3271" 654 4.598061 81.30339
"3272" 654.2 4.604499 81.34544
"3273" 654.4 4.620596 81.34544
"3274" 654.6 4.875098 81.39266
"3275" 654.8 5.050041 81.23552
"3276" 655 5.032305 81.03588
"3277" 655.2 4.787861 80.52476
"3278" 655.4 3.8655 79.58561
"3279" 655.6 3.065287 78.67184
"3280" 655.8 3.268343 78.78563
"3281" 656 3.379941 78.83197
"3282" 656.2 3.364138 78.69602
"3283" 656.4 3.546036 78.88892
"3284" 656.6 3.992145 79.38598
"3285" 656.8 3.926974 79.47489
"3286" 657 4.202055 79.76685
"3287" 657.2 4.85487 80.46755
"3288" 657.4 5.263693 80.70019
"3289" 657.6 5.236559 80.81802
"3290" 657.8 5.546461 80.94469
"3291" 658 5.6331 81.08196
"3292" 658.2 5.972801 81.05279
"3293" 658.4 6.272829 81.99011
"3294" 658.6 7.392663 83.00613
"3295" 658.8 8.368129 84.90558
"3296" 659 9.041327 86.9659
"3297" 659.2 9.795113 88.99344
"3298" 659.4 10.28214 91.56295
"3299" 659.6 10.41884 94.07236
"3300" 659.8 10.93061 94.91589
"3301" 660 11.27464 94.96639
"3302" 660.2 12.27082 95.13019
"3303" 660.4 14.42664 95.97217
"3304" 660.6 16.26162 96.62992
"3305" 660.8 18.13542 96.68993
"3306" 661 20.02642 95.93964
"3307" 661.2 22.21154 94.89069
"3308" 661.4 23.98584 93.06414
"3309" 661.6 24.44785 91.18326
"3310" 661.8 24.55523 88.8186
"3311" 662 24.08491 86.469
"3312" 662.2 22.99895 84.33823
"3313" 662.4 20.94141 82.4232
"3314" 662.6 20.04055 81.97404
"3315" 662.8 20.32171 81.69245
"3316" 663 20.90812 79.82852
"3317" 663.2 21.16998 76.9826
"3318" 663.4 20.76487 74.36227
"3319" 663.6 19.47986 71.84673
"3320" 663.8 17.37604 69.78894
"3321" 664 14.9082 68.43136
"3322" 664.2 12.01108 67.89394
"3323" 664.4 8.827324 67.47227
"3324" 664.6 5.661662 67.42502
"3325" 664.8 2.691108 67.59534
"3326" 665 2.686869 67.6597
"3327" 665.2 3.480834 67.719
"3328" 665.4 4.217694 67.51974
"3329" 665.6 4.78459 67.45683
"3330" 665.8 5.760434 67.11482
"3331" 666 7.864899 66.50007
"3332" 666.2 9.858426 65.51941
"3333" 666.4 11.79781 64.03362
"3334" 666.6 13.70962 62.26855
"3335" 666.8 15.41206 59.99126
"3336" 667 16.36473 57.37462
"3337" 667.2 16.61881 54.24488
"3338" 667.4 16.09777 52.77679
"3339" 667.6 15.39955 50.42232
"3340" 667.8 13.96986 47.65592
"3341" 668 12.1792 45.8442
"3342" 668.2 10.95015 45.33703
"3343" 668.4 10.95015 45.33703
"3344" 668.6 10.74823 45.15822
"3345" 668.8 10.73585 45.18007
"3346" 669 10.88697 45.21522
"3347" 669.2 11.78085 45.22835
"3348" 669.4 12.64305 44.99201
"3349" 669.6 13.33161 45.30215
"3350" 669.8 13.74288 45.91369
"3351" 670 13.42069 46.45388
"3352" 670.2 13.49491 48.09287
"3353" 670.4 13.35633 50.71584
"3354" 670.6 13.79699 53.80301
"3355" 670.8 14.08976 56.81516
"3356" 671 14.95107 59.57383
"3357" 671.2 16.05499 62.10105
"3358" 671.4 17.2957 64.30358
"3359" 671.6 18.4404 67.58085
"3360" 671.8 19.69877 70.44948
"3361" 672 19.91524 73.71287
"3362" 672.2 19.26321 76.81214
"3363" 672.4 18.60226 80.36545
"3364" 672.6 17.92069 84.14825
"3365" 672.8 17.91532 85.59461
"3366" 673 18.06884 87.38719
"3367" 673.2 18.28964 90.18684
"3368" 673.4 18.35647 93.91175
"3369" 673.6 19.17264 97.37207
"3370" 673.8 20.3949 100.4975
"3371" 674 21.57902 101.4302
"3372" 674.2 21.55609 101.4071
"3373" 674.4 21.60667 101.5516
"3374" 674.6 21.94907 101.746
"3375" 674.8 23.64901 101.9735
"3376" 675 26.85464 102.8062
"3377" 675.2 30.01715 104.5215
"3378" 675.4 32.4596 107.2456
"3379" 675.6 34.14759 110.1364
"3380" 675.8 35.59526 113.2458
"3381" 676 35.9035 115.4264
"3382" 676.2 35.8953 116.6284
"3383" 676.4 35.95119 116.6881
"3384" 676.6 35.9979 116.4766
"3385" 676.8 36.35663 116.0071
"3386" 677 36.77899 115.7322
"3387" 677.2 37.80571 115.5992
"3388" 677.4 38.77457 114.6327
"3389" 677.6 39.34094 113.248
"3390" 677.8 40.46126 111.2879
"3391" 678 41.96596 108.8578
"3392" 678.2 43.50396 106.3624
"3393" 678.4 44.87611 103.7532
"3394" 678.6 46.25154 102.0619
"3395" 678.8 46.63591 101.099
"3396" 679 46.56828 101.0156
"3397" 679.2 46.56828 101.0156
"3398" 679.4 46.16614 100.6315
"3399" 679.6 45.15642 99.32231
"3400" 679.8 43.31862 98.28387
"3401" 680 40.88983 98.25335
"3402" 680.2 38.14317 99.19165
"3403" 680.4 35.49203 100.6741
"3404" 680.6 32.64774 102.2809
"3405" 680.8 29.10678 103.7025
"3406" 681 26.99065 103.5861
"3407" 681.2 26.86786 102.9766
"3408" 681.4 25.62838 101.9154
"3409" 681.6 23.98274 100.5582
"3410" 681.8 21.43319 98.53007
"3411" 682 18.84146 95.60685
"3412" 682.2 16.6388 92.83246
"3413" 682.4 13.93558 90.79251
"3414" 682.6 11.25255 90.23021
"3415" 682.8 9.93714 90.91161
"3416" 683 9.898413 91.03576
"3417" 683.2 9.930472 91.1018
"3418" 683.4 9.970738 91.0923
"3419" 683.6 9.926609 91.0883
"3420" 683.8 10.03268 90.98612
"3421" 684 9.988475 90.97694
"3422" 684.2 9.974785 90.95631
"3423" 684.4 10.03761 90.86191
"3424" 684.6 10.03761 90.86191
"3425" 684.8 10.03761 90.86191
"3426" 685 10.03761 90.86191
"3427" 685.2 10.03761 90.86191
"3428" 685.4 10.08709 90.70082
"3429" 685.6 10.41098 90.34748
"3430" 685.8 10.39716 90.31008
"3431" 686 10.42146 90.33691
"3432" 686.2 10.21089 90.3094
"3433" 686.4 8.868437 90.58651
"3434" 686.6 7.402118 90.67859
"3435" 686.8 7.506791 90.58387
"3436" 687 7.40993 90.68135
"3437" 687.2 7.76083 90.75045
"3438" 687.4 8.612279 90.71741
"3439" 687.6 9.063164 90.83869
"3440" 687.8 9.358189 91.4913
"3441" 688 9.890987 92.75762
"3442" 688.2 10.52501 94.96317
"3443" 688.4 12.04112 96.8455
"3444" 688.6 14.0786 99.52949
"3445" 688.8 16.25623 102.3532
"3446" 689 17.56553 104.8721
"3447" 689.2 18.82489 108.0174
"3448" 689.4 20.0297 110.3494
"3449" 689.6 21.60572 112.2324
"3450" 689.8 24.39349 114.4192
"3451" 690 27.49433 116.0651
"3452" 690.2 30.74206 117.7308
"3453" 690.4 34.15233 119.472
"3454" 690.6 36.99267 120.2589
"3455" 690.8 39.74008 120.7471
"3456" 691 42.37221 121.7499
"3457" 691.2 43.75389 123.2417
"3458" 691.4 44.23303 123.6061
"3459" 691.6 44.33013 123.7663
"3460" 691.8 44.31444 123.7884
"3461" 692 44.27613 123.7867
"3462" 692.2 44.21642 123.6811
"3463" 692.4 44.2146 123.663
"3464" 692.6 44.20644 123.537
"3465" 692.8 44.35985 123.5404
"3466" 693 44.26229 123.1335
"3467" 693.2 44.60044 122.9228
"3468" 693.4 44.40902 122.8619
"3469" 693.6 44.61227 122.8902
"3470" 693.8 44.60884 122.9108
"3471" 694 44.63436 122.9023
"3472" 694.2 44.56686 122.8686
"3473" 694.4 45.03527 122.4194
"3474" 694.6 46.66416 121.5703
"3475" 694.8 48.70438 120.5438
"3476" 695 49.66793 119.428
"3477" 695.2 50.87913 118.7383
"3478" 695.4 52.34042 118.5913
"3479" 695.6 53.3898 118.6926
"3480" 695.8 54.229 119.3625
"3481" 696 54.6776 119.4693
"3482" 696.2 55.4675 120.0298
"3483" 696.4 56.13168 120.8991
"3484" 696.6 57.72324 121.8056
"3485" 696.8 59.64796 121.9779
"3486" 697 62.22362 122.6048
"3487" 697.2 64.15724 122.7698
"3488" 697.4 66.33269 122.2462
"3489" 697.6 67.96999 121.396
"3490" 697.8 71.02245 120.2597
"3491" 698 73.44695 118.6794
"3492" 698.2 75.43348 116.4966
"3493" 698.4 76.49589 113.7773
"3494" 698.6 76.72101 111.0682
"3495" 698.8 75.79619 108.808
"3496" 699 74.6159 106.7049
"3497" 699.2 72.75033 104.9855
"3498" 699.4 70.07932 103.8588
"3499" 699.6 67.07518 103.249
"3500" 699.8 63.8458 103.342
"3501" 700 61.48059 104.5016
"3502" 700.2 59.63206 105.7233
"3503" 700.4 56.46511 107.0937
"3504" 700.6 52.92355 108.7259
"3505" 700.8 50.153 110.524
"3506" 701 48.35799 112.1246
"3507" 701.2 45.98586 114.2835
"3508" 701.4 42.87706 116.3486
"3509" 701.6 39.92956 117.1028
"3510" 701.8 37.57267 116.6319
"3511" 702 35.40371 115.0303
"3512" 702.2 33.43921 112.6251
"3513" 702.4 32.04008 109.6187
"3514" 702.6 31.47638 105.9559
"3515" 702.8 31.37342 101.7882
"3516" 703 30.96887 97.93642
"3517" 703.2 29.47604 94.41111
"3518" 703.4 26.91698 91.14457
"3519" 703.6 24.14062 88.36136
"3520" 703.8 20.75805 86.59623
"3521" 704 17.15069 86.00528
"3522" 704.2 12.92509 86.09426
"3523" 704.4 9.450919 86.99988
"3524" 704.6 7.255032 87.38293
"3525" 704.8 7.054714 87.74577
"3526" 705 7.153023 87.87624
"3527" 705.2 7.17945 87.89283
"3528" 705.4 7.100171 87.83309
"3529" 705.6 7.436259 87.61404
"3530" 705.8 7.739098 87.43324
"3531" 706 7.923191 87.28997
"3532" 706.2 8.001237 87.04152
"3533" 706.4 8.223986 86.78012
"3534" 706.6 8.275034 86.17852
"3535" 706.8 8.097489 84.07905
"3536" 707 8.085655 81.3552
"3537" 707.2 8.01083 78.47108
"3538" 707.4 7.937526 75.96562
"3539" 707.6 7.263777 73.4739
"3540" 707.8 6.095346 70.82993
"3541" 708 3.980291 67.58926
"3542" 708.2 2.084464 64.58378
"3543" 708.4 1.415519 63.34129
"3544" 708.6 1.228154 63.36813
"3545" 708.8 1.238615 63.53354
"3546" 709 1.238859 63.7101
"3547" 709.2 1.238084 63.72972
"3548" 709.4 1.369717 63.75016
"3549" 709.6 1.398802 63.57191
"3550" 709.8 1.370833 63.60095
"3551" 710 1.374451 63.54643
"3552" 710.2 1.378069 63.76816
"3553" 710.4 1.384191 63.94992
"3554" 710.6 1.482271 64.04817
"3555" 710.8 1.489794 64.05573
"3556" 711 1.403394 63.94992
"3557" 711.2 1.429402 63.91031
"3558" 711.4 1.429402 63.91031
"3559" 711.6 1.429402 63.91031
"3560" 711.8 1.443191 63.90993
"3561" 712 1.443191 63.90993
"3562" 712.2 1.454488 63.89951
"3563" 712.4 1.454488 63.89951
"3564" 712.6 1.440153 63.8887
"3565" 712.8 1.46128 63.89176
"3566" 713 1.472407 63.8815
"3567" 713.2 1.472407 63.8815
"3568" 713.4 1.472407 63.8815
"3569" 713.6 1.55952 63.83248
"3570" 713.8 1.543681 63.79296
"3571" 714 1.747486 64.08746
"3572" 714.2 2.099567 64.32439
"3573" 714.4 2.006317 64.23618
"3574" 714.6 1.938297 64.12635
"3575" 714.8 1.92356 64.12827
"3576" 715 1.92356 64.12827
"3577" 715.2 1.869784 64.00605
"3578" 715.4 1.869784 64.00605
"3579" 715.6 1.895709 63.96474
"3580" 715.8 1.888405 63.97985
"3581" 716 1.884681 63.97611
"3582" 716.2 1.903086 63.97586
"3583" 716.4 1.910751 63.96114
"3584" 716.6 1.895709 63.96474
"3585" 716.8 1.910751 63.96114
"3586" 717 1.895709 63.96474
"3587" 717.2 1.895709 63.96474
"3588" 717.4 1.910751 63.96114
"3589" 717.6 1.895709 63.96474
"3590" 717.8 1.895709 63.96474
"3591" 718 1.910751 63.96114
"3592" 718.2 1.928903 63.96103
"3593" 718.4 1.910751 63.96114
"3594" 718.6 1.910751 63.96114
"3595" 718.8 1.910751 63.96114
"3596" 719 1.928442 63.93891
"3597" 719.2 2.068978 63.9769
"3598" 719.4 2.041102 63.84888
"3599" 719.6 2.138047 63.88052
"3600" 719.8 2.189831 63.66812
"3601" 720 2.341417 63.68775
"3602" 720.2 2.486507 63.63248
"3603" 720.4 2.870835 63.46915
"3604" 720.6 3.064853 63.59418
"3605" 720.8 3.25802 63.25629
"3606" 721 3.623523 62.82939
"3607" 721.2 3.776593 62.44587
"3608" 721.4 3.632828 61.72654
"3609" 721.6 3.214259 61.15842
"3610" 721.8 2.968793 60.81321
"3611" 722 2.679769 60.16166
"3612" 722.2 2.514089 59.34663
"3613" 722.4 1.811888 58.00883
"3614" 722.6 1.59876 57.25053
"3615" 722.8 1.57484 57.34279
"3616" 723 1.441281 57.27053
"3617" 723.2 1.552215 57.30356
"3618" 723.4 1.691017 57.38185
"3619" 723.6 1.751719 57.31578
"3620" 723.8 1.959282 57.58728
"3621" 724 2.091103 57.27053
"3622" 724.2 2.550268 57.02516
"3623" 724.4 2.939695 56.76869
"3624" 724.6 3.537098 56.12884
"3625" 724.8 4.383692 54.6549
"3626" 725 4.949787 52.91863
"3627" 725.2 5.148624 51.63722
"3628" 725.4 4.935341 51.13474
"3629" 725.6 4.413487 50.58054
"3630" 725.8 4.066168 50.49299
"3631" 726 3.98206 50.41212
"3632" 726.2 4.00195 50.20946
"3633" 726.4 4.137667 50.28504
"3634" 726.6 4.250681 49.68238
"3635" 726.8 3.946551 48.40841
"3636" 727 3.278766 46.84104
"3637" 727.2 2.185613 45.53861
"3638" 727.4 1.968929 45.55297
"3639" 727.6 2.034443 45.68714
"3640" 727.8 1.941311 45.5437
"3641" 728 1.97864 45.5457
"3642" 728.2 2.000347 45.53116
"3643" 728.4 2.129195 45.59152
"3644" 728.6 2.129195 45.59152
"3645" 728.8 2.116482 45.59877
"3646" 729 2.136717 45.60285
"3647" 729.2 2.135476 45.57969
"3648" 729.4 2.137934 45.5844
"3649" 729.6 2.117911 45.58018
"3650" 729.8 2.241051 45.66906
"3651" 730 2.148001 45.5764
"3652" 730.2 2.248965 45.63726
"3653" 730.4 2.153396 45.54063
"3654" 730.6 2.165866 45.53389
"3655" 730.8 2.165866 45.53389
"3656" 731 2.616468 46.09219
"3657" 731.2 3.156856 46.68722
"3658" 731.4 3.174921 46.67097
"3659" 731.6 2.896476 46.40778
"3660" 731.8 2.819026 46.23298
"3661" 732 2.652465 46.02672
"3662" 732.2 2.652465 46.02672
"3663" 732.4 2.652587 46.00303
"3664" 732.6 2.704029 45.9752
"3665" 732.8 2.841092 46.04873
"3666" 733 2.969683 46.08575
"3667" 733.2 3.161151 46.28198
"3668" 733.4 3.277933 46.37214
"3669" 733.6 3.163609 46.27592
"3670" 733.8 3.191327 46.18681
"3671" 734 3.602436 46.29121
"3672" 734.2 3.914655 45.77581
"3673" 734.4 4.225982 45.88254
"3674" 734.6 4.289643 46.08648
"3675" 734.8 4.566312 46.23473
"3676" 735 4.434591 46.45628
"3677" 735.2 5.184418 46.87912
"3678" 735.4 5.847446 47.75089
"3679" 735.6 6.285408 49.01761
"3680" 735.8 6.836977 49.99388
"3681" 736 7.686206 50.82708
"3682" 736.2 8.325341 51.3579
"3683" 736.4 9.414641 51.61489
"3684" 736.6 10.90891 51.40123
"3685" 736.8 12.03812 50.52444
"3686" 737 13.11048 49.15003
"3687" 737.2 13.3497 47.963
"3688" 737.4 13.36851 45.85831
"3689" 737.6 13.25543 43.22546
"3690" 737.8 13.11677 40.23858
"3691" 738 12.25316 38.26888
"3692" 738.2 11.32752 37.37422
"3693" 738.4 11.26843 37.35959
"3694" 738.6 11.25362 37.36421
"3695" 738.8 11.46926 37.36081
"3696" 739 11.59726 37.18908
"3697" 739.2 11.63626 37.03389
"3698" 739.4 12.02859 36.77759
"3699" 739.6 12.70007 36.29687
"3700" 739.8 12.73466 36.12367
"3701" 740 12.90101 35.9161
"3702" 740.2 12.87214 35.91284
"3703" 740.4 12.88313 35.92889
"3704" 740.6 12.90108 35.92374
"3705" 740.8 12.93034 35.94419
"3706" 741 13.98667 35.31721
"3707" 741.2 15.80422 33.71546
"3708" 741.4 17.68678 31.95306
"3709" 741.6 18.45364 30.79732
"3710" 741.8 18.59938 30.39207
"3711" 742 18.60765 30.18133
"3712" 742.2 18.64181 30.22301
"3713" 742.4 18.64941 30.2361
"3714" 742.6 19.07849 29.93765
"3715" 742.8 20.58484 28.95686
"3716" 743 22.53012 27.50976
"3717" 743.2 24.38018 25.53909
"3718" 743.4 24.75194 24.00455
"3719" 743.6 25.19207 23.07098
"3720" 743.8 26.0033 22.76815
"3721" 744 26.96053 22.77389
"3722" 744.2 27.8213 22.8485
"3723" 744.4 29.85094 22.59041
"3724" 744.6 31.75426 21.7072
"3725" 744.8 32.03977 21.19092
"3726" 745 32.11936 21.09877
"3727" 745.2 32.13967 21.09601
"3728" 745.4 32.30749 21.10368
"3729" 745.6 32.23333 21.21327
"3730" 745.8 32.39316 21.18382
"3731" 746 33.35669 21.13639
"3732" 746.2 34.38345 21.31251
"3733" 746.4 35.89333 21.50414
"3734" 746.6 37.77369 21.66614
"3735" 746.8 38.83254 21.26853
"3736" 747 39.16703 20.74017
"3737" 747.2 39.23816 20.43126
"3738" 747.4 39.16681 20.51344
"3739" 747.6 39.14368 20.50092
"3740" 747.8 39.01684 20.55618
"3741" 748 38.93354 20.47807
"3742" 748.2 38.85455 20.38974
"3743" 748.4 38.90521 19.36976
"3744" 748.6 38.67112 17.7706
"3745" 748.8 37.6816 15.62931
"3746" 749 36.57403 13.48645
"3747" 749.2 35.57247 11.80488
"3748" 749.4 34.23211 10.87335
"3749" 749.6 31.83878 9.634294
"3750" 749.8 29.95405 9.522435
"3751" 750 28.77395 10.02526
"3752" 750.2 28.55112 9.975186
"3753" 750.4 28.55112 9.975186
"3754" 750.6 28.44362 10.046
"3755" 750.8 28.44362 10.046
"3756" 751 28.5024 9.953004
"3757" 751.2 29.31073 9.556455
"3758" 751.4 29.40112 9.454581
"3759" 751.6 29.35352 9.300736
"3760" 751.8 29.40879 9.419883
"3761" 752 29.40879 9.419883
"3762" 752.2 29.43593 9.436656
"3763" 752.4 29.62051 9.62142
"3764" 752.6 30.19541 9.975053
"3765" 752.8 30.47295 10.21433
"3766" 753 30.86145 10.22362
"3767" 753.2 31.15278 10.19674
"3768" 753.4 31.99636 9.660567
"3769" 753.6 32.96233 8.733631
"3770" 753.8 33.38793 8.263279
"3771" 754 34.06218 7.970272
"3772" 754.2 34.83644 8.118913
"3773" 754.4 36.26005 8.435867
"3774" 754.6 38.47985 9.042059
"3775" 754.8 40.95995 9.134543
"3776" 755 43.03326 8.535578
"3777" 755.2 44.75795 7.820145
"3778" 755.4 46.52659 7.465301
"3779" 755.6 48.80607 7.521632
"3780" 755.8 50.92217 7.769173
"3781" 756 52.05087 8.736102
"3782" 756.2 52.49896 10.01975
"3783" 756.4 53.25428 11.74266
"3784" 756.6 54.54774 13.52747
"3785" 756.8 56.19327 15.44862
"3786" 757 57.43296 17.46785
"3787" 757.2 58.22483 19.92709
"3788" 757.4 59.26555 22.29724
"3789" 757.6 60.54926 24.0555
"3790" 757.8 61.69087 24.48273
"3791" 758 62.60169 24.32758
"3792" 758.2 63.87572 23.79095
"3793" 758.4 64.69002 22.49393
"3794" 758.6 65.39319 20.74017
"3795" 758.8 65.4128 19.61484
"3796" 759 65.34534 18.28382
"3797" 759.2 65.1622 16.88172
"3798" 759.4 64.89537 15.29343
"3799" 759.6 63.97696 14.39726
"3800" 759.8 62.97632 13.29065
"3801" 760 61.46777 11.54352
"3802" 760.2 59.44731 10.1111
"3803" 760.4 56.93309 9.400298
"3804" 760.6 53.72108 8.972663
"3805" 760.8 50.65435 9.668811
"3806" 761 48.53308 10.56985
"3807" 761.2 46.4902 11.77434
"3808" 761.4 44.69728 13.80367
"3809" 761.6 42.49007 16.56615
"3810" 761.8 40.73227 19.71366
"3811" 762 40.02381 22.1097
"3812" 762.2 40.16207 24.66598
"3813" 762.4 40.7814 27.70218
"3814" 762.6 41.71565 30.36213
"3815" 762.8 42.55132 33.59083
"3816" 763 42.99531 36.9461
"3817" 763.2 43.58099 39.93316
"3818" 763.4 44.19803 42.76104
"3819" 763.6 44.22752 45.40833
"3820" 763.8 43.44045 47.71491
"3821" 764 41.98259 49.75275
"3822" 764.2 40.25905 51.72242
"3823" 764.4 38.18092 53.83707
"3824" 764.6 35.4681 55.89907
"3825" 764.8 33.40753 58.19378
"3826" 765 31.1122 59.91129
"3827" 765.2 28.70995 61.53034
"3828" 765.4 26.26511 63.2347
"3829" 765.6 23.08413 64.22784
"3830" 765.8 20.11517 64.50335
"3831" 766 17.53131 64.05307
"3832" 766.2 15.01679 64.1508
"3833" 766.4 12.1377 64.86801
"3834" 766.6 11.3645 65.39895
"3835" 766.8 11.35777 65.80089
"3836" 767 11.8345 65.76377
"3837" 767.2 12.12235 66.01253
"3838" 767.4 11.97042 66.84928
"3839" 767.6 11.97942 66.97508
"3840" 767.8 11.94244 66.98552
"3841" 768 11.98649 66.82919
"3842" 768.2 11.98649 66.82919
"3843" 768.4 12.00124 66.86254
"3844" 768.6 11.95648 67.01736
"3845" 768.8 11.9983 67.02786
"3846" 769 12.02337 66.87736
"3847" 769.2 12.00404 67.04576
"3848" 769.4 12.11961 66.97427
"3849" 769.6 11.76148 67.41072
"3850" 769.8 11.03409 68.92491
"3851" 770 9.317182 71.3572
"3852" 770.2 8.233763 74.36431
"3853" 770.4 8.013297 77.09059
"3854" 770.6 7.970093 77.85342
"3855" 770.8 8.072637 78.22544
"3856" 771 7.159282 79.86327
"3857" 771.2 5.538102 82.22524
"3858" 771.4 5.125761 82.59177
"3859" 771.6 5.272978 82.59816
"3860" 771.8 5.792587 82.19117
"3861" 772 6.19478 81.88518
"3862" 772.2 6.963946 82.12866
"3863" 772.4 8.580955 82.3955
"3864" 772.6 11.24581 83.18324
"3865" 772.8 14.33484 84.06889
"3866" 773 17.33391 85.01044
"3867" 773.2 19.91487 85.70217
"3868" 773.4 22.61253 86.04491
"3869" 773.6 25.83079 87.00825
"3870" 773.8 28.41776 87.8513
"3871" 774 31.23016 88.83329
"3872" 774.2 33.32302 90.15857
"3873" 774.4 34.56392 92.18749
"3874" 774.6 36.54496 95.31124
"3875" 774.8 37.9596 97.52111
"3876" 775 39.63268 99.0548
"3877" 775.2 42.21725 101.0738
"3878" 775.4 44.96246 103.247
"3879" 775.6 48.0009 104.5923
"3880" 775.8 50.96205 105.2617
"3881" 776 54.14491 105.846
"3882" 776.2 57.72324 106.5507
"3883" 776.4 60.22638 107.0115
"3884" 776.6 62.25762 107.6696
"3885" 776.8 62.42896 107.5129
"3886" 777 62.45817 107.4375
"3887" 777.2 62.46609 107.3404
"3888" 777.4 62.82684 106.5155
"3889" 777.6 63.09807 105.4552
"3890" 777.8 63.28088 103.2934
"3891" 778 63.44274 100.2273
"3892" 778.2 63.22209 97.12579
"3893" 778.4 62.17819 94.80349
"3894" 778.6 60.93709 93.1771
"3895" 778.8 60.08249 93.24883
"3896" 779 57.8759 93.37133
"3897" 779.2 56.94954 94.25666
"3898" 779.4 54.91278 95.44817
"3899" 779.6 51.43857 96.91831
"3900" 779.8 48.41124 98.45373
"3901" 780 44.70071 100.109
"3902" 780.2 41.32777 102.198
"3903" 780.4 38.47383 104.5165
"3904" 780.6 35.7445 106.9578
"3905" 780.8 33.21646 109.495
"3906" 781 30.42662 112.0598
"3907" 781.2 27.35759 113.7886
"3908" 781.4 25.48964 113.7508
"3909" 781.6 25.3869 113.8131
"3910" 781.8 25.4034 113.7496
"3911" 782 25.5968 113.5575
"3912" 782.2 25.56237 113.449
"3913" 782.4 25.40451 113.4453
"3914" 782.6 25.4671 113.5277
"3915" 782.8 25.45015 113.5381
"3916" 783 25.49454 113.5205
"3917" 783.2 25.47719 113.548
"3918" 783.4 25.50878 113.6095
"3919" 783.6 25.65568 113.6114
"3920" 783.8 25.65926 113.5898
"3921" 784 25.65568 113.6114
"3922" 784.2 25.65568 113.6114
"3923" 784.4 25.65568 113.6114
"3924" 784.6 25.59729 113.5577
"3925" 784.8 25.59729 113.5577
"3926" 785 25.6951 113.6114
"3927" 785.2 25.682 113.7609
"3928" 785.4 25.70944 113.7663
"3929" 785.6 25.682 113.7609
"3930" 785.8 25.70944 113.7663
"3931" 786 25.80281 113.8828
"3932" 786.2 26.07004 114.0084
"3933" 786.4 26.29771 114.1535
"3934" 786.6 26.52225 114.0692
"3935" 786.8 26.95639 114.059
"3936" 787 27.43137 113.8156
"3937" 787.2 28.41685 114.7429
"3938" 787.4 29.77541 115.4514
"3939" 787.6 31.47122 115.6928
"3940" 787.8 33.61629 115.6623
"3941" 788 35.18257 115.5564
"3942" 788.2 35.78181 115.9265
"3943" 788.4 37.48011 115.9752
"3944" 788.6 39.67897 116.24
"3945" 788.8 42.52806 116.0492
"3946" 789 44.45755 116.0397
"3947" 789.2 45.42381 115.3025
"3948" 789.4 45.87733 114.0453
"3949" 789.6 45.88424 112.9344
"3950" 789.8 45.91672 112.8251
"3951" 790 46.01542 112.8771
"3952" 790.2 46.02695 112.9187
"3953" 790.4 46.12425 112.8176
"3954" 790.6 46.16805 112.8455
"3955" 790.8 46.78545 113.0249
"3956" 791 48.46178 113.1179
"3957" 791.2 50.44448 113.4558
"3958" 791.4 52.95865 114.1149
"3959" 791.6 55.58556 114.9458
"3960" 791.8 59.07547 115.0634
"3961" 792 61.55565 114.7538
"3962" 792.2 62.33511 114.8171
"3963" 792.4 62.4858 114.8546
"3964" 792.6 63.14383 115.3555
"3965" 792.8 64.94095 116.0337
"3966" 793 66.07068 116.615
"3967" 793.2 66.90033 117.7299
"3968" 793.4 68.17659 119.0691
"3969" 793.6 70.08242 120.9452
"3970" 793.8 70.93602 122.2603
"3971" 794 70.62897 122.9058
"3972" 794.2 70.47586 123.8468
"3973" 794.4 70.66604 125.5624
"3974" 794.6 70.97832 126.0069
"3975" 794.8 71.14677 126.1839
"3976" 795 71.73333 125.8146
"3977" 795.2 72.95204 125.5624
"3978" 795.4 73.51746 124.9305
"3979" 795.6 74.11804 123.7731
"3980" 795.8 75.23537 122.6055
"3981" 796 76.63873 120.5583
"3982" 796.2 77.71151 118.4272
"3983" 796.4 78.99649 116.24
"3984" 796.6 79.6991 114.2978
"3985" 796.8 79.94793 113.2146
"3986" 797 80.39163 110.3729
"3987" 797.2 80.68967 107.6686
"3988" 797.4 81.05775 105.314
"3989" 797.6 80.92908 102.3476
"3990" 797.8 80.24319 99.92493
"3991" 798 79.16419 98.52457
"3992" 798.2 77.55838 97.83419
"3993" 798.4 75.33217 96.24067
"3994" 798.6 72.58766 95.20156
"3995" 798.8 69.69487 94.71327
"3996" 799 66.46047 94.94648
"3997" 799.2 64.72083 95.76129
"3998" 799.4 62.55712 96.79886
"3999" 799.6 60.06147 97.93254
"4000" 799.8 57.53165 99.28679
"4001" 800 54.83616 101.2527
"4002" 800.2 51.98674 103.7857
"4003" 800.4 49.56054 105.9126
"4004" 800.6 48.17684 108.0727
"4005" 800.8 47.09928 109.9009
"4006" 801 45.94355 112.9665
"4007" 801.2 44.87938 115.8879
"4008" 801.4 44.38564 118.481
"4009" 801.6 44.70872 119.7595
"4010" 801.8 44.72676 119.9064
"4011" 802 44.88472 119.9508
"4012" 802.2 45.00232 119.9757
"4013" 802.4 45.14232 119.5328
"4014" 802.6 45.26254 119.2803
"4015" 802.8 45.55683 118.8086
"4016" 803 45.46713 118.5133
"4017" 803.2 45.35889 118.2328
"4018" 803.4 45.6707 117.8916
"4019" 803.6 45.75704 117.484
"4020" 803.8 45.92626 116.8576
"4021" 804 45.57806 116.6474
"4022" 804.2 45.57806 116.6474
"4023" 804.4 45.57806 116.6474
"4024" 804.6 45.51602 116.7371
"4025" 804.8 45.78225 116.8412
"4026" 805 46.35018 117.0134
"4027" 805.2 46.22325 117.2462
"4028" 805.4 46.17558 117.1351
"4029" 805.6 45.97357 117.1942
"4030" 805.8 45.6662 116.7046
"4031" 806 45.41582 116.8277
"4032" 806.2 44.895 116.7032
"4033" 806.4 43.13306 116.8302
"4034" 806.6 40.82878 116.9556
"4035" 806.8 38.93679 116.8549
"4036" 807 36.62425 117.1574
"4037" 807.2 34.32674 117.6986
"4038" 807.4 33.29204 117.8364
"4039" 807.6 33.31099 117.8906
"4040" 807.8 34.05991 117.8049
"4041" 808 34.32329 117.7198
"4042" 808.2 34.17732 117.7335
"4043" 808.4 34.17732 117.7335
"4044" 808.6 34.385 117.6232
"4045" 808.8 34.32713 117.5935
"4046" 809 34.31012 117.5076
"4047" 809.2 34.02912 117.1768
"4048" 809.4 33.03444 116.446
"4049" 809.6 31.38711 115.7991
"4050" 809.8 28.8557 115.231
"4051" 810 27.64764 115.433
"4052" 810.2 27.86241 115.3957
"4053" 810.4 27.93192 115.183
"4054" 810.6 28.2746 115.0116
"4055" 810.8 28.51216 114.69
"4056" 811 28.224 113.6788
"4057" 811.2 27.75041 111.4879
"4058" 811.4 26.91878 109.27
"4059" 811.6 25.89851 107.0501
"4060" 811.8 24.40714 105.1177
"4061" 812 22.45984 103.7885
"4062" 812.2 21.37223 103.36
"4063" 812.4 20.40092 103.1481
"4064" 812.6 18.63975 102.2951
"4065" 812.8 16.89286 101.7094
"4066" 813 15.36189 100.6553
"4067" 813.2 14.44436 98.88905
"4068" 813.4 12.92668 96.76456
"4069" 813.6 11.48552 96.09205
"4070" 813.8 11.32416 96.23729
"4071" 814 11.35441 96.24742
"4072" 814.2 11.43221 96.16775
"4073" 814.4 11.47631 96.13026
"4074" 814.6 11.50917 96.11855
"4075" 814.8 11.59206 96.02486
"4076" 815 11.77365 95.85513
"4077" 815.2 12.11458 95.06176
"4078" 815.4 12.20345 93.51906
"4079" 815.6 12.18422 91.18157
"4080" 815.8 11.63823 89.08421
"4081" 816 10.27528 87.17494
"4082" 816.2 8.478864 86.51922
"4083" 816.4 7.443229 87.03627
"4084" 816.6 7.482452 87.62098
"4085" 816.8 7.727647 87.51688
"4086" 817 7.788083 87.22854
"4087" 817.2 8.174055 87.07033
"4088" 817.4 8.663532 86.75699
"4089" 817.6 8.760609 85.85271
"4090" 817.8 9.009284 83.89828
"4091" 818 9.683383 81.78781
"4092" 818.2 9.696625 79.05806
"4093" 818.4 9.399704 75.91881
"4094" 818.6 8.527137 73.51941
"4095" 818.8 6.921792 70.74049
"4096" 819 5.002575 68.5002
"4097" 819.2 3.149545 67.50759
"4098" 819.4 2.913019 67.51676
"4099" 819.6 3.003636 67.44637
"4100" 819.8 3.367152 67.4453
"4101" 820 3.715232 67.05788
"4102" 820.2 4.281104 66.36144
"4103" 820.4 5.092013 65.13456
"4104" 820.6 6.442843 62.82831
"4105" 820.8 7.515836 60.45454
"4106" 821 8.503279 57.28521
"4107" 821.2 8.306347 54.60786
"4108" 821.4 7.959028 51.78022
"4109" 821.6 6.93369 48.95633
"4110" 821.8 5.847446 47.03911
"4111" 822 5.833854 45.88136
"4112" 822.2 6.786829 44.49517
"4113" 822.4 8.1308 43.53173
"4114" 822.6 9.693573 42.2482
"4115" 822.8 11.33796 40.31593
"4116" 823 12.557 37.8985
"4117" 823.2 13.36528 35.26742
"4118" 823.4 14.47678 32.50378
"4119" 823.6 14.7231 29.80629
"4120" 823.8 14.24194 27.9336
"4121" 824 14.19603 27.77606
"4122" 824.2 14.06689 27.71283
"4123" 824.4 14.06317 27.69412
"4124" 824.6 13.96703 27.8423
"4125" 824.8 13.97751 27.83257
"4126" 825 13.94307 27.85287
"4127" 825.2 13.95889 27.85128
"4128" 825.4 13.94311 28.02484
"4129" 825.6 13.849 28.32404
"4130" 825.8 13.88437 28.46554
"4131" 826 13.83672 28.31532
"4132" 826.2 13.85695 28.47341
"4133" 826.4 13.83941 28.47321
"4134" 826.6 13.83941 28.47321
"4135" 826.8 13.83941 28.47321
"4136" 827 13.77524 28.36109
"4137" 827.2 13.82954 28.48915
"4138" 827.4 13.70936 28.43128
"4139" 827.6 13.70936 28.43128
"4140" 827.8 13.68761 28.45373
"4141" 828 13.80759 28.53723
"4142" 828.2 13.96675 28.39012
"4143" 828.4 14.40486 28.08017
"4144" 828.6 14.97389 27.50139
"4145" 828.8 16.04905 26.90935
"4146" 829 16.92137 26.25201
"4147" 829.2 18.10468 25.14104
"4148" 829.4 19.18658 24.65461
"4149" 829.6 20.1016 24.29615
"4150" 829.8 20.30124 24.60968
"4151" 830 21.45434 24.66778
"4152" 830.2 23.55327 24.48273
"4153" 830.4 26.03618 24.10846
"4154" 830.6 28.33916 23.70304
"4155" 830.8 30.13639 23.93847
"4156" 831 32.43126 24.07446
"4157" 831.2 34.39166 23.92032
"4158" 831.4 36.27588 23.94117
"4159" 831.6 37.61027 23.93581
"4160" 831.8 38.8303 24.71815
"4161" 832 40.37169 26.21604
"4162" 832.2 43.09097 28.20738
"4163" 832.4 45.4293 29.92058
"4164" 832.6 47.95921 31.00456
"4165" 832.8 49.01589 30.92393
"4166" 833 50.57751 30.24963
"4167" 833.2 51.7718 28.80997
"4168" 833.4 51.45143 28.28961
"4169" 833.6 51.16667 27.97296
"4170" 833.8 50.4507 27.2418
"4171" 834 49.32248 26.07278
"4172" 834.2 47.60429 24.31139
"4173" 834.4 45.04141 22.89818
"4174" 834.6 42.31046 21.26111
"4175" 834.8 39.49988 19.90411
"4176" 835 37.75035 18.95579
"4177" 835.2 35.76146 18.13646
"4178" 835.4 33.08009 18.04989
"4179" 835.6 30.10637 18.62271
"4180" 835.8 27.80507 19.9248
"4181" 836 26.50405 21.10814
"4182" 836.2 24.91953 21.80802
"4183" 836.4 22.58616 22.37897
"4184" 836.6 19.60986 22.95539
"4185" 836.8 16.89542 23.66607
"4186" 837 14.76549 24.92057
"4187" 837.2 14.01539 25.87285
"4188" 837.4 14.01539 25.87285
"4189" 837.6 14.01539 25.87285
"4190" 837.8 14.01539 25.87285
"4191" 838 14.00057 25.86639
"4192" 838.2 13.95965 25.84497
"4193" 838.4 13.975 25.85171
"4194" 838.6 13.95965 25.84497
"4195" 838.8 13.95965 25.84497
"4196" 839 13.95965 25.84497
"4197" 839.2 13.96261 25.82688
"4198" 839.4 14.09429 25.6055
"4199" 839.6 13.74767 25.50935
"4200" 839.8 13.39945 25.27762
"4201" 840 13.32593 25.04525
"4202" 840.2 13.37231 24.83193
"4203" 840.4 14.08203 24.76006
"4204" 840.6 14.61719 24.65757
"4205" 840.8 15.38162 22.8186
"4206" 841 17.22282 21.14892
"4207" 841.2 19.27505 20.36874
"4208" 841.4 20.75805 19.97238
"4209" 841.6 22.92703 19.98943
"4210" 841.8 25.25314 19.68667
"4211" 842 27.92462 19.12828
"4212" 842.2 31.32162 18.91175
"4213" 842.4 33.86206 18.04899
"4214" 842.6 35.67214 16.81433
"4215" 842.8 36.22129 15.25464
"4216" 843 35.77694 14.63445
"4217" 843.2 35.76537 14.60842
"4218" 843.4 35.8695 14.30158
"4219" 843.6 35.8695 14.30158
"4220" 843.8 35.7445 13.9583
"4221" 844 35.06094 13.07861
"4222" 844.2 33.72625 12.15602
"4223" 844.4 33.24596 11.85646
"4224" 844.6 32.15214 11.19584
"4225" 844.8 29.73483 9.719636
"4226" 845 28.97236 9.353693
"4227" 845.2 28.96716 9.333981
"4228" 845.4 30.22643 10.1047
"4229" 845.6 30.79264 10.04694
"4230" 845.8 31.8341 9.535398
"4231" 846 33.80212 9.365985
"4232" 846.2 35.74563 9.246513
"4233" 846.4 38.02491 8.864834
"4234" 846.6 40.72097 8.149816
"4235" 846.8 43.32543 7.121256
"4236" 847 46.8147 6.649796
"4237" 847.2 49.76642 7.017457
"4238" 847.4 52.177 7.67129
"4239" 847.6 55.24086 8.466582
"4240" 847.8 58.09924 9.53334
"4241" 848 60.82955 10.23252
"4242" 848.2 63.48475 11.20332
"4243" 848.4 66.33138 12.70483
"4244" 848.6 68.43352 14.26149
"4245" 848.8 69.48142 16.42174
"4246" 849 70.95028 18.78089
"4247" 849.2 72.09716 21.07823
"4248" 849.4 73.37575 23.95881
"4249" 849.6 74.33505 26.84352
"4250" 849.8 74.248 28.64457
"4251" 850 74.44182 28.66794
"4252" 850.2 74.60181 28.64457
"4253" 850.4 74.61388 28.83541
"4254" 850.6 74.49281 28.76332
"4255" 850.8 74.17047 29.34562
"4256" 851 74.62392 29.96057
"4257" 851.2 75.71813 31.72473
"4258" 851.4 77.38373 34.23791
"4259" 851.6 78.72515 37.3196
"4260" 851.8 79.76711 40.08587
"4261" 852 80.53393 43.11958
"4262" 852.2 81.46175 46.37279
"4263" 852.4 81.72403 48.82778
"4264" 852.6 81.66716 50.73764
"4265" 852.8 81.63286 50.76289
"4266" 853 81.45571 50.81211
"4267" 853.2 81.25385 51.12329
"4268" 853.4 80.70042 53.05538
"4269" 853.6 79.98492 56.11993
"4270" 853.8 79.56631 59.17892
"4271" 854 79.39872 62.63649
"4272" 854.2 78.52441 66.12512
"4273" 854.4 77.67787 69.44023
"4274" 854.6 76.06939 72.7967
"4275" 854.8 73.56684 75.04823
"4276" 855 70.39037 77.05875
"4277" 855.2 67.10131 78.30106
"4278" 855.4 63.24777 79.41702
"4279" 855.6 60.11714 80.85897
"4280" 855.8 57.19325 83.25243
"4281" 856 54.67455 86.25228
"4282" 856.2 52.52206 89.04534
"4283" 856.4 49.58935 91.83176
"4284" 856.6 47.14993 93.54915
"4285" 856.8 45.12057 94.37378
"4286" 857 42.53439 95.78834
"4287" 857.2 39.29909 98.30106
"4288" 857.4 36.30834 100.9793
"4289" 857.6 34.47395 103.5475
"4290" 857.8 33.634 106.691
"4291" 858 32.28812 110.3155
"4292" 858.2 32.0712 112.3584
"4293" 858.4 31.83249 112.3047
"4294" 858.6 31.65151 112.1821
"4295" 858.8 31.45158 111.5996
"4296" 859 30.93695 111.2333
"4297" 859.2 29.80697 111.4543
"4298" 859.4 27.51207 111.8543
"4299" 859.6 25.38978 111.6227
"4300" 859.8 24.82494 111.3115
"4301" 860 24.91769 111.1136
"4302" 860.2 25.22628 110.7993
"4303" 860.4 25.2758 110.9397
"4304" 860.6 25.23499 111.0271
"4305" 860.8 25.25058 111.0555
"4306" 861 25.27117 111.0561
"4307" 861.2 25.35333 111.3412
"4308" 861.4 25.36081 111.8689
"4309" 861.6 25.66927 111.9066
"4310" 861.8 25.87787 112.2684
"4311" 862 26.45128 112.1351
"4312" 862.2 27.48352 112.6469
"4313" 862.4 29.26447 113.8852
"4314" 862.6 31.87908 115.2439
"4315" 862.8 33.82056 116.5752
"4316" 863 35.42492 117.588
"4317" 863.2 37.80067 118.1941
"4318" 863.4 38.62505 117.6552
"4319" 863.6 38.67407 117.5677
"4320" 863.8 38.46407 117.5255
"4321" 864 38.32454 117.3494
"4322" 864.2 38.20089 117.0693
"4323" 864.4 37.91886 115.5857
"4324" 864.6 37.15887 113.0639
"4325" 864.8 36.30166 110.3403
"4326" 865 35.67968 107.0903
"4327" 865.2 34.83717 104.5117
"4328" 865.4 32.96084 102.0665
"4329" 865.6 31.63185 99.5606
"4330" 865.8 30.21012 96.39266
"4331" 866 29.10105 93.66192
"4332" 866.2 27.3762 90.66747
"4333" 866.4 26.01296 88.07335
"4334" 866.6 24.50045 85.91657
"4335" 866.8 22.22928 83.60806
"4336" 867 18.77688 82.30554
"4337" 867.2 15.12356 82.22473
"4338" 867.4 12.70752 83.12763
"4339" 867.6 11.20261 84.90966
"4340" 867.8 10.48633 86.10625
"4341" 868 10.39492 86.19781
"4342" 868.2 10.39631 86.17514
"4343" 868.4 10.37826 86.17772
"4344" 868.6 10.31563 86.08732
"4345" 868.8 10.13316 85.96123
"4346" 869 10.03594 85.49162
"4347" 869.2 9.674128 85.20303
"4348" 869.4 9.584474 84.48353
"4349" 869.6 9.746902 83.7097
"4350" 869.8 9.105331 81.92568
"4351" 870 7.560312 79.4789
"4352" 870.2 5.389255 77.88602
"4353" 870.4 3.73037 77.43927
"4354" 870.6 3.475734 77.61476
"4355" 870.8 3.702028 77.61955
"4356" 871 3.687951 77.55627
"4357" 871.2 3.63342 77.45633
"4358" 871.4 4.133575 77.33883
"4359" 871.6 4.84115 76.60655
"4360" 871.8 5.310327 75.56488
"4361" 872 5.7455 73.77082
"4362" 872.2 6.070485 71.40902
"4363" 872.4 6.418406 68.72444
"4364" 872.6 6.226917 66.29602
"4365" 872.8 6.004309 63.79057
"4366" 873 5.488037 61.14618
"4367" 873.2 5.118808 58.01783
"4368" 873.4 4.726599 54.95616
"4369" 873.6 5.090406 53.12021
"4370" 873.8 5.258804 52.1935
"4371" 874 5.227514 52.02698
"4372" 874.2 5.227514 52.02698
"4373" 874.4 5.227514 52.02698
"4374" 874.6 5.227514 52.02698
"4375" 874.8 5.145106 51.98709
"4376" 875 5.142807 52.12153
"4377" 875.2 5.133009 51.96447
"4378" 875.4 5.234124 52.00409
"4379" 875.6 5.234124 52.00409
"4380" 875.8 5.222421 51.98445
"4381" 876 5.328815 51.99063
"4382" 876.2 5.618827 52.08905
"4383" 876.4 6.479498 51.45829
"4384" 876.6 7.749095 50.06549
"4385" 876.8 9.098667 49.06442
"4386" 877 10.51733 47.80792
"4387" 877.2 12.11081 46.04476
"4388" 877.4 13.08569 44.30546
"4389" 877.6 13.61578 42.37809
"4390" 877.8 13.21525 40.89501
"4391" 878 12.61959 40.44483
"4392" 878.2 11.59096 39.93265
"4393" 878.4 10.23831 38.96918
"4394" 878.6 8.072262 37.41219
"4395" 878.8 6.645615 36.72481
"4396" 879 6.645615 36.72481
"4397" 879.2 6.794343 36.70388
"4398" 879.4 7.544262 36.82731
"4399" 879.6 7.745613 36.71774
"4400" 879.8 8.159639 36.8807
"4401" 880 8.849138 36.59623
"4402" 880.2 9.895736 36.54057
"4403" 880.4 11.69451 36.39416
"4404" 880.6 14.06847 35.57258
"4405" 880.8 16.0919 34.55019
"4406" 881 18.22281 33.253
"4407" 881.2 20.24412 32.22851
"4408" 881.4 22.51532 31.47941
"4409" 881.6 24.70509 30.61075
"4410" 881.8 27.35728 29.46921
"4411" 882 29.17896 28.44369
"4412" 882.2 30.5709 26.59986
"4413" 882.4 31.68457 24.44799
"4414" 882.6 32.01556 23.23115
"4415" 882.8 31.96741 23.21624
"4416" 883 32.04339 23.11022
"4417" 883.2 32.07742 23.12612
"4418" 883.4 32.28579 23.35377
"4419" 883.6 32.96657 23.59632
"4420" 883.8 35.13358 23.35586
"4421" 884 37.75191 22.95829
"4422" 884.2 40.83411 22.75191
"4423" 884.4 43.52573 21.99603
"4424" 884.6 46.86669 22.16607
"4425" 884.8 48.19556 23.12179
"4426" 885 48.36193 24.13842
"4427" 885.2 48.85809 25.53272
"4428" 885.4 49.9813 27.78961
"4429" 885.6 50.74895 30.88833
"4430" 885.8 51.61132 33.77457
"4431" 886 52.21687 37.33817
"4432" 886.2 51.98122 40.8106
"4433" 886.4 51.09887 44.07714
"4434" 886.6 49.17766 46.94283
"4435" 886.8 47.47328 49.7937
"4436" 887 46.03218 51.96804
"4437" 887.2 44.12484 54.22356
"4438" 887.4 41.54939 56.62361
"4439" 887.6 38.82003 58.67058
"4440" 887.8 35.73688 60.48467
"4441" 888 33.24287 62.20027
"4442" 888.2 31.82383 64.0049
"4443" 888.4 30.06868 66.6518
"4444" 888.6 28.3322 69.14557
"4445" 888.8 27.09546 71.32451
"4446" 889 25.68787 74.48359
"4447" 889.2 24.18761 76.982
"4448" 889.4 22.21291 79.75752
"4449" 889.6 20.49189 82.42956
"4450" 889.8 19.47042 84.83023
"4451" 890 18.43379 87.39499
"4452" 890.2 17.76055 88.45626
"4453" 890.4 16.81946 88.86223
"4454" 890.6 15.98975 88.38096
"4455" 890.8 15.79125 88.04062
"4456" 891 15.36104 88.01083
"4457" 891.2 14.16373 87.92302
"4458" 891.4 13.51683 87.76339
"4459" 891.6 13.49285 87.61404
"4460" 891.8 13.66102 87.60259
"4461" 892 13.65346 87.59136
"4462" 892.2 13.71537 87.64909
"4463" 892.4 13.70813 87.68487
"4464" 892.6 13.70813 87.68487
"4465" 892.8 13.73946 87.68487
"4466" 893 13.96345 87.71919
"4467" 893.2 14.12299 88.43382
"4468" 893.4 13.22167 89.82844
"4469" 893.6 12.62473 91.9169
"4470" 893.8 12.18519 93.9322
"4471" 894 12.418 95.34768
"4472" 894.2 13.46241 96.62754
"4473" 894.4 14.60037 98.45242
"4474" 894.6 15.3507 100.7624
"4475" 894.8 16.12644 103.2629
"4476" 895 17.31965 105.3507
"4477" 895.2 17.84984 106.8171
"4478" 895.4 17.43793 106.589
"4479" 895.6 17.15672 106.166
"4480" 895.8 16.9676 105.782
"4481" 896 16.93544 105.7579
"4482" 896.2 16.94833 105.7527
"4483" 896.4 16.93544 105.7579
"4484" 896.6 16.88449 105.5392
"4485" 896.8 15.42333 102.975
"4486" 897 15.03733 102.6571
"4487" 897.2 15.04893 102.6315
"4488" 897.4 15.05134 102.5551
"4489" 897.6 14.9868 102.4571
"4490" 897.8 13.58999 101.2633
"4491" 898 11.39071 99.26328
"4492" 898.2 8.678446 96.83852
"4493" 898.4 7.020891 95.43017
"4494" 898.6 7.235293 95.60627
"4495" 898.8 8.173743 94.97215
"4496" 899 8.490156 91.293
"4497" 899.2 8.183338 86.2618
"4498" 899.4 7.021308 81.50373
"4499" 899.6 4.735008 77.14607
"4500" 899.8 1.416283 73.26017
"4501" 900 2.381002 73.39064
"4502" 900.2 6.236242 76.71274
"4503" 900.4 12.27239 79.20668
"4504" 900.6 17.67595 80.54293
"4505" 900.8 21.46202 80.07067
"4506" 901 23.15056 79.26113
"4507" 901.2 26.09661 77.59328
"4508" 901.4 29.04747 74.50284
"4509" 901.6 31.69969 71.22363
"4510" 901.8 32.90696 68.05014
"4511" 902 32.87912 64.11349
"4512" 902.2 32.07942 60.55808
"4513" 902.4 31.13168 57.12373
"4514" 902.6 29.00435 54.12803
"4515" 902.8 26.1359 51.25728
"4516" 903 22.17737 48.18519
"4517" 903.2 18.31844 45.57429
"4518" 903.4 14.47678 43.12012
"4519" 903.6 10.63949 40.50339
"4520" 903.8 7.78771 38.48591
"4521" 904 7.769089 37.53225
"4522" 904.2 8.498857 36.99532
"4523" 904.4 9.949597 35.65984
"4524" 904.6 12.18386 32.5666
"4525" 904.8 14.00022 29.24674
"4526" 905 14.76334 27.31992
"4527" 905.2 15.17674 25.73135
"4528" 905.4 15.8847 23.93864
"4529" 905.6 16.91907 23.58732
"4530" 905.8 17.05463 23.33347
"4531" 906 17.10122 22.98059
"4532" 906.2 18.01184 20.84023
"4533" 906.4 18.81651 17.68239
"4534" 906.6 20.06668 16.61355
"4535" 906.8 20.36459 16.77203
"4536" 907 21.85385 15.56471
"4537" 907.2 23.85065 13.53643
"4538" 907.4 26.68166 11.22363
"4539" 907.6 29.58136 9.407588
"4540" 907.8 32.96584 7.785216
"4541" 908 35.41628 6.275958
"4542" 908.2 37.44407 5.06071
"4543" 908.4 39.11283 3.896555
"4544" 908.6 39.05649 3.837302
"4545" 908.8 39.03466 3.801735
"4546" 909 39.10915 3.872832
"4547" 909.2 39.2443 3.967532
"4548" 909.4 40.09761 4.400142
"4549" 909.6 43.08061 4.708649
"4550" 909.8 46.87768 4.411748
"4551" 910 50.1404 3.314772
"4552" 910.2 52.61477 1.772526
"4553" 910.4 54.30433 0.4206788
"4554" 910.6 54.30433 0.4199169
"4555" 910.8 55.07176 1.932798
"4556" 911 57.73499 3.416352
"4557" 911.2 61.3321 5.17129
"4558" 911.4 65.3869 6.233355
"4559" 911.6 68.89868 6.721376
"4560" 911.8 72.83982 7.30343
"4561" 912 76.54247 7.484267
"4562" 912.2 80.13221 7.843046
"4563" 912.4 83.93493 8.415565
"4564" 912.6 87.07175 8.527046
"4565" 912.8 90.95152 9.077891
"4566" 913 94.84385 10.44049
"4567" 913.2 96.75068 11.93742
"4568" 913.4 98.78625 14.65405
"4569" 913.6 101.5666 17.20406
"4570" 913.8 104.7854 19.7083
"4571" 914 108.4355 21.75914
"4572" 914.2 110.4493 24.55005
"4573" 914.4 111.7528 28.01179
"4574" 914.6 113.4142 32.02146
"4575" 914.8 114.1529 35.44765
"4576" 915 115.3136 38.93374
"4577" 915.2 116.9617 42.9706
"4578" 915.4 119.0054 46.44763
"4579" 915.6 120.9845 50.39214
"4580" 915.8 122.4723 53.63511
"4581" 916 123.9109 55.25081
"4582" 916.2 124.0755 55.28847
"4583" 916.4 123.6822 55.17442
"4584" 916.6 122.7301 56.4356
"4585" 916.8 121.3931 59.17367
"4586" 917 119.9678 61.89016
"4587" 917.2 118.1651 64.14935
"4588" 917.4 116.2181 66.9869
"4589" 917.6 114.6257 70.12618
"4590" 917.8 113.209 73.71287
"4591" 918 112.1645 77.41024
"4592" 918.2 111.9395 80.83299
"4593" 918.4 112.1726 84.81152
"4594" 918.6 113.9802 88.44101
"4595" 918.8 115.3863 89.95676
"4596" 919 115.8148 89.93425
"4597" 919.2 116.3547 89.59464
"4598" 919.4 116.7275 89.20811
"4599" 919.6 116.773 89.09755
"4600" 919.8 116.8118 89.00196
"4601" 920 116.4815 88.97819
"4602" 920.2 116.4664 88.97767
"4603" 920.4 116.5639 88.8579
"4604" 920.6 116.7413 88.70182
"4605" 920.8 117.7408 88.25017
"4606" 921 118.314 88.02348
"4607" 921.2 118.5288 88.01355
"4608" 921.4 118.3313 88.01654
"4609" 921.6 117.6872 87.19737
"4610" 921.8 117.8221 85.77741
"4611" 922 118.7939 83.34191
"4612" 922.2 119.8335 80.55297
"4613" 922.4 120.4097 77.71582
"4614" 922.6 121.0601 74.93129
"4615" 922.8 121.7919 71.80396
"4616" 923 122.1424 68.76118
"4617" 923.2 122.5771 65.37061
"4618" 923.4 123.27 61.88602
"4619" 923.6 122.8963 58.13953
"4620" 923.8 121.9989 55.31069
"4621" 924 121.4524 51.85873
"4622" 924.2 120.609 48.13298
"4623" 924.4 119.1196 44.65536
"4624" 924.6 117.2796 41.73996
"4625" 924.8 115.285 39.34499
"4626" 925 112.667 37.41158
"4627" 925.2 109.3795 36.09833
"4628" 925.4 106.9578 35.78271
"4629" 925.6 103.9822 35.25457
"4630" 925.8 100.8954 34.1244
"4631" 926 98.00743 32.66584
"4632" 926.2 95.34797 31.47369
"4633" 926.4 94.43086 31.44355
"4634" 926.6 91.88865 31.51739
"4635" 926.8 89.51022 31.08433
"4636" 927 87.09056 30.79672
"4637" 927.2 84.56319 30.78785
"4638" 927.4 81.11582 30.94469
"4639" 927.6 78.1427 31.02346
"4640" 927.8 76.32605 31.81327
"4641" 928 75.39328 32.41035
"4642" 928.2 75.21579 32.43774
"4643" 928.4 74.27079 32.29343
"4644" 928.6 71.20516 31.75144
"4645" 928.8 67.79569 30.61154
"4646" 929 64.08143 30.28117
"4647" 929.2 60.68863 29.87529
"4648" 929.4 57.15715 29.09735
"4649" 929.6 54.25638 28.8947
"4650" 929.8 51.95359 28.55955
"4651" 930 48.96775 27.19493
"4652" 930.2 46.65925 26.03888
"4653" 930.4 43.53875 24.77
"4654" 930.6 40.90896 23.79576
"4655" 930.8 38.02114 22.52103
"4656" 931 35.52098 21.76868
"4657" 931.2 32.6512 22.17511
"4658" 931.4 29.42222 22.86699
"4659" 931.6 26.75366 23.36719
"4660" 931.8 24.11446 22.73208
"4661" 932 21.30096 21.40158
"4662" 932.2 20.26712 20.9292
"4663" 932.4 20.24777 20.93177
"4664" 932.6 20.13417 20.84305
"4665" 932.8 20.09283 20.85382
"4666" 933 20.1075 20.99364
"4667" 933.2 20.09475 21.34136
"4668" 933.4 19.69351 22.0835
"4669" 933.6 18.70419 23.17156
"4670" 933.8 16.8708 24.81231
"4671" 934 14.14862 26.43328
"4672" 934.2 12.54176 27.68343
"4673" 934.4 11.8906 27.91271
"4674" 934.6 11.90904 27.93495
"4675" 934.8 11.98955 27.98427
"4676" 935 11.93485 28.00165
"4677" 935.2 12.22778 28.06812
"4678" 935.4 12.22476 28.09193
"4679" 935.6 12.22476 28.09193
"4680" 935.8 12.60286 28.12268
"4681" 936 13.09532 28.48952
"4682" 936.2 13.45968 28.83541
"4683" 936.4 13.95452 30.42851
"4684" 936.6 13.66102 33.20564
"4685" 936.8 13.09857 36.61868
"4686" 937 11.80662 39.76405
"4687" 937.2 9.918938 43.31559
"4688" 937.4 8.302885 46.33015
"4689" 937.6 6.766074 49.74073
"4690" 937.8 6.417165 52.24134
"4691" 938 6.830244 55.34577
"4692" 938.2 6.62945 59.36976
"4693" 938.4 6.269097 62.9654
"4694" 938.6 5.88959 66.77071
"4695" 938.8 4.868191 70.57032
"4696" 939 2.972247 74.11994
"4697" 939.2 2.390795 75.86568
"4698" 939.4 2.663508 76.33541
"4699" 939.6 3.039781 76.27932
"4700" 939.8 3.054784 75.93847
"4701" 940 3.077577 75.91938
"4702" 940.2 3.237669 75.96009
"4703" 940.4 3.720558 76.07177
"4704" 940.6 4.923645 76.21137
"4705" 940.8 6.347307 76.24147
"4706" 941 7.454958 75.70491
"4707" 941.2 8.370274 74.91707
"4708" 941.4 10.27528 73.14738
"4709" 941.6 11.59787 71.05786
"4710" 941.8 11.87869 69.24138
"4711" 942 11.2875 67.46864
"4712" 942.2 9.939597 65.38855
"4713" 942.4 7.940191 63.39159
"4714" 942.6 5.169913 61.41543
"4715" 942.8 2.614057 60.19004
"4716" 943 2.154744 60.37726
"4717" 943.2 2.076429 60.35917
"4718" 943.4 2.102246 60.34064
"4719" 943.6 2.102246 60.34064
"4720" 943.8 1.995966 60.24517
"4721" 944 2.030068 60.233
"4722" 944.2 2.030068 60.233
"4723" 944.4 2.030068 60.233
"4724" 944.6 2.20818 60.25405
"4725" 944.8 2.02517 60.21794
"4726" 945 2.02517 60.21794
"4727" 945.2 2.20818 60.25405
"4728" 945.4 2.115275 60.14026
"4729" 945.6 2.277948 60.17438
"4730" 945.8 2.499124 60.30661
"4731" 946 2.859745 60.12281
"4732" 946.2 2.955473 60.18765
"4733" 946.4 2.983714 60.185
"4734" 946.6 3.149916 60.14124
"4735" 946.8 3.667941 59.84881
"4736" 947 4.515491 58.78664
"4737" 947.2 5.50494 56.9412
"4738" 947.4 6.121233 54.69677
"4739" 947.6 6.47969 52.00409
"4740" 947.8 6.225598 48.90137
"4741" 948 5.891936 46.07976
"4742" 948.2 5.359853 44.70122
"4743" 948.4 5.241727 44.68679
"4744" 948.6 5.17444 44.53468
"4745" 948.8 5.158774 44.50971
"4746" 949 5.161411 44.47
"4747" 949.2 5.296073 44.54915
"4748" 949.4 5.307394 44.48805
"4749" 949.6 5.378198 44.61018
"4750" 949.8 5.679752 44.48427
"4751" 950 6.103889 44.56579
"4752" 950.2 6.150802 44.56824
"4753" 950.4 6.315251 44.54848
"4754" 950.6 6.519104 44.72418
"4755" 950.8 7.125506 44.77701
"4756" 951 7.528011 44.78521
"4757" 951.2 8.907046 44.49778
"4758" 951.4 9.865731 44.46959
"4759" 951.6 10.83812 44.66506
"4760" 951.8 12.04181 45.2995
"4761" 952 12.44026 46.12245
"4762" 952.2 12.64301 46.86076
"4763" 952.4 12.79519 48.80018
"4764" 952.6 13.31568 51.46305
"4765" 952.8 14.37664 54.05665
"4766" 953 15.03063 56.85215
"4767" 953.2 15.07378 59.31982
"4768" 953.4 14.48675 61.85068
"4769" 953.6 13.53393 64.57266
"4770" 953.8 11.94098 67.11581
"4771" 954 9.861729 70.38536
"4772" 954.2 7.625102 73.15024
"4773" 954.4 5.135258 75.79152
"4774" 954.6 3.435009 78.02348
"4775" 954.8 3.237669 78.60709
"4776" 955 3.253314 78.60503
"4777" 955.2 3.576079 78.42493
"4778" 955.4 3.85633 78.35831
"4779" 955.6 3.883238 78.50939
"4780" 955.8 4.553802 78.63254
"4781" 956 5.496476 78.99277
"4782" 956.2 6.242265 79.03359
"4783" 956.4 7.959028 79.21709
"4784" 956.6 10.38754 79.23754
"4785" 956.8 13.05016 79.3069
"4786" 957 15.9365 79.00717
"4787" 957.2 17.72437 77.78492
"4788" 957.4 18.55495 75.74108
"4789" 957.6 18.37134 73.76453
"4790" 957.8 17.54561 72.69974
"4791" 958 15.68217 70.86866
"4792" 958.2 13.37065 69.95634
"4793" 958.4 9.767255 69.23236
"4794" 958.6 6.13999 68.86404
"4795" 958.8 2.685206 68.99083
"4796" 959 1.313137 69.61082
"4797" 959.2 1.330923 69.62342
"4798" 959.4 3.166971 68.99929
"4799" 959.6 3.831005 67.8794
"4800" 959.8 5.441464 65.46275
"4801" 960 7.498467 62.36578
"4802" 960.2 9.091291 59.01032
"4803" 960.4 10.89003 55.27984
"4804" 960.6 12.31136 51.19092
"4805" 960.8 12.759 48.16908
"4806" 961 13.57582 44.88153
"4807" 961.2 12.65249 41.53071
"4808" 961.4 10.81308 38.21477
"4809" 961.6 9.254237 35.81833
"4810" 961.8 8.342949 33.14758
"4811" 962 8.562366 31.61045
"4812" 962.2 10.15853 30.9232
"4813" 962.4 11.42178 29.87035
"4814" 962.6 12.36015 29.47154
"4815" 962.8 14.15211 29.15406
"4816" 963 16.93454 28.13798
"4817" 963.2 19.72173 26.21477
"4818" 963.4 21.40254 23.85591
"4819" 963.6 22.7817 21.27223
"4820" 963.8 23.89497 17.5377
"4821" 964 24.37525 15.02874
"4822" 964.2 24.78226 12.96007
"4823" 964.4 24.37494 12.80059
"4824" 964.6 24.33693 12.65142
"4825" 964.8 24.32878 12.46268
"4826" 965 24.45027 12.49055
"4827" 965.2 24.45027 12.49055
"4828" 965.4 24.43961 12.52084
"4829" 965.6 24.36899 12.41062
"4830" 965.8 24.33226 12.47895
"4831" 966 24.45027 12.49055
"4832" 966.2 24.43961 12.52084
"4833" 966.4 24.45027 12.49055
"4834" 966.6 24.43961 12.52084
"4835" 966.8 24.43961 12.52084
"4836" 967 24.56388 12.55196
"4837" 967.2 24.68713 12.50852
"4838" 967.4 24.9474 12.54632
"4839" 967.6 26.22394 12.08778
"4840" 967.8 27.67891 11.09677
"4841" 968 29.78257 10.12956
"4842" 968.2 31.75866 8.302543
"4843" 968.4 33.647 6.405263
"4844" 968.6 34.74975 5.263931
"4845" 968.8 34.71394 5.251443
"4846" 969 34.66139 4.956596
"4847" 969.2 34.40814 5.240205
"4848" 969.4 34.36065 4.980451
"4849" 969.6 34.17071 5.17129
"4850" 969.8 33.9657 5.195524
"4851" 970 33.78508 5.599234
"4852" 970.2 33.79083 5.637294
"4853" 970.4 34.38956 5.225223
"4854" 970.6 35.03731 5.282613
"4855" 970.8 36.61014 5.317226
"4856" 971 38.91921 5.006644
"4857" 971.2 41.6033 4.280705
"4858" 971.4 43.9453 3.017004
"4859" 971.6 44.7562 1.912335
"4860" 971.8 44.67949 1.405876
"4861" 972 44.74184 1.293077
"4862" 972.2 44.85867 0.8541869
"4863" 972.4 44.6335 0.8110884
"4864" 972.6 44.60279 1.002177
"4865" 972.8 44.60279 1.002177
"4866" 973 44.50886 0.9182914
"4867" 973.2 44.50886 0.9182914
"4868" 973.4 44.6174 0.972817
"4869" 973.6 44.65869 0.8566537
"4870" 973.8 44.94371 0.7379374
"4871" 974 45.43084 0.3256215
"4872" 974.2 45.6286 0.4639111
"4873" 974.4 47.04354 0.6973782
"4874" 974.6 48.98246 0.7944621
"4875" 974.8 51.15833 1.380436
"4876" 975 53.17916 2.655841
"4877" 975.2 55.19071 3.910592
"4878" 975.4 57.35443 5.323221
"4879" 975.6 59.10496 6.638137
"4880" 975.8 60.83198 8.130181
"4881" 976 62.11511 9.128293
"4882" 976.2 62.80163 10.71569
"4883" 976.4 62.91232 12.73799
"4884" 976.6 62.47173 15.09495
"4885" 976.8 61.45746 18.06824
"4886" 977 60.60156 20.4348
"4887" 977.2 59.84587 22.76002
"4888" 977.4 58.35999 25.04406
"4889" 977.6 56.02621 26.52393
"4890" 977.8 53.47954 27.96546
"4891" 978 50.89975 29.40073
"4892" 978.2 47.88775 30.78538
"4893" 978.4 44.6174 31.53389
"4894" 978.6 41.18753 31.82279
"4895" 978.8 37.50442 31.45009
"4896" 979 34.69352 30.98567
"4897" 979.2 31.4259 30.12264
"4898" 979.4 27.74413 29.37817
"4899" 979.6 24.43677 29.27378
"4900" 979.8 21.29663 28.64632
"4901" 980 18.08262 28.04451
"4902" 980.2 15.87138 27.59586
"4903" 980.4 15.87138 27.59586
"4904" 980.6 15.84623 27.44474
"4905" 980.8 15.83967 27.42844
"4906" 981 16.12644 27.51098
"4907" 981.2 16.30846 27.53134
"4908" 981.4 16.41321 27.60805
"4909" 981.6 16.25306 27.59893
"4910" 981.8 16.26155 27.58807
"4911" 982 16.20162 27.63074
"4912" 982.2 16.22141 27.63869
"4913" 982.4 16.18736 27.68677
"4914" 982.6 16.16296 27.83717
"4915" 982.8 16.12644 28.13444
"4916" 983 15.41685 28.83541
"4917" 983.2 14.14202 29.86049
"4918" 983.4 12.41337 31.36868
"4919" 983.6 10.67294 32.67971
"4920" 983.8 8.89383 33.66628
"4921" 984 6.91436 34.25162
"4922" 984.2 5.229197 34.48072
"4923" 984.4 5.152141 34.30615
"4924" 984.6 5.327006 34.15166
"4925" 984.8 4.87616 34.06148
"4926" 985 5.431021 34.30161
"4927" 985.2 6.453078 34.35613
"4928" 985.4 6.773621 35.16301
"4929" 985.6 7.685515 36.75908
"4930" 985.8 8.678991 37.48318
"4931" 986 10.20635 38.59499
"4932" 986.2 11.86892 39.56564
"4933" 986.4 14.04885 40.08512
"4934" 986.6 16.15522 39.58027
"4935" 986.8 17.91045 38.66276
"4936" 987 19.06784 37.20026
"4937" 987.2 19.90216 36.4369
"4938" 987.4 20.06303 36.44655
"4939" 987.6 20.2832 36.56809
"4940" 987.8 21.92058 37.13399
"4941" 988 24.10391 37.82223
"4942" 988.2 25.69906 39.42448
"4943" 988.4 26.44769 41.33001
"4944" 988.6 27.07843 43.76052
"4945" 988.8 27.86766 46.58906
"4946" 989 28.33275 48.4775
"4947" 989.2 28.08158 51.12475
"4948" 989.4 27.24068 53.91138
"4949" 989.6 25.98448 56.4298
"4950" 989.8 24.29721 58.93742
"4951" 990 22.04123 61.27481
"4952" 990.2 19.22545 63.43097
"4953" 990.4 16.32287 65.6006
"4954" 990.6 13.43396 67.48547
"4955" 990.8 10.41338 69.04451
"4956" 991 7.210021 69.55988
"4957" 991.2 4.09579 70.16584
"4958" 991.4 2.053039 71.09091
"4959" 991.6 2.323599 71.61337
"4960" 991.8 2.506641 72.14854
"4961" 992 2.342239 73.19883
"4962" 992.2 2.673277 74.78961
"4963" 992.4 4.088803 76.95638
"4964" 992.6 6.049721 79.58218
"4965" 992.8 7.052335 81.27312
"4966" 993 8.101889 82.12699
"4967" 993.2 9.766622 84.07714
"4968" 993.4 10.84611 86.26907
"4969" 993.6 11.5299 88.19201
"4970" 993.8 12.80904 89.98308
"4971" 994 14.92452 92.18481
"4972" 994.2 17.27071 94.27946
"4973" 994.4 18.41412 96.18662
"4974" 994.6 18.67865 96.46002
"4975" 994.8 18.82484 96.33904
"4976" 995 18.89189 96.29462
"4977" 995.2 18.82425 96.16298
"4978" 995.4 18.89413 95.96668
"4979" 995.6 20.08095 96.21042
"4980" 995.8 22.57722 96.99039
"4981" 996 25.24355 97.04376
"4982" 996.2 27.98733 97.03132
"4983" 996.4 30.97839 97.85242
"4984" 996.6 34.15279 99.07162
"4985" 996.8 37.27536 100.6952
"4986" 997 39.18699 102.584
"4987" 997.2 40.44838 105.6985
"4988" 997.4 41.75822 108.5861
"4989" 997.6 42.92364 110.2814
"4990" 997.8 43.17221 110.382
"4991" 998 43.01096 110.5536
"4992" 998.2 43.01329 110.5757
"4993" 998.4 42.85687 110.781
"4994" 998.6 43.41665 112.2871
"4995" 998.8 44.40032 114.2873
"4996" 999 45.5802 116.1873
"4997" 999.2 46.6756 117.1629
"4998" 999.4 48.16076 119.7245
"4999" 999.6 49.38537 121.9456
"5000" 999.8 49.61581 122.069
"5001" 1000 49.58749 121.9429
"5002" 1000.2 49.61364 122.078
"5003" 1000.4 49.48919 122.2263
"5004" 1000.6 49.37696 122.295
"5005" 1000.8 48.9073 123.1205
"5006" 1001 48.13212 124.3262
"5007" 1001.2 47.60661 124.5556
"5008" 1001.4 47.08662 124.66
"5009" 1001.6 46.77835 124.8622
"5010" 1001.8 46.61907 125.1155
"5011" 1002 46.05455 125.8495
"5012" 1002.2 46.12425 126.32
"5013" 1002.4 46.2742 126.6625
"5014" 1002.6 46.31535 126.6147
"5015" 1002.8 46.74096 126.2565
"5016" 1003 47.29972 125.7882
"5017" 1003.2 48.00547 125.0839
"5018" 1003.4 49.25884 124.5328
"5019" 1003.6 50.60463 123.2496
"5020" 1003.8 51.82878 121.6408
"5021" 1004 53.20726 118.9644
"5022" 1004.2 53.43942 117.0647
"5023" 1004.4 52.82318 114.9022
"5024" 1004.6 51.5764 112.9036
"5025" 1004.8 49.78834 111.2288
"5026" 1005 47.37231 110.3949
"5027" 1005.2 44.99728 109.914
"5028" 1005.4 41.9094 109.2316
"5029" 1005.6 38.23942 108.1444
"5030" 1005.8 35.34201 106.5453
"5031" 1006 32.90019 105.7005
"5032" 1006.2 30.21568 104.3987
"5033" 1006.4 27.73492 102.6554
"5034" 1006.6 25.73196 101.5862
"5035" 1006.8 23.52382 101.4164
"5036" 1007 20.11517 101.1637
"5037" 1007.2 16.5226 101.0492
"5038" 1007.4 13.55637 100.5135
"5039" 1007.6 12.53328 98.88462
"5040" 1007.8 11.72885 96.46706
"5041" 1008 10.8114 93.15497
"5042" 1008.2 9.405874 90.03355
"5043" 1008.4 7.553394 87.0674
"5044" 1008.6 5.416502 85.257
"5045" 1008.8 5.043287 85.23356
"5046" 1009 5.676329 85.35491
"5047" 1009.2 6.561072 85.38121
"5048" 1009.4 6.999333 83.95795
"5049" 1009.6 7.627941 81.73478
"5050" 1009.8 8.489491 79.21365
"5051" 1010 9.745129 76.41141
"5052" 1010.2 10.15741 73.77463
"5053" 1010.4 10.02123 71.39812
"5054" 1010.6 9.258616 68.75104
"5055" 1010.8 7.982152 66.65818
"5056" 1011 7.256251 64.91048
"5057" 1011.2 5.854826 62.65884
"5058" 1011.4 4.036854 60.87038
"5059" 1011.6 2.992456 60.3593
"5060" 1011.8 2.936177 60.41938
"5061" 1012 2.96024 60.41849
"5062" 1012.2 2.977992 60.40065
"5063" 1012.4 2.913019 60.30538
"5064" 1012.6 3.263851 60.32396
"5065" 1012.8 3.711907 60.40133
"5066" 1013 4.179419 60.37986
"5067" 1013.2 4.737088 60.12252
"5068" 1013.4 6.474362 59.2402
"5069" 1013.6 8.082233 57.98059
"5070" 1013.8 9.71387 56.17447
"5071" 1014 10.7957 54.02268
"5072" 1014.2 11.55248 51.32011
"5073" 1014.4 12.16429 48.4919
"5074" 1014.6 11.8276 45.4151
"5075" 1014.8 11.06257 42.55787
"5076" 1015 9.471823 39.921
"5077" 1015.2 7.847299 37.66268
"5078" 1015.4 7.191893 37.39911
"5079" 1015.6 7.288425 37.51278
"5080" 1015.8 7.442392 37.65602
"5081" 1016 7.697861 37.35959
"5082" 1016.2 8.346822 37.09718
"5083" 1016.4 9.489099 36.26756
"5084" 1016.6 11.42015 34.84115
"5085" 1016.8 12.88377 33.77661
"5086" 1017 14.39681 32.29755
"5087" 1017.2 15.91891 30.58124
"5088" 1017.4 16.45153 29.35288
"5089" 1017.6 16.21775 29.118
"5090" 1017.8 16.0838 28.41868
"5091" 1018 15.78008 26.96069
"5092" 1018.2 14.65872 25.57764
"5093" 1018.4 13.8289 24.94155
"5094" 1018.6 13.7142 24.88885
"5095" 1018.8 13.80988 24.98651
"5096" 1019 13.8289 24.94155
"5097" 1019.2 13.98227 25.01862
"5098" 1019.4 13.98227 25.01862
"5099" 1019.6 13.97571 24.97621
"5100" 1019.8 14.09368 25.05516
"5101" 1020 14.09368 25.05516
"5102" 1020.2 14.11308 25.07888
"5103" 1020.4 14.09368 25.05516
"5104" 1020.6 13.99015 24.99289
"5105" 1020.8 14.10185 25.0403
"5106" 1021 14.36633 25.45543
"5107" 1021.2 14.70585 25.5156
"5108" 1021.4 14.93116 25.50439
"5109" 1021.6 15.85208 25.51596
"5110" 1021.8 17.22735 25.9969
"5111" 1022 18.36102 26.35075
"5112" 1022.2 19.36301 26.91557
"5113" 1022.4 20.47334 27.91575
"5114" 1022.6 22.37027 29.19974
"5115" 1022.8 24.62531 30.03284
"5116" 1023 27.14294 30.15099
"5117" 1023.2 28.86023 29.47679
"5118" 1023.4 29.21175 28.86292
"5119" 1023.6 29.91828 27.22347
"5120" 1023.8 30.37192 25.44894
"5121" 1024 30.07875 23.41308
"5122" 1024.2 29.20621 22.05125
"5123" 1024.4 28.13663 19.8559
"5124" 1024.6 26.82399 17.38503
"5125" 1024.8 25.3756 15.78198
"5126" 1025 24.20164 15.08754
"5127" 1025.2 24.03809 14.89467
"5128" 1025.4 24.10391 14.7956
"5129" 1025.6 24.29001 14.80195
"5130" 1025.8 24.28601 14.75656
"5131" 1026 24.65703 14.75941
"5132" 1026.2 25.34322 14.25979
"5133" 1026.4 26.3292 13.19459
"5134" 1026.6 27.69565 12.82207
"5135" 1026.8 29.63025 11.50717
"5136" 1027 31.34875 10.19855
"5137" 1027.2 32.80803 9.34175
"5138" 1027.4 34.89728 8.943617
"5139" 1027.6 37.41519 8.629773
"5140" 1027.8 39.55509 8.925854
"5141" 1028 40.67471 9.685902
"5142" 1028.2 42.73417 10.8437
"5143" 1028.4 43.17541 11.38721
"5144" 1028.6 43.50383 11.96294
"5145" 1028.8 44.356 13.43597
"5146" 1029 45.9068 14.94081
"5147" 1029.2 47.3079 16.91812
"5148" 1029.4 48.60241 19.48053
"5149" 1029.6 50.07817 21.79636
"5150" 1029.8 51.93822 24.11349
"5151" 1030 53.72069 26.71536
"5152" 1030.2 55.61508 29.76726
"5153" 1030.4 57.16776 32.24172
"5154" 1030.6 58.6899 34.731
"5155" 1030.8 60.15837 36.10689
"5156" 1031 62.06523 36.83641
"5157" 1031.2 63.49418 36.57863
"5158" 1031.4 65.05351 35.63496
"5159" 1031.6 66.91135 34.08975
"5160" 1031.8 67.65438 32.55406
"5161" 1032 67.98759 30.76289
"5162" 1032.2 67.90949 28.09173
"5163" 1032.4 67.10547 25.7621
"5164" 1032.6 66.33123 23.84604
"5165" 1032.8 65.43595 22.27747
"5166" 1033 64.44281 21.16222
"5167" 1033.2 62.63997 20.27489
"5168" 1033.4 61.10259 19.90173
"5169" 1033.6 57.9851 19.04886
"5170" 1033.8 55.58832 19.02244
"5171" 1034 55.42862 19.13536
"5172" 1034.2 54.42603 19.38236
"5173" 1034.4 51.63734 20.1827
"5174" 1034.6 48.5242 21.43383
"5175" 1034.8 45.77938 22.71732
"5176" 1035 42.88309 23.98059
"5177" 1035.2 40.03363 25.53203
"5178" 1035.4 38.27483 27.61547
"5179" 1035.6 36.80934 29.20334
"5180" 1035.8 34.72018 30.91761
"5181" 1036 32.72921 31.91611
"5182" 1036.2 29.56173 33.68916
"5183" 1036.4 27.50555 35.45928
"5184" 1036.6 25.29781 37.41298
"5185" 1036.8 22.89979 38.66803
"5186" 1037 21.23107 39.52244
"5187" 1037.2 19.11963 41.39135
"5188" 1037.4 16.51808 43.50474
"5189" 1037.6 13.86299 45.97918
"5190" 1037.8 11.72536 48.43481
"5191" 1038 10.05662 50.92303
"5192" 1038.2 9.827625 51.87028
"5193" 1038.4 9.778997 52.61751
"5194" 1038.6 9.269438 54.35541
"5195" 1038.8 8.786023 56.02585
"5196" 1039 8.525264 57.66301
"5197" 1039.2 8.476388 59.86049
"5198" 1039.4 9.120583 60.85978
"5199" 1039.6 9.249915 60.93889
"5200" 1039.8 9.329435 60.85011
"5201" 1040 9.405359 60.76692
"5202" 1040.2 9.394129 60.76925
"5203" 1040.4 9.443372 60.71271
"5204" 1040.6 9.485581 60.67737
"5205" 1040.8 9.464345 60.67532
"5206" 1041 9.369507 60.78339
"5207" 1041.2 9.26553 60.87865
"5208" 1041.4 8.908727 61.27816
"5209" 1041.6 8.47277 63.36831
"5210" 1041.8 7.103412 65.93322
"5211" 1042 5.903419 68.55147
"5212" 1042.2 4.412474 71.78503
"5213" 1042.4 3.311836 74.30615
"5214" 1042.6 3.362863 75.57413
"5215" 1042.8 3.731562 76.05861
"5216" 1043 4.167539 76.10494
"5217" 1043.2 4.23621 75.90689
"5218" 1043.4 4.405429 75.72993
"5219" 1043.6 5.824307 76.43387
"5220" 1043.8 7.705775 76.45809
"5221" 1044 10.42825 76.3545
"5222" 1044.2 13.30743 75.96337
"5223" 1044.4 16.11353 76.17477
"5224" 1044.6 18.59931 75.8407
"5225" 1044.8 21.01139 74.78516
"5226" 1045 21.91127 73.81332
"5227" 1045.2 22.0858 73.20223
"5228" 1045.4 21.9407 73.26925
"5229" 1045.6 21.69001 73.14728
"5230" 1045.8 21.55433 72.24777
"5231" 1046 21.21463 69.86595
"5232" 1046.2 20.55081 67.13291
"5233" 1046.4 19.38255 65.47663
"5234" 1046.6 17.4022 63.81633
"5235" 1046.8 15.06173 62.0065
"5236" 1047 12.05137 61.16019
"5237" 1047.2 8.90156 60.93969
"5238" 1047.4 7.365663 61.95951
"5239" 1047.6 6.781402 62.55361
"5240" 1047.8 6.757168 62.52849
"5241" 1048 6.62945 62.39544
"5242" 1048.2 5.174475 62.0971
"5243" 1048.4 2.287696 61.89502
"5244" 1048.6 1.305605 61.5042
"5245" 1048.8 2.065364 61.88588
"5246" 1049 3.318048 62.10633
"5247" 1049.2 3.578785 62.3492
"5248" 1049.4 3.576601 62.77018
"5249" 1049.6 3.777107 63.02018
"5250" 1049.8 3.898016 63.28113
"5251" 1050 3.620405 64.1441
"5252" 1050.2 2.721398 65.91236
"5253" 1050.4 2.331842 68.25897
"5254" 1050.6 2.72838 70.98162
"5255" 1050.8 3.013219 74.09221
"5256" 1051 2.902331 77.14306
"5257" 1051.2 2.622094 79.53142
"5258" 1051.4 2.931212 80.10768
"5259" 1051.6 3.060775 80.49058
"5260" 1051.8 3.063674 80.4605
"5261" 1052 3.514807 80.99209
"5262" 1052.2 4.266162 82.92012
"5263" 1052.4 4.997375 85.05891
"5264" 1052.6 5.788289 87.65152
"5265" 1052.8 6.751935 89.57237
"5266" 1053 8.060782 92.25212
"5267" 1053.2 10.2317 94.89914
"5268" 1053.4 13.23549 96.79375
"5269" 1053.6 16.668 98.94771
"5270" 1053.8 18.87974 101.4275
"5271" 1054 20.86543 104.5606
"5272" 1054.2 21.88128 107.0027
"5273" 1054.4 22.42259 109.6984
"5274" 1054.6 23.62328 111.5735
"5275" 1054.8 26.14692 112.659
"5276" 1055 29.33293 113.4867
"5277" 1055.2 33.07936 114.2669
"5278" 1055.4 35.51667 114.8383
"5279" 1055.6 37.41024 114.9076
"5280" 1055.8 40.47264 115.7902
"5281" 1056 43.49086 117.1712
"5282" 1056.2 46.09576 118.9404
"5283" 1056.4 48.3944 120.4541
"5284" 1056.6 50.72172 122.2848
"5285" 1056.8 52.97323 124.3713
"5286" 1057 54.42265 124.6651
"5287" 1057.2 55.26889 123.9433
"5288" 1057.4 56.12968 123.0843
"5289" 1057.6 57.28338 121.5232
"5290" 1057.8 58.21309 119.3838
"5291" 1058 58.33105 117.2033
"5292" 1058.2 58.1748 115.5595
"5293" 1058.4 57.77226 113.1619
"5294" 1058.6 56.53871 111.1498
"5295" 1058.8 54.74215 109.5121
"5296" 1059 52.61153 107.2906
"5297" 1059.2 50.34911 105.5337
"5298" 1059.4 47.68976 104.6055
"5299" 1059.6 45.28135 104.4654
"5300" 1059.8 41.95824 104.5988
"5301" 1060 38.19529 104.8112
"5302" 1060.2 35.07983 106.0032
"5303" 1060.4 32.57522 107.7368
"5304" 1060.6 29.53554 109.8316
"5305" 1060.8 26.65976 110.4478
"5306" 1061 23.26851 109.8697
"5307" 1061.2 22.32178 108.2679
"5308" 1061.4 21.60194 106.0037
"5309" 1061.6 19.919 103.2973
"5310" 1061.8 18.09248 100.3534
"5311" 1062 15.41819 97.70267
"5312" 1062.2 12.35478 95.61227
"5313" 1062.4 9.081708 93.58119
"5314" 1062.6 7.015879 91.29264
"5315" 1062.8 6.973395 88.64217
"5316" 1063 7.579149 86.63864
"5317" 1063.2 7.568085 84.76441
"5318" 1063.4 6.81939 82.3107
"5319" 1063.6 5.922151 79.35886
"5320" 1063.8 4.550023 76.16034
"5321" 1064 2.291362 73.12045
"5322" 1064.2 1.694292 72.41925
"5323" 1064.4 1.614375 72.50757
"5324" 1064.6 1.634548 72.67696
"5325" 1064.8 1.633357 72.66039
"5326" 1065 1.780611 72.70694
"5327" 1065.2 1.735912 72.58975
"5328" 1065.4 1.85587 72.63852
"5329" 1065.6 1.888057 72.6144
"5330" 1065.8 1.899046 72.58678
"5331" 1066 2.055999 72.62377
"5332" 1066.2 2.403291 72.59275
"5333" 1066.4 2.561286 72.08663
"5334" 1066.6 2.890351 71.85613
"5335" 1066.8 3.563787 71.16615
"5336" 1067 4.785522 69.5704
"5337" 1067.2 5.209604 67.48328
"5338" 1067.4 5.139154 65.85097
"5339" 1067.6 4.44687 64.28996
"5340" 1067.8 3.186989 62.8175
"5341" 1068 2.435375 60.95838
"5342" 1068.2 1.961316 58.94771
"5343" 1068.4 2.282339 57.35694
"5344" 1068.6 2.850649 56.89554
"5345" 1068.8 3.383813 55.95809
"5346" 1069 4.540113 53.68494
"5347" 1069.2 5.518482 50.77838
"5348" 1069.4 5.869691 47.47649
"5349" 1069.6 5.64719 44.30252
"5350" 1069.8 4.895745 41.92214
"5351" 1070 4.440347 41.42312
"5352" 1070.2 4.577684 41.5273
"5353" 1070.4 4.692938 41.5098
"5354" 1070.6 4.699132 41.4974
"5355" 1070.8 4.99122 41.52625
"5356" 1071 5.378325 41.36445
"5357" 1071.2 5.791029 41.18795
"5358" 1071.4 7.341724 39.69624
"5359" 1071.6 8.736055 37.45096
"5360" 1071.8 9.789686 35.08768
"5361" 1072 10.98798 33.43583
"5362" 1072.2 11.38491 32.69072
"5363" 1072.4 11.74426 32.6488
"5364" 1072.6 12.12715 32.81831
"5365" 1072.8 13.50381 32.90544
"5366" 1073 15.78109 32.31216
"5367" 1073.2 17.89324 30.99586
"5368" 1073.4 19.20016 28.91839
"5369" 1073.6 20.07993 26.36433
"5370" 1073.8 20.1887 23.83664
"5371" 1074 19.35914 22.43293
"5372" 1074.2 18.08777 21.6001
"5373" 1074.4 17.32329 21.87781
"5374" 1074.6 16.71277 21.77849
"5375" 1074.8 17.04403 21.82004
"5376" 1075 17.18693 22.0447
"5377" 1075.2 16.67918 21.86655
"5378" 1075.4 16.67918 21.86655
"5379" 1075.6 16.58772 21.7698
"5380" 1075.8 17.12794 21.9247
"5381" 1076 17.12794 21.9247
"5382" 1076.2 16.58772 21.7698
"5383" 1076.4 16.57836 21.72389
"5384" 1076.6 16.59466 21.71665
"5385" 1076.8 16.60472 21.76285
"5386" 1077 16.57836 21.72389
"5387" 1077.2 16.58772 21.7698
"5388" 1077.4 16.58772 21.7698
"5389" 1077.6 17.26608 21.96518
"5390" 1077.8 16.77485 21.89938
"5391" 1078 17.5812 22.22108
"5392" 1078.2 17.7768 22.42744
"5393" 1078.4 17.70927 22.30142
"5394" 1078.6 17.88338 22.3165
"5395" 1078.8 17.86577 22.32542
"5396" 1079 17.86577 22.32542
"5397" 1079.2 17.86577 22.32542
"5398" 1079.4 17.70927 22.30142
"5399" 1079.6 17.70182 22.31543
"5400" 1079.8 17.70182 22.31543
"5401" 1080 17.69118 22.32869
"5402" 1080.2 17.69118 22.32869
"5403" 1080.4 17.69118 22.32869
"5404" 1080.6 17.69118 22.32869
"5405" 1080.8 17.69118 22.32869
"5406" 1081 17.69118 22.32869
"5407" 1081.2 17.69118 22.32869
"5408" 1081.4 17.70182 22.31543
"5409" 1081.6 17.69118 22.32869
"5410" 1081.8 17.69118 22.32869
"5411" 1082 17.69118 22.32869
"5412" 1082.2 17.69118 22.32869
"5413" 1082.4 17.69118 22.32869
"5414" 1082.6 17.69118 22.32869
"5415" 1082.8 17.67054 22.33788
"5416" 1083 17.67054 22.33788
"5417" 1083.2 17.68129 22.32467
"5418" 1083.4 17.61757 22.35564
"5419" 1083.6 17.69118 22.32869
"5420" 1083.8 17.74603 22.2812
"5421" 1084 18.28251 22.48612
"5422" 1084.2 17.82427 22.04697
"5423" 1084.4 17.97629 21.71626
"5424" 1084.6 18.00784 21.64377
"5425" 1084.8 18.0905 21.8921
"5426" 1085 18.49762 21.15258
"5427" 1085.2 18.84621 20.88105
"5428" 1085.4 19.32701 20.59899
"5429" 1085.6 19.72082 20.58387
"5430" 1085.8 21.08598 20.07446
"5431" 1086 22.97834 19.31817
"5432" 1086.2 24.16722 18.02804
"5433" 1086.4 24.74449 16.70025
"5434" 1086.6 24.93307 15.35919
"5435" 1086.8 25.07012 14.35649
"5436" 1087 25.01008 14.50653
"5437" 1087.2 25.109 14.61786
"5438" 1087.4 25.41873 14.90226
"5439" 1087.6 26.06429 15.15798
"5440" 1087.8 26.969 15.09094
"5441" 1088 28.69245 15.29584
"5442" 1088.2 30.46324 16.11888
"5443" 1088.4 31.59192 17.46944
"5444" 1088.6 32.29481 18.47498
"5445" 1088.8 33.2064 20.03844
"5446" 1089 33.30965 21.66832
"5447" 1089.2 33.03107 23.11022
"5448" 1089.4 32.36341 24.70634
"5449" 1089.6 30.85672 26.46537
"5450" 1089.8 28.9935 28.36649
"5451" 1090 26.98167 30.56377
"5452" 1090.2 25.63214 32.80628
"5453" 1090.4 23.84894 35.20705
"5454" 1090.6 22.18379 36.99294
"5455" 1090.8 19.86534 39.2336
"5456" 1091 17.32491 41.27884
"5457" 1091.2 14.43043 42.99808
"5458" 1091.4 12.07047 44.75786
"5459" 1091.6 10.61818 46.91924
"5460" 1091.8 9.595706 49.32839
"5461" 1092 8.728963 51.3136
"5462" 1092.2 7.605124 52.7181
"5463" 1092.4 5.902204 54.62112
"5464" 1092.6 4.124821 57.17672
"5465" 1092.8 2.744614 59.2719
"5466" 1093 2.388716 60.6055
"5467" 1093.2 2.433851 60.87381
"5468" 1093.4 2.473569 60.9919
"5469" 1093.6 2.544746 60.97683
"5470" 1093.8 2.659901 61.01214
"5471" 1094 2.862909 61.04411
"5472" 1094.2 3.369108 61.87694
"5473" 1094.4 4.642515 63.39565
"5474" 1094.6 6.155427 64.97879
"5475" 1094.8 7.920721 66.1149
"5476" 1095 9.809182 67.226
"5477" 1095.2 11.93264 68.72598
"5478" 1095.4 13.56309 70.51953
"5479" 1095.6 15.33669 72.5377
"5480" 1095.8 16.51649 74.40521
"5481" 1096 16.94951 76.29088
"5482" 1096.2 17.0865 79.1581
"5483" 1096.4 17.05422 82.05033
"5484" 1096.6 17.13432 84.86663
"5485" 1096.8 17.99584 87.05826
"5486" 1097 19.01459 87.75672
"5487" 1097.2 19.80212 87.75894
"5488" 1097.4 21.50133 87.78458
"5489" 1097.6 23.86283 87.18832
"5490" 1097.8 26.46408 86.21101
"5491" 1098 27.98008 85.05184
"5492" 1098.2 28.12626 84.25999
"5493" 1098.4 28.12626 84.25999
"5494" 1098.6 28.12626 84.25999
"5495" 1098.8 27.99601 84.46351
"5496" 1099 28.26259 84.75144
"5497" 1099.2 28.58764 85.36637
"5498" 1099.4 28.72117 85.61543
"5499" 1099.6 29.12713 86.7314
"5500" 1099.8 29.34234 88.28465
"5501" 1100 29.41222 91.27013
"5502" 1100.2 28.76195 94.01898
"5503" 1100.4 28.07522 96.87239
"5504" 1100.6 26.72575 99.18369
"5505" 1100.8 25.39385 100.5181
"5506" 1101 24.24678 102.4286
"5507" 1101.2 23.85864 104.9156
"5508" 1101.4 24.41126 105.9624
"5509" 1101.6 24.58454 106.0375
"5510" 1101.8 24.61555 106.1616
"5511" 1102 24.67373 106.3163
"5512" 1102.2 24.86712 106.698
"5513" 1102.4 26.0688 107.5798
"5514" 1102.6 27.80934 108.5126
"5515" 1102.8 30.55682 109.336
"5516" 1103 33.42489 109.3733
"5517" 1103.2 36.22421 109.3049
"5518" 1103.4 37.30206 108.742
"5519" 1103.6 38.56741 108.0621
"5520" 1103.8 41.58175 107.124
"5521" 1104 44.51622 106.9513
"5522" 1104.2 47.27833 107.6397
"5523" 1104.4 50.49898 108.59
"5524" 1104.6 53.82948 110.7788
"5525" 1104.8 56.82419 113.0975
"5526" 1105 59.36087 115.1495
"5527" 1105.2 62.40951 117.2468
"5528" 1105.4 65.62866 118.9743
"5529" 1105.6 67.63286 120.7576
"5530" 1105.8 68.69265 122.5708
"5531" 1106 68.84963 123.5518
"5532" 1106.2 68.63747 123.6093
"5533" 1106.4 68.45572 123.6988
"5534" 1106.6 67.41017 124.4108
"5535" 1106.8 66.11922 125.7917
"5536" 1107 65.59796 126.2575
"5537" 1107.2 64.81007 126.2503
"5538" 1107.4 63.42452 126.6912
"5539" 1107.6 60.7112 127.2317
"5540" 1107.8 58.52925 127.0631
"5541" 1108 55.91125 126.5082
"5542" 1108.2 53.01059 126.2285
"5543" 1108.4 50.38233 126.3803
"5544" 1108.6 50.13198 126.4849
"5545" 1108.8 50.13875 126.3446
"5546" 1109 50.25894 126.4985
"5547" 1109.2 50.2856 126.5152
"5548" 1109.4 50.26439 126.5088
"5549" 1109.6 50.1065 126.5357
"5550" 1109.8 49.83996 126.9806
"5551" 1110 49.71152 127.0021
"5552" 1110.2 49.63526 127.3399
"5553" 1110.4 49.82771 127.3948
"5554" 1110.6 50.22695 127.3959
"5555" 1110.8 50.41056 127.0156
"5556" 1111 50.19305 126.77
"5557" 1111.2 49.47213 126.2736
"5558" 1111.4 48.75871 125.0874
"5559" 1111.6 48.12729 123.8255
"5560" 1111.8 47.11609 122.6989
"5561" 1112 45.49548 121.1361
"5562" 1112.2 43.20734 119.7754
"5563" 1112.4 40.90149 119.4808
"5564" 1112.6 38.29984 119.2934
"5565" 1112.8 35.27001 118.7327
"5566" 1113 32.59105 117.8335
"5567" 1113.2 29.8483 116.6251
"5568" 1113.4 28.0148 114.6194
"5569" 1113.6 25.98051 112.6461
"5570" 1113.8 25.03088 110.5735
"5571" 1114 23.56601 108.7764
"5572" 1114.2 20.9699 107.1683
"5573" 1114.4 17.88162 106.2421
"5574" 1114.6 14.76972 105.4269
"5575" 1114.8 15.10487 105.4704
"5576" 1115 15.72691 105.0298
"5577" 1115.2 15.25338 102.8444
"5578" 1115.4 14.09581 100.0047
"5579" 1115.6 12.39969 97.26789
"5580" 1115.8 10.42825 94.51555
"5581" 1116 8.314789 92.58496
"5582" 1116.2 6.801009 90.32273
"5583" 1116.4 6.085386 87.80164
"5584" 1116.6 5.212208 85.65018
"5585" 1116.8 3.479754 84.89914
"5586" 1117 3.10057 84.53382
"5587" 1117.2 3.224604 84.56767
"5588" 1117.4 3.959121 84.40718
"5589" 1117.6 4.589817 83.15517
"5590" 1117.8 5.332433 80.22036
"5591" 1118 5.463185 77.51915
"5592" 1118.2 4.312185 74.16233
"5593" 1118.4 2.375136 71.92803
"5594" 1118.6 0.9426219 70.83972
"5595" 1118.8 1.134887 70.86485
"5596" 1119 2.282544 70.49299
"5597" 1119.2 3.650003 68.01368
"5598" 1119.4 5.556547 64.78892
"5599" 1119.6 6.734972 61.57502
"5600" 1119.8 6.622283 58.1203
"5601" 1120 6.140313 54.20527
"5602" 1120.2 4.939642 50.95966
"5603" 1120.4 3.909591 47.65968
"5604" 1120.6 4.203239 45.08919
"5605" 1120.8 5.370878 43.27859
"5606" 1121 6.617252 41.49386
"5607" 1121.2 7.830013 38.29098
"5608" 1121.4 8.520934 35.37167
"5609" 1121.6 9.149318 33.12294
"5610" 1121.8 9.225293 31.78283
"5611" 1122 9.232742 31.9562
"5612" 1122.2 9.236425 31.76721
"5613" 1122.4 9.232742 31.9562
"5614" 1122.6 9.173808 31.83013
"5615" 1122.8 9.137965 31.92394
"5616" 1123 9.112074 31.94722
"5617" 1123.2 9.137965 31.92394
"5618" 1123.4 8.983423 31.89742
"5619" 1123.6 9.02086 32.12797
"5620" 1123.8 8.881593 32.23418
"5621" 1124 8.38384 32.28284
"5622" 1124.2 7.766854 32.48157
"5623" 1124.4 7.541578 32.52218
"5624" 1124.6 7.523661 32.51497
"5625" 1124.8 7.556803 32.67466
"5626" 1125 7.565582 32.66584
"5627" 1125.2 8.0139 32.30445
"5628" 1125.4 8.321239 31.79565
"5629" 1125.6 8.839237 30.52504
"5630" 1125.8 9.611504 29.78007
"5631" 1126 10.77922 28.69436
"5632" 1126.2 12.45246 27.85032
"5633" 1126.4 13.88786 26.77025
"5634" 1126.6 15.25995 25.72018
"5635" 1126.8 16.08919 25.56869
"5636" 1127 17.07614 25.44847
"5637" 1127.2 19.06347 24.95854
"5638" 1127.4 21.18697 23.43738
"5639" 1127.6 22.38038 21.80262
"5640" 1127.8 23.7542 19.32553
"5641" 1128 24.32044 16.81251
"5642" 1128.2 23.97663 16.43673
"5643" 1128.4 23.98003 16.2317
"5644" 1128.6 24.00068 16.21095
"5645" 1128.8 24.10391 16.23999
"5646" 1129 24.24793 16.34485
"5647" 1129.2 24.69772 16.10339
"5648" 1129.4 25.61778 15.32547
"5649" 1129.6 26.59039 14.00196
"5650" 1129.8 28.03055 11.80297
"5651" 1130 28.78974 9.763247
"5652" 1130.2 28.96677 8.557156
"5653" 1130.4 28.9301 8.467612
"5654" 1130.6 28.90249 8.400885
"5655" 1130.8 28.8789 8.615281
"5656" 1131 28.7957 8.674765
"5657" 1131.2 28.49033 8.218762
"5658" 1131.4 28.06551 8.442828
"5659" 1131.6 27.87557 8.633668
"5660" 1131.8 27.50172 9.009289
"5661" 1132 27.10495 9.535158
"5662" 1132.2 26.05329 10.7197
"5663" 1132.4 25.70164 12.75623
"5664" 1132.6 25.52375 15.51064
"5665" 1132.8 25.2472 18.32088
"5666" 1133 25.12088 21.02689
"5667" 1133.2 24.64364 23.80556
"5668" 1133.4 23.44808 27.00983
"5669" 1133.6 22.20628 29.94835
"5670" 1133.8 20.99038 32.52872
"5671" 1134 19.55733 35.09358
"5672" 1134.2 17.77823 37.89348
"5673" 1134.4 16.26162 40.62965
"5674" 1134.6 15.35668 43.89166
"5675" 1134.8 13.7488 46.84591
"5676" 1135 11.98379 49.76197
"5677" 1135.2 9.896414 52.30551
"5678" 1135.4 7.635305 54.81284
"5679" 1135.6 5.303012 57.6317
"5680" 1135.8 4.472878 60.0453
"5681" 1136 3.452276 63.38087
"5682" 1136.2 2.724023 66.61498
"5683" 1136.4 2.130692 68.523
"5684" 1136.6 1.9302 69.88008
"5685" 1136.8 1.799022 71.4675
"5686" 1137 2.231331 74.45907
"5687" 1137.2 3.25112 77.43918
"5688" 1137.4 4.358729 79.9667
"5689" 1137.6 4.962596 82.60227
"5690" 1137.8 4.89849 84.33376
"5691" 1138 5.583926 86.71658
"5692" 1138.2 6.195302 87.11649
"5693" 1138.4 7.333954 87.29482
"5694" 1138.6 8.475091 87.67525
"5695" 1138.8 9.757573 88.48886
"5696" 1139 12.56053 90.2526
"5697" 1139.2 14.80025 92.21464
"5698" 1139.4 16.5728 94.78643
"5699" 1139.6 17.62837 96.79555
"5700" 1139.8 18.47367 98.61271
"5701" 1140 18.96816 101.5731
"5702" 1140.2 19.2205 103.8194
"5703" 1140.4 19.70766 107.1387
"5704" 1140.6 19.86915 108.0611
"5705" 1140.8 20.23739 107.3751
"5706" 1141 21.18025 106.7872
"5707" 1141.2 23.6875 105.8723
"5708" 1141.4 26.16682 104.3747
"5709" 1141.6 27.37287 102.5531
"5710" 1141.8 27.97393 100.1038
"5711" 1142 28.62447 96.99245
"5712" 1142.2 29.32986 94.40723
"5713" 1142.4 30.62982 91.50087
"5714" 1142.6 30.80712 89.01476
"5715" 1142.8 29.78293 86.8857
"5716" 1143 28.66579 86.27146
"5717" 1143.2 26.6498 85.85971
"5718" 1143.4 23.39468 85.46053
"5719" 1143.6 19.96107 85.72725
"5720" 1143.8 18.59214 85.69151
"5721" 1144 17.23078 84.07422
"5722" 1144.2 15.70527 81.37441
"5723" 1144.4 15.45737 79.16895
"5724" 1144.6 14.5359 76.49555
"5725" 1144.8 13.56058 75.53422
"5726" 1145 11.06029 74.94952
"5727" 1145.2 7.604001 74.25169
"5728" 1145.4 3.860713 74.39105
"5729" 1145.6 2.387463 75.09083
"5730" 1145.8 3.02387 75.13378
"5731" 1146 3.812608 74.52172
"5732" 1146.2 3.879453 73.8238
"5733" 1146.4 4.100253 72.48748
"5734" 1146.6 4.078831 70.29874
"5735" 1146.8 3.932306 69.51248
"5736" 1147 4.277393 68.77263
"5737" 1147.2 4.912757 67.16693
"5738" 1147.4 5.289417 64.93038
"5739" 1147.6 4.758723 62.62484
"5740" 1147.8 3.96684 59.80696
"5741" 1148 3.040589 57.45132
"5742" 1148.2 3.357469 55.43414
"5743" 1148.4 3.726086 53.93538
"5744" 1148.6 3.496367 52.84045
"5745" 1148.8 3.463173 52.88863
"5746" 1149 3.477926 52.85898
"5747" 1149.2 3.995235 53.33229
"5748" 1149.4 5.030051 53.20939
"5749" 1149.6 6.784216 52.69744
"5750" 1149.8 8.75211 51.78974
"5751" 1150 10.67565 50.51416
"5752" 1150.2 12.84876 48.84259
"5753" 1150.4 15.22006 47.25312
"5754" 1150.6 17.45602 46.22958
"5755" 1150.8 19.08106 45.56216
"5756" 1151 20.03304 44.80405
"5757" 1151.2 21.00382 43.53007
"5758" 1151.4 21.15604 41.88885
"5759" 1151.6 20.96796 40.08327
"5760" 1151.8 20.20393 38.17407
"5761" 1152 19.06451 35.64031
"5762" 1152.2 17.52724 33.02707
"5763" 1152.4 15.67428 30.67626
"5764" 1152.6 13.01258 29.50239
"5765" 1152.8 12.00455 29.63025
"5766" 1153 12.03218 29.7472
"5767" 1153.2 12.00316 29.66636
"5768" 1153.4 12.23267 29.61122
"5769" 1153.6 12.18861 29.68534
"5770" 1153.8 12.10009 29.74615
"5771" 1154 12.44884 30.06406
"5772" 1154.2 12.76582 30.21097
"5773" 1154.4 12.77768 30.59939
"5774" 1154.6 12.94785 31.00865
"5775" 1154.8 12.49125 32.26297
"5776" 1155 12.1339 33.77434
"5777" 1155.2 10.95506 36.19894
"5778" 1155.4 9.336092 38.5955
"5779" 1155.6 7.880315 40.18264
"5780" 1155.8 6.456622 41.38269
"5781" 1156 6.528491 41.11792
"5782" 1156.2 6.401523 40.66747
"5783" 1156.4 6.903402 40.08394
"5784" 1156.6 7.53694 39.90836
"5785" 1156.8 7.358199 39.45233
"5786" 1157 7.908636 38.18656
"5787" 1157.2 8.525123 37.06023
"5788" 1157.4 9.184446 35.07772
"5789" 1157.6 9.785865 32.62219
"5790" 1157.8 10.59186 31.87751
"5791" 1158 10.77309 31.87032
"5792" 1158.2 10.95103 32.03061
"5793" 1158.4 12.1491 32.07587
"5794" 1158.6 12.87847 32.0835
"5795" 1158.8 13.04357 32.0907
"5796" 1159 13.01406 32.21762
"5797" 1159.2 13.15444 32.36033
"5798" 1159.4 13.92235 32.94244
"5799" 1159.6 15.73751 34.52062
"5800" 1159.8 17.60865 36.26453
"5801" 1160 20.10765 37.61026
"5802" 1160.2 22.6704 38.63305
"5803" 1160.4 24.83232 39.36309
"5804" 1160.6 27.25691 39.79343
"5805" 1160.8 29.756 40.47849
"5806" 1161 31.63227 41.49147
"5807" 1161.2 32.74982 41.70241
"5808" 1161.4 33.92233 42.04005
"5809" 1161.6 35.09163 42.22889
"5810" 1161.8 36.52273 41.92214
"5811" 1162 38.17041 42.21621
"5812" 1162.2 39.63571 42.78749
"5813" 1162.4 40.54907 43.96446
"5814" 1162.6 41.45345 45.1651
"5815" 1162.8 41.6142 46.26664
"5816" 1163 41.45293 47.68533
"5817" 1163.2 41.94807 49.99476
"5818" 1163.4 43.0748 52.48527
"5819" 1163.6 44.62253 54.92371
"5820" 1163.8 46.51001 57.2603
"5821" 1164 48.23304 59.35613
"5822" 1164.2 50.25877 61.31078
"5823" 1164.4 52.04858 63.13589
"5824" 1164.6 53.98883 64.75532
"5825" 1164.8 56.29449 66.14542
"5826" 1165 59.22259 67.75658
"5827" 1165.2 61.48586 68.57369
"5828" 1165.4 63.56977 69.10441
"5829" 1165.6 65.31101 70.03375
"5830" 1165.8 67.01097 71.5641
"5831" 1166 68.59413 73.04979
"5832" 1166.2 70.43654 74.97091
"5833" 1166.4 72.13849 77.32558
"5834" 1166.6 73.53653 79.89959
"5835" 1166.8 74.61752 82.62792
"5836" 1167 75.53009 85.50458
"5837" 1167.2 75.88148 88.4501
"5838" 1167.4 75.49873 91.31921
"5839" 1167.6 74.28599 94.66965
"5840" 1167.8 73.86269 98.46827
"5841" 1168 73.47187 102.0817
"5842" 1168.2 73.259 104.9508
"5843" 1168.4 72.2716 106.6086
"5844" 1168.6 70.16736 108.8434
"5845" 1168.8 68.21701 111.5163
"5846" 1169 67.22701 114.1203
"5847" 1169.2 66.82928 116.0362
"5848" 1169.4 66.09165 119.1156
"5849" 1169.6 66.10169 122.1136
"5850" 1169.8 65.7339 123.7216
"5851" 1170 64.24236 124.6693
"5852" 1170.2 62.89152 125.0667
"5853" 1170.4 61.46539 124.3992
"5854" 1170.6 58.84622 124.3825
"5855" 1170.8 55.92054 123.9673
"5856" 1171 52.6924 124.1934
"5857" 1171.2 49.41338 123.9247
"5858" 1171.4 45.89633 123.6796
"5859" 1171.6 42.5644 122.8713
"5860" 1171.8 39.30422 122.144
"5861" 1172 36.24334 120.9056
"5862" 1172.2 32.72897 118.515
"5863" 1172.4 30.17727 115.8709
"5864" 1172.6 27.19534 113.7328
"5865" 1172.8 23.72248 111.6723
"5866" 1173 21.03155 109.6309
"5867" 1173.2 17.93499 107.7833
"5868" 1173.4 15.80451 106.4781
"5869" 1173.6 16.01182 106.6355
"5870" 1173.8 16.17309 105.399
"5871" 1174 16.34055 102.68
"5872" 1174.2 15.57734 98.92563
"5873" 1174.4 14.15399 95.90333
"5874" 1174.6 11.74472 92.99703
"5875" 1174.8 8.786623 91.18547
"5876" 1175 6.521647 89.68061
"5877" 1175.2 5.489812 89.35545
"5878" 1175.4 5.73354 89.49204
"5879" 1175.6 5.913255 89.50143
"5880" 1175.8 6.37953 89.59274
"5881" 1176 6.213636 89.40552
"5882" 1176.2 6.274657 89.50803
"5883" 1176.4 6.293949 89.5046
"5884" 1176.6 6.292576 89.51883
"5885" 1176.8 6.732751 89.58605
"5886" 1177 6.966916 89.34457
"5887" 1177.2 7.155437 88.76275
"5888" 1177.4 7.362582 86.7401
"5889" 1177.6 7.600652 84.45618
"5890" 1177.8 7.622154 82.49377
"5891" 1178 7.417879 79.78241
"5892" 1178.2 6.102951 76.90693
"5893" 1178.4 4.028102 74.40793
"5894" 1178.6 1.926683 73.68981
"5895" 1178.8 1.798074 73.75214
"5896" 1179 1.839135 73.72651
"5897" 1179.2 2.342707 73.6301
"5898" 1179.4 2.982259 73.36234
"5899" 1179.6 3.266813 72.5165
"5900" 1179.8 3.821422 70.47629
"5901" 1180 4.076222 67.27126
"5902" 1180.2 3.269482 64.17695
"5903" 1180.4 1.951962 61.14261
"5904" 1180.6 0.6606359 59.32248
"5905" 1180.8 0.8123237 59.36976
"5906" 1181 1.691017 59.75144
"5907" 1181.2 3.479904 58.53701
"5908" 1181.4 5.51647 56.51386
"5909" 1181.6 7.916425 53.83363
"5910" 1181.8 9.176118 51.08399
"5911" 1182 9.549774 47.74842
"5912" 1182.2 8.825844 44.60571
"5913" 1182.4 7.614323 41.62521
"5914" 1182.6 6.662199 40.67625
"5915" 1182.8 5.930615 40.14536
"5916" 1183 6.130124 40.18742
"5917" 1183.2 6.135607 40.13736
"5918" 1183.4 6.18375 40.06661
"5919" 1183.6 6.306357 40.15201
"5920" 1183.8 6.916298 39.98201
"5921" 1184 7.761336 39.16802
"5922" 1184.2 8.534275 38.20655
"5923" 1184.4 9.926127 35.82657
"5924" 1184.6 11.36786 33.43583
"5925" 1184.8 13.02527 30.72597
"5926" 1185 14.33608 28.6269
"5927" 1185.2 14.98002 26.77707
"5928" 1185.4 15.16848 25.86495
"5929" 1185.6 14.97342 24.47567
"5930" 1185.8 13.40248 22.25257
"5931" 1186 13.23212 22.01971
"5932" 1186.2 13.65722 22.15602
"5933" 1186.4 14.54525 21.55872
"5934" 1186.6 15.86364 20.60055
"5935" 1186.8 17.83973 19.70981
"5936" 1187 20.35528 18.59488
"5937" 1187.2 22.83148 17.09455
"5938" 1187.4 25.20963 14.96546
"5939" 1187.6 26.51103 12.57734
"5940" 1187.8 28.3739 10.6616
"5941" 1188 30.27516 10.22674
"5942" 1188.2 32.7648 10.13669
"5943" 1188.4 35.64802 9.171856
"5944" 1188.6 37.62581 7.71582
"5945" 1188.8 39.64244 5.55664
"5946" 1189 41.20228 3.129306
"5947" 1189.2 40.9848 2.706278
"5948" 1189.4 40.98834 2.686314
"5949" 1189.6 41.12871 2.667006
"5950" 1189.8 41.2311 2.77712
"5951" 1190 41.12871 2.647533
"5952" 1190.2 41.10351 2.426834
"5953" 1190.4 41.18472 2.283803
"5954" 1190.6 41.21458 1.574447
"5955" 1190.8 41.23501 1.736176
"5956" 1191 41.2164 1.70737
"5957" 1191.2 41.18056 1.764982
"5958" 1191.4 41.18056 1.764982
"5959" 1191.6 40.97056 1.965183
"5960" 1191.8 40.8186 1.927015
"5961" 1192 40.45599 1.909666
"5962" 1192.2 38.11247 4.97019
"5963" 1192.4 37.74724 7.798381
"5964" 1192.6 34.99317 9.977486
"5965" 1192.8 31.81473 13.68201
"5966" 1193 29.55574 17.69113
"5967" 1193.2 29.52099 22.49953
"5968" 1193.4 31.19619 27.78759
"5969" 1193.6 33.81501 31.47594
"5970" 1193.8 37.35359 32.89678
"5971" 1194 40.79198 33.78298
"5972" 1194.2 43.44641 34.01958
"5973" 1194.4 44.88579 33.50269
"5974" 1194.6 46.25309 32.96348
"5975" 1194.8 49.08928 31.66651
"5976" 1195 51.33338 30.28651
"5977" 1195.2 54.48084 28.28795
"5978" 1195.4 55.491 27.19964
"5979" 1195.6 55.57421 26.51989
"5980" 1195.8 56.01901 26.41928
"5981" 1196 57.68905 26.33541
"5982" 1196.2 62.47173 25.97282
"5983" 1196.4 65.7797 27.22556
"5984" 1196.6 68.6891 29.42429
"5985" 1196.8 71.37991 30.75144
"5986" 1197 73.45371 32.84652
"5987" 1197.2 75.03911 36.01321
"5988" 1197.4 76.32974 39.91938
"5989" 1197.6 77.30603 43.88121
"5990" 1197.8 76.62783 47.30944
"5991" 1198 75.80701 50.77631
"5992" 1198.2 73.80954 53.95491
"5993" 1198.4 71.13538 56.04124
"5994" 1198.6 68.14768 58.76458
"5995" 1198.8 65.19873 61.10095
"5996" 1199 62.16201 63.78487
"5997" 1199.2 58.78892 65.00038
"5998" 1199.4 54.6255 65.99017
"5999" 1199.6 50.72834 66.76113
"6000" 1199.8 47.21939 67.49991
"6001" 1200 45.07361 67.83448
"6002" 1200.2 41.19848 67.95755
"6003" 1200.4 37.37148 68.11438
"6004" 1200.6 33.45166 68.71068
"6005" 1200.8 29.51275 69.52529
"6006" 1201 25.50804 70.13883
"6007" 1201.2 21.49177 70.31376
"6008" 1201.4 17.27898 70.15684
"6009" 1201.6 13.66064 70.61383
"6010" 1201.8 9.858426 71.20182
"6011" 1202 6.104121 71.52161
"6012" 1202.2 4.550288 71.30747
"6013" 1202.4 4.366454 71.19092
"6014" 1202.6 4.366454 71.19092
"6015" 1202.8 4.350173 71.20182
"6016" 1203 4.204724 71.26372
"6017" 1203.2 4.315639 71.34062
"6018" 1203.4 4.38183 71.39973
"6019" 1203.6 4.513785 71.39833
"6020" 1203.8 4.485845 71.55442
"6021" 1204 4.606944 71.83442
"6022" 1204.2 4.814287 72.20415
"6023" 1204.4 5.138602 72.19563
"6024" 1204.6 4.636749 73.18388
"6025" 1204.8 3.444178 75.01524
"6026" 1205 2.945976 76.03757
"6027" 1205.2 3.04635 75.91459
"6028" 1205.4 3.048734 75.9092
"6029" 1205.6 3.244453 75.56728
"6030" 1205.8 3.79916 74.7692
"6031" 1206 4.419242 74.18239
"6032" 1206.2 4.868658 73.95611
"6033" 1206.4 5.19435 73.25865
"6034" 1206.6 6.081338 70.45664
"6035" 1206.8 6.582861 67.58667
"6036" 1207 7.247686 64.55985
"6037" 1207.2 7.115258 61.07631
"6038" 1207.4 6.236242 57.66225
"6039" 1207.6 4.584432 54.93592
"6040" 1207.8 3.203628 52.81876
"6041" 1208 2.997802 50.38121
"6042" 1208.2 4.338544 47.58833
"6043" 1208.4 6.159599 45.00657
"6044" 1208.6 8.566157 42.46682
"6045" 1208.8 10.17209 39.28783
"6046" 1209 10.17621 36.35156
"6047" 1209.2 10.01736 33.08841
"6048" 1209.4 9.60242 30.90976
"6049" 1209.6 9.600651 30.86649
"6050" 1209.8 9.575833 30.84156
"6051" 1210 9.575833 30.84156
"6052" 1210.2 9.917925 31.24045
"6053" 1210.4 10.58749 31.50331
"6054" 1210.6 11.76116 31.50717
"6055" 1210.8 14.04701 30.74049
"6056" 1211 16.52584 29.28843
"6057" 1211.2 19.70197 26.90358
"6058" 1211.4 22.03216 25.26954
"6059" 1211.6 23.17694 24.11825
"6060" 1211.8 23.76062 22.80558
"6061" 1212 23.91784 20.3411
"6062" 1212.2 23.31127 17.25658
"6063" 1212.4 22.34931 15.83564
"6064" 1212.6 22.41771 15.9401
"6065" 1212.8 22.57347 16.16541
"6066" 1213 23.09881 16.42288
"6067" 1213.2 23.47304 16.98972
"6068" 1213.4 24.1587 17.24924
"6069" 1213.6 26.953 17.95755
"6070" 1213.8 29.84783 18.84814
"6071" 1214 32.32611 20.57059
"6072" 1214.2 34.68839 22.34312
"6073" 1214.4 36.54778 24.68229
"6074" 1214.6 38.82424 26.44285
"6075" 1214.8 41.33467 27.94243
"6076" 1215 44.10897 29.12842
"6077" 1215.2 46.30632 29.97013
"6078" 1215.4 48.87801 30.85233
"6079" 1215.6 51.94262 31.77362
"6080" 1215.8 54.63193 33.44358
"6081" 1216 57.55402 35.05332
"6082" 1216.2 59.70074 37.70322
"6083" 1216.4 61.5356 40.99804
"6084" 1216.6 63.35021 43.77543
"6085" 1216.8 65.33416 46.56007
"6086" 1217 67.05792 49.20321
"6087" 1217.2 68.40131 51.67719
"6088" 1217.4 70.38029 54.61059
"6089" 1217.6 72.63437 57.71926
"6090" 1217.8 74.15821 60.38642
"6091" 1218 74.27513 62.15421
"6092" 1218.2 74.13864 64.56292
"6093" 1218.4 74.35311 67.0367
"6094" 1218.6 75.18734 70.59461
"6095" 1218.8 76.48858 74.22699
"6096" 1219 77.72425 78.18008
"6097" 1219.2 79.15535 81.88191
"6098" 1219.4 81.18397 84.79597
"6099" 1219.6 83.55505 87.61404
"6100" 1219.8 85.12122 89.81037
"6101" 1220 86.04759 93.0513
"6102" 1220.2 87.80904 96.67563
"6103" 1220.4 89.85602 99.38617
"6104" 1220.6 91.39124 102.0958
"6105" 1220.8 93.55294 104.9923
"6106" 1221 95.13804 107.227
"6107" 1221.2 96.8006 108.8335
"6108" 1221.4 96.91188 109.8809
"6109" 1221.6 96.70233 110.2754
"6110" 1221.8 96.64891 110.6248
"6111" 1222 95.97236 111.8711
"6112" 1222.2 94.36154 113.8661
"6113" 1222.4 92.65267 114.6774
"6114" 1222.6 90.60074 114.9545
"6115" 1222.8 88.67402 114.5886
"6116" 1223 85.63057 113.8077
"6117" 1223.2 82.66866 113.3138
"6118" 1223.4 79.56631 112.9957
"6119" 1223.6 76.40768 112.713
"6120" 1223.8 72.57216 112.8454
"6121" 1224 69.32154 113.551
"6122" 1224.2 66.52216 115.1471
"6123" 1224.4 65.05987 116.3362
"6124" 1224.6 64.33503 117.7099
"6125" 1224.8 63.95657 118.321
"6126" 1225 63.79441 119.0922
"6127" 1225.2 63.8766 119.1937
"6128" 1225.4 63.94466 119.0738
"6129" 1225.6 64.2242 119.4915
"6130" 1225.8 64.97121 120.5601
"6131" 1226 65.90526 120.9865
"6132" 1226.2 65.92731 120.944
"6133" 1226.4 65.83683 120.8933
"6134" 1226.6 65.94397 120.9239
"6135" 1226.8 65.85583 120.8774
"6136" 1227 65.77606 120.8927
"6137" 1227.2 65.56528 120.9197
"6138" 1227.4 64.7291 121.0514
"6139" 1227.6 63.52623 122.4489
"6140" 1227.8 62.05449 124.1802
"6141" 1228 60.46427 124.7225
"6142" 1228.2 59.38562 124.7544
"6143" 1228.4 59.41574 124.4495
"6144" 1228.6 59.30222 124.4942
"6145" 1228.8 58.9782 124.136
"6146" 1229 57.52154 123.2149
"6147" 1229.2 55.97707 122.1801
"6148" 1229.4 53.01146 120.9837
"6149" 1229.6 49.8746 120.1564
"6150" 1229.8 46.49113 120.1668
"6151" 1230 43.02724 120.8927
"6152" 1230.2 40.64675 122.6831
"6153" 1230.4 40.43424 123.2485
"6154" 1230.6 40.40014 123.2355
"6155" 1230.8 40.38234 123.2206
"6156" 1231 40.41832 123.0471
"6157" 1231.2 40.62244 122.9413
"6158" 1231.4 40.90302 122.2408
"6159" 1231.6 41.21848 121.5935
"6160" 1231.8 40.25195 119.8691
"6161" 1232 38.28199 117.6713
"6162" 1232.2 35.58853 115.6389
"6163" 1232.4 32.34399 114.4942
"6164" 1232.6 28.88602 114.3721
"6165" 1232.8 25.80354 114.6804
"6166" 1233 25.25687 114.3584
"6167" 1233.2 25.8464 113.9167
"6168" 1233.4 26.1288 113.0434
"6169" 1233.6 25.70331 110.2794
"6170" 1233.8 25.2988 107.4614
"6171" 1234 24.064 104.5106
"6172" 1234.2 22.25691 102.2462
"6173" 1234.4 19.78075 100.2062
"6174" 1234.6 17.12023 98.86336
"6175" 1234.8 14.78712 97.5899
"6176" 1235 12.67142 95.67978
"6177" 1235.2 10.47648 93.50584
"6178" 1235.4 8.718787 91.86471
"6179" 1235.6 8.292662 91.95855
"6180" 1235.8 8.421044 91.96725
"6181" 1236 8.421044 91.93974
"6182" 1236.2 8.451845 91.92598
"6183" 1236.4 8.411581 91.83906
"6184" 1236.6 8.695462 91.87278
"6185" 1236.8 8.837282 91.87904
"6186" 1237 9.063493 91.66408
"6187" 1237.2 9.26352 90.86551
"6188" 1237.4 9.439493 89.16573
"6189" 1237.6 9.06033 86.71762
"6190" 1237.8 8.027475 85.11077
"6191" 1238 7.336537 84.23986
"6192" 1238.2 6.661387 83.2433
"6193" 1238.4 5.162329 81.29659
"6194" 1238.6 3.746436 80.88353
"6195" 1238.8 3.742018 81.03795
"6196" 1239 4.265756 81.25978
"6197" 1239.2 4.985115 81.47082
"6198" 1239.4 5.39298 81.43981
"6199" 1239.6 6.04543 81.27174
"6200" 1239.8 7.540813 80.88037
"6201" 1240 10.10141 80.02859
"6202" 1240.2 12.75992 78.67419
"6203" 1240.4 14.71546 76.86908
"6204" 1240.6 16.21552 74.94769
"6205" 1240.8 17.62837 72.32566
"6206" 1241 18.50068 69.78466
"6207" 1241.2 18.49976 67.92976
"6208" 1241.4 17.85985 66.04743
"6209" 1241.6 16.76633 63.52377
"6210" 1241.8 15.83135 61.79275
"6211" 1242 15.08855 61.04983
"6212" 1242.2 14.33455 60.83887
"6213" 1242.4 13.05081 60.60584
"6214" 1242.6 10.86792 60.14372
"6215" 1242.8 8.121834 59.5915
"6216" 1243 5.78271 59.68724
"6217" 1243.2 3.844862 59.88827
"6218" 1243.4 3.414288 60.1817
"6219" 1243.6 3.372847 60.14353
"6220" 1243.8 3.470968 59.99147
"6221" 1244 3.529712 60.05049
"6222" 1244.2 3.533248 60.12201
"6223" 1244.4 4.419404 59.89413
"6224" 1244.6 4.55356 59.73793
"6225" 1244.8 4.69673 59.58069
"6226" 1245 4.823357 59.51038
"6227" 1245.2 5.23475 59.04261
"6228" 1245.4 5.713941 57.51862
"6229" 1245.6 6.812014 55.5752
"6230" 1245.8 8.13384 54.23567
"6231" 1246 8.863343 53.46893
"6232" 1246.2 8.839497 53.59107
"6233" 1246.4 8.939479 53.67365
"6234" 1246.6 9.122199 53.62431
"6235" 1246.8 9.428843 53.78726
"6236" 1247 10.1865 53.77296
"6237" 1247.2 11.76818 53.09634
"6238" 1247.4 13.79718 51.87679
"6239" 1247.6 15.94949 50.46065
"6240" 1247.8 17.34308 48.58646
"6241" 1248 18.49013 46.51989
"6242" 1248.2 19.34825 44.34384
"6243" 1248.4 19.66081 43.05858
"6244" 1248.6 19.38707 42.38105
"6245" 1248.8 18.73858 41.37037
"6246" 1249 17.82483 39.18522
"6247" 1249.2 16.3597 36.85068
"6248" 1249.4 14.66784 34.5462
"6249" 1249.6 13.43336 34.04943
"6250" 1249.8 13.20925 34.09611
"6251" 1250 13.20634 34.07905
"6252" 1250.2 13.15524 33.94037
"6253" 1250.4 13.20827 33.91869
"6254" 1250.6 13.3497 33.96082
"6255" 1250.8 13.3497 33.96082
"6256" 1251 13.32751 33.95928
"6257" 1251.2 13.36779 33.94265
"6258" 1251.4 13.67701 33.96025
"6259" 1251.6 14.15556 33.87933
"6260" 1251.8 14.83666 33.28834
"6261" 1252 16.52742 31.90652
"6262" 1252.2 17.56857 30.29852
"6263" 1252.4 17.97104 28.9712
"6264" 1252.6 18.10777 27.10289
"6265" 1252.8 18.12551 25.33983
"6266" 1253 17.6974 24.58923
"6267" 1253.2 17.56402 24.5621
"6268" 1253.4 17.57637 24.56514
"6269" 1253.6 17.56238 24.56824
"6270" 1253.8 17.5168 24.59114
"6271" 1254 17.5813 24.77093
"6272" 1254.2 17.5813 24.77093
"6273" 1254.4 17.5366 24.62923
"6274" 1254.6 17.5813 24.77093
"6275" 1254.8 17.44842 24.70564
"6276" 1255 17.22809 24.90411
"6277" 1255.2 17.03272 25.27307
"6278" 1255.4 16.86509 25.62005
"6279" 1255.6 16.38036 25.60118
"6280" 1255.8 15.49264 25.89849
"6281" 1256 14.77877 26.71982
"6282" 1256.2 14.46786 27.34277
"6283" 1256.4 13.10499 28.44313
"6284" 1256.6 11.21691 29.55314
"6285" 1256.8 9.670529 30.44421
"6286" 1257 9.073342 30.98554
"6287" 1257.2 8.830274 31.12549
"6288" 1257.4 8.98643 30.76983
"6289" 1257.6 8.925611 30.2137
"6290" 1257.8 9.006696 30.14116
"6291" 1258 9.813006 30.09661
"6292" 1258.2 10.61387 29.04794
"6293" 1258.4 12.07025 28.03282
"6294" 1258.6 13.623 26.94077
"6295" 1258.8 14.90879 25.5332
"6296" 1259 15.88171 24.05708
"6297" 1259.2 17.05655 21.99666
"6298" 1259.4 17.85079 21.3777
"6299" 1259.6 17.88381 21.30154
"6300" 1259.8 17.94699 21.50789
"6301" 1260 19.30114 21.51807
"6302" 1260.2 21.44475 21.79465
"6303" 1260.4 24.13157 22.5062
"6304" 1260.6 26.53729 23.69354
"6305" 1260.8 28.29129 25.2007
"6306" 1261 30.40328 26.885
"6307" 1261.2 32.4443 28.63094
"6308" 1261.4 34.71091 30.57923
"6309" 1261.6 36.60409 31.89965
"6310" 1261.8 38.58402 32.20691
"6311" 1262 39.21241 31.5961
"6312" 1262.2 39.22931 31.45264
"6313" 1262.4 39.44154 31.28055
"6314" 1262.6 39.8334 30.53692
"6315" 1262.8 40.6965 29.31592
"6316" 1263 41.91889 27.89669
"6317" 1263.2 43.52793 26.61015
"6318" 1263.4 45.39706 25.49844
"6319" 1263.6 47.07945 24.4497
"6320" 1263.8 48.60972 22.91938
"6321" 1264 50.02205 21.11508
"6322" 1264.2 50.97538 19.41731
"6323" 1264.4 51.10553 18.94385
"6324" 1264.6 50.95846 19.19067
"6325" 1264.8 51.04098 19.27525
"6326" 1265 51.28786 19.31232
"6327" 1265.2 51.8449 20.04105
"6328" 1265.4 53.04433 20.93729
"6329" 1265.6 54.69516 22.51201
"6330" 1265.8 56.5209 24.4813
"6331" 1266 58.03673 26.37117
"6332" 1266.2 59.42382 28.60712
"6333" 1266.4 61.26175 31.00886
"6334" 1266.6 63.23149 33.17268
"6335" 1266.8 64.95181 34.36068
"6336" 1267 67.23815 36.22055
"6337" 1267.2 68.76507 38.91538
"6338" 1267.4 69.2097 41.85973
"6339" 1267.6 68.88951 45.04945
"6340" 1267.8 68.12896 48.0017
"6341" 1268 66.51426 50.60127
"6342" 1268.2 64.78695 53.08753
"6343" 1268.4 62.80884 56.03437
"6344" 1268.6 61.33372 58.15622
"6345" 1268.8 59.73531 59.99727
"6346" 1269 57.7807 62.64451
"6347" 1269.2 55.91881 64.21643
"6348" 1269.4 53.85661 66.14116
"6349" 1269.6 52.23255 67.76671
"6350" 1269.8 50.3789 69.16964
"6351" 1270 47.9198 71.46804
"6352" 1270.2 45.6347 73.314
"6353" 1270.4 43.85764 74.7943
"6354" 1270.6 42.28481 76.67591
"6355" 1270.8 41.13954 79.68103
"6356" 1271 39.49619 83.5884
"6357" 1271.2 38.73282 86.20147
"6358" 1271.4 38.6381 89.77434
"6359" 1271.6 39.48563 92.77693
"6360" 1271.8 40.00867 95.43847
"6361" 1272 40.62866 98.68274
"6362" 1272.2 40.82936 99.57573
"6363" 1272.4 40.95036 99.65585
"6364" 1272.6 41.31783 99.93249
"6365" 1272.8 42.25148 100.4807
"6366" 1273 42.89413 100.8063
"6367" 1273.2 44.24247 101.162
"6368" 1273.4 46.31969 102.0999
"6369" 1273.6 48.81044 103.0384
"6370" 1273.8 51.06517 103.6684
"6371" 1274 52.10947 104.3068
"6372" 1274.2 52.43685 104.3662
"6373" 1274.4 53.23075 105.0916
"6374" 1274.6 54.73209 106.8071
"6375" 1274.8 56.32402 109.0612
"6376" 1275 57.87777 110.366
"6377" 1275.2 58.46931 110.3635
"6378" 1275.4 58.86627 110.7397
"6379" 1275.6 59.11613 110.8243
"6380" 1275.8 59.20545 110.7465
"6381" 1276 59.05282 110.7056
"6382" 1276.2 59.05282 110.7056
"6383" 1276.4 59.05282 110.7056
"6384" 1276.6 59.30327 110.6904
"6385" 1276.8 60.27847 110.4536
"6386" 1277 62.41316 110.101
"6387" 1277.2 64.40446 109.2024
"6388" 1277.4 65.81784 107.7826
"6389" 1277.6 67.89157 106.2341
"6390" 1277.8 70.73155 104.7415
"6391" 1278 73.56082 103.3312
"6392" 1278.2 76.49117 102.1399
"6393" 1278.4 79.96053 101.2105
"6394" 1278.6 83.84617 101.4258
"6395" 1278.8 86.98423 102.6508
"6396" 1279 90.33323 104.6319
"6397" 1279.2 93.37952 106.313
"6398" 1279.4 96.3251 107.4239
"6399" 1279.6 99.74 108.0041
"6400" 1279.8 101.7161 107.9061
"6401" 1280 101.9632 107.8109
"6402" 1280.2 102.3103 107.0425
"6403" 1280.4 103.3055 105.9379
"6404" 1280.6 104.9322 104.9234
"6405" 1280.8 106.5248 104.3968
"6406" 1281 107.6824 104.0634
"6407" 1281.2 108.4218 103.6377
"6408" 1281.4 109.3429 102.2409
"6409" 1281.6 110.0713 100.5517
"6410" 1281.8 110.9096 98.29454
"6411" 1282 112.2422 97.18418
"6412" 1282.2 114.4386 95.54312
"6413" 1282.4 116.1222 93.59671
"6414" 1282.6 118.1209 92.00335
"6415" 1282.8 118.1209 92.00653
"6416" 1283 117.4167 91.87174
"6417" 1283.2 116.5087 90.4192
"6418" 1283.4 115.3759 88.12638
"6419" 1283.6 114.288 85.16039
"6420" 1283.8 112.8898 81.59161
"6421" 1284 112.447 78.64811
"6422" 1284.2 112.5583 75.95006
"6423" 1284.4 112.4367 73.31742
"6424" 1284.6 112.6212 70.26368
"6425" 1284.8 112.8898 67.30397
"6426" 1285 113.8295 66.15589
"6427" 1285.2 114.119 66.09193
"6428" 1285.4 114.0395 66.15945
"6429" 1285.6 114.4462 65.80974
"6430" 1285.8 115.5567 64.63058
"6431" 1286 116.8555 64.3421
"6432" 1286.2 117.2749 64.43263
"6433" 1286.4 118.7863 64.65375
"6434" 1286.6 120.7935 64.17342
"6435" 1286.8 122.3322 63.24249
"6436" 1287 122.3589 62.09794
"6437" 1287.2 122.017 60.76137
"6438" 1287.4 121.4785 57.96187
"6439" 1287.6 120.6849 54.94296
"6440" 1287.8 119.6604 51.91857
"6441" 1288 117.7868 49.00848
"6442" 1288.2 116.439 45.78915
"6443" 1288.4 114.5512 42.55868
"6444" 1288.6 112.9887 39.31039
"6445" 1288.8 112.0854 37.22516
"6446" 1289 110.9265 36.83379
"6447" 1289.2 109.4112 37.00825
"6448" 1289.4 106.5963 36.94342
"6449" 1289.6 103.9151 37.29475
"6450" 1289.8 101.5993 37.80488
"6451" 1290 98.75362 37.80829
"6452" 1290.2 97.21726 36.90134
"6453" 1290.4 95.30184 35.35358
"6454" 1290.6 92.75982 33.57868
"6455" 1290.8 90.44375 32.20919
"6456" 1291 88.27937 30.94853
"6457" 1291.2 87.94828 31.07955
"6458" 1291.4 85.67437 31.32637
"6459" 1291.6 82.81304 32.81986
"6460" 1291.8 80.24936 34.10552
"6461" 1292 77.18325 35.17837
"6462" 1292.2 73.82939 36.22443
"6463" 1292.4 71.34873 37.33318
"6464" 1292.6 69.46333 38.51189
"6465" 1292.8 66.43038 40.24045
"6466" 1293 63.22054 41.21797
"6467" 1293.2 59.85355 41.83122
"6468" 1293.4 56.5836 42.72994
"6469" 1293.6 54.18606 43.23481
"6470" 1293.8 51.03506 43.03851
"6471" 1294 48.03631 42.95755
"6472" 1294.2 44.56662 42.6061
"6473" 1294.4 41.15436 42.22503
"6474" 1294.6 37.77957 42.28227
"6475" 1294.8 34.42151 42.65369
"6476" 1295 31.10159 42.77616
"6477" 1295.2 27.83566 42.08942
"6478" 1295.4 24.47202 41.23155
"6479" 1295.6 21.64153 39.56026
"6480" 1295.8 19.14255 37.69301
"6481" 1296 16.50632 36.469
"6482" 1296.2 13.3526 36.26016
"6483" 1296.4 11.07864 36.68875
"6484" 1296.6 10.09538 36.72597
"6485" 1296.8 9.95921 36.62089
"6486" 1297 10.2887 36.62089
"6487" 1297.2 10.39723 36.75721
"6488" 1297.4 10.39807 36.93629
"6489" 1297.6 10.58094 36.96668
"6490" 1297.8 10.7629 36.95973
"6491" 1298 10.86529 37.05449
"6492" 1298.2 11.07617 37.14675
"6493" 1298.4 11.00485 37.97527
"6494" 1298.6 9.855004 39.49149
"6495" 1298.8 8.76249 40.70125
"6496" 1299 7.44804 41.66389
"6497" 1299.2 6.244245 42.0194
"6498" 1299.4 4.972529 42.8398
"6499" 1299.6 3.76136 44.14457
"6500" 1299.8 3.915504 44.14296
"6501" 1300 4.187648 43.83502
"6502" 1300.2 4.152151 43.78181
"6503" 1300.4 4.273806 43.51236
"6504" 1300.6 5.318136 43.10802
"6505" 1300.8 5.350045 43.12318
"6506" 1301 5.46322 43.07205
"6507" 1301.2 5.590157 42.98636
"6508" 1301.4 6.142058 42.77031
"6509" 1301.6 6.811868 42.49273
"6510" 1301.8 7.210334 42.80562
"6511" 1302 7.774621 44.25081
"6512" 1302.2 8.694166 45.44907
"6513" 1302.4 10.14673 46.50512
"6514" 1302.6 11.73201 46.82252
"6515" 1302.8 13.83641 46.39266
"6516" 1303 15.42315 45.35078
"6517" 1303.2 16.68281 43.70402
"6518" 1303.4 17.23699 41.33455
"6519" 1303.6 17.04294 38.99253
"6520" 1303.8 16.19679 36.41952
"6521" 1304 14.44411 33.45987
"6522" 1304.2 12.29656 31.00752
"6523" 1304.4 11.51749 30.68539
"6524" 1304.6 11.65979 30.72329
"6525" 1304.8 11.96976 30.80407
"6526" 1305 12.44561 30.06482
"6527" 1305.2 13.41804 29.20296
"6528" 1305.4 14.84392 28.55506
"6529" 1305.6 16.5314 27.36271
"6530" 1305.8 17.82879 25.57865
"6531" 1306 19.06871 23.20384
"6532" 1306.2 19.19899 20.80892
"6533" 1306.4 19.3595 20.41795
"6534" 1306.6 19.3595 20.41795
"6535" 1306.8 19.39498 20.31124
"6536" 1307 19.50423 20.43847
"6537" 1307.2 19.97703 20.34594
"6538" 1307.4 21.00822 20.24428
"6539" 1307.6 22.81338 19.53956
"6540" 1307.8 25.24529 18.92575
"6541" 1308 27.52846 18.89663
"6542" 1308.2 29.87187 19.22332
"6543" 1308.4 32.31783 19.82311
"6544" 1308.6 33.97682 20.78834
"6545" 1308.8 36.20271 21.61591
"6546" 1309 38.67387 22.54963
"6547" 1309.2 40.76297 22.99071
"6548" 1309.4 43.25983 23.33521
"6549" 1309.6 45.68706 23.09013
"6550" 1309.8 46.76883 22.24777
"6551" 1310 47.15897 21.12549
"6552" 1310.2 47.1346 20.09696
"6553" 1310.4 46.63947 18.86006
"6554" 1310.6 45.54128 18.40778
"6555" 1310.8 44.04386 17.98374
"6556" 1311 42.16776 17.89262
"6557" 1311.2 40.05885 18.35953
"6558" 1311.4 37.05701 18.91568
"6559" 1311.6 33.86609 20.29804
"6560" 1311.8 31.58753 21.5835
"6561" 1312 29.7867 23.26496
"6562" 1312.2 27.69501 25.51801
"6563" 1312.4 25.37668 27.80452
"6564" 1312.6 23.53047 30.15493
"6565" 1312.8 22.01102 32.82343
"6566" 1313 20.42696 36.18454
"6567" 1313.2 19.47009 38.69426
"6568" 1313.4 19.36309 40.08532
"6569" 1313.6 19.62618 41.10194
"6570" 1313.8 19.7663 41.1621
"6571" 1314 19.79795 41.12785
"6572" 1314.2 19.84771 41.08031
"6573" 1314.4 20.13398 41.03404
"6574" 1314.6 20.54771 41.03026
"6575" 1314.8 22.35263 41.83002
"6576" 1315 24.31847 42.74904
"6577" 1315.2 26.35266 44.25253
"6578" 1315.4 28.31631 45.60434
"6579" 1315.6 30.70338 46.06337
"6580" 1315.8 33.44104 47.49235
"6581" 1316 35.47957 48.80765
"6582" 1316.2 36.4979 50.52581
"6583" 1316.4 37.42234 52.45401
"6584" 1316.6 38.00639 54.73032
"6585" 1316.8 38.00712 56.87184
"6586" 1317 38.27106 59.61372
"6587" 1317.2 38.42837 62.19268
"6588" 1317.4 38.77227 65.59546
"6589" 1317.6 39.28009 68.58732
"6590" 1317.8 39.91725 71.6876
"6591" 1318 40.63551 74.42375
"6592" 1318.2 41.15976 76.7195
"6593" 1318.4 41.45546 80.10394
"6594" 1318.6 41.00512 82.81038
"6595" 1318.8 39.36128 85.53338
"6596" 1319 37.48898 88.42633
"6597" 1319.2 35.17074 91.40473
"6598" 1319.4 33.34158 94.40129
"6599" 1319.6 32.04863 97.68248
"6600" 1319.8 31.24461 100.457
"6601" 1320 30.6033 102.5273
"6602" 1320.2 29.8483 104.4011
"6603" 1320.4 28.22147 106.0309
"6604" 1320.6 27.23198 106.1672
"6605" 1320.8 27.09674 105.9243
"6606" 1321 26.7976 105.7265
"6607" 1321.2 27.0591 105.0406
"6608" 1321.4 26.96356 104.6589
"6609" 1321.6 26.68264 104.1535
"6610" 1321.8 26.09023 102.8359
"6611" 1322 25.1669 101.6458
"6612" 1322.2 24.63503 100.8562
"6613" 1322.4 24.55162 100.7445
"6614" 1322.6 24.56951 100.7094
"6615" 1322.8 24.54934 100.7229
"6616" 1323 23.79835 100.3422
"6617" 1323.2 22.36572 98.8816
"6618" 1323.4 20.44507 97.23638
"6619" 1323.6 18.90735 95.74675
"6620" 1323.8 18.6333 94.62181
"6621" 1324 18.56803 94.29343
"6622" 1324.2 19.06204 93.80783
"6623" 1324.4 19.04654 93.61033
"6624" 1324.6 19.07322 93.60459
"6625" 1324.8 18.61898 93.35597
"6626" 1325 17.70277 93.10761
"6627" 1325.2 15.70071 92.03625
"6628" 1325.4 13.24971 91.90273
"6629" 1325.6 11.11038 92.67876
"6630" 1325.8 10.51803 93.00613
"6631" 1326 10.49272 92.81748
"6632" 1326.2 10.66001 92.6389
"6633" 1326.4 10.77992 92.45116
"6634" 1326.6 11.14093 92.05718
"6635" 1326.8 11.03053 91.40147
"6636" 1327 10.21277 90.55201
"6637" 1327.2 9.623591 90.34131
"6638" 1327.4 9.752333 90.52993
"6639" 1327.6 9.749889 90.83105
"6640" 1327.8 10.47208 91.0675
"6641" 1328 11.28036 91.09117
"6642" 1328.2 11.79144 91.07955
"6643" 1328.4 12.01899 91.56033
"6644" 1328.6 12.38267 93.13947
"6645" 1328.8 12.99582 95.09427
"6646" 1329 13.5383 97.49456
"6647" 1329.2 14.05406 99.24163
"6648" 1329.4 15.06773 101.4707
"6649" 1329.6 16.24451 103.8956
"6650" 1329.8 17.63578 106.6742
"6651" 1330 19.47887 109.3857
"6652" 1330.2 21.51014 110.7682
"6653" 1330.4 23.5309 112.5739
"6654" 1330.6 25.95471 114.9766
"6655" 1330.8 28.64689 116.6404
"6656" 1331 31.14142 118.0929
"6657" 1331.2 33.78772 120.2101
"6658" 1331.4 35.15593 121.5214
"6659" 1331.6 35.82523 122.4036
"6660" 1331.8 36.02013 122.7654
"6661" 1332 36.03845 122.8908
"6662" 1332.2 35.75807 122.8785
"6663" 1332.4 35.57446 122.7831
"6664" 1332.6 35.22434 122.3973
"6665" 1332.8 35.50642 121.9713
"6666" 1333 36.22269 121.4677
"6667" 1333.2 38.10518 120.6055
"6668" 1333.4 40.0674 119.6854
"6669" 1333.6 42.89387 118.9188
"6670" 1333.8 44.78699 119.0924
"6671" 1334 47.05028 119.1507
"6672" 1334.2 49.94953 119.46
"6673" 1334.4 52.55428 120.2427
"6674" 1334.6 54.46894 121.5835
"6675" 1334.8 56.93234 122.9569
"6676" 1335 59.25242 124.2164
"6677" 1335.2 60.07413 124.3303
"6678" 1335.4 59.9706 124.2617
"6679" 1335.6 59.94159 124.2985
"6680" 1335.8 60.11106 123.4272
"6681" 1336 60.7915 122.3893
"6682" 1336.2 61.31361 121.3538
"6683" 1336.4 60.78507 120.6866
"6684" 1336.6 60.14411 119.741
"6685" 1336.8 58.74575 118.4601
"6686" 1337 56.87007 117.3318
"6687" 1337.2 54.76401 116.9007
"6688" 1337.4 52.60894 116.4061
"6689" 1337.6 49.94412 115.8752
"6690" 1337.8 47.27192 114.7505
"6691" 1338 44.60474 112.8589
"6692" 1338.2 42.73133 110.7224
"6693" 1338.4 40.65159 109.3369
"6694" 1338.6 37.48966 108.1477
"6695" 1338.8 33.80764 106.5291
"6696" 1339 30.61098 105.2832
"6697" 1339.2 27.34306 104.5954
"6698" 1339.4 23.96145 104.459
"6699" 1339.6 20.19046 103.9678
"6700" 1339.8 16.90056 103.064
"6701" 1340 14.22704 101.927
"6702" 1340.2 14.13902 101.1125
"6703" 1340.4 14.33034 99.59676
"6704" 1340.6 14.05902 96.79636
"6705" 1340.8 13.56143 93.84703
"6706" 1341 12.33562 91.10368
"6707" 1341.2 10.087 88.34505
"6708" 1341.4 7.441011 86.85383
"6709" 1341.6 5.975213 86.55382
"6710" 1341.8 5.942472 86.58671
"6711" 1342 5.930681 86.49351
"6712" 1342.2 6.04898 86.36912
"6713" 1342.4 6.306219 85.88644
"6714" 1342.6 5.951562 84.32041
"6715" 1342.8 5.382755 81.6529
"6716" 1343 4.919993 78.49777
"6717" 1343.2 3.939449 75.29264
"6718" 1343.4 2.770674 71.86139
"6719" 1343.6 1.9302 68.32509
"6720" 1343.8 2.250381 65.24202
"6721" 1344 2.840058 62.07175
"6722" 1344.2 3.074864 58.87903
"6723" 1344.4 2.703414 55.48997
"6724" 1344.6 2.260836 53.53502
"6725" 1344.8 2.320817 53.48387
"6726" 1345 2.450776 53.45373
"6727" 1345.2 2.406604 53.36053
"6728" 1345.4 2.406604 53.36053
"6729" 1345.6 2.322773 53.24215
"6730" 1345.8 2.31958 53.40061
"6731" 1346 2.406604 53.36053
"6732" 1346.2 2.406604 53.36053
"6733" 1346.4 2.450776 53.26289
"6734" 1346.6 2.406604 53.36053
"6735" 1346.8 2.406604 53.36053
"6736" 1347 2.406604 53.36053
"6737" 1347.2 2.406604 53.36053
"6738" 1347.4 2.406604 53.36053
"6739" 1347.6 2.406604 53.36053
"6740" 1347.8 2.406604 53.36053
"6741" 1348 2.482085 53.39711
"6742" 1348.2 2.406604 53.36053
"6743" 1348.4 2.406604 53.36053
"6744" 1348.6 2.450776 53.26289
"6745" 1348.8 2.450776 53.26289
"6746" 1349 2.406604 53.36053
"6747" 1349.2 2.496196 53.41639
"6748" 1349.4 2.533875 53.34639
"6749" 1349.6 2.542925 53.51987
"6750" 1349.8 2.526752 53.4919
"6751" 1350 2.542925 53.51987
"6752" 1350.2 2.542925 53.51987
"6753" 1350.4 2.546725 53.31798
"6754" 1350.6 2.559313 53.34079
"6755" 1350.8 2.583734 53.32015
"6756" 1351 2.583734 53.32015
"6757" 1351.2 2.583734 53.32015
"6758" 1351.4 2.533875 53.29868
"6759" 1351.6 2.559313 53.27847
"6760" 1351.8 2.533875 53.29868
"6761" 1352 2.583734 53.32015
"6762" 1352.2 2.533875 53.29868
"6763" 1352.4 2.533875 53.29868
"6764" 1352.6 2.520754 53.28298
"6765" 1352.8 2.533875 53.29868
"6766" 1353 2.573678 53.5136
"6767" 1353.2 2.549545 53.54534
"6768" 1353.4 2.555057 53.5136
"6769" 1353.6 2.56474 53.56824
"6770" 1353.8 2.589082 53.50376
"6771" 1354 2.589082 53.50376
"6772" 1354.2 2.56474 53.56824
"6773" 1354.4 2.552461 53.57903
"6774" 1354.6 2.577402 53.5136
"6775" 1354.8 2.589082 53.50376
"6776" 1355 2.589082 53.50376
"6777" 1355.2 2.591166 53.70265
"6778" 1355.4 2.508921 53.64847
"6779" 1355.6 2.495813 53.65638
"6780" 1355.8 2.495813 53.65638
"6781" 1356 2.508921 53.64847
"6782" 1356.2 2.52596 53.97059
"6783" 1356.4 2.830655 53.83541
"6784" 1356.6 2.998888 53.6264
"6785" 1356.8 3.316831 53.80915
"6786" 1357 3.713523 53.80007
"6787" 1357.2 4.510123 53.63453
"6788" 1357.4 5.588299 52.98017
"6789" 1357.6 6.735346 52.02666
"6790" 1357.8 7.804387 50.84446
"6791" 1358 8.609207 49.34334
"6792" 1358.2 9.102428 47.56038
"6793" 1358.4 9.533869 45.17351
"6794" 1358.6 9.308505 43.19746
"6795" 1358.8 8.784536 41.41248
"6796" 1359 8.20695 39.48226
"6797" 1359.2 8.090525 38.60494
"6798" 1359.4 7.934254 38.45207
"6799" 1359.6 7.955112 38.60562
"6800" 1359.8 8.158965 38.59837
"6801" 1360 8.763045 38.8406
"6802" 1360.2 9.986236 38.30249
"6803" 1360.4 11.77541 37.47974
"6804" 1360.6 13.51029 36.16294
"6805" 1360.8 14.85721 34.06834
"6806" 1361 15.85751 31.8246
"6807" 1361.2 15.99843 29.15071
"6808" 1361.4 15.6145 26.94156
"6809" 1361.6 14.69607 25.27177
"6810" 1361.8 14.74752 25.45482
"6811" 1362 14.31895 24.91191
"6812" 1362.2 14.65234 25.07255
"6813" 1362.4 15.23214 24.91127
"6814" 1362.6 15.9058 24.63308
"6815" 1362.8 17.60499 24.05694
"6816" 1363 19.23563 23.03457
"6817" 1363.2 20.59898 21.53309
"6818" 1363.4 21.93498 19.43883
"6819" 1363.6 23.31601 17.37796
"6820" 1363.8 25.66643 15.17057
"6821" 1364 27.36128 13.07598
"6822" 1364.2 28.8309 11.4906
"6823" 1364.4 30.71381 9.772262
"6824" 1364.6 32.41515 8.595288
"6825" 1364.8 34.08196 8.328171
"6826" 1365 36.27005 8.305079
"6827" 1365.2 38.53933 8.224725
"6828" 1365.4 41.21338 7.674658
"6829" 1365.6 44.08757 6.947104
"6830" 1365.8 46.70286 6.534431
"6831" 1366 49.32411 5.907931
"6832" 1366.2 51.51181 5.764111
"6833" 1366.4 53.78738 5.631666
"6834" 1366.6 54.44868 5.888848
"6835" 1366.8 54.55125 6.049153
"6836" 1367 54.25684 5.775616
"6837" 1367.2 53.70122 5.371967
"6838" 1367.4 53.88266 4.407931
"6839" 1367.6 53.55274 3.230061
"6840" 1367.8 52.68984 2.054242
"6841" 1368 51.73455 1.867144
"6842" 1368.2 50.84704 1.813283
"6843" 1368.4 49.91014 1.446246
"6844" 1368.6 49.43597 1.480488
"6845" 1368.8 49.41015 1.528661
"6846" 1369 49.09843 2.004909
"6847" 1369.2 47.82595 2.49543
"6848" 1369.4 45.86945 3.336892
"6849" 1369.6 44.00199 4.709458
"6850" 1369.8 41.35803 5.904115
"6851" 1370 38.36938 6.722114
"6852" 1370.2 35.4608 7.570958
"6853" 1370.4 32.57829 8.876279
"6854" 1370.6 29.51826 9.23253
"6855" 1370.8 27.04239 9.84125
"6856" 1371 26.76306 9.751443
"6857" 1371.2 26.72954 9.594281
"6858" 1371.4 26.59902 9.417473
"6859" 1371.6 26.91131 9.262707
"6860" 1371.8 27.1315 9.250201
"6861" 1372 27.51348 9.388535
"6862" 1372.2 27.33288 9.261995
"6863" 1372.4 27.70276 9.38483
"6864" 1372.6 27.83939 8.860858
"6865" 1372.8 27.88933 8.622532
"6866" 1373 28.22502 8.484961
"6867" 1373.2 28.3278 7.915747
"6868" 1373.4 28.29924 7.675643
"6869" 1373.6 28.22444 7.41463
"6870" 1373.8 28.50418 6.936557
"6871" 1374 28.47252 6.888848
"6872" 1374.2 28.44926 6.877163
"6873" 1374.4 30.15919 5.92956
"6874" 1374.6 30.69879 6.347395
"6875" 1374.8 31.85345 6.941328
"6876" 1375 33.27141 7.967676
"6877" 1375.2 34.4343 9.47492
"6878" 1375.4 35.34723 11.07065
"6879" 1375.6 36.63993 12.95331
"6880" 1375.8 38.32659 14.91938
"6881" 1376 40.61715 16.21686
"6882" 1376.2 43.12787 16.03911
"6883" 1376.4 44.14635 15.24381
"6884" 1376.6 44.94979 14.34261
"6885" 1376.8 46.41127 12.91443
"6886" 1377 47.88255 11.56169
"6887" 1377.2 48.95734 9.949484
"6888" 1377.4 49.58809 8.282337
"6889" 1377.6 49.84574 6.987281
"6890" 1377.8 50.51305 4.846296
"6891" 1378 50.57751 2.941479
"6892" 1378.2 50.48575 1.640756
"6893" 1378.4 50.4742 1.539434
"6894" 1378.6 50.34397 8.373887
"6895" 1378.8 55.30381 13.88321
"6896" 1379 60.23629 18.08233
"6897" 1379.2 65.14229 21.36595
"6898" 1379.4 68.51846 22.16158
"6899" 1379.6 73.83013 22.93847
"6900" 1379.8 78.81596 22.5736
"6901" 1380 82.80898 20.50724
"6902" 1380.2 87.25887 18.26855
"6903" 1380.4 91.90194 16.40107
"6904" 1380.6 95.38101 14.60269
"6905" 1380.8 96.32484 14.21049
"6906" 1381 96.88062 15.61883
"6907" 1381.2 99.94701 18.42536
"6908" 1381.4 103.2837 21.00941
"6909" 1381.6 106.2233 23.78057
"6910" 1381.8 109.211 26.87047
"6911" 1382 112.2905 29.72821
"6912" 1382.2 115.2058 30.51908
"6913" 1382.4 114.0458 30.62498
"6914" 1382.6 112.3936 30.80502
"6915" 1382.8 110.7462 33.40808
"6916" 1383 108.9129 37.30239
"6917" 1383.2 107.9823 41.16821
"6918" 1383.4 107.707 45.04103
"6919" 1383.6 108.4105 49.4461
"6920" 1383.8 110.0947 52.891
"6921" 1384 112.558 56.92038
"6922" 1384.2 115.0786 60.90942
"6923" 1384.4 117.5652 64.66596
"6924" 1384.6 120.4129 68.69228
"6925" 1384.8 123.1658 71.48976
"6926" 1385 123.525 71.11221
"6927" 1385.2 122.5439 71.35118
"6928" 1385.4 121.4532 73.55089
"6929" 1385.6 120.363 76.89324
"6930" 1385.8 119.2826 80.40629
"6931" 1386 117.8182 84.04382
"6932" 1386.2 116.0012 87.04954
"6933" 1386.4 113.8963 89.87779
"6934" 1386.6 112.6922 93.56752
"6935" 1386.8 112.8293 97.30802
"6936" 1387 113.013 99.5953
"6937" 1387.2 112.1383 99.88485
"6938" 1387.4 109.8532 102.304
"6939" 1387.6 107.8511 105.1452
"6940" 1387.8 105.8444 107.8368
"6941" 1388 104.4173 108.7347
"6942" 1388.2 101.9574 109.7045
"6943" 1388.4 99.72428 111.4576
"6944" 1388.6 97.31618 114.1789
"6945" 1388.8 94.78818 113.9625
"6946" 1389 91.29948 115.0501
"6947" 1389.2 88.65987 116.5586
"6948" 1389.4 85.41614 118.6391
"6949" 1389.6 83.15552 120.0173
"6950" 1389.8 81.99877 121.5496
"6951" 1390 79.39333 123.8736
"6952" 1390.2 78.23673 124.4011
"6953" 1390.4 76.16252 124.0796
"6954" 1390.6 72.3486 123.4919
"6955" 1390.8 69.67013 122.5571
"6956" 1391 68.53049 121.218
"6957" 1391.2 67.65438 119.797
"6958" 1391.4 66.04361 117.8039
"6959" 1391.6 63.26392 116.1686
"6960" 1391.8 59.83107 114.3519
"6961" 1392 56.20703 113.5882
"6962" 1392.2 53.36661 113.9327
"6963" 1392.4 51.77924 115.4093
"6964" 1392.6 49.33475 117.1254
"6965" 1392.8 46.18101 118.1859
"6966" 1393 42.84796 117.4152
"6967" 1393.2 39.08561 116.0812
"6968" 1393.4 35.40205 113.8677
"6969" 1393.6 31.38922 112.1062
"6970" 1393.8 27.87421 110.3908
"6971" 1394 25.05685 108.228
"6972" 1394.2 22.24929 105.1589
"6973" 1394.4 20.0458 102.6124
"6974" 1394.6 19.67253 101.381
"6975" 1394.8 19.42325 99.62672
"6976" 1395 18.81179 96.5835
"6977" 1395.2 17.13836 92.55942
"6978" 1395.4 14.85965 89.68962
"6979" 1395.6 12.52708 86.2877
"6980" 1395.8 10.54821 82.75934
"6981" 1396 8.288676 80.61448
"6982" 1396.2 5.607079 79.73153
"6983" 1396.4 4.441014 79.35317
"6984" 1396.6 4.377801 79.25873
"6985" 1396.8 4.438108 79.20649
"6986" 1397 4.491321 79.07703
"6987" 1397.2 5.029958 78.73162
"6988" 1397.4 5.253718 76.93415
"6989" 1397.6 5.118808 74.04837
"6990" 1397.8 4.149583 70.87008
"6991" 1398 3.085532 68.18427
"6992" 1398.2 2.806481 67.07969
"6993" 1398.4 3.366624 66.50452
"6994" 1398.6 4.131831 65.47663
"6995" 1398.8 5.453218 62.79787
"6996" 1399 6.812014 59.77368
"6997" 1399.2 8.039187 56.2463
"6998" 1399.4 8.518851 52.66024
"6999" 1399.6 8.675782 49.70895
"7000" 1399.8 8.477369 46.61739
"7001" 1400 7.997016 43.21432
"7002" 1400.2 7.404337 40.45806
"7003" 1400.4 6.811941 39.85547
"7004" 1400.6 6.73881 39.70364
"7005" 1400.8 6.893153 39.73366
"7006" 1401 7.013206 39.75612
"7007" 1401.2 6.993049 39.60604
"7008" 1401.4 6.888459 39.53015
"7009" 1401.6 6.888459 39.53015
"7010" 1401.8 6.900793 39.52633
"7011" 1402 6.946017 39.67018
"7012" 1402.2 6.946017 39.67018
"7013" 1402.4 6.946017 39.67018
"7014" 1402.6 6.900793 39.52633
"7015" 1402.8 6.946017 39.67018
"7016" 1403 6.932546 39.67267
"7017" 1403.2 6.932546 39.67267
"7018" 1403.4 6.946017 39.67018
"7019" 1403.6 6.946017 39.67018
"7020" 1403.8 6.946017 39.67018
"7021" 1404 7.007287 39.60862
"7022" 1404.2 7.018923 39.73448
"7023" 1404.4 7.036464 39.74054
"7024" 1404.6 7.007287 39.60862
"7025" 1404.8 7.02276 39.74219
"7026" 1405 6.932546 39.67267
"7027" 1405.2 7.007287 39.60862
"7028" 1405.4 6.946017 39.67018
"7029" 1405.6 6.999118 39.5881
"7030" 1405.8 7.042618 39.71918
"7031" 1406 7.011248 39.7152
"7032" 1406.2 7.042618 39.71918
"7033" 1406.4 7.064729 39.74906
"7034" 1406.6 6.989045 39.60025
"7035" 1406.8 7.020726 39.5835
"7036" 1407 7.020726 39.5835
"7037" 1407.2 7.020726 39.5835
"7038" 1407.4 7.045783 39.72291
"7039" 1407.6 7.028324 39.71709
"7040" 1407.8 6.928971 39.65823
"7041" 1408 6.926903 39.67727
"7042" 1408.2 6.999927 39.81342
"7043" 1408.4 6.826988 39.96518
"7044" 1408.6 6.999333 40.32597
"7045" 1408.8 6.917181 40.64858
"7046" 1409 6.882703 40.88217
"7047" 1409.2 6.86481 41.05745
"7048" 1409.4 6.856153 41.06967
"7049" 1409.6 6.791399 41.16165
"7050" 1409.8 6.791399 41.16165
"7051" 1410 6.783019 41.17503
"7052" 1410.2 6.823519 41.19851
"7053" 1410.4 6.823519 41.19851
"7054" 1410.6 6.770895 41.17909
"7055" 1410.8 6.939352 41.20986
"7056" 1411 6.927927 41.1582
"7057" 1411.2 6.849184 41.0716
"7058" 1411.4 6.867806 41.05289
"7059" 1411.6 6.880171 41.03389
"7060" 1411.8 7.023325 41.07326
"7061" 1412 7.176477 41.12167
"7062" 1412.2 7.319627 40.98113
"7063" 1412.4 7.246754 40.82253
"7064" 1412.6 7.546819 40.7162
"7065" 1412.8 7.863059 40.9688
"7066" 1413 7.876446 40.98277
"7067" 1413.2 7.973781 40.69712
"7068" 1413.4 8.29465 40.25244
"7069" 1413.6 8.63228 39.22767
"7070" 1413.8 8.914602 38.04687
"7071" 1414 9.445672 37.21034
"7072" 1414.2 9.67527 37.0756
"7073" 1414.4 10.56638 36.48635
"7074" 1414.6 11.44871 35.3988
"7075" 1414.8 12.00989 33.87929
"7076" 1415 12.566 31.95246
"7077" 1415.2 12.88163 30.54502
"7078" 1415.4 12.94648 29.75883
"7079" 1415.6 12.79955 29.18955
"7080" 1415.8 12.73246 29.22866
"7081" 1416 12.59281 29.14529
"7082" 1416.2 12.40103 29.04794
"7083" 1416.4 12.28166 28.96398
"7084" 1416.6 12.2695 29.18593
"7085" 1416.8 11.62467 29.07544
"7086" 1417 10.802 29.25403
"7087" 1417.2 10.12607 29.78961
"7088" 1417.4 9.858426 30.03815
"7089" 1417.6 9.930987 30.13913
"7090" 1417.8 9.998152 30.19103
"7091" 1418 9.990558 30.34139
"7092" 1418.2 10.45166 29.99091
"7093" 1418.4 10.18468 30.37111
"7094" 1418.6 10.46297 30.77254
"7095" 1418.8 10.5153 31.26464
"7096" 1419 10.67129 31.60156
"7097" 1419.2 10.70585 32.09437
"7098" 1419.4 10.79745 33.44558
"7099" 1419.6 10.68012 35.34471
"7100" 1419.8 10.09678 37.06023
"7101" 1420 9.447465 38.70703
"7102" 1420.2 8.593356 39.53684
"7103" 1420.4 7.425232 40.33844
"7104" 1420.6 5.995052 40.88885
"7105" 1420.8 4.316655 42.25032
"7106" 1421 2.867108 44.12186
"7107" 1421.2 2.399717 45.00959
"7108" 1421.4 2.494256 45.06828
"7109" 1421.6 2.528986 45.13537
"7110" 1421.8 2.874827 44.96359
"7111" 1422 3.359283 45.27522
"7112" 1422.2 4.069393 45.9612
"7113" 1422.4 4.845437 46.30349
"7114" 1422.6 5.883761 47.13128
"7115" 1422.8 7.399761 47.89464
"7116" 1423 9.288607 49.25526
"7117" 1423.2 10.31495 50.92929
"7118" 1423.4 11.00172 52.84818
"7119" 1423.6 11.06 54.25028
"7120" 1423.8 10.88801 54.704
"7121" 1424 10.55917 55.4418
"7122" 1424.2 9.549143 56.72841
"7123" 1424.4 8.335423 58.77799
"7124" 1424.6 7.195686 61.24935
"7125" 1424.8 6.50858 63.40863
"7126" 1425 5.693319 65.1154
"7127" 1425.2 4.043348 66.96747
"7128" 1425.4 2.898261 68.51713
"7129" 1425.6 2.740123 70.13526
"7130" 1425.8 2.640716 70.24763
"7131" 1426 3.21784 70.2146
"7132" 1426.2 4.380699 70.57819
"7133" 1426.4 6.450683 71.1906
"7134" 1426.6 9.184677 71.89677
"7135" 1426.8 11.90904 72.38021
"7136" 1427 14.94158 72.63767
"7137" 1427.2 17.60126 72.61628
"7138" 1427.4 20.17145 71.48102
"7139" 1427.6 22.001 69.66829
"7140" 1427.8 23.00011 67.43184
"7141" 1428 22.85331 65.35193
"7142" 1428.2 22.55572 63.46382
"7143" 1428.4 21.55802 62.02401
"7144" 1428.6 20.05357 60.59733
"7145" 1428.8 18.82689 59.92403
"7146" 1429 17.56931 59.34968
"7147" 1429.2 15.80645 58.91587
"7148" 1429.4 13.15549 58.75404
"7149" 1429.6 10.58593 58.65682
"7150" 1429.8 7.479741 58.34601
"7151" 1430 4.434591 57.94907
"7152" 1430.2 3.100954 57.85039
"7153" 1430.4 3.324499 57.94483
"7154" 1430.6 4.320183 57.69908
"7155" 1430.8 4.634178 57.00699
"7156" 1431 5.568813 56.58992
"7157" 1431.2 7.19927 55.55297
"7158" 1431.4 9.043939 53.78689
"7159" 1431.6 10.24164 51.44824
"7160" 1431.8 11.7332 48.4919
"7161" 1432 12.41817 45.55083
"7162" 1432.2 12.43937 42.88645
"7163" 1432.4 11.55546 39.96832
"7164" 1432.6 10.26205 37.61404
"7165" 1432.8 9.606427 34.46991
"7166" 1433 9.823891 32.61751
"7167" 1433.2 9.945798 31.79343
"7168" 1433.4 9.99201 31.68333
"7169" 1433.6 10.08188 31.57452
"7170" 1433.8 10.08188 31.57452
"7171" 1434 10.08188 31.57452
"7172" 1434.2 10.08188 31.57452
"7173" 1434.4 10.08188 31.57452
"7174" 1434.6 10.08188 31.57452
"7175" 1434.8 10.08188 31.57452
"7176" 1435 10.07098 31.54806
"7177" 1435.2 10.07098 31.54806
"7178" 1435.4 10.07098 31.54806
"7179" 1435.6 10.07098 31.54806
"7180" 1435.8 10.1444 31.43855
"7181" 1436 10.08878 31.54371
"7182" 1436.2 10.08878 31.54371
"7183" 1436.4 10.09534 31.56873
"7184" 1436.6 10.07436 31.57145
"7185" 1436.8 9.980832 31.65984
"7186" 1437 9.995012 31.63154
"7187" 1437.2 9.995012 31.63154
"7188" 1437.4 9.995012 31.63154
"7189" 1437.6 9.995012 31.63154
"7190" 1437.8 9.995012 31.63154
"7191" 1438 9.995012 31.63154
"7192" 1438.2 9.995012 31.63154
"7193" 1438.4 9.995012 31.63154
"7194" 1438.6 9.988258 31.71975
"7195" 1438.8 9.98053 31.54806
"7196" 1439 9.992501 31.57452
"7197" 1439.2 9.884327 31.91487
"7198" 1439.4 9.780619 32.08659
"7199" 1439.6 9.603781 32.05662
"7200" 1439.8 9.863559 32.82241
"7201" 1440 9.863559 32.82241
"7202" 1440.2 9.705601 32.52498
"7203" 1440.4 9.94609 32.76965
"7204" 1440.6 10.34882 32.79794
"7205" 1440.8 11.08952 32.90313
"7206" 1441 11.78364 32.67073
"7207" 1441.2 13.16157 32.18329
"7208" 1441.4 14.13207 31.45416
"7209" 1441.6 14.85262 30.64226
"7210" 1441.8 15.47304 29.12167
"7211" 1442 15.625 27.21327
"7212" 1442.2 15.78785 25.30903
"7213" 1442.4 15.99585 24.69658
"7214" 1442.6 15.98242 24.68727
"7215" 1442.8 15.99137 24.70903
"7216" 1443 16.06846 24.6048
"7217" 1443.2 16.09411 24.64912
"7218" 1443.4 16.17683 24.52789
"7219" 1443.6 16.17683 24.52789
"7220" 1443.8 16.22429 24.58296
"7221" 1444 16.32397 24.70182
"7222" 1444.2 16.443 24.41718
"7223" 1444.4 16.43533 24.37478
"7224" 1444.6 16.45313 24.42702
"7225" 1444.8 16.46603 24.43261
"7226" 1445 16.43267 24.41494
"7227" 1445.2 16.31234 24.46234
"7228" 1445.4 16.31234 24.46234
"7229" 1445.6 16.23196 24.58605
"7230" 1445.8 16.31234 24.46234
"7231" 1446 16.33221 24.48188
"7232" 1446.2 16.31638 24.48829
"7233" 1446.4 16.31638 24.48829
"7234" 1446.6 16.35275 24.50701
"7235" 1446.8 16.33637 24.50837
"7236" 1447 16.33637 24.50837
"7237" 1447.2 16.33637 24.50837
"7238" 1447.4 16.33637 24.50837
"7239" 1447.6 16.33637 24.50837
"7240" 1447.8 16.44684 24.41718
"7241" 1448 16.58772 24.5201
"7242" 1448.2 16.8862 24.25526
"7243" 1448.4 17.61933 23.46336
"7244" 1448.6 18.4125 22.59223
"7245" 1448.8 18.77843 22.00479
"7246" 1449 19.02618 21.49263
"7247" 1449.2 19.02302 21.46973
"7248" 1449.4 19.27267 21.50414
"7249" 1449.6 19.85379 21.51347
"7250" 1449.8 20.65147 21.34776
"7251" 1450 21.26248 21.37532
"7252" 1450.2 21.95974 21.53629
"7253" 1450.4 23.26594 20.98479
"7254" 1450.6 24.79805 19.82084
"7255" 1450.8 25.84203 18.01516
"7256" 1451 25.99951 16.56442
"7257" 1451.2 25.84106 14.50653
"7258" 1451.4 25.22738 13.31649
"7259" 1451.6 25.25314 13.42944
"7260" 1451.8 25.28467 13.54856
"7261" 1452 25.35489 13.50243
"7262" 1452.2 25.35489 13.50243
"7263" 1452.4 25.32869 13.49804
"7264" 1452.6 25.37287 13.552
"7265" 1452.8 25.37287 13.552
"7266" 1453 25.37287 13.552
"7267" 1453.2 25.3306 13.46487
"7268" 1453.4 25.34812 13.27662
"7269" 1453.6 25.36565 13.44101
"7270" 1453.8 25.44615 13.62337
"7271" 1454 25.55194 13.54772
"7272" 1454.2 25.62342 13.56824
"7273" 1454.4 25.6117 13.73316
"7274" 1454.6 25.62342 13.56824
"7275" 1454.8 25.6117 13.73316
"7276" 1455 25.70164 13.65804
"7277" 1455.2 25.72398 13.6805
"7278" 1455.4 25.81336 13.58944
"7279" 1455.6 25.74466 13.68599
"7280" 1455.8 25.91773 12.9349
"7281" 1456 25.80463 12.9672
"7282" 1456.2 25.67213 13.07401
"7283" 1456.4 25.74929 13.0578
"7284" 1456.6 25.8007 13.17808
"7285" 1456.8 25.81736 13.40351
"7286" 1457 26.00139 13.78028
"7287" 1457.2 26.10386 13.85637
"7288" 1457.4 26.19324 14.12883
"7289" 1457.6 27.10182 14.22929
"7290" 1457.8 29.0367 13.96503
"7291" 1458 30.6891 13.53489
"7292" 1458.2 32.13745 12.49953
"7293" 1458.4 33.35669 11.05642
"7294" 1458.6 34.21051 9.624216
"7295" 1458.8 34.05295 9.281977
"7296" 1459 34.03258 9.227116
"7297" 1459.2 34.03258 9.227116
"7298" 1459.4 34.01566 9.233449
"7299" 1459.6 33.92679 9.329587
"7300" 1459.8 33.87734 9.441565
"7301" 1460 33.87734 9.441565
"7302" 1460.2 33.96178 9.537702
"7303" 1460.4 34.06815 9.675107
"7304" 1460.6 33.99173 9.777133
"7305" 1460.8 34.03531 10.01975
"7306" 1461 34.33128 10.06623
"7307" 1461.2 34.30778 10.04656
"7308" 1461.4 34.32736 10.07016
"7309" 1461.6 35.29545 9.743959
"7310" 1461.8 36.6942 8.838139
"7311" 1462 38.07804 7.410476
"7312" 1462.2 39.29004 6.345409
"7313" 1462.4 39.86891 5.800152
"7314" 1462.6 40.1182 5.473453
"7315" 1462.8 40.24878 5.382511
"7316" 1463 40.22687 5.38415
"7317" 1463.2 40.11065 5.452731
"7318" 1463.4 40.09373 5.451708
"7319" 1463.6 40.11065 5.452731
"7320" 1463.8 40.09373 5.451708
"7321" 1464 40.09761 5.443918
"7322" 1464.2 40.11065 5.452731
"7323" 1464.4 40.11065 5.452731
"7324" 1464.6 40.11065 5.452731
"7325" 1464.8 40.11065 5.452731
"7326" 1465 40.11065 5.452731
"7327" 1465.2 40.11065 5.452731
"7328" 1465.4 40.11065 5.452731
"7329" 1465.6 40.11065 5.452731
"7330" 1465.8 40.11065 5.452731
"7331" 1466 40.06484 5.56904
"7332" 1466.2 40.1682 5.510561
"7333" 1466.4 40.1682 5.510561
"7334" 1466.6 40.11065 5.452731
"7335" 1466.8 40.11065 5.452731
"7336" 1467 40.11065 5.452731
"7337" 1467.2 40.11065 5.452731
"7338" 1467.4 40.11065 5.452731
"7339" 1467.6 40.188 5.510985
"7340" 1467.8 40.18739 5.529838
"7341" 1468 40.2108 5.530069
"7342" 1468.2 40.18739 5.549114
"7343" 1468.4 39.31847 6.144962
"7344" 1468.6 39.30535 5.951426
"7345" 1468.8 39.37183 6.032099
"7346" 1469 39.54221 5.984267
"7347" 1469.2 39.67492 5.938709
"7348" 1469.4 39.66497 5.926614
"7349" 1469.6 39.66497 5.926614
"7350" 1469.8 39.66097 5.930631
"7351" 1470 39.65241 5.938753
"7352" 1470.2 39.6628 5.910287
"7353" 1470.4 39.6628 5.910287
"7354" 1470.6 39.65297 5.89849
"7355" 1470.8 39.65297 5.89849
"7356" 1471 39.65297 5.89849
"7357" 1471.2 39.65297 5.89849
"7358" 1471.4 39.63047 5.898105
"7359" 1471.6 39.61565 5.889504
"7360" 1471.8 39.62498 5.882419
"7361" 1472 39.61026 5.873743
"7362" 1472.2 39.62498 5.882419
"7363" 1472.4 39.61026 5.873743
"7364" 1472.6 39.75171 5.65042
"7365" 1472.8 39.75019 5.612607
"7366" 1473 39.56577 5.645498
"7367" 1473.2 39.74894 5.255661
"7368" 1473.4 39.77587 5.093397
"7369" 1473.6 40.0698 4.863011
"7370" 1473.8 40.56868 4.93023
"7371" 1474 41.38466 4.838738
"7372" 1474.2 42.07874 5.122041
"7373" 1474.4 42.55697 5.465847
"7374" 1474.6 43.22938 5.628467
"7375" 1474.8 43.38599 5.578701
"7376" 1475 43.71422 5.482865
"7377" 1475.2 44.50344 5.270527
"7378" 1475.4 45.26177 4.693299
"7379" 1475.6 46.00432 3.896625
"7380" 1475.8 46.77614 3.156463
"7381" 1476 47.39966 2.446524
"7382" 1476.2 47.51398 2.378425
"7383" 1476.4 47.51301 2.55406
"7384" 1476.6 47.58928 3.027717
"7385" 1476.8 47.83812 3.271191
"7386" 1477 48.64175 3.763848
"7387" 1477.2 50.11798 4.785756
"7388" 1477.4 51.64141 5.530296
"7389" 1477.6 53.57347 5.926352
"7390" 1477.8 55.99719 5.741957
"7391" 1478 58.00719 4.720215
"7392" 1478.2 59.16605 3.802382
"7393" 1478.4 59.5158 2.602906
"7394" 1478.6 59.27046 1.107995
"7395" 1478.8 58.43458 0.6959123
"7396" 1479 58.16463 0.7474444
"7397" 1479.2 58.20949 0.9041147
"7398" 1479.4 58.19429 0.8812139
"7399" 1479.6 58.01711 0.8827983
"7400" 1479.8 57.65822 1.096605
"7401" 1480 56.25121 1.092092
"7402" 1480.2 54.10122 0.7914248
"7403" 1480.4 51.97706 0.4826603
"7404" 1480.6 50.23261 1.132159
"7405" 1480.8 48.3902 2.053572
"7406" 1481 46.13514 3.223655
"7407" 1481.2 43.67158 4.189829
"7408" 1481.4 40.8186 4.789611
"7409" 1481.6 37.66822 5.395033
"7410" 1481.8 34.78252 5.938667
"7411" 1482 32.43356 7.19101
"7412" 1482.2 31.66798 8.146144
"7413" 1482.4 30.00694 9.549377
"7414" 1482.6 27.85619 10.98995
"7415" 1482.8 25.26047 12.40052
"7416" 1483 23.13946 14.09814
"7417" 1483.2 21.96366 16.54298
"7418" 1483.4 20.8975 19.31232
"7419" 1483.6 19.60143 22.38321
"7420" 1483.8 18.39003 25.10616
"7421" 1484 17.16015 27.55458
"7422" 1484.2 15.42884 30.21987
"7423" 1484.4 13.40055 32.36681
"7424" 1484.6 10.64927 34.14423
"7425" 1484.8 8.185495 36.0286
"7426" 1485 6.511688 38.16747
"7427" 1485.2 6.523484 38.98407
"7428" 1485.4 6.538437 39.06124
"7429" 1485.6 6.807761 39.19139
"7430" 1485.8 7.54906 39.91923
"7431" 1486 9.288607 41.81251
"7432" 1486.2 11.00485 44.47064
"7433" 1486.4 12.44091 47.36962
"7434" 1486.6 13.68411 49.40557
"7435" 1486.8 14.85846 50.151
"7436" 1487 16.01482 50.36292
"7437" 1487.2 17.24328 50.61404
"7438" 1487.4 19.62834 51.04693
"7439" 1487.6 21.95184 51.25295
"7440" 1487.8 24.16249 52.00014
"7441" 1488 25.28437 51.92166
"7442" 1488.2 26.37002 52.0196
"7443" 1488.4 27.51395 51.37947
"7444" 1488.6 29.28908 50.47699
"7445" 1488.8 31.21986 49.17347
"7446" 1489 32.70706 48.38713
"7447" 1489.2 32.97427 47.69822
"7448" 1489.4 32.92747 47.83264
"7449" 1489.6 33.11321 47.67868
"7450" 1489.8 33.13468 47.67649
"7451" 1490 33.48066 47.27858
"7452" 1490.2 34.70254 46.37085
"7453" 1490.4 36.10916 44.76607
"7454" 1490.6 37.75807 43.7029
"7455" 1490.8 40.18547 42.68189
"7456" 1491 42.00666 42.09316
"7457" 1491.2 43.8809 42.50577
"7458" 1491.4 45.72705 42.39507
"7459" 1491.6 47.62644 42.39507
"7460" 1491.8 49.26229 42.4525
"7461" 1492 51.10301 42.18307
"7462" 1492.2 53.59298 41.13148
"7463" 1492.4 55.84495 40.1409
"7464" 1492.6 57.91137 39.70055
"7465" 1492.8 59.60882 39.95269
"7466" 1493 60.40084 40.23762
"7467" 1493.2 60.54068 40.29993
"7468" 1493.4 60.58193 40.27423
"7469" 1493.6 60.24904 40.07465
"7470" 1493.8 60.32395 39.27655
"7471" 1494 60.34656 38.16135
"7472" 1494.2 60.17054 35.97355
"7473" 1494.4 59.72521 33.36595
"7474" 1494.6 58.43641 31.76282
"7475" 1494.8 56.64873 31.24545
"7476" 1495 54.21406 30.8723
"7477" 1495.2 51.85703 30.58233
"7478" 1495.4 49.11517 29.85068
"7479" 1495.6 46.18576 29.35522
"7480" 1495.8 43.12787 29.41798
"7481" 1496 40.08164 30.00335
"7482" 1496.2 36.63276 30.57457
"7483" 1496.4 33.60267 31.53927
"7484" 1496.6 30.22439 32.48916
"7485" 1496.8 28.04221 33.72969
"7486" 1497 26.1556 35.59905
"7487" 1497.2 23.69643 37.55858
"7488" 1497.4 20.86124 39.47086
"7489" 1497.6 17.63439 41.96518
"7490" 1497.8 14.38395 44.06276
"7491" 1498 11.34129 45.93063
"7492" 1498.2 9.755408 47.58299
"7493" 1498.4 9.026798 48.1532
"7494" 1498.6 8.868142 48.19015
"7495" 1498.8 8.735899 48.25292
"7496" 1499 8.631382 48.17946
"7497" 1499.2 8.184006 47.74151
"7498" 1499.4 6.311733 48.33576
"7499" 1499.6 4.746333 48.22473
"7500" 1499.8 3.970294 48.11022
"7501" 1500 3.749024 48.0571
"7502" 1500.2 3.546887 48.20962
"7503" 1500.4 3.629219 48.25592
"7504" 1500.6 3.629219 48.25592
"7505" 1500.8 3.784622 48.24531
"7506" 1501 4.148362 48.40841
"7507" 1501.2 4.075027 48.72198
"7508" 1501.4 3.892509 49.30797
"7509" 1501.6 3.353886 50.65955
"7510" 1501.8 2.872864 52.85294
"7511" 1502 2.913538 54.54672
"7512" 1502.2 2.647883 55.34413
"7513" 1502.4 2.65178 55.905
"7514" 1502.6 2.984981 57.0439
"7515" 1502.8 2.77086 59.48285
"7516" 1503 2.755396 62.05232
"7517" 1503.2 3.378129 64.92657
"7518" 1503.4 4.212511 66.72322
"7519" 1503.6 5.429831 68.00777
"7520" 1503.8 6.802581 70.07705
"7521" 1504 8.520867 72.69326
"7522" 1504.2 10.94741 75.22536
"7523" 1504.4 13.33385 77.40963
"7524" 1504.6 15.55313 79.75985
"7525" 1504.8 17.39214 82.69274
"7526" 1505 19.71512 84.95917
"7527" 1505.2 21.341 86.1643
"7528" 1505.4 22.65235 86.23439
"7529" 1505.6 25.71747 85.25356
"7530" 1505.8 27.59613 83.33186
"7531" 1506 28.76364 81.66055
"7532" 1506.2 29.96151 79.9566
"7533" 1506.4 31.73343 77.5654
"7534" 1506.6 32.89971 74.72612
"7535" 1506.8 34.35349 72.73574
"7536" 1507 35.61923 72.44317
"7537" 1507.2 36.18407 72.66366
"7538" 1507.4 36.21395 72.53585
"7539" 1507.6 36.29804 72.4579
"7540" 1507.8 35.99615 72.3266
"7541" 1508 35.86962 72.361
"7542" 1508.2 35.84909 72.31563
"7543" 1508.4 35.80029 72.29336
"7544" 1508.6 35.26978 72.71372
"7545" 1508.8 35.2212 73.02454
"7546" 1509 35.88185 74.01207
"7547" 1509.2 36.8534 76.15015
"7548" 1509.4 37.61777 78.57389
"7549" 1509.6 37.51091 80.37245
"7550" 1509.8 37.29826 81.88514
"7551" 1510 37.39029 83.00365
"7552" 1510.2 37.05857 85.39017
"7553" 1510.4 36.41891 88.5266
"7554" 1510.6 35.26156 91.5744
"7555" 1510.8 34.49113 94.46103
"7556" 1511 33.75722 97.48366
"7557" 1511.2 32.68228 100.3934
"7558" 1511.4 31.92476 102.8946
"7559" 1511.6 31.35473 104.0438
"7560" 1511.8 31.14274 105.7568
"7561" 1512 31.66422 108.4102
"7562" 1512.2 32.0441 111.4636
"7563" 1512.4 33.32654 113.627
"7564" 1512.6 35.25289 115.3548
"7565" 1512.8 37.052 115.6545
"7566" 1513 37.71846 115.5364
"7567" 1513.2 37.98345 115.1685
"7568" 1513.4 38.0662 114.8902
"7569" 1513.6 38.05041 114.8405
"7570" 1513.8 37.91133 114.1081
"7571" 1514 37.76737 113.9499
"7572" 1514.2 37.73252 113.9079
"7573" 1514.4 37.87287 113.9064
"7574" 1514.6 37.89287 113.9231
"7575" 1514.8 37.9964 114.0411
"7576" 1515 38.88669 114.5104
"7577" 1515.2 40.04344 115.1225
"7578" 1515.4 42.11969 116.4245
"7579" 1515.6 44.20509 117.7884
"7580" 1515.8 46.4831 119.3488
"7581" 1516 49.19291 119.6342
"7582" 1516.2 49.58582 119.8459
"7583" 1516.4 49.60458 119.8372
"7584" 1516.6 49.59249 119.9898
"7585" 1516.8 49.56097 120.0637
"7586" 1517 49.97437 120.3844
"7587" 1517.2 51.33871 120.7496
"7588" 1517.4 53.42103 121.5649
"7589" 1517.6 55.85307 123.0678
"7590" 1517.8 58.30118 123.8703
"7591" 1518 60.9997 124.4048
"7592" 1518.2 63.25815 125.0019
"7593" 1518.4 65.77214 124.8849
"7594" 1518.6 68.00291 124.1072
"7595" 1518.8 70.53061 123.5464
"7596" 1519 72.42587 122.638
"7597" 1519.2 75.32969 121.3636
"7598" 1519.4 77.59509 119.8291
"7599" 1519.6 80.18442 118.9764
"7600" 1519.8 82.642 118.2154
"7601" 1520 84.9382 117.2839
"7602" 1520.2 87.48279 116.3976
"7603" 1520.4 90.19074 115.7288
"7604" 1520.6 93.04858 115.4454
"7605" 1520.8 95.5743 114.4519
"7606" 1521 97.33785 113.304
"7607" 1521.2 99.68683 112.2093
"7608" 1521.4 101.3687 111.8098
"7609" 1521.6 101.6144 111.6936
"7610" 1521.8 101.6193 111.6799
"7611" 1522 101.6231 111.6769
"7612" 1522.2 101.3838 111.6438
"7613" 1522.4 101.167 111.0643
"7614" 1522.6 101.1055 110.2725
"7615" 1522.8 100.7762 108.5039
"7616" 1523 100.2267 106.5396
"7617" 1523.2 99.28411 104.0916
"7618" 1523.4 98.72831 101.193
"7619" 1523.6 97.78916 98.8589
"7620" 1523.8 96.50427 97.13593
"7621" 1524 94.99689 94.84311
"7622" 1524.2 93.70516 92.73323
"7623" 1524.4 92.65473 90.15623
"7624" 1524.6 92.22896 87.89843
"7625" 1524.8 92.07771 85.87881
"7626" 1525 91.53252 83.22473
"7627" 1525.2 90.85755 80.87331
"7628" 1525.4 89.39107 78.72733
"7629" 1525.6 87.63012 77.99919
"7630" 1525.8 85.38048 77.00132
"7631" 1526 84.63081 76.6264
"7632" 1526.2 84.73839 76.84595
"7633" 1526.4 84.56 76.86456
"7634" 1526.6 84.55876 76.84998
"7635" 1526.8 84.57727 76.84374
"7636" 1527 84.58316 76.83247
"7637" 1527.2 84.6668 76.76594
"7638" 1527.4 84.68413 76.76091
"7639" 1527.6 84.66706 76.78128
"7640" 1527.8 84.57727 76.84374
"7641" 1528 84.57833 76.85824
"7642" 1528.2 84.53383 76.86856
"7643" 1528.4 83.74886 76.91923
"7644" 1528.6 81.82832 77.22773
"7645" 1528.8 79.56631 77.49953
"7646" 1529 76.92006 77.67926
"7647" 1529.2 74.68267 77.52889
"7648" 1529.4 71.82757 77.06708
"7649" 1529.6 68.7646 76.82
"7650" 1529.8 66.62079 76.28972
"7651" 1530 65.09778 75.10616
"7652" 1530.2 63.43918 74.05907
"7653" 1530.4 61.3842 72.52926
"7654" 1530.6 60.40953 71.21205
"7655" 1530.8 60.16379 71.25224
"7656" 1531 60.08992 71.17818
"7657" 1531.2 60.21004 71.21949
"7658" 1531.4 60.10088 71.17115
"7659" 1531.6 60.23112 71.3572
"7660" 1531.8 60.22439 71.40111
"7661" 1532 60.05 71.51875
"7662" 1532.2 59.1704 71.67802
"7663" 1532.4 57.92223 71.9979
"7664" 1532.6 56.15355 72.64572
"7665" 1532.8 54.47094 74.04768
"7666" 1533 53.05954 75.64566
"7667" 1533.2 51.58412 76.48399
"7668" 1533.4 49.76812 77.85074
"7669" 1533.6 47.47316 79.20035
"7670" 1533.8 45.27719 80.41235
"7671" 1534 42.72491 81.47941
"7672" 1534.2 39.48903 81.67892
"7673" 1534.4 36.60742 80.8229
"7674" 1534.6 33.22942 79.6393
"7675" 1534.8 31.16141 78.44378
"7676" 1535 29.58243 77.40494
"7677" 1535.2 26.84045 76.51706
"7678" 1535.4 24.07253 75.26754
"7679" 1535.6 21.94459 74.37579
"7680" 1535.8 20.63992 73.17168
"7681" 1536 19.33749 71.41427
"7682" 1536.2 19.65364 70.52764
"7683" 1536.4 19.51678 70.36078
"7684" 1536.6 19.50076 70.35881
"7685" 1536.8 19.51678 70.34051
"7686" 1537 19.46971 70.33038
"7687" 1537.2 19.45837 70.50981
"7688" 1537.4 19.33524 70.43509
"7689" 1537.6 18.93084 70.67902
"7690" 1537.8 17.53617 70.53301
"7691" 1538 14.9719 70.05304
"7692" 1538.2 13.48681 70.58828
"7693" 1538.4 12.60089 71.22526
"7694" 1538.6 11.06743 72.01497
"7695" 1538.8 8.741911 73.10026
"7696" 1539 6.353174 73.97074
"7697" 1539.2 3.835609 74.86248
"7698" 1539.4 1.631221 75.67242
"7699" 1539.6 1.711368 75.58091
"7700" 1539.8 1.736401 75.56243
"7701" 1540 1.757753 75.56191
"7702" 1540.2 2.109622 75.23725
"7703" 1540.4 2.372565 74.60326
"7704" 1540.6 2.78905 74.14984
"7705" 1540.8 2.102833 72.55966
"7706" 1541 1.353917 70.28717
"7707" 1541.2 0.1976375 67.97331
"7708" 1541.4 0.2116786 67.73001
"7709" 1541.6 1.447976 67.37272
"7710" 1541.8 3.77397 65.71398
"7711" 1542 6.455339 63.0148
"7712" 1542.2 8.753902 59.61994
"7713" 1542.4 10.75411 56.28131
"7714" 1542.6 11.69207 52.43347
"7715" 1542.8 12.07195 48.54695
"7716" 1543 11.11766 44.57969
"7717" 1543.2 9.374332 41.20453
"7718" 1543.4 7.779525 38.98976
"7719" 1543.6 6.773471 35.60078
"7720" 1543.8 7.864059 34.38339
"7721" 1544 9.60869 34.50406
"7722" 1544.2 12.25968 34.1369
"7723" 1544.4 15.85392 32.97083
"7724" 1544.6 18.99328 31.73546
"7725" 1544.8 21.60016 29.58142
"7726" 1545 23.03265 26.60259
"7727" 1545.2 23.34415 23.30106
"7728" 1545.4 22.49937 20.20946
"7729" 1545.6 21.37376 18.50308
"7730" 1545.8 21.28768 18.39061
"7731" 1546 21.66702 18.48134
"7732" 1546.2 23.02881 17.64813
"7733" 1546.4 25.13429 16.7534
"7734" 1546.6 27.28918 16.20622
"7735" 1546.8 29.17292 16.18036
"7736" 1547 30.96829 16.80225
"7737" 1547.2 33.21514 17.08598
"7738" 1547.4 34.93792 16.6329
"7739" 1547.6 36.84906 15.90843
"7740" 1547.8 39.13217 14.76725
"7741" 1548 40.6645 13.04253
"7742" 1548.2 41.39928 11.47809
"7743" 1548.4 41.96005 10.54025
"7744" 1548.6 42.67228 10.67737
"7745" 1548.8 45.18346 10.18225
"7746" 1549 48.03631 10.13312
"7747" 1549.2 50.66669 9.180852
"7748" 1549.4 52.17481 8.602735
"7749" 1549.6 54.77918 7.395307
"7750" 1549.8 57.36145 6.160022
"7751" 1550 59.81077 4.858677
"7752" 1550.2 61.31749 3.244543
"7753" 1550.4 61.82232 1.896118
"7754" 1550.6 61.81882 1.477747
"7755" 1550.8 61.92072 1.384728
"7756" 1551 61.82439 1.68944
"7757" 1551.2 62.22391 2.234176
"7758" 1551.4 62.33445 2.525988
"7759" 1551.6 62.97953 2.978581
"7760" 1551.8 65.18167 3.002142
"7761" 1552 67.6281 4.154818
"7762" 1552.2 69.28631 5.350446
"7763" 1552.4 71.58139 6.503426
"7764" 1552.6 73.61243 8.081596
"7765" 1552.8 75.74089 9.751443
"7766" 1553 78.62824 10.70954
"7767" 1553.2 81.31253 10.58868
"7768" 1553.4 83.51706 10.22854
"7769" 1553.6 86.24676 9.395209
"7770" 1553.8 88.67122 8.245735
"7771" 1554 90.57164 8.198532
"7772" 1554.2 91.65914 9.040472
"7773" 1554.4 92.77052 10.22513
"7774" 1554.6 93.49753 11.76046
"7775" 1554.8 95.01365 13.88082
"7776" 1555 96.47095 15.47663
"7777" 1555.2 99.02401 16.89332
"7778" 1555.4 101.5255 17.19419
"7779" 1555.6 102.8426 16.36491
"7780" 1555.8 102.7843 16.15555
"7781" 1556 99.7287 17.36961
"7782" 1556.2 98.14844 19.36145
"7783" 1556.4 95.20343 22.94772
"7784" 1556.6 92.05216 26.47692
"7785" 1556.8 89.01446 29.55152
"7786" 1557 86.5905 32.41816
"7787" 1557.2 84.7093 35.70197
"7788" 1557.4 83.41259 39.16859
"7789" 1557.6 82.41541 42.57587
"7790" 1557.8 81.61928 46.3683
"7791" 1558 81.58588 50.04199
"7792" 1558.2 81.47571 53.4236
"7793" 1558.4 81.29769 56.85949
"7794" 1558.6 81.65565 60.32396
"7795" 1558.8 81.68821 64.09168
"7796" 1559 82.03553 67.57587
"7797" 1559.2 82.43016 70.77938
"7798" 1559.4 83.11852 74.13473
"7799" 1559.6 83.80233 77.7984
"7800" 1559.8 84.01658 81.43226
"7801" 1560 84.59883 85.06
"7802" 1560.2 84.76503 87.89323
"7803" 1560.4 85.40379 90.30033
"7804" 1560.6 85.30671 90.8159
"7805" 1560.8 84.56464 91.28641
"7806" 1561 82.98856 92.34151
"7807" 1561.2 81.37557 93.62387
"7808" 1561.4 78.3712 95.75766
"7809" 1561.6 75.80084 97.70176
"7810" 1561.8 73.30169 99.80733
"7811" 1562 71.1941 102.6422
"7812" 1562.2 68.63211 105.9283
"7813" 1562.4 66.7824 107.9077
"7814" 1562.6 64.57803 110.0956
"7815" 1562.8 62.88833 112.3719
"7816" 1563 62.42026 114.8488
"7817" 1563.2 62.02618 118.5907
"7818" 1563.4 61.51186 122.2821
"7819" 1563.6 61.39315 123.1613
"7820" 1563.8 60.72805 123.2443
"7821" 1564 58.94384 124.5087
"7822" 1564.2 56.61328 125.7253
"7823" 1564.4 55.1993 125.9178
"7824" 1564.6 54.55874 125.1762
"7825" 1564.8 52.89334 124.3098
"7826" 1565 50.30619 123.6166
"7827" 1565.2 47.36135 123.3215
"7828" 1565.4 44.08456 123.1305
"7829" 1565.6 40.32274 122.7691
"7830" 1565.8 38.74578 122.8978
"7831" 1566 36.95992 122.8179
"7832" 1566.2 35.46863 122.5801
"7833" 1566.4 35.45145 122.8049
"7834" 1566.6 35.81906 122.629
"7835" 1566.8 36.01532 122.2294
"7836" 1567 35.54858 121.3797
"7837" 1567.2 35.27896 119.8865
"7838" 1567.4 34.76861 117.166
"7839" 1567.6 33.62938 114.6465
"7840" 1567.8 31.64745 112.0974
"7841" 1568 29.50829 109.5576
"7842" 1568.2 26.8556 107.6049
"7843" 1568.4 23.5856 105.5368
"7844" 1568.6 20.70574 104.2379
"7845" 1568.8 17.26941 102.9314
"7846" 1569 14.80985 102.6757
"7847" 1569.2 15.1799 101.5294
"7848" 1569.4 15.1384 99.69822
"7849" 1569.6 14.60205 96.96029
"7850" 1569.8 14.16253 93.55887
"7851" 1570 13.95965 90.91946
"7852" 1570.2 13.83716 88.98005
"7853" 1570.4 12.92303 86.8727
"7854" 1570.6 11.46414 84.7338
"7855" 1570.8 8.798067 82.99074
"7856" 1571 6.604125 80.73745
"7857" 1571.2 3.899469 78.95833
"7858" 1571.4 2.981633 77.53053
"7859" 1571.6 2.786562 74.91638
"7860" 1571.8 2.998249 73.7501
"7861" 1572 2.993216 73.72916
"7862" 1572.2 2.893969 73.85045
"7863" 1572.4 2.76856 73.79651
"7864" 1572.6 2.76856 73.79651
"7865" 1572.8 2.76856 73.79651
"7866" 1573 2.874783 73.87358
"7867" 1573.2 2.925625 73.83541
"7868" 1573.4 3.52956 73.83282
"7869" 1573.6 4.09692 73.49525
"7870" 1573.8 4.717855 73.10322
"7871" 1574 5.413836 73.07899
"7872" 1574.2 6.82636 72.54996
"7873" 1574.4 8.886876 71.04645
"7874" 1574.6 9.976088 69.06374
"7875" 1574.8 10.83679 66.42723
"7876" 1575 10.1673 63.65741
"7877" 1575.2 9.268613 61.52257
"7878" 1575.4 7.374344 59.62864
"7879" 1575.6 5.299872 57.47841
"7880" 1575.8 2.964317 55.51409
"7881" 1576 1.627704 55.2658
"7882" 1576.2 1.765636 55.31442
"7883" 1576.4 2.213803 55.46936
"7884" 1576.6 2.910085 55.35172
"7885" 1576.8 3.366624 54.29078
"7886" 1577 4.682568 52.28667
"7887" 1577.2 5.921493 49.90758
"7888" 1577.4 7.054021 46.81925
"7889" 1577.6 7.582634 43.75242
"7890" 1577.8 8.15918 40.88499
"7891" 1578 8.408682 38.92655
"7892" 1578.2 8.139565 37.51201
"7893" 1578.4 8.476666 35.24846
"7894" 1578.6 9.305874 32.55197
"7895" 1578.8 10.0948 30.50632
"7896" 1579 10.3185 30.06951
"7897" 1579.2 10.41173 30.03023
"7898" 1579.4 10.73835 30.12455
"7899" 1579.6 11.36228 30.30311
"7900" 1579.8 13.22717 30.13888
"7901" 1580 15.46431 29.33124
"7902" 1580.2 18.11729 28.20635
"7903" 1580.4 20.17727 26.82793
"7904" 1580.6 21.70865 24.76529
"7905" 1580.8 22.60067 22.14694
"7906" 1581 22.13628 20.29395
"7907" 1581.2 21.95583 19.98596
"7908" 1581.4 21.81523 19.9472
"7909" 1581.6 21.80018 19.97743
"7910" 1581.8 21.66363 19.88594
"7911" 1582 21.61298 19.95137
"7912" 1582.2 21.46544 19.90941
"7913" 1582.4 21.24341 20.09495
"7914" 1582.6 20.53726 20.14867
"7915" 1582.8 19.24184 20.44634
"7916" 1583 18.62917 21.20182
"7917" 1583.2 17.78886 21.67074
"7918" 1583.4 16.01581 22.55658
"7919" 1583.6 13.78118 23.90572
"7920" 1583.8 11.80003 24.48144
"7921" 1584 11.82268 24.49265
"7922" 1584.2 11.78157 24.46995
"7923" 1584.4 11.66064 24.40172
"7924" 1584.6 11.54138 23.95347
"7925" 1584.8 11.72828 23.96264
"7926" 1585 11.80847 23.26713
"7927" 1585.2 11.75782 23.11022
"7928" 1585.4 11.76333 22.89449
"7929" 1585.6 12.00639 22.29503
"7930" 1585.8 12.16862 21.99181
"7931" 1586 12.97622 21.6766
"7932" 1586.2 14.67162 20.32941
"7933" 1586.4 17.15062 18.64981
"7934" 1586.6 19.74647 17.24658
"7935" 1586.8 22.147 15.66572
"7936" 1587 24.51514 13.63494
"7937" 1587.2 26.91204 11.47648
"7938" 1587.4 28.67537 9.458699
"7939" 1587.6 29.12608 8.577676
"7940" 1587.8 29.14163 8.398216
"7941" 1588 29.20578 8.535395
"7942" 1588.2 29.46102 9.016813
"7943" 1588.4 30.23656 9.81725
"7944" 1588.6 31.35634 10.83492
"7945" 1588.8 32.41567 11.88885
"7946" 1589 34.47381 12.67494
"7947" 1589.2 36.90585 13.10598
"7948" 1589.4 38.53933 12.97542
"7949" 1589.6 40.6926 12.13222
"7950" 1589.8 42.60481 10.63817
"7951" 1590 43.81746 8.584385
"7952" 1590.2 44.05898 6.717092
"7953" 1590.4 44.51753 4.360713
"7954" 1590.6 44.40347 2.696401
"7955" 1590.8 43.94361 2.471411
"7956" 1591 44.26883 2.3779
"7957" 1591.2 44.57941 2.487482
"7958" 1591.4 45.52692 1.941695
"7959" 1591.6 46.94137 0.6697186
"7960" 1591.8 47.32307 0.1004069
"7961" 1592 47.32137 0.09366782
"7962" 1592.2 47.29032 0.03797906
"7963" 1592.4 46.86954 0.4002979
"7964" 1592.6 46.68348 1.37397
"7965" 1592.8 47.96509 1.994605
"7966" 1593 50.49753 2.676312
"7967" 1593.2 53.69652 3.626397
"7968" 1593.4 56.74476 4.423353
"7969" 1593.6 60.20589 4.373233
"7970" 1593.8 62.27062 3.693218
"7971" 1594 65.52393 2.348374
"7972" 1594.2 67.81718 0.6565683
"7973" 1594.4 67.50514 0.9193819
"7974" 1594.6 68.07398 2.538883
"7975" 1594.8 70.84342 4.768006
"7976" 1595 73.14854 6.609928
"7977" 1595.2 76.08408 8.490744
"7978" 1595.4 79.38824 9.262416
"7979" 1595.6 83.01236 9.762348
"7980" 1595.8 86.31781 10.25649
"7981" 1596 89.77647 10.37797
"7982" 1596.2 92.07467 9.962664
"7983" 1596.4 93.10884 11.5671
"7984" 1596.6 94.84573 14.05612
"7985" 1596.8 96.50636 16.71871
"7986" 1597 98.819 19.19472
"7987" 1597.2 101.7205 22.05073
"7988" 1597.4 105.0361 24.41511
"7989" 1597.6 108.3359 26.97791
"7990" 1597.8 110.981 29.90542
"7991" 1598 112.6719 32.61779
"7992" 1598.2 113.9856 35.91665
"7993" 1598.4 115.3578 39.20926
"7994" 1598.6 116.7592 42.21446
"7995" 1598.8 118.9116 44.97455
"7996" 1599 120.5227 46.11508
"7997" 1599.2 120.62 46.13821
"7998" 1599.4 120.4925 46.27318
"7999" 1599.6 120.1938 46.60325
"8000" 1599.8 119.8722 48.78523
"8001" 1600 119.6641 52.03877
"8002" 1600.2 119.9831 55.35031
"8003" 1600.4 120.6019 58.59265
"8004" 1600.6 121.5228 61.8321
"8005" 1600.8 122.6466 64.72644
"8006" 1601 124.6661 66.14879
"8007" 1601.2 124.7031 66.11164
"8008" 1601.4 124.6692 65.97037
"8009" 1601.6 124.64 65.96182
"8010" 1601.8 124.4928 65.91805
"8011" 1602 124.4958 66.06679
"8012" 1602.2 124.3588 66.04915
"8013" 1602.4 124.1181 66.88851
"8014" 1602.6 123.5332 68.70909
"8015" 1602.8 122.5811 69.89227
"8016" 1603 121.6685 70.4112
"8017" 1603.2 121.5502 70.45287
"8018" 1603.4 121.1565 70.82678
"8019" 1603.6 119.9562 71.51257
"8020" 1603.8 117.9014 72.10009
"8021" 1604 115.6203 72.6869
"8022" 1604.2 113.3332 73.7821
"8023" 1604.4 111.0159 74.95329
"8024" 1604.6 108.4256 75.98111
"8025" 1604.8 105.9613 77.31539
"8026" 1605 104.2332 79.17256
"8027" 1605.2 102.4797 81.00933
"8028" 1605.4 100.4597 82.42789
"8029" 1605.6 97.95505 84.28566
"8030" 1605.8 95.60356 85.81696
"8031" 1606 92.97275 87.12947
"8032" 1606.2 91.33275 88.91701
"8033" 1606.4 90.5195 91.17638
"8034" 1606.6 90.42424 93.55283
"8035" 1606.8 90.20116 94.61625
"8036" 1607 89.9681 94.67511
"8037" 1607.2 88.85337 94.84251
"8038" 1607.4 86.66192 95.52366
"8039" 1607.6 83.70115 96.13576
"8040" 1607.8 79.99582 96.79841
"8041" 1608 76.33734 96.96518
"8042" 1608.2 73.16315 96.49909
"8043" 1608.4 70.11015 95.76486
"8044" 1608.6 66.33757 95.20646
"8045" 1608.8 63.28034 95.28034
"8046" 1609 59.98642 95.97864
"8047" 1609.2 56.86121 96.07704
"8048" 1609.4 53.17185 96.12981
"8049" 1609.6 49.52621 97.1
"8050" 1609.8 46.08825 98.27583
"8051" 1610 42.73717 98.88233
"8052" 1610.2 38.98137 99.29343
"8053" 1610.4 35.42228 100.1038
"8054" 1610.6 31.66277 100.5578
"8055" 1610.8 27.942 101.5289
"8056" 1611 24.95708 103.1597
"8057" 1611.2 22.60277 105.3467
"8058" 1611.4 20.61636 107.7468
"8059" 1611.6 20.59835 107.8732
"8060" 1611.8 20.51171 107.7928
"8061" 1612 20.62501 107.5585
"8062" 1612.2 20.42507 107.7091
"8063" 1612.4 20.47252 107.6037
"8064" 1612.6 20.4759 107.5736
"8065" 1612.8 20.56565 107.485
"8066" 1613 20.46717 107.5734
"8067" 1613.2 20.46717 107.5734
"8068" 1613.4 20.45016 107.5759
"8069" 1613.6 20.45016 107.5759
"8070" 1613.8 20.43232 107.5769
"8071" 1614 20.43174 107.5533
"8072" 1614.2 20.56565 107.485
"8073" 1614.4 20.4496 107.5299
"8074" 1614.6 20.44676 107.5519
"8075" 1614.8 20.46583 107.5299
"8076" 1615 20.56565 107.485
"8077" 1615.2 20.56565 107.485
"8078" 1615.4 20.56565 107.485
"8079" 1615.6 20.66246 107.3449
"8080" 1615.8 20.79896 107.0067
"8081" 1616 20.79162 106.996
"8082" 1616.2 20.92627 106.5914
"8083" 1616.4 20.93996 106.5605
"8084" 1616.6 21.02285 106.4481
"8085" 1616.8 21.02285 106.4481
"8086" 1617 21.02488 106.4737
"8087" 1617.2 21.02488 106.4737
"8088" 1617.4 21.02488 106.4737
"8089" 1617.6 21.02488 106.4737
"8090" 1617.8 21.02285 106.4481
"8091" 1618 21.0363 106.4818
"8092" 1618.2 21.02488 106.4737
"8093" 1618.4 21.0363 106.4818
"8094" 1618.6 21.0363 106.4818
"8095" 1618.8 21.02155 106.4837
"8096" 1619 21.03434 106.4561
"8097" 1619.2 21.00822 106.4503
"8098" 1619.4 21.00822 106.4503
"8099" 1619.6 20.91527 106.2792
"8100" 1619.8 20.92 105.8053
"8101" 1620 20.71774 105.7537
"8102" 1620.2 20.74506 105.4127
"8103" 1620.4 20.71953 105.029
"8104" 1620.6 20.57448 104.7063
"8105" 1620.8 20.56475 104.5375
"8106" 1621 20.55031 104.165
"8107" 1621.2 20.1656 103.9756
"8108" 1621.4 20.3958 103.538
"8109" 1621.6 20.25763 103.1572
"8110" 1621.8 19.95834 102.8952
"8111" 1622 19.11842 101.4035
"8112" 1622.2 18.03583 99.65033
"8113" 1622.4 17.35241 99.34831
"8114" 1622.6 17.14491 99.06771
"8115" 1622.8 17.16938 99.18586
"8116" 1623 16.92102 99.00717
"8117" 1623.2 16.10111 98.32333
"8118" 1623.4 14.76052 96.85068
"8119" 1623.6 13.82195 95.84886
"8120" 1623.8 12.46671 95.51685
"8121" 1624 10.82848 94.87276
"8122" 1624.2 9.360052 94.59982
"8123" 1624.4 9.360052 94.68386
"8124" 1624.6 9.575308 94.76873
"8125" 1624.8 9.75147 94.87336
"8126" 1625 10.18166 95.10366
"8127" 1625.2 10.85933 95.14142
"8128" 1625.4 11.20182 95.25804
"8129" 1625.6 11.58939 96.67352
"8130" 1625.8 12.61338 97.4846
"8131" 1626 13.8817 98.29412
"8132" 1626.2 15.62211 99.38029
"8133" 1626.4 17.82923 100.5543
"8134" 1626.6 19.8347 100.8515
"8135" 1626.8 22.19546 100.9183
"8136" 1627 24.57012 100.2927
"8137" 1627.2 26.10531 99.15984
"8138" 1627.4 27.21186 97.40597
"8139" 1627.6 28.08912 95.44553
"8140" 1627.8 29.06755 93.56216
"8141" 1628 29.71576 91.71536
"8142" 1628.2 29.9562 89.8285
"8143" 1628.4 29.2985 88.18481
"8144" 1628.6 27.81756 87.51204
"8145" 1628.8 25.90667 86.8172
"8146" 1629 23.3979 86.59503
"8147" 1629.2 21.31925 86.52012
"8148" 1629.4 18.36912 85.99978
"8149" 1629.6 15.93974 84.58996
"8150" 1629.8 12.86324 82.92729
"8151" 1630 10.27464 81.49721
"8152" 1630.2 7.527347 80.22334
"8153" 1630.4 5.455127 79.0777
"8154" 1630.6 4.788001 78.03647
"8155" 1630.8 4.998706 76.64849
"8156" 1631 5.535538 74.89493
"8157" 1631.2 5.956673 72.42177
"8158" 1631.4 5.690112 69.49815
"8159" 1631.6 4.677656 66.4769
"8160" 1631.8 3.364138 63.27285
"8161" 1632 1.833472 61.06687
"8162" 1632.2 1.408674 60.66954
"8163" 1632.4 1.481428 60.81422
"8164" 1632.6 1.739859 60.93647
"8165" 1632.8 1.991015 60.97852
"8166" 1633 2.026518 60.93572
"8167" 1633.2 2.061493 60.52992
"8168" 1633.4 2.573678 59.65041
"8169" 1633.6 2.966839 58.17431
"8170" 1633.8 3.714137 56.57545
"8171" 1634 4.052229 54.28445
"8172" 1634.2 4.011122 52.29264
"8173" 1634.4 3.705798 50.54477
"8174" 1634.6 3.400475 49.60758
"8175" 1634.8 3.490069 49.37769
"8176" 1635 3.624142 49.28915
"8177" 1635.2 4.259002 48.22091
"8178" 1635.4 5.690605 46.06551
"8179" 1635.6 6.72442 43.82693
"8180" 1635.8 7.935496 41.79225
"8181" 1636 9.042388 40.84064
"8182" 1636.2 9.397144 40.6368
"8183" 1636.4 9.237128 40.66391
"8184" 1636.6 9.375246 40.60386
"8185" 1636.8 9.288607 40.70635
"8186" 1637 9.27102 40.68514
"8187" 1637.2 9.220515 40.66387
"8188" 1637.4 9.258429 40.67817
"8189" 1637.6 9.288607 40.70635
"8190" 1637.8 9.464345 40.52836
"8191" 1638 9.322334 40.69601
"8192" 1638.2 9.309711 40.68868
"8193" 1638.4 9.286832 40.68888
"8194" 1638.6 9.346267 40.58568
"8195" 1638.8 9.358765 40.59183
"8196" 1639 9.358765 40.59183
"8197" 1639.2 9.299358 40.69628
"8198" 1639.4 9.320861 40.71428
"8199" 1639.6 9.336535 40.71741
"8200" 1639.8 9.336535 40.71741
"8201" 1640 9.336535 40.71741
"8202" 1640.2 9.322334 40.69601
"8203" 1640.4 9.422129 40.64102
"8204" 1640.6 9.478546 40.53425
"8205" 1640.8 9.478546 40.53425
"8206" 1641 9.478546 40.53425
"8207" 1641.2 9.478546 40.53425
"8208" 1641.4 9.478546 40.53425
"8209" 1641.6 9.365711 40.58434
"8210" 1641.8 9.365711 40.58434
"8211" 1642 9.346905 40.56166
"8212" 1642.2 9.259385 40.6638
"8213" 1642.4 9.191845 40.58106
"8214" 1642.6 9.183874 40.57116
"8215" 1642.8 9.305566 40.52094
"8216" 1643 9.258429 40.6425
"8217" 1643.2 9.251329 40.6104
"8218" 1643.4 9.253433 40.6286
"8219" 1643.6 9.252769 40.63147
"8220" 1643.8 9.261472 40.64203
"8221" 1644 9.242018 40.64227
"8222" 1644.2 9.242018 40.64227
"8223" 1644.4 9.233577 40.6318
"8224" 1644.6 9.218259 40.6286
"8225" 1644.8 9.218259 40.6286
"8226" 1645 9.218259 40.6286
"8227" 1645.2 9.151428 40.54732
"8228" 1645.4 9.183085 40.55438
"8229" 1645.6 9.183085 40.55438
"8230" 1645.8 9.251329 40.6104
"8231" 1646 9.279562 40.6602
"8232" 1646.2 9.279562 40.6602
"8233" 1646.4 9.274272 40.64587
"8234" 1646.6 9.279562 40.6602
"8235" 1646.8 9.323141 40.53909
"8236" 1647 9.279562 40.6602
"8237" 1647.2 9.317697 40.52649
"8238" 1647.4 9.279562 40.6602
"8239" 1647.6 9.308133 40.66747
"8240" 1647.8 9.26352 40.67467
"8241" 1648 9.113712 40.69771
"8242" 1648.2 9.13591 40.69367
"8243" 1648.4 9.154532 40.71612
"8244" 1648.6 9.154532 40.71612
"8245" 1648.8 9.13591 40.69367
"8246" 1649 9.187424 40.56759
"8247" 1649.2 9.13591 40.69367
"8248" 1649.4 9.159591 40.53425
"8249" 1649.6 9.190871 40.37843
"8250" 1649.8 8.982377 40.36369
"8251" 1650 8.86694 40.35831
"8252" 1650.2 8.604824 40.23618
"8253" 1650.4 8.345815 39.74797
"8254" 1650.6 8.074482 39.45508
"8255" 1650.8 7.873369 39.27172
"8256" 1651 7.721124 39.08293
"8257" 1651.2 7.786356 39.01353
"8258" 1651.4 7.935036 38.63453
"8259" 1651.6 8.148968 38.56824
"8260" 1651.8 8.278127 38.36213
"8261" 1652 8.319123 38.54438
"8262" 1652.2 8.546767 38.77708
"8263" 1652.4 9.226477 38.70557
"8264" 1652.6 10.24598 38.55089
"8265" 1652.8 11.58195 37.99925
"8266" 1653 12.33839 37.26837
"8267" 1653.2 12.64301 36.42939
"8268" 1653.4 13.03723 35.06831
"8269" 1653.6 12.79853 33.86483
"8270" 1653.8 12.58365 33.40727
"8271" 1654 12.45492 32.95519
"8272" 1654.2 12.23081 33.01892
"8273" 1654.4 12.20474 32.99272
"8274" 1654.6 12.19671 33.01165
"8275" 1654.8 12.08505 32.78447
"8276" 1655 12.09071 32.95519
"8277" 1655.2 11.87066 32.98476
"8278" 1655.4 11.52319 32.94034
"8279" 1655.6 10.75814 33.11022
"8280" 1655.8 10.32721 33.40338
"8281" 1656 9.914544 33.62809
"8282" 1656.2 9.275944 34.4879
"8283" 1656.4 8.356334 35.70564
"8284" 1656.6 6.959346 37.2645
"8285" 1656.8 4.846342 38.84086
"8286" 1657 3.208536 40.08089
"8287" 1657.2 3.000389 40.24925
"8288" 1657.4 3.097338 40.15471
"8289" 1657.6 3.063674 40.11266
"8290" 1657.8 3.275287 39.93014
"8291" 1658 3.581973 39.6539
"8292" 1658.2 4.24198 39.42098
"8293" 1658.4 4.559594 39.67413
"8294" 1658.6 5.034956 40.94871
"8295" 1658.8 5.077184 41.89148
"8296" 1659 5.469605 43.58691
"8297" 1659.2 5.603776 46.18547
"8298" 1659.4 5.360227 48.52936
"8299" 1659.6 4.624157 50.98633
"8300" 1659.8 3.528252 52.98531
"8301" 1660 2.809935 54.49815
"8302" 1660.2 2.68413 54.5606
"8303" 1660.4 2.487303 54.74557
"8304" 1660.6 2.526752 55.39683
"8305" 1660.8 1.936719 57.00965
"8306" 1661 1.249078 58.85582
"8307" 1661.2 0.6976539 61.22552
"8308" 1661.4 1.222499 64.59877
"8309" 1661.6 2.28137 68.27218
"8310" 1661.8 3.558478 71.98883
"8311" 1662 4.098632 74.99455
"8312" 1662.2 3.901378 78.75097
"8313" 1662.4 3.930723 82.18306
"8314" 1662.6 4.306341 84.77346
"8315" 1662.8 5.757072 86.3474
"8316" 1663 7.036464 87.75376
"8317" 1663.2 8.094949 89.99516
"8318" 1663.4 8.919685 92.31897
"8319" 1663.6 10.4204 94.89434
"8320" 1663.8 12.16668 97.89027
"8321" 1664 14.4137 101.3216
"8322" 1664.2 16.5487 104.7391
"8323" 1664.4 18.35573 107.2873
"8324" 1664.6 20.66207 110.3371
"8325" 1664.8 21.66089 112.7621
"8326" 1665 21.56013 112.8834
"8327" 1665.2 21.41954 113.1393
"8328" 1665.4 21.49437 112.7533
"8329" 1665.6 22.02474 112.2392
"8330" 1665.8 23.43733 111.7823
"8331" 1666 25.67647 111.3022
"8332" 1666.2 27.9176 110.5111
"8333" 1666.4 30.59497 110.6479
"8334" 1666.6 32.72904 111.7693
"8335" 1666.8 35.00711 113.4778
"8336" 1667 36.74123 115.3589
"8337" 1667.2 37.79684 117.3409
"8338" 1667.4 39.6634 120.0318
"8339" 1667.6 40.79147 121.7501
"8340" 1667.8 40.99599 121.7791
"8341" 1668 41.15559 121.7805
"8342" 1668.2 41.59836 121.2152
"8343" 1668.4 43.23355 120.6384
"8344" 1668.6 45.80628 120.0356
"8345" 1668.8 48.28624 119.7052
"8346" 1669 50.36394 119.3142
"8347" 1669.2 52.29639 118.9663
"8348" 1669.4 54.02258 117.7158
"8349" 1669.6 54.5968 116.5305
"8350" 1669.8 54.38469 115.5317
"8351" 1670 54.16685 114.9859
"8352" 1670.2 54.41934 114.6608
"8353" 1670.4 55.59461 113.5518
"8354" 1670.6 57.26393 112.9159
"8355" 1670.8 59.22856 113.2401
"8356" 1671 61.00672 114.7962
"8357" 1671.2 62.88764 117.1152
"8358" 1671.4 64.03485 119.2215
"8359" 1671.6 65.54876 121.8634
"8360" 1671.8 66.30191 124.0395
"8361" 1672 66.61051 126.0001
"8362" 1672.2 66.67113 126.3302
"8363" 1672.4 66.62624 126.5245
"8364" 1672.6 66.47392 127.4641
"8365" 1672.8 66.53082 127.5879
"8366" 1673 66.91178 128.0035
"8367" 1673.2 67.36227 128.3044
"8368" 1673.4 67.71075 128.702
"8369" 1673.6 67.44214 128.7976
"8370" 1673.8 68.30241 128.643
"8371" 1674 68.42837 128.2035
"8372" 1674.2 68.48753 127.609
"8373" 1674.4 68.67587 127.1972
"8374" 1674.6 70.56317 125.149
"8375" 1674.8 71.48077 123.1991
"8376" 1675 71.70007 120.325
"8377" 1675.2 70.72893 117.5342
"8378" 1675.4 69.48985 115.7257
"8379" 1675.6 67.10522 114.2651
"8380" 1675.8 64.77136 113.9022
"8381" 1676 62.83051 114.5118
"8382" 1676.2 60.51587 115.7552
"8383" 1676.4 57.96184 117.4166
"8384" 1676.6 55.99268 119.4141
"8385" 1676.8 53.90592 120.9474
"8386" 1677 52.57252 120.7079
"8387" 1677.2 50.3938 119.4217
"8388" 1677.4 47.35418 117.5443
"8389" 1677.6 43.87717 116.6752
"8390" 1677.8 40.09468 116.2184
"8391" 1678 36.04391 115.6444
"8392" 1678.2 32.28827 115.8685
"8393" 1678.4 28.07598 115.6909
"8394" 1678.6 26.09827 113.8736
"8395" 1678.8 24.10391 111.3736
"8396" 1679 22.30603 108.33
"8397" 1679.2 20.15774 104.7732
"8398" 1679.4 17.30344 102.1335
"8399" 1679.6 14.38584 100.0843
"8400" 1679.8 11.34491 97.6074
"8401" 1680 9.823013 94.93064
"8402" 1680.2 8.998868 91.72194
"8403" 1680.4 7.341724 89.2648
"8404" 1680.6 5.793391 87.6695
"8405" 1680.8 5.394001 87.4992
"8406" 1681 5.563392 87.39397
"8407" 1681.2 5.611305 87.36646
"8408" 1681.4 5.669666 87.256
"8409" 1681.6 5.916343 86.96786
"8410" 1681.8 6.081338 86.08732
"8411" 1682 6.074103 84.60422
"8412" 1682.2 5.405578 82.57919
"8413" 1682.4 4.592062 80.35234
"8414" 1682.6 3.417136 78.48052
"8415" 1682.8 2.349022 77.2678
"8416" 1683 2.390885 77.25712
"8417" 1683.2 2.425563 77.1871
"8418" 1683.4 2.594562 77.14818
"8419" 1683.6 2.473021 76.79291
"8420" 1683.8 2.438798 76.82386
"8421" 1684 2.465111 76.94502
"8422" 1684.2 2.541468 77.06456
"8423" 1684.4 2.555157 77.04393
"8424" 1684.6 2.429671 76.97649
"8425" 1684.8 2.449001 76.98052
"8426" 1685 2.461527 76.97743
"8427" 1685.2 2.461527 76.97743
"8428" 1685.4 2.445349 76.98154
"8429" 1685.6 2.565492 77.0555
"8430" 1685.8 2.606798 76.97132
"8431" 1686 2.651889 76.91579
"8432" 1686.2 2.911521 76.92324
"8433" 1686.4 3.332096 76.30106
"8434" 1686.6 3.769802 75.98695
"8435" 1686.8 4.093196 75.7034
"8436" 1687 4.156748 75.6244
"8437" 1687.2 4.170594 75.62584
"8438" 1687.4 4.280196 75.52752
"8439" 1687.6 4.142647 75.56993
"8440" 1687.8 4.272162 75.54002
"8441" 1688 4.398522 75.84096
"8442" 1688.2 4.864737 75.93118
"8443" 1688.4 5.660758 75.94992
"8444" 1688.6 7.418431 75.60949
"8445" 1688.8 8.853258 74.76529
"8446" 1689 9.730648 73.59253
"8447" 1689.2 10.26339 72.62052
"8448" 1689.4 10.55602 70.9867
"8449" 1689.6 10.70757 68.81072
"8450" 1689.8 9.965939 66.94214
"8451" 1690 8.620543 65.23315
"8452" 1690.2 6.545748 64.01461
"8453" 1690.4 4.499772 63.30815
"8454" 1690.6 2.826779 63.33845
"8455" 1690.8 1.790116 63.41888
"8456" 1691 1.790116 63.33591
"8457" 1691.2 1.751798 63.17511
"8458" 1691.4 2.015641 63.26983
"8459" 1691.6 2.481302 62.99913
"8460" 1691.8 2.449065 61.53261
"8461" 1692 2.152299 59.15166
"8462" 1692.2 1.550462 56.33541
"8463" 1692.4 0.9971554 53.79257
"8464" 1692.6 1.701688 51.56463
"8465" 1692.8 3.035206 50.05165
"8466" 1693 4.961492 47.83599
"8467" 1693.2 6.300105 45.73786
"8468" 1693.4 6.908773 43.61988
"8469" 1693.6 6.56363 41.78228
"8470" 1693.8 5.576868 39.58605
"8471" 1694 4.386545 37.29327
"8472" 1694.2 4.076307 36.75304
"8473" 1694.4 3.911065 36.74808
"8474" 1694.6 4.074454 36.9738
"8475" 1694.8 4.026412 36.82899
"8476" 1695 4.345857 36.92008
"8477" 1695.2 5.156259 36.73431
"8478" 1695.4 6.589879 36.05154
"8479" 1695.6 8.214789 35.55826
"8480" 1695.8 10.47787 34.82881
"8481" 1696 12.54424 33.10754
"8482" 1696.2 13.91512 30.87337
"8483" 1696.4 14.49756 28.71204
"8484" 1696.6 14.6639 27.11786
"8485" 1696.8 14.30136 24.30919
"8486" 1697 13.40534 22.90279
"8487" 1697.2 13.61792 22.83383
"8488" 1697.4 13.90143 22.78307
"8489" 1697.6 15.21426 22.73797
"8490" 1697.8 17.2927 21.47292
"8491" 1698 20.15738 20.2865
"8492" 1698.2 22.91989 19.27916
"8493" 1698.4 25.14405 18.45737
"8494" 1698.6 26.49916 16.98646
"8495" 1698.8 28.11375 14.75215
"8496" 1699 29.65919 12.33232
"8497" 1699.2 31.08784 10.34965
"8498" 1699.4 31.47357 9.743809
"8499" 1699.6 31.63948 9.568393
"8500" 1699.8 31.80027 9.709458
"8501" 1700 32.03977 10.0786
"8502" 1700.2 34.07574 10.01201
"8503" 1700.4 36.84174 10.62215
"8504" 1700.6 39.41043 11.12022
"8505" 1700.8 41.96729 11.79434
"8506" 1701 43.26547 12.60281
"8507" 1701.2 44.97928 13.57627
"8508" 1701.4 46.46093 15.15108
"8509" 1701.6 47.35905 17.46985
"8510" 1701.8 47.77119 19.61149
"8511" 1702 48.20583 22.3838
"8512" 1702.2 48.29463 25.8774
"8513" 1702.4 47.73354 29.07727
"8514" 1702.6 47.3725 31.98328
"8515" 1702.8 47.00747 35.0377
"8516" 1703 45.64608 38.40007
"8517" 1703.2 43.3768 41.48585
"8518" 1703.4 41.00854 44.08555
"8519" 1703.6 38.54788 46.51301
"8520" 1703.8 35.91125 49.2275
"8521" 1704 33.01484 51.84383
"8522" 1704.2 29.66595 53.67159
"8523" 1704.4 26.93318 55.7156
"8524" 1704.6 23.61147 57.67341
"8525" 1704.8 20.26642 58.8962
"8526" 1705 16.50977 60.08108
"8527" 1705.2 13.18404 61.50918
"8528" 1705.4 10.10953 63.22537
"8529" 1705.6 6.524983 65.70246
"8530" 1705.8 3.068885 67.97696
"8531" 1706 0.7088499 70.19054
"8532" 1706.2 1.089832 70.32641
"8533" 1706.4 1.722987 70.03411
"8534" 1706.6 2.191062 70.29436
"8535" 1706.8 3.093118 72.00335
"8536" 1707 4.735095 74.04922
"8537" 1707.2 6.413084 76.54865
"8538" 1707.4 8.402221 79.89005
"8539" 1707.6 9.563753 81.54997
"8540" 1707.8 10.01177 81.90986
"8541" 1708 10.03837 82.06629
"8542" 1708.2 10.15012 81.96723
"8543" 1708.4 10.32729 81.80288
"8544" 1708.6 12.08343 81.95428
"8545" 1708.8 14.59575 81.93375
"8546" 1709 17.29485 81.565
"8547" 1709.2 19.8193 80.45755
"8548" 1709.4 21.66283 79.49982
"8549" 1709.6 23.44347 78.18411
"8550" 1709.8 24.69954 77.32722
"8551" 1710 25.69487 76.64338
"8552" 1710.2 27.79756 74.37453
"8553" 1710.4 28.985 72.30005
"8554" 1710.6 29.25761 69.71146
"8555" 1710.8 28.80814 68.25956
"8556" 1711 28.66246 67.19419
"8557" 1711.2 29.39608 65.51165
"8558" 1711.4 31.06503 63.8863
"8559" 1711.6 32.20608 64.06172
"8560" 1711.8 32.12789 64.64317
"8561" 1712 32.19096 64.75364
"8562" 1712.2 32.19311 64.73198
"8563" 1712.4 32.36629 64.78961
"8564" 1712.6 32.47559 65.09135
"8565" 1712.8 33.4513 66.55412
"8566" 1713 34.64556 68.61489
"8567" 1713.2 35.32442 71.35379
"8568" 1713.4 35.34796 74.04741
"8569" 1713.6 35.25855 77.30869
"8570" 1713.8 34.8762 80.88921
"8571" 1714 34.06643 84.05544
"8572" 1714.2 33.08288 87.80835
"8573" 1714.4 32.08828 91.40307
"8574" 1714.6 31.34875 94.46723
"8575" 1714.8 30.04384 97.73201
"8576" 1715 28.1916 100.4596
"8577" 1715.2 26.26202 102.3482
"8578" 1715.4 23.81267 103.3265
"8579" 1715.6 22.20451 102.8164
"8580" 1715.8 20.35034 102.7903
"8581" 1716 17.84581 103.6147
"8582" 1716.2 18.00172 104.1353
"8583" 1716.4 18.76185 104.5579
"8584" 1716.6 19.88034 105.1956
"8585" 1716.8 21.76132 106.0142
"8586" 1717 24.28718 107.0897
"8587" 1717.2 26.9135 109.0308
"8588" 1717.4 29.42523 111.0358
"8589" 1717.6 32.80631 113.5523
"8590" 1717.8 35.65462 115.9239
"8591" 1718 38.89207 117.2054
"8592" 1718.2 42.4098 117.3202
"8593" 1718.4 46.13169 116.8493
"8594" 1718.6 49.8724 115.8136
"8595" 1718.8 53.18135 114.9476
"8596" 1719 56.82982 115.5756
"8597" 1719.2 60.17864 116.0457
"8598" 1719.4 64.01057 117.1489
"8599" 1719.6 67.00107 117.4071
"8600" 1719.8 70.91001 116.3329
"8601" 1720 73.79935 114.483
"8602" 1720.2 76.5042 113.3435
"8603" 1720.4 79.18643 113.2514
"8604" 1720.6 82.44593 113.6739
"8605" 1720.8 85.87614 114.3141
"8606" 1721 89.08198 115.4485
"8607" 1721.2 90.15586 115.7148
"8608" 1721.4 90.27698 115.6222
"8609" 1721.6 90.31252 115.3922
"8610" 1721.8 91.99308 114.2336
"8611" 1722 94.64005 112.3168
"8612" 1722.2 97.51012 110.2278
"8613" 1722.4 100.3087 108.29
"8614" 1722.6 103.315 106.1505
"8615" 1722.8 106.7082 104.0067
"8616" 1723 109.8086 102.1955
"8617" 1723.2 113.3145 100.9387
"8618" 1723.4 113.8254 100.6748
"8619" 1723.6 113.7093 100.5224
"8620" 1723.8 113.224 99.11895
"8621" 1724 113.1537 95.76129
"8622" 1724.2 112.7549 92.2419
"8623" 1724.4 112.6123 88.96052
"8624" 1724.6 112.3945 85.06484
"8625" 1724.8 112.2454 81.47694
"8626" 1725 112.2726 78.13567
"8627" 1725.2 112.5234 75.35639
"8628" 1725.4 113.3612 72.51685
"8629" 1725.6 114.854 70.02498
"8630" 1725.8 117.5339 67.40396
"8631" 1726 120.0754 64.42946
"8632" 1726.2 122.0704 61.27501
"8633" 1726.4 123.5613 57.97912
"8634" 1726.6 123.4735 54.87983
"8635" 1726.8 122.7408 50.85934
"8636" 1727 122.1569 47.14239
"8637" 1727.2 120.6826 43.46319
"8638" 1727.4 118.5555 39.81355
"8639" 1727.6 116.555 36.92038
"8640" 1727.8 115.475 33.98302
"8641" 1728 113.9151 30.94309
"8642" 1728.2 112.6837 29.1762
"8643" 1728.4 112.3433 28.56658
"8644" 1728.6 112.212 28.48901
"8645" 1728.8 111.1209 28.05792
"8646" 1729 109.3797 28.10446
"8647" 1729.2 106.5229 28.06831
"8648" 1729.4 102.9494 27.1127
"8649" 1729.6 100.5152 25.60296
"8650" 1729.8 97.83385 23.67604
"8651" 1730 95.85911 22.59006
"8652" 1730.2 95.30691 21.43293
"8653" 1730.4 95.25188 21.09426
"8654" 1730.6 95.12102 21.09277
"8655" 1730.8 94.82717 21.54783
"8656" 1731 93.64537 22.13967
"8657" 1731.2 92.62611 23.2413
"8658" 1731.4 92.46459 23.48403
"8659" 1731.6 92.33653 23.50302
"8660" 1731.8 92.13606 23.47763
"8661" 1732 90.39288 23.30106
"8662" 1732.2 87.33034 22.57508
"8663" 1732.4 83.79647 21.60491
"8664" 1732.6 80.68243 20.0895
"8665" 1732.8 77.82068 17.63948
"8666" 1733 74.89018 15.25853
"8667" 1733.2 71.42061 13.70637
"8668" 1733.4 67.25002 12.41946
"8669" 1733.6 63.8211 11.85466
"8670" 1733.8 60.75852 10.92293
"8671" 1734 56.72006 9.44017
"8672" 1734.2 53.00928 7.232359
"8673" 1734.4 49.15769 5.59701
"8674" 1734.6 45.4122 4.000313
"8675" 1734.8 43.35113 2.495559
"8676" 1735 43.3518 2.881214
"8677" 1735.2 43.3072 2.904582
"8678" 1735.4 43.20724 2.985308
"8679" 1735.6 43.25743 2.911748
"8680" 1735.8 43.43664 2.774973
"8681" 1736 43.8831 3.294372
"8682" 1736.2 43.80914 4.338904
"8683" 1736.4 41.95479 6.09773
"8684" 1736.6 39.58034 8.481625
"8685" 1736.8 37.2436 10.52614
"8686" 1737 34.70394 12.92393
"8687" 1737.2 31.55565 15.06769
"8688" 1737.4 28.05779 17.16793
"8689" 1737.6 24.26376 18.8664
"8690" 1737.8 20.16631 20.46416
"8691" 1738 16.78112 21.86773
"8692" 1738.2 13.86515 24.41195
"8693" 1738.4 11.72583 27.72653
"8694" 1738.6 10.16853 31.37085
"8695" 1738.8 9.235846 34.86807
"8696" 1739 8.377244 38.56999
"8697" 1739.2 7.174874 42.72294
"8698" 1739.4 5.814436 46.70842
"8699" 1739.6 4.823357 50.29316
"8700" 1739.8 4.315489 54.40793
"8701" 1740 3.84819 58.15657
"8702" 1740.2 3.801075 62.66262
"8703" 1740.4 3.411226 66.63247
"8704" 1740.6 2.110884 70.60587
"8705" 1740.8 1.092796 73.65242
"8706" 1741 2.067098 74.78198
"8707" 1741.2 2.382684 75.22026
"8708" 1741.4 2.355806 75.07587
"8709" 1741.6 2.512872 75.07
"8710" 1741.8 2.578055 74.85729
"8711" 1742 2.759668 74.72947
"8712" 1742.2 2.80831 74.46481
"8713" 1742.4 2.764758 73.98653
"8714" 1742.6 2.93144 73.81905
"8715" 1742.8 3.202621 73.7225
"8716" 1743 5.155518 73.17892
"8717" 1743.2 7.708099 72.68652
"8718" 1743.4 10.64151 72.7185
"8719" 1743.6 13.17203 72.60383
"8720" 1743.8 16.5351 73.05239
"8721" 1744 19.55868 74.01755
"8722" 1744.2 21.41954 75.58607
"8723" 1744.4 23.10313 77.48189
"8724" 1744.6 24.87699 79.76283
"8725" 1744.8 25.97463 82.50818
"8726" 1745 25.52652 85.52649
"8727" 1745.2 24.49976 89.31198
"8728" 1745.4 23.20209 93.1115
"8729" 1745.6 21.29344 96.61262
"8730" 1745.8 20.5016 99.75868
"8731" 1746 21.3533 103.1286
"8732" 1746.2 22.73634 105.7724
"8733" 1746.4 23.16412 105.5662
"8734" 1746.6 23.24661 105.2882
"8735" 1746.8 23.70676 104.6265
"8736" 1747 24.79792 103.4024
"8737" 1747.2 25.51753 101.4558
"8738" 1747.4 25.99088 99.06085
"8739" 1747.6 26.81181 95.8421
"8740" 1747.8 27.48778 92.76115
"8741" 1748 27.52282 88.94992
"8742" 1748.2 26.82971 86.22794
"8743" 1748.4 24.80461 83.92875
"8744" 1748.6 22.65521 81.85003
"8745" 1748.8 20.76063 81.20993
"8746" 1749 17.86075 81.12192
"8747" 1749.2 17.66921 81.1917
"8748" 1749.4 17.60499 81.1442
"8749" 1749.6 17.73913 81.1867
"8750" 1749.8 17.62929 80.60319
"8751" 1750 16.73324 78.84217
"8752" 1750.2 16.63294 76.44805
"8753" 1750.4 15.77007 72.95755
"8754" 1750.6 14.16263 70.34885
"8755" 1750.8 12.27217 67.71604
"8756" 1751 11.40127 67.00335
"8757" 1751.2 11.20287 66.80421
"8758" 1751.4 9.163604 65.63322
"8759" 1751.6 6.530124 64.46116
"8760" 1751.8 4.0119 63.77907
"8761" 1752 3.995069 63.73418
"8762" 1752.2 3.867482 63.72231
"8763" 1752.4 4.536866 63.80964
"8764" 1752.6 5.461673 63.40214
"8765" 1752.8 6.67277 61.91429
"8766" 1753 8.342393 59.58336
"8767" 1753.2 9.5831 58.1757
"8768" 1753.4 9.707146 58.05246
"8769" 1753.6 10.52673 57.9632
"8770" 1753.8 12.55557 58.0547
"8771" 1754 15.23545 58.73826
"8772" 1754.2 17.95461 59.96273
"8773" 1754.4 20.1802 61.54637
"8774" 1754.6 21.49751 63.8757
"8775" 1754.8 21.95639 66.81079
"8776" 1755 22.78478 69.8747
"8777" 1755.2 23.32343 73.10675
"8778" 1755.4 24.13678 77.02978
"8779" 1755.6 24.47379 80.5831
"8780" 1755.8 24.01664 83.7216
"8781" 1756 22.85875 86.72345
"8782" 1756.2 21.59287 91.16821
"8783" 1756.4 20.19959 95.1204
"8784" 1756.6 19.75511 97.93598
"8785" 1756.8 18.15563 100.6897
"8786" 1757 16.98675 103.2918
"8787" 1757.2 17.15435 103.2891
"8788" 1757.4 17.48797 103.0667
"8789" 1757.6 18.22288 102.4781
"8790" 1757.8 19.60867 102.0869
"8791" 1758 22.17884 102.1041
"8792" 1758.2 24.94665 102.0437
"8793" 1758.4 27.56665 101.2297
"8794" 1758.6 31.19928 99.71133
"8795" 1758.8 33.72978 97.8819
"8796" 1759 36.43689 96.38608
"8797" 1759.2 38.50541 94.66829
"8798" 1759.4 39.48903 93.35627
"8799" 1759.6 40.30029 92.05834
"8800" 1759.8 41.62409 89.55071
"8801" 1760 41.81769 87.0606
"8802" 1760.2 41.44598 83.95917
"8803" 1760.4 41.28192 80.82585
"8804" 1760.6 40.9804 78.08619
"8805" 1760.8 40.31913 76.33329
"8806" 1761 39.55686 75.74449
"8807" 1761.2 39.30077 75.60634
"8808" 1761.4 39.40162 75.84953
"8809" 1761.6 37.94969 75.40694
"8810" 1761.8 35.65081 75.06183
"8811" 1762 33.1179 75.44755
"8812" 1762.2 30.90877 76.80399
"8813" 1762.4 28.12866 78.44715
"8814" 1762.6 25.32269 80.4003
"8815" 1762.8 23.12755 82.20357
"8816" 1763 20.89001 84.20013
"8817" 1763.2 18.80046 85.48991
"8818" 1763.4 15.75482 87.02326
"8819" 1763.6 12.54031 88.74603
"8820" 1763.8 10.03081 90.25372
"8821" 1764 9.120643 91.20056
"8822" 1764.2 9.147369 91.24489
"8823" 1764.4 9.048683 91.35048
"8824" 1764.6 9.229898 90.58767
"8825" 1764.8 9.288607 89.67367
"8826" 1765 8.324967 88.605
"8827" 1765.2 7.046639 86.63258
"8828" 1765.4 5.724443 84.41627
"8829" 1765.6 5.430981 82.54412
"8830" 1765.8 4.975665 81.09588
"8831" 1766 4.530373 78.87456
"8832" 1766.2 3.531468 76.49598
"8833" 1766.4 2.175278 74.04551
"8834" 1766.6 0.8576777 72.62195
"8835" 1766.8 0.8449217 72.66609
"8836" 1767 1.483966 73.1618
"8837" 1767.2 2.505313 73.114
"8838" 1767.4 4.080954 71.59014
"8839" 1767.6 5.488101 69.33125
"8840" 1767.8 6.304108 66.30046
"8841" 1768 6.302332 63.34912
"8842" 1768.2 6.090997 59.64289
"8843" 1768.4 5.19747 56.14042
"8844" 1768.6 4.233544 53.21267
"8845" 1768.8 3.530523 52.82964
"8846" 1769 3.643175 52.86001
"8847" 1769.2 3.640204 52.68852
"8848" 1769.4 4.217216 51.64076
"8849" 1769.6 5.077058 48.94331
"8850" 1769.8 6.024128 45.99672
"8851" 1770 6.822875 43.94151
"8852" 1770.2 8.016178 43.04537
"8853" 1770.4 9.39689 41.1954
"8854" 1770.6 10.64769 38.83689
"8855" 1770.8 11.60516 36.29421
"8856" 1771 12.14119 33.63967
"8857" 1771.2 12.09166 31.18717
"8858" 1771.4 11.67613 28.60148
"8859" 1771.6 11.87053 27.44291
"8860" 1771.8 12.08572 27.69439
"8861" 1772 12.93925 28.12549
"8862" 1772.2 14.21987 27.69758
"8863" 1772.4 16.57555 26.23143
"8864" 1772.6 19.45538 24.77086
"8865" 1772.8 21.48068 23.01738
"8866" 1773 22.81612 20.89648
"8867" 1773.2 22.83368 19.73474
"8868" 1773.4 22.60549 18.93488
"8869" 1773.6 22.21015 17.24143
"8870" 1773.8 22.17176 16.70064
"8871" 1774 22.17176 16.70064
"8872" 1774.2 22.46643 16.68194
"8873" 1774.4 23.10718 17.19237
"8874" 1774.6 24.31265 17.06004
"8875" 1774.8 26.59087 16.51466
"8876" 1775 29.07101 15.17777
"8877" 1775.2 31.34875 13.25926
"8878" 1775.4 32.87912 10.96918
"8879" 1775.6 34.30367 8.407931
"8880" 1775.8 35.65798 7.263325
"8881" 1776 36.80708 7.45755
"8882" 1776.2 36.85757 7.699916
"8883" 1776.4 36.92171 8.514131
"8884" 1776.6 37.80778 10.07266
"8885" 1776.8 39.30451 12.79034
"8886" 1777 40.21928 14.9282
"8887" 1777.2 41.03514 17.34305
"8888" 1777.4 41.7759 20.41938
"8889" 1777.6 41.95824 23.68274
"8890" 1777.8 42.36943 27.04865
"8891" 1778 43.09408 30.15602
"8892" 1778.2 44.49016 33.14876
"8893" 1778.4 45.35953 36.44933
"8894" 1778.6 45.65827 39.67511
"8895" 1778.8 45.62466 43.1773
"8896" 1779 45.50319 47.08111
"8897" 1779.2 44.71707 50.45887
"8898" 1779.4 44.49016 53.31107
"8899" 1779.6 43.50911 56.53496
"8900" 1779.8 43.24313 59.5157
"8901" 1780 42.59784 62.63741
"8902" 1780.2 41.76127 65.61446
"8903" 1780.4 40.88192 68.7733
"8904" 1780.6 40.4788 71.90916
"8905" 1780.8 40.6176 74.77405
"8906" 1781 40.5961 77.83214
"8907" 1781.2 40.59701 81.8111
"8908" 1781.4 41.12941 85.54603
"8909" 1781.6 42.24904 88.65437
"8910" 1781.8 43.55468 91.29204
"8911" 1782 45.53063 94.14839
"8912" 1782.2 48.13534 96.07623
"8913" 1782.4 49.6915 96.45809
"8914" 1782.6 49.86404 96.28824
"8915" 1782.8 49.97849 96.22074
"8916" 1783 50.70264 95.96778
"8917" 1783.2 52.45673 94.76532
"8918" 1783.4 53.29557 93.31998
"8919" 1783.6 53.82269 92.48045
"8920" 1783.8 54.83005 90.03021
"8921" 1784 55.14307 87.10765
"8922" 1784.2 54.35224 84.38868
"8923" 1784.4 52.85541 82.62181
"8924" 1784.6 51.00537 79.90679
"8925" 1784.8 49.10704 77.58904
"8926" 1785 46.52491 75.37094
"8927" 1785.2 43.93428 73.26423
"8928" 1785.4 41.41715 71.7567
"8929" 1785.6 38.28788 70.90012
"8930" 1785.8 35.3714 70.55092
"8931" 1786 31.86841 70.32281
"8932" 1786.2 28.89384 70.63971
"8933" 1786.4 26.33935 71.3266
"8934" 1786.6 25.25085 71.04034
"8935" 1786.8 24.0259 70.34645
"8936" 1787 24.01727 69.99652
"8937" 1787.2 24.01146 69.97572
"8938" 1787.4 24.19888 68.62549
"8939" 1787.6 24.24915 66.09406
"8940" 1787.8 24.20446 63.7965
"8941" 1788 23.86021 61.14133
"8942" 1788.2 22.62641 58.42063
"8943" 1788.4 21.12604 55.19717
"8944" 1788.6 18.59908 52.53736
"8945" 1788.8 16.00314 50.55766
"8946" 1789 13.37231 49.18458
"8947" 1789.2 12.25486 49.175
"8948" 1789.4 12.33669 49.21709
"8949" 1789.6 12.32232 49.23921
"8950" 1789.8 12.32232 49.23921
"8951" 1790 12.32061 49.08916
"8952" 1790.2 12.44635 48.77475
"8953" 1790.4 12.54838 48.72744
"8954" 1790.6 12.54731 48.31102
"8955" 1790.8 11.17393 46.4174
"8956" 1791 9.102059 44.12304
"8957" 1791.2 7.490168 42.32829
"8958" 1791.4 6.634776 40.77092
"8959" 1791.6 6.870832 40.10688
"8960" 1791.8 6.783776 40.1705
"8961" 1792 6.887091 40.62968
"8962" 1792.2 7.502443 41.37578
"8963" 1792.4 8.272077 41.58633
"8964" 1792.6 10.41033 41.60007
"8965" 1792.8 13.22358 41.31561
"8966" 1793 16.31638 41.23999
"8967" 1793.2 18.4357 41.25004
"8968" 1793.4 21.04795 41.3288
"8969" 1793.6 23.95705 40.91537
"8970" 1793.8 25.84473 40.15273
"8971" 1794 27.61779 38.69092
"8972" 1794.2 29.28553 37.50346
"8973" 1794.4 30.53372 36.83654
"8974" 1794.6 31.05423 36.7951
"8975" 1794.8 31.34707 36.85855
"8976" 1795 31.53985 36.8588
"8977" 1795.2 31.57422 36.7405
"8978" 1795.4 31.63944 36.64661
"8979" 1795.6 31.93086 36.37538
"8980" 1795.8 33.29407 35.4414
"8981" 1796 33.71916 35.09351
"8982" 1796.2 34.89142 34.77463
"8983" 1796.4 37.04747 34.40126
"8984" 1796.6 39.65997 34.18274
"8985" 1796.8 42.02528 33.69247
"8986" 1797 44.47734 32.74859
"8987" 1797.2 47.00028 31.08385
"8988" 1797.4 49.04637 29.86274
"8989" 1797.6 51.32263 28.73459
"8990" 1797.8 52.84983 27.42904
"8991" 1798 54.78876 25.51935
"8992" 1798.2 57.08219 23.67592
"8993" 1798.4 58.96994 21.68066
"8994" 1798.6 60.05093 20.11292
"8995" 1798.8 61.06463 17.71997
"8996" 1799 62.39956 15.24763
"8997" 1799.2 63.71774 12.75144
"8998" 1799.4 63.99125 11.85068
"8999" 1799.6 63.8758 11.7272
"9000" 1799.8 63.76333 11.65984
"9001" 1800 63.59117 11.49336
