# Supplementary material for: Adaptive switch to sexually dimorphic movements by partner-seeking termites
Source: Sci Adv. 2019 Jun 19;5(6):eaau6108. doi: 10.1126/sciadv.aau6108 (PMC6584256; doi:10.1126/sciadv.aau6108)
Supplement: Data file S1 [file aau6108_Data_file_S1.zip › Dataset/RsExperiments/170601_168_M_1_before-position_set2_5FPS.txt]

"time" "x" "y"
"1" 0 90.3152813202378 51.9904812341105
"2" 0.2 91.5657346709667 49.9734403061736
"3" 0.4 91.5929622718125 49.8324365345165
"4" 0.6 92.912127113182 48.1075852856678
"5" 0.8 94.5092954973792 46.1162745002297
"6" 1 94.608255699875 45.998603386079
"7" 1.2 95.3411205509015 45.555974720438
"8" 1.4 95.833452603893 45.5173594653442
"9" 1.6 96.2880897616548 46.19166287388
"10" 1.8 97.2905352080837 47.491686927598
"11" 2 97.4287768467157 48.0453349832079
"12" 2.2 97.4297242533204 48.3375669015597
"13" 2.4 96.953280994625 50.8076064020165
"14" 2.6 97.3658993832824 53.2617450659748
"15" 2.8 97.6015653613287 53.4101759394748
"16" 3 97.8675578530431 53.5125154332886
"17" 3.2 98.7002908756294 53.6988535280362
"18" 3.4 100.255571287866 53.8945957460165
"19" 3.6 103.083868782469 53.7123721293679
"20" 3.8 105.943588249464 53.584481242454
"21" 4 107.767576181584 52.7406243755638
"22" 4.2 108.347230479708 52.1553956479573
"23" 4.4 108.624498840909 50.1241016341156
"24" 4.6 108.759622175055 47.5495443202902
"25" 4.8 108.039708990232 46.864197714704
"26" 5 107.435177477136 45.9196701726685
"27" 5.2 105.1973964 43.388188993454
"28" 5.4 102.883948075548 42.0256534509966
"29" 5.6 101.46821536803 42.3129952430784
"30" 5.8 100.891772520559 42.3244524309986
"31" 6 100.759852553875 42.3617660513189
"32" 6.2 100.598072661562 42.361392953187
"33" 6.4 100.714027037802 42.268141738829
"34" 6.6 100.191333008814 42.5888584476415
"35" 6.8 99.8148392569927 43.1638721676709
"36" 7 100.247437599127 43.2653409030104
"37" 7.2 100.453974019244 44.0879896831852
"38" 7.4 101.334562212811 45.8905213376048
"39" 7.6 102.562398993463 46.3799838407204
"40" 7.8 105.136344339589 46.680173723579
"41" 8 106.754223940473 46.693805130329
"42" 8.2 107.691174239228 45.7874340935812
"43" 8.4 109.075869382739 43.9211423412602
"44" 8.6 109.92672939934 41.1402624040099
"45" 8.8 110.804335045623 37.0270337665806
"46" 9 110.607026402375 33.2540245021415
"47" 9.2 109.316599332457 29.8917397874667
"48" 9.4 107.288370990082 27.2134672754346
"49" 9.6 106.821739583799 24.8739737661509
"50" 9.8 105.927967385893 21.6136112097424
"51" 10 103.806534218431 18.8170831686415
"52" 10.2 100.642624542043 15.8964462708008
"53" 10.4 97.0880245733472 13.5458841994748
"54" 10.6 94.2379530066649 11.033844610465
"55" 10.8 91.3385786867678 8.80190221701651
"56" 11 87.1091532342824 7.54150195955817
"57" 11.2 83.24474527625 7.04659645551652
"58" 11.4 80.947789347355 6.61133515229151
"59" 11.6 80.5774894300272 6.65199230459803
"60" 11.8 80.5731383092084 6.64396258393184
"61" 12 80.3834614440928 6.12441050602765
"62" 12.2 78.6710686237722 5.17040628138917
"63" 12.4 75.3133867067067 4.67705203090884
"64" 12.6 72.1185818152473 4.24857731762023
"65" 12.8 69.7561397871908 4.09727328211519
"66" 13 67.600049591875 4.68631668551248
"67" 13.2 67.3529461325893 5.22575508464152
"68" 13.4 67.1993751378447 5.78571251436879
"69" 13.6 67.1154881460346 5.56415308396066
"70" 13.8 66.9183443974619 5.20409983980455
"71" 14 66.9029540229886 4.80790003926651
"72" 14.2 67.3400312736563 4.14791276245401
"73" 14.4 67.8655150793342 3.98125258707008
"74" 14.6 68.6758942490809 3.1661173733474
"75" 14.8 68.9940514550692 2.50346440786481
"76" 15 69.3697861635703 1.75037550524152
"77" 15.2 69.371356195592 1.7175572505
"78" 15.4 69.9767081119495 3.09947873158832
"79" 15.6 72.5671629115984 3.74508535766279
"80" 15.8 75.2618158464729 4.89003980468275
"81" 16 77.4254239545619 6.3601592715506
"82" 16.2 79.413076219875 7.22704427191519
"83" 16.4 80.1180072266791 7.34931421834254
"84" 16.6 81.1519060366585 7.08961484026006
"85" 16.8 82.566075961975 6.05026645046151
"86" 17 83.3588056084316 4.7349848729717
"87" 17.2 83.3316529101002 4.89773223780367
"88" 17.4 83.914648140825 5.64568629812151
"89" 17.6 85.8787018319457 6.69171914482334
"90" 17.8 88.4469722107226 7.88632606364152
"91" 18 91.0113787553975 8.90364654577664
"92" 18.2 94.0061825506675 10.0028805909623
"93" 18.4 96.2201767663344 11.2968794713983
"94" 18.6 98.4134350990683 13.2886396564062
"95" 18.8 100.316272474366 14.6739832109605
"96" 19 102.46936544437 16.495971689128
"97" 19.2 104.469424862412 18.3618556145506
"98" 19.4 106.24324230171 20.3838100637159
"99" 19.6 108.338645632545 22.07484917765
"100" 19.8 109.734366182239 23.3142245462035
"101" 20 111.742130492841 25.3511350842794
"102" 20.2 113.255673324893 26.4690423812205
"103" 20.4 113.284572202987 28.0163101281587
"104" 20.6 113.164690283598 29.8010843153915
"105" 20.8 113.446382055208 31.6539070636415
"106" 21 114.470997920145 33.2367914862502
"107" 21.2 116.008133467542 34.3905637353784
"108" 21.4 117.52652082183 34.998058138829
"109" 21.6 118.763711887003 35.6482074584764
"110" 21.8 119.118599694431 36.6059524696415
"111" 22 119.597719344701 37.6742292522763
"112" 22.2 121.24730472575 39.6266023007915
"113" 22.4 121.381778871883 39.8843160731121
"114" 22.6 120.932252499032 39.8049959282589
"115" 22.8 120.056631053296 40.680857846763
"116" 23 119.105254912013 42.4168887331278
"117" 23.2 118.522399944 43.8382875586415
"118" 23.4 118.073954296846 44.9346720892415
"119" 23.6 117.087362958132 45.8660098172103
"120" 23.8 116.338059382857 46.9900381095865
"121" 24 114.966982280949 49.4626215180582
"122" 24.2 114.263627370991 51.410271865829
"123" 24.4 113.623334465819 54.2300798121415
"124" 24.6 114.277944889583 56.8543601735796
"125" 24.8 115.602928681408 58.9872893078165
"126" 25 116.970913434594 60.7156502930878
"127" 25.2 118.250167302581 61.3032653146415
"128" 25.4 118.953575866745 61.2188691267632
"129" 25.6 118.648239872769 61.1440311826946
"130" 25.8 118.722622462883 61.5887230089356
"131" 26 119.11527100827 62.0313428045827
"132" 26.2 120.471198478744 63.6483142070104
"133" 26.4 120.61563536869 64.850638459465
"134" 26.6 120.300655499545 66.7183103813846
"135" 26.8 120.775449912506 67.9229711655604
"136" 27 121.560705302525 70.2500119448915
"137" 27.2 122.339458250875 73.0544780301587
"138" 27.4 123.376078545909 73.7244803941924
"139" 27.6 123.821302200164 74.0523482822779
"140" 27.8 124.064744254333 74.1813096515915
"141" 28 123.719687053642 74.1876709747415
"142" 28.2 122.803381872167 74.3778351304999
"143" 28.4 121.848054510811 75.6229955761277
"144" 28.6 120.301322220623 77.8932799992502
"145" 28.8 118.408531385397 80.1700805284154
"146" 29 116.736235817625 82.3003321947277
"147" 29.2 116.010394654964 83.709890159954
"148" 29.4 115.396482269723 84.595931598704
"149" 29.6 115.111480984713 85.4699074003983
"150" 29.8 115.111572654473 87.5982489353915
"151" 30 115.325757352005 89.2597659581415
"152" 30.2 116.909049846547 90.9290049617645
"153" 30.4 118.076017396776 90.9377182766332
"154" 30.6 118.597174378941 90.770536395501
"155" 30.8 118.818390400783 91.241041927465
"156" 31 118.047846749091 92.1097533477766
"157" 31.2 117.67283524247 94.402201097676
"158" 31.4 117.350148202866 95.589661142579
"159" 31.6 115.454562769671 97.2279330648804
"160" 31.8 113.904265379703 99.563719007994
"161" 32 112.183363931764 102.519046954642
"162" 32.2 110.38761960106 105.33110542223
"163" 32.4 109.221556283121 108.137749706141
"164" 32.6 108.769318798597 109.789169390558
"165" 32.8 108.725067603875 110.313009531674
"166" 33 108.782253763208 110.707001159029
"167" 33.2 109.106293703732 110.367941056642
"168" 33.4 109.325764933845 110.17550255282
"169" 33.6 109.844282436542 109.824624076932
"170" 33.8 110.474286188832 109.01956959812
"171" 34 109.483734621509 105.130532411087
"172" 34.2 110.095650169875 103.553169743642
"173" 34.4 110.232017165208 102.492949218642
"174" 34.6 110.332553036768 100.844568444704
"175" 34.8 109.987842697836 99.7575961001463
"176" 35 108.913532307551 99.3565994245582
"177" 35.2 107.787678262371 98.9662281375604
"178" 35.4 106.54889072875 99.4790684877665
"179" 35.6 106.226833972083 99.9927984200943
"180" 35.8 105.966008497638 101.289495250616
"181" 36 105.7672156305 102.991515007829
"182" 36.2 106.295330699927 103.801013134328
"183" 36.4 107.508329945917 104.562989015992
"184" 36.6 109.267867378531 105.073041991838
"185" 36.8 110.946265905472 104.500391457936
"186" 37 112.055577852804 104.191078801829
"187" 37.2 112.869129285489 103.893041246352
"188" 37.4 113.588289518242 104.017841130265
"189" 37.6 114.157152045591 104.019282984406
"190" 37.8 114.213170255772 104.07946287594
"191" 38 114.870953773448 103.385403108214
"192" 38.2 115.055850535844 103.038738095499
"193" 38.4 114.963157532428 100.739586761166
"194" 38.6 115.039165500701 100.25969219465
"195" 38.8 115.548719983263 100.224198617261
"196" 39 115.663489179336 100.41236395025
"197" 39.2 114.821462308151 100.859790182242
"198" 39.4 114.731316302903 101.876390205641
"199" 39.6 114.529005005228 102.700437468866
"200" 39.8 114.429026580404 103.738636374847
"201" 40 114.170397630432 104.584285619581
"202" 40.2 112.020943079599 105.514239558251
"203" 40.4 111.544802748283 106.686907589314
"204" 40.6 110.605402985764 107.762128720141
"205" 40.8 110.215568585583 108.63819665584
"206" 41 109.766908306125 109.388052625266
"207" 41.2 109.64986687662 109.904740947078
"208" 41.4 109.473105191179 110.273797729087
"209" 41.6 109.600544999318 110.129725074346
"210" 41.8 109.675283063779 110.020927636244
"211" 42 109.866003565969 110.189018048947
"212" 42.2 109.79033588722 109.888732628366
"213" 42.4 109.901606283257 109.949314311057
"214" 42.6 110.029655548538 109.872120726765
"215" 42.8 109.925371805332 110.146110300641
"216" 43 109.884837927089 110.180946117891
"217" 43.2 109.857703678018 110.203665129141
"218" 43.4 110.311413563654 109.801908474386
"219" 43.6 111.449579623542 106.988284244642
"220" 43.8 111.738670302328 105.757597493575
"221" 44 111.180942104697 104.41774871267
"222" 44.2 110.844938106733 102.982200213216
"223" 44.4 111.4391146239 102.034809933675
"224" 44.6 112.334873485487 101.21978466671
"225" 44.8 113.631703458349 100.235973138167
"226" 45 113.57827368583 100.36571923056
"227" 45.2 113.679550653424 100.450252862279
"228" 45.4 113.460188154736 100.435596608711
"229" 45.6 113.481061592815 100.101069216193
"230" 45.8 113.147673398764 99.7200647686415
"231" 46 112.839079294741 99.0281834952665
"232" 46.2 112.427704697212 97.7458575888558
"233" 46.4 111.504634621658 97.7339703248328
"234" 46.6 110.733235448056 98.1044284978415
"235" 46.8 109.182136953473 98.4892333433424
"236" 47 108.934561885141 98.5680510099713
"237" 47.2 108.713679883835 98.9077727356415
"238" 47.4 107.065791273561 99.9213786061539
"239" 47.6 105.574110224608 101.029274006167
"240" 47.8 105.48230601525 102.326983928766
"241" 48 105.525800620379 104.372095864994
"242" 48.2 106.851584739908 105.977184151027
"243" 48.4 108.420284227208 106.867582215642
"244" 48.6 109.284869530954 107.537967809141
"245" 48.8 109.615206605235 107.988991351398
"246" 49 109.977691825288 108.541967465935
"247" 49.2 110.07237640961 108.992440249721
"248" 49.4 109.917399025975 108.826810432805
"249" 49.6 109.611614844855 109.499060863404
"250" 49.8 109.671793773489 109.408364770968
"251" 50 109.85092011575 109.391722619392
"252" 50.2 109.872175277523 109.398503370442
"253" 50.4 109.89137024631 109.400421864725
"254" 50.6 109.98634011806 109.308536085891
"255" 50.8 109.689471333775 109.416678579441
"256" 51 110.020001990221 109.10134719638
"257" 51.2 110.046244748885 108.8288136236
"258" 51.4 110.92997434822 107.810334806081
"259" 51.6 111.030201963581 105.590080081284
"260" 51.8 110.479550964077 105.376479689275
"261" 52 111.176845632875 104.092251102891
"262" 52.2 111.448417912572 103.55212224277
"263" 52.4 112.175115220334 103.553257911669
"264" 52.6 112.852738089037 103.371014599804
"265" 52.8 113.562242735454 103.340610551747
"266" 53 114.106228577182 103.53579278576
"267" 53.2 114.55558145475 103.637171831391
"268" 53.4 115.164827114957 103.099687949538
"269" 53.6 115.673399078997 102.257700822285
"270" 53.8 115.931568609697 101.330993042548
"271" 54 116.831205689375 100.595575410117
"272" 54.2 116.986610934057 99.9655398577737
"273" 54.4 116.969810367064 99.9393386518577
"274" 54.6 116.832829105986 100.003877647642
"275" 54.8 117.02742443266 99.697417972939
"276" 55 116.733357942723 100.430634944278
"277" 55.2 116.807463221438 100.418586983767
"278" 55.4 116.659887489355 100.363393150553
"279" 55.6 116.401000287431 99.9386333076415
"280" 55.8 116.300018271112 99.8533456852262
"281" 56 116.23885123507 99.3616908790568
"282" 56.2 116.825078600875 98.8133789082544
"283" 56.4 117.592484181323 97.9052282072015
"284" 56.6 117.540820571091 97.7128617951455
"285" 56.8 118.326981169438 96.8701614141571
"286" 57 118.790827921095 95.3050916736171
"287" 57.2 118.917323550189 94.0537597150822
"288" 57.4 118.838235645692 92.4255844457915
"289" 57.6 118.37835123643 90.7664357078506
"290" 57.8 117.490005700614 90.3560912902091
"291" 58 117.418292169284 90.4229242577506
"292" 58.2 117.065403237186 90.2193170002823
"293" 58.4 116.377676097753 90.3070041909986
"294" 58.6 115.347301443281 90.4670920809852
"295" 58.8 115.148608163623 90.8693734824597
"296" 59 114.476998409847 91.3523883778525
"297" 59.2 114.027565201986 92.5301385006415
"298" 59.4 113.678818656125 92.7557576376738
"299" 59.6 113.382666676655 92.8966141627057
"300" 59.8 112.586851234155 93.0743799554733
"301" 60 112.012219001195 92.8612367105899
"302" 60.2 111.114632118875 92.4848883938673
"303" 60.4 110.544572610395 91.8205103555827
"304" 60.6 109.7413394945 91.4491213422665
"305" 60.8 109.194924520144 90.6769273932248
"306" 61 107.904037744875 89.8746938626415
"307" 61.2 106.333869198608 89.5293648916415
"308" 61.4 104.903373514229 89.1922973792779
"309" 61.6 103.080719409936 89.435184263187
"310" 61.8 101.687827957602 90.2945411905415
"311" 62 101.124093376894 90.6889432258415
"312" 62.2 100.736500254309 90.6632578833113
"313" 62.4 99.6882804760295 91.6789964288233
"314" 62.6 99.3683108369794 92.7787761702502
"315" 62.8 99.4687650335417 93.4239859586415
"316" 63 99.4811925675991 93.4315509273743
"317" 63.2 99.8076497219446 93.4823938264937
"318" 63.4 100.399808217782 94.6942047915398
"319" 63.6 101.746159337959 96.2189109335827
"320" 63.8 103.814746796581 97.1554687620533
"321" 64 106.218754202548 97.8726119685051
"322" 64.2 108.63616911982 97.4180665143324
"323" 64.4 110.748000390794 95.9815640866415
"324" 64.6 112.365955579024 93.5943938729836
"325" 64.8 114.858998019367 91.3314368639915
"326" 65 116.64754494566 89.3132150920464
"327" 65.2 117.500123916484 86.8876377748154
"328" 65.4 118.669492076466 83.5023075419458
"329" 65.6 119.321333152325 80.5743226958158
"330" 65.8 119.616988594042 78.1865995907204
"331" 66 120.245250822542 75.1392596736415
"332" 66.2 121.524027283091 72.2878289125984
"333" 66.4 123.180844222082 70.3175681452861
"334" 66.6 124.414897399363 68.0755255071537
"335" 66.8 125.565268227983 65.8352536787915
"336" 67 126.061638770556 64.4208482231121
"337" 67.2 126.219211044334 63.7859690686169
"338" 67.4 125.946602208515 62.5760211665064
"339" 67.6 124.772019878156 60.1940992706678
"340" 67.8 123.182919484722 58.1597242936161
"341" 68 120.460781515166 56.0787188730051
"342" 68.2 117.817883825964 55.1080925265619
"343" 68.4 115.946738802976 55.0069323059142
"344" 68.6 114.543670517658 54.9261376350763
"345" 68.8 114.062084165717 55.2463290858941
"346" 69 113.296906350043 56.1299553585294
"347" 69.2 112.030435108251 57.1973355310085
"348" 69.4 111.252605074727 58.6759378803082
"349" 69.6 110.801062617697 61.0418480562209
"350" 69.8 111.265803116556 63.3733090299512
"351" 70 112.571128585161 64.3567004266415
"352" 70.2 113.865479869814 64.3992686792994
"353" 70.4 115.672040712688 63.8669889542396
"354" 70.6 118.091414596249 63.2832567785719
"355" 70.8 119.924969986045 62.312913577311
"356" 71 121.056167883026 60.5816026043474
"357" 71.2 122.349198750542 57.8005763186415
"358" 71.4 123.579748541764 54.4633283276415
"359" 71.6 122.95676241725 52.1770384955165
"360" 71.8 121.381501283658 49.6556431156676
"361" 72 119.346668553292 47.4385837082589
"362" 72.2 117.292016023605 45.3675581540328
"363" 72.4 115.925997362244 42.639290559101
"364" 72.6 115.656268691972 41.2257713868274
"365" 72.8 115.792123563169 41.2741849966415
"366" 73 115.811733188548 41.1404673875701
"367" 73.2 116.131242560551 40.9455166338915
"368" 73.4 116.614607736261 40.6983178483257
"369" 73.6 116.991154947059 40.6715333297994
"370" 73.8 117.507117389217 40.8993827137496
"371" 74 118.131054194892 41.3615840451372
"372" 74.2 118.678801376148 42.1890589260324
"373" 74.4 119.709523340875 43.6784389256415
"374" 74.6 120.764348182826 45.0599480420074
"375" 74.8 121.550725417697 46.7513920478279
"376" 75 121.975021019444 48.4857532896171
"377" 75.2 122.498016645449 50.010770894998
"378" 75.4 122.688200075006 50.3896482186333
"379" 75.6 123.324569462926 50.8819393338703
"380" 75.8 123.054322376411 50.783784803787
"381" 76 122.740639391352 50.9219936020808
"382" 76.2 122.224777651026 51.3970905526981
"383" 76.4 121.67555671752 52.5057847115761
"384" 76.6 121.259998718509 53.0823123645821
"385" 76.8 120.550705326652 53.3112906464959
"386" 77 119.70425820592 53.838657856155
"387" 77.2 118.42264256938 54.259930681292
"388" 77.4 117.37303379978 54.266015707831
"389" 77.6 116.730173910918 53.8993812398755
"390" 77.8 114.68452821095 53.7159728783208
"391" 78 112.052833939976 53.8167129332932
"392" 78.2 110.674718406939 55.0473250278342
"393" 78.4 110.411242359075 56.4960015567893
"394" 78.6 111.386826669937 57.8980675293406
"395" 78.8 111.713099628037 57.5763650259118
"396" 79 111.588532592238 58.1176176203583
"397" 79.2 112.545474386039 59.8087674473233
"398" 79.4 114.642227989695 61.5209208912727
"399" 79.6 116.323608098987 62.0088081260812
"400" 79.8 116.595418421582 62.4398426084863
"401" 80 117.487216063984 63.2822248357592
"402" 80.2 119.204654416976 64.0423762239356
"403" 80.4 122.436094260726 65.3233345684573
"404" 80.6 124.225408624388 65.6735184450751
"405" 80.8 124.995064384296 65.4721826462957
"406" 81 125.553033370632 65.4644057319118
"407" 81.2 125.668779415243 65.4400114687358
"408" 81.4 125.364424536245 65.4401448298082
"409" 81.6 125.438848831725 65.3223645683705
"410" 81.8 125.548907374688 65.0120271212396
"411" 82 125.658965917651 65.1511439078845
"412" 82.2 126.108163656558 65.2658207817702
"413" 82.4 126.113166739658 65.1843582930849
"414" 82.6 126.475923775986 65.4613492403082
"415" 82.8 125.57546869569 65.4224744877248
"416" 83 125.014848825986 66.2366694806415
"417" 83.2 124.655714591964 67.500850741084
"418" 83.4 123.880892323125 69.8658858931415
"419" 83.6 123.489363725037 72.1523914220469
"420" 83.8 123.120321640819 74.4590874291415
"421" 84 122.678269685226 76.168621389182
"422" 84.2 122.451187511757 77.0435308736121
"423" 84.4 121.832952268208 77.1555816310582
"424" 84.6 121.203211571009 77.1293285513915
"425" 84.8 120.160965682569 77.2403271492129
"426" 85 118.314196763625 78.1894325686415
"427" 85.2 115.332038428179 78.7991758782665
"428" 85.4 112.893806141686 79.7791020959388
"429" 85.6 110.749968234983 81.3950501036915
"430" 85.8 110.257273505052 82.9065117431105
"431" 86 110.702257180366 84.7424692212665
"432" 86.2 112.045650688509 85.8530963980562
"433" 86.4 113.643383660967 86.9548465367915
"434" 86.6 115.564940732708 87.3502529915362
"435" 86.8 117.713449170866 86.9282716634452
"436" 87 118.001596299323 86.5995212008415
"437" 87.2 118.09627605646 86.684430290434
"438" 87.4 118.054275626492 86.3468348372116
"439" 87.6 118.192706539841 85.0892682459356
"440" 87.8 119.034182030653 82.7337008496415
"441" 88 119.553675346208 79.8238032856415
"442" 88.2 118.754777273548 77.3764287792051
"443" 88.4 117.117781442726 74.5639934600362
"444" 88.6 114.807364974151 73.3604796092708
"445" 88.8 112.197044763011 72.5990694789716
"446" 89 110.293373209838 73.1699781739779
"447" 89.2 107.541425507284 74.4097389828869
"448" 89.4 105.91387264484 76.4179621301105
"449" 89.6 105.839786947592 77.9094050923868
"450" 89.8 106.359897978273 78.6716969818082
"451" 90 106.467402594039 79.4826050439597
"452" 90.2 106.681092378831 80.1284771838783
"453" 90.4 107.283017366127 81.7100738892502
"454" 90.6 108.737218804598 83.1391752332297
"455" 90.8 110.974996286841 83.9025340112297
"456" 91 111.648564116732 83.4333997930415
"457" 91.2 111.653128756763 83.4111139292957
"458" 91.4 112.364104314468 83.4603596863915
"459" 91.6 114.025429127498 84.0356688239046
"460" 91.8 114.949976403753 85.0688525124502
"461" 92 116.472430618319 86.7266544576415
"462" 92.2 117.045853041786 86.7591970613732
"463" 92.4 116.803607606986 86.8147343166415
"464" 92.6 116.277214770833 86.6113350866915
"465" 92.8 115.972418302097 86.7201300236415
"466" 93 115.440703416205 87.0048969472358
"467" 93.2 114.361989023875 87.6074530476415
"468" 93.4 113.006272322563 88.3514779524122
"469" 93.6 111.298778978702 88.8545689502233
"470" 93.8 109.346882768893 89.6190737213846
"471" 94 107.368903163188 90.850465517998
"472" 94.2 105.588737768073 92.9083869372794
"473" 94.4 104.705907020986 95.5085426216415
"474" 94.6 105.451779985045 97.048221664829
"475" 94.8 106.470996428062 98.1413108731781
"476" 95 107.545603067625 98.9365012918028
"477" 95.2 107.85917008893 99.0169671015234
"478" 95.4 107.85917008893 99.0169671015234
"479" 95.6 107.92287474423 99.1327848272283
"480" 95.8 107.695104027025 99.3880526334665
"481" 96 107.514417758208 99.8114068446415
"482" 96.2 107.211514078309 100.031418842491
"483" 96.4 106.911333802432 100.424888294434
"484" 96.6 106.278997717153 101.222587548558
"485" 96.8 104.958362061782 102.922953652692
"486" 97 103.559774893542 104.179515407642
"487" 97.2 102.557701030293 106.020983425174
"488" 97.4 101.480337895031 107.988822242232
"489" 97.6 99.2766920401147 110.378132114708
"490" 97.8 97.1148375608176 112.762943124314
"491" 98 95.8381933831947 115.337714740273
"492" 98.2 94.2128073814406 117.11471386283
"493" 98.4 93.116309650125 118.688409672553
"494" 98.6 91.8375473780258 119.824409093141
"495" 98.8 91.2541977902653 119.900139130642
"496" 99 90.7845506995799 120.205691209814
"497" 99.2 90.7845506995799 120.205691209814
"498" 99.4 90.7461475820416 120.303022930141
"499" 99.6 90.9029232433432 120.433278594641
"500" 99.8 90.9011558784612 120.511045509012
"501" 100 91.2229579705918 120.652238929615
"502" 100.2 91.4040548095272 121.089429980424
"503" 100.4 91.3810551981647 121.447070236838
"504" 100.6 91.7032949169338 121.950730357818
"505" 100.8 92.0615126084566 122.368072866999
"506" 101 92.0757257865416 122.70309714361
"507" 101.2 92.3584839807488 122.613891938515
"508" 101.4 91.9682851235518 122.826347779642
"509" 101.6 91.721171598675 122.679032927747
"510" 101.8 91.2347606903206 122.848474121033
"511" 102 91.2603068144464 122.946583777642
"512" 102.2 91.531231855175 123.050266354522
"513" 102.4 91.6382888015114 123.323687589551
"514" 102.6 92.0185396272084 123.212131248093
"515" 102.8 91.5513009601486 118.450237552302
"516" 103 91.7695198970204 118.712306607905
"517" 103.2 91.3242507888937 117.969150570716
"518" 103.4 91.044986111815 117.317441931742
"519" 103.6 90.6693111162245 117.085099235719
"520" 103.8 90.1337136655 117.230830070392
"521" 104 88.3232852587053 116.892142041141
"522" 104.2 86.8573201119117 117.166520999027
"523" 104.4 84.7890493171518 117.594159488766
"524" 104.6 83.1304683426607 118.742984157641
"525" 104.8 82.5019323764652 119.877196653707
"526" 105 81.6264236441312 120.462669359608
"527" 105.2 80.4459716845279 121.598244401261
"528" 105.4 79.8370488616161 122.954710193204
"529" 105.6 79.8675114940432 123.879830454576
"530" 105.8 79.7581043777924 123.903687461742
"531" 106 79.6013350806892 123.81376024027
"532" 106.2 78.9638274352489 124.159459848468
"533" 106.4 78.4869237515692 124.254228248683
"534" 106.6 77.7358117052394 124.106159742192
"535" 106.8 77.3582735401932 123.635970726005
"536" 107 76.8441882038255 122.831386451443
"537" 107.2 76.4810972702114 122.393777805442
"538" 107.4 76.5252544886031 121.765303782389
"539" 107.6 76.8314462367933 121.145140947141
"540" 107.8 77.3956579733798 120.705494993515
"541" 108 78.64323194976 119.652441592057
"542" 108.2 80.5561370185957 117.943602442885
"543" 108.4 81.7481152684071 116.109023976293
"544" 108.6 82.6333390271044 114.316181341724
"545" 108.8 82.735159576777 112.850296298524
"546" 109 83.014625971625 111.454259317642
"547" 109.2 82.8789870033286 110.922148004507
"548" 109.4 82.9024847035554 109.42297432194
"549" 109.6 83.0130556574264 107.57462964038
"550" 109.8 82.395130192825 105.767823620601
"551" 110 80.9712855971065 104.558748133891
"552" 110.2 79.3336468725932 104.25359739006
"553" 110.4 77.2489142939356 104.702359823187
"554" 110.6 76.4431093215114 106.138651959204
"555" 110.8 76.5006668195416 107.308253362058
"556" 111 76.5458119179967 107.773797731137
"557" 111.2 76.8045704091417 107.915406316042
"558" 111.4 76.5460612236486 108.342935241708
"559" 111.6 76.0856133059676 110.089565205975
"560" 111.8 76.2731873627246 112.633594066907
"561" 112 77.1244579990143 114.884079400887
"562" 112.2 78.1189105099258 115.76743546387
"563" 112.4 79.1917551274489 115.516910901024
"564" 112.6 80.0187331378278 114.885496089
"565" 112.8 79.9593791011798 114.469386681442
"566" 113 79.9172153521554 113.499577912613
"567" 113.2 79.6567724945542 112.004896926736
"568" 113.4 78.5864865953842 110.358154405641
"569" 113.6 76.8372267159189 108.536807145852
"570" 113.8 74.7534535215355 106.962725223375
"571" 114 72.5851553535359 105.52686776285
"572" 114.2 69.6382142349398 105.071188054308
"573" 114.4 67.0145333441702 105.636235107442
"574" 114.6 66.2428195705793 106.376519272276
"575" 114.8 66.038698418944 106.550134754469
"576" 115 65.5218074114696 106.637640001155
"577" 115.2 63.1058858779295 106.81084929636
"578" 115.4 59.8665498887841 107.019038053996
"579" 115.6 56.8053764935417 108.374726469642
"580" 115.8 53.9936189230972 109.066316473642
"581" 116 51.2885471203883 109.478828143668
"582" 116.2 47.9486943466295 109.413208766814
"583" 116.4 44.8858644977741 109.424382200137
"584" 116.6 41.8419864259635 108.938397150394
"585" 116.8 38.8812916694285 109.231291447641
"586" 117 36.7347146803874 110.510615869567
"587" 117.2 34.994527563939 111.639579340978
"588" 117.4 33.6656760854141 111.822918205746
"589" 117.6 31.5518111334544 111.273709326296
"590" 117.8 28.3909605932807 111.165922420726
"591" 118 25.2724005726436 112.283374684592
"592" 118.2 23.4151033165307 113.34484776656
"593" 118.4 23.509520745875 113.412615537504
"594" 118.6 23.0088211501064 113.513580979716
"595" 118.8 22.9309946001381 113.61916953622
"596" 119 22.9578768283204 113.788992386877
"597" 119.2 23.3725936376576 114.136227198207
"598" 119.4 23.9015487704181 114.733209241047
"599" 119.6 24.0015478348839 115.092796350141
"600" 119.8 24.262172297215 114.920495368822
"601" 120 25.6838712773125 114.687261999329
"602" 120.2 27.9343630833175 115.031756599562
"603" 120.4 30.2933018383214 114.431673122766
"604" 120.6 32.5735992962378 113.224690465801
"605" 120.8 34.6401495520663 111.686841206189
"606" 121 36.6555295164305 110.054224521808
"607" 121.2 38.1192341330072 107.74107451798
"608" 121.4 39.1646875972304 104.965224416162
"609" 121.6 40.3865579132144 102.028906332541
"610" 121.8 40.2412312545643 99.1646960783988
"611" 122 38.5201667369338 97.9797679467003
"612" 122.2 36.4048236097802 97.2286027800122
"613" 122.4 34.4381851795385 96.8804725541929
"614" 122.6 31.6173298555114 96.4534586039506
"615" 122.8 28.7693226286498 96.8205710318307
"616" 123 25.9691833072733 97.7832201855652
"617" 123.2 23.7202524126455 99.5449478905022
"618" 123.4 23.5536799422714 100.905572060047
"619" 123.6 23.7325921531157 101.491176748225
"620" 123.8 23.6229319526201 101.725464695612
"621" 124 23.0165412318094 102.273016965978
"622" 124.2 21.1811223793194 103.660822904642
"623" 124.4 19.215853191907 104.95560988081
"624" 124.6 18.8886262077718 105.732563715141
"625" 124.8 18.5583139930869 105.555894522574
"626" 125 18.3715935672733 105.384462254633
"627" 125.2 17.8178419223435 104.340686561047
"628" 125.4 16.4650101552946 103.339115879954
"629" 125.6 15.1729639551455 101.531557825051
"630" 125.8 13.3266034814452 99.6280217203936
"631" 126 12.4434883241667 98.1698592502415
"632" 126.2 11.9499327785568 96.4118208524233
"633" 126.4 11.794527533875 94.8365259196415
"634" 126.6 11.8877055212523 94.7429064468679
"635" 126.8 12.3232257889781 94.9073530227549
"636" 127 12.959017923931 94.5154871812303
"637" 127.2 13.8205514645417 92.8821860852248
"638" 127.4 14.8930228278402 91.5009799549024
"639" 127.6 15.2842047821005 89.953274913318
"640" 127.8 15.55314284275 87.7754572231415
"641" 128 14.7161461338932 85.263312880996
"642" 128.2 12.9088406957417 83.6469584987915
"643" 128.4 10.654889072875 82.6792076421893
"644" 128.6 8.39671656681943 82.2057653984748
"645" 128.8 6.9646311991607 82.8749664965165
"646" 129 7.17210014781305 83.2510365013229
"647" 129.2 7.37044430474226 83.1193064467123
"648" 129.4 7.24672499611085 83.0152671075
"649" 129.6 7.21822231197779 83.008031957735
"650" 129.8 7.23597368987499 82.7945411966915
"651" 130 7.09879498623609 82.2411060826415
"652" 130.2 7.18218544392808 81.5351680976769
"653" 130.4 6.27361232280832 79.5757116827915
"654" 130.6 4.58631426804998 77.0788923464165
"655" 130.8 3.10817604988392 75.3981398941415
"656" 131 3.24057452397147 75.2135180342994
"657" 131.2 3.55249937842855 75.074393983829
"658" 131.4 3.69043181120831 74.0562036296415
"659" 131.6 4.27432065233795 72.4552706368915
"660" 131.8 4.34077565788469 72.339675719457
"661" 132 4.31972712300631 72.2133475898233
"662" 132.2 4.34558628878803 72.1763865422719
"663" 132.4 4.2984897359443 72.188955837691
"664" 132.6 4.63661312605091 72.0311824268915
"665" 132.8 5.01045329905424 72.0329828013679
"666" 133 4.9394295184659 72.0988437731233
"667" 133.2 5.03336969185665 72.2228975328342
"668" 133.4 4.85442152137499 72.5743415573915
"669" 133.6 5.01820106577024 73.0080999106415
"670" 133.8 5.48782456914351 73.5578999828915
"671" 134 5.83361483599648 74.6538905648564
"672" 134.2 5.87055779792215 76.1990493397925
"673" 134.4 5.08454082599999 77.7380232912665
"674" 134.6 4.26816519768749 79.2013023773915
"675" 134.8 3.94016739988425 81.0006480683915
"676" 135 4.39592228706549 83.1680417416415
"677" 135.2 5.8915306358837 85.0588956588241
"678" 135.4 6.44426223566002 85.1447231167162
"679" 135.6 7.20047093408059 85.5121341173424
"680" 135.8 8.66811935586499 85.2220221107315
"681" 136 10.670084252355 85.2601900496315
"682" 136.2 12.4731471999721 84.1050355260104
"683" 136.4 14.2903712662208 82.6869932193237
"684" 136.6 15.1107727852534 80.9860342179118
"685" 136.8 15.3317072854693 78.9140140502264
"686" 137 15.156460993825 77.2983579950915
"687" 137.2 14.0258917277849 75.6493998780199
"688" 137.4 12.82969913595 74.5566277174415
"689" 137.6 11.6945592478223 73.2214194689047
"690" 137.8 11.7498358295221 71.8384717549944
"691" 138 11.9186465741819 71.9055305488296
"692" 138.2 12.0490099086614 72.198861964292
"693" 138.4 11.8268577029814 71.9844876080245
"694" 138.6 11.794527533875 71.9357625796415
"695" 138.8 11.8801866338848 72.4109908384944
"696" 139 12.2975161138843 72.6531784682248
"697" 139.2 12.6022324625449 73.0770951215056
"698" 139.4 14.1001327371522 73.2773089469187
"699" 139.6 15.9953307930303 74.1776657868745
"700" 139.8 17.566678677052 75.2965678190663
"701" 140 18.8376985631182 76.2683394277496
"702" 140.2 20.505097525261 77.3060585441678
"703" 140.4 22.4481120755446 78.768505213079
"704" 140.6 23.2180463929464 78.979792017704
"705" 140.8 23.1287500460023 79.0245897771597
"706" 141 23.0220768163194 79.1381940128082
"707" 141.2 23.1942739092467 79.1606494209778
"708" 141.4 22.7547542143565 79.3891128703915
"709" 141.6 22.3148635309974 79.4914566067844
"710" 141.8 21.9427366865893 79.9705031868558
"711" 142 21.5075929491869 79.8985050620819
"712" 142.2 21.0960427398361 79.7916878677968
"713" 142.4 18.8169726300058 80.539600769062
"714" 142.6 15.9204408510139 81.6261781781415
"715" 142.8 13.636943045825 82.7054826725915
"716" 143 11.0759221709667 84.3435233837165
"717" 143.2 8.93106619069012 85.9905447863474
"718" 143.4 7.48718431837498 87.3753094766092
"719" 143.6 6.99221768571667 88.6342358483915
"720" 143.8 6.91940745070831 90.7016658721415
"721" 144 7.44988641070993 93.0911764806221
"722" 144.2 9.02207373401533 95.3554759660889
"723" 144.4 10.8167507673359 95.8819955503806
"724" 144.6 13.7004186353195 96.7057762606415
"725" 144.8 16.5008122894861 96.9781713801415
"726" 145 20.1217867835582 97.3268894577702
"727" 145.2 22.4829549181023 97.9905855978324
"728" 145.4 23.5308043164539 98.2749884854573
"729" 145.6 24.492281475578 97.9239720663049
"730" 145.8 26.1756795417322 97.4537560156415
"731" 146 28.2797927964592 97.0472431727603
"732" 146.2 31.0319198075837 95.8703953325638
"733" 146.4 32.542052730116 94.7070275555165
"734" 146.6 34.2242260937334 93.3300745258893
"735" 146.8 34.1574331238487 92.5196650671152
"736" 147 33.8486421958194 91.9421238863915
"737" 147.2 33.820232405125 91.8528206960165
"738" 147.4 33.8998957773988 91.8267113092415
"739" 147.6 33.9216363683979 91.6710381429809
"740" 147.8 34.1603845684845 90.5290013866415
"741" 148 33.6984525173022 88.8667638256706
"742" 148.2 32.7758343853102 88.0970574490582
"743" 148.4 31.6005378514989 87.0173509137975
"744" 148.6 31.1973245698845 86.4359443198415
"745" 148.8 31.0115503900034 86.4710941735773
"746" 149 30.8884701699276 86.4261871023783
"747" 149.2 30.9051315509364 86.4261871023783
"748" 149.4 30.9732139280126 86.4570875904947
"749" 149.6 31.0577368600983 85.8318568393502
"750" 149.8 30.7850167509667 83.9709190933388
"751" 150 29.9729807833429 81.7438723832103
"752" 150.2 28.4210386523928 79.715887982204
"753" 150.4 26.7254430229185 78.7230178014241
"754" 150.6 25.696655683125 78.5894619282665
"755" 150.8 25.3805948472429 78.5359354101792
"756" 151 25.3435625702083 78.5515386556415
"757" 151.2 25.3175272159591 78.5562947850994
"758" 151.4 25.2962255624825 78.5776973676602
"759" 151.6 25.0184404867399 78.3177170479658
"760" 151.8 23.4740950341841 77.9662969258415
"761" 152 21.1875854152618 77.4953189628113
"762" 152.2 18.5720036150245 76.9368327046695
"763" 152.4 16.334991878494 77.0248210996415
"764" 152.6 14.8471305544107 76.710162793829
"765" 152.8 14.5203294669101 76.4556500809573
"766" 153 14.1637759133223 76.0873629512204
"767" 153.2 14.2223028007932 75.8254225348142
"768" 153.4 14.3349716031875 75.5140068515165
"769" 153.6 14.8156445861486 75.5833212688585
"770" 153.8 15.07098810925 75.8684234270165
"771" 154 15.5081157899684 76.130668761548
"772" 154.2 15.7887943729138 76.2231708619036
"773" 154.4 16.0537823881174 76.0648396060961
"774" 154.6 16.9898317560845 75.4835633764415
"775" 154.8 18.0394622781086 74.2401073020153
"776" 155 18.6921541450509 72.9500402152248
"777" 155.2 18.9303029955613 73.0246714247297
"778" 155.4 18.7393146602925 73.5514151389036
"779" 155.6 18.936261889475 73.9433961657815
"780" 155.8 19.2643396282477 74.5797598016233
"781" 156 20.753632249406 75.8471318934645
"782" 156.2 21.3714893377171 77.1855282107994
"783" 156.4 21.269598584625 78.9711413172665
"784" 156.6 20.0920804026991 81.5731671518915
"785" 156.8 18.5323900138223 84.4240443425362
"786" 157 17.0967437634428 86.9150613123449
"787" 157.2 16.2880569611813 89.9847275603712
"788" 157.4 15.5288785623303 92.433990479954
"789" 157.6 14.9944133027489 95.565499167101
"790" 157.8 14.9122771974516 97.4635804529388
"791" 158 15.6466388231031 98.2180713835889
"792" 158.2 16.0986977928303 98.8577909108915
"793" 158.4 16.0180967393386 98.7400651253233
"794" 158.6 15.9270483083423 99.117042431791
"795" 158.8 15.9086940534599 100.334869570613
"796" 159 15.9421208419386 102.466643887014
"797" 159.2 16.6224504686568 104.645686216941
"798" 159.4 17.7710798077974 106.013809406133
"799" 159.6 18.8734991916228 107.534833244111
"800" 159.8 20.2551768101294 108.101558719799
"801" 160 21.8341996903036 108.064443029842
"802" 160.2 23.1019313631363 107.703591447912
"803" 160.4 23.4557822449025 107.824130082953
"804" 160.6 23.6417971424638 108.106127107305
"805" 160.8 25.0586529549583 108.990469928391
"806" 161 27.5300528359009 110.353767286228
"807" 161.2 30.4434446831833 112.136144226066
"808" 161.4 31.5067614181187 113.339957811583
"809" 161.6 31.4559536928096 114.409187671445
"810" 161.8 31.931443644762 116.247080166937
"811" 162 33.4249304603194 118.513696905642
"812" 162.2 35.5416281480457 120.396632644788
"813" 162.4 37.8129975702112 120.441948378245
"814" 162.6 38.7623184235 119.286026780392
"815" 162.8 40.3168552550493 118.339572332192
"816" 163 41.5321844662113 116.491626526451
"817" 163.2 42.8983187011677 114.683854147642
"818" 163.4 44.0876162050767 112.035534878352
"819" 163.6 45.3857229121157 108.958663312642
"820" 163.8 46.0144824033615 106.506974985101
"821" 164 45.9191735264599 103.805991561141
"822" 164.2 44.4238222314148 101.770931102093
"823" 164.4 42.5387913150972 100.594338924642
"824" 164.6 40.285489058875 100.389789101939
"825" 164.8 38.0519383714213 100.487501317891
"826" 165 35.8435648819364 99.9054960507468
"827" 165.2 32.9999431831964 99.297403778579
"828" 165.4 30.4224361964023 99.1286841395779
"829" 165.6 29.1943647509285 100.040315446454
"830" 165.8 27.7353963772454 100.303729760225
"831" 166 25.8399832567599 101.247388577358
"832" 166.2 23.5005618097489 103.336108951994
"833" 166.4 22.0126418706377 105.261548553091
"834" 166.6 21.8310074257069 105.420912337289
"835" 166.8 21.7347074437083 105.339070440291
"836" 167 21.5547645288136 105.028035218905
"837" 167.2 21.1508186025787 104.894484633475
"838" 167.4 20.3790938849591 104.200155789969
"839" 167.6 19.0934086174306 103.171490354642
"840" 167.8 16.2949016366227 101.971523506804
"841" 168 13.1851577987857 100.527638237766
"842" 168.2 10.9781198644452 98.7035407818783
"843" 168.4 9.47339948195126 96.2403297740991
"844" 168.6 8.22035705618805 93.140541851998
"845" 168.8 6.52664119645021 90.6448080280574
"846" 169 4.67591627748368 88.484053306198
"847" 169.2 4.62957832073609 86.4996585247248
"848" 169.4 4.72806559514351 83.6299949703915
"849" 169.6 5.02001001570831 80.3862781746941
"850" 169.8 4.61222977542583 76.5126806765483
"851" 170 3.85926713876389 73.1134229166415
"852" 170.2 3.06066109824668 71.6520363081725
"853" 170.4 3.34600774299499 71.4433961678315
"854" 170.6 3.71857103246757 71.5328787801415
"855" 170.8 3.78029577587501 71.6402688591254
"856" 171 3.97720358080637 71.475502139965
"857" 171.2 3.96287063521843 71.9164858428233
"858" 171.4 3.85430139383577 72.396023019318
"859" 171.6 4.84963982153862 71.6720568199688
"860" 171.8 5.826620793105 72.2678236480715
"861" 172 5.99530345041755 72.5245233392692
"862" 172.2 6.12462412684308 72.4473753776628
"863" 172.4 6.54565505220833 72.6498724042222
"864" 172.6 6.72574339851224 73.1818335260827
"865" 172.8 7.41157835839386 73.2680396921887
"866" 173 9.38188866431117 73.2513383459819
"867" 173.2 12.364346764375 72.9161547357003
"868" 173.4 14.4436871142697 71.8989338666678
"869" 173.6 15.6076574788561 70.6250899608113
"870" 173.8 15.5829620542295 69.8226466896324
"871" 174 14.9746615250464 67.9008661816415
"872" 174.2 13.6803578443393 66.288952333454
"873" 174.4 12.3068420713888 66.2700997227424
"874" 174.6 10.0797444290058 66.0036801132209
"875" 174.8 7.00730836760315 66.4329092527968
"876" 175 4.34629212209722 67.8253691596415
"877" 175.2 3.5712539329338 69.1645777721121
"878" 175.4 3.69255998760609 69.3281546531121
"879" 175.6 3.70042863981358 69.5184597826415
"880" 175.8 4.00525548392087 69.8627882834213
"881" 176 3.99969267562499 69.6566962280165
"882" 176.2 4.14321746238006 69.503038393187
"883" 176.4 4.33312100619575 69.678092986217
"884" 176.6 5.18671553981995 70.3670252743938
"885" 176.8 6.768429705875 70.8714642833915
"886" 177 9.059395227475 70.5006480770015
"887" 177.2 10.7744807632268 69.6103455614748
"888" 177.4 12.1170667209505 67.8777185098019
"889" 177.6 12.248365859052 65.7883600311459
"890" 177.8 11.1688436729338 64.2385615681415
"891" 178 9.14221580031644 62.9714547677226
"892" 178.2 6.55689708479534 62.633594107907
"893" 178.4 3.42994302012263 63.1316913400415
"894" 178.6 2.12141441490225 64.0454086652233
"895" 178.8 2.10760061537499 64.2133356315122
"896" 179 2.30096269659571 65.0173938348848
"897" 179.2 2.41495765485681 67.1613004045142
"898" 179.4 3.18734816626239 69.8829464063712
"899" 179.6 4.12506870173987 72.5684563415874
"900" 179.8 5.18662382579605 75.4646228954836
"901" 180 6.58572952293806 78.5068374659388
"902" 180.2 8.09070253562499 81.290315461829
"903" 180.4 9.71875747991071 83.8905062993915
"904" 180.6 10.9814521406469 84.571359194431
"905" 180.8 10.8550041597768 84.691351445954
"906" 181 10.534179703174 84.8629224463331
"907" 181.2 10.343387893535 85.0349992101215
"908" 181.4 10.0563996924127 85.1181044959528
"909" 181.6 9.32705343482912 85.61319095977
"910" 181.8 7.35186912658686 87.1091355779381
"911" 182 5.84858773735325 89.3635753765024
"912" 182.2 5.60056030516313 90.3242992445991
"913" 182.4 5.63203807809721 90.3800656462248
"914" 182.6 6.39563421863258 91.301172387187
"915" 182.8 7.93858265255642 93.3638514629689
"916" 183 9.79427713772455 94.5764435041282
"917" 183.2 11.4342969858578 95.2149149690811
"918" 183.4 13.8735043627295 95.0308354267688
"919" 183.6 16.6011659408138 94.5015827823558
"920" 183.8 19.5767316040058 93.8948122869686
"921" 184 22.6831524335285 93.5894546486514
"922" 184.2 25.3500231057015 93.3799127412129
"923" 184.4 28.006141316929 92.5980278814523
"924" 184.6 30.6042039149344 92.1496541812356
"925" 184.8 33.536415182361 91.8901037204452
"926" 185 36.486694188875 91.5731671436915
"927" 185.2 38.9796533223125 92.120468124704
"928" 185.4 40.3402174595445 93.4650677761161
"929" 185.6 40.7186849651031 94.3778410398783
"930" 185.8 40.7116147442924 94.3884675064676
"931" 186 40.7381787808833 94.4802918232415
"932" 186.2 40.7220172413048 94.7528242992468
"933" 186.4 40.6382342968036 95.0682598343915
"934" 186.6 40.2649550325507 96.713975887155
"935" 186.8 39.6638680801477 99.3785106487415
"936" 187 38.5609034232024 103.240227865057
"937" 187.2 37.6750351482084 106.668586978642
"938" 187.4 37.7450449895625 109.169950117266
"939" 187.6 37.816272393375 109.912861785142
"940" 187.8 37.721302521625 111.322139529142
"941" 188 37.2687990150515 114.133786792906
"942" 188.2 36.6485558833359 116.934103067137
"943" 188.4 36.3874463949741 119.656001863804
"944" 188.6 36.2228889895694 121.161801555391
"945" 188.8 36.3757559316095 121.712834753916
"946" 189 36.9788858720315 122.72899187752
"947" 189.2 36.9446797386226 122.952385210277
"948" 189.4 36.9369217290231 122.978312721558
"949" 189.6 36.7891225183313 123.210497585399
"950" 189.8 36.410718291475 123.569350323562
"951" 190 36.551273701665 123.347976277941
"952" 190.2 36.7650217338057 123.590966225592
"953" 190.4 36.9474739369954 123.702796746975
"954" 190.6 37.0731100959915 123.603293849807
"955" 190.8 37.3397568965241 123.39217073351
"956" 191 38.229850867125 123.425543379577
"957" 191.2 39.0776671002084 123.142782828642
"958" 191.4 39.2211420277309 123.022345303723
"959" 191.6 39.7868972321875 123.234154031579
"960" 191.8 41.1192923396631 122.579442186192
"961" 192 41.5341364161446 122.078477440615
"962" 192.2 41.7205893430972 121.136053342641
"963" 192.4 42.2891012203971 120.108430242633
"964" 192.6 42.1639756964255 119.810263555862
"965" 192.8 42.1992215688561 118.151375389217
"966" 193 42.2396768045 115.792192373392
"967" 193.2 42.0484249305837 114.446694138942
"968" 193.4 42.1311299626958 113.564021223311
"969" 193.6 42.1295642384866 111.9046352957
"970" 193.8 42.162970369625 109.901851802767
"971" 194 41.425127519875 107.235853593486
"972" 194.2 39.978282169388 105.108679910555
"973" 194.4 37.9725944831582 103.851590426199
"974" 194.6 35.9754545054357 103.344052487539
"975" 194.8 33.7088254401875 102.793859609954
"976" 195 30.8451505793048 102.064997856931
"977" 195.2 27.6090757426793 101.93908150625
"978" 195.4 25.0308501809098 103.094076526876
"979" 195.6 22.5698917651272 104.843163813859
"980" 195.8 20.761682792796 105.342753311589
"981" 196 18.8448332671801 106.060487613116
"982" 196.2 18.0462585199322 105.534453937042
"983" 196.4 17.4501471377457 104.046186349047
"984" 196.6 17.0302578547011 101.749901287355
"985" 196.8 16.201129583075 99.2109036127024
"986" 197 15.0693506976681 96.9489239173829
"987" 197.2 13.9160578892394 94.8332913485483
"988" 197.4 11.644575104796 93.1122725395099
"989" 197.6 9.439274714475 91.9025730511545
"990" 197.8 7.88867571753862 91.3771227302506
"991" 198 7.27262872809428 91.0230800944573
"992" 198.2 7.36035900862721 90.9150235246946
"993" 198.4 7.38931953783831 91.093266590825
"994" 198.6 7.50827668498119 91.1514620842521
"995" 198.8 7.63327884141628 91.2018176097149
"996" 199 7.79197912084771 91.4118208565233
"997" 199.2 8.12786465935325 91.570677930285
"998" 199.4 8.10377178403096 91.4994575002195
"999" 199.6 8.42578491330895 91.6966728327736
"1000" 199.8 8.5168062964856 91.7020261586504
"1001" 200 8.66487818226032 91.6990513091461
"1002" 200.2 8.93255411062924 91.7539796678025
"1003" 200.4 8.85789393437064 91.2885670775458
"1004" 200.6 8.74474033163914 89.8854961095
"1005" 200.8 8.50821159445047 88.1931441016698
"1006" 201 7.77580243455919 85.8971928614836
"1007" 201.2 6.30264908819396 84.383117136426
"1008" 201.4 5.12142327108738 84.0346614415707
"1009" 201.6 5.0901679389831 84.183888558182
"1010" 201.8 5.41395911333795 84.2873316958915
"1011" 202 5.56929521988401 84.3007993620199
"1012" 202.2 5.50084846546959 84.369570423101
"1013" 202.4 5.63834967912733 84.4527062805854
"1014" 202.6 5.65314249404165 84.4180922273082
"1015" 202.8 5.71645574187499 84.166542286079
"1016" 203 5.9924365657639 83.8656901486415
"1017" 203.2 6.2054095370235 83.4541663189682
"1018" 203.4 6.40917715934558 82.1400733032003
"1019" 203.6 6.51006536323142 80.1475379489187
"1020" 203.8 6.37466277380569 78.2731520385821
"1021" 204 6.20317633459374 78.3885297499228
"1022" 204.2 6.35209567556807 78.2996050655425
"1023" 204.4 6.45511029993053 78.1839955403082
"1024" 204.6 6.53048321401786 77.7518294596415
"1025" 204.8 6.567385792755 77.8899610480415
"1026" 205 6.567385792755 77.8899610480415
"1027" 205.2 6.55519955970668 77.8914726495821
"1028" 205.4 6.55519955970668 77.8914726495821
"1029" 205.6 6.520046964375 77.8738130738915
"1030" 205.8 6.53435953531376 77.7388471674986
"1031" 206 6.52784882090411 77.5571959108357
"1032" 206.2 6.53831040125 77.5802135438915
"1033" 206.4 6.52226071429924 77.730349667187
"1034" 206.6 6.520046964375 77.8738130738915
"1035" 206.8 6.520046964375 77.8738130738915
"1036" 207 6.42194621773215 77.8608807136415
"1037" 207.2 6.4117068784599 77.8878005986698
"1038" 207.4 6.4038567183512 77.9154063406415
"1039" 207.6 6.3508176036614 78.0055765522823
"1040" 207.8 6.36714040772649 77.9405996996514
"1041" 208 6.47621471587499 78.002456025852
"1042" 208.2 6.57218427048553 78.002456025852
"1043" 208.4 6.67519920906549 78.2098447264415
"1044" 208.6 6.95015959965596 78.1444139740415
"1045" 208.8 7.13105459346549 78.3225310222415
"1046" 209 7.53297037971135 78.1224384940688
"1047" 209.2 7.72099839202678 78.114197689079
"1048" 209.4 8.38245682631644 78.0357556975334
"1049" 209.6 8.61175345360472 77.8982135753712
"1050" 209.8 9.42812228916859 77.7940159539259
"1051" 210 10.3146491845185 77.1365591236676
"1052" 210.2 11.1880532651557 76.2614623216415
"1053" 210.4 11.9607248094375 74.7506480735165
"1054" 210.6 11.9879207272568 72.973236555196
"1055" 210.8 11.329089603857 71.8601144124523
"1056" 211 11.084941322309 71.1940082953585
"1057" 211.2 10.8734989663372 70.229007576
"1058" 211.4 9.96236540630862 69.2775176314734
"1059" 211.6 8.91595797290085 68.7178104896243
"1060" 211.8 8.15901419776096 68.3432890322994
"1061" 212 6.53843635598705 68.2637436302967
"1062" 212.2 5.1063462627538 68.8013651730052
"1063" 212.4 4.24358966069955 69.6557304400889
"1064" 212.6 4.27361071785665 69.8592866376507
"1065" 212.8 4.16557159770068 69.7507356187608
"1066" 213 4.15163106606767 69.7297257441369
"1067" 213.2 4.06916014824771 69.6491560582688
"1068" 213.4 4.33507578914772 69.5589409299597
"1069" 213.6 4.30023835612937 69.7126475419573
"1070" 213.8 4.42816878596196 69.8182717084937
"1071" 214 4.59456865877218 69.8347423915948
"1072" 214.2 4.5698470150585 70.1919429858617
"1073" 214.4 4.99001952989253 70.6634979496415
"1074" 214.6 5.27786760688407 71.3563038708869
"1075" 214.8 6.22405333226293 72.9491871642277
"1076" 215 7.48922668120831 75.0996838305626
"1077" 215.2 8.83953577216703 77.1407885836149
"1078" 215.4 10.2116963380417 78.8193838409047
"1079" 215.6 10.749858944625 79.088843271704
"1080" 215.8 11.5157169012144 79.2752121149076
"1081" 216 13.2280350319882 79.6665705813679
"1082" 216.2 15.7729017977295 80.2910713861142
"1083" 216.4 17.321774069725 80.1991213514915
"1084" 216.6 18.5901494679861 79.3573062546415
"1085" 216.8 18.9901088847197 78.4131953172337
"1086" 217 18.7806921947988 77.8099901284415
"1087" 217.2 18.7660196008565 77.5796698410582
"1088" 217.4 18.5517778026326 77.730349667187
"1089" 217.6 18.533589633255 77.7372892924415
"1090" 217.8 18.8187806407176 77.6715556198915
"1091" 218 19.0828348596803 77.3637163683406
"1092" 218.2 19.0051372357161 77.8393082693144
"1093" 218.4 19.2173054745476 77.515712585199
"1094" 218.6 19.1467084017423 77.3941156117123
"1095" 218.8 19.2462706851161 77.1156971446415
"1096" 219 19.2462706851161 77.1156971446415
"1097" 219.2 19.4950752656787 77.190096598305
"1098" 219.4 19.5390517924316 77.2432665361132
"1099" 219.6 19.3450845754845 77.4210406558415
"1100" 219.8 19.4666730610432 77.150858530277
"1101" 220 19.4666730610432 77.150858530277
"1102" 220.2 19.6024077041785 77.105473589579
"1103" 220.4 19.5837681862353 77.1039078198847
"1104" 220.6 19.4982097432173 77.0145054404793
"1105" 220.8 19.5087469409364 76.6431417106415
"1106" 221 19.5187437695417 75.9052282252415
"1107" 221.2 18.9936162433946 75.6178460970533
"1108" 221.4 18.6501096777722 75.2067906143424
"1109" 221.6 17.9605343923102 74.3565994450582
"1110" 221.8 16.8102814684237 73.3881708740663
"1111" 222 15.6850174524612 73.3012534971846
"1112" 222.2 14.453683942875 73.5605262172195
"1113" 222.4 13.8550859633598 73.786329314187
"1114" 222.6 13.1501758992475 74.3979688341709
"1115" 222.8 12.8086700929196 75.1595902760165
"1116" 223 12.7921549716974 75.7917945376695
"1117" 223.2 12.812186343086 75.8015795104305
"1118" 223.4 12.8732419262052 75.7165489801132
"1119" 223.6 12.9002481835357 75.912725498954
"1120" 223.8 13.028231391656 75.8252573056415
"1121" 224 13.6324206709798 76.3014477814415
"1122" 224.2 14.3270574472083 76.5053130423915
"1123" 224.4 15.6134929961051 77.2995401878893
"1124" 224.6 17.4757609332053 78.8059915816415
"1125" 224.8 19.304452776875 79.7879188986415
"1126" 225 21.2258991611204 80.2077958830597
"1127" 225.2 22.4872717304546 80.120183114221
"1128" 225.4 23.2219227142423 79.8380838069986
"1129" 225.6 23.3273737071662 79.7175753650784
"1130" 225.8 23.663899348277 79.3148974336415
"1131" 226 23.9057762694114 78.1779554961051
"1132" 226.2 23.745536194895 76.4357625759515
"1133" 226.4 22.9227619177574 75.3259736231121
"1134" 226.6 22.6086669488469 75.0855093131648
"1135" 226.8 22.553132821664 75.0942470647608
"1136" 227 22.4653765470822 74.9754434794253
"1137" 227.2 22.2496178398042 75.1749708455796
"1138" 227.4 21.621221433441 74.9027797167736
"1139" 227.6 20.9976456717618 75.3096643484434
"1140" 227.8 19.837745133625 75.6534666282665
"1141" 228 18.6501096777722 75.834599702791
"1142" 228.2 15.8279538517279 76.246494502465
"1143" 228.4 13.0915935300281 76.4540212926685
"1144" 228.6 10.2950032430855 77.2591856367467
"1145" 228.8 8.36216508938826 77.4616694858716
"1146" 229 5.74358999094642 77.780228223704
"1147" 229.2 3.50904791201012 78.2076833502361
"1148" 229.4 3.6965196235 78.2187925216415
"1149" 229.6 3.90851077596757 78.2476087718082
"1150" 229.8 3.91906298393979 78.2688131823082
"1151" 230 4.1898372427161 78.1639141048191
"1152" 230.2 4.26664045204013 78.263236487192
"1153" 230.4 4.12970248644137 78.2892044443229
"1154" 230.6 4.28512410335713 78.4106807858915
"1155" 230.8 4.7616235177939 78.4277507456955
"1156" 231 4.67678556692762 79.2579803317731
"1157" 231.2 5.09751416391809 80.3392898167622
"1158" 231.4 5.41255215227501 81.0233670796415
"1159" 231.6 5.84670013741786 81.6849446872415
"1160" 231.8 5.85352565986469 82.2489757607652
"1161" 232 6.18199432888481 83.0755620017297
"1162" 232.2 6.91825630074771 83.8615085795779
"1163" 232.4 8.14184015887501 85.3369500156415
"1164" 232.6 9.3667522669568 87.1092531987051
"1165" 232.8 9.80016022712499 88.6200995747248
"1166" 233 10.2328007539861 90.0938061044748
"1167" 233.2 10.312621416271 91.1935662068098
"1168" 233.4 10.0707347673939 91.9487252594717
"1169" 233.6 9.87801841027138 92.6702374955874
"1170" 233.8 9.99905939248819 92.6868787948019
"1171" 234 10.2713568985 92.7262792977665
"1172" 234.2 10.6369702291486 92.5716548283113
"1173" 234.4 11.5119725435444 93.3665871157241
"1174" 234.6 13.2174094720241 94.5318520214046
"1175" 234.8 15.5802231112198 95.9881447657622
"1176" 235 17.8596119929861 97.8769121636415
"1177" 235.2 20.5746986334054 99.7651684645545
"1178" 235.4 22.99618400348 101.334697702112
"1179" 235.6 25.2722686608834 103.191776409936
"1180" 235.8 27.3224940024866 105.700193818121
"1181" 236 29.8546314783333 107.015279090316
"1182" 236.2 33.0777756344802 108.007812904957
"1183" 236.4 36.3438335270972 109.076103124642
"1184" 236.6 38.4185599560972 110.619131765642
"1185" 236.8 38.8451126706667 112.091614964016
"1186" 237 39.0761479397099 114.522778442192
"1187" 237.2 38.8197276420542 117.820106485557
"1188" 237.4 37.8425242278425 119.987025495617
"1189" 237.6 37.7975897956537 120.033622632805
"1190" 237.8 37.6294464161619 120.211948248978
"1191" 238 37.5038921540651 120.084144345724
"1192" 238.2 37.3391796518277 120.105504681153
"1193" 238.4 36.1978601987593 120.276561227782
"1194" 238.6 34.7184056033706 119.838214745995
"1195" 238.8 32.6779024902697 118.996161630378
"1196" 239 30.101415507388 117.883323112824
"1197" 239.2 27.7087646142678 116.469568431891
"1198" 239.4 25.2447321345661 114.73660658352
"1199" 239.6 23.8261727986061 112.762627643347
"1200" 239.8 22.4181658369861 110.736571577642
"1201" 240 20.6889472467371 108.425628303866
"1202" 240.2 19.7688310984833 107.272912677891
"1203" 240.4 19.613993788406 106.857737826288
"1204" 240.6 18.9390499958016 106.206369736917
"1205" 240.8 17.587689710625 105.278637870367
"1206" 241 15.8774061941533 104.670578351007
"1207" 241.2 14.5512676643062 104.676150535146
"1208" 241.4 14.7081663176614 104.704605656603
"1209" 241.6 14.4981743332444 104.839276753885
"1210" 241.8 16.922900608375 105.523548811642
"1211" 242 18.5177394891422 106.721232411607
"1212" 242.2 19.9914099128491 109.241632514831
"1213" 242.4 22.8643490761031 111.945137128326
"1214" 242.6 25.9884992133919 114.518891021887
"1215" 242.8 29.4202633776006 115.852536170597
"1216" 243 32.8793832879319 117.721773837324
"1217" 243.2 36.006350705313 119.16937556217
"1218" 243.4 39.5055594926449 120.604951217703
"1219" 243.6 42.3395277009723 121.229824553677
"1220" 243.8 44.5357800404734 122.354984162625
"1221" 244 46.1943708272531 122.484226198465
"1222" 244.2 48.9006131390536 122.174312156767
"1223" 244.4 51.7297863969651 121.031423085425
"1224" 244.6 54.5561830616626 120.034120981057
"1225" 244.8 57.7916020847917 118.977747273891
"1226" 245 60.7456649376469 117.693764417036
"1227" 245.2 62.4200188229526 115.934183180573
"1228" 245.4 63.1467611371865 113.848539419256
"1229" 245.6 62.6774679944255 110.877565194953
"1230" 245.8 61.4954270830417 108.302442608747
"1231" 246 59.1928242276294 106.718807950878
"1232" 246.2 56.2746508900822 105.685160805182
"1233" 246.4 53.3246858363399 106.196509839615
"1234" 246.6 50.9055981954402 107.733970316633
"1235" 246.8 48.13423879028 109.744102716451
"1236" 247 45.7733348710733 111.561022783096
"1237" 247.2 44.251430903155 113.096067889402
"1238" 247.4 42.1529638479086 114.472166419289
"1239" 247.6 39.768603855252 115.093690212879
"1240" 247.8 37.82576938055 115.793905037316
"1241" 248 37.1221935175946 115.379438080866
"1242" 248.2 36.5493927449818 114.67644289737
"1243" 248.4 36.120755233508 114.659342627247
"1244" 248.6 33.6974889464876 114.745748102614
"1245" 248.8 31.1810440204417 115.609426665967
"1246" 249 29.4824699285692 116.188491077832
"1247" 249.2 29.5190712648166 116.973930481642
"1248" 249.4 29.5211728390094 116.989967430759
"1249" 249.6 29.50640861525 116.958027173766
"1250" 249.8 29.645560122988 116.924146213511
"1251" 250 29.9188604136353 117.040172359071
"1252" 250.2 30.1668809051477 117.980176143551
"1253" 250.4 30.737625166866 118.705119138891
"1254" 250.6 31.1615978086071 119.816078789016
"1255" 250.8 31.2040965363195 119.981694555642
"1256" 251 31.0065196764141 119.95434866705
"1257" 251.2 31.1648310952955 114.773031574978
"1258" 251.4 35.252085856125 110.997820789058
"1259" 251.6 39.6265830460254 106.790183952128
"1260" 251.8 42.0419960446365 102.140958997201
"1261" 252 42.6073692878283 97.9399003909499
"1262" 252.2 41.4537205995417 93.6955918320931
"1263" 252.4 39.2063623745653 91.350746013022
"1264" 252.6 36.6372770485867 91.0334862418577
"1265" 252.8 32.8907475886323 90.7381045193114
"1266" 253 29.2458608366663 92.8816636577198
"1267" 253.2 26.5100286785953 95.2731930172262
"1268" 253.4 24.6762067146678 96.6795903566145
"1269" 253.6 23.0552408985178 98.070577171079
"1270" 253.8 21.4128207635473 100.465495059936
"1271" 254 20.287796431297 103.135426396064
"1272" 254.2 20.5426094345036 105.690760734442
"1273" 254.4 22.1454031132821 107.685272784739
"1274" 254.6 23.3251798935905 108.043948914866
"1275" 254.8 25.2472845735031 109.308798950484
"1276" 255 28.3319478679417 111.671767636116
"1277" 255.2 31.6907156655 114.327620051241
"1278" 255.4 35.1535985817176 115.666325167475
"1279" 255.6 38.4993249325 114.852673877392
"1280" 255.8 40.8739298328554 113.752107403906
"1281" 256 41.8688805489369 111.674329053845
"1282" 256.2 42.8958536071594 107.978202496862
"1283" 256.4 43.0005100983162 104.318639367936
"1284" 256.6 41.5528746039989 101.618934885234
"1285" 256.8 38.9575625043185 99.9908571467459
"1286" 257 35.5093343436808 99.8947042301755
"1287" 257.2 31.8083585246498 100.62017215656
"1288" 257.4 28.9178348302447 102.242389022171
"1289" 257.6 27.421095583858 103.094385920633
"1290" 257.8 27.2258483166047 102.948072574155
"1291" 258 25.8199790885582 102.651505884513
"1292" 258.2 23.030193899375 102.066414345892
"1293" 258.4 19.6853575796294 102.192224319931
"1294" 258.6 17.3376023816833 103.214388508191
"1295" 258.8 16.5194748721808 103.605688741294
"1296" 259 16.6627310437489 103.737032679936
"1297" 259.2 16.8595873605417 103.658676709247
"1298" 259.4 16.8595873605417 103.658676709247
"1299" 259.6 16.8999768462284 103.381537757857
"1300" 259.8 16.5852299532639 103.000223962141
"1301" 260 15.3471042178565 101.989480394975
"1302" 260.2 13.675835469494 100.240621395641
"1303" 260.4 11.7914137675881 98.1120859219612
"1304" 260.6 10.7057657898839 96.741515012954
"1305" 260.8 10.6095823450677 95.4878320329809
"1306" 261 10.4545889797295 95.2529034349142
"1307" 261.2 10.6408194622454 95.2429437875582
"1308" 261.4 11.096039444875 95.3905766456093
"1309" 261.6 11.7599930350568 94.2350917309142
"1310" 261.8 13.0560141322146 91.1745642346132
"1311" 262 13.6386027134866 87.4771543996997
"1312" 262.2 13.3290902140334 84.7276906169187
"1313" 262.4 13.0695685843007 82.6567965063049
"1314" 262.6 12.5404727083477 80.1626883189051
"1315" 262.8 10.7138358898233 76.864691241038
"1316" 263 7.69249552951533 75.2804793306152
"1317" 263.2 4.33986274937995 75.3141920228692
"1318" 263.4 2.93409517492905 75.9313612284523
"1319" 263.6 3.4063777803885 75.9795009712091
"1320" 263.8 3.33702877330227 75.9780942904142
"1321" 264 3.39457551292171 75.8667035766321
"1322" 264.2 3.34819803913625 75.9863780773172
"1323" 264.4 3.38242141634346 76.0173250548037
"1324" 264.6 3.47482453480291 76.1307973055874
"1325" 264.8 3.48466375574999 76.9379645720165
"1326" 265 3.71550636480569 78.934477712592
"1327" 265.2 4.39609791327304 81.2887604227094
"1328" 265.4 6.03302198104165 84.1461549628257
"1329" 265.6 7.84378086907498 87.157830575487
"1330" 265.8 9.1597670552328 90.417448957091
"1331" 266 10.4580424296113 92.9107799115051
"1332" 266.2 10.8814838545943 93.986117456431
"1333" 266.4 11.577929580761 96.3431550867467
"1334" 266.6 12.8424709462888 99.4890660579691
"1335" 266.8 14.5564382303422 101.797481989519
"1336" 267 15.8978809581078 104.039605669926
"1337" 267.2 16.8861895655137 104.625479661053
"1338" 267.4 16.9637287775385 104.542597110941
"1339" 267.6 17.1025733387128 104.560753956506
"1340" 267.8 17.6648019996528 104.955923053642
"1341" 268 19.6590596160912 106.173435338858
"1342" 268.2 21.7487147994237 107.705538946987
"1343" 268.4 22.526123041625 108.697849063492
"1344" 268.6 22.9563778519011 108.782758898581
"1345" 268.8 23.2136399764306 108.942352227642
"1346" 269 23.3537176383036 109.006373236266
"1347" 269.2 24.0976056364316 108.501368195632
"1348" 269.4 26.0699987821908 108.376100034694
"1349" 269.6 28.1615993935825 107.464352497217
"1350" 269.8 30.4976031776137 105.619828297155
"1351" 270 33.0341611521582 103.192940153146
"1352" 270.2 34.2358194715105 100.433301259277
"1353" 270.4 34.1348948193568 97.1855890683051
"1354" 270.6 33.133527178625 94.0548171710165
"1355" 270.8 30.9260444567543 92.016704916426
"1356" 271 29.2911435726167 91.5286378816415
"1357" 271.2 27.2029726907873 90.4271245572468
"1358" 271.4 24.520490348375 91.2215817065165
"1359" 271.6 22.7437973494414 93.167945227907
"1360" 271.8 21.6075206538131 95.555974679438
"1361" 272 20.619420231875 97.3745307456415
"1362" 272.2 18.6925058853166 99.2353808778665
"1363" 272.4 15.9288826173917 101.455482657216
"1364" 272.6 15.296158611625 102.52244071265
"1365" 272.8 15.5478667387639 102.545144690642
"1366" 273 15.513515788959 102.502187597877
"1367" 273.2 15.4806462848496 102.502459410574
"1368" 273.4 15.6306319963482 102.630282728954
"1369" 273.6 16.5286860463939 103.795189314283
"1370" 273.8 17.7909723286684 105.791670696476
"1371" 274 19.693401004944 107.520784924771
"1372" 274.2 20.6926056077489 107.280649422263
"1373" 274.4 21.2315337372434 107.122584567663
"1374" 274.6 21.5322304234096 107.40171372583
"1375" 274.8 22.4884934697995 107.763214660302
"1376" 275 24.9207205221786 108.539497555079
"1377" 275.2 27.0950517455641 109.603348667171
"1378" 275.4 28.8730078604428 110.520961150667
"1379" 275.6 29.6954524165637 110.409765140632
"1380" 275.8 29.6931212271857 110.240809609671
"1381" 276 29.7092181077255 110.421173120959
"1382" 276.2 29.7115958152236 110.600935179073
"1383" 276.4 29.948936294959 111.454012595347
"1384" 276.6 30.7984117835359 113.120628128346
"1385" 276.8 32.5095211249794 115.633074193328
"1386" 277 34.3509937658986 117.223374491775
"1387" 277.2 36.109853737771 117.94797628237
"1388" 277.4 38.3674090261537 119.501774303871
"1389" 277.6 40.4935183017559 120.948242849641
"1390" 277.8 41.2896922245098 120.920163468781
"1391" 278 41.0909742674213 120.790724371642
"1392" 278.2 41.2012699650357 120.814579333454
"1393" 278.4 41.2482870690302 120.942079991417
"1394" 278.6 41.3092320831631 120.975094923955
"1395" 278.8 41.683027355086 120.958803368632
"1396" 279 43.1746642398199 121.333479466091
"1397" 279.2 44.2598885973939 121.049978296245
"1398" 279.4 44.920018800275 120.521731278442
"1399" 279.6 46.061064222338 119.532596015308
"1400" 279.8 47.6592212440357 118.814170392891
"1401" 280 50.3350282149659 117.761577948032
"1402" 280.2 53.029038886662 116.829033676558
"1403" 280.4 55.7520110295893 115.905228192442
"1404" 280.6 58.4778828399759 115.54876065299
"1405" 280.8 60.7100005761363 116.097099452858
"1406" 281 62.242523407475 117.231564069217
"1407" 281.2 64.4340350686853 119.027102367297
"1408" 281.4 66.2529654202321 120.596855475642
"1409" 281.6 67.2118621882648 121.059193772379
"1410" 281.8 69.0307766811038 121.337366886396
"1411" 282 71.2002834168573 121.652036267172
"1412" 282.2 73.9119911958656 121.345239710377
"1413" 282.4 75.16792295265 119.823803252841
"1414" 282.6 75.3204123127618 117.787699744981
"1415" 282.8 74.4554570561982 116.075634545914
"1416" 283 72.9848546398576 113.920495369642
"1417" 283.2 70.4938889368666 111.264776595759
"1418" 283.4 67.6807651213709 109.103764567964
"1419" 283.6 64.5280735687099 107.887159706825
"1420" 283.8 61.4750971410768 108.268839095825
"1421" 284 58.9634292138078 109.58410432823
"1422" 284.2 57.266714836625 111.867429623972
"1423" 284.4 55.7852270931078 114.96024267071
"1424" 284.6 55.5344567848219 118.41958338865
"1425" 284.8 56.3237344179188 120.482702408589
"1426" 285 56.6369683808838 120.753895658668
"1427" 285.2 57.533243186375 121.729532546198
"1428" 285.4 59.7697352254306 123.364613584642
"1429" 285.6 61.7053604837522 123.911120779957
"1430" 285.8 64.042567745875 124.428096326642
"1431" 286 66.6260023574663 124.680535188233
"1432" 286.2 69.5042869119086 125.454269175053
"1433" 286.4 72.7536236477707 126.117641061598
"1434" 286.6 73.7691524130178 126.458182189818
"1435" 286.8 73.9132280718042 126.478760575854
"1436" 287 75.5420728523461 127.134172729319
"1437" 287.2 76.3961692260303 127.601663371467
"1438" 287.4 76.1614472164713 128.063642637265
"1439" 287.6 75.6257928494811 128.10431832046
"1440" 287.8 75.0738342446585 128.215765681363
"1441" 288 75.1744208912434 128.327887884947
"1442" 288.2 75.09147690737 128.375185101572
"1443" 288.4 75.234401862875 128.408572795394
"1444" 288.6 75.994160836875 128.386973950544
"1445" 288.8 76.7358303114941 128.158954100242
"1446" 289 77.2604257935417 127.881925651484
"1447" 289.2 77.4398133290694 127.735168810391
"1448" 289.4 78.2947394123516 127.739429509698
"1449" 289.6 78.609484997375 127.837113091642
"1450" 289.8 78.6959567801301 127.949160259213
"1451" 290 78.9789282347321 128.023159324427
"1452" 290.2 79.0099388050995 128.007580573856
"1453" 290.4 79.1353148745417 128.108298033867
"1454" 290.6 79.2298402320279 128.217756247006
"1455" 290.8 78.8955592375851 128.346869956772
"1456" 291 75.2276783321316 125.411409364137
"1457" 291.2 73.5636697501468 126.278755197942
"1458" 291.4 73.0839536364663 125.453850819859
"1459" 291.6 71.3659043347099 125.286837541146
"1460" 291.8 69.346269814375 124.607518261642
"1461" 292 67.9824682326678 124.48716890475
"1462" 292.2 66.6644600414713 124.257353684577
"1463" 292.4 63.9433303779839 123.946192587632
"1464" 292.6 61.707388825788 123.133903924981
"1465" 292.8 60.4224636352467 122.523481243827
"1466" 293 58.6869908144713 122.348956739577
"1467" 293.2 57.0786739841891 123.282680713046
"1468" 293.4 56.0780858517639 123.654950897642
"1469" 293.6 54.8986513431961 123.217364890697
"1470" 293.8 52.6674100738278 122.295837433925
"1471" 294 50.5146076088204 121.561022774896
"1472" 294.2 48.1932556277099 121.533073275018
"1473" 294.4 46.059657261275 121.248739638442
"1474" 294.6 45.0146667402563 120.716329236497
"1475" 294.8 44.8104252491582 120.067897918137
"1476" 295 44.4305457621582 119.716617772509
"1477" 295.2 44.1390413324065 119.408426043912
"1478" 295.4 42.656344071491 118.940260905329
"1479" 295.6 40.3149624673491 118.602648564012
"1480" 295.8 38.006212136875 118.309808343141
"1481" 296 35.751787143931 118.011955735838
"1482" 296.2 33.0361221819583 118.087162032891
"1483" 296.4 32.2852919993194 118.428879263642
"1484" 296.6 32.5952457854604 118.5720189803
"1485" 296.8 32.6062723216684 118.62682304227
"1486" 297 32.592929447125 118.592887223317
"1487" 297.2 32.5779342042171 118.19932220422
"1488" 297.4 32.4346463275417 117.664588423642
"1489" 297.6 30.9976098583704 116.763831735403
"1490" 297.8 28.9199889600132 115.279646364617
"1491" 298 28.2657124702084 114.187997163642
"1492" 298.2 27.9478101448042 113.332776664456
"1493" 298.4 26.6224901764416 111.833981376441
"1494" 298.6 25.579170885916 109.822134717264
"1495" 298.8 25.4017423114606 108.841752508804
"1496" 299 24.3641682585918 107.431945756641
"1497" 299.2 22.4863493346528 106.228187683642
"1498" 299.4 19.8694879566538 105.787008920863
"1499" 299.6 18.3813664959643 106.368696030141
"1500" 299.8 19.0970323152232 106.709481198891
"1501" 300 19.1366231056272 106.729385465385
"1502" 300.2 19.1097289826538 106.749651627633
"1503" 300.4 19.1699843535106 106.649179552082
"1504" 300.6 19.139877294507 106.735762551105
"1505" 300.8 19.2676189546061 106.716697825994
"1506" 301 19.5803458485146 106.678902637804
"1507" 301.2 19.7476008305172 106.969728514917
"1508" 301.4 20.5017652490592 107.582608673352
"1509" 301.6 21.8048653669831 108.621685113344
"1510" 301.8 23.6533741280489 110.419001844468
"1511" 302 26.4852768753996 111.902600239273
"1512" 302.2 29.3140543834852 113.490297414243
"1513" 302.4 29.9052820766 114.181309618792
"1514" 302.6 30.7916413837676 114.857344779005
"1515" 302.8 32.1212457507667 116.550902492167
"1516" 303 34.1765327557368 118.329978392154
"1517" 303.2 36.6781781579319 120.393529560324
"1518" 303.4 39.1967006079458 122.663057122405
"1519" 303.6 41.075638391835 123.807518262297
"1520" 303.8 42.950489767675 124.898181796342
"1521" 304 43.1031778522136 124.820898077539
"1522" 304.2 43.7785272686067 125.445351066763
"1523" 304.4 44.5830822118054 126.363243451042
"1524" 304.6 44.3136451285731 126.559124194075
"1525" 304.8 43.9092414201593 126.878884821671
"1526" 305 43.9827319868057 126.7917824878
"1527" 305.2 44.2824819220924 127.055244778055
"1528" 305.4 44.1074473122287 127.418912785495
"1529" 305.6 42.7563866070608 123.242930003624
"1530" 305.8 42.4059639002438 123.071415146896
"1531" 306 42.4001515365083 122.307899942916
"1532" 306.2 40.876753099125 120.969251827787
"1533" 306.4 39.8177035748833 119.547900576055
"1534" 306.6 38.6008061165272 118.311467818746
"1535" 306.8 36.9785024532946 117.423766904391
"1536" 307 35.9622587908927 117.467073763004
"1537" 307.2 35.838279202444 116.855478257469
"1538" 307.4 35.8153554402974 116.526444301435
"1539" 307.6 35.9619454059852 116.346423689557
"1540" 307.8 35.7635902530943 115.815500055378
"1541" 308 35.3044830267457 115.52618107509
"1542" 308.2 34.346480293366 115.085980646766
"1543" 308.4 32.2945727703883 114.683854147641
"1544" 308.6 30.408622396875 114.302174758641
"1545" 308.8 27.5940607431932 114.486074827887
"1546" 309 25.4202049228487 115.755234888694
"1547" 309.2 25.2475010907371 115.572245828935
"1548" 309.4 24.9214742513195 115.616848209642
"1549" 309.6 24.7417962880493 115.685324838045
"1550" 309.8 24.7239972164107 115.631236916766
"1551" 310 24.8545223110819 115.62160092234
"1552" 310.2 25.297836335662 115.192759999641
"1553" 310.4 25.2049283896078 114.187012874029
"1554" 310.6 24.6556726883435 112.67230061102
"1555" 310.8 23.7745451739023 110.880939508151
"1556" 311 22.3145235028136 109.454176905378
"1557" 311.2 20.2493674436538 108.269613796217
"1558" 311.4 17.9102450408029 106.861145949669
"1559" 311.6 15.961142224621 104.796540451641
"1560" 311.8 14.7741040319098 102.559725382276
"1561" 312 14.4023488770642 100.826485339804
"1562" 312.2 14.095720580125 99.0570191633915
"1563" 312.4 13.4113699785444 96.8837153697324
"1564" 312.6 11.9012705302221 94.6094109113109
"1565" 312.8 10.216566587875 93.3815771376415
"1566" 313 8.98764021326387 93.5430568791415
"1567" 313.2 8.89141182129702 93.8420585207791
"1568" 313.4 9.37103710292129 93.8787933787248
"1569" 313.6 9.21201347751533 93.7818855026678
"1570" 313.8 9.21396688080602 93.2801953075984
"1571" 314 9.37320871673587 92.3572693667459
"1572" 314.2 8.85764410496743 91.1127463345238
"1573" 314.4 8.71861013428274 89.5448932255444
"1574" 314.6 8.57821454394167 87.7700046604415
"1575" 314.8 8.08206891092043 85.4229242618506
"1576" 315 7.25614428210509 83.0585079599689
"1577" 315.2 6.48657506552044 82.0641456386506
"1578" 315.4 5.92465892225001 81.3125975690165
"1579" 315.6 5.09306376320833 80.2413670616415
"1580" 315.8 3.4032610085357 79.818123532829
"1581" 316 2.69833064332453 80.0280659555956
"1582" 316.2 2.65650904842545 80.0315676013663
"1583" 316.4 3.1565471267759 80.0266779158307
"1584" 316.6 4.30547479016071 79.845386346329
"1585" 316.8 4.68582617714455 78.3479763148415
"1586" 317 4.37090129726751 76.3197249075013
"1587" 317.2 4.11696316503289 72.9468781540099
"1588" 317.4 3.06439988403387 70.2663611399032
"1589" 317.6 2.53270385082739 68.2680054034415
"1590" 317.8 3.07880194534668 67.5248451124245
"1591" 318 4.07754709796072 65.7780017704415
"1592" 318.2 4.74647219739925 63.420236017292
"1593" 318.4 4.91369154293158 60.708627344717
"1594" 318.6 4.32576648946629 57.7306514064241
"1595" 318.8 3.11249549765279 56.1368456486415
"1596" 319 2.89549881063425 55.8239446680582
"1597" 319.2 3.01114575034228 55.8160508143051
"1598" 319.4 3.01026663448453 55.8543376564415
"1599" 319.6 2.9670309399245 56.0526093918494
"1600" 319.8 3.01750243423692 56.5050101386415
"1601" 320 2.97919327012733 56.5901108835854
"1602" 320.2 2.49747693098026 56.708763797431
"1603" 320.4 1.79346950112501 57.1126563087665
"1604" 320.6 1.84892077422738 57.3119894182415
"1605" 320.8 1.95053505824999 57.9787749222665
"1606" 321 1.92841217811085 59.117096307566
"1607" 321.2 1.91378455057908 61.0812681189986
"1608" 321.4 2.10760061537499 63.7296557161415
"1609" 321.6 2.50237733715932 65.9299251350827
"1610" 321.8 2.81019325880702 66.2587448714085
"1611" 322 2.71303354778124 66.5087587672977
"1612" 322.2 2.56941489368871 66.7419293254062
"1613" 322.4 2.44278839802205 67.0824472116709
"1614" 322.6 2.19891779975 68.7391976967665
"1615" 322.8 2.15001434450606 70.9315381678066
"1616" 323 1.88312637305682 72.6567125366415
"1617" 323.2 1.75542067430206 73.0768249196727
"1618" 323.4 1.56057415409499 73.0578999833015
"1619" 323.6 1.55696721755177 73.0345365782779
"1620" 323.8 1.68573444823289 72.9924118355047
"1621" 324 2.11827138748172 73.4324604084168
"1622" 324.2 3.00114323479674 74.6639404731893
"1623" 324.4 4.39805046346322 76.8751429078768
"1624" 324.6 5.40219180262954 80.0169561885597
"1625" 324.8 6.08942832911134 83.0322233616597
"1626" 325 6.36767771958928 85.6398701656415
"1627" 325.2 6.74958593549181 87.5667820431742
"1628" 325.4 6.64350109547133 89.0553087523112
"1629" 325.6 6.14164195668234 90.4349571859443
"1630" 325.8 6.42355815332053 90.3735223710376
"1631" 326 7.04955134903239 90.9596528665582
"1632" 326.2 8.609384142875 91.9396772236415
"1633" 326.4 10.8432590664287 93.2782646124845
"1634" 326.6 12.9184684954122 94.3160540255506
"1635" 326.8 15.5310470781373 96.1724037811415
"1636" 327 18.0258280265137 98.2010778445238
"1637" 327.2 19.1183302562173 100.633926368777
"1638" 327.4 19.582057017375 103.996831255641
"1639" 327.6 19.7821721042768 106.985517185579
"1640" 327.8 20.8483219740417 109.197212930766
"1641" 328 22.7408028357489 111.053088867406
"1642" 328.2 24.560393655833 112.150016187053
"1643" 328.4 26.7499470097848 113.942395006715
"1644" 328.6 28.4244584647758 116.071779198551
"1645" 328.8 28.6464923395305 117.618615836171
"1646" 329 28.7546338340077 118.466871100562
"1647" 329.2 28.7740950629025 118.234522959073
"1648" 329.4 29.0822098547667 118.109426663916
"1649" 329.6 30.497465180125 118.996215631424
"1650" 329.8 33.2083641278356 119.877098117657
"1651" 330 36.2462200182053 120.272480797586
"1652" 330.2 39.1260307985533 120.289562739128
"1653" 330.4 42.5071057015982 121.012234731329
"1654" 330.6 45.4061410055904 121.945071792032
"1655" 330.8 48.0992703768425 123.434552334471
"1656" 331 50.4480502110981 124.888257646939
"1657" 331.2 51.5763515891528 126.194819847641
"1658" 331.4 51.2646845894018 127.085026438454
"1659" 331.6 51.3130586329526 127.838823380166
"1660" 331.8 51.1220512669803 127.881925651484
"1661" 332 51.2282311746905 128.150095891583
"1662" 332.2 51.236245809125 128.178422545267
"1663" 332.4 51.6197115710023 128.230002644514
"1664" 332.6 51.7971942274285 128.287998084141
"1665" 332.8 52.061753155875 128.615151846141
"1666" 333 53.042087315875 128.596683488609
"1667" 333.2 56.2263579022454 127.240399232058
"1668" 333.4 56.5131615035417 126.871496859642
"1669" 333.6 57.657670214375 127.345333878892
"1670" 333.8 58.481716486175 126.684490270116
"1671" 334 58.5573501498029 125.604698647317
"1672" 334.2 57.8296481190401 124.309878371137
"1673" 334.4 56.4791128542644 122.871383695748
"1674" 334.6 55.152452662107 122.757136583769
"1675" 334.8 53.5156555561204 122.626255251469
"1676" 335 50.8407119476607 122.504873770454
"1677" 335.2 48.7038898332857 122.348112592829
"1678" 335.4 47.7599697058657 121.695445886308
"1679" 335.6 47.1073585018918 121.246173726583
"1680" 335.8 45.7003286317684 120.524800207174
"1681" 336 43.3110778933883 119.490312294075
"1682" 336.2 42.4239485848319 118.661874676098
"1683" 336.4 41.0737389944 117.886780353666
"1684" 336.6 38.8359489111118 117.104505009457
"1685" 336.8 36.7037681814464 117.403319794266
"1686" 337 35.6036409954101 117.807598620773
"1687" 337.2 35.5247975061961 117.387124682577
"1688" 337.4 34.7260353491272 116.668586970441
"1689" 337.6 32.5840006557639 115.580963822642
"1690" 337.8 30.2573429551493 114.275153208978
"1691" 338 27.3662542246732 112.993081415668
"1692" 338.2 24.5784380667309 111.410468201303
"1693" 338.4 21.9457516031528 110.591402921141
"1694" 338.6 21.595418298475 110.775457204281
"1695" 338.8 21.8486712898083 110.834344881442
"1696" 339 21.9021621085385 110.620930558193
"1697" 339.2 21.8056619455905 110.38009000271
"1698" 339.4 21.3148406422873 109.350386896089
"1699" 339.6 20.0357147518502 108.141680157675
"1700" 339.8 18.9428684892489 106.781431319737
"1701" 340 17.6810898324287 104.46052439765
"1702" 340.2 17.4110635005479 102.559291126978
"1703" 340.4 17.2371645476204 101.050960335087
"1704" 340.6 16.6017297693659 99.3576917729779
"1705" 340.8 14.9301994397259 97.4379722815099
"1706" 341 11.7879209341011 96.0645378668589
"1707" 341.2 9.95458949684021 96.1275979398241
"1708" 341.4 9.75393595326436 96.505106611376
"1709" 341.6 9.83588283943462 96.4227714537424
"1710" 341.8 9.75139191460472 96.3598049225875
"1711" 342 10.0979783686323 95.8815122079716
"1712" 342.2 9.82906410113587 94.9659650167806
"1713" 342.4 9.20201664891008 93.2629354562204
"1714" 342.6 8.59369111563425 91.0161979612248
"1715" 342.8 8.53537455194974 88.9543828125293
"1716" 343 8.87705307371499 88.0235488259915
"1717" 343.2 8.59317949342954 86.4152906732506
"1718" 343.4 7.98508183713666 83.8177629979499
"1719" 343.6 6.84609737426972 81.1529850175099
"1720" 343.8 5.00581911533188 78.7928302234001
"1721" 344 3.79085972156464 78.4210218530812
"1722" 344.2 3.38037441060397 78.5206238141648
"1723" 344.4 3.38037441060397 78.5206238141648
"1724" 344.6 3.58984066979087 78.6098012415013
"1725" 344.8 3.6643964569591 78.5562947850994
"1726" 345 3.93313259456943 78.5515386556415
"1727" 345.2 4.37119443928785 78.4663319418892
"1728" 345.4 4.67639734057401 78.3316715642435
"1729" 345.6 4.93184483881892 78.1139747455106
"1730" 345.8 5.475378375125 77.5802135438915
"1731" 346 6.19668075374291 76.2602620719906
"1732" 346.2 6.98995649829406 74.3894157946415
"1733" 346.4 7.78544223357142 73.6533198301415
"1734" 346.6 7.59810179897779 73.9868434083798
"1735" 346.8 7.80931032303239 73.5402296408082
"1736" 347 8.64293475283795 72.7662686575582
"1737" 347.2 9.82490027774893 71.3648471910533
"1738" 347.4 10.7252371260231 69.9284117189748
"1739" 347.6 10.9262315635893 68.7369257956415
"1740" 347.8 10.7246628562015 67.0946658395701
"1741" 348 10.2817931481428 64.871286031454
"1742" 348.2 9.96296572155355 62.9117713111415
"1743" 348.4 9.48711139061573 61.5491355030582
"1744" 348.6 8.51173563371667 60.2213859989165
"1745" 348.8 6.22756632438407 58.6567896550688
"1746" 349 3.74415214270328 58.4960216700051
"1747" 349.2 2.89549881063425 58.9374589431415
"1748" 349.4 2.88333582948246 58.9586633536415
"1749" 349.6 2.81019325880702 59.0475983569036
"1750" 349.8 2.82352734087501 59.0577531950165
"1751" 350 2.78747838883761 59.1691220821555
"1752" 350.2 2.70479854764075 59.6635667297226
"1753" 350.4 2.46956125864857 59.6103989141038
"1754" 350.6 2.34502529474999 59.4871425076415
"1755" 350.8 2.60904153821499 58.9128618269615
"1756" 351 2.59920936325735 58.3187890838474
"1757" 351.2 2.59262531752678 57.5478127550165
"1758" 351.4 3.00354280169575 56.6181765343019
"1759" 351.6 3.75566364230936 54.9336807060052
"1760" 351.8 5.04521237649634 53.733731911991
"1761" 352 5.99692751265069 52.1740446818845
"1762" 352.2 6.70836329126387 50.0316065331415
"1763" 352.4 7.31840037101649 48.9665850095377
"1764" 352.6 7.86462381437941 48.5654998142344
"1765" 352.8 8.11339445188385 48.0419572894999
"1766" 353 8.99945094145299 46.4682928897608
"1767" 353.2 9.68950725728785 44.4128268223938
"1768" 353.4 10.3383228337083 42.0674794129945
"1769" 353.6 10.2967169851321 39.4748393056415
"1770" 353.8 10.1829175890265 36.7441518443688
"1771" 354 9.5825209376979 34.205164646204
"1772" 354.2 8.63653947527904 33.7832450690961
"1773" 354.4 8.31359101014029 33.7522449290701
"1774" 354.6 8.13568826434867 33.6874701240626
"1775" 354.8 8.0392605217604 33.743968717829
"1776" 355 8.11134815991847 33.7221881005219
"1777" 355.2 8.25165147616972 33.5709574684731
"1778" 355.4 8.16287963815499 33.4662969623315
"1779" 355.6 8.19910249024875 33.4439745010961
"1780" 355.8 8.49406919520833 33.6529094549964
"1781" 356 8.75980845022726 33.6680665666074
"1782" 356.2 9.10582494255277 33.3352537054415
"1783" 356.4 9.80343505028879 33.1492398422967
"1784" 356.6 10.4577817918844 33.0044649016415
"1785" 356.8 11.8506836319533 31.9158489051893
"1786" 357 13.116800363625 31.6392270871415
"1787" 357.2 13.6252233595239 31.8228829633543
"1788" 357.4 14.0346416221637 32.4260435595487
"1789" 357.6 14.3408484516869 33.0913819902257
"1790" 357.8 13.9054042709162 33.5474726921776
"1791" 358 13.4340074251382 34.0008489908205
"1792" 358.2 12.2377202687083 35.1602466358082
"1793" 358.4 10.0308013442321 36.572485618454
"1794" 358.6 7.46812226526387 38.1041256268915
"1795" 358.8 5.33657625487499 39.9485673337705
"1796" 359 3.89551167919021 42.2228518837937
"1797" 359.2 4.09744554727976 43.2098447551415
"1798" 359.4 3.80349118233928 43.6869439913915
"1799" 359.6 3.69043181120831 43.9641159286415
"1800" 359.8 3.9556629845642 43.8410648514929
"1801" 360 4.42775064673574 44.4161954942744
"1802" 360.2 4.67630952747023 44.9455772146415
"1803" 360.4 5.32506475526894 46.9454009685506
"1804" 360.6 5.89522255928675 49.5551309560239
"1805" 360.8 6.53492336386589 52.591557182596
"1806" 361 7.40638691768807 55.6662327363798
"1807" 361.2 8.14184015887501 58.7898436238915
"1808" 361.4 8.30654315323863 61.5783718872324
"1809" 361.6 7.1308284747232 64.9292195101415
"1810" 361.8 5.43872872196743 67.9650139781121
"1811" 362 3.80418103612924 70.9136381141839
"1812" 362.2 3.10700319098712 73.6907743496228
"1813" 362.4 2.96232946112499 76.4134272635582
"1814" 362.6 4.11822402629842 79.3974227069388
"1815" 362.8 5.69646208466446 82.2310618881941
"1816" 363 7.45842564172184 85.6521507122631
"1817" 363.2 8.33655911950115 88.7902963462303
"1818" 363.4 9.08158287892808 91.2460375080751
"1819" 363.6 10.6445287232295 94.6179277241233
"1820" 363.8 12.4951249484242 97.7429206112891
"1821" 364 14.2575166668012 100.101824376092
"1822" 364.2 15.4426805383405 102.947212935891
"1823" 364.4 16.9732265233195 105.993308059642
"1824" 364.6 18.531894303313 108.860877684055
"1825" 364.8 20.3269511418837 110.302838552163
"1826" 365 23.570791630875 111.630419035642
"1827" 365.2 26.4883906416865 113.845410899674
"1828" 365.4 28.3676335167204 116.508975589587
"1829" 365.6 28.9014582533303 117.541794938446
"1830" 365.8 30.012368794056 119.260716476081
"1831" 366 30.633246789188 120.143528885946
"1832" 366.2 30.028742909875 118.688017919514
"1833" 366.4 29.9625253846181 118.749264887357
"1834" 366.6 29.9230373134924 118.603535525111
"1835" 366.8 30.1564899939989 118.747219678323
"1836" 367 30.7585113980592 118.383465769089
"1837" 367.2 32.979021916389 117.665947317772
"1838" 367.4 35.5387066402354 116.25183434029
"1839" 367.6 37.6363294784802 114.693898342089
"1840" 367.8 39.4786653696714 113.103093492314
"1841" 368 40.4394942563074 111.00116382675
"1842" 368.2 40.3238607242286 109.961053627187
"1843" 368.4 40.5908127587068 108.505641981772
"1844" 368.6 40.353867366535 105.668586979461
"1845" 368.8 39.4211760976273 103.201957665706
"1846" 369 37.5463580210329 101.06392647701
"1847" 369.2 36.0871657628922 98.6928038843656
"1848" 369.4 34.7117950731439 96.8539741186415
"1849" 369.6 32.6946228496184 95.2114499212256
"1850" 369.8 29.5855501750417 94.5184597621415
"1851" 370 27.9979852784357 94.5083529870434
"1852" 370.2 25.2455646735619 95.4007476251198
"1853" 370.4 22.9761976512228 96.4727688655285
"1854" 370.6 21.145407213875 96.3632434756415
"1855" 370.8 18.29996374875 96.414361250954
"1856" 371 14.9377781563971 96.599682035199
"1857" 371.2 14.1981286516204 96.064839589696
"1858" 371.4 13.9796462924306 94.9865879016415
"1859" 371.6 13.6690730398189 94.2978942585293
"1860" 371.8 12.7362455898834 92.5528643652886
"1861" 372 11.6202708884622 90.2598748974122
"1862" 372.2 10.6243630426696 88.017414692954
"1863" 372.4 10.3776797174966 87.8631403260199
"1864" 372.6 10.2582007590166 87.635282934261
"1865" 372.8 10.0251789322624 87.5330392328307
"1866" 373 9.98331640835713 86.7531017168915
"1867" 373.2 8.65442278353555 85.2490197996232
"1868" 373.4 6.59532947027329 83.8098730628534
"1869" 373.6 4.25069432505424 83.3501367601132
"1870" 373.8 3.88208272356869 83.5958959859388
"1871" 374 3.99812236142638 83.5609320072209
"1872" 374.2 4.09638145908088 83.4722092099062
"1873" 374.4 4.04424113733577 83.4759511647003
"1874" 374.6 4.41650116709518 83.0920060049076
"1875" 374.8 4.57345551550331 82.2816384071371
"1876" 375 4.21675759319673 80.3393470400589
"1877" 375.2 3.94720220519905 77.9224744774748
"1878" 375.4 3.656340062375 75.6057567046415
"1879" 375.6 2.93770764252313 73.8653639351415
"1880" 375.8 1.54814173452044 72.3486702822869
"1881" 376 1.14754154822953 71.5991907547961
"1882" 376.2 1.15456962167322 71.7583151444047
"1883" 376.4 2.24765719391541 72.5718948946415
"1884" 376.6 3.09950816476389 71.8201021587324
"1885" 376.8 3.94919030235325 70.1866752926589
"1886" 377 5.08444385199889 67.686623895022
"1887" 377.2 5.640479844475 64.9237669474415
"1888" 377.4 5.23795369575 62.1552282365165
"1889" 377.6 4.60419598264075 59.1856078552091
"1890" 377.8 3.63583139564564 57.8836581020543
"1891" 378 3.35649645095464 57.6109635641636
"1892" 378.2 3.48945581349886 57.6280379607975
"1893" 378.4 3.45752950667855 57.4864714246415
"1894" 378.6 3.90732669982549 57.1485205087801
"1895" 378.8 4.59508071775001 56.1401078656415
"1896" 379 5.22547942377123 53.5287339327736
"1897" 379.2 6.14909626873609 50.8656466794748
"1898" 379.4 6.39220290625001 48.0697907847665
"1899" 379.6 5.7712460525 45.2438953085165
"1900" 379.8 5.20117366544926 43.7708468745227
"1901" 380 4.75900438178314 43.0878112089986
"1902" 380.2 4.9438918413469 42.9838799376303
"1903" 380.4 5.29291194602442 41.8664461175036
"1904" 380.6 6.58862803345662 40.4238448612844
"1905" 380.8 8.52827400079087 38.7118202511742
"1906" 381 9.9385448973893 37.4901064828415
"1907" 381.2 11.6347651328002 35.3266451094826
"1908" 381.4 12.0084402547099 32.982231150826
"1909" 381.6 11.6556468612083 30.3368132580931
"1910" 381.8 10.2550159286645 28.3238702891678
"1911" 382 9.68360629361363 28.4806966888347
"1912" 382.2 9.60291510887501 28.3823694436415
"1913" 382.4 9.65300910716071 28.3530094906415
"1914" 382.6 9.7580601808853 28.0426328446415
"1915" 382.8 9.19944718292319 27.633362174509
"1916" 383 9.15739312412137 27.4673479684676
"1917" 383.2 9.13537112487499 26.8975946776415
"1918" 383.4 9.13537112487499 26.8975946776415
"1919" 383.6 9.09392972629317 26.5367341644051
"1920" 383.8 9.13537112487499 26.5159152886415
"1921" 384 9.13537112487499 26.7067549831415
"1922" 384.2 8.75549163787499 26.8975946776415
"1923" 384.4 8.6060308561045 27.2605029491497
"1924" 384.6 7.9571008516377 27.4215951947432
"1925" 384.8 7.97625166454166 27.4456471336415
"1926" 385 8.07645705486251 31.3250755900415
"1927" 385.2 7.41130268387499 32.4686457593915
"1928" 385.4 8.18567240737499 33.0044649016415
"1929" 385.6 6.74529601916665 33.6048147739228
"1930" 385.8 6.33881149717287 34.3728261153968
"1931" 386 6.06819600761573 35.982506554086
"1932" 386.2 6.33375990824999 37.551220623104
"1933" 386.4 6.99016931593382 39.605273158465
"1934" 386.6 6.83522170358928 40.6380526816415
"1935" 386.8 6.31914915874999 41.4197614302665
"1936" 387 5.70570443563914 43.0757597227075
"1937" 387.2 5.11950226230355 44.9864714348915
"1938" 387.4 4.36659271039925 46.6485766521075
"1939" 387.6 3.64294687533331 48.422721886454
"1940" 387.8 3.50657988 49.6148583113915
"1941" 388 3.80518707290624 50.5497893147352
"1942" 388.2 3.81705830687499 52.6197919324062
"1943" 388.4 3.79471245469852 54.8238033061415
"1944" 388.6 3.80311777524197 56.7841413300727
"1945" 388.8 3.16583632916073 57.6827636818415
"1946" 389 3.19176994774226 57.8845567545088
"1947" 389.2 3.3464111548396 58.3202792428362
"1948" 389.4 3.43717881987499 60.0616817713938
"1949" 389.6 3.25759942602044 62.7025911784688
"1950" 389.8 2.51210192097683 65.0160566198082
"1951" 390 1.77656277670357 67.3337996608415
"1952" 390.2 1.86124312628095 69.4076090029979
"1953" 390.4 2.45020220879087 72.1390871139686
"1954" 390.6 2.85795663177599 75.0194297224534
"1955" 390.8 2.62155521543382 77.1557895174356
"1956" 391 2.85640152725 77.3746938728915
"1957" 391.2 3.06467563359343 77.4423215316221
"1958" 391.4 4.12375000280161 77.9130719101277
"1959" 391.6 5.94505578714934 78.9782539607477
"1960" 391.8 8.53889368476096 80.5369410914047
"1961" 392 10.3811020552173 82.1241952788037
"1962" 392.2 11.6573488302361 84.0752875908915
"1963" 392.4 12.580878071965 87.0120984451415
"1964" 392.6 12.2214397192655 90.2636433352415
"1965" 392.8 11.2822129963612 93.3413231755773
"1966" 393 10.3161631969667 94.2194775740915
"1967" 393.2 9.95307781723092 94.6521553673279
"1968" 393.4 9.83181685104165 94.6925591325626
"1969" 393.6 10.5361767331875 94.1413241753915
"1970" 393.8 11.3254926570689 93.9524318247129
"1971" 394 12.5218181756528 94.8300014856415
"1972" 394.2 14.5729849387924 96.0383428387241
"1973" 394.4 17.635554525987 97.7403427111535
"1974" 394.6 20.3759077402084 99.1687500956415
"1975" 394.8 23.4882091337011 101.042964679902
"1976" 395 26.7193423339381 102.153766818669
"1977" 395.2 29.9248136162618 102.938211063509
"1978" 395.4 32.8695808126576 103.77114257345
"1979" 395.6 35.222455256139 105.676220567242
"1980" 395.8 38.1243259269506 108.243415381994
"1981" 396 41.0016553048586 109.925375863469
"1982" 396.2 44.6414405098083 111.579528450442
"1983" 396.4 47.8924972985527 113.690225986195
"1984" 396.6 50.2170841215445 115.929164018531
"1985" 396.8 52.1080799225823 118.382730828032
"1986" 397 53.9294939669583 121.334617500967
"1987" 397.2 54.4060544945687 123.545005367939
"1988" 397.4 54.005243745616 124.430309973891
"1989" 397.6 54.0440333880386 124.423618192396
"1990" 397.8 54.114563460625 124.313918731641
"1991" 398 54.3099490289386 124.232778497896
"1992" 398.2 54.5703267051633 124.177699129885
"1993" 398.4 55.326245983184 124.173086436763
"1994" 398.6 56.952701551 124.607518261642
"1995" 398.8 58.0380715138571 123.701029712766
"1996" 399 58.5878879325417 122.780676741641
"1997" 399.2 59.0142027326078 121.330340059538
"1998" 399.4 58.728467035839 119.827929516506
"1999" 399.6 57.694197088125 117.807019148017
"2000" 399.8 56.2337629604715 116.970582416826
"2001" 400 54.6066095422378 116.957042013102
"2002" 400.2 52.2165188728009 116.468558698058
"2003" 400.4 49.1679652990221 116.929027024112
"2004" 400.6 46.4196086440389 118.325450941051
"2005" 400.8 45.459815297125 119.011605929367
"2006" 401 45.1116101937185 119.091421352789
"2007" 401.2 45.019371896875 118.993242804642
"2008" 401.4 44.0139358757268 118.171979674891
"2009" 401.6 41.9619820015031 117.361918620873
"2010" 401.8 39.0830879000228 115.955012460572
"2011" 402 36.26826348385 114.340342697542
"2012" 402.2 33.4165206300061 112.268637030363
"2013" 402.4 30.6535033884948 110.447528367253
"2014" 402.6 28.2559719705417 109.371289679128
"2015" 402.8 24.9132783616323 108.677035802311
"2016" 403 22.8077858236528 109.281622795642
"2017" 403.2 22.5613975654179 109.427583704842
"2018" 403.4 22.5987470611985 109.317890972877
"2019" 403.6 22.5903407644274 108.991378688842
"2020" 403.8 22.1191093055536 108.345250008891
"2021" 404 20.5662902336932 107.217448248774
"2022" 404.2 19.1673552440666 105.590342704717
"2023" 404.4 17.9958935453399 104.639659700273
"2024" 404.6 17.3355283270129 103.79612054246
"2025" 404.8 16.6225685353194 103.396583327642
"2026" 405 14.7902438392522 103.109594079457
"2027" 405.2 13.8892915621893 103.451574985642
"2028" 405.4 15.6943912582144 102.939334232908
"2029" 405.6 17.7005784261014 99.5931152863302
"2030" 405.8 19.1858969809322 94.2621893152415
"2031" 406 20.4741982368447 90.1445681780961
"2032" 406.2 20.1484539101543 86.277967368101
"2033" 406.4 19.4335586724568 82.3972476508688
"2034" 406.6 18.2726494051051 78.4547114360132
"2035" 406.8 16.0202666060785 75.3776324680574
"2036" 407 12.5146469092315 73.1139902587284
"2037" 407.2 9.18670619068581 71.3408929012901
"2038" 407.4 5.81494301628239 70.2464778764748
"2039" 407.6 2.462393721158 69.5628690197264
"2040" 407.8 1.53081111905849 69.5091220605865
"2041" 408 2.79720166610022 69.5872308437226
"2042" 408.2 3.72726860994772 67.7893364900506
"2043" 408.4 4.61902611276387 64.9171027041415
"2044" 408.6 5.55939018474999 61.5276592411415
"2045" 408.8 6.43320949093158 58.9190551151604
"2046" 409 6.81308897793158 56.2220941494906
"2047" 409.2 7.65603273799999 53.1197027007665
"2048" 409.4 8.45306330841867 49.6686611378842
"2049" 409.6 8.60819142863009 45.9543013141415
"2050" 409.8 7.65642283082644 42.5760946277289
"2051" 410 6.03914906954167 39.9690877310286
"2052" 410.2 5.64499326412253 39.3078433259187
"2053" 410.4 5.82073638536518 39.4817886502592
"2054" 410.6 5.93618995494362 39.414433463965
"2055" 410.8 6.20487222516071 39.2632279437129
"2056" 411 6.83104720373216 38.8177355956415
"2057" 411.2 7.91045359536479 36.8056800410701
"2058" 411.4 9.14612243111085 35.9030678086698
"2059" 411.6 10.7648541875329 35.0702208929836
"2060" 411.8 13.4593906769011 33.5620487047024
"2061" 412 15.8985827059286 31.058581588079
"2062" 412.2 17.74475526775 27.9178530443915
"2063" 412.4 17.7239508309619 25.1261044700002
"2064" 412.6 16.9972248558315 22.2095760953589
"2065" 412.8 16.9574351071932 22.4851496199597
"2066" 413 16.5041698102046 21.9747980126983
"2067" 413.2 16.6150672309784 21.8348588741243
"2068" 413.4 17.1262478631809 22.0031178069356
"2069" 413.6 17.8885942516434 21.823267642831
"2070" 413.8 19.4061868845046 21.0416433112248
"2071" 414 21.9096822377204 19.7116127265597
"2072" 414.2 24.8302119121002 18.3184048077766
"2073" 414.4 26.6821855243988 16.1306008660415
"2074" 414.6 28.5719573542236 13.6158522695956
"2075" 414.8 30.2666472350669 11.1716327813688
"2076" 415 31.124549122375 9.93855182601652
"2077" 415.2 31.5296393143946 9.93531359590622
"2078" 415.4 31.9920804565483 10.5571820238197
"2079" 415.6 33.4753578388021 11.3322320949853
"2080" 415.8 35.5313536968156 12.5449380497009
"2081" 416 38.0727889541843 13.2240289376931
"2082" 416.2 41.0769046567917 14.2774363617248
"2083" 416.4 43.2723846331299 16.8429621458474
"2084" 416.6 44.9067414589818 18.237548734991
"2085" 416.8 47.6349942359362 19.8676834822844
"2086" 417 50.2274779186464 21.2741850130415
"2087" 417.2 52.0733821197627 23.0379592235701
"2088" 417.4 53.657247001275 25.2563733049415
"2089" 417.6 55.8363738767023 27.654013830387
"2090" 417.8 58.885643390242 29.5903602752654
"2091" 418 61.98610475375 31.2245177510165
"2092" 418.2 65.1882819640928 32.0181448964039
"2093" 418.4 68.6656524001666 32.916996708329
"2094" 418.6 71.236264291776 33.2274261288791
"2095" 418.8 73.9980016457523 34.4303614869623
"2096" 419 76.3774626615957 36.790311814155
"2097" 419.2 78.4760401519417 39.4421239294415
"2098" 419.4 80.190924693256 42.3101719096415
"2099" 419.6 82.072232628875 45.3531092716156
"2100" 419.8 84.5054262395733 47.942606505607
"2101" 420 87.0140882975957 49.2138039984523
"2102" 420.2 90.194949895022 49.8432614751709
"2103" 420.4 93.7874446654643 49.829028682829
"2104" 420.6 96.6760902659033 50.3672763521887
"2105" 420.8 97.7405347426841 51.0023829993051
"2106" 421 98.0172611832141 51.2885671103459
"2107" 421.2 98.2138915086886 51.684112964989
"2108" 421.4 99.846761902959 53.830047025818
"2109" 421.6 102.345801040349 56.1563331028257
"2110" 421.8 104.813200100648 57.2758042294142
"2111" 422 108.303070819455 58.7565977947591
"2112" 422.2 111.3894320381 60.6475946499665
"2113" 422.4 114.003213952819 62.7148732136415
"2114" 422.6 114.286668091108 63.5783000963657
"2115" 422.8 114.060033534208 64.7980317836415
"2116" 423 114.189636293662 67.5111089219748
"2117" 423.2 113.928855403183 71.3043863940994
"2118" 423.4 112.831617376246 75.1636796980415
"2119" 423.6 112.652531332375 78.2334724981415
"2120" 423.8 112.272651845375 81.0960679156415
"2121" 424 112.81194504567 84.3198956120165
"2122" 424.2 113.793850676061 87.5542182852698
"2123" 424.4 114.767843176653 90.9577499066415
"2124" 424.6 116.158632171408 92.9656712096251
"2125" 424.8 117.064035052375 93.2667155293996
"2126" 425 115.630643159705 91.5022323893207
"2127" 425.2 114.768460074965 89.6838541681415
"2128" 425.4 114.32847024561 86.0354482438768
"2129" 425.6 113.191549523389 82.0485471116145
"2130" 425.8 111.148696482462 78.0461344494122
"2131" 426 109.396897483261 73.8776401727994
"2132" 426.2 107.537487362682 70.7907244126415
"2133" 426.4 106.163499004439 67.4145967263051
"2134" 426.6 104.337961839884 64.3021747996415
"2135" 426.8 102.389001621107 61.4736578990165
"2136" 427 100.36590740284 59.6689189123024
"2137" 427.2 97.2706869320388 56.9087818075467
"2138" 427.4 94.4016545753662 55.7512172601152
"2139" 427.6 91.759159547375 55.6116287116415
"2140" 427.8 89.815929863875 56.1401078656415
"2141" 428 88.5518913071322 56.6613169360415
"2142" 428.2 85.8495248864033 58.3357337848019
"2143" 428.4 83.0519218321908 59.5445746964047
"2144" 428.6 79.292366850174 60.5995280166321
"2145" 428.8 75.9794082354381 61.9602197137386
"2146" 429 73.1845571062908 62.1141315696316
"2147" 429.2 71.245667249375 62.2029381601415
"2148" 429.4 68.9608581018361 62.9273878742143
"2149" 429.6 66.2315941975122 64.7818073061725
"2150" 429.8 64.6979262734477 67.0710852762051
"2151" 430 63.4717048904107 69.2640068566415
"2152" 430.2 62.2048601420972 71.2148126226415
"2153" 430.4 61.5150373810431 72.6720998079778
"2154" 430.6 61.3137713158937 73.7514150002116
"2155" 430.8 60.4530196812143 74.624557561079
"2156" 431 58.3842691395098 76.3665624432502
"2157" 431.2 55.670608282375 77.6609534146415
"2158" 431.4 52.6681662819117 78.4243121926415
"2159" 431.6 49.2070152288156 79.2027869860474
"2160" 431.8 45.736759697325 79.5273656268515
"2161" 432 41.7749175425582 79.3879581747702
"2162" 432.2 37.9959451237128 78.647818141155
"2163" 432.4 35.5645935537639 77.2368652046415
"2164" 432.6 32.5231728156626 75.603937946491
"2165" 432.8 29.0494205626548 74.2818652459718
"2166" 433 24.73438645592 73.5793909394793
"2167" 433.2 20.9044676843844 73.4084689013491
"2168" 433.4 17.2717695250076 73.1742732500701
"2169" 433.6 14.2092397512402 72.2477439932589
"2170" 433.8 12.4074423364296 70.7907244126415
"2171" 434 12.6364226131723 70.5156401683172
"2172" 434.2 12.6440762048023 70.5027299645779
"2173" 434.4 12.4933624392052 70.3226270487736
"2174" 434.6 11.5546036473487 69.9503601438783
"2175" 434.8 9.78889261522245 68.8887966098279
"2176" 435 7.78325769656991 67.4429433311584
"2177" 435.2 5.42906865170977 66.4694499389198
"2178" 435.4 3.39535722497591 65.8464005844947
"2179" 435.6 2.75800034311743 66.0486471553688
"2180" 435.8 2.79065315450001 66.2656216565165
"2181" 436 2.94929438068871 66.2667010665533
"2182" 436.2 2.94929438068871 66.2667010665533
"2183" 436.4 3.01171379443499 66.3021747980015
"2184" 436.6 3.17389600710272 66.1576656907207
"2185" 436.8 3.21957794868082 66.2216886200493
"2186" 437 3.26383575299148 66.2402167457289
"2187" 437.2 3.429581230135 66.3670602941315
"2188" 437.4 3.58355440202179 66.8863893783755
"2189" 437.6 3.48302634416809 68.533551474245
"2190" 437.8 3.58386495841954 70.0160286230871
"2191" 438 3.919333553375 70.5448348062665
"2192" 438.2 3.681908874 71.3192035666415
"2193" 438.4 3.84961940576071 72.3065368432415
"2194" 438.6 3.28177357519317 74.2119596631324
"2195" 438.8 2.49803231034721 76.1130314481415
"2196" 439 2.63272814152205 76.4410761517591
"2197" 439.2 2.58424185849762 76.6131354693679
"2198" 439.4 2.59857693347876 76.6527437078491
"2199" 439.6 2.73586284387501 76.6553750243915
"2200" 439.8 2.79338305769604 76.5801980921047
"2201" 440 3.4714021970822 77.4133775947496
"2202" 440.2 4.92533057170068 79.4047730084213
"2203" 440.4 6.44595882752985 82.2174622266857
"2204" 440.6 7.64535837974877 84.8350436777871
"2205" 440.8 7.65309626383577 86.1177712493474
"2206" 441 7.47966996455424 86.6340198050943
"2207" 441.2 7.63819902905147 86.6528707849062
"2208" 441.4 7.72758243775735 87.0345501739062
"2209" 441.6 7.69483802070668 87.3540982937009
"2210" 441.8 8.27712487646757 88.6271677115582
"2211" 442 8.76233631331644 90.0466215153442
"2212" 442.2 9.90512692748024 91.7730466131941
"2213" 442.4 10.7362918200893 94.212889060829
"2214" 442.6 11.7561910718842 97.1966351690543
"2215" 442.8 12.8515834977011 99.1146540276502
"2216" 443 15.593322403875 101.325075532642
"2217" 443.2 18.3920926414306 102.704993323642
"2218" 443.4 20.9241932214452 105.327977554468
"2219" 443.6 22.6577479515943 107.960939997536
"2220" 443.8 23.8788020257399 110.736395241587
"2221" 444 25.419957067594 113.762776613856
"2222" 444.2 26.9377576823195 115.838678965642
"2223" 444.4 28.083392311125 116.081293200916
"2224" 444.6 28.8429508663423 115.900234256511
"2225" 444.8 30.4531127872444 115.368126205398
"2226" 445 33.3567469626528 114.217357116642
"2227" 445.2 36.3830906924205 112.49787219246
"2228" 445.4 38.7377156118419 110.680952125815
"2229" 445.6 41.0229021806985 108.814330770583
"2230" 445.8 42.7467250628834 107.422323587171
"2231" 446 44.2871009431208 104.805474028947
"2232" 446.2 44.7577066558295 101.793500237323
"2233" 446.4 44.3973327653843 98.9254430777248
"2234" 446.6 42.7025983611139 96.2416465021548
"2235" 446.8 40.8179697073195 93.7697809606415
"2236" 447 38.0815330696422 92.4806427944346
"2237" 447.2 35.3367887147128 92.2438569168847
"2238" 447.4 32.6946828811428 93.0917058556415
"2239" 447.6 29.951360051412 94.9178094932248
"2240" 447.8 27.1844351542699 97.1073579147003
"2241" 448 24.5329454135225 99.751430182912
"2242" 448.2 21.954024534203 103.086907592265
"2243" 448.4 21.0470705172402 105.244756910111
"2244" 448.6 21.1548913846031 105.546985265352
"2245" 448.8 21.1684056158657 105.679047821975
"2246" 449 21.0713976229497 105.680501083754
"2247" 449.2 21.076488584158 105.707187008236
"2248" 449.4 21.0713976229497 105.680501083754
"2249" 449.6 20.9608788590787 105.707320369308
"2250" 449.8 20.8811091916696 105.451983926204
"2251" 450 20.8300082246684 104.804351285261
"2252" 450.2 20.5631219310493 104.431035331201
"2253" 450.4 20.0551796511841 103.507587675196
"2254" 450.6 18.0578298195361 101.719372422104
"2255" 450.8 17.0071347554924 99.5394797823632
"2256" 451 16.1853868295597 97.1437950189118
"2257" 451.2 14.8878319280178 94.4003209036415
"2258" 451.4 12.6672236526588 91.9034401645334
"2259" 451.6 10.1976889823263 90.5299664419866
"2260" 451.8 9.59889380167317 90.7360987222195
"2261" 452 9.72147090481785 90.7143885184415
"2262" 452.2 9.72147090481785 90.7143885184415
"2263" 452.4 9.96818384637501 90.5903427170165
"2264" 452.6 9.8393679723429 89.762641197981
"2265" 452.8 9.5449803108576 87.9862106248937
"2266" 453 8.74549480926972 85.7297896206941
"2267" 453.2 7.13026809349239 83.1504987138241
"2268" 453.4 5.12172638107993 80.376508411789
"2269" 453.6 3.82048064459571 78.8438156652361
"2270" 453.8 3.82033313003879 78.476957625607
"2271" 454 3.89795856799535 78.5586067924748
"2272" 454.2 3.80706147826972 78.4812292945099
"2273" 454.4 3.77335535704313 78.4783552919689
"2274" 454.6 3.71042546841885 78.5950634982468
"2275" 454.8 3.72042229702412 78.5682789797204
"2276" 455 3.72208843512499 78.570849815204
"2277" 455.2 3.71284358035287 78.5796861032079
"2278" 455.4 3.81354090421757 78.6575607081415
"2279" 455.6 3.70160473729656 78.5702484296121
"2280" 455.8 3.81354090421757 78.6575607081415
"2281" 456 3.99210081559067 78.6450875254944
"2282" 456.2 4.10576671699499 78.6953045588315
"2283" 456.4 4.39230438718929 78.7950864562415
"2284" 456.6 4.72803144560315 78.3242603139716
"2285" 456.8 5.56450394707498 76.5610228117961
"2286" 457 6.67147987274415 75.0070331771088
"2287" 457.2 7.51163845035287 72.9558260794468
"2288" 457.4 8.15063497896236 70.5943262804376
"2289" 457.6 8.40511735374877 68.3672455737483
"2290" 457.8 8.43093440626333 67.2296186570201
"2291" 458 7.8924321016206 65.9762072075362
"2292" 458.2 6.77309532336238 65.0238375099356
"2293" 458.4 4.66902103985558 64.2206510466512
"2294" 458.6 1.94115857210181 64.1605205934147
"2295" 458.8 1.59405982739351 64.1466757893081
"2296" 459 1.54146953523421 64.2132397963794
"2297" 459.2 2.13184824220479 64.2453289331947
"2298" 459.4 4.1411756673429 65.1775862423021
"2299" 459.6 4.1148016885777 65.6913502334793
"2300" 459.8 3.83371968788376 67.332173457931
"2301" 460 2.82379542802179 70.34601539977
"2302" 460.2 2.08574914045906 73.9083357050928
"2303" 460.4 2.98752554954846 75.6084530268558
"2304" 460.6 4.57348500467322 77.9857157017731
"2305" 460.8 6.5610092442232 80.949530293079
"2306" 461 8.62460878941281 84.4093016033474
"2307" 461.2 10.1304536748927 87.3616897439158
"2308" 461.4 11.9141192242268 90.6698592563915
"2309" 461.6 13.4758460041157 93.3098083636415
"2310" 461.8 13.7833083775809 95.7009174770827
"2311" 462 14.4044403056713 98.7310693148082
"2312" 462.2 15.0945241209446 102.045287944928
"2313" 462.4 15.8585830801422 104.417994719366
"2314" 462.6 16.8198824424089 105.035128576565
"2315" 462.8 18.9467413235991 105.971034991848
"2316" 463 21.8341996903035 106.641324165141
"2317" 463.2 24.9550982360445 107.538686602718
"2318" 463.4 28.2785838447678 108.208935941392
"2319" 463.6 31.3157484132457 109.156083686262
"2320" 463.8 34.7418240028242 110.33335602726
"2321" 464 37.7518580455793 111.096067891042
"2322" 464.2 40.8342038734305 111.842463140641
"2323" 464.4 43.5348153851786 112.727747279016
"2324" 464.6 46.3967249330734 114.602065707141
"2325" 464.8 49.2080243267043 116.775333075983
"2326" 465 50.3704636137533 118.268321453033
"2327" 465.2 50.6116045055011 118.799353646424
"2328" 465.4 50.751168925725 118.818714195141
"2329" 465.6 50.7529246712531 118.840631358936
"2330" 465.8 50.7353942690614 118.833808860243
"2331" 466 50.3769172829768 119.225132063058
"2332" 466.2 50.0261725085542 120.455854719028
"2333" 466.4 49.0816640768233 121.945633557323
"2334" 466.6 47.4129000895553 123.500022329625
"2335" 466.8 45.6612626396145 123.738315619465
"2336" 467 44.6037772444306 123.990959248642
"2337" 467.2 45.7064720084966 122.871048969344
"2338" 467.4 45.8954950543928 121.877829059954
"2339" 467.6 44.8667707354306 120.014316725642
"2340" 467.8 43.5160608306733 118.189531224759
"2341" 468 40.6162461984181 115.545923112452
"2342" 468.2 37.687934728848 113.714182186398
"2343" 468.4 34.046699022375 112.863537061641
"2344" 468.6 30.978441627375 112.775457202642
"2345" 468.8 27.4068960933482 112.932218380266
"2346" 469 24.481246599718 113.822709741055
"2347" 469.2 23.6002650393491 113.897462992719
"2348" 469.4 23.2470682419533 114.295536856224
"2349" 469.6 23.2772483909204 114.17726150406
"2350" 469.8 23.2798929246137 114.188702507858
"2351" 470 23.2496207918659 114.475665390005
"2352" 470.2 23.2153080742328 114.484260338715
"2353" 470.4 23.4650860344924 114.202606222381
"2354" 470.6 24.1472754137785 113.525423721378
"2355" 470.8 24.4811924704095 111.854162125745
"2356" 471 23.9715819153245 108.78708266988
"2357" 471.2 22.3583429348667 105.434490287541
"2358" 471.4 20.122654748875 102.535358039642
"2359" 471.6 16.794562943848 100.737082960398
"2360" 471.8 13.3175957574544 99.3917089079873
"2361" 472 11.0885568058219 98.7512729271725
"2362" 472.2 10.3481973769484 98.5902901857699
"2363" 472.4 10.5723065757011 97.6344017885719
"2364" 472.6 10.4545889797295 95.6415224491688
"2365" 472.8 9.82752442745975 92.4138321708195
"2366" 473 8.25008675517065 89.6357293756154
"2367" 473.2 5.73644939908551 86.8179106858257
"2368" 473.4 3.74243912192855 85.025320911329
"2369" 473.6 3.32864182358928 83.144186779829
"2370" 473.8 2.98512223034499 80.8556099005715
"2371" 474 2.96326975688489 79.308599093889
"2372" 474.2 2.26991275982045 78.5353461967142
"2373" 474.4 1.80814606481193 78.5102760189929
"2374" 474.6 1.58795414730895 78.5539391549434
"2375" 474.8 1.93477256047859 78.458697723182
"2376" 475 2.8065051084478 77.5238452846124
"2377" 475.2 3.45868143234668 75.2160448756698
"2378" 475.4 4.310901639975 72.1838541824915
"2379" 475.6 4.75771227468452 68.6824001686415
"2380" 475.8 4.25120629201784 66.023139901829
"2381" 476 2.96560428428879 62.923522523857
"2382" 476.2 1.55991028703031 60.7633027948357
"2383" 476.4 1.30701347221143 59.2475982182116
"2384" 476.6 1.66182366634437 59.0521358570701
"2385" 476.8 2.44364785387501 57.9824449163915
"2386" 477 3.49250107526333 55.3975575980201
"2387" 477.2 4.09735773417596 51.9624430970201
"2388" 477.4 3.97502799453837 49.3410985516118
"2389" 477.6 2.95599813634167 46.9484852464415
"2390" 477.8 2.29754035887499 46.7632728762665
"2391" 478 2.4126553549356 46.8760047160051
"2392" 478.2 2.38692376758088 46.7411809508474
"2393" 478.4 2.81840604723582 46.6032686994147
"2394" 478.6 3.26985095060118 45.9452137096415
"2395" 478.8 4.62880078962236 44.1736091271152
"2396" 479 6.13815682377407 42.2698196107608
"2397" 479.2 6.91251194846906 40.3357323735227
"2398" 479.4 7.273961638575 37.7372893252415
"2399" 479.6 6.39933434350594 35.6080635908915
"2400" 479.8 5.49813419762213 34.6189248459174
"2401" 480 5.32813448849723 34.5863139249415
"2402" 480.2 5.29528500628803 34.5934127928046
"2403" 480.4 5.52651599837499 34.5311824576415
"2404" 480.6 5.14663651137499 33.5769839851415
"2405" 480.8 5.47822623307837 33.0432797547601
"2406" 481 5.33657625487499 32.4319458181415
"2407" 481.2 5.48852804967501 31.8975946735415
"2408" 481.4 5.69410988969852 31.6798129045239
"2409" 481.6 5.7397136696505 31.6569029772129
"2410" 481.8 6.09633522887499 31.2869076511415
"2411" 482 8.89641467337499 29.9448736704641
"2412" 482.2 10.6061865745417 31.4092407886415
"2413" 482.4 10.6357032401982 30.317287789187
"2414" 482.6 11.202792179125 29.9803897426415
"2415" 482.8 12.0239596992908 28.9118037304831
"2416" 483 12.7844058125 27.7049933851415
"2417" 483.2 13.0334526789773 26.6373587305961
"2418" 483.4 13.1958607525861 26.2741850089415
"2419" 483.6 13.6154715965598 26.1300872106306
"2420" 483.8 13.8707005717364 26.6973074735128
"2421" 484 14.4386392107166 26.5423683156019
"2422" 484.2 15.3025983066811 27.3065368801415
"2423" 484.4 16.284703070215 28.1113351346615
"2424" 484.6 17.1924341491512 29.3221675582415
"2425" 484.8 17.705452351595 31.2487397122415
"2426" 485 18.100527018075 33.5678963806415
"2427" 485.2 18.5217137890983 35.746627502224
"2428" 485.4 18.401127307788 38.1073523850111
"2429" 485.6 18.0975764977876 40.1044426620687
"2430" 485.8 17.726491830875 42.7703192682665
"2431" 486 16.8162677699189 44.8733546736152
"2432" 486.2 15.8169897653797 47.1480048772022
"2433" 486.4 14.1992363619599 49.661529557434
"2434" 486.6 12.6354573384306 51.5566929806415
"2435" 486.8 10.6774242966801 54.1456215669296
"2436" 487 9.47859557365569 56.2232943991415
"2437" 487.2 7.80092267054167 59.2816228366415
"2438" 487.4 6.27936807261134 61.7483927059688
"2439" 487.6 3.84508220345697 63.9611661652071
"2440" 487.8 2.08974303265277 65.7016658926415
"2441" 488 1.92093569503879 66.7107033578139
"2442" 488.2 2.270948794785 68.6914877731415
"2443" 488.4 2.74648884351136 71.4673378749597
"2444" 488.6 3.79331583893749 74.801765848829
"2445" 488.8 4.61942058782825 77.9926934443331
"2446" 489 5.13723355377599 81.8291946628296
"2447" 489.2 5.23229561138481 84.7744094782591
"2448" 489.4 5.38722685314168 85.7670966286415
"2449" 489.6 5.99081314915277 85.9554119885582
"2450" 489.8 7.46000518220835 87.1540048846415
"2451" 490 9.67621649619702 89.117804226828
"2452" 490.2 12.0069011053474 91.1279246123502
"2453" 490.4 14.4111112417457 93.362453796607
"2454" 490.6 16.529692016568 95.050802067852
"2455" 490.8 18.1116614168319 98.0018325766932
"2456" 491 18.8777671720077 101.291298595562
"2457" 491.2 19.60032045425 104.517970421392
"2458" 491.4 19.1268565976078 106.000648047892
"2459" 491.6 18.6453456327639 106.998070895642
"2460" 491.8 18.7316060937759 107.352859036398
"2461" 492 18.9316572896326 107.28158720946
"2462" 492.2 20.2542785443706 108.085779144755
"2463" 492.4 22.7691815269513 109.359750128201
"2464" 492.6 24.2762821067322 109.787452843042
"2465" 492.8 25.3472868789044 109.613505401612
"2466" 493 27.8658254703795 108.920839229047
"2467" 493.2 30.9426039399222 108.641797404792
"2468" 493.4 33.8173624364732 108.853019910329
"2469" 493.6 36.1689767997477 109.794888155814
"2470" 493.8 37.6769832481417 111.379146771216
"2471" 494 38.9494722190021 114.26012533443
"2472" 494.2 39.4880843699471 117.238699066804
"2473" 494.4 40.2136199667399 119.133341799587
"2474" 494.6 41.3276363240962 120.496865019049
"2475" 494.8 42.6368120904784 120.757820976038
"2476" 495 44.830713798068 120.861033732773
"2477" 495.2 47.7775567191528 120.748315550641
"2478" 495.4 50.777760489815 120.096067883662
"2479" 495.6 53.5162466871813 119.012992442696
"2480" 495.8 56.1535059353411 117.510869283116
"2481" 496 57.5034456363195 115.969167645642
"2482" 496.2 58.9410833616313 113.416935167347
"2483" 496.4 59.3981757485625 111.173766909516
"2484" 496.6 58.5991337821568 109.121744506123
"2485" 496.8 56.854078991875 107.415634671642
"2486" 497 54.4788624581139 106.320684526721
"2487" 497.2 52.4979110853935 106.604973747141
"2488" 497.4 50.58972014375 108.023548809592
"2489" 497.6 48.7455920603422 110.009845892182
"2490" 497.8 48.2236604079095 112.298357966392
"2491" 498 47.6426046282053 115.401691530623
"2492" 498.2 47.0495568176905 118.748924921748
"2493" 498.4 47.2092056219359 119.851461179581
"2494" 498.6 47.1340711311109 119.890537133434
"2495" 498.8 47.0989238945172 120.013359010559
"2496" 499 47.1958422723932 121.20016226166
"2497" 499.2 47.7564523032083 123.159093913642
"2498" 499.4 48.943438062588 124.292217896815
"2499" 499.6 50.3048105285 125.049630220566
"2500" 499.8 52.024990624875 125.977254778617
"2501" 500 53.204455161125 126.675974305254
"2502" 500.2 53.694622241125 127.131527124383
"2503" 500.4 53.771210847375 127.610062788441
"2504" 500.6 53.3671572112023 127.730349626187
"2505" 500.8 52.9935330296486 128.26947994667
"2506" 501 52.6925622122695 128.46983354666
"2507" 501.2 52.6351561551203 128.388304662113
"2508" 501.4 52.6522930856659 128.465949903169
"2509" 501.6 52.3526518621363 128.328032666128
"2510" 501.8 52.2447859996113 128.538815968341
"2511" 502 52.5012215820122 128.843411088583
"2512" 502.2 52.7013461697015 128.856622479999
"2513" 502.4 52.532803719755 128.828892303981
"2514" 502.6 52.4610142493546 128.747571225999
"2515" 502.8 52.5682591385417 128.892056500906
"2516" 503 52.5596534543701 128.876398418224
"2517" 503.2 52.4056440598961 128.85018599621
"2518" 503.4 52.156723027625 128.851627119761
"2519" 503.6 52.0459248439167 128.909363041829
"2520" 503.8 51.9570924808852 128.837149041784
"2521" 504 52.1048322729575 128.998798654672
"2522" 504.2 52.2017087563487 129.139458796294
"2523" 504.4 52.0481860313393 129.174039522891
"2524" 504.6 52.8750848780417 129.584030295142
"2525" 504.8 52.631572386375 128.272956531866
"2526" 505 53.1802872009305 125.208309892475
"2527" 505.2 51.3377093473195 125.387188124642
"2528" 505.4 51.5206040753372 124.78395496033
"2529" 505.6 51.02804262875 123.954259307391
"2530" 505.8 50.7965892991707 123.33967889992
"2531" 506 50.800135043086 123.150833621054
"2532" 506.2 51.1966494501859 123.125704163171
"2533" 506.4 51.3642158219871 123.113704101245
"2534" 506.6 51.5919022114276 123.131021677878
"2535" 506.8 51.6556750835646 122.97550983971
"2536" 507 51.9773354920972 123.045460021475
"2537" 507.2 52.1558825862821 123.047023768562
"2538" 507.4 52.2063090668573 123.192264598004
"2539" 507.6 52.3449966330241 123.345297826089
"2540" 507.8 52.7325313491363 123.428094564101
"2541" 508 54.11101130593 123.683083778192
"2542" 508.2 55.7224100306023 123.462480094641
"2543" 508.4 57.4076935729295 123.472889532523
"2544" 508.6 58.0177208270536 123.564715645266
"2545" 508.8 59.1058042148179 123.004464827842
"2546" 509 60.855785766146 122.049909645632
"2547" 509.2 62.4808114493204 121.155054697505
"2548" 509.4 64.2462989445105 120.073737855856
"2549" 509.6 66.3039016421732 118.761797093273
"2550" 509.8 68.0874534751005 118.433292851347
"2551" 510 69.390102062875 118.500648037641
"2552" 510.2 70.4202927276204 119.305644567169
"2553" 510.4 70.7806423601164 119.885880992547
"2554" 510.6 70.9101070358583 120.723930478567
"2555" 510.8 71.765254481594 121.784352533088
"2556" 511 73.3067489288419 123.260600087237
"2557" 511.2 74.4553269827563 123.468949236828
"2558" 511.4 75.0461137693185 123.482393801894
"2559" 511.6 75.4032371904305 123.275174468558
"2560" 511.8 76.0170845990216 122.383248718848
"2561" 512 75.7489658952659 121.88718516186
"2562" 512.2 75.6680695958219 120.598195830288
"2563" 512.4 75.3359538049443 118.606460145483
"2564" 512.6 74.3184307633797 116.934692413613
"2565" 512.8 72.5330366219861 115.881087786642
"2566" 513 70.8208929139114 116.168933952114
"2567" 513.2 69.0726278110275 117.239165311286
"2568" 513.4 67.3455711828417 119.117696383192
"2569" 513.6 66.1832236726188 121.449988770823
"2570" 513.8 65.1232761838917 123.395686201566
"2571" 514 63.628323776051 125.483854138786
"2572" 514.2 62.186766902125 126.565164160061
"2573" 514.4 61.0614997015498 126.397997997032
"2574" 514.6 59.2961247898838 125.722423845299
"2575" 514.8 56.5542410021359 124.856439602294
"2576" 515 53.478995857375 124.159778978392
"2577" 515.2 50.0379704021228 124.627784423889
"2578" 515.4 47.5155531163303 125.516722009422
"2579" 515.6 46.6955563689254 125.309936632994
"2580" 515.8 44.4977810695918 124.786536028164
"2581" 516 42.6459368114306 124.405260807642
"2582" 516.2 42.4414717614101 124.192358224484
"2583" 516.4 40.680563725355 122.503701469473
"2584" 516.6 38.3341422923195 120.503649275642
"2585" 516.8 36.5362436871793 118.507285940059
"2586" 517 35.347055727875 116.973930481642
"2587" 517.2 33.1456229630471 115.569225189338
"2588" 517.4 30.2346588934825 114.45555993366
"2589" 517.6 27.1991732730619 114.355681215043
"2590" 517.8 24.0078211291936 114.910159626075
"2591" 518 23.6757107272845 115.160044623442
"2592" 518.2 23.570791630875 115.21203673646
"2593" 518.4 24.111389362375 114.977453677642
"2594" 518.6 23.8521838434676 114.425867153225
"2595" 518.8 22.723368159875 113.255003101642
"2596" 519 21.3200056704 111.051538628992
"2597" 519.2 19.6131946802438 108.57385540406
"2598" 519.4 17.1444969757917 106.134235834042
"2599" 519.6 14.8369552110089 104.600021004329
"2600" 519.8 14.1000030411853 103.615151866641
"2601" 520 13.615329212944 101.841658843616
"2602" 520.2 12.9245080418157 99.4716662962262
"2603" 520.4 11.9167496296924 97.0303526685893
"2604" 520.6 11.5389076921554 94.7437813952116
"2605" 520.8 10.9859766991594 93.2082606362929
"2606" 521 10.5938370124643 92.215887971954
"2607" 521.2 9.58189613591008 90.614616186931
"2608" 521.4 7.76848332790178 89.0363623475165
"2609" 521.6 6.07280287127322 88.4493071178804
"2610" 521.8 5.41183539852594 88.6720437123962
"2611" 522 5.59355355490441 88.6623005093474
"2612" 522.2 5.84195164383034 87.915179142329
"2613" 522.4 5.49457922734401 86.7131725519866
"2614" 522.6 5.44050554848819 84.7688318475283
"2615" 522.8 5.49485937445831 81.7534046411415
"2616" 523 4.85469209081017 78.4101759189748
"2617" 523.2 3.88429361430862 75.6917579828982
"2618" 523.4 2.05333211723213 73.4284016187665
"2619" 523.6 0.859425158089282 72.6445957306415
"2620" 523.8 0.804680620489029 72.5451103761152
"2621" 524 1.8468990066495 72.4147327932886
"2622" 524.2 2.99026177634558 70.3379478825533
"2623" 524.4 3.76278980873215 67.2102082396415
"2624" 524.6 4.1436836601834 64.1701922071836
"2625" 524.8 3.89577207445157 60.6160459256956
"2626" 525 2.88735324658551 57.2611944920362
"2627" 525.2 1.7671425845731 55.8260117646792
"2628" 525.4 1.67246593026589 56.2071019402142
"2629" 525.6 1.78506142829952 56.2905083795943
"2630" 525.8 1.8831263730568 56.3667133210688
"2631" 526 2.35381880139351 56.3222483148082
"2632" 526.2 2.93790863696072 55.8943231162415
"2633" 526.4 3.32712027691238 55.6162933770714
"2634" 526.6 4.01242490018929 54.4475764798415
"2635" 526.8 5.17738866032262 52.3719676120415
"2636" 527 5.881309104158 50.0936194317736
"2637" 527.2 6.16610901220151 47.2473376115701
"2638" 527.4 5.97944923287501 45.0053456903915
"2639" 527.6 6.37466277380569 43.1359742274732
"2640" 527.8 6.3060603623229 40.6261252007353
"2641" 528 5.78901699220083 38.7682525287876
"2642" 528.2 5.46320275054167 38.3055675266415
"2643" 528.4 5.37965537195746 38.1551692336106
"2644" 528.6 5.36082388170479 38.1896200053968
"2645" 528.8 5.28289763171194 38.0160812267719
"2646" 529 5.38406119074999 38.1267757926529
"2647" 529.2 5.85891054949999 37.6323274932665
"2648" 529.4 6.70208900544258 36.9502045311685
"2649" 529.6 8.30120276682344 35.9713335542807
"2650" 529.8 9.5761746805448 35.1613135243868
"2651" 530 10.7729098843701 34.649762461991
"2652" 530.2 12.1639516221502 33.9814240716507
"2653" 530.4 13.2756738165215 33.8487859742779
"2654" 530.6 15.3733921745592 33.9486191796941
"2655" 530.8 17.357570406 33.9586633741415
"2656" 531 18.389235428195 33.5731671912515
"2657" 531.2 19.5032141049788 32.5975802699717
"2658" 531.4 20.063119358389 30.8392369659125
"2659" 531.6 20.0559843385352 28.6725891177483
"2660" 531.8 18.9376819997068 26.1128333170808
"2661" 532 17.3451938245061 24.2814233316803
"2662" 532.2 15.9295375820244 23.918740595676
"2663" 532.4 15.0277240565639 24.2088754262415
"2664" 532.6 13.503985225375 24.2258389546415
"2665" 532.8 13.124105738375 24.2258389546415
"2666" 533 12.8996314960568 24.3299333334597
"2667" 533.2 11.7804579232454 24.786577810086
"2668" 533.4 11.2494830525272 24.8121870015111
"2669" 533.6 11.034768559875 24.7983580381415
"2670" 533.8 10.830218066875 24.8130380146415
"2671" 534 10.5915758250417 24.4802918806415
"2672" 534.2 10.6894235716932 24.5728202173688
"2673" 534.4 10.464949329375 24.2258389546415
"2674" 534.6 10.6376218234659 23.8701831603461
"2675" 534.8 10.9925597279861 23.8865683866415
"2676" 535 13.3051071410044 21.6887936042297
"2677" 535.2 13.6590380772117 21.0244057122129
"2678" 535.4 13.8066364650179 20.3419366006415
"2679" 535.6 13.9989797084356 19.9868845283233
"2680" 535.8 13.8652431688946 20.0049139468768
"2681" 536 13.693924968875 20.2182053701415
"2682" 536.2 13.503985225375 20.5998847591415
"2683" 536.4 13.314045481875 20.5998847591415
"2684" 536.6 12.9146849955417 21.0060307756415
"2685" 536.8 12.3010335165417 21.8554090650626
"2686" 537 12.8680999971359 24.242433710685
"2687" 537.2 12.1560995757184 24.7638689367259
"2688" 537.4 11.1629206759714 25.0995628571716
"2689" 537.6 10.2143905188005 25.6713481300032
"2690" 537.8 9.38345568781376 26.5470727897844
"2691" 538 8.18980153223368 27.7812654369567
"2692" 538.2 7.29640906280682 29.0228549118461
"2693" 538.4 7.21457202863555 28.9887676680781
"2694" 538.6 7.02492953043055 28.9756269066415
"2695" 538.8 7.01149944755682 29.3351380483006
"2696" 539 7.2204684046913 30.8779654486415
"2697" 539.2 7.34281479559374 33.1197638837353
"2698" 539.4 6.66152178270427 34.6382388716293
"2699" 539.6 6.34325689542501 35.8766023038665
"2700" 539.8 6.42194621773213 35.9988305843915
"2701" 540 6.49856056805147 36.8437105204062
"2702" 540.2 6.71363939524999 38.2525565003915
"2703" 540.4 6.62198242600289 39.3953756011764
"2704" 540.6 6.17311938050264 40.2441920355458
"2705" 540.8 5.75406757227103 41.522339582889
"2706" 541 4.84589858416665 42.538497972704
"2707" 541.2 4.13975163454167 43.9705651963512
"2708" 541.4 3.239641486635 45.9472129826315
"2709" 541.6 2.17908331454166 47.3482225850286
"2710" 541.8 1.90231220573358 48.4644078298233
"2711" 542 2.2802731094659 49.728961765096
"2712" 542.2 3.23948643378314 52.0611715381415
"2713" 542.4 4.17276364470227 54.9336807060051
"2714" 542.6 4.07867342528066 55.7792020282924
"2715" 542.8 3.87333674939351 55.7355929576415
"2716" 543 3.89741742912499 55.6042887233915
"2717" 543.2 3.63599425232358 55.823185008492
"2718" 543.4 3.32054915281358 56.5145760381152
"2719" 543.6 2.4608530355292 57.8528632546695
"2720" 543.8 1.17516914728407 59.5277126245142
"2721" 544 1.06114014175234 60.3377502025755
"2722" 544.2 1.39084686631838 60.5898026292736
"2723" 544.4 1.58627663853456 62.466865397216
"2724" 544.6 1.98888827568749 65.2364941372977
"2725" 544.8 2.48748010237499 67.9281289951415
"2726" 545 3.05729933287499 70.7907244126415
"2727" 545.2 3.11006037273609 73.3917987673082
"2728" 545.4 3.03495348069852 76.4485600613474
"2729" 545.6 3.50168665729009 78.9608237866132
"2730" 545.8 4.46976033453862 81.7310436264324
"2731" 546 5.37111075369317 84.2778860948506
"2732" 546.2 5.32551180379732 86.7916137495541
"2733" 546.4 5.44830551575735 87.7979089519062
"2734" 546.6 5.40733812010048 88.8007528367297
"2735" 546.8 5.30272560751856 90.0371910282554
"2736" 547 6.08213412655723 91.9828482448751
"2737" 547.2 7.50681369449535 93.5783975633082
"2738" 547.4 9.73144218984249 95.5719569374708
"2739" 547.6 12.1486524793835 96.7449228646415
"2740" 547.8 14.7746166129267 97.8965417107622
"2741" 548 16.86168036047 99.8488279784927
"2742" 548.2 18.426044440556 102.680695431504
"2743" 548.4 18.6871486105 105.585938711767
"2744" 548.6 18.5905367049759 107.53349348399
"2745" 548.8 18.693960378848 108.205620193804
"2746" 549 19.0988769681206 108.664033608852
"2747" 549.2 20.6330569314083 110.132327433816
"2748" 549.4 22.6067277226901 111.444390425877
"2749" 549.6 24.599086104306 112.893909426814
"2750" 549.8 26.6407120380132 115.192759999642
"2751" 550 28.8613083888506 117.532485685056
"2752" 550.2 31.4819326934782 119.366999666642
"2753" 550.4 34.4236088448425 121.113445155837
"2754" 550.6 37.417398932025 121.837162029816
"2755" 550.8 40.5962995482386 121.606130339051
"2756" 551 43.6185186448141 122.204597586546
"2757" 551.2 46.360497306625 122.905351309085
"2758" 551.4 48.1133994327254 124.319004707752
"2759" 551.6 48.88026245225 125.685762535566
"2760" 551.8 48.8938885642837 125.865400769737
"2761" 552 48.5728599726381 126.395384873273
"2762" 552.2 48.3694665532581 126.851222333427
"2763" 552.4 47.9444734634407 127.487462742278
"2764" 552.6 47.7699232070026 127.518838707524
"2765" 552.8 47.548784850315 127.626602228632
"2766" 553 47.4091697358849 127.498456208028
"2767" 553.2 46.9966933292083 128.074439378392
"2768" 553.4 46.9847755413809 128.244698321524
"2769" 553.6 47.6758718059659 128.151684016642
"2770" 553.8 51.3539435134306 125.987436052642
"2771" 554 51.5552471732083 126.503192560341
"2772" 554.2 51.9209357598319 126.305333474779
"2773" 554.4 53.0747651212083 126.232102327642
"2774" 554.6 54.0734627870315 125.540143551285
"2775" 554.8 54.6306103425553 124.742044603666
"2776" 555 54.8266151612576 125.09540408932
"2777" 555.2 55.0944045226817 124.963538532053
"2778" 555.4 55.3419299436228 124.959327089763
"2779" 555.6 56.4162976457454 124.391940088225
"2780" 555.8 57.6299866890066 124.72804859501
"2781" 556 57.8319915704784 124.712809127573
"2782" 556.2 57.9920940362639 124.565109440641
"2783" 556.4 58.9491334201793 124.225838872642
"2784" 556.6 60.2378749586456 124.355399766155
"2785" 556.8 61.1217108325564 124.806802190411
"2786" 557 61.748680074375 125.124101572616
"2787" 557.2 62.3555607182409 125.892195229495
"2788" 557.4 63.0626894474406 126.315689953396
"2789" 557.6 63.1185994633352 126.299742809332
"2790" 557.8 63.374093631583 125.803221834261
"2791" 558 64.0072362970841 124.982258025387
"2792" 558.2 64.1079316252171 124.122048863352
"2793" 558.4 64.805302983662 122.723859795558
"2794" 558.6 65.3911528545918 120.854900552093
"2795" 558.8 66.3951689848102 119.359426662891
"2796" 559 66.8475797404008 118.852714370598
"2797" 559.2 67.275926610225 118.284363050542
"2798" 559.4 68.1725396045417 117.685093787642
"2799" 559.6 69.1950215001065 116.475626834891
"2800" 559.8 70.0060605023224 114.757511573589
"2801" 560 70.0545497924731 113.035855290464
"2802" 560.2 69.0838076233568 112.327851373723
"2803" 560.4 67.6569827151051 111.985076874978
"2804" 560.6 65.8651617719989 111.660818279013
"2805" 560.8 63.5042913484077 111.562644190866
"2806" 561 60.8980803534837 112.085115351233
"2807" 561.2 58.2952301925568 113.115498840114
"2808" 561.4 55.2566370465417 114.439187872642
"2809" 561.6 52.5980536081103 115.774366687641
"2810" 561.8 50.5065200424306 117.835155769642
"2811" 562 48.396675865299 120.152556433234
"2812" 562.2 46.1182843317096 122.028928373752
"2813" 562.4 43.5174325068672 123.244803568102
"2814" 562.6 42.3269552451108 123.605221979959
"2815" 562.8 41.7228709015777 123.366200609128
"2816" 563 39.672890606866 122.589087618912
"2817" 563.2 36.863270375988 121.348308174702
"2818" 563.4 33.9520360991439 119.902277390524
"2819" 563.6 31.358321114375 118.716933024741
"2820" 563.8 27.8739643071439 116.848842278524
"2821" 564 25.546164963275 115.720749821091
"2822" 564.2 24.1388019114369 115.861607690842
"2823" 564.4 26.1470652427113 116.054430135414
"2824" 564.6 26.5950749254381 111.823111542709
"2825" 564.8 26.46737271925 106.459397313517
"2826" 565 24.9331180670129 101.894304276581
"2827" 565.2 21.5447677002083 99.2013722656415
"2828" 565.4 17.9701830473062 98.2296206713938
"2829" 565.6 13.7775681586732 98.3066568783479
"2830" 565.8 11.604587790375 98.7685437761321
"2831" 566 11.4790918884196 98.8305280973915
"2832" 566.2 11.2717575976365 98.9579629916874
"2833" 566.4 11.500206489893 98.8802643112091
"2834" 566.6 11.7295908694306 97.5441660296415
"2835" 566.8 9.73712712640597 95.0358098484114
"2836" 567 7.61901883926666 91.6304190520415
"2837" 567.2 5.57441384673587 88.3413384042241
"2838" 567.4 3.20665366109722 85.3728344026415
"2839" 567.6 2.48576893351464 84.3558162108847
"2840" 567.8 2.71962867776387 83.1458275973082
"2841" 568 3.63711539198026 80.1720020264836
"2842" 568.2 4.500841383475 76.3741486174415
"2843" 568.4 4.03051439957023 73.3098083800415
"2844" 568.6 2.95489703637935 69.8083148548676
"2845" 568.8 1.01758605132543 67.3521713585875
"2846" 569 0.730537474999993 66.9057734888915
"2847" 569.2 0.802418341232804 67.0264552092011
"2848" 569.4 2.28678905263914 67.4420278865094
"2849" 569.6 3.65325706018693 65.7448528571461
"2850" 569.8 5.34742995450358 62.4483034816415
"2851" 570 6.498130840125 59.0320632361415
"2852" 570.2 7.15196188025001 55.4097790347665
"2853" 570.4 6.69436333217203 52.3189535865821
"2854" 570.6 5.37207901066938 48.5035017727163
"2855" 570.8 4.20424316862499 45.7136545565165
"2856" 571 2.74959694840499 44.2563732893615
"2857" 571.2 2.53449489037004 44.4359515523841
"2858" 571.4 2.59176074586518 44.7167834072297
"2859" 571.6 2.14063361424456 44.7908903815219
"2860" 571.8 2.15263787414303 44.4666510888271
"2861" 572 1.98963803783288 43.2656139490731
"2862" 572.2 2.34708985717934 41.5673590200763
"2863" 572.4 2.07985660789746 39.9175792282483
"2864" 572.6 1.89957137249405 39.5611715483915
"2865" 572.8 2.2539476308586 39.3616166921989
"2866" 573 2.06961266667501 38.7678236755415
"2867" 573.2 1.60775918511183 38.5187276532468
"2868" 573.4 2.2630058600568 38.7643538629142
"2869" 573.6 2.29754035887499 38.3479763476415
"2870" 573.8 2.87938109212816 36.0675627829833
"2871" 574 7.30632174302313 36.6586916444748
"2872" 574.2 7.15217674421322 36.5462251142739
"2873" 574.4 7.71313938696036 34.2472502292391
"2874" 574.6 8.112618659875 31.4337074161415
"2875" 574.8 9.01311106009338 29.284187638745
"2876" 575 9.82759596785278 28.4497575262415
"2877" 575.2 11.3930639851136 26.9973517906756
"2878" 575.4 13.1221063726539 25.4753367438941
"2879" 575.6 14.584147605077 24.7540215434597
"2880" 575.8 14.8413959966173 24.6704757686312
"2881" 576 15.0437095290665 24.1040263836841
"2882" 576.2 15.023503173375 23.6533198711415
"2883" 576.4 16.3482111280417 20.6243513866415
"2884" 576.6 16.7830548631607 18.3748197496415
"2885" 576.8 16.5303584718083 17.7932689853615
"2886" 577 16.353081377875 18.1189687306415
"2887" 577.2 16.353081377875 18.5006481196415
"2888" 577.4 14.9322334264984 19.2342656465506
"2889" 577.6 14.4874510083861 19.9807159725415
"2890" 577.8 14.1202341709528 20.7864835715415
"2891" 578 12.7896466248206 22.9231506052285
"2892" 578.2 11.715931777944 26.2000426908484
"2893" 578.4 10.9911042510244 29.516704967676
"2894" 578.6 10.9805000617321 32.3151051888558
"2895" 578.8 10.3418402363657 35.5277897511415
"2896" 579 9.13873289024668 38.678990331022
"2897" 579.2 7.71650500676389 41.9983971706415
"2898" 579.4 5.94092998419317 44.9891977162415
"2899" 579.6 4.49439059973348 46.9357626001415
"2900" 579.8 3.90946142533445 49.1106474068307
"2901" 580 3.58641718976784 51.6658607423915
"2902" 580.2 3.11654659231536 54.58860943188
"2903" 580.4 2.69604138935539 56.653619200465
"2904" 580.6 2.65742618866446 58.5167187979573
"2905" 580.8 2.2042972120659 59.9406203271597
"2906" 581 0.801554768476769 61.775659906084
"2907" 581.2 0.623920354827814 62.1957366622358
"2908" 581.4 1.48295341767912 63.3302695513631
"2909" 581.6 1.91028457115654 67.1925624056609
"2910" 581.8 2.74316821862501 70.8934842481415
"2911" 582 3.00642261586605 74.8869621410165
"2912" 582.2 2.92137914945299 78.4453220672654
"2913" 582.4 2.78914910675735 82.0727181169062
"2914" 582.6 3.16583632916073 84.5493576256415
"2915" 582.8 3.623465876 87.3937778341415
"2916" 583 4.96393256762738 90.4308552580415
"2917" 583.2 6.08942832911134 93.4763593697506
"2918" 583.4 7.05507869606549 96.1560460930415
"2919" 583.6 7.77385614934401 96.9509621808273
"2920" 583.8 9.07485934818474 97.8899610316415
"2921" 584 11.9923160271064 100.170574240294
"2922" 584.2 15.0385777561925 102.969931947141
"2923" 584.4 17.146269746731 105.04721293417
"2924" 584.6 19.3098100516916 106.573167131392
"2925" 584.8 20.8578189612167 108.748739648691
"2926" 585 21.6571930935572 111.041848015221
"2927" 585.2 21.7566008097815 113.085794649772
"2928" 585.4 21.8648513420324 113.280828986225
"2929" 585.6 21.963609185875 113.729655675142
"2930" 585.8 22.1670464789131 113.793268906642
"2931" 586 22.8933398790583 113.965024631692
"2932" 586.2 24.8807208963922 115.2432118729
"2933" 586.4 27.3540176694406 116.392025839396
"2934" 586.6 30.3436857324306 117.756862561642
"2935" 586.8 33.3241202483222 119.900139130642
"2936" 587 35.0079897394783 121.273343764344
"2937" 587.2 35.7829830080389 122.455096789248
"2938" 587.4 35.9701913776031 122.81965165001
"2939" 587.6 35.9788960991097 122.999012265142
"2940" 587.8 35.9070842499472 123.242129107178
"2941" 588 35.9988097496887 123.312801902877
"2942" 588.2 36.3096629716323 123.566237598447
"2943" 588.4 36.729567959252 123.334210791781
"2944" 588.6 37.1757779094796 123.530531458572
"2945" 588.8 38.5097032029782 123.495801311141
"2946" 589 40.2822697411886 123.278109542328
"2947" 589.2 42.184886493875 122.508281622141
"2948" 589.4 44.464163415875 122.018287811939
"2949" 589.6 46.6946484771594 121.119879074082
"2950" 589.8 48.5299006280912 120.611919612831
"2951" 590 50.7545208035515 120.139624237465
"2952" 590.2 52.704626133875 120.484075973642
"2953" 590.4 53.5012964750329 121.215928603247
"2954" 590.6 54.8392326837766 122.026489606519
"2955" 590.8 57.3146768818504 123.346724870109
"2956" 591 59.2732865066474 124.427539362763
"2957" 591.2 60.674380885139 125.801411390434
"2958" 591.4 61.8040168500403 126.609081041752
"2959" 591.6 62.2479022320697 126.394318233155
"2960" 591.8 63.2851569280446 125.926356864704
"2961" 592 64.7144058939364 124.895451835799
"2962" 592.2 65.0209753044978 123.894380455878
"2963" 592.4 65.9996323868661 122.594412811695
"2964" 592.6 67.521890597396 121.278247624818
"2965" 592.8 70.0153368387759 119.937963214236
"2966" 593 72.2564180272857 119.693396128266
"2967" 593.2 74.2372182095 120.078483368954
"2968" 593.4 76.5554242230732 120.464061831506
"2969" 593.6 79.5097122297259 121.242713121773
"2970" 593.8 82.2537679589458 121.918874070102
"2971" 594 84.2281298884306 122.823085562642
"2972" 594.2 85.7256823038489 123.004464827842
"2973" 594.4 87.8734430998411 123.31045525326
"2974" 594.6 88.8858892457022 123.611682037614
"2975" 594.8 89.6767926346915 123.581536050843
"2976" 595 89.5108931957423 123.789633856641
"2977" 595.2 89.1607055306276 124.119598217971
"2978" 595.4 89.2317980624362 124.214154809713
"2979" 595.6 89.7450068506771 124.086684928735
"2980" 595.8 89.9707170120433 124.233396880344
"2981" 596 89.8274319432686 124.238020129737
"2982" 596.2 90.3975914913381 124.032990339252
"2983" 596.4 90.2199926603922 123.852933722469
"2984" 596.6 90.7702979961636 123.659222047734
"2985" 596.8 90.904430701625 123.550266354111
"2986" 597 91.1299841470313 123.736812155485
"2987" 597.2 91.7660664471386 121.005852754532
"2988" 597.4 91.2544625146464 120.056445928042
"2989" 597.6 91.9978911515906 119.407574292238
"2990" 597.8 92.5935377063214 119.185626226829
"2991" 598 92.9609601062477 119.163382249451
"2992" 598.2 93.1581070495011 119.758530545737
"2993" 598.4 93.658556982375 119.829945220021
"2994" 598.6 94.1366811642888 120.096462724409
"2995" 598.8 94.2817477110486 120.497367485881
"2996" 599 94.5046522034205 121.016262192414
"2997" 599.2 94.4003216648855 121.469711916284
"2998" 599.4 94.5619289331677 121.716995083971
"2999" 599.6 94.9624676539696 122.162707040209
"3000" 599.8 95.2413881782084 122.057899943122
"3001" 600 95.1654122808083 122.134235820922
"3002" 600.2 94.798195443375 122.317441927641
"3003" 600.4 94.6390567393615 122.518597281304
"3004" 600.6 94.4664340247283 122.490469917322
"3005" 600.8 94.463997666837 122.53002285316
"3006" 601 94.5978480426969 122.479524955847
"3007" 601.2 94.7718149234444 122.285635311891
"3008" 601.4 95.1941715188072 122.15571337298
"3009" 601.6 96.6385359833372 117.907280920289
"3010" 601.8 95.2714351432818 116.145880281777
"3011" 602 95.1967575280963 115.099947252043
"3012" 602.2 95.7635916603378 113.747004738278
"3013" 602.4 95.4731598890268 112.581209656454
"3014" 602.6 95.2449055808657 111.732907019725
"3015" 602.8 94.3872349074386 110.953805573323
"3016" 603 93.8253736266663 110.541803039189
"3017" 603.2 93.7442819993529 110.27258616504
"3018" 603.4 93.2199688473841 109.805297593696
"3019" 603.6 92.6943866653703 110.081891228842
"3020" 603.8 92.6298734210433 109.975215348691
"3021" 604 92.5306847001759 109.522738161872
"3022" 604.2 91.9188434025299 108.620893941845
"3023" 604.4 90.9307668845472 107.104791994641
"3024" 604.6 90.3742590874866 105.634717565719
"3025" 604.8 89.764792240625 104.290430785642
"3026" 605 88.7924016068662 102.6221099165
"3027" 605.2 87.6170790859117 101.304065658018
"3028" 605.4 86.7785173844861 99.5050302980582
"3029" 605.6 85.823542563 97.968341620454
"3030" 605.8 84.5312739509732 96.182627336204
"3031" 606 83.2085093245033 94.0495232856857
"3032" 606.2 81.7856568755241 92.8544715486941
"3033" 606.4 80.4294204614101 91.5118975575625
"3034" 606.6 79.1012883390354 91.3257956906321
"3035" 606.8 77.4791442860568 91.6250215657324
"3036" 607 76.2450904062695 92.5814660433479
"3037" 607.2 75.6214488873656 92.9101252298773
"3038" 607.4 73.568776419875 93.4712881051415
"3039" 607.6 71.6048260370841 93.1918347343142
"3040" 607.8 70.4729997491177 92.9392458500492
"3041" 608 68.8966165440485 93.2397039860701
"3042" 608.2 66.2605820515504 93.9827693916152
"3043" 608.4 63.8922857510178 94.301493204704
"3044" 608.6 61.5286508665582 94.2734543457702
"3045" 608.8 59.089523665375 94.2640068361415
"3046" 609 56.430367256375 94.4548465306415
"3047" 609.2 54.5668075088278 94.0515626479245
"3048" 609.4 53.1471231187322 93.3752391160415
"3049" 609.6 52.6872443801595 93.0893556130984
"3050" 609.8 51.8664879990058 93.1029167322209
"3051" 610 49.994332101625 92.9941888688915
"3052" 610.2 48.4989999088653 93.4913839953017
"3053" 610.4 47.3581544168386 93.7296556915415
"3054" 610.6 45.0512498957841 94.041938827996
"3055" 610.8 42.5008924388131 95.1101191099866
"3056" 611 39.7721384007669 96.0021954049658
"3057" 611.2 37.3148999172894 96.1534917393442
"3058" 611.4 34.967176240875 95.9815640866415
"3059" 611.6 32.8087700647386 94.9683787994778
"3060" 611.8 30.218682653375 93.7192462536597
"3061" 612 27.9973534497309 92.4785235926839
"3062" 612.2 25.7313562131875 91.6535924435165
"3063" 612.4 22.7809431925582 91.2200192337702
"3064" 612.6 19.9687200666428 91.7558279941415
"3065" 612.8 17.1195638826184 92.3674318191194
"3066" 613 14.6829215643405 93.1025169713398
"3067" 613.2 13.7833083775809 93.8807237522297
"3068" 613.4 13.2491088174306 95.1268632326415
"3069" 613.6 13.5498327496681 95.843369825107
"3070" 613.8 13.7548490375448 95.8375341285283
"3071" 614 13.8239738022624 95.8680918358577
"3072" 614.2 13.8403005510218 95.869511421981
"3073" 614.4 13.8320629641477 95.912167834096
"3074" 614.6 13.7662829663988 95.8179872056415
"3075" 614.8 13.8320629641477 96.1897528442778
"3076" 615 14.2848486153194 96.5010721438915
"3077" 615.2 15.0201113922411 96.761962123079
"3078" 615.4 15.01254511125 96.9174125885165
"3079" 615.6 15.0108405238083 96.9412151218415
"3080" 615.8 15.0072226239322 96.9339450382415
"3081" 616 15.0338635230204 97.0849645021142
"3082" 616.2 15.0635822018199 97.4382487272287
"3083" 616.4 15.6246886000493 98.775877411614
"3084" 616.6 16.1813097837533 100.322752267615
"3085" 616.8 16.5986931151595 101.042106330452
"3086" 617 16.6638918672386 101.175873589669
"3087" 617.2 16.9873755671778 100.862858290917
"3088" 617.4 17.171283349875 100.558046760517
"3089" 617.6 18.1601716478096 100.672296764539
"3090" 617.8 20.114264417479 100.693981889443
"3091" 618 21.7289516939053 100.07208763946
"3092" 618.2 23.2339173688184 98.9125737342453
"3093" 618.4 25.1138419364768 97.8865833379335
"3094" 618.6 27.442259098388 96.4395793534415
"3095" 618.8 29.2405817312395 95.004179483034
"3096" 619 30.0993399826803 94.1508540969247
"3097" 619.2 30.8869891582824 92.8327091273915
"3098" 619.4 31.0818741609641 91.4921075110772
"3099" 619.6 31.2643509254855 89.5733680292204
"3100" 619.8 30.9803602106427 88.0087057386415
"3101" 620 29.648863422875 86.6622256718915
"3102" 620.2 28.0879040762932 85.8948187791597
"3103" 620.4 26.0708532119861 85.0759726556415
"3104" 620.6 23.1212094857099 84.0689651749167
"3105" 620.8 20.0612627922603 82.9449368825406
"3106" 621 17.3960838290241 81.2299905082731
"3107" 621.2 15.4887684166273 80.2696795137699
"3108" 621.4 14.4604675051428 80.220250031954
"3109" 621.6 12.766142375625 80.5382288086415
"3110" 621.8 10.0404752939011 81.5939105969458
"3111" 622 7.563772924625 83.3399733558109
"3112" 622.2 6.50701575536149 84.8681606159388
"3113" 622.4 6.75594415630227 84.982258058187
"3114" 622.6 6.96673871365168 85.0240305597192
"3115" 622.8 7.27016284370501 84.9510297445415
"3116" 623 7.30833168739881 85.0764386866415
"3117" 623.2 7.19128198552205 85.0587980426121
"3118" 623.4 6.97548489878929 85.4035924486415
"3119" 623.6 7.01406389053837 85.2567511561267
"3120" 623.8 7.01166389755119 85.1127891046415
"3121" 624 6.91882659522363 85.0914457399443
"3122" 624.2 6.91882659522363 85.1124556145681
"3123" 624.4 7.01019625892215 85.0424887679434
"3124" 624.6 6.91589004805091 85.0648267475582
"3125" 624.8 6.90885524273609 85.0789630212248
"3126" 625 6.99719229804644 85.0400882686415
"3127" 625.2 7.03681357047692 84.7090524231658
"3128" 625.4 7.05178969617804 84.176490459187
"3129" 625.6 7.10673633862757 84.5311824166415
"3130" 625.8 7.3450479980235 84.4669393511662
"3131" 626 7.37749742032597 84.5012467782886
"3132" 626.2 7.37749742032597 84.5012467782886
"3133" 626.4 7.35782182721461 84.6716116258019
"3134" 626.6 7.35373633084499 84.5120984471915
"3135" 626.8 7.35373633084499 84.5120984471915
"3136" 627 7.376529100065 84.5349992105315
"3137" 627.2 7.35373633084499 84.5120984471915
"3138" 627.4 7.36761509626114 84.4858343704237
"3139" 627.6 7.36761509626114 84.4858343704237
"3140" 627.8 7.36761509626114 84.4858343704237
"3141" 628 7.36761509626114 84.4858343704237
"3142" 628.2 7.36761509626114 84.4858343704237
"3143" 628.4 7.26822760858253 84.5599884082641
"3144" 628.6 7.27615325099999 84.5128324460165
"3145" 628.8 7.28300638826548 84.5348174584415
"3146" 629 7.24672499611085 84.5419846635
"3147" 629.2 7.26129898900835 84.5384525002415
"3148" 629.4 7.28300638826548 84.5348174584415
"3149" 629.6 7.28300638826548 84.5348174584415
"3150" 629.8 7.37749742032597 84.5012467782886
"3151" 630 7.372730305195 84.5120984471915
"3152" 630.2 7.39611896380637 84.5274404618474
"3153" 630.4 7.42406935819537 84.5682386680007
"3154" 630.6 7.4241044834369 84.5929781272415
"3155" 630.8 7.47029187811797 84.6952688829406
"3156" 631 7.56794044878491 84.7718811304253
"3157" 631.2 7.50084379090253 84.7657926832745
"3158" 631.4 7.46891865831838 84.6392048852264
"3159" 631.6 7.28662428814168 85.4254026994415
"3160" 631.8 7.29024218801786 86.2760024806415
"3161" 632 7.082560820125 86.5863791266415
"3162" 632.2 6.97780316472935 86.4877524884085
"3163" 632.4 7.02206096904003 86.5729818665347
"3164" 632.6 7.09072565072794 86.2711913959062
"3165" 632.8 7.07738322442839 86.2765318556609
"3166" 633 7.05699200850001 86.2046997376415
"3167" 633.2 7.05699200850001 86.2046997376415
"3168" 633.4 6.96970302141705 85.9508870598378
"3169" 633.6 7.12167366723782 85.527602060491
"3170" 633.8 7.39073940680091 85.2485983052248
"3171" 634 7.73327047285681 85.0828826243779
"3172" 634.2 8.01875566308712 85.2906858472779
"3173" 634.4 8.46622560648967 85.4451119627791
"3174" 634.6 9.43527598303289 86.144949657852
"3175" 634.8 10.7836617803326 87.2320492794805
"3176" 635 11.9701020866901 88.6655078991709
"3177" 635.2 13.0629387023326 90.279015249294
"3178" 635.4 14.3182486475098 91.4877041500676
"3179" 635.6 15.3567307935504 92.8042505764573
"3180" 635.8 16.5063100785136 94.4644687001121
"3181" 636 18.1080618178171 96.3316997244845
"3182" 636.2 19.363143414697 98.1002081527008
"3183" 636.4 20.2129283082857 99.9278563407665
"3184" 636.6 20.4015113393322 100.725293635642
"3185" 636.8 20.0926289884346 101.304065658018
"3186" 637 20.0596724888944 101.795689924904
"3187" 637.2 20.0252497522083 103.342523731642
"3188" 637.4 20.3519913347768 105.475838888016
"3189" 637.6 21.2557995434306 106.707733582642
"3190" 637.8 22.7218435599272 107.564703804989
"3191" 638 24.8381206757405 108.028520263818
"3192" 638.2 27.5851937772804 108.570106817533
"3193" 638.4 30.3628961623287 108.651199360391
"3194" 638.6 32.9078295481908 108.376100034694
"3195" 638.8 34.0011969739322 108.184399409242
"3196" 639 34.2995092637235 107.724952156278
"3197" 639.2 34.6114709030477 107.667893015296
"3198" 639.4 35.3578070341108 107.4427480035
"3199" 639.6 36.3679818491875 106.171040632266
"3200" 639.8 37.0279384137157 104.486596843296
"3201" 640 37.6632141534672 102.521992451544
"3202" 640.2 37.6983098158329 100.621981921326
"3203" 640.4 37.4092586573036 98.0898883306415
"3204" 640.6 36.708570703406 95.3702015254999
"3205" 640.8 36.4340376263205 93.1926592442455
"3206" 641 36.5619178496671 93.1851012365425
"3207" 641.2 36.5383282939041 93.2060508598357
"3208" 641.4 36.498090573485 93.3288923330915
"3209" 641.6 36.6145744122215 93.2946923482356
"3210" 641.8 36.7196391573184 93.2197896398207
"3211" 642 36.7196391573184 93.2197896398207
"3212" 642.2 36.650042368285 92.9319457685315
"3213" 642.4 36.266119002875 92.817318829448
"3214" 642.6 35.8647675951139 92.0262847546149
"3215" 642.8 34.6209144075918 90.975822011438
"3216" 643 33.1668778024837 90.1667615690067
"3217" 643.2 31.3879447440952 89.1148367304122
"3218" 643.4 29.047107421344 88.202735477199
"3219" 643.6 26.4485579333372 87.3469680977547
"3220" 643.8 23.6727963079398 86.7505773823082
"3221" 644 21.1648882132083 86.3497724465827
"3222" 644.2 19.5874838671893 85.9052282170415
"3223" 644.4 17.4858129391113 85.5061997649051
"3224" 644.6 15.0905407299044 85.2271860083474
"3225" 644.8 11.9056243649788 85.7554370606038
"3226" 645 8.91013284497233 86.959744192668
"3227" 645.2 7.96675880469702 87.6784200903449
"3228" 645.4 8.10840878290042 87.8369140739127
"3229" 645.6 8.21088564766261 87.7940345385353
"3230" 645.8 8.52756394567498 87.9107799156051
"3231" 646 8.91467923242739 87.6863986990415
"3232" 646.2 9.14253866236556 87.9266886791603
"3233" 646.4 9.16093993650001 87.9369369646415
"3234" 646.6 9.16093993650001 87.9369369646415
"3235" 646.8 9.23897462132955 87.9161774019142
"3236" 647 9.07024892710358 87.9117712906415
"3237" 647.2 9.15707852413214 87.9117712906415
"3238" 647.4 9.23897462132955 87.9161774019142
"3239" 647.6 9.43653684429842 87.8459475607496
"3240" 647.8 9.54943976570501 88.0044648565415
"3241" 648 10.0589996815024 88.1833302957003
"3242" 648.2 10.45399126725 88.1534666180165
"3243" 648.4 10.7120390841936 88.6891233711459
"3244" 648.6 11.6830032808108 89.0272955861461
"3245" 648.8 13.1907512624101 90.0186606497204
"3246" 649 15.403382660375 91.2407043074836
"3247" 649.2 17.3281053945083 92.8835997125915
"3248" 649.4 19.1807060811098 94.6373888471198
"3249" 649.6 19.8394519968843 96.4952260680994
"3250" 649.8 19.8568242191371 99.0905835756803
"3251" 650 19.5233483693841 99.676914534687
"3252" 650.2 19.0902487529553 99.788134421579
"3253" 650.4 18.9542900685191 99.8759876828788
"3254" 650.6 18.3576240280268 99.7370166462665
"3255" 650.8 17.380162953838 99.2329070299748
"3256" 651 15.2721515648659 99.1078652638142
"3257" 651.2 12.9825142932204 99.2778860825506
"3258" 651.4 12.6434756048228 99.4531870509371
"3259" 651.6 12.8305624984204 99.4548465265415
"3260" 651.8 12.821609109838 99.4590874086415
"3261" 652 13.0377694913295 99.3125842088233
"3262" 652.2 13.472048454344 99.1464630910043
"3263" 652.4 14.100462665489 99.0216069393783
"3264" 652.6 14.4602335892026 99.4199689272019
"3265" 652.8 14.7278578334924 99.9410728786154
"3266" 653 15.6588188671508 100.844685956831
"3267" 653.2 16.811556620806 101.634367451314
"3268" 653.4 18.1476844716336 102.93405157765
"3269" 653.6 19.906792707875 105.19419643565
"3270" 653.8 21.598721598362 107.455178415102
"3271" 654 22.9662877515619 110.28624379612
"3272" 654.2 24.2431447052113 112.069519217677
"3273" 654.4 24.986982358411 112.296067890058
"3274" 654.6 26.4911151871875 112.352883593391
"3275" 654.8 28.7413735372639 112.496265797725
"3276" 655 31.6235817906422 112.38390679496
"3277" 655.2 34.8713805441533 112.811965665937
"3278" 655.4 37.9088876402056 114.201234754939
"3279" 655.6 39.6318225542173 115.711981510804
"3280" 655.8 41.6134711310767 117.711630141053
"3281" 656 43.75690811081 119.741881823007
"3282" 656.2 45.9774538313012 121.36011493556
"3283" 656.4 47.296273087249 121.923350200788
"3284" 656.6 48.0370839963074 121.935762538641
"3285" 656.8 50.3896606598176 122.589623131273
"3286" 657 52.6191173212275 123.881701718625
"3287" 657.2 54.6409349360329 124.53720890051
"3288" 657.4 55.8571862605033 124.810179884119
"3289" 657.6 57.8832396803399 125.022678298799
"3290" 657.8 59.9016282379773 126.185326759476
"3291" 658 60.2665273218176 126.828767164838
"3292" 658.2 60.2935218741725 126.80296334217
"3293" 658.4 60.331437372875 126.613781716642
"3294" 658.6 60.4767621491518 126.676084235954
"3295" 658.8 60.5795682049009 126.542237923124
"3296" 659 60.7351078148131 126.188278916969
"3297" 659.2 60.9401755024856 125.68838024819
"3298" 659.4 62.0303148664612 124.719389806693
"3299" 659.6 63.5760313997716 123.587512997935
"3300" 659.8 65.4467242978228 121.650332734694
"3301" 660 66.4038699282259 119.923575584352
"3302" 660.2 67.2669294644802 118.125664778273
"3303" 660.4 67.7576828687386 115.752556436841
"3304" 660.6 67.8620504027777 113.255089709172
"3305" 660.8 67.6086729016157 110.881196531308
"3306" 661 67.446872379375 108.767823618142
"3307" 661.2 67.4305918299322 106.857609152242
"3308" 661.4 67.5693568868656 104.63534163537
"3309" 661.6 67.0687040612354 102.09531141675
"3310" 661.8 66.1483752238114 99.2431879562779
"3311" 662 65.0557617766226 96.8911738454733
"3312" 662.2 63.9379855389276 94.7762607529573
"3313" 662.4 61.707388825788 92.8086467311285
"3314" 662.6 59.2929104703617 91.0298651107654
"3315" 662.8 57.2226384387218 88.8981447952902
"3316" 663 55.4998221264548 87.0489834281121
"3317" 663.2 53.7829770261759 85.0986349595796
"3318" 663.4 52.7317224329477 82.8656723555506
"3319" 663.6 52.8905811275114 81.4777473046415
"3320" 663.8 52.9429169143801 81.6194015108683
"3321" 664 52.9429169143801 81.6390757061776
"3322" 664.2 53.1140629991738 81.9691046789863
"3323" 664.4 52.9971553335417 81.9948613155447
"3324" 664.6 53.1202523089721 81.8223704422823
"3325" 664.8 53.10276905775 81.7566668581415
"3326" 665 53.1091878578944 81.7779029406512
"3327" 665.2 53.1238651909566 81.6374294979986
"3328" 665.4 52.8967357906671 81.7347195665425
"3329" 665.6 52.3899985378459 81.1701804183599
"3330" 665.8 51.7750516562523 80.8440154889434
"3331" 666 50.6258783976732 80.0840922879259
"3332" 666.2 48.7195106968567 79.3417433845498
"3333" 666.4 46.5866093570035 78.8024899358709
"3334" 666.6 44.4538964027128 78.266138752155
"3335" 666.8 41.643276136172 77.6269423799781
"3336" 667 39.4352825879703 77.5519021606415
"3337" 667.2 37.3991150127909 77.1722611128378
"3338" 667.4 34.967176240875 76.3680574663172
"3339" 667.6 32.7607095538833 74.7379254272165
"3340" 667.8 31.057037383306 73.0511876905984
"3341" 668 29.1149787384426 71.3718398787766
"3342" 668.2 26.6133126597833 69.8522833461094
"3343" 668.4 23.9708417101051 68.5107811597654
"3344" 668.6 21.3245477077446 66.9938442298937
"3345" 668.8 19.2805930208108 66.1440404749993
"3346" 669 16.9601785019591 65.6077323358471
"3347" 669.2 15.6633002041118 65.0354009942994
"3348" 669.4 15.5119196566607 64.796313294329
"3349" 669.6 15.4280044789768 64.6979904623082
"3350" 669.8 15.2571458667068 64.7041203508893
"3351" 670 14.0233779752998 64.5555018277388
"3352" 670.2 11.2390433783561 63.7332564650943
"3353" 670.4 9.22786352170977 62.7190350730937
"3354" 670.6 8.11065418935398 61.4315609075827
"3355" 670.8 6.01014408476575 59.6610817249944
"3356" 671 3.76429726701387 58.4638937753082
"3357" 671.2 2.794305841875 58.5843239528915
"3358" 671.4 2.81019325880702 58.5955120903211
"3359" 671.6 2.85640152725 58.6613938295165
"3360" 671.8 2.84625517343053 58.7572214538915
"3361" 672 2.881970338875 58.7825036356415
"3362" 672.2 2.98823033523865 58.7157764697324
"3363" 672.4 2.98823033523865 58.7157764697324
"3364" 672.6 2.87278643918929 58.7950864726415
"3365" 672.8 2.87640433906549 58.7696411800415
"3366" 673 2.87278643918929 58.7950864726415
"3367" 673.2 2.87278643918929 58.7950864726415
"3368" 673.4 2.90023377574999 58.8008536062665
"3369" 673.6 3.03830535852499 58.7869076285915
"3370" 673.8 3.28142823020501 58.8174419797115
"3371" 674 3.25966504090302 59.2832691891462
"3372" 674.2 3.10957632649886 59.9496291067333
"3373" 674.4 3.04693898322953 61.0544301805142
"3374" 674.6 3.26586061985539 61.9821628272886
"3375" 674.8 3.97047117662501 62.5956275315165
"3376" 675 4.178674357 63.5278060392665
"3377" 675.2 4.22702725819183 64.0603185531465
"3378" 675.4 4.20779149350358 64.4766568060415
"3379" 675.6 4.17602699642545 65.7973775437057
"3380" 675.8 4.38687753737499 67.5464496061415
"3381" 676 4.3686141005 69.0621571797665
"3382" 676.2 3.65474616242954 70.2008562660051
"3383" 676.4 3.24891995906083 70.9156990798362
"3384" 676.6 2.76424944290358 72.5282743930415
"3385" 676.8 2.4066146670235 75.0534407571167
"3386" 677 2.22776657554846 78.1633681205701
"3387" 677.2 3.01071033918632 80.1706754347641
"3388" 677.4 4.58690257699004 81.8425382251017
"3389" 677.6 6.1764932857649 82.696320032825
"3390" 677.8 8.89877951455042 83.9887959164836
"3391" 678 11.4994425752232 86.320304552579
"3392" 678.2 13.2689750342648 88.9140262479551
"3393" 678.4 13.7386166732279 91.9290270446121
"3394" 678.6 13.2484299341204 94.1737917078324
"3395" 678.8 12.8449768979272 94.6871731152502
"3396" 679 12.7888207998489 94.667259407998
"3397" 679.2 12.6734012622733 94.7039085048195
"3398" 679.4 12.3612329980881 94.4517180110596
"3399" 679.6 11.9619320535699 94.3772168244042
"3400" 679.8 10.5222896292995 93.9939506646792
"3401" 680 8.19454809632358 93.181392868277
"3402" 680.2 7.20834609082045 92.8032157200597
"3403" 680.4 7.08475952514682 92.8947783484182
"3404" 680.6 7.95147485956431 93.2023452346997
"3405" 680.8 9.06206104843638 93.5977419377994
"3406" 681 9.38529184000656 93.9660290675362
"3407" 681.2 10.0332680941477 95.0794128035506
"3408" 681.4 11.6340611988491 96.1691134415812
"3409" 681.6 13.6322351376528 97.1787977256415
"3410" 681.8 15.3554848120141 97.7771166905459
"3411" 682 16.9850627062477 97.6887118992597
"3412" 682.2 18.8950786927535 96.9696499815293
"3413" 682.4 21.488759827125 96.1503838163915
"3414" 682.6 24.5492690973902 95.923733876187
"3415" 682.8 26.856749193425 95.9395793538515
"3416" 683 29.174014064125 95.3059915681115
"3417" 683.2 31.3121195551453 94.4582850836955
"3418" 683.4 32.0909458393036 92.8928476865827
"3419" 683.6 31.6676515537893 91.9648428976415
"3420" 683.8 30.85059756925 91.3390215185165
"3421" 684 29.2350661245357 89.605473579329
"3422" 684.2 26.9263937660417 88.4048934085099
"3423" 684.4 24.2597887396495 88.2806211203474
"3424" 684.6 20.8607585048661 88.8591540597665
"3425" 684.8 17.5960204011294 90.3233345479573
"3426" 685 15.4081710572699 92.1455258577003
"3427" 685.2 13.6617317920106 94.2251919830229
"3428" 685.4 13.4034288905809 94.7018155470533
"3429" 685.6 13.3970443613876 94.7082303267003
"3430" 685.8 13.4146973117639 94.7288727586415
"3431" 686 13.3687738825445 94.6845010782602
"3432" 686.2 13.2700924833791 94.7198140403605
"3433" 686.4 13.2699523271339 94.785408144329
"3434" 686.6 13.4464805323888 94.7489847753755
"3435" 686.8 13.6192478047639 94.5494508236415
"3436" 687 13.5997668054306 94.5396641726415
"3437" 687.2 13.5262304205597 94.6061428650199
"3438" 687.4 13.6144956215932 94.5658805347142
"3439" 687.6 13.6381628423429 94.5844074241553
"3440" 687.8 13.6517161369861 94.5891411304748
"3441" 688 13.6517161369861 94.5891411304748
"3442" 688.2 13.8205514645417 94.4240037517324
"3443" 688.4 14.2326631504386 94.2640068361415
"3444" 688.6 14.5586030392845 94.5420875338415
"3445" 688.8 14.6138292168064 94.4997499881709
"3446" 689 14.8917082493138 94.5794765352129
"3447" 689.2 15.3999908792411 94.853565178079
"3448" 689.4 16.6657255574414 95.6809493466326
"3449" 689.6 18.8081702938585 97.1297566287572
"3450" 689.8 20.5255282023012 98.8379024649776
"3451" 690 22.5434653660315 100.458829267172
"3452" 690.2 24.3371572046489 101.71007387285
"3453" 690.4 26.6129670267676 103.410117484121
"3454" 690.6 28.6898234065143 105.166897579297
"3455" 690.8 31.1244283723791 106.857849485584
"3456" 691 33.1595830152333 108.643777816717
"3457" 691.2 34.9208494741677 110.485380868642
"3458" 691.4 36.1317248321701 111.808744651814
"3459" 691.6 37.5305369531533 112.516579008363
"3460" 691.8 39.0382180765583 113.424312163941
"3461" 692 41.4025922960699 114.842348131209
"3462" 692.2 42.9897159154852 116.718399365277
"3463" 692.4 44.2475379232882 118.481721786947
"3464" 692.6 44.450834311068 119.645686204641
"3465" 692.8 44.8570302357639 120.751577767642
"3466" 693 45.280904312925 120.902047526767
"3467" 693.2 45.6421090520346 120.7714800327
"3468" 693.4 46.1653628576576 120.498656665276
"3469" 693.6 47.2627251412053 119.631679621559
"3470" 693.8 48.8506350990972 118.151590818642
"3471" 694 50.263452681125 115.915077983125
"3472" 694.2 51.039000690875 113.641575816141
"3473" 694.4 51.976194712857 110.959901190101
"3474" 694.6 52.996841123875 109.320769399642
"3475" 694.8 54.5293736890767 107.415908807524
"3476" 695 55.9232804182236 105.02631511221
"3477" 695.2 57.3443508084306 102.287429547642
"3478" 695.4 57.417677804271 100.769561966473
"3479" 695.6 57.0505786637219 99.5607820304272
"3480" 695.8 56.5582113145 98.3487102972665
"3481" 696 56.0848578181988 96.1560460930415
"3482" 696.2 56.18563720225 93.6290978525165
"3483" 696.4 56.2441518215711 91.577283293965
"3484" 696.6 55.708596231075 89.6565913546415
"3485" 696.8 54.97294499375 87.3313879340165
"3486" 697 54.2408800313023 85.6241733942324
"3487" 697.2 53.4837799080962 85.0108149231725
"3488" 697.4 53.3811560169732 84.7901791448915
"3489" 697.6 52.83159742599 84.5649593537212
"3490" 697.8 51.7904106651607 84.4003209118415
"3491" 698 50.2877876269599 84.5707906551226
"3492" 698.2 48.3974289007422 85.3654727625088
"3493" 698.4 45.9332548832998 86.676017921199
"3494" 698.6 43.7237203479936 88.1441983277686
"3495" 698.8 41.5919038800214 89.9522709742269
"3496" 699 39.9603379725445 92.3944247442601
"3497" 699.2 38.5631540966292 94.432204532989
"3498" 699.4 37.010560255625 96.8341865927141
"3499" 699.6 35.1893091612394 99.4134440165483
"3500" 699.8 33.8210441134306 102.196087471642
"3501" 700 33.3873036080245 104.678146800492
"3502" 700.2 32.8273046352053 107.939684393385
"3503" 700.4 32.5284856055803 111.183990464579
"3504" 700.6 32.1359989321014 114.874693842141
"3505" 700.8 31.9219634426474 117.948299003154
"3506" 701 30.9021666122687 118.590808523232
"3507" 701.2 31.0266802923909 118.700575336641
"3508" 701.4 30.8271336961123 119.063463407862
"3509" 701.6 30.867516817171 118.934235823546
"3510" 701.8 30.9923396573872 118.655802260812
"3511" 702 31.2961284549989 117.676490772898
"3512" 702.2 30.8569486382894 116.444393311317
"3513" 702.4 29.3386285084917 115.040088244041
"3514" 702.6 27.0488685733258 113.373004442797
"3515" 702.8 25.2472845735031 111.302364023608
"3516" 703 22.9366126525775 109.419202079534
"3517" 703.2 20.3449816537667 108.029910132741
"3518" 703.4 17.7213851611468 107.016915741418
"3519" 703.6 16.9275332850457 106.373793954617
"3520" 703.8 16.6933212662315 105.234800056485
"3521" 704 16.12306260593 102.914822712513
"3522" 704.2 14.9335317159276 100.501451587957
"3523" 704.4 13.117978649875 97.779150886448
"3524" 704.6 11.083393134211 96.0059915675375
"3525" 704.8 9.24630938214048 94.4008034313141
"3526" 705 8.03688627496667 93.4974673965665
"3527" 705.2 8.06904274031358 93.6613551692994
"3528" 705.4 8.23529630432543 93.6742949873712
"3529" 705.6 8.36525180122953 93.5631046854324
"3530" 705.8 8.63807434189317 93.240412111096
"3531" 706 8.64597683081193 91.7074426404523
"3532" 706.2 8.60715774295121 89.3185324672415
"3533" 706.4 8.58507841006189 87.0281503820621
"3534" 706.6 8.42010254124436 84.3351848925604
"3535" 706.8 7.64888617574456 82.6095096668067
"3536" 707 6.31959773439253 80.5235488321415
"3537" 707.2 4.67178715262499 78.3881184574777
"3538" 707.4 3.43717881987499 77.5409970352415
"3539" 707.6 3.34656536426032 77.6259369569351
"3540" 707.8 3.39228397141135 77.5568590358233
"3541" 708 3.65764459358034 77.521231495454
"3542" 708.2 4.0154024638042 77.5022018103672
"3543" 708.4 4.22981198024999 77.6315934616415
"3544" 708.6 4.14362137464692 77.3629756460362
"3545" 708.8 4.0986930989612 77.322048439926
"3546" 709 3.94805123342673 77.141079764107
"3547" 709.2 3.84443700864075 77.1039078198847
"3548" 709.4 3.84468590592954 77.1266022700415
"3549" 709.6 3.84468590592954 77.1266022700415
"3550" 709.8 3.82741865652044 77.1023135816506
"3551" 710 4.03117219954772 77.2653947751324
"3552" 710.2 4.18587334279732 77.25333464969
"3553" 710.4 4.43480625769741 77.0937849767817
"3554" 710.6 4.6608290905 76.7507948716415
"3555" 710.8 4.83257772756807 75.9906337122851
"3556" 711 4.71196671374999 74.4607185376415
"3557" 711.2 4.0864273976568 73.0703913087597
"3558" 711.4 3.04309823055723 71.8251825697443
"3559" 711.6 2.57817205197409 71.3546471135064
"3560" 711.8 2.35132860482189 71.5135508661459
"3561" 712 2.48396269971757 71.5717535327248
"3562" 712.2 2.55544019408601 71.5155650871644
"3563" 712.4 2.50858451831943 71.5858898063915
"3564" 712.6 2.53104426372822 71.5855980025773
"3565" 712.8 2.67011447112499 71.6238130790165
"3566" 713 2.57726979930227 71.5159152517415
"3567" 713.2 2.67075529347147 71.6176964221415
"3568" 713.4 3.08810037236149 71.9254469204793
"3569" 713.6 3.15226920462499 72.0594549742248
"3570" 713.8 3.1372739617171 71.9190222555625
"3571" 714 2.94041333687501 71.6935429673915
"3572" 714.2 2.82379542802179 71.6346210433663
"3573" 714.4 2.76818751091039 71.5304393346857
"3574" 714.6 2.77982214237064 71.5076178737198
"3575" 714.8 2.92834941526949 71.5190667329351
"3576" 715 3.02179657708059 71.4292347923705
"3577" 715.2 3.02916011161573 71.4162545223915
"3578" 715.4 3.07441102147859 71.5747145089658
"3579" 715.6 3.18155897815535 71.6254251325106
"3580" 715.8 3.39884235788416 71.8097033318984
"3581" 716 3.57258140930073 71.6107682484138
"3582" 716.2 3.64538200025001 71.1834137840165
"3583" 716.4 3.67181026772794 71.1948555304062
"3584" 716.6 3.5626107259599 71.0463775882924
"3585" 716.8 3.54973570491203 71.0734498859748
"3586" 717 3.57658413620527 71.0183313877333
"3587" 717.2 3.65063491257024 71.0415422968415
"3588" 717.4 3.76173605148664 71.0649406726997
"3589" 717.6 3.82514084915158 71.9479438367372
"3590" 717.8 3.8042533803469 72.1373236052932
"3591" 718 3.81705830687499 71.975939357431
"3592" 718.2 3.813259512005 71.7678236484815
"3593" 718.4 3.90015694465624 71.5262524018602
"3594" 718.6 4.18902363789581 71.9079317908602
"3595" 718.8 4.29950525536499 71.8670602896215
"3596" 719 4.337493204065 71.5617167784215
"3597" 719.2 4.49722348359882 71.4595721038415
"3598" 719.4 4.84663822491238 71.2615812289779
"3599" 719.6 5.14311910871757 71.1759378700582
"3600" 719.8 5.260600357475 71.0993868750502
"3601" 720 5.17974527400345 71.196915322036
"3602" 720.2 5.26912101886564 71.2972521999125
"3603" 720.4 5.37562928624882 71.4113993069032
"3604" 720.6 5.41693537712499 71.6128030966415
"3605" 720.8 5.66113348648664 71.4873819381949
"3606" 721 5.69063868936041 71.5355550649619
"3607" 721.2 5.921006234875 71.9761325150165
"3608" 721.4 6.21774001338015 72.3607251983219
"3609" 721.6 7.04603394637499 72.8600254137886
"3610" 721.8 8.13725639432598 73.3389956274356
"3611" 722 9.084233501625 73.5138600533915
"3612" 722.2 9.75008520383863 73.7608840215869
"3613" 722.4 10.4910878261869 73.7951364838525
"3614" 722.6 10.724290133 74.1524390311415
"3615" 722.8 11.1137534037067 74.4903691832455
"3616" 723 11.8300302896694 75.117613187006
"3617" 723.2 13.0585513136272 75.9585957858273
"3618" 723.4 14.471270956162 76.6678801895582
"3619" 723.6 15.7708361828469 77.6680876088284
"3620" 723.8 16.9451458035597 79.3045817744793
"3621" 724 17.5589373641319 80.4482634480727
"3622" 724.2 17.5868492692821 81.2075318080043
"3623" 724.4 17.1632325287219 82.4786820288558
"3624" 724.6 16.4001460930785 84.5446931914734
"3625" 724.8 14.9047908336875 86.8348901573915
"3626" 725 13.153079597553 89.0725202315228
"3627" 725.2 11.6572601562195 91.0197320296415
"3628" 725.4 10.0050952135329 91.8500521039573
"3629" 725.6 9.70687123806083 92.306633332376
"3630" 725.8 9.71006060520834 92.1451968946415
"3631" 726 9.73870913363969 92.1487332475239
"3632" 726.2 9.79936216097583 92.2192958236415
"3633" 726.4 10.0542249267639 92.0799525546415
"3634" 726.6 10.2991837350477 92.0259776915506
"3635" 726.8 10.5506743463529 92.2829894764203
"3636" 727 10.7644038799381 92.8215338299658
"3637" 727.2 11.337941612 94.1355570417665
"3638" 727.4 11.7199717467068 95.6712266395106
"3639" 727.6 12.346759751088 96.0239729076415
"3640" 727.8 12.4481940385326 96.2291399065334
"3641" 728 12.7425150825146 96.3873133470199
"3642" 728.2 13.7364976700043 96.6593740360725
"3643" 728.4 15.2234397454802 97.4814971241152
"3644" 728.6 16.3630782064802 97.8631765131152
"3645" 728.8 16.2833787197099 97.767403429669
"3646" 729 16.279122539698 97.933871049845
"3647" 729.2 16.2209493823967 98.3911226641545
"3648" 729.4 16.049177788275 98.6169693916415
"3649" 729.6 15.7743864584264 99.1669817910994
"3650" 729.8 15.3777151274696 99.6883242789118
"3651" 730 15.1552631756227 100.651119134047
"3652" 730.2 15.0306707108656 102.243266515613
"3653" 730.4 15.403382660375 104.048878445051
"3654" 730.6 16.4344841250893 105.983608789454
"3655" 730.8 17.6608081074591 107.992642912164
"3656" 731 18.4325940868836 109.498279000538
"3657" 731.2 18.5223931852171 109.407303997957
"3658" 731.4 18.9355954342346 109.387215609063
"3659" 731.6 20.9213757215417 109.761168694642
"3660" 731.8 24.8257506504285 110.539906495641
"3661" 732 28.699164705375 111.221476833141
"3662" 732.2 31.0710568742056 112.671362823823
"3663" 732.4 32.9484778099577 114.974056658286
"3664" 732.6 33.789549831175 117.546449565142
"3665" 732.8 34.5394127849254 120.027365593642
"3666" 733 34.8394291567511 121.456130032111
"3667" 733.2 34.6576448070231 121.451595165558
"3668" 733.4 34.28412370175 121.245803643142
"3669" 733.6 31.7453681388656 116.909117000491
"3670" 733.8 29.2524674364402 113.562048639102
"3671" 734 25.6034801139452 108.811348460747
"3672" 734.2 21.7480365485153 105.115084904115
"3673" 734.4 18.2838738118006 102.23668994108
"3674" 734.6 13.9049691283195 99.9647310436415
"3675" 734.8 10.1286340037282 97.9179741978066
"3676" 735 8.60855711931838 95.9455565971132
"3677" 735.2 7.59494237942545 91.6360216852745
"3678" 735.4 5.17329472098903 86.6638997042994
"3679" 735.6 3.3721544031813 83.5408791370739
"3680" 735.8 1.72953007831311 81.4995575554415
"3681" 736 2.43999516649999 79.3968606357665
"3682" 736.2 2.59572533254167 75.1369445518996
"3683" 736.4 1.63088910227696 71.3595015413474
"3684" 736.6 0.875929495153334 69.9683430487137
"3685" 736.8 0.926356305798804 67.7990850112415
"3686" 737 0.0334586163550011 62.3975946485315
"3687" 737.2 0.228409536066491 60.2376953486947
"3688" 737.4 1.15790189787499 56.4777473251415
"3689" 737.6 2.50399660180978 52.5157493197611
"3690" 737.8 2.73290786083005 49.0650189668662
"3691" 738 1.82968878014868 47.2511503057889
"3692" 738.2 1.7017293740013 47.3998043836099
"3693" 738.4 1.85300053366223 47.630094254599
"3694" 738.6 1.64034884636499 47.6075183247815
"3695" 738.8 1.74634267185539 47.8712512986709
"3696" 739 1.91374458850386 48.2991843350745
"3697" 739.2 1.91374458850386 48.2991843350745
"3698" 739.4 2.1134750404317 49.0153250443322
"3699" 739.6 1.94899113884405 50.1682328894559
"3700" 739.8 1.04710371416665 52.7404699745165
"3701" 740 0.518104867138155 56.0257585750099
"3702" 740.2 0.268822247449463 59.7666867409926
"3703" 740.4 1.06899393283244 63.421063869716
"3704" 740.6 2.34678399607869 67.4580978957248
"3705" 740.8 3.11262158826333 70.9167156672628
"3706" 741 2.9202294148853 74.2573176261363
"3707" 741.2 3.51462997741867 77.4089709053988
"3708" 741.4 3.77599025422634 81.0204197484523
"3709" 741.6 4.03698853619078 84.5512708055362
"3710" 741.8 4.6708468568651 87.4674684092455
"3711" 742 6.07858385097779 90.0494816202209
"3712" 742.2 7.30632174302313 93.0129466166415
"3713" 742.4 8.94543138137499 96.5641273645889
"3714" 742.6 10.7227246955536 100.057354704891
"3715" 742.8 11.3697531984114 101.155054713905
"3716" 743 11.4955483079954 101.021145648808
"3717" 743.2 12.8912230963446 102.121623822728
"3718" 743.4 16.1270373856105 104.428980646493
"3719" 743.6 18.8023043861645 107.592652867799
"3720" 743.8 20.2972214429011 111.013094110824
"3721" 744 20.7850087262083 112.139324887641
"3722" 744.2 20.7017018211645 112.296683933984
"3723" 744.4 20.5987932914044 112.84655434373
"3724" 744.6 21.4543202033035 113.538815980642
"3725" 744.8 22.5948410789075 114.711781907812
"3726" 745 24.8592162242833 116.188307072616
"3727" 745.2 28.3178128172626 118.27874141613
"3728" 745.4 31.9369747515494 120.687167948269
"3729" 745.6 35.3823933545727 122.329276947455
"3730" 745.8 38.4597116794952 124.13115871413
"3731" 746 39.975839393001 124.155276296524
"3732" 746.2 43.4093194832232 123.793041708329
"3733" 746.4 46.8911712494861 122.897029147975
"3734" 746.6 50.1095946810139 121.882751512391
"3735" 746.8 53.011451873375 121.935762538641
"3736" 747 55.3934830828422 122.580237572527
"3737" 747.2 57.5669908008115 124.374269746141
"3738" 747.4 59.422275246093 126.117017198589
"3739" 747.6 61.589130689835 127.624312152297
"3740" 747.8 63.1107266110972 128.760320502642
"3741" 748 62.989501389389 129.066389628464
"3742" 748.2 62.538829407335 129.187670929642
"3743" 748.4 62.6094708268324 129.33384601479
"3744" 748.6 62.3621636137256 129.766770692262
"3745" 748.8 62.508439048375 129.760190013142
"3746" 749 62.8761947219601 129.711464984759
"3747" 749.2 63.3641890755417 129.799178767932
"3748" 749.4 63.5732527619356 129.777539076278
"3749" 749.6 63.9161233156226 129.81548001809
"3750" 749.8 64.0790160672083 129.852531800803
"3751" 750 63.8132425037228 129.938583640609
"3752" 750.2 63.8696738767917 130.074280343673
"3753" 750.4 64.074472851926 130.013344709927
"3754" 750.6 64.0124517111913 130.141869402141
"3755" 750.8 63.7450680166941 130.085023535695
"3756" 751 63.8780045672961 130.075577718789
"3757" 751.2 64.1574613669432 129.925006112937
"3758" 751.4 66.5548339411518 125.871831237704
"3759" 751.6 67.6016380963009 124.586313851141
"3760" 751.8 68.6051934380963 123.390524144256
"3761" 752 69.3031742423204 123.658130873877
"3762" 752.2 70.0863798493922 123.890224237486
"3763" 752.4 70.9633243874155 123.489988519074
"3764" 752.6 71.3232947967185 122.65265599972
"3765" 752.8 71.3527241957113 122.449294807478
"3766" 753 71.8324453855446 121.973248907204
"3767" 753.2 72.8661441601363 121.657239741263
"3768" 753.4 73.0533696357888 121.603438243047
"3769" 753.6 73.2704965904599 121.89615430016
"3770" 753.8 74.2864457118291 122.464511050008
"3771" 754 75.6553494025237 123.187395850317
"3772" 754.2 76.6355966919734 123.434323418404
"3773" 754.4 77.1674169515918 123.040268381146
"3774" 754.6 78.8347011450732 122.547824982263
"3775" 754.8 81.1611942131493 121.226446859969
"3776" 755 83.2495168048029 120.28869562575
"3777" 755.2 84.9923497289446 119.161119328172
"3778" 755.4 87.0524875547741 118.518156266495
"3779" 755.6 89.6010510824353 117.664901789314
"3780" 755.8 91.9913081227639 116.706428687642
"3781" 756 93.8253736266663 115.430618169598
"3782" 756.2 96.6061404092824 114.383458332225
"3783" 756.4 99.1140485040139 114.015915216891
"3784" 756.6 99.7779200229619 113.591919199981
"3785" 756.8 99.6866446313487 113.317843702799
"3786" 757 99.2956382394663 112.553087471659
"3787" 757.2 98.9492422013204 110.953805573323
"3788" 757.4 98.9697022628844 108.80383110767
"3789" 757.6 99.1130212979281 106.080868273456
"3790" 757.8 99.7252648580973 103.419418846642
"3791" 758 101.002893731042 101.092887237666
"3792" 758.2 102.629317654891 100.433447451781
"3793" 758.4 104.091795813388 100.399587456659
"3794" 758.6 106.871456230211 101.012792396187
"3795" 758.8 109.478751857653 101.625199496642
"3796" 759 112.325049015996 102.957083954573
"3797" 759.2 113.160660731653 103.259570213642
"3798" 759.4 113.602230049875 103.615151866641
"3799" 759.6 113.945930538113 103.658772368242
"3800" 759.8 113.914408242162 103.505560754948
"3801" 760 114.027041519208 103.549486595416
"3802" 760.2 113.962115879664 103.618499931457
"3803" 760.4 113.774612338093 103.948720408289
"3804" 760.6 113.602230049875 103.805991561141
"3805" 760.8 113.352223891764 104.241497530642
"3806" 761 113.144899405331 104.819480035816
"3807" 761.2 112.5466033985 106.338287507392
"3808" 761.4 110.144623237644 106.689791389141
"3809" 761.6 110.354260436025 107.075711660241
"3810" 761.8 110.285068100893 106.951438668704
"3811" 762 109.414214394014 107.976308163904
"3812" 762.2 108.393799728115 109.217322072129
"3813" 762.4 106.551666771155 110.83347247141
"3814" 762.6 105.340649273774 112.813945880524
"3815" 762.8 105.171015880069 113.432793928141
"3816" 763 105.034656765399 113.820443490972
"3817" 763.2 104.649736806242 114.276729466042
"3818" 763.4 104.962082162219 114.535423274142
"3819" 763.6 105.326284083089 114.356700385641
"3820" 763.8 105.308194583708 114.402138408141
"3821" 764 105.428117323722 114.261761646865
"3822" 764.2 105.469355578193 114.40626913746
"3823" 764.4 105.873792931019 114.408196811141
"3824" 764.6 105.852688515075 114.225838880842
"3825" 764.8 106.07531556327 114.208973977607
"3826" 765 106.596098245331 113.277921208414
"3827" 765.2 107.174669129835 112.054083157432
"3828" 765.4 107.352708223919 111.073099573827
"3829" 765.6 106.347458383509 108.365974180129
"3830" 765.8 107.108776015081 108.038352262529
"3831" 766 107.944025059296 106.775725052747
"3832" 766.2 109.104030890725 106.54373858037
"3833" 766.4 110.27580706371 105.789064908337
"3834" 766.6 112.335965093208 105.20393111191
"3835" 766.8 113.353128746924 103.96241754024
"3836" 767 114.030399302172 102.538039692599
"3837" 767.2 113.475603554208 101.483248973128
"3838" 767.4 112.614543383675 100.774129631998
"3839" 767.6 111.194124432284 99.5361608311545
"3840" 767.8 110.025031547292 98.2939050516665
"3841" 768 110.117818203599 97.7682184679087
"3842" 768.2 110.47258069826 97.7568984923571
"3843" 768.4 111.226373597282 96.6802314427771
"3844" 768.6 112.930377072867 95.4516290672035
"3845" 768.8 114.877991993717 94.7379254108165
"3846" 769 116.598693244746 94.4482658515208
"3847" 769.2 117.284665437371 94.1109912252361
"3848" 769.4 117.29742142342 94.1668520825779
"3849" 769.6 117.380854327645 94.4751126928893
"3850" 769.8 117.656644761595 94.3514007149312
"3851" 770 116.87955398772 93.7574141925597
"3852" 770.2 117.296230578634 92.418126342788
"3853" 770.4 118.274747739975 90.2531925900665
"3854" 770.6 119.572669320558 88.4720221080665
"3855" 770.8 120.089155188053 86.446048503828
"3856" 771 120.907846299867 83.6258767584349
"3857" 771.2 121.146003529217 81.0928872540665
"3858" 771.4 121.54917324667 78.625375442204
"3859" 771.6 122.411666748404 76.828198384096
"3860" 771.8 123.559071340717 75.8295619604046
"3861" 772 124.210600186842 75.153225197658
"3862" 772.2 124.321854565388 74.5305409468768
"3863" 772.4 124.707492062361 72.7740303966041
"3864" 772.6 124.542759275475 69.8201682520415
"3865" 772.8 124.259766483325 66.6237659455773
"3866" 773 124.625173808248 63.9172608395483
"3867" 773.2 125.011383718262 60.8863046375827
"3868" 773.4 125.315180899042 58.1189686978415
"3869" 773.6 124.65068765309 56.4616953882209
"3870" 773.8 123.774558535097 53.7105717548915
"3871" 774 122.876168718747 51.1604982224213
"3872" 774.2 121.600610074325 48.6323099760177
"3873" 774.4 121.370936675911 46.1810002047766
"3874" 774.6 122.433643247652 44.3791415688647
"3875" 774.8 122.529397994375 44.2974875252994
"3876" 775 122.443356913986 44.1808203436415
"3877" 775.2 121.793813169548 43.3687952193051
"3878" 775.4 119.978778581661 41.323030870829
"3879" 775.6 118.212733225431 38.7198690856415
"3880" 775.8 116.666591245008 36.0506299300415
"3881" 776 114.892510376409 33.2644017269087
"3882" 776.2 112.81221518753 31.143355668553
"3883" 776.4 112.160636099208 30.6426197936415
"3884" 776.6 111.841571210127 29.8016769852502
"3885" 776.8 111.134724553235 28.4621363172361
"3886" 777 110.039222447668 27.0621116556587
"3887" 777.2 108.072126013459 25.5600279692875
"3888" 777.4 106.798016937592 24.2258389546415
"3889" 777.6 106.161471290747 23.105312308036
"3890" 777.8 106.161471290747 23.105312308036
"3891" 778 106.137075360389 22.8251806463846
"3892" 778.2 106.242508773697 22.8632078649406
"3893" 778.4 106.001155176967 22.538045693192
"3894" 778.6 104.881663229884 20.814160907352
"3895" 778.8 103.492644422866 18.9442214636145
"3896" 779 103.179895406542 18.6572345356415
"3897" 779.2 103.153948025077 18.5230998484062
"3898" 779.4 103.393396628965 18.5831733929388
"3899" 779.6 103.419442739052 18.5986012371725
"3900" 779.8 103.332154796068 18.5776536104047
"3901" 780 103.325313308645 18.5918458497566
"3902" 780.2 103.714612081639 18.5870660945094
"3903" 780.4 104.145422436 18.5373480608915
"3904" 780.6 104.530429089682 18.7667731982103
"3905" 780.8 104.570328975782 18.8216868580527
"3906" 781 104.701720314989 18.731664591931
"3907" 781.2 104.847890160271 18.9373443575064
"3908" 781.4 104.60944655762 19.9718486736051
"3909" 781.6 104.474570153903 20.5998847591415
"3910" 781.8 104.245009855941 21.0247731355755
"3911" 782 104.621878977195 21.9930145289915
"3912" 782.2 105.742874612951 23.4881392952297
"3913" 782.4 107.491410026237 24.9398426392363
"3914" 782.6 109.017477620565 26.1638489556846
"3915" 782.8 111.025209746172 26.9801199509388
"3916" 783 113.081890920623 28.3377127084062
"3917" 783.2 114.607976560539 30.28265286533
"3918" 783.4 115.706967748118 33.0044649016415
"3919" 783.6 116.454717983509 36.068123568704
"3920" 783.8 117.42593505017 38.8860817157399
"3921" 784 119.059832013108 41.3855081517665
"3922" 784.2 120.52193139497 42.0890924277536
"3923" 784.4 120.514019654052 41.9181985969601
"3924" 784.6 120.521463563089 41.8035379587665
"3925" 784.8 120.566687311542 41.6524258325875
"3926" 785 120.556420298379 41.4804981798847
"3927" 785.2 121.324011160625 40.7811824525165
"3928" 785.4 121.478179758797 40.1642437849519
"3929" 785.6 121.160180191232 40.1999511220937
"3930" 785.8 120.934240325512 39.347773685199
"3931" 786 120.56555671783 37.7890886708915
"3932" 786.2 119.070495296954 36.1416016340362
"3933" 786.4 117.043305069617 33.5642613388415
"3934" 786.6 114.851833625533 31.4007418548783
"3935" 786.8 112.693116747653 28.9854135576415
"3936" 787 110.88361424291 26.6154838249024
"3937" 787.2 109.509114135893 24.7588146780199
"3938" 787.4 107.820730839831 22.7828230190362
"3939" 787.6 106.291276650066 20.7733753905051
"3940" 787.8 104.719956953839 19.6109881603688
"3941" 788 102.64782061225 18.8015876378915
"3942" 788.2 101.46434990275 18.4933081313915
"3943" 788.4 101.153612878539 18.0142602256946
"3944" 788.6 101.147107239995 17.8645158046415
"3945" 788.8 101.113271694079 17.7406670353495
"3946" 789 101.099239977745 17.7439272440589
"3947" 789.2 100.868008985658 17.644358707798
"3948" 789.4 100.850068650065 17.6287081361501
"3949" 789.6 100.877918885318 17.568022829998
"3950" 789.8 100.812953987542 17.5799302952994
"3951" 790 100.6768305047 17.5718949397415
"3952" 790.2 99.6303322206732 17.4571576799901
"3953" 790.4 98.2032970268477 16.6477681766779
"3954" 790.6 97.0508452985292 15.4793168814826
"3955" 790.8 97.0941337463837 15.279809766852
"3956" 791 97.0141591175416 15.1644875343082
"3957" 791.2 97.1105811280034 15.0620319728709
"3958" 791.4 97.292264037931 15.0191613564266
"3959" 791.6 97.4887011304284 14.7134992307289
"3960" 791.8 97.6212214350024 14.8859197885239
"3961" 792 97.6002961954214 14.7389419765075
"3962" 792.2 97.5281137176005 14.6426927269062
"3963" 792.4 97.4327300337731 14.5071508088082
"3964" 792.6 96.6141614022582 13.4353702469312
"3965" 792.8 95.8130163586464 11.5758934906415
"3966" 793 94.6715689477083 10.0367402653257
"3967" 793.2 93.8018448590504 9.38721569106256
"3968" 793.4 92.5635130698489 8.33801951861543
"3969" 793.6 90.687481178086 7.74359231222867
"3970" 793.8 88.0331453267535 6.95395482811814
"3971" 794 85.3420364375385 5.85172182623964
"3972" 794.2 82.9517734231002 4.31661677166854
"3973" 794.4 81.502413398375 4.18767103214151
"3974" 794.6 78.6924800795863 4.10307199231161
"3975" 794.8 75.6763024906097 3.76704476671294
"3976" 795 72.825965915295 3.00828172013151
"3977" 795.2 70.4604524334626 2.85966284876522
"3978" 795.4 68.4004474181709 2.13517064435579
"3979" 795.6 67.1397735417535 0.736504594220947
"3980" 795.8 66.7899248261686 0.680772792843349
"3981" 796 66.5045499625934 0.776643094525004
"3982" 796.2 64.7707906466968 0.780899060027649
"3983" 796.4 61.6979041033403 0.591948867453395
"3984" 796.6 58.6808654293598 0.56942753136879
"3985" 796.8 55.2341509994388 0.772858626301083
"3986" 797 51.9018038981908 1.14428011458888
"3987" 797.2 49.1947381596486 2.42330404525472
"3988" 797.4 46.2100741894609 3.41081853836879
"3989" 797.6 43.1575449605893 4.19815672964152
"3990" 797.8 39.833432469345 5.42431225250151
"3991" 798 36.8461500475417 6.29101175109313
"3992" 798.2 33.542628164625 6.28690767164151
"3993" 798.4 32.8433045635568 6.12498308236878
"3994" 798.6 32.8424265678242 5.95698142013303
"3995" 798.8 32.687899318875 5.90522828264151
"3996" 799 32.497959575375 5.9052282826415
"3997" 799.2 32.118080088375 5.71438858814151
"3998" 799.4 31.3854553634464 6.06880516364151
"3999" 799.6 31.548260857875 6.28690767164151
"4000" 799.8 31.612840370665 9.60370156205151
"4001" 800 30.2931688272966 9.00730880696504
"4002" 800.2 29.3418901000467 9.59094036227788
"4003" 800.4 28.5523040789575 10.8985390521364
"4004" 800.6 27.4663482569976 13.4343943430094
"4005" 800.8 26.134978168125 14.9292195511415
"4006" 801 24.4537547628209 16.2862199528307
"4007" 801.2 22.7768092796678 17.6719568336145
"4008" 801.4 21.1323271143226 18.4861079524415
"4009" 801.6 19.551666658415 19.3327091876615
"4010" 801.8 17.3424378440179 20.8788043126415
"4011" 802 15.7117794482083 22.5308541411254
"4012" 802.2 15.132617494109 24.4978870297798
"4013" 802.4 13.752367966875 27.4737837552665
"4014" 802.6 11.947940403625 30.6226387145165
"4015" 802.8 10.3578923830386 33.8025218059142
"4016" 803 8.26757303071903 36.6286682742562
"4017" 803.2 6.42826876120507 40.3082520445444
"4018" 803.4 4.971891947355 44.0693503887515
"4019" 803.6 3.84055600710181 47.4610636148992
"4020" 803.8 2.54801035030357 50.6623794916415
"4021" 804 1.678336795065 53.1075183202715
"4022" 804.2 1.64513863120109 55.9425664427393
"4023" 804.4 2.67396639599318 59.1356237976324
"4024" 804.6 3.14668274158088 62.4948106340827
"4025" 804.8 2.88652782037041 65.0655335776415
"4026" 805 2.22631295506249 66.445713511079
"4027" 805.2 1.97005804249567 67.5069655314174
"4028" 805.4 1.53409323451576 69.3603531101755
"4029" 805.6 0.60534991678409 72.5024986420961
"4030" 805.8 0.0324645391927391 74.7930073515013
"4031" 806 0.0324645391927391 74.8179770311555
"4032" 806.2 0.793687544359535 75.0954383463116
"4033" 806.4 2.54024114223609 77.4135686254748
"4034" 806.6 4.98202206700833 80.4567549390665
"4035" 806.8 7.03035084828785 83.3826426038709
"4036" 807 8.43834454322363 86.9123015406782
"4037" 807.2 9.59855751691885 90.6815774832468
"4038" 807.4 10.3303318412633 94.1991583962628
"4039" 807.6 11.2669171352639 98.0383919051415
"4040" 807.8 12.934165994875 101.126217363583
"4041" 808 15.389706998843 103.755609881794
"4042" 808.2 17.6977341651925 106.853368270142
"4043" 808.4 19.948260842843 110.293014456585
"4044" 808.6 21.6080809480417 112.788849461905
"4045" 808.8 21.9246471872083 114.047721832641
"4046" 809 21.925913452165 114.160953384712
"4047" 809.2 21.9376648643329 114.07388054466
"4048" 809.4 21.7433713618329 113.808000391831
"4049" 809.6 21.9853762208444 113.679024735784
"4050" 809.8 21.5613356529124 112.868201727071
"4051" 810 20.8341840643313 111.70453153836
"4052" 810.2 20.7142468609828 109.759441638583
"4053" 810.4 21.8430705025 108.375134246767
"4054" 810.6 24.1905950044013 106.209902098878
"4055" 810.8 25.3073835714464 104.197894505204
"4056" 811 25.5299849110509 102.339353168225
"4057" 811.2 25.5123978977639 101.932935300308
"4058" 811.4 25.280249322375 100.180037365641
"4059" 811.6 25.4417868612395 98.0255107211929
"4060" 811.8 26.8013906869861 95.5998846976415
"4061" 812 28.582278709375 94.4842064836415
"4062" 812.2 30.799459946 93.7024977350165
"4063" 812.4 33.3465894385355 93.803540417302
"4064" 812.6 36.0368369016381 94.8432220492731
"4065" 812.8 37.6596554118925 95.9279950495889
"4066" 813 39.5593477385918 97.0556706857742
"4067" 813.2 41.8433141820346 98.4127655728768
"4068" 813.4 44.510116579625 100.854132415569
"4069" 813.6 46.8219278351891 102.918034966071
"4070" 813.8 48.0086041945793 105.37419600725
"4071" 814 48.4667118289023 108.785172681278
"4072" 814.2 48.7264809626732 111.942065509229
"4073" 814.4 49.1767224573074 115.791068231047
"4074" 814.6 48.9227489738224 117.777466037431
"4075" 814.8 48.9077078739025 118.160988397889
"4076" 815 48.7574565836078 118.194646458529
"4077" 815.2 47.4253551547029 119.698871037535
"4078" 815.4 45.3845218477937 122.823244695178
"4079" 815.6 45.3720110034513 124.775715958489
"4080" 815.8 45.2400189783072 125.765494713014
"4081" 816 45.0078441495631 126.109724297247
"4082" 816.2 44.7244512125231 126.554789959225
"4083" 816.4 44.604718826065 126.645686198902
"4084" 816.6 43.8390889872659 125.304950599723
"4085" 816.8 43.1617194604464 125.746141648994
"4086" 817 43.3067735769778 125.89524031238
"4087" 817.2 43.4110321647859 126.043539725206
"4088" 817.4 43.6657130126435 126.275598554308
"4089" 817.6 44.2494489232228 126.144192671268
"4090" 817.8 44.5092338634852 126.017791258286
"4091" 818 45.2743751342422 126.498023985282
"4092" 818.2 46.8960148859324 126.772453812363
"4093" 818.4 49.0027236026645 126.465694234405
"4094" 818.6 50.892893195875 125.931978363642
"4095" 818.8 53.011451873375 125.370877039641
"4096" 819 55.1701583495011 123.92381431265
"4097" 819.2 56.0071681787522 123.238159751984
"4098" 819.4 56.0387215905741 123.2327969225
"4099" 819.6 56.1637545888934 123.23487311955
"4100" 819.8 57.2545405781707 123.303170436624
"4101" 820 58.0554072840972 123.919889521141
"4102" 820.2 59.3548114062965 125.090137654344
"4103" 820.4 60.6837720042602 126.447087775838
"4104" 820.6 62.192846859175 127.746097237342
"4105" 820.8 63.1261171118829 128.766921996886
"4106" 821 62.774354689275 129.151320511642
"4107" 821.2 62.5602407966023 129.469111287187
"4108" 821.4 62.3902543190861 129.692335899542
"4109" 821.6 61.7810102434814 129.748008756046
"4110" 821.8 61.4907618963592 129.625597807547
"4111" 822 58.0500352509477 128.368795149605
"4112" 822.2 57.4845328328 128.408408843766
"4113" 822.4 55.646099928375 127.682499790762
"4114" 822.6 52.8832811521514 126.624523162861
"4115" 822.8 49.6569228441038 125.154160776396
"4116" 823 46.705452389175 124.410317243991
"4117" 823.2 42.9017025693446 123.864073190894
"4118" 823.4 39.1200960563835 123.090504418921
"4119" 823.6 36.1437941209635 123.141599192385
"4120" 823.8 36.0572652035707 123.100714412894
"4121" 824 36.1184436657627 123.44690134407
"4122" 824.2 36.7215287808386 123.479829157778
"4123" 824.4 37.2355994632464 123.793268898442
"4124" 824.6 37.2727814441522 124.055783699325
"4125" 824.8 37.6519014615 124.086379095892
"4126" 825 37.725912709574 124.192488246418
"4127" 825.2 37.4736359933358 124.195903234289
"4128" 825.4 37.387976893326 124.469065934259
"4129" 825.6 38.8166217091417 124.658408846842
"4130" 825.8 40.5695430896948 123.417778904939
"4131" 826 41.4158621665335 123.872087243812
"4132" 826.2 41.9588425016105 124.077583242203
"4133" 826.4 43.1214859187198 123.92641797265
"4134" 826.6 44.8107201408574 123.616491076168
"4135" 826.8 46.4541743064897 123.858166066724
"4136" 827 47.2259899564966 124.273978615398
"4137" 827.2 48.0977932915272 124.547777139885
"4138" 827.4 49.954034711875 125.361642860875
"4139" 827.6 52.1883796515417 126.168369746739
"4140" 827.8 54.5576800978047 127.121234862634
"4141" 828 55.3584464430576 128.135563396485
"4142" 828.2 55.5399157983154 128.57838456555
"4143" 828.4 54.7572810051197 128.692299807748
"4144" 828.6 54.5729565015171 129.03901685182
"4145" 828.8 54.0728798517574 129.425659254547
"4146" 829 52.604914176761 125.595197382299
"4147" 829.2 51.7341506624989 124.758089029779
"4148" 829.4 51.5932351219083 123.389324878417
"4149" 829.6 50.2070474252279 121.772185657641
"4150" 829.8 48.6458526894385 120.348460952641
"4151" 830 47.8156235628656 120.45898434195
"4152" 830.2 46.6205381509044 120.296786338818
"4153" 830.4 44.9836567314306 120.836395409642
"4154" 830.6 44.0873976951619 121.69486653083
"4155" 830.8 43.7858071890893 121.963025352141
"4156" 831 43.8394029372552 121.866366286096
"4157" 831.2 43.5872749333833 121.449121317666
"4158" 831.4 43.0387440563979 121.042842867128
"4159" 831.6 41.9362381023841 120.117580721951
"4160" 831.8 40.8392117009428 119.31252538204
"4161" 832 39.362448550989 118.296416083878
"4162" 832.2 37.7626996452084 117.225121190642
"4163" 832.4 36.5965766851147 116.734197972848
"4164" 832.6 35.7203855685474 115.838763333323
"4165" 832.8 35.1225814855568 114.725491899169
"4166" 833 34.6415652520179 114.447576430642
"4167" 833.2 34.9096187428447 114.159526906187
"4168" 833.4 34.9441532416629 114.163382253551
"4169" 833.6 34.9276054609792 114.163020814735
"4170" 833.8 35.01466117675 114.261804823267
"4171" 834 35.412287558976 114.217357116642
"4172" 834.2 35.507773972375 113.847095487142
"4173" 834.4 35.5004015758383 113.307707359779
"4174" 834.6 35.195103933075 112.175675305642
"4175" 834.8 34.1842941676663 110.966628793902
"4176" 835 33.1889472629353 110.360347965348
"4177" 835.2 31.0716847741841 110.266782673123
"4178" 835.4 28.7832363951209 110.895216933879
"4179" 835.6 26.5979562929062 112.355013500696
"4180" 835.8 24.3665736596767 113.150555912521
"4181" 836 23.1603861136696 113.330937027704
"4182" 836.2 22.5871751020357 113.470658946891
"4183" 836.4 22.5509349901002 113.442536495128
"4184" 836.6 22.5509349901002 113.442536495128
"4185" 836.8 22.1923717780464 113.295268180042
"4186" 837 21.773669442375 113.586525904266
"4187" 837.2 21.7726953924083 113.575166398642
"4188" 837.4 21.6492652937197 113.538815980641
"4189" 837.6 21.5400339994357 113.1250327178
"4190" 837.8 20.8460196741204 111.876775732178
"4191" 838 19.0792753434044 109.898428530936
"4192" 838.2 16.6499619853624 107.390249688936
"4193" 838.4 14.6420539364287 105.126097547063
"4194" 838.6 13.9271843029978 104.187670950141
"4195" 838.8 12.5574787724716 101.899198311053
"4196" 839 10.6718479785446 99.065669863829
"4197" 839.2 8.2592526683705 96.5282940222361
"4198" 839.4 7.32337958953871 95.9140102124822
"4199" 839.6 7.33927425212937 95.9079066606941
"4200" 839.8 7.34260652833114 95.8978624662468
"4201" 840 7.3913789345568 95.9850338992688
"4202" 840.2 7.35575551010022 96.0400194885604
"4203" 840.4 10.0323088025139 97.2856353323915
"4204" 840.6 11.7085170839882 94.8005184301132
"4205" 840.8 13.5149432875 90.9316521706415
"4206" 841 14.1560464066688 87.0180007037343
"4207" 841.2 13.2542496366991 83.6724037913915
"4208" 841.4 11.2835391973794 80.8663847434999
"4209" 841.6 7.80579292037499 79.2119596590324
"4210" 841.8 4.24873954210226 79.2362483474233
"4211" 842 2.81108114685647 79.8626780382248
"4212" 842.2 2.84470622547133 79.8669902501461
"4213" 842.4 3.41483296769852 79.299929614465
"4214" 842.6 3.79288415770227 77.8413836712597
"4215" 842.8 3.57380214414692 74.8452309045625
"4216" 843 2.99046868238425 71.5081403012248
"4217" 843.2 1.43671253053555 68.3220641443387
"4218" 843.4 0.170215231674985 66.0544301764142
"4219" 843.6 0.611825135312493 66.011780396204
"4220" 843.8 1.82082884577696 64.2273357037592
"4221" 844 3.35985821632632 61.0156788217919
"4222" 844.2 4.62947384342945 57.3147966782455
"4223" 844.4 5.09768296923582 53.6859790107549
"4224" 844.6 4.69289156856943 49.9432548227248
"4225" 844.8 3.85342974711967 46.4931769256628
"4226" 845 3.0330517060452 42.5911142359926
"4227" 845.2 2.32823769115782 41.2279208282779
"4228" 845.4 1.84509962154915 40.9511155512707
"4229" 845.6 1.61822645271028 40.9613575758533
"4230" 845.8 1.42793671393525 41.3830172722198
"4231" 846 1.75113835702566 41.3804975205182
"4232" 846.2 1.51245608574166 41.0451773632415
"4233" 846.4 1.86339237373213 40.5017386141415
"4234" 846.6 1.74831700417621 39.1757147816174
"4235" 846.8 2.13259268688815 38.5086834587994
"4236" 847 4.19693779387499 36.6304190971415
"4237" 847.2 4.35384453850543 36.995503730098
"4238" 847.4 3.68634708554167 36.9813178902544
"4239" 847.6 3.37907960421616 36.9020850151945
"4240" 847.8 3.51858156708928 36.9303100456415
"4241" 848 2.94876233658928 36.9650081719142
"4242" 848.2 2.79323676264329 37.4403241420927
"4243" 848.4 2.22719230572683 38.5647325438637
"4244" 848.6 2.09716436573214 39.6817570696415
"4245" 848.8 2.17666961301136 40.3951657977324
"4246" 849 1.95290742221519 41.6965243892807
"4247" 849.2 1.91766087187499 44.6456862661415
"4248" 849.4 1.69817494605277 47.0375437705415
"4249" 849.6 1.79721127843597 49.6354460833123
"4250" 849.8 1.72772112837499 52.7024403252502
"4251" 850 2.57611864934167 54.8746938913415
"4252" 850.2 3.35116836998819 56.7514042455566
"4253" 850.4 3.6643964569591 59.0514078780714
"4254" 850.6 3.25759942602044 61.2313906245051
"4255" 850.8 2.90608516814682 63.3535347648454
"4256" 851 2.60286405870676 63.9525992844826
"4257" 851.2 1.86138242935647 65.2493051353082
"4258" 851.4 0.784867086316443 66.7194775966415
"4259" 851.6 0.955536189846944 66.7313679202864
"4260" 851.8 1.464256322875 68.082031974577
"4261" 852 2.21921469145231 71.4163638234765
"4262" 852.2 3.04360998199212 74.7897616145064
"4263" 852.4 3.37899907862275 77.9669846364523
"4264" 852.6 3.83856091934668 80.4875413426132
"4265" 852.8 4.38687753737499 83.7678236386415
"4266" 853 4.99021554613969 86.6491288301121
"4267" 853.2 4.69879693266398 89.3564502885865
"4268" 853.4 4.6584736192021 88.9472486183424
"4269" 853.6 5.22484699399263 88.4490090860827
"4270" 853.8 6.55711497699535 88.4752027696415
"4271" 854 9.32696251831848 89.6357293756154
"4272" 854.2 12.3787119550599 90.5610752848768
"4273" 854.4 15.1079208371528 91.7088753708915
"4274" 854.6 16.9919696060114 93.2161234227051
"4275" 854.8 18.7123329287171 95.8878182717994
"4276" 855 19.789583774162 98.0454600419748
"4277" 855.2 21.212235511588 101.361583995937
"4278" 855.4 22.6910707136118 104.502389042826
"4279" 855.6 23.9959778456823 106.798147872155
"4280" 855.8 24.6331094883263 108.884354051066
"4281" 856 24.0157933156464 111.663134411842
"4282" 856.2 23.2642222203136 113.967368277063
"4283" 856.4 22.9959297523175 114.062358505376
"4284" 856.6 23.0493206987204 114.322993634405
"4285" 856.8 23.3506745449497 114.423456059819
"4286" 857 23.3175386395417 114.429401221641
"4287" 857.2 23.3235115874505 114.431801720943
"4288" 857.4 23.7044529318565 114.493014453141
"4289" 857.6 25.0168874931523 114.911578825112
"4290" 857.8 27.2901571535932 115.336178921569
"4291" 858 30.4696744572857 115.559672031329
"4292" 858.2 33.2560951327639 116.357371468642
"4293" 858.4 36.1606029478219 117.440052213341
"4294" 858.6 38.0247428435579 118.627874500642
"4295" 858.8 39.0603777133 120.294541165941
"4296" 859 39.8931545067275 122.151630389797
"4297" 859.2 40.3726745149078 123.174656293101
"4298" 859.4 40.201444924583 123.715807122739
"4299" 859.6 39.998641282977 124.323206063713
"4300" 859.8 39.928402341095 125.065533528441
"4301" 860 39.9526049723286 125.30398477559
"4302" 860.2 39.4443273376607 125.21898422157
"4303" 860.4 39.2913363588537 124.863324660652
"4304" 860.6 39.248418059365 125.076983910112
"4305" 860.8 39.6057047137171 125.467301306336
"4306" 861 43.1888537095178 124.750648032516
"4307" 861.2 44.8220664036271 123.292143838394
"4308" 861.4 44.540139313275 123.735108229642
"4309" 861.6 45.5419610301541 123.190274638921
"4310" 861.8 46.6710823403512 123.925947924141
"4311" 862 47.4502652849979 123.787846131166
"4312" 862.2 47.9539037879767 124.193493161709
"4313" 862.4 48.058407792875 124.033368069642
"4314" 862.6 48.0764719922568 123.639440538632
"4315" 862.8 48.0764719922568 123.22306302336
"4316" 863 48.098587354 122.922990958267
"4317" 863.2 48.0547551055 123.271640400141
"4318" 863.4 48.1769478359882 123.365259872915
"4319" 863.6 48.5338288766054 123.001145876633
"4320" 863.8 50.0368598189196 122.375375406329
"4321" 864 51.5689365240912 122.207408229912
"4322" 864.2 52.1480894029204 122.005158791187
"4323" 864.4 53.2350092705918 121.976294863137
"4324" 864.6 54.2334535859812 122.243132666066
"4325" 864.8 55.18626193645 123.099884675092
"4326" 865 55.9111986241417 123.974566608216
"4327" 865.2 57.2275159436624 125.09739023335
"4328" 865.4 59.0862488422112 126.354688568185
"4329" 865.6 60.2340323762083 126.313657752642
"4330" 865.8 61.792512322875 126.134235817642
"4331" 866 63.4014890704452 126.02374967872
"4332" 866.2 65.3480382137 126.162861771816
"4333" 866.4 66.8636060873883 126.309875890456
"4334" 866.6 67.3402395409189 125.990269030563
"4335" 866.8 67.3698697806588 125.645961283966
"4336" 867 67.9671421115707 124.61083721285
"4337" 867.2 68.1011092736528 122.774152307642
"4338" 867.4 68.0613833142279 120.644788134671
"4339" 867.6 67.7397701146787 118.37579963937
"4340" 867.8 66.4065602062603 116.518716531458
"4341" 868 64.9376683994539 116.220615898089
"4342" 868.2 62.9930516649684 115.900234256511
"4343" 868.4 60.9806628506576 115.457169779268
"4344" 868.6 58.3332820940324 115.468417336141
"4345" 868.8 57.0515215526858 116.031766944831
"4346" 869 55.6312513985867 116.131484983398
"4347" 869.2 53.5212901322434 117.258515990984
"4348" 869.4 51.752103490001 119.116466883759
"4349" 869.6 49.7949312990225 120.559213922576
"4350" 869.8 46.9482449308663 122.131580659955
"4351" 870 43.9081579849023 122.914249699532
"4352" 870.2 40.5687890152818 122.191293655006
"4353" 870.4 38.5277927023591 120.893717222641
"4354" 870.6 36.6750105157639 119.087847097642
"4355" 870.8 34.1353711572715 117.43457802009
"4356" 871 30.688921824176 116.514432964787
"4357" 871.2 28.0806429765417 116.230145005642
"4358" 871.4 24.8722917863359 115.121955707189
"4359" 871.6 22.7169032264679 114.214354722234
"4360" 871.8 21.9879604350417 113.984108601141
"4361" 872 22.0118522266769 113.98170810184
"4362" 872.2 22.051273682875 114.302174758642
"4363" 872.4 22.074066452095 114.332709109761
"4364" 872.6 22.1203426805114 114.120973432551
"4365" 872.8 22.2150148410646 113.394041039986
"4366" 873 21.4516292033957 111.337062149881
"4367" 873.2 20.5514046738578 108.580274263202
"4368" 873.4 19.1315387827924 105.999859454113
"4369" 873.6 16.9969449151631 103.379028176836
"4370" 873.8 14.6632726253578 101.496173189779
"4371" 874 11.8013110961428 100.347022098329
"4372" 874.2 10.871487025989 99.6409989302994
"4373" 874.4 10.727561670388 99.3967648803893
"4374" 874.6 10.350985483275 97.491686886598
"4375" 874.8 9.34257811778407 94.4895446569142
"4376" 875 8.38487750421647 91.7955031454952
"4377" 875.2 6.47954699207674 89.9516993534046
"4378" 875.4 4.41881430840597 87.7839014574114
"4379" 875.6 3.58776167958669 87.4367597473172
"4380" 875.8 4.28738529077976 87.3228945190415
"4381" 876 5.36852873508994 85.4907315347817
"4382" 876.2 6.15165748426333 82.4967942170201
"4383" 876.4 6.4467095130012 79.4359478547483
"4384" 876.6 5.53147094820544 76.7216902225806
"4385" 876.8 4.21675759319673 74.6174751562676
"4386" 877 2.64380219215817 73.1753761704645
"4387" 877.2 1.11810499923692 72.9644794090415
"4388" 877.4 0.781606179620278 72.9403715374811
"4389" 877.6 2.0499403360982 73.363652436704
"4390" 877.8 2.96489621441554 72.4721768560739
"4391" 878 4.23311679263691 70.0927963870415
"4392" 878.2 5.88306955196271 66.7763946985099
"4393" 878.4 7.29757576884796 63.827654478182
"4394" 878.6 8.3046066392862 60.777882871305
"4395" 878.8 8.87017223772405 57.9108454083679
"4396" 879 9.21358160749264 54.7339963910827
"4397" 879.2 8.7969330364568 51.5575530196688
"4398" 879.4 8.47146959151984 48.1503591604639
"4399" 879.6 7.75830798449999 44.7521160957665
"4400" 879.8 7.75431392447312 42.0078179655294
"4401" 880 6.84446523898722 39.4891198269986
"4402" 880.2 5.39655722650656 37.3636452917994
"4403" 880.4 4.57294095957908 36.6654712859272
"4404" 880.6 4.59232256605866 36.2253715822844
"4405" 880.8 4.711613227875 35.9060490739318
"4406" 881 5.03178922460756 34.8152229331764
"4407" 881.2 5.00893019733749 33.5483580309665
"4408" 881.4 5.16827521633069 33.0189590556542
"4409" 881.6 5.2551735076607 32.6227855126415
"4410" 881.8 5.57173974682736 31.5504481816415
"4411" 882 5.71645574187499 30.9052282621415
"4412" 882.2 6.3852576556074 30.4133456692753
"4413" 882.4 6.19993872532955 30.1071713578688
"4414" 882.6 9.23424386806676 28.9419322269429
"4415" 882.8 9.03135650343452 28.3379799908915
"4416" 883 8.989263629875 27.7322561986415
"4417" 883.2 9.61022048362499 26.2733898435478
"4418" 883.4 11.0231395959872 24.4361520873558
"4419" 883.6 12.8750736302305 22.3344055380415
"4420" 883.8 14.1101758961197 20.6851535588117
"4421" 884 15.6015806535924 18.9818960449024
"4422" 884.2 17.7974583284464 17.3472213946415
"4423" 884.4 19.4351963909575 15.7305214200951
"4424" 884.6 21.2598580849583 13.944350413454
"4425" 884.8 23.2618786414464 12.5321891026415
"4426" 885 25.6033427004936 10.8946042130745
"4427" 885.2 27.7618533624511 9.45650607594585
"4428" 885.4 29.327426933875 8.25402452264151
"4429" 885.6 29.6268414236286 7.6200197404676
"4430" 885.8 29.2922418636505 7.63446959607008
"4431" 886 29.0358760688523 7.58808740686878
"4432" 886.2 28.7423328288977 8.03916304841424
"4433" 886.4 28.36677015425 8.14759469301651
"4434" 886.6 26.6365796034243 10.7434177206697
"4435" 886.8 26.6520363587639 11.3052848233082
"4436" 887 25.470189065875 10.6477043689519
"4437" 887.2 25.4095699988005 11.9349505450351
"4438" 887.4 24.649649373955 13.4548465970615
"4439" 887.6 23.5671034805158 15.1952304983988
"4440" 887.8 22.0252035220024 17.4940622800239
"4441" 888 20.6330569314083 18.3915968656415
"4442" 888.2 18.371430975471 19.4721956552779
"4443" 888.4 16.3746654396364 21.1767411084256
"4444" 888.6 15.2053603745984 23.1944925205351
"4445" 888.8 14.1557392471887 26.0070094366415
"4446" 889 12.9002481835357 29.1195139778915
"4447" 889.2 11.4112257091543 31.825041204101
"4448" 889.4 9.3235019184369 33.4988305864415
"4449" 889.6 7.38049305992934 35.120296297185
"4450" 889.8 4.91176478554168 36.7555935204157
"4451" 890 3.93722426704846 37.0938869266415
"4452" 890.2 3.96316580187501 36.7667331646415
"4453" 890.4 4.03279233652931 36.5950784129748
"4454" 890.6 3.98589363443053 36.5031926341415
"4455" 890.8 3.96029155607173 36.489635715953
"4456" 891 3.50421637640441 36.5742897752297
"4457" 891.2 3.41483296769852 36.2674494821121
"4458" 891.4 3.26834349231943 36.2275352976415
"4459" 891.6 3.26834349231943 36.2275352976415
"4460" 891.8 3.43717881987499 36.2487397081415
"4461" 892 3.22613466043055 35.8882647296415
"4462" 892.2 2.87069186557674 35.7030051431678
"4463" 892.4 3.43717881987499 36.0579000136415
"4464" 892.6 3.24723907637499 36.0579000136415
"4465" 892.8 3.24723907637499 36.0579000136415
"4466" 893 3.38969388399999 35.9147702427665
"4467" 893.2 7.9833452892989 34.5228850796198
"4468" 893.4 7.372730305195 33.3199865298815
"4469" 893.6 7.26585185177387 32.7771726812258
"4470" 893.8 7.30720109368749 31.740151925579
"4471" 894 8.03643403748213 30.2918149583915
"4472" 894.2 9.23640290333244 28.5501852236309
"4473" 894.4 10.4944955116972 27.0587481974415
"4474" 894.6 12.0079429760098 26.0570423153494
"4475" 894.8 13.3180025598646 25.5935234318915
"4476" 895 13.5323670261279 24.9453265385036
"4477" 895.2 13.3543357304962 25.0412449220506
"4478" 895.4 13.4013150937534 23.6481620415604
"4479" 895.6 12.722140234689 23.1873159659671
"4480" 895.8 12.875722996875 23.1395206936415
"4481" 896 12.5736024139936 22.5050471330483
"4482" 896.2 12.364346764375 22.3174420096415
"4483" 896.4 12.2434760185114 22.2480457570961
"4484" 896.6 12.3854511803194 22.1053979046415
"4485" 896.8 12.212394969575 22.0884343762415
"4486" 897 12.3211786408523 22.1613004414142
"4487" 897.2 12.1511490930995 22.1382863780701
"4488" 897.4 12.1916742702841 22.291418414937
"4489" 897.6 12.3399955152083 22.3370153116415
"4490" 897.8 12.2166158527639 22.2750331886415
"4491" 898 11.84201246975 22.4605717805165
"4492" 898.2 10.2976214601012 24.1894885366415
"4493" 898.4 10.0880847589385 24.2500725666415
"4494" 898.6 9.19148968545455 25.965082534062
"4495" 898.8 9.19868437270833 27.5337269926415
"4496" 899 9.281478619875 28.9527913876415
"4497" 899.2 9.16351034613425 31.8547146434193
"4498" 899.4 8.71550432345394 33.6673817351678
"4499" 899.6 7.73989545834437 35.1309643546415
"4500" 899.8 6.57865412809971 36.3966940780348
"4501" 900 5.36925406020834 37.7651970655125
"4502" 900.2 3.81705830687499 39.2848257570052
"4503" 900.4 3.03097105159776 40.1694562040574
"4504" 900.6 2.20544836202653 41.0968390179142
"4505" 900.8 1.69238350167733 41.1617523084089
"4506" 901 1.57484279824086 41.1826440049708
"4507" 901.2 1.38261934088908 41.0627381989795
"4508" 901.4 0.989669553632123 40.6816731832415
"4509" 901.6 1.16907482396322 40.525794037818
"4510" 901.8 1.56012723705147 40.8101826021709
"4511" 902 1.1001986846598 40.0776120598187
"4512" 902.2 1.15790189787499 40.3400290491347
"4513" 902.4 1.37391180224754 40.623084862465
"4514" 902.6 1.30985369267501 40.6762206205415
"4515" 902.8 0.657151665011359 40.771062165687
"4516" 903 1.34784164137499 40.8288923761415
"4517" 903.2 0.647616019815291 40.7861670714027
"4518" 903.4 0.647616019815291 40.9001012173729
"4519" 903.6 1.31955274340691 40.8491944713011
"4520" 903.8 0.48392216287498 40.8904535679157
"4521" 904 1.87017593599999 44.4548465716415
"4522" 904.2 0.57886229147692 44.4363184459619
"4523" 904.4 0.697441913632578 45.1449537497324
"4524" 904.6 0.687009617114562 46.991424177704
"4525" 904.8 1.31455323272034 49.2435457099199
"4526" 905 2.06961266667501 51.3844479230415
"4527" 905.2 2.41191267754166 52.9010420830609
"4528" 905.4 3.11765401772546 54.4997919868191
"4529" 905.6 3.38747496176284 55.5913236974172
"4530" 905.8 3.38185656448664 56.0460419968066
"4531" 906 3.25841200246322 55.9052282416415
"4532" 906.2 3.12242153064642 55.8943231162415
"4533" 906.4 3.01026663448453 55.7852718622415
"4534" 906.6 2.9039534849117 55.8386969719993
"4535" 906.8 2.92593913643574 55.8517217852396
"4536" 907 2.52035428874999 55.8428383415165
"4537" 907.2 2.31771095110509 56.0031813591725
"4538" 907.4 2.38815381448967 55.9122315331828
"4539" 907.6 2.59001394621128 55.949138259845
"4540" 907.8 2.76030264303862 55.936456555287
"4541" 908 2.74928893801012 55.9292981130199
"4542" 908.2 2.81851794104644 55.8107171548415
"4543" 908.4 2.65777090689223 55.9874867306501
"4544" 908.6 2.79377932837949 55.939613772182
"4545" 908.8 2.76818751091039 56.050469071084
"4546" 909 2.76072675091885 56.0458469639047
"4547" 909.2 2.981323435475 56.2140415654688
"4548" 909.4 3.00502233925115 57.4004309857057
"4549" 909.6 3.02410597964198 58.7289145952143
"4550" 909.8 2.87811089561085 60.9930865119906
"4551" 910 2.86735958937499 62.9662969381415
"4552" 910.2 2.71575630786582 63.7559180594213
"4553" 910.4 2.82639219371812 63.714687896965
"4554" 910.6 2.7789717879443 64.173688668691
"4555" 910.8 2.791383691975 64.1495030440415
"4556" 911 3.04567036898722 63.9360741612129
"4557" 911.2 3.52762631677976 64.1967585874415
"4558" 911.4 4.33708750752548 64.1984172958357
"4559" 911.6 5.17015286057024 64.4366713462415
"4560" 911.8 5.49938174930357 64.6802191468415
"4561" 912 5.55265449518693 64.6523393767057
"4562" 912.2 5.43506352928239 64.7757399674748
"4563" 912.4 5.45616794522683 65.1432830828082
"4564" 912.6 5.26750725723865 66.5575530073688
"4565" 912.8 4.61788533352365 68.3321589789929
"4566" 913 3.41464359606991 70.5610698650228
"4567" 913.2 2.32262674009196 72.8935618010943
"4568" 913.4 2.01642953849499 75.0426328061015
"4569" 913.6 1.746715102725 77.3365259339915
"4570" 913.8 2.58916501556187 79.2493565284597
"4571" 914 4.0154024638042 81.6533873774557
"4572" 914.2 4.27219693752594 84.4555666886321
"4573" 914.4 4.38687753737499 87.7754572231415
"4574" 914.6 3.89819761477791 89.2002700879036
"4575" 914.8 4.05448298624999 89.1045193812665
"4576" 915 4.58419358159343 89.4485469720104
"4577" 915.2 6.12230989465278 90.7522302356415
"4578" 915.4 8.38194347565832 92.7436506032915
"4579" 915.6 11.2122532382274 94.8083692434038
"4580" 915.8 13.6688089697345 96.8931784950795
"4581" 916 15.821250096075 99.5394797823632
"4582" 916.2 17.5643364634734 102.207318054756
"4583" 916.4 18.5023995280066 105.081604255957
"4584" 916.6 19.0749701792236 108.153284785394
"4585" 916.8 19.7849840937639 110.462545349642
"4586" 917 20.5351780725957 112.555389807182
"4587" 917.2 21.138101839125 113.670935769142
"4588" 917.4 21.0665375369624 113.668512860399
"4589" 917.6 21.0734357441157 112.400845950475
"4590" 917.8 22.1691673167716 111.883775181788
"4591" 918 25.6179199774861 111.863667551141
"4592" 918.2 29.4174822807932 112.220287182278
"4593" 918.4 33.2475432059732 113.126465926454
"4594" 918.6 36.5334006831783 114.815251970084
"4595" 918.8 39.5351485845527 117.538563627352
"4596" 919 41.2401427262054 120.578311494285
"4597" 919.2 42.950723539667 122.326602232977
"4598" 919.4 45.953291004915 124.060953376593
"4599" 919.6 49.0523953447969 126.080562153563
"4600" 919.8 51.483167475675 127.155962182042
"4601" 920 51.899385310625 127.577845764746
"4602" 920.2 51.7497092915536 127.756373220892
"4603" 920.4 51.5895665038096 128.149645675445
"4604" 920.6 51.1172821377374 128.214213405403
"4605" 920.8 51.0026951921174 128.27395360446
"4606" 921 51.3130586329526 128.261264645661
"4607" 921.2 51.6361474343287 128.212268046641
"4608" 921.4 52.0965754421833 128.150775256191
"4609" 921.6 52.450606174064 127.859306441941
"4610" 921.8 53.5189471255391 127.520805472993
"4611" 922 55.8913490653615 126.918225913966
"4612" 922.2 58.0131984522083 125.839442793617
"4613" 922.4 60.419101869875 124.416678567142
"4614" 922.6 62.6951594741886 123.517467803226
"4615" 922.8 64.6175960261967 123.482393801894
"4616" 923 65.615435036086 123.112315517577
"4617" 923.2 66.9419898133195 123.214551602642
"4618" 923.4 67.8855827603794 123.361149283403
"4619" 923.6 69.9902118716067 124.681992288763
"4620" 923.8 71.432615815812 125.716492234405
"4621" 924 71.9199533388 126.592251084442
"4622" 924.2 71.8376461166167 126.674948285392
"4623" 924.4 72.119390069475 127.382161472111
"4624" 924.6 72.4923626567114 128.282049833923
"4625" 924.8 72.7540122712868 128.596442072171
"4626" 925 72.487580956875 129.011511211642
"4627" 925.2 72.3489342701303 128.956227044822
"4628" 925.4 72.3623459611607 129.359636368642
"4629" 925.6 72.3813486323854 129.35067983536
"4630" 925.8 72.3717385858393 129.746558606391
"4631" 926 71.9457308754179 129.585708006741
"4632" 926.2 71.5955562505592 129.97614019376
"4633" 926.4 71.511582890275 129.869241267141
"4634" 926.6 71.3731610498065 129.914430314176
"4635" 926.8 68.4135300025446 127.732518259079
"4636" 927 67.7676949713372 126.137443207465
"4637" 927.2 67.0247840604861 125.773760839141
"4638" 927.4 65.3641997532785 125.518191891536
"4639" 927.6 63.4357919136985 125.643505174642
"4640" 927.8 61.4532182511528 125.646534376141
"4641" 928 59.4853793924825 125.3387731658
"4642" 928.2 56.9936368405474 124.887197124271
"4643" 928.4 55.1344067055918 124.830446046367
"4644" 928.6 53.3807791524028 124.886709666558
"4645" 928.8 51.0350518396588 124.738183277696
"4646" 929 48.642837772875 124.416678567142
"4647" 929.2 45.9482688693242 123.578924653997
"4648" 929.4 43.3493768839311 123.034428443427
"4649" 929.6 40.1137174647533 122.334036683685
"4650" 929.8 37.341423034625 120.572182140843
"4651" 930 35.0668167620553 118.988697092428
"4652" 930.2 32.458715826718 117.447086748997
"4653" 930.4 29.6259396607284 115.858505370685
"4654" 930.6 27.1617891746528 114.524005514642
"4655" 930.8 24.7637465111031 114.174948295641
"4656" 931 23.1426223785784 114.425088460184
"4657" 931.2 23.2519642042857 114.349884682267
"4658" 931.4 23.3141163018209 114.601328874344
"4659" 931.6 23.4008455445855 114.847909323615
"4660" 931.8 23.5285827989861 114.793410268558
"4661" 932 23.9077282193446 115.078809341476
"4662" 932.2 24.0702628082268 115.281111710058
"4663" 932.4 24.5598472321633 115.430020160371
"4664" 932.6 25.1114139948194 116.323661892975
"4665" 932.8 25.8377147484197 116.452612291788
"4666" 933 27.6635801908141 116.532509970885
"4667" 933.2 29.9555551188016 116.273601327513
"4668" 933.4 32.515546588662 115.952584709225
"4669" 933.6 34.9370867765582 115.246925721513
"4670" 933.8 36.9161231741793 114.703767854894
"4671" 934 37.8314003375476 114.335951695721
"4672" 934.2 39.2367619280972 113.255003101642
"4673" 934.4 40.674559178625 112.052113199295
"4674" 934.6 40.9652734040329 111.171734155878
"4675" 934.8 40.8087192956863 110.985884973085
"4676" 935 40.811476040875 110.951470122517
"4677" 935.2 40.851655602 110.643190616016
"4678" 935.4 40.643452421625 109.556872355017
"4679" 935.6 39.8513410737321 108.110108242454
"4680" 935.8 38.1680126591157 107.085607051808
"4681" 936 36.7220177648927 107.077287917305
"4682" 936.2 34.9706936435324 107.315321498891
"4683" 936.4 33.2027773012552 108.498124545749
"4684" 936.6 31.1087308729163 109.791418343187
"4685" 936.8 29.3468280930471 111.524049369855
"4686" 937 28.2701628709181 113.657268204814
"4687" 937.2 28.2819756259018 115.334753819954
"4688" 937.4 28.2503690282555 115.376281357774
"4689" 937.6 27.958399705725 114.722022086542
"4690" 937.8 27.2364663387639 114.181472729642
"4691" 938 25.9467651495659 113.75741417616
"4692" 938.2 25.2215406743841 112.452764628305
"4693" 938.4 24.8545223110819 111.123706743348
"4694" 938.6 24.444159423417 109.069243322539
"4695" 938.8 23.42833682325 107.412861787192
"4696" 939 21.588678501125 105.828276710924
"4697" 939.2 18.983016287875 104.039240076642
"4698" 939.4 16.7233029118157 102.12724916376
"4699" 939.6 14.3692662790972 101.409893174641
"4700" 939.8 12.9065383958205 101.415290660951
"4701" 940 12.9238989817128 101.404162252885
"4702" 940.2 13.095131879197 101.131001267048
"4703" 940.4 13.1809253197639 99.9679932606415
"4704" 940.6 12.5698553393094 97.749177650453
"4705" 940.8 11.4441214553491 95.2379473460036
"4706" 941 9.44618161423863 92.8965852234845
"4707" 941.2 7.25813332661666 90.8988668897915
"4708" 941.4 5.18132116018805 90.196632129885
"4709" 941.6 4.85309327142043 90.4645620092779
"4710" 941.8 5.73858464403031 90.2637845019133
"4711" 942 6.42697107867129 89.7121267154748
"4712" 942.2 6.95195164351984 87.4883059071181
"4713" 942.4 7.22845132379579 84.3686852510276
"4714" 942.6 6.69614494519078 81.6652389343257
"4715" 942.8 5.58145724649484 78.7744478304845
"4716" 943 3.99636142473899 76.3143885302495
"4717" 943.2 1.9609804624978 74.8017060619573
"4718" 943.4 1.46046078132632 74.7020937264645
"4719" 943.6 1.58038469182825 74.7466350892864
"4720" 943.8 2.16630926336589 74.7844787466324
"4721" 944 2.77618851249499 73.9204954024415
"4722" 944.2 3.36740503654846 72.4381772855701
"4723" 944.4 4.416099036375 71.0329440248915
"4724" 944.6 5.02667456811183 70.4994427736678
"4725" 944.8 4.9751375196711 70.4386900247289
"4726" 945 5.09055906329406 69.7474674160415
"4727" 945.2 5.27448056949999 67.9097790245165
"4728" 945.4 4.68732767709316 65.9329867344597
"4729" 945.6 3.52048572491885 63.880318632852
"4730" 945.8 2.50288062211823 61.9055033209658
"4731" 946 1.73475593368979 59.6442726264748
"4732" 946.2 1.37181461870993 57.454179548457
"4733" 946.4 1.86339237373215 56.2952961886415
"4734" 946.6 2.81149495893382 55.699420727965
"4735" 946.8 3.18765013723773 55.6507753156415
"4736" 947 3.0417940476913 55.6793363583558
"4737" 947.2 3.17478783400901 55.8225966213425
"4738" 947.4 3.28075785463969 55.7518080950827
"4739" 947.6 3.40167606408059 55.6697998334733
"4740" 947.8 4.14990509548453 55.8361624474415
"4741" 948 5.81142561362499 55.0499836848082
"4742" 948.2 7.16990769213587 54.2988558566328
"4743" 948.4 7.03090600220242 54.1826044505796
"4744" 948.6 7.38521205976784 54.1535924742665
"4745" 948.8 7.68989748366313 53.9256707325907
"4746" 949 7.62585000548024 54.037008074431
"4747" 949.2 7.65250821509428 54.020267750352
"4748" 949.4 7.69565979179096 53.9166465510533
"4749" 949.6 7.69565979179096 53.9166465510533
"4750" 949.8 7.76450167178803 53.7678236632415
"4751" 950 7.76649504240947 53.7829592252191
"4752" 950.2 7.76450167178803 53.7678236632415
"4753" 950.4 7.74023849562721 53.7502596559601
"4754" 950.6 7.69798928217228 53.7492554767496
"4755" 950.8 7.71421482975892 53.754873826829
"4756" 951 7.61246139574105 53.645822572829
"4757" 951.2 7.70105979078153 53.5545112570527
"4758" 951.4 7.76006668582869 53.5550727445582
"4759" 951.6 7.87362854305355 53.5061006536415
"4760" 951.8 8.0327120829635 53.2740048431371
"4761" 952 8.03680071652365 53.075299078155
"4762" 952.2 8.37561215087499 52.0618827419719
"4763" 952.4 9.14918492440225 50.4159846652961
"4764" 952.6 9.49733176814857 49.0061932480189
"4765" 952.8 9.37323958869741 48.0790172185948
"4766" 953 8.54945530594278 47.2301085696246
"4767" 953.2 6.8598553859146 46.3896965436019
"4768" 953.4 5.31075920236041 46.481823520991
"4769" 953.6 4.34334967948956 46.673358020204
"4770" 953.8 4.14161553848664 47.5045760585056
"4771" 954 3.92921320303691 47.8754209054415
"4772" 954.2 2.64819834687501 49.2588688812665
"4773" 954.4 1.28452839354167 51.0706226476415
"4774" 954.6 1.12113936687501 51.6657141681254
"4775" 954.8 1.43270833527926 52.2386698558224
"4776" 955 2.32033312809499 54.3136251895115
"4777" 955.2 3.87982100472716 56.5856132394241
"4778" 955.4 5.14008686504741 59.4916983624174
"4779" 955.6 5.78220411462501 62.1148583011415
"4780" 955.8 6.07441910462501 65.2270133191415
"4781" 956 5.84308223754165 68.6278745416415
"4782" 956.2 4.6634564621206 71.959199033352
"4783" 956.4 2.72724010646517 74.9485269370759
"4784" 956.6 1.66552846899889 77.2184755388981
"4785" 956.8 2.13473486444644 79.6965768226415
"4786" 957 3.3661733082862 82.494369976277
"4787" 957.2 5.08444385199889 85.4904474297035
"4788" 957.4 5.95388042124999 88.1387866415165
"4789" 957.6 5.76684791872192 90.4472129461415
"4790" 957.8 5.10935861779087 91.3372036709592
"4791" 958 5.10935861779087 91.3372036709592
"4792" 958.2 5.72730944150358 91.2232943704415
"4793" 958.4 6.85254392729554 92.3288566629406
"4794" 958.6 8.84873478468409 93.0287535408324
"4795" 958.8 11.5446068187434 93.9091119656678
"4796" 959 14.3843146452489 94.9128617974415
"4797" 959.2 17.4701846150699 96.5217374592093
"4798" 959.4 19.6818558656546 98.8991472127262
"4799" 959.6 20.4275410083529 101.598668722987
"4800" 959.8 21.6975927811853 105.122127385279
"4801" 960 23.0757027912602 107.316190532109
"4802" 960.2 25.242261373675 110.306157503372
"4803" 960.4 27.3571314357275 112.950654299232
"4804" 960.6 29.4713787445225 114.693239706387
"4805" 960.8 31.3334109840799 115.44408440606
"4806" 961 32.2980230032697 115.279809684852
"4807" 961.2 32.9086839779861 115.538555001642
"4808" 961.4 32.9379866478167 115.555355419191
"4809" 961.6 34.0254581848666 116.948271363053
"4810" 961.8 35.5353993390767 118.856668308053
"4811" 962 37.626332649875 120.981564066142
"4812" 962.2 38.9296590199075 122.680502809861
"4813" 962.4 38.996937838971 122.839579331794
"4814" 962.6 39.0337550115471 123.01510179442
"4815" 962.8 38.8859330541381 123.532789455773
"4816" 963 39.0576642883928 124.123603322016
"4817" 963.2 38.6418520705681 124.301418949671
"4818" 963.4 38.1328386325417 124.293692986242
"4819" 963.6 38.2476308762768 124.589682776174
"4820" 963.8 38.7066149410312 124.877874495516
"4821" 964 38.9577549295546 125.137422656078
"4822" 964.2 38.881934322696 125.282488128505
"4823" 964.4 39.0915820997322 125.362488481642
"4824" 964.6 38.7448666949306 125.137628524142
"4825" 964.8 38.5741127841073 124.973776261187
"4826" 965 38.5848657740494 124.922625664188
"4827" 965.2 38.2114343884727 125.129585471883
"4828" 965.4 38.2225991864319 125.163127498793
"4829" 965.6 38.386091623875 125.325678164628
"4830" 965.8 38.3815147625858 125.384672680208
"4831" 966 38.4389862359889 125.414359501679
"4832" 966.2 38.5883651169529 125.400618290732
"4833" 966.4 38.2749073837774 125.426732559983
"4834" 966.6 38.2922942196775 125.399149586975
"4835" 966.8 38.3953569772165 125.356913159556
"4836" 967 41.2798794807279 124.794616001347
"4837" 967.2 42.7513139432411 123.448848687891
"4838" 967.4 43.7758347727639 123.459217877642
"4839" 967.6 44.595895818625 123.890330377472
"4840" 967.8 44.9890350734857 124.590036762909
"4841" 968 45.992871996625 125.155412868432
"4842" 968.2 47.0685914242055 125.442037603692
"4843" 968.4 48.1849473197946 125.251602230579
"4844" 968.6 48.6494443726489 124.800017431746
"4845" 968.8 49.6136409063194 124.122846021642
"4846" 969 49.7791144685033 123.094311480473
"4847" 969.2 49.5001804683062 122.569560423128
"4848" 969.4 49.2868239508369 121.844886493642
"4849" 969.6 48.7561351637346 121.246061186589
"4850" 969.8 47.7179138045272 120.594906250328
"4851" 970 46.3899872499706 120.000813983972
"4852" 970.2 44.3868428123263 119.638930817226
"4853" 970.4 43.024452082791 120.386593253877
"4854" 970.6 42.4090776665307 121.16927524106
"4855" 970.8 42.296230481444 121.225049193607
"4856" 971 42.0030638334306 120.963621872642
"4857" 971.2 41.1318872141206 120.636713390115
"4858" 971.4 39.1003949327639 120.314440689642
"4859" 971.6 37.4041389876674 119.498055497575
"4860" 971.8 35.898493692875 118.516038335585
"4861" 972 33.9788457111377 117.200350458167
"4862" 972.2 31.893025434312 116.723754075406
"4863" 972.4 29.3203190016858 117.176805111831
"4864" 972.6 28.2709954530784 117.624079271379
"4865" 972.8 28.300903952875 117.666493889101
"4866" 973 28.3825984662083 117.934825083773
"4867" 973.2 28.7916994522083 117.995004402642
"4868" 973.4 29.1295786195447 117.219045685586
"4869" 973.6 28.8091298200329 116.511897537063
"4870" 973.8 27.6615599908833 114.567142268361
"4871" 974 26.2563744389706 112.413691520894
"4872" 974.2 24.2526266075417 110.984500069641
"4873" 974.4 21.8764618835476 109.684867459854
"4874" 974.6 19.4307490861123 109.058935016531
"4875" 974.8 18.5810232340642 109.429745081047
"4876" 975 18.5391151530659 109.364631390032
"4877" 975.2 18.8239214599861 108.762930292641
"4878" 975.4 18.2000816422543 107.12923451709
"4879" 975.6 17.4563835401185 105.228162154068
"4880" 975.8 16.1413452703668 103.311685467191
"4881" 976 14.2951255483011 101.554083166042
"4882" 976.2 12.0052169972531 99.795150586818
"4883" 976.4 9.73972485419316 98.6394405591324
"4884" 976.6 9.50168348733928 98.8577909108915
"4885" 976.8 9.47490942741481 98.7512729271725
"4886" 977 9.16898877859182 97.5353031923052
"4887" 977.2 8.91580775165481 95.6278978638066
"4888" 977.4 9.04695089945258 93.2012271581501
"4889" 977.6 8.91377475745831 90.9137099771415
"4890" 977.8 8.32636851367129 88.6695765325582
"4891" 978 7.3872816211377 86.9247650256246
"4892" 978.2 6.25680156390085 85.9591897858312
"4893" 978.4 5.31946456627138 85.8894108729929
"4894" 978.6 5.30944200580355 85.9965586422665
"4895" 978.8 5.49078475949876 86.1221430381167
"4896" 979 5.435198814 86.1973597493915
"4897" 979.2 5.58982924620831 86.2805462828915
"4898" 979.4 5.69063868936041 86.5840987419425
"4899" 979.6 5.96738531126949 87.2309513058066
"4900" 979.8 5.55172923866261 88.1757139275353
"4901" 980 5.04814923696757 89.7828080838082
"4902" 980.2 4.73623099416963 90.750511746329
"4903" 980.4 5.06262470175001 91.1041418945165
"4904" 980.6 6.02268512425254 91.9856145650701
"4905" 980.8 7.34707052097876 94.5304622586509
"4906" 981 9.67853214576096 96.9458067535889
"4907" 981.2 11.6742323629917 99.3021747709415
"4908" 981.4 13.8745234135143 101.691112323732
"4909" 981.6 16.0059501225129 104.309413513874
"4910" 981.8 17.729764638763 106.772403772449
"4911" 982 18.9732757882083 109.372964871642
"4912" 982.2 20.4304545383417 111.935762546842
"4913" 982.4 21.0337393426964 113.586525904266
"4914" 982.6 21.1335450212116 113.467014907463
"4915" 982.8 21.1335450212116 113.467014907463
"4916" 983 21.496065201875 114.070965128767
"4917" 983.2 22.431153169875 114.472511014889
"4918" 983.4 23.9928799497639 115.013338064642
"4919" 983.6 27.1652815666901 116.053409602289
"4920" 983.8 30.351640473825 117.015279082117
"4921" 984 33.4506261013672 118.789889449618
"4922" 984.2 36.386230192313 120.31441372917
"4923" 984.4 39.07937168765 121.239197653717
"4924" 984.6 41.5911252789002 121.746526539053
"4925" 984.8 44.1429645000376 122.807729272861
"4926" 985 46.6544060831094 123.882923796587
"4927" 985.2 48.9448731027029 125.646186762855
"4928" 985.4 49.7316262238041 126.545968701838
"4929" 985.6 49.7136791614262 126.62110243983
"4930" 985.8 49.5375072188937 127.05097977066
"4931" 986 49.3802508946985 127.761986153083
"4932" 986.2 49.3530472485706 127.860090446163
"4933" 986.4 49.3790990466482 128.388898600085
"4934" 986.6 49.3347611241964 128.387961733641
"4935" 986.8 49.0399845092841 128.459010277914
"4936" 987 48.6387530472083 128.543330455738
"4937" 987.2 46.914998815875 124.813748254085
"4938" 987.4 46.2550238545893 124.722984295289
"4939" 987.6 45.6101332016583 124.842887218192
"4940" 987.8 44.5011428349635 124.968931488394
"4941" 988 42.447879984875 124.525962836642
"4942" 988.2 40.338423085752 123.822259846568
"4943" 988.4 38.01570912405 122.718205286092
"4944" 988.6 35.4150016523791 121.848876173666
"4945" 988.8 34.3049084626538 121.881719439314
"4946" 989 34.2866964641619 121.86274561205
"4947" 989.2 34.2038669912955 121.910792858987
"4948" 989.4 34.3485153620464 121.586798525842
"4949" 989.6 34.313783523235 120.870113684554
"4950" 989.8 33.2994126394116 118.876121257715
"4951" 990 31.8933180585666 116.843523357066
"4952" 990.2 29.613748512312 115.47287204423
"4953" 990.4 27.4738012273971 114.927048094615
"4954" 990.6 26.125787535375 115.477993521529
"4955" 990.8 25.5078630645857 115.623857932121
"4956" 991 25.0389745130642 115.942364565425
"4957" 991.2 25.0039733318295 115.93298669346
"4958" 991.4 24.8516242374856 115.778226909022
"4959" 991.6 23.6335240232236 115.212602659008
"4960" 991.8 22.6716273405447 114.820418332697
"4961" 992 22.051273682875 114.7043745449
"4962" 992.2 21.8290037702686 114.513316548301
"4963" 992.4 20.9578814202924 113.887305857555
"4964" 992.6 19.8276687546595 112.7622958444
"4965" 992.8 18.717916742893 111.774838263912
"4966" 993 17.754836684905 111.222022089411
"4967" 993.2 17.9325802975066 111.220615902189
"4968" 993.4 18.1949213148447 111.456928404278
"4969" 993.6 18.3252890478833 111.019732013241
"4970" 993.8 18.0280045705568 109.770599467423
"4971" 994 17.9472764899861 107.376488067642
"4972" 994.2 17.7068337315477 105.13145998476
"4973" 994.4 16.8170325546209 103.364870300084
"4974" 994.6 14.986740642375 101.75908193465
"4975" 994.8 12.8629385910625 100.796858521079
"4976" 995 11.5166527239398 100.508705728391
"4977" 995.2 11.6161493399794 100.077149878172
"4978" 995.4 11.7425782023195 98.7511863196415
"4979" 995.6 11.3432177159861 96.4447989006415
"4980" 995.8 10.1696648541859 94.0603375823474
"4981" 996 8.86312415919165 91.9453045479665
"4982" 996.2 7.73221265937949 90.5314574959658
"4983" 996.4 7.23275437218856 89.353927916633
"4984" 996.6 7.37612340352548 88.5925475656124
"4985" 996.8 7.88661834314094 87.5318320812266
"4986" 997 8.48465163325461 86.7364411086415
"4987" 997.2 9.04233941377295 85.7891665252844
"4988" 997.4 10.1223477359591 85.3444805539499
"4989" 997.6 11.2712972970637 84.181909768217
"4990" 997.8 12.2931193605625 82.7522838357665
"4991" 998 13.5090278734325 81.3021072318273
"4992" 998.2 14.4856364230899 80.1686226713424
"4993" 998.4 15.5860866041226 79.9401246232415
"4994" 998.6 16.5143509714127 80.1130634515189
"4995" 998.8 18.3324534417171 80.2362848709468
"4996" 999 20.0976077497321 80.7689141536415
"4997" 999.2 21.9096822377204 81.7935002537233
"4998" 999.4 23.5484457786985 83.1487974027003
"4999" 999.6 25.321540570962 84.6705783674067
"5000" 999.8 26.4182361334315 86.2238475330763
"5001" 1000 26.8678588765354 88.4920062647547
"5002" 1000.2 26.68653396175 90.7114525231415
"5003" 1000.4 26.0549055311593 92.6849019130239
"5004" 1000.6 24.6290273446607 95.4772020368915
"5005" 1000.8 22.465126132127 98.2685373361781
"5006" 1001 20.246846119625 100.620199886827
"5007" 1001.2 17.699646063501 102.252897787202
"5008" 1001.4 15.7940717262734 103.748584498568
"5009" 1001.6 15.714883839715 104.07011369833
"5010" 1001.8 16.1598668112112 103.766507486417
"5011" 1002 16.9528910941908 104.01357157972
"5012" 1002.2 17.9446454354784 105.112256366598
"5013" 1002.4 19.7005664299861 106.365200797642
"5014" 1002.6 21.3570111721508 106.948265841271
"5015" 1002.8 23.6250601290178 107.588706934266
"5016" 1003 27.0454691404071 108.692538234073
"5017" 1003.2 29.994769947623 110.345742067788
"5018" 1003.4 32.1604633369246 111.933239046749
"5019" 1003.6 34.8374612940945 114.615586289446
"5020" 1003.8 36.860591321749 116.967919782602
"5021" 1004 39.0692362475557 119.456450205053
"5022" 1004.2 40.9764509604262 121.241526799594
"5023" 1004.4 42.7609332569488 122.320570447223
"5024" 1004.6 43.0269526900583 122.791360502317
"5025" 1004.8 43.035816544755 123.016678568289
"5026" 1005 43.0297908701336 123.327576172667
"5027" 1005.2 42.7238608087639 124.121447928642
"5028" 1005.4 42.7463013109458 125.002708425473
"5029" 1005.6 42.477101483875 125.591076687142
"5030" 1005.8 42.0641771241741 125.777526108296
"5031" 1006 42.0489296248434 125.732468039747
"5032" 1006.2 42.184886493875 126.325075512141
"5033" 1006.4 42.1713193693393 126.502283799891
"5034" 1006.6 41.8827096292159 126.528927003994
"5035" 1006.8 41.8827096292159 126.528927003994
"5036" 1007 41.9427655021607 126.650132134642
"5037" 1007.2 40.3347326960787 122.614303674641
"5038" 1007.4 40.1785326984575 121.643018152904
"5039" 1007.6 39.4239766508571 121.434808340579
"5040" 1007.8 39.1245489443984 120.815694051296
"5041" 1008 39.0564671891691 120.281818519642
"5042" 1008.2 38.6969021132386 119.985727842114
"5043" 1008.4 37.9636394357457 118.96129557609
"5044" 1008.6 36.7955393002571 118.783028723812
"5045" 1008.8 36.1160800552165 119.142986521568
"5046" 1009 35.679450279 119.248103507766
"5047" 1009.2 35.7438941205446 119.478701471954
"5048" 1009.4 35.7816926184065 119.463442892777
"5049" 1009.6 35.7574612450803 119.434399400016
"5050" 1009.8 35.6516437850191 118.94078282856
"5051" 1010 35.2512302716948 118.424999870452
"5052" 1010.2 34.888688743561 117.66473863198
"5053" 1010.4 34.2140818192785 116.240704286984
"5054" 1010.6 33.2085962019181 114.924048935547
"5055" 1010.8 31.3567513644287 113.586131607377
"5056" 1011 29.2588085924732 112.993559710641
"5057" 1011.2 26.5584924610642 113.246538971047
"5058" 1011.4 24.3838670241031 113.384804999115
"5059" 1011.6 22.0196170589583 112.807263818391
"5060" 1011.8 20.7460467275417 111.884871961642
"5061" 1012 19.5706931010972 110.335318886642
"5062" 1012.2 18.2194458140054 107.903236828276
"5063" 1012.4 17.4534219609095 104.822706485288
"5064" 1012.6 15.8678571591859 102.0146643447
"5065" 1012.8 14.1146179544783 100.274668619113
"5066" 1013 11.6289390395417 98.4869467426415
"5067" 1013.2 9.53507041119673 97.1664296681459
"5068" 1013.4 7.50922033841885 96.1020944200099
"5069" 1013.6 7.50731618058928 95.9462827985827
"5070" 1013.8 7.528188679875 95.8836975766415
"5071" 1014 7.66200675940769 96.1670531355013
"5072" 1014.2 7.7791658535292 96.0422047372303
"5073" 1014.4 8.29829154732633 94.975011361668
"5074" 1014.6 8.63005973179009 92.726487033283
"5075" 1014.8 8.983419330075 89.6893067308415
"5076" 1015 8.41855504940543 87.2261707981024
"5077" 1015.2 6.78342160536195 85.7724701686937
"5078" 1015.4 5.61285224542043 85.5270186406688
"5079" 1015.6 4.2283039900493 86.218975678091
"5080" 1015.8 3.97892000133585 87.143197017885
"5081" 1016 4.03974628201293 87.235841535245
"5082" 1016.2 4.04698536479605 87.2330707229836
"5083" 1016.4 5.57173974682739 86.8212587506415
"5084" 1016.6 6.41109251810358 87.5300919016415
"5085" 1016.8 7.22490923879732 90.0488582440298
"5086" 1017 8.58192601019396 93.1123879900208
"5087" 1017.2 10.3568801649698 95.8499505042277
"5088" 1017.4 12.5331820919305 98.6472614066415
"5089" 1017.6 15.2166085792667 101.137416499716
"5090" 1017.8 16.906526492556 104.207412987504
"5091" 1018 18.2726494051051 107.560298117544
"5092" 1018.2 20.2618413625329 109.979823081457
"5093" 1018.4 22.862541739858 112.147950410557
"5094" 1018.6 25.2864768549488 113.892338693404
"5095" 1018.8 27.9424206479385 116.034878016641
"5096" 1019 29.3430282426631 118.015462373658
"5097" 1019.2 29.1949396290869 118.193363783786
"5098" 1019.4 29.188500993714 118.238647779091
"5099" 1019.6 29.2389934500592 118.339940926484
"5100" 1019.8 29.0383428187678 118.599475736579
"5101" 1020 28.9453828913935 118.988349479141
"5102" 1020.2 29.4091034187848 118.212824236101
"5103" 1020.4 32.478965601025 118.666042439541
"5104" 1020.6 36.5466751605066 118.852194843299
"5105" 1020.8 40.742751404338 119.214529857808
"5106" 1021 44.5731723121446 120.266330080668
"5107" 1021.2 47.6265789743195 121.417070035642
"5108" 1021.4 50.6719501546555 123.13355314152
"5109" 1021.6 53.1360025248504 125.214451060543
"5110" 1021.8 53.9762251736925 125.713176809141
"5111" 1022 56.1620396822242 127.003616648142
"5112" 1022.2 57.911897255675 127.300648030425
"5113" 1022.4 60.1860665543204 127.474924763877
"5114" 1022.6 63.5209004637272 127.803668275615
"5115" 1022.8 66.5656765201865 127.99257644933
"5116" 1023 69.536209557875 127.279273984642
"5117" 1023.2 72.7456586816881 126.505213915361
"5118" 1023.4 76.0139806361967 126.114322110389
"5119" 1023.6 79.2320121653236 126.262651313006
"5120" 1023.8 80.6521223970993 126.398201002557
"5121" 1024 81.3842286690861 127.156288403742
"5122" 1024.2 81.1120976617322 127.098919987642
"5123" 1024.4 81.1534543347355 127.412417957548
"5124" 1024.6 81.419733745322 127.503791272289
"5125" 1024.8 81.1549626480701 127.591133973215
"5126" 1025 80.9417478904533 127.458617312003
"5127" 1025.2 80.7816831387928 127.613897010614
"5128" 1025.4 81.4817677740815 127.640209928587
"5129" 1025.6 81.5271881475272 127.569682215402
"5130" 1025.8 82.401235398866 124.392823605329
"5131" 1026 84.0752335603295 121.217511324796
"5132" 1026.2 84.9124530924264 121.907225761894
"5133" 1026.4 84.8670602832321 121.192850870766
"5134" 1026.6 85.5886392076537 121.601370861553
"5135" 1026.8 86.1116178406417 122.228383403541
"5136" 1027 86.331864909334 123.159013695191
"5137" 1027.2 86.3424850764911 123.912316517391
"5138" 1027.4 86.4098361590076 124.498467007641
"5139" 1027.6 86.4563520145587 124.926882648356
"5140" 1027.8 86.630786472875 125.139556197823
"5141" 1028 86.6424154367627 125.129406405784
"5142" 1028.2 86.6464516063595 125.103307983435
"5143" 1028.4 86.7661890623008 125.159252823958
"5144" 1028.6 86.7387522218118 124.989197650642
"5145" 1028.8 86.935406816224 125.158432851425
"5146" 1029 87.3045349969882 124.819962449858
"5147" 1029.2 87.8157316616824 124.495465596981
"5148" 1029.4 88.2500707507942 124.831128408732
"5149" 1029.6 88.241475497755 124.870877040051
"5150" 1029.8 88.162558597875 124.783993678061
"5151" 1030 89.6279712389513 123.255467544675
"5152" 1030.2 90.1078815971273 123.362762056074
"5153" 1030.4 90.6681833347097 123.014558828212
"5154" 1030.6 91.3521458113036 122.137828097524
"5155" 1030.8 92.4714335855 121.378152806274
"5156" 1031 93.9772694333326 120.768082373989
"5157" 1031.2 94.6324298490477 120.797663996896
"5158" 1031.4 94.3550027085416 121.029273989766
"5159" 1031.6 94.3617381604388 121.525660216418
"5160" 1031.8 94.4267577227528 121.698273141042
"5161" 1032 94.2933555988092 121.815232205273
"5162" 1032.2 95.7412296084715 118.530780620984
"5163" 1032.4 95.6565769765 117.230830070392
"5164" 1032.6 95.045117109925 116.691487733781
"5165" 1032.8 94.8816538155189 115.542632772891
"5166" 1033 95.4218309345333 114.550266361491
"5167" 1033.2 95.777115659875 112.922256967642
"5168" 1033.4 95.7373419529028 112.383175608391
"5169" 1033.6 95.6690512484787 112.638628742434
"5170" 1033.8 95.8339046107618 112.116520144274
"5171" 1034 95.930528529625 112.217618095641
"5172" 1034.2 96.1938396456141 112.061882692772
"5173" 1034.4 96.4693459597153 111.806825475936
"5174" 1034.6 97.2051904687629 111.179642515874
"5175" 1034.8 98.6944376600402 110.419001844468
"5176" 1035 100.008995199017 110.16491421184
"5177" 1035.2 101.636026209375 109.722022090642
"5178" 1035.4 103.519447404268 109.754125964483
"5179" 1035.6 105.656417446792 109.605397832891
"5180" 1035.8 107.320148903745 108.796096165475
"5181" 1036 108.176771735542 108.090913590642
"5182" 1036.2 109.459270858319 106.326054193642
"5183" 1036.4 110.961756238596 104.243984302617
"5184" 1036.6 112.569737085208 101.853554686642
"5185" 1036.8 113.814329430117 99.8365259155415
"5186" 1037 115.24408206996 97.8285041808703
"5187" 1037.2 116.490624080341 95.4452387383053
"5188" 1037.4 117.613888425522 93.1288396878225
"5189" 1037.6 118.121144295232 90.9334392982154
"5190" 1037.8 118.045463335321 88.126465946954
"5191" 1038 117.780904406875 85.2945411946415
"5192" 1038.2 117.881054453448 82.3694891498506
"5193" 1038.4 118.844566970475 80.0591722421915
"5194" 1038.6 120.417901179133 77.8740577401665
"5195" 1038.8 122.089537535743 76.6531859050889
"5196" 1039 122.622810982982 75.0548966028628
"5197" 1039.2 122.980298428945 72.3605883343545
"5198" 1039.4 122.628426407653 69.6261129436415
"5199" 1039.6 121.9559260765 66.7720808457665
"5200" 1039.8 121.507176829357 63.4728895817233
"5201" 1040 121.253073923567 60.7350777061836
"5202" 1040.2 121.541711328175 57.4351264592165
"5203" 1040.4 122.832359734007 54.7160288230217
"5204" 1040.6 123.253744473824 52.6221385820229
"5205" 1040.8 123.391432214875 49.5781583701415
"5206" 1041 122.015734861953 47.262679294198
"5207" 1041.2 120.492010147431 44.4450599206415
"5208" 1041.4 118.22024329184 42.4933464073024
"5209" 1041.6 115.957482869275 40.4408516639915
"5210" 1041.8 113.403577474104 38.705144216247
"5211" 1042 111.185120747636 37.3853336408716
"5212" 1042.2 108.636902595902 35.723508336553
"5213" 1042.4 107.092329439319 34.2114851916415
"5214" 1042.6 106.297880615629 33.1116029757468
"5215" 1042.8 106.008093759757 32.8205648323961
"5216" 1043 104.57305742831 30.5164807363082
"5217" 1043.2 103.270192471019 28.2936472175875
"5218" 1043.4 102.480579711723 26.0251846456415
"5219" 1043.6 101.936610463652 23.9219776934959
"5220" 1043.8 101.600091663307 22.1661456752631
"5221" 1044 100.735119352591 20.3880351900177
"5222" 1044.2 100.027124852669 18.2087756457003
"5223" 1044.4 99.9956375155113 16.2626189750506
"5224" 1044.6 99.9695737428184 15.670459442717
"5225" 1044.8 99.9585209980899 15.6541046390621
"5226" 1045 99.9591296167607 15.6471403066415
"5227" 1045.2 99.8835632929316 15.670459442717
"5228" 1045.4 99.6004455620542 15.7532766686321
"5229" 1045.6 98.6979492761363 14.6219602746685
"5230" 1045.8 97.4378253366881 13.9062270632677
"5231" 1046 95.5596969838291 13.5703308745773
"5232" 1046.2 92.9691460615231 13.1465344683915
"5233" 1046.4 90.067791355256 12.4010479792415
"5234" 1046.6 87.4116498628194 11.4501816283915
"5235" 1046.8 86.1728009231273 10.4283073971462
"5236" 1047 86.2914766398264 10.081467810826
"5237" 1047.2 86.2016633486713 10.0118157828082
"5238" 1047.4 86.2979396842655 10.0346357674415
"5239" 1047.6 86.2056002580677 9.97414066812775
"5240" 1047.8 86.1840763353842 10.0118157828082
"5241" 1048 86.294739234375 10.0596616321415
"5242" 1048.2 86.2979396842655 10.0346357674415
"5243" 1048.4 86.294739234375 10.0596616321415
"5244" 1048.6 86.1840763353842 10.0118157828082
"5245" 1048.8 86.1846894606181 9.98814725121032
"5246" 1049 86.1887448880022 9.96837886917787
"5247" 1049.2 86.294739234375 10.0596616321415
"5248" 1049.4 86.284100339108 10.0666453102823
"5249" 1049.6 86.2951647901857 10.0555284348745
"5250" 1049.8 86.696018303976 9.67575800427788
"5251" 1050 86.9419258622274 9.25673682224151
"5252" 1050.2 87.1397512224478 8.74003151162209
"5253" 1050.4 87.2356431317876 8.84008339029199
"5254" 1050.6 87.2601946425122 8.88008234396504
"5255" 1050.8 87.3173576558016 9.08822428815527
"5256" 1051 87.6895246727546 9.41455822039151
"5257" 1051.2 88.5486246596711 9.75166717372889
"5258" 1051.4 89.7855951649131 9.85651871924152
"5259" 1051.6 91.759159547375 10.5501944317925
"5260" 1051.8 93.9027652240179 11.9175874198415
"5261" 1052 95.544625312568 12.9763411735889
"5262" 1052.2 97.3830276049185 14.1461841338328
"5263" 1052.4 99.1836183707334 15.2209075292079
"5264" 1052.6 100.855162819431 15.6592571126415
"5265" 1052.8 102.006860946685 15.7961770204415
"5266" 1053 102.411761423482 15.6790743187163
"5267" 1053.2 101.977917747675 15.8179872712415
"5268" 1053.4 100.950434182837 15.7416513934415
"5269" 1053.6 99.4891315328447 16.3146661644597
"5270" 1053.8 98.7384348032154 16.3608072898224
"5271" 1054 97.6952043239651 15.6260177664523
"5272" 1054.2 96.0220680514924 14.0267018903198
"5273" 1054.4 94.8315182053925 12.6047059790362
"5274" 1054.6 92.9576289023794 10.9852796194203
"5275" 1054.8 91.0671182210576 9.85146126978064
"5276" 1055 88.7373909007841 9.29176540685969
"5277" 1055.2 86.2951647901857 8.56586713023374
"5278" 1055.4 84.3256924983604 7.8617983544085
"5279" 1055.6 82.4716935327307 7.64049230891986
"5280" 1055.8 80.471889258109 7.68369181862023
"5281" 1056 77.7336090141908 8.01450911658888
"5282" 1056.2 75.3714717808647 7.89232200887862
"5283" 1056.4 72.924734581915 7.08080080076151
"5284" 1056.6 70.9291010102083 6.66858706064152
"5285" 1056.8 68.4514425783306 6.25722149694151
"5286" 1057 65.691829149435 5.57698400810151
"5287" 1057.2 63.1045865601522 5.12297448538409
"5288" 1057.4 61.0522343482083 4.52886927382333
"5289" 1057.6 58.5909318386875 3.60322446773526
"5290" 1057.8 55.902334769445 2.82507561341151
"5291" 1058 52.8905811275114 2.05759161373242
"5292" 1058.2 49.9235743290464 1.03790731244151
"5293" 1058.4 49.706500336475 1.41667866800151
"5294" 1058.6 48.0492760744375 2.39854889620401
"5295" 1058.8 45.958594982658 3.95002160125472
"5296" 1059 43.193028209375 5.55290884664151
"5297" 1059.2 40.2366971981594 7.37591950631124
"5298" 1059.4 37.4529895829915 9.34775403391335
"5299" 1059.6 34.6813263298651 10.5911930584831
"5300" 1059.8 31.0939719868234 11.7169855770023
"5301" 1060 27.9149580416176 12.8888274001861
"5302" 1060.2 24.4571771005417 13.7805463423415
"5303" 1060.4 21.8725068654632 14.5042403995239
"5304" 1060.6 21.006605093625 14.4930145351415
"5305" 1060.8 21.0101224962824 14.5990365876415
"5306" 1061 20.9930379690893 14.7111170431415
"5307" 1061.2 20.8511998489432 15.1609534658915
"5308" 1061.4 20.4909084782083 16.5142736650609
"5309" 1061.6 19.7760380320133 19.0650463650777
"5310" 1061.8 19.4995579368649 21.8817877575506
"5311" 1062 18.86978297925 25.3987079104228
"5312" 1062.2 18.449723931125 28.9821513406415
"5313" 1062.4 17.5443539439041 32.6376080131852
"5314" 1062.6 16.5122689724274 36.2142068110415
"5315" 1062.8 15.6288251596694 39.3146596599686
"5316" 1063 14.5213852375879 42.5955766767108
"5317" 1063.2 13.7835191875071 45.0525708978113
"5318" 1063.4 12.8663303721964 46.605200986454
"5319" 1063.6 11.2358812294632 47.8675093438768
"5320" 1063.8 8.2304549485254 49.6245852876903
"5321" 1064 5.04288791198423 51.5624224205827
"5322" 1064.2 2.54746107400656 53.1799034815889
"5323" 1064.4 1.93783146410509 53.7705258182079
"5324" 1064.6 2.30849842100001 54.1693210205165
"5325" 1064.8 2.75106995049743 54.7017697599986
"5326" 1065 2.983774270875 54.8463757431254
"5327" 1065.2 3.28272232516071 55.6787371756415
"5328" 1065.4 3.84055600710181 57.0227225352085
"5329" 1065.6 4.41596740800113 58.164357598155
"5330" 1065.8 5.50319006496271 59.5412266315889
"5331" 1066 7.01889969730355 61.4463950855165
"5332" 1066.2 8.96495789706189 63.160703729735
"5333" 1066.4 9.73829911800345 63.5458193131828
"5334" 1066.6 9.56564278872192 63.6439725879986
"5335" 1066.8 9.87440939958408 63.7088368403779
"5336" 1067 9.90539711203716 63.6832352499118
"5337" 1067.2 10.1196043411932 64.3889201153233
"5338" 1067.4 10.1845620889703 65.1709497898415
"5339" 1067.6 10.175429526176 67.5334799181658
"5340" 1067.8 9.90619454995264 70.2311750171172
"5341" 1068 9.83588283943462 73.3994505117699
"5342" 1068.2 9.31174374383928 76.860108268079
"5343" 1068.4 8.7388302568662 80.2690959061415
"5344" 1068.6 7.45923619539253 83.1785642310625
"5345" 1068.8 7.09960669454168 84.1397163766415
"5346" 1069 7.25614428210509 84.1191037842698
"5347" 1069.2 7.35610651909724 84.2245340186415
"5348" 1069.4 7.78626640468807 84.2886198142864
"5349" 1069.6 8.04638326214168 85.0037378506415
"5350" 1069.8 8.75549163787499 86.5929645366602
"5351" 1070 9.88822319911134 88.8962067017506
"5352" 1070.2 11.2836551203233 90.7433435065725
"5353" 1070.4 13.1874189862083 93.4069022432994
"5354" 1070.6 14.9926582577639 96.1903459746415
"5355" 1070.8 16.4430528353223 98.9579937078783
"5356" 1071 16.8573461836272 100.568472142057
"5357" 1071.2 16.6651252421964 100.878646961579
"5358" 1071.4 16.6797067311834 101.075378736099
"5359" 1071.6 16.6684530274599 101.098228348613
"5360" 1071.8 16.7544634773467 101.098228348613
"5361" 1072 16.773140426 101.057165961517
"5362" 1072.2 16.846569683417 101.18952584309
"5363" 1072.4 16.846569683417 101.18952584309
"5364" 1072.6 16.884912659675 101.139688400842
"5365" 1072.8 17.1504860668029 101.087815371912
"5366" 1073 17.9897288343667 101.051538637191
"5367" 1073.2 19.5587310839627 101.559440069747
"5368" 1073.4 21.4781221761732 102.23240109772
"5369" 1073.6 23.4441651352083 102.956184032642
"5370" 1073.8 25.8398015397128 103.814587943777
"5371" 1074 27.7301500817563 104.763424604735
"5372" 1074.2 28.4868791096985 105.696747862112
"5373" 1074.4 28.5531779603709 106.003013829228
"5374" 1074.6 28.604194833625 106.371725231642
"5375" 1074.8 28.7176544149192 106.432148419084
"5376" 1075 28.7498153036417 106.604973747141
"5377" 1075.2 28.8236079855991 106.714651732486
"5378" 1075.4 28.680341847911 107.07433623902
"5379" 1075.6 28.42521315225 108.723783688642
"5380" 1075.8 27.9699317615803 110.420631686579
"5381" 1076 27.5524914390602 112.139324887641
"5382" 1076.2 26.8412086689568 114.71161264866
"5383" 1076.4 26.5269447297113 115.488850677169
"5384" 1076.6 26.5521672475982 115.607381954954
"5385" 1076.8 26.3632390879452 115.537610675668
"5386" 1077 26.3917485621157 115.404804104641
"5387" 1077.2 26.24003333599 115.450590619349
"5388" 1077.4 25.622140860675 115.335889770516
"5389" 1077.6 24.7844743986631 115.343706650658
"5390" 1077.8 24.5688386467204 115.481911051914
"5391" 1078 24.5550248471932 115.457622363523
"5392" 1078.2 24.3270654719667 115.594282048008
"5393" 1078.4 24.302669541609 115.576773819155
"5394" 1078.6 23.96893455475 115.454552913892
"5395" 1078.8 23.4875799337226 115.214570250442
"5396" 1079 23.190912143875 114.874693842141
"5397" 1079.2 22.8783029826979 114.711684936423
"5398" 1079.4 23.3520731383598 114.61831324246
"5399" 1079.6 24.3470671043098 114.272304197763
"5400" 1079.8 25.2077268748568 113.799051927687
"5401" 1080 26.4083262337707 113.31312729845
"5402" 1080.2 28.5798220346803 113.630013710757
"5403" 1080.4 31.1545675713477 113.549225418523
"5404" 1080.6 33.345383046375 113.223196485892
"5405" 1080.8 34.919691305 111.797403768329
"5406" 1081 35.4109292699369 110.147611497845
"5407" 1081.2 35.574983420075 108.395231833642
"5408" 1081.4 35.2227315321295 105.867060261741
"5409" 1081.6 34.4881977572663 103.718039354111
"5410" 1081.8 33.5335440899359 101.650332751094
"5411" 1082 32.6112569662346 99.8921037914836
"5412" 1082.2 31.6049095533048 97.8631765131152
"5413" 1082.4 30.1832701588242 96.4247003264127
"5414" 1082.6 28.0893581604539 95.258382086431
"5415" 1082.8 26.212361026588 95.2888866769748
"5416" 1083 24.7731624842236 96.1566463751736
"5417" 1083.2 24.0843324188565 96.2536873547248
"5418" 1083.4 22.891391779125 96.4256333757665
"5419" 1083.6 20.6993496261985 96.3407917468768
"5420" 1083.8 18.1104677896974 96.5344641361275
"5421" 1084 15.3378861970991 97.2384737986932
"5422" 1084.2 13.9105504614618 98.255868545063
"5423" 1084.4 13.8293602642402 98.3579331520676
"5424" 1084.6 13.8138869121382 98.3218613928783
"5425" 1084.8 13.9526359988146 98.1202848008656
"5426" 1085 14.2038532892624 97.8177514175064
"5427" 1085.2 14.263744199375 97.3174419481415
"5428" 1085.4 14.1016855191411 96.5803455134213
"5429" 1085.6 13.2857899828419 95.4169309409308
"5430" 1085.8 11.8510385319411 93.8902133849308
"5431" 1086 10.1203683787777 92.8707081816061
"5432" 1086.2 8.45093308364223 91.750187412038
"5433" 1086.4 8.05571363550656 91.3880191593783
"5434" 1086.6 8.10725691693921 91.5134640833021
"5435" 1086.8 8.27320985437935 91.1757227364502
"5436" 1087 8.5526433681177 90.8344507728454
"5437" 1087.2 8.99012308572794 89.8971455914062
"5438" 1087.4 9.44547682854846 87.7520890972843
"5439" 1087.6 9.98451350758088 85.5751878042003
"5440" 1087.8 9.78659310258928 83.1571366162415
"5441" 1088 9.00874462920831 81.0430568893915
"5442" 1088.2 7.49231513232215 78.9270118757147
"5443" 1088.4 5.50160586807993 76.941393910789
"5444" 1088.6 4.51237343933034 76.396640438579
"5445" 1088.8 4.29190766562499 76.4204954003915
"5446" 1089 4.14606107686605 76.4204954003915
"5447" 1089.2 4.30866705475735 76.594496298318
"5448" 1089.4 4.660390768015 76.6647702093515
"5449" 1089.6 4.62720945772192 76.6639133780701
"5450" 1089.8 4.25594819962256 76.5270321230493
"5451" 1090 4.4045008125451 76.5355894429508
"5452" 1090.2 4.24758839214168 76.4759297878415
"5453" 1090.4 4.26861316878066 76.4691055112547
"5454" 1090.6 4.24758839214168 76.4759297878415
"5455" 1090.8 4.25963634998178 76.4825646214182
"5456" 1091 4.39742974534721 76.5194493160582
"5457" 1091.2 4.532985032375 76.5416052065165
"5458" 1091.4 4.48271869235207 76.4388790406874
"5459" 1091.6 4.47666723430227 76.4222303067051
"5460" 1091.8 4.83582602201136 76.4430491824688
"5461" 1092 5.17125832997683 76.4735064266415
"5462" 1092.2 5.42636595180227 76.6130700012051
"5463" 1092.4 5.23642620830227 76.0405509177051
"5464" 1092.6 4.77546985664564 75.4128968298892
"5465" 1092.8 4.67591627748368 75.3343686173458
"5466" 1093 4.73623099416963 75.047131170329
"5467" 1093.2 5.08684066619905 74.9114481864748
"5468" 1093.4 5.04900393294041 74.8572150991835
"5469" 1093.6 4.84308794933292 74.3792240886602
"5470" 1093.8 4.95336449167322 74.3831979599836
"5471" 1094 4.94985209243354 74.4183978846685
"5472" 1094.2 4.81334601806367 74.0385999680943
"5473" 1094.4 4.64132511829009 74.1970329220188
"5474" 1094.6 4.67957156834222 74.3478511773382
"5475" 1094.8 4.75135650463176 74.2842943155604
"5476" 1095 4.76353770668856 74.086752356633
"5477" 1095.2 4.77473768586659 74.0815063715827
"5478" 1095.4 4.77812094065278 74.0105325916415
"5479" 1095.6 4.75318989983928 73.881645893204
"5480" 1095.8 4.74793416691102 73.9026149265604
"5481" 1096 4.74154378408738 73.8846918491371
"5482" 1096.2 4.73962277530355 73.908908706704
"5483" 1096.4 4.6616118092232 73.970250037079
"5484" 1096.6 4.62769399788392 74.0145521090165
"5485" 1096.8 4.50921160945975 73.9379620863449
"5486" 1097 4.24888712543057 74.1834300926415
"5487" 1097.2 3.97986380130355 74.2735488372665
"5488" 1097.4 3.84600150588453 74.2876346242415
"5489" 1097.6 3.7835395286103 74.4503562012886
"5490" 1097.8 3.74867999921499 74.6609534171015
"5491" 1098 3.80554680726894 74.9043800496415
"5492" 1098.2 3.84391847262248 75.174254365096
"5493" 1098.4 4.37847312394579 75.3776324680574
"5494" 1098.6 4.25439855661449 75.8070820966415
"5495" 1098.8 4.1738146946663 76.3200971263285
"5496" 1099 4.41938974572184 76.5571778842902
"5497" 1099.2 4.61982250581838 77.2180612934434
"5498" 1099.4 5.38492455322045 77.4145967181051
"5499" 1099.6 5.81660578844772 77.3660193413233
"5500" 1099.8 6.0601562301131 77.3556099034415
"5501" 1100 6.08186362937025 77.3337996526415
"5502" 1100.2 6.42786641752954 77.5048118464142
"5503" 1100.4 6.48282131564891 77.6642723658502
"5504" 1100.6 6.75038860649239 78.1488392423198
"5505" 1100.8 7.178991766825 79.0413605381915
"5506" 1101 7.9290871398399 80.3929743043257
"5507" 1101.2 8.91133963254168 81.6897914096415
"5508" 1101.4 9.80094510209813 82.8751354808977
"5509" 1101.6 10.0901124904325 83.5617843224557
"5510" 1101.8 10.1417185378048 83.9017462312731
"5511" 1102 10.1316588360637 84.6932161195189
"5512" 1102.2 9.76618018126949 85.9143324960452
"5513" 1102.4 9.25173060737949 87.106658654128
"5514" 1102.6 9.06975557712044 88.0461026080688
"5515" 1102.8 8.64939916853264 88.3892389432902
"5516" 1103 8.25669335494457 88.5338375743285
"5517" 1103.2 7.71760661089284 88.4161333403915
"5518" 1103.4 7.53537023471397 88.3900257308534
"5519" 1103.6 7.58253041485744 88.2709708158783
"5520" 1103.8 7.50827668498119 88.2432678016946
"5521" 1104 7.5125526146206 88.2575785566152
"5522" 1104.2 7.77910717128823 88.3227413057159
"5523" 1104.4 7.93351102376293 88.6572682253139
"5524" 1104.6 8.14157925263392 89.0840722711415
"5525" 1104.8 8.57442758332359 89.785516435305
"5526" 1105 9.37365916672045 90.5721262007233
"5527" 1105.2 10.2299391382648 91.834843945133
"5528" 1105.4 11.0909246579533 93.5753244603372
"5529" 1105.6 11.7494570862648 94.888279057133
"5530" 1105.8 12.526262611293 96.5321835330677
"5531" 1106 13.1257018706733 98.1433448277003
"5532" 1106.2 13.5835326393194 99.4753984936415
"5533" 1106.4 13.9690101146336 99.9003585030122
"5534" 1106.6 13.8743677252 99.8492485618415
"5535" 1106.8 14.0642276620851 99.9972161457003
"5536" 1107 14.5690045014285 99.883554268829
"5537" 1107.2 15.7414110174513 100.008605097701
"5538" 1107.4 17.2680954465619 100.41236395025
"5539" 1107.6 19.0818823594917 101.442760010917
"5540" 1107.8 20.0560805511533 102.924810015233
"5541" 1108 20.531755734875 104.896754218697
"5542" 1108.2 20.56462992125 107.259456032767
"5543" 1108.4 20.6829322654158 109.239080822927
"5544" 1108.6 20.7850087262083 109.849248553641
"5545" 1108.8 20.9287469104786 109.845810000587
"5546" 1109 21.3453309695333 109.814261276317
"5547" 1109.2 21.861333939375 109.566762678167
"5548" 1109.4 23.2994491401607 109.827665492954
"5549" 1109.6 25.2987390319192 110.140856110429
"5550" 1109.8 27.5416686616528 110.681113888642
"5551" 1110 29.8966109143967 111.398092451033
"5552" 1110.2 31.8200711804698 112.86100603121
"5553" 1110.4 32.755297292375 113.831231641569
"5554" 1110.6 33.3423135611859 114.950067502994
"5555" 1110.8 34.7119447105469 116.058496322087
"5556" 1111 36.391724317125 117.651411397116
"5557" 1111.2 37.7079596470816 119.333403068187
"5558" 1111.4 38.4143471229081 120.951597502542
"5559" 1111.6 38.686164495959 122.201975893994
"5560" 1111.8 38.5360440529539 122.638856149957
"5561" 1112 38.4488240162236 123.007266144458
"5562" 1112.2 38.101182008625 123.535879977142
"5563" 1112.4 37.90758957775 123.712039695142
"5564" 1112.6 37.8795856412083 124.248970956823
"5565" 1112.8 37.5188195875165 124.240241868453
"5566" 1113 37.576948316565 124.126602231502
"5567" 1113.2 37.944941251875 124.115028727448
"5568" 1113.4 38.0752811345114 124.225838872642
"5569" 1113.6 38.4093495516505 124.330995438999
"5570" 1113.8 38.7530938401292 123.811813772709
"5571" 1114 38.9529430458828 123.614555476196
"5572" 1114.2 39.3857744844013 123.412259122405
"5573" 1114.4 40.504650301375 123.374400235642
"5574" 1114.6 41.6934827538108 122.989757915605
"5575" 1114.8 42.6631276337589 122.256100597266
"5576" 1115 43.4546688531991 121.158267486975
"5577" 1115.2 43.6716562102371 120.787434032081
"5578" 1115.4 44.0304676682167 120.568078061392
"5579" 1115.6 44.2523721974591 120.270559540615
"5580" 1115.8 44.3419413200576 120.302838543963
"5581" 1116 45.223922389875 119.957969341096
"5582" 1116.2 46.553500594375 119.309114379796
"5583" 1116.4 48.092012516725 118.878510632751
"5584" 1116.6 49.5503276584861 118.649078911141
"5585" 1116.8 50.789156874425 118.634235823792
"5586" 1117 51.0084509419204 118.98642180546
"5587" 1117.2 50.8979405457023 119.080106746396
"5588" 1117.4 51.2921697123836 119.609492469478
"5589" 1117.6 51.6755946690899 120.210319350352
"5590" 1117.8 52.6061473813396 121.704350625626
"5591" 1118 53.933126694293 123.277897439305
"5592" 1118.2 55.3471171567266 125.099526849024
"5593" 1118.4 55.9748207170864 126.581079980373
"5594" 1118.6 56.0780858517639 126.672501622642
"5595" 1118.8 56.0799611778491 126.647528789055
"5596" 1119 56.0916413804667 126.811716733116
"5597" 1119.2 55.9974415347038 126.907910254804
"5598" 1119.4 55.8168450760431 127.492068688243
"5599" 1119.6 55.9275855824044 127.784437881847
"5600" 1119.8 55.772883528875 128.615151846141
"5601" 1120 55.639972839875 128.535122296835
"5602" 1120.2 55.5030143910515 128.8321852242
"5603" 1120.4 55.4253462834866 128.965333421486
"5604" 1120.6 55.8007521806991 129.014501577225
"5605" 1120.8 56.4470286373838 128.899737355484
"5606" 1121 56.6649987042279 128.889383676053
"5607" 1121.2 57.2993836049546 129.224825560429
"5608" 1121.4 57.7148750132648 128.909497815625
"5609" 1121.6 58.3395891608664 128.552635394495
"5610" 1121.8 59.5410197769734 127.745423402355
"5611" 1122 59.7782616918054 126.253718061155
"5612" 1122.2 59.3902615925833 124.578892307467
"5613" 1122.4 58.4767615363446 123.143860778607
"5614" 1122.6 56.5554495264848 121.827154582422
"5615" 1122.8 54.5740653934296 120.899775625641
"5616" 1123 52.5726255694267 120.616336374943
"5617" 1123.2 50.30528067638 120.734039313869
"5618" 1123.4 48.3116607842084 121.576918668642
"5619" 1123.6 47.9664669789482 121.783711399934
"5620" 1123.8 47.3215178180924 122.078477440615
"5621" 1124 45.4390753736626 122.320819621349
"5622" 1124.2 42.9224858311333 122.625966100417
"5623" 1124.4 40.0501654828573 122.205978035279
"5624" 1124.6 37.7598038209831 121.440610898858
"5625" 1124.8 35.5385652213213 120.257634977088
"5626" 1125 33.310901677555 118.488434297194
"5627" 1125.2 30.5807045576528 117.195761237642
"5628" 1125.4 27.8161115119101 116.002991685063
"5629" 1125.6 25.320236636796 115.075577731089
"5630" 1125.8 22.8395236184 113.748739644592
"5631" 1126 22.0185254512371 111.653451412564
"5632" 1126.2 20.7139743505904 108.626633275056
"5633" 1126.4 18.7874757570666 105.965660770566
"5634" 1126.6 16.4127318758337 103.74132687127
"5635" 1126.8 14.1460129534039 101.870782427658
"5636" 1127 11.8887125306519 99.9813117333522
"5637" 1127.2 9.36394268061229 97.8834918894551
"5638" 1127.4 8.9887509719978 97.6991213371415
"5639" 1127.6 9.10917253956464 97.5773787734087
"5640" 1127.8 9.28174670702179 97.5643079749718
"5641" 1128 9.63835970488425 97.5789630109748
"5642" 1128.2 10.1167264662917 96.9251603538915
"5643" 1128.4 10.6774561711126 95.6414537400078
"5644" 1128.6 11.3525523615 93.7722276233915
"5645" 1128.8 11.0686192072314 92.3272673622554
"5646" 1129 10.5226096086518 90.6380526406415
"5647" 1129.2 9.23867168712937 88.6626943993257
"5648" 1129.4 8.15853815830357 88.5333634384415
"5649" 1129.6 7.7928843941177 88.7815344475444
"5650" 1129.8 8.12235915954168 88.9477582036415
"5651" 1130 8.22585196849999 89.2764848202665
"5652" 1130.2 8.53389527045831 89.4117309000582
"5653" 1130.4 8.82671904168749 89.5202772871415
"5654" 1130.6 9.12155732534771 89.6456862292415
"5655" 1130.8 9.52561096152044 89.6977334186506
"5656" 1131 9.77824410287501 89.7389040800165
"5657" 1131.2 10.019321469625 89.6288042562665
"5658" 1131.4 9.87233732965499 89.7945411909515
"5659" 1131.6 9.87233732965499 89.7945411909515
"5660" 1131.8 9.97110599627499 89.7792740153915
"5661" 1132 9.98338492918814 89.7513227470052
"5662" 1132.2 9.97755678001649 89.9359065948396
"5663" 1132.4 10.0904966921893 90.1691322484415
"5664" 1132.6 10.6780121720837 90.9566719566763
"5665" 1132.8 11.0623961589295 92.7372892801415
"5666" 1133 11.3337477857546 94.9354798353082
"5667" 1133.2 11.4522937618029 96.2841567553983
"5668" 1133.4 11.0827145145449 97.4971647672337
"5669" 1133.6 11.0381008360767 97.4513645407731
"5670" 1133.8 11.0945644050509 97.3845892480582
"5671" 1134 10.9162740409943 97.5678096207424
"5672" 1134.2 10.9292464801528 97.5612926688915
"5673" 1134.4 11.017181546588 97.3280441533915
"5674" 1134.6 11.1519276539965 97.2657190402864
"5675" 1134.8 11.414648046875 96.74114386079
"5676" 1135 11.4679021805666 96.5737022041555
"5677" 1135.2 11.5493325922659 96.5957209216688
"5678" 1135.4 11.6795181479025 96.8254607173663
"5679" 1135.6 11.8138434399936 97.0230959786584
"5680" 1135.8 11.766646470609 97.1301038994122
"5681" 1136 11.8651246066803 97.2380661460043
"5682" 1136.2 11.875010476036 97.3788987989127
"5683" 1136.4 11.8692046979861 97.4006284816415
"5684" 1136.6 11.8732413014516 97.2297588452631
"5685" 1136.8 12.3741712338664 98.0643490283398
"5686" 1137 12.7815041449591 99.5914663452209
"5687" 1137.2 12.8347582786507 100.258513501698
"5688" 1137.4 12.8286439151528 100.286059418141
"5689" 1137.6 12.7549775576108 100.705746712755
"5690" 1137.8 12.734823293776 100.53148472383
"5691" 1138 13.0631159124805 100.761310563568
"5692" 1138.2 13.5661778847511 101.271032433314
"5693" 1138.4 14.1108658692409 101.799847455544
"5694" 1138.6 14.6206999242284 102.674114752383
"5695" 1138.8 15.3368225793195 103.106246014642
"5696" 1139 15.2854890264784 102.805728334797
"5697" 1139.2 15.4885280626336 102.605017621616
"5698" 1139.4 15.7561278983036 102.728201667442
"5699" 1139.6 16.4930369783487 103.102897949826
"5700" 1139.8 17.112840351875 103.439785660885
"5701" 1140 17.8339675136377 103.666905004133
"5702" 1140.2 18.2754025750216 104.013282953443
"5703" 1140.4 18.8785764858935 104.318431481558
"5704" 1140.6 19.0544466187639 104.371986210642
"5705" 1140.8 19.1862012902675 104.225125469623
"5706" 1141 19.4334902873106 103.951483209424
"5707" 1141.2 19.3809443477867 103.731152465259
"5708" 1141.4 19.691637638625 103.574781931267
"5709" 1141.6 20.2097626458941 103.302538271842
"5710" 1141.8 20.8083346596206 102.791527921957
"5711" 1142 21.7213783389013 102.162091736589
"5712" 1142.2 22.5521767232555 101.51084868658
"5713" 1142.4 23.475821759125 101.063554469808
"5714" 1142.6 24.6755787627924 100.344614716862
"5715" 1142.8 26.025397546875 99.7763380118915
"5716" 1143 27.8985775622114 99.0349991986415
"5717" 1143.2 29.5672070845479 98.99219403352
"5718" 1143.4 30.7228863361204 99.6560956589233
"5719" 1143.6 31.6229912487602 100.652443822519
"5720" 1143.8 33.2133992758917 102.460571714917
"5721" 1144 34.7579205912563 104.773128318014
"5722" 1144.2 35.8670546977848 106.343220942117
"5723" 1144.4 36.5832737194682 108.900441032964
"5724" 1144.6 36.8698205090972 111.284624033642
"5725" 1144.8 36.9258209353154 113.440769899064
"5726" 1145 36.6855096213236 116.050052334436
"5727" 1145.2 36.676633932375 117.737289259641
"5728" 1145.4 36.0012926221528 118.779839442558
"5729" 1145.6 35.9627224826681 119.106070516745
"5730" 1145.8 35.916874958375 119.073167121141
"5731" 1146 36.0819627728189 118.878760329548
"5732" 1146.2 36.4975478885036 118.482472828642
"5733" 1146.4 36.8794509466208 118.141610646294
"5734" 1146.6 36.9760884829381 117.792306108506
"5735" 1146.8 37.2498449440089 117.376056980766
"5736" 1147 37.7840184746674 116.779490038189
"5737" 1147.2 38.020152668508 116.03899106088
"5738" 1147.4 37.7457233457893 115.905228192442
"5739" 1147.6 37.7896453265292 114.951386429651
"5740" 1147.8 37.0583223693131 114.116787626842
"5741" 1148 36.5366783319013 113.093523360141
"5742" 1148.2 36.0791871028205 111.508975593687
"5743" 1148.4 35.157115984375 109.507745942431
"5744" 1148.6 33.9101202770489 106.987206294676
"5745" 1148.8 33.2873421790952 105.873713388706
"5746" 1149 33.3289459531875 105.507645503766
"5747" 1149.2 33.286940048375 105.376749046642
"5748" 1149.4 33.3473127680071 105.300302376566
"5749" 1149.6 33.447658292875 104.796540451642
"5750" 1149.8 33.257718549375 103.042632783141
"5751" 1150 33.282804930592 100.378078558047
"5752" 1150.2 33.487837854 98.4991800563915
"5753" 1150.4 34.0139601207176 97.5118157110582
"5754" 1150.6 34.9471825836645 96.7114422164836
"5755" 1150.8 35.6816284870677 96.8359656546782
"5756" 1151 36.2334411975417 96.8612442022415
"5757" 1151.2 37.4201123569322 97.2029381314415
"5758" 1151.4 39.0467516012663 98.3811658105285
"5759" 1151.6 40.7007810404258 99.9536173891161
"5760" 1151.8 41.834228505875 100.900987322642
"5761" 1152 43.7109540882026 101.723206619443
"5762" 1152.2 45.3975815839322 102.262916317042
"5763" 1152.4 47.1535757132201 103.162540909774
"5764" 1152.6 48.9027553166118 105.255703626378
"5765" 1152.8 49.9542478279967 107.992848510911
"5766" 1153 50.2030570944821 110.897730922829
"5767" 1153.2 49.8037778873516 113.174972077109
"5768" 1153.4 48.9335281629272 115.291222218833
"5769" 1153.6 47.3293561568072 117.381486439387
"5770" 1153.8 45.8817624771189 118.392040081422
"5771" 1154 45.0557790103832 119.02311080783
"5772" 1154.2 43.5851034459576 118.961186804534
"5773" 1154.4 41.0721421558485 119.088366742827
"5774" 1154.6 38.2508802810445 118.668845734489
"5775" 1154.8 35.3899986264054 118.673233500494
"5776" 1155 32.381978670052 118.541180362137
"5777" 1155.2 29.5810278001964 118.565397219704
"5778" 1155.4 28.5127423645324 118.486511763975
"5779" 1155.6 29.2620770361113 118.347976282041
"5780" 1155.8 30.6002137903185 118.65663874445
"5781" 1156 31.152007255056 118.711229769504
"5782" 1156.2 32.1096756749458 118.862061264394
"5783" 1156.4 33.3832144513303 119.168586968391
"5784" 1156.6 35.3340683949861 119.668521723642
"5785" 1156.8 37.4873523497531 120.294230857495
"5786" 1157 39.5351485845527 121.323813766195
"5787" 1157.2 41.9964909759319 121.904731694007
"5788" 1157.4 44.369193544125 122.068668754454
"5789" 1157.6 46.2158299392639 121.342039044641
"5790" 1157.8 48.5128790010066 120.469310149326
"5791" 1158 51.0632127900464 119.994650217442
"5792" 1158.2 53.28686450145 120.402683659492
"5793" 1158.4 54.6123725685893 121.263279805642
"5794" 1158.6 55.9045010243709 122.462543182964
"5795" 1158.8 57.7504484737 123.472022079366
"5796" 1159 60.1701052313372 124.459978329759
"5797" 1159.2 62.5277549544936 125.542309307582
"5798" 1159.4 65.2408792954183 126.669188032145
"5799" 1159.6 66.48221777656 128.045638112161
"5800" 1159.8 66.491143828748 128.006282344641
"5801" 1160 66.6667066560733 128.004780261253
"5802" 1160.2 66.6007771583295 128.067867763567
"5803" 1160.4 66.6248917652629 128.259795173624
"5804" 1160.6 66.9274796294502 128.751948441314
"5805" 1160.8 66.8627180738939 129.112055201632
"5806" 1161 66.7427523201376 129.318752740005
"5807" 1161.2 66.687113405375 129.569350318642
"5808" 1161.4 67.0546055177989 129.677216232924
"5809" 1161.6 67.1529656183803 129.758181174252
"5810" 1161.8 67.2117984393998 129.905681661424
"5811" 1162 67.0572523927083 130.088042821641
"5812" 1162.2 66.9823662739839 125.064777727671
"5813" 1162.4 64.575860102625 122.684441340142
"5814" 1162.6 65.0972474042268 122.621371811475
"5815" 1162.8 65.4438714479204 122.195998485687
"5816" 1163 65.6890663895295 122.064145605851
"5817" 1163.2 65.5336611448477 121.099537695469
"5818" 1163.4 65.1196976090141 120.681198981755
"5819" 1163.6 65.0509657903136 120.72041501051
"5820" 1163.8 64.3217954029861 120.255720783642
"5821" 1164 62.9653211340912 120.17866192802
"5822" 1164.2 61.6746357675869 120.803662656014
"5823" 1164.4 61.41628552325 121.567714556391
"5824" 1164.6 61.7724225423125 121.986880313954
"5825" 1164.8 62.0827120370819 122.77808946609
"5826" 1165 62.4265684692802 123.370350586952
"5827" 1165.2 62.6951039687112 123.4493187364
"5828" 1165.4 63.1700624882333 123.917314699866
"5829" 1165.6 63.477131740225 124.372149305091
"5830" 1165.8 64.2869657375114 125.481280168691
"5831" 1166 65.4592352210167 126.771369915815
"5832" 1166.2 66.0332224851291 126.722397499051
"5833" 1166.4 66.0214984781533 126.413027719172
"5834" 1166.6 66.2200484623422 126.550328922043
"5835" 1166.8 66.3326589234104 127.026824624988
"5836" 1167 66.1764557343258 127.379386611264
"5837" 1167.2 66.2092962381328 127.538696694352
"5838" 1167.4 66.0239339619682 128.136435324345
"5839" 1167.6 65.8985756823598 128.779004109096
"5840" 1167.8 65.4342081248567 129.01609028688
"5841" 1168 65.2752932500812 129.616568387384
"5842" 1168.2 65.2981790310312 129.54151952986
"5843" 1168.4 65.0494107280861 130.074015288542
"5844" 1168.6 63.46822306199 124.627784423889
"5845" 1168.8 62.6245133360694 124.116282751725
"5846" 1169 61.5973721431123 124.199962303896
"5847" 1169.2 60.8674842151865 124.507405635019
"5848" 1169.4 60.448075729053 124.63662940148
"5849" 1169.6 59.4872607350972 125.184930670642
"5850" 1169.8 58.443115828625 125.844898216303
"5851" 1170 58.1365501247112 125.7393950704
"5852" 1170.2 57.3317762085784 125.687865006777
"5853" 1170.4 55.860548025875 125.351303737642
"5854" 1170.6 53.8752647938141 125.029025065146
"5855" 1170.8 51.7096697288994 124.250663548349
"5856" 1171 49.8386323319533 123.535497021233
"5857" 1171.2 47.1364191175302 123.288092097943
"5858" 1171.4 44.464163415875 123.528721972071
"5859" 1171.6 41.8768760990101 122.626911702506
"5860" 1171.8 39.1491538977619 121.799685539085
"5861" 1172 36.5782722794911 120.940669845891
"5862" 1172.2 34.3446846445305 120.245468101641
"5863" 1172.4 31.7397703513213 118.705682420162
"5864" 1172.6 29.1454458913222 117.293548181373
"5865" 1172.8 26.6383184884 116.716296894066
"5866" 1173 26.0000209819539 116.860096277905
"5867" 1173.2 26.2228474887161 116.9418266078
"5868" 1173.4 26.6063101242176 117.079952534141
"5869" 1173.6 27.1780233407639 117.133779114642
"5870" 1173.8 27.8076457291272 117.190559324047
"5871" 1174 27.9590546703578 117.595804658547
"5872" 1174.2 28.1327678125957 117.88858559402
"5873" 1174.4 28.2285932687759 118.005496397858
"5874" 1174.6 28.7058292577785 118.43033867651
"5875" 1174.8 29.691753042375 118.645316838311
"5876" 1175 31.489817859875 118.937785115642
"5877" 1175.2 34.0807907712083 119.21746054869
"5878" 1175.4 36.5055311882304 119.226154314253
"5879" 1175.6 38.6230806616365 119.018891611697
"5880" 1175.8 39.7755607384876 119.16085022402
"5881" 1176 39.9164632715036 119.260371773842
"5882" 1176.2 40.7819982129364 119.900139130641
"5883" 1176.4 41.5023387977205 120.511446769934
"5884" 1176.6 42.2344359921793 121.866064563259
"5885" 1176.8 43.3089561234406 123.293540037215
"5886" 1177 44.0024133497802 125.045133423167
"5887" 1177.2 43.8852994356845 125.516278711642
"5888" 1177.4 43.9639260716077 125.994412675137
"5889" 1177.6 43.9043410139803 126.355208095484
"5890" 1177.8 43.4204168642148 126.18982019468
"5891" 1178 43.072489526 126.314065529767
"5892" 1178.2 43.271341826695 126.428128947171
"5893" 1178.4 43.2663801354362 126.621071772999
"5894" 1178.6 43.177474830875 126.712911020319
"5895" 1178.8 43.4933602824306 126.812776953642
"5896" 1179 43.7498248153207 126.773133925315
"5897" 1179.2 43.7392913335383 126.835279593356
"5898" 1179.4 43.6124336187066 126.785099617831
"5899" 1179.6 43.8698964956176 126.856025553275
"5900" 1179.8 44.0142090720497 126.893888970506
"5901" 1180 44.033146305625 126.908604578017
"5902" 1180.2 43.9146290123507 126.69007958803
"5903" 1180.4 44.0621550267196 126.678962712622
"5904" 1180.6 44.3817367347335 126.674348160566
"5905" 1180.8 44.5976345869831 126.529669418858
"5906" 1181 45.0030622230145 126.347266174293
"5907" 1181.2 45.4049587078984 125.967251084954
"5908" 1181.4 46.3697377531027 125.721525584007
"5909" 1181.6 47.1070856587639 124.982673216642
"5910" 1181.8 47.4776611951019 123.638886534936
"5911" 1182 47.2914080934591 122.736275947429
"5912" 1182.2 46.5584555442054 121.78640973425
"5913" 1182.4 45.5080061801533 120.910206615155
"5914" 1182.6 44.6341095021645 119.85326622322
"5915" 1182.8 44.5918815192629 119.115941535426
"5916" 1183 44.7349285821409 118.00933733478
"5917" 1183.2 45.3156174384612 117.82283808821
"5918" 1183.4 45.8548526682837 117.604531211294
"5919" 1183.6 46.1502951739627 117.466096009563
"5920" 1183.8 46.3283868243009 117.663073822891
"5921" 1184 47.0536171667099 117.866850153155
"5922" 1184.2 48.0661116426113 118.483298974505
"5923" 1184.4 48.0449404933359 118.673233500494
"5924" 1184.6 47.9583997316422 118.740842825547
"5925" 1184.8 48.1726590635553 119.138866032363
"5926" 1185 48.5128790010066 120.48939853822
"5927" 1185.2 49.2063256785917 122.489197652692
"5928" 1185.4 50.0564876671209 124.466734880453
"5929" 1185.6 51.031519987131 125.202938108482
"5930" 1185.8 51.5719085542171 124.607518261642
"5931" 1186 51.9602336377974 123.64344877046
"5932" 1186.2 52.4210986165507 123.238974146128
"5933" 1186.4 51.9917753556381 122.990402955615
"5934" 1186.6 51.9754169088295 122.404187243323
"5935" 1186.8 51.6388684439316 121.61529588184
"5936" 1187 50.6632587612555 121.071072949403
"5937" 1187.2 48.8918344114128 119.613612306406
"5938" 1187.4 46.8866735870717 118.591375105519
"5939" 1187.6 44.6802416561869 117.957892943192
"5940" 1187.8 42.1586879085646 118.10251695084
"5941" 1188 39.5704217892279 118.5359293257
"5942" 1188.2 37.1921846647321 118.866290477524
"5943" 1188.4 34.5749429494197 119.754294160861
"5944" 1188.6 33.1038018606767 119.852977596943
"5945" 1188.8 31.3379704275714 119.144732006579
"5946" 1189 29.3312055759871 118.099226611279
"5947" 1189.2 27.2058453426853 116.954188444279
"5948" 1189.4 25.3169603652363 116.374148584641
"5949" 1189.6 24.9418112339568 116.373652897123
"5950" 1189.8 24.7989457004963 116.406969835845
"5951" 1190 24.7462677793278 116.516635364632
"5952" 1190.2 24.763613220055 116.603701474312
"5953" 1190.4 25.1451375460709 116.545033023899
"5954" 1190.6 25.3468094034306 115.587488256642
"5955" 1190.8 24.7540228198914 113.72652715556
"5956" 1191 24.1686889104141 111.467790426415
"5957" 1191.2 23.0782360248496 108.958663312642
"5958" 1191.4 21.379646749859 106.961716749394
"5959" 1191.6 19.4107998715963 105.342094675887
"5960" 1191.8 16.6388314344679 104.263669058571
"5961" 1192 15.2166622345614 104.498189775091
"5962" 1192.2 15.493742344176 104.300692516787
"5963" 1192.4 15.470118245929 104.110303506425
"5964" 1192.6 15.3327439127924 103.321794980881
"5965" 1192.8 14.4806045364419 101.376166474476
"5966" 1193 13.4521834771477 99.1517110779225
"5967" 1193.2 11.809845255125 96.951152857085
"5968" 1193.4 9.96216765540441 95.003310190465
"5969" 1193.6 8.62220058980481 94.5887691232731
"5970" 1193.8 8.64152779177499 94.728961728196
"5971" 1194 8.64152779177499 94.728961728196
"5972" 1194.2 8.82801408539317 94.6213975367506
"5973" 1194.4 8.987453448521 94.6068427474999
"5974" 1194.6 9.37711261660226 94.0211199522324
"5975" 1194.8 9.29396159032158 92.9688908511366
"5976" 1195 9.16274982664075 90.8649971422091
"5977" 1195.2 8.29302965370109 88.8690516464067
"5978" 1195.4 6.94086069997417 87.3448850198481
"5979" 1195.6 5.10406381024567 87.0186791242622
"5980" 1195.8 4.45391509390441 87.1355829533474
"5981" 1196 4.54259390366779 87.2201309049118
"5982" 1196.2 4.73540774632158 87.2325831407289
"5983" 1196.4 5.44113024212271 86.9298097695314
"5984" 1196.6 6.04590874829976 86.8820572373849
"5985" 1196.8 6.56414978231017 86.1497857514748
"5986" 1197 6.93207010027501 84.3567004102415
"5987" 1197.2 7.19296846493158 81.7550049740094
"5988" 1197.4 7.04784289631311 80.5871620636415
"5989" 1197.6 6.39772721856096 79.5504241089473
"5990" 1197.8 5.33657625487499 77.8694337531709
"5991" 1198 4.08559380630602 75.9203637872191
"5992" 1198.2 2.46034585330355 75.0629676575827
"5993" 1198.4 2.16135714655424 75.3348695911132
"5994" 1198.6 2.27040610980355 75.4458498177665
"5995" 1198.8 2.41114917741705 75.4850241876321
"5996" 1199 2.47672879613914 75.4788995492264
"5997" 1199.2 3.16882358593921 75.4724248079901
"5998" 1199.4 3.49250107526333 75.34493770469
"5999" 1199.6 4.22407204294642 74.1362610978558
"6000" 1199.8 5.264707 72.82635
"6001" 1200 7.157868 71.68607
"6002" 1200.2 8.788053 71.56862
"6003" 1200.4 9.053677 71.81674
"6004" 1200.6 9.662551 72.37976
"6005" 1200.8 10.66127 73.64209
"6006" 1201 11.67641 75.65954
"6007" 1201.2 12.30103 78.09765
"6008" 1201.4 12.86098 80.19264
"6009" 1201.6 12.56484 82.29412
"6010" 1201.8 11.94037 84.66409
"6011" 1202 10.26492 86.76722
"6012" 1202.2 8.223011 88.36429
"6013" 1202.4 6.423711 90.13846
"6014" 1202.6 6.064413 90.91068
"6015" 1202.8 5.817757 91.06744
"6016" 1203 6.641068 90.82169
"6017" 1203.2 7.851994 91.64899
"6018" 1203.4 9.79549 93.23472
"6019" 1203.6 12.32444 94.47409
"6020" 1203.8 15.37861 95.44058
"6021" 1204 18.45113 96.32473
"6022" 1204.2 20.7729 97.59126
"6023" 1204.4 23.05684 99.6861
"6024" 1204.6 24.77767 102.3823
"6025" 1204.8 25.11405 104.5285
"6026" 1205 24.90037 106.8594
"6027" 1205.2 25.1203 110.0434
"6028" 1205.4 25.35253 113.4848
"6029" 1205.6 25.83025 114.4648
"6030" 1205.8 25.7551 114.7263
"6031" 1206 25.65655 114.7523
"6032" 1206.2 25.11448 114.9302
"6033" 1206.4 24.63511 115.2991
"6034" 1206.6 24.41768 115.6643
"6035" 1206.8 24.51485 115.4208
"6036" 1207 24.80188 113.9629
"6037" 1207.2 24.92187 113.654
"6038" 1207.4 25.93295 112.883
"6039" 1207.6 28.72969 113.1197
"6040" 1207.8 32.16109 113.3264
"6041" 1208 35.22261 114.0291
"6042" 1208.2 37.95145 114.9211
"6043" 1208.4 41.29413 116.3455
"6044" 1208.6 43.6246 117.9971
"6045" 1208.8 45.45971 119.5832
"6046" 1209 47.94994 121.4839
"6047" 1209.2 49.7923 122.6596
"6048" 1209.4 51.89852 124.7029
"6049" 1209.6 53.83769 126.7767
"6050" 1209.8 54.00045 127.6313
"6051" 1210 54.13481 128.1662
"6052" 1210.2 53.92859 128.2207
"6053" 1210.4 53.50909 128.5121
"6054" 1210.6 54.45693 128.2464
"6055" 1210.8 54.85252 128.271
"6056" 1211 55.28313 128.5648
"6057" 1211.2 55.36086 128.1777
"6058" 1211.4 56.20306 128.1021
"6059" 1211.6 57.47747 127.3608
"6060" 1211.8 58.75946 126.2375
"6061" 1212 59.57194 124.5163
"6062" 1212.2 60.29358 122.1913
"6063" 1212.4 60.96475 120.017
"6064" 1212.6 62.04317 118.4516
"6065" 1212.8 63.33603 117.8123
"6066" 1213 64.88183 117.868
"6067" 1213.2 66.51099 118.1086
"6068" 1213.4 69.37735 118.2404
"6069" 1213.6 72.02328 119.0585
"6070" 1213.8 73.39165 119.9202
"6071" 1214 75.45548 120.7063
"6072" 1214.2 77.10188 120.8741
"6073" 1214.4 79.99466 121.544
"6074" 1214.6 82.43212 122.1467
"6075" 1214.8 85.33786 122.6322
"6076" 1215 86.63734 122.4622
"6077" 1215.2 87.76409 122.6196
"6078" 1215.4 88.47592 123.2887
"6079" 1215.6 88.36891 123.7937
"6080" 1215.8 88.18864 123.9667
"6081" 1216 87.89831 124.3052
"6082" 1216.2 87.94137 124.3709
"6083" 1216.4 88.69733 124.348
"6084" 1216.6 89.31527 124.3276
"6085" 1216.8 89.22976 124.2523
"6086" 1217 89.1152 124.3518
"6087" 1217.2 89.2088 124.4334
"6088" 1217.4 89.0393 124.4108
"6089" 1217.6 88.8101 124.5231
"6090" 1217.8 88.7436 124.3888
"6091" 1218 89.12891 124.5121
"6092" 1218.2 89.59464 124.0946
"6093" 1218.4 91.12027 122.7893
"6094" 1218.6 91.60292 122.5945
"6095" 1218.8 91.32022 122.4554
"6096" 1219 91.64581 121.471
"6097" 1219.2 92.18019 120.2405
"6098" 1219.4 91.88818 118.5835
"6099" 1219.6 90.93609 117.4415
"6100" 1219.8 89.78021 116.8598
"6101" 1220 88.54125 116.1846
"6102" 1220.2 87.06306 115.3452
"6103" 1220.4 86.49652 115.263
"6104" 1220.6 86.35842 115.3284
"6105" 1220.8 85.71334 115.4256
"6106" 1221 85.05393 115.7677
"6107" 1221.2 83.57865 116.4771
"6108" 1221.4 82.19561 117.0979
"6109" 1221.6 80.39471 117.3151
"6110" 1221.8 79.63224 116.996
"6111" 1222 78.82666 116.6034
"6112" 1222.2 78.37737 116.6319
"6113" 1222.4 77.68734 116.8358
"6114" 1222.6 75.40768 117.2886
"6115" 1222.8 73.29069 117.8454
"6116" 1223 70.88614 118.4938
"6117" 1223.2 68.6464 119.2537
"6118" 1223.4 66.48735 120.3696
"6119" 1223.6 63.68484 121.9388
"6120" 1223.8 61.43829 123.1398
"6121" 1224 58.94838 123.1228
"6122" 1224.2 55.91899 123.2961
"6123" 1224.4 52.90338 123.7093
"6124" 1224.6 50.54554 123.4824
"6125" 1224.8 49.44884 122.8452
"6126" 1225 46.72678 122.3476
"6127" 1225.2 43.67821 121.9259
"6128" 1225.4 40.66856 121.352
"6129" 1225.6 38.24075 121.0861
"6130" 1225.8 36.45907 120.8809
"6131" 1226 36.15652 121.2009
"6132" 1226.2 36.32184 120.996
"6133" 1226.4 36.2741 120.8012
"6134" 1226.6 36.13901 120.0144
"6135" 1226.8 36.15013 118.7886
"6136" 1227 36.24196 117.6272
"6137" 1227.2 35.98966 117.295
"6138" 1227.4 36.16161 117.3079
"6139" 1227.6 35.94555 116.3978
"6140" 1227.8 36.31826 114.5254
"6141" 1228 36.56046 113.0497
"6142" 1228.2 36.57787 112.2945
"6143" 1228.4 36.56022 110.8301
"6144" 1228.6 36.47482 109.7339
"6145" 1228.8 36.67663 108.577
"6146" 1229 36.66664 106.8293
"6147" 1229.2 36.67482 104.6112
"6148" 1229.4 36.18349 102.232
"6149" 1229.6 35.17321 100.2027
"6150" 1229.8 33.60622 99.27064
"6151" 1230 30.97844 98.10712
"6152" 1230.2 27.93941 97.21468
"6153" 1230.4 25.8798 97.47177
"6154" 1230.6 25.66358 97.48052
"6155" 1230.8 25.19562 97.40625
"6156" 1231 23.6939 96.64243
"6157" 1231.2 21.39061 95.16178
"6158" 1231.4 18.52005 93.86407
"6159" 1231.6 16.01319 93.11562
"6160" 1231.8 13.46141 93.4151
"6161" 1232 11.60459 94.04814
"6162" 1232.2 10.73086 93.8511
"6163" 1232.4 10.63879 93.3842
"6164" 1232.6 10.98598 92.78456
"6165" 1232.8 11.59587 92.55695
"6166" 1233 12.04416 92.27382
"6167" 1233.2 12.30342 90.55163
"6168" 1233.4 12.03282 88.34104
"6169" 1233.6 11.10414 85.64635
"6170" 1233.8 9.799305 83.12481
"6171" 1234 7.98307 80.58398
"6172" 1234.2 5.867735 79.06945
"6173" 1234.4 3.907826 78.62022
"6174" 1234.6 3.656742 78.94956
"6175" 1234.8 3.875767 78.89621
"6176" 1235 4.186762 78.9832
"6177" 1235.2 4.163744 79.1395
"6178" 1235.4 4.283767 79.27491
"6179" 1235.6 4.569782 79.3361
"6180" 1235.8 4.600991 79.3334
"6181" 1236 4.597922 79.36084
"6182" 1236.2 4.801794 79.34331
"6183" 1236.4 4.774206 79.33735
"6184" 1236.6 4.774206 79.33735
"6185" 1236.8 4.774206 79.33735
"6186" 1237 4.774206 79.33735
"6187" 1237.2 4.795979 79.36016
"6188" 1237.4 5.081021 79.13562
"6189" 1237.6 5.232647 79.08325
"6190" 1237.8 5.222967 79.04855
"6191" 1238 5.188242 79.03136
"6192" 1238.2 5.188242 79.03136
"6193" 1238.4 5.188242 79.03136
"6194" 1238.6 5.220803 79.00228
"6195" 1238.8 5.207561 78.98963
"6196" 1239 5.116459 78.8916
"6197" 1239.2 5.34003 78.77476
"6198" 1239.4 5.241606 78.54542
"6199" 1239.6 5.455071 78.10916
"6200" 1239.8 5.412552 78.00612
"6201" 1240 5.565176 77.81295
"6202" 1240.2 5.427344 77.19145
"6203" 1240.4 5.27051 76.62876
"6204" 1240.6 5.141848 76.51271
"6205" 1240.8 5.140305 76.52864
"6206" 1241 5.276064 76.54294
"6207" 1241.2 5.606397 76.22698
"6208" 1241.4 5.80653 76.14604
"6209" 1241.6 6.122152 75.86002
"6210" 1241.8 6.297233 75.2461
"6211" 1242 6.411707 74.10701
"6212" 1242.2 6.113294 72.93767
"6213" 1242.4 5.23994 72.11321
"6214" 1242.6 4.34889 71.78641
"6215" 1242.8 2.909568 71.78733
"6216" 1243 2.073066 72.57768
"6217" 1243.2 1.95497 73.06717
"6218" 1243.4 2.262689 73.99823
"6219" 1243.6 2.731688 75.17458
"6220" 1243.8 3.343936 77.08149
"6221" 1244 4.061018 78.56438
"6222" 1244.2 5.090559 80.93249
"6223" 1244.4 6.332927 83.13504
"6224" 1244.6 7.970195 85.82055
"6225" 1244.8 8.972058 88.87234
"6226" 1245 9.577983 92.03871
"6227" 1245.2 9.98926 94.10694
"6228" 1245.4 10.04848 94.83653
"6229" 1245.6 10.07567 96.71469
"6230" 1245.8 10.21745 98.10972
"6231" 1246 11.12818 98.41555
"6232" 1246.2 13.10195 100.1419
"6233" 1246.4 15.54047 102.1117
"6234" 1246.6 18.17954 104.7663
"6235" 1246.8 20.3064 106.3742
"6236" 1247 22.48447 108.4631
"6237" 1247.2 24.56915 110.785
"6238" 1247.4 26.42146 113.5167
"6239" 1247.6 28.22587 115.8883
"6240" 1247.8 29.95339 118.3461
"6241" 1248 30.82016 119.4103
"6242" 1248.2 30.8591 119.7707
"6243" 1248.4 30.7985 119.6356
"6244" 1248.6 30.93786 119.0846
"6245" 1248.8 31.8611 118.9753
"6246" 1249 34.20075 118.7183
"6247" 1249.2 37.3951 118.0559
"6248" 1249.4 40.38225 117.6401
"6249" 1249.6 41.92711 118.1326
"6250" 1249.8 41.99024 118.8918
"6251" 1250 43.35672 120.1794
"6252" 1250.2 45.64812 121.3346
"6253" 1250.4 48.56499 123.3686
"6254" 1250.6 51.495 124.2535
"6255" 1250.8 54.55664 124.2362
"6256" 1251 57.96617 123.3062
"6257" 1251.2 61.27466 123.1173
"6258" 1251.4 64.79712 122.8238
"6259" 1251.6 68.07001 123.1846
"6260" 1251.8 71.07826 123.2749
"6261" 1252 74.03658 123.1427
"6262" 1252.2 77.25251 122.8661
"6263" 1252.4 80.0599 121.671
"6264" 1252.6 82.89197 120.0943
"6265" 1252.8 86.46195 118.3027
"6266" 1253 89.94116 117.0523
"6267" 1253.2 93.42289 116.518
"6268" 1253.4 97.33842 115.5328
"6269" 1253.6 99.77015 114.5203
"6270" 1253.8 100.5898 113.2948
"6271" 1254 101.1743 112.9466
"6272" 1254.2 101.9798 112.4253
"6273" 1254.4 104.426 111.0078
"6274" 1254.6 107.1625 108.2594
"6275" 1254.8 109.738 105.73
"6276" 1255 111.5083 103.4991
"6277" 1255.2 113.0449 100.5867
"6278" 1255.4 115.2462 97.06887
"6279" 1255.6 117.0441 94.15543
"6280" 1255.8 118.1478 91.80593
"6281" 1256 119.4722 89.30383
"6282" 1256.2 121.2583 85.72842
"6283" 1256.4 122.355 82.09094
"6284" 1256.6 123.1282 78.45342
"6285" 1256.8 123.8556 74.78132
"6286" 1257 125.1772 70.97667
"6287" 1257.2 126.1934 67.03917
"6288" 1257.4 126.5387 63.56976
"6289" 1257.6 125.7916 62.54571
"6290" 1257.8 124.064 59.34372
"6291" 1258 122.6252 55.79039
"6292" 1258.2 122.4977 52.66802
"6293" 1258.4 121.8492 49.77552
"6294" 1258.6 121.1341 46.26048
"6295" 1258.8 120.3443 42.51326
"6296" 1259 119.7206 38.69588
"6297" 1259.2 118.7545 35.80452
"6298" 1259.4 116.6603 33.542
"6299" 1259.6 113.8503 31.06768
"6300" 1259.8 110.9109 28.489
"6301" 1260 109.341 26.58229
"6302" 1260.2 109.2632 25.61249
"6303" 1260.4 109.1796 25.61249
"6304" 1260.6 109.1008 25.56003
"6305" 1260.8 109.1963 25.57777
"6306" 1261 109.2427 25.43267
"6307" 1261.2 109.2428 25.42276
"6308" 1261.4 109.2336 25.27899
"6309" 1261.6 109.2336 25.27899
"6310" 1261.8 109.1666 25.43823
"6311" 1262 109.1801 25.43758
"6312" 1262.2 109.1543 25.4487
"6313" 1262.4 109.0824 25.36381
"6314" 1262.6 109.0898 25.34234
"6315" 1262.8 108.941 25.364
"6316" 1263 108.0428 24.91618
"6317" 1263.2 106.6025 24.00679
"6318" 1263.4 104.8112 22.37824
"6319" 1263.6 103.6946 20.62911
"6320" 1263.8 103.3199 19.6521
"6321" 1264 103.286 19.67888
"6322" 1264.2 103.286 19.67888
"6323" 1264.4 103.197 19.61099
"6324" 1264.6 103.197 19.61099
"6325" 1264.8 103.2868 19.5173
"6326" 1265 103.2177 19.59711
"6327" 1265.2 103.2017 19.59067
"6328" 1265.4 103.2017 19.59067
"6329" 1265.6 103.1455 19.80305
"6330" 1265.8 102.5289 19.88825
"6331" 1266 101.4497 19.63128
"6332" 1266.2 99.36562 18.52205
"6333" 1266.4 97.30133 17.33175
"6334" 1266.6 95.89581 16.07546
"6335" 1266.8 95.12057 14.04655
"6336" 1267 94.59432 12.17668
"6337" 1267.2 93.20562 9.614369
"6338" 1267.4 92.05764 7.874566
"6339" 1267.6 91.81192 7.792421
"6340" 1267.8 90.4629 7.375029
"6341" 1268 87.45328 6.815656
"6342" 1268.2 84.1206 6.305617
"6343" 1268.4 80.83662 5.812822
"6344" 1268.6 77.63787 4.114271
"6345" 1268.8 75.12117 3.156403
"6346" 1269 71.01616 1.941329
"6347" 1269.2 67.44875 1.529142
"6348" 1269.4 63.93022 0.3171456
"6349" 1269.6 63.08954 0.1838165
"6350" 1269.8 62.57053 0.3268372
"6351" 1270 59.57624 1.400616
"6352" 1270.2 55.99835 2.59734
"6353" 1270.4 52.8413 3.420336
"6354" 1270.6 49.32746 4.135243
"6355" 1270.8 45.36099 4.681493
"6356" 1271 40.97011 5.003458
"6357" 1271.2 38.0548 5.377091
"6358" 1271.4 34.23975 6.469627
"6359" 1271.6 31.03403 7.860171
"6360" 1271.8 30.17485 8.140779
"6361" 1272 30.08175 8.253
"6362" 1272.2 29.89492 8.581321
"6363" 1272.4 28.99927 9.996831
"6364" 1272.6 27.74581 12.54425
"6365" 1272.8 25.89267 15.65054
"6366" 1273 23.74533 18.98892
"6367" 1273.2 21.0914 21.6904
"6368" 1273.4 17.91481 24.02032
"6369" 1273.6 14.22956 25.63042
"6370" 1273.8 11.0207 26.69497
"6371" 1274 10.17802 27.13716
"6372" 1274.2 9.852921 27.04603
"6373" 1274.4 9.585599 26.76566
"6374" 1274.6 9.263709 26.78412
"6375" 1274.8 9.473557 27.14894
"6376" 1275 9.392709 27.88257
"6377" 1275.2 8.709723 30.6776
"6378" 1275.4 8.173651 34.52152
"6379" 1275.6 8.251493 38.49158
"6380" 1275.8 7.608753 42.26822
"6381" 1276 6.130253 46.33257
"6382" 1276.2 4.39743 49.77715
"6383" 1276.4 3.057299 53.76497
"6384" 1276.6 2.29754 57.92318
"6385" 1276.8 1.588174 61.68884
"6386" 1277 1.630813 66.03142
"6387" 1277.2 2.681004 69.60968
"6388" 1277.4 3.963166 73.67534
"6389" 1277.6 4.377475 78.07286
"6390" 1277.8 4.09101 82.47966
"6391" 1278 4.49199 85.7318
"6392" 1278.2 5.846505 87.79093
"6393" 1278.4 7.397835 89.71207
"6394" 1278.6 8.329886 92.36621
"6395" 1278.8 8.841151 96.05266
"6396" 1279 9.503967 99.23529
"6397" 1279.2 9.548444 99.18693
"6398" 1279.4 9.444023 99.36556
"6399" 1279.6 9.541321 99.21461
"6400" 1279.8 9.661358 98.86618
"6401" 1280 10.74566 98.95056
"6402" 1280.2 13.52125 100.158
"6403" 1280.4 16.84817 101.3376
"6404" 1280.6 20.2005 103.5113
"6405" 1280.8 23.10153 105.809
"6406" 1281 25.40142 108.6132
"6407" 1281.2 26.42322 112.0221
"6408" 1281.4 27.39012 115.1893
"6409" 1281.6 28.35789 117.2935
"6410" 1281.8 28.21833 117.4553
"6411" 1282 27.79505 117.806
"6412" 1282.2 27.69621 117.9085
"6413" 1282.4 27.70646 117.9209
"6414" 1282.6 27.87499 117.6079
"6415" 1282.8 28.91422 117.5133
"6416" 1283 30.74987 117.8182
"6417" 1283.2 33.59701 118.7127
"6418" 1283.4 36.59384 120.2916
"6419" 1283.6 39.43382 121.4679
"6420" 1283.8 42.73539 122.8803
"6421" 1284 44.50122 123.9838
"6422" 1284.2 46.50115 125.9569
"6423" 1284.4 46.8326 126.6133
"6424" 1284.6 46.59149 126.8322
"6425" 1284.8 47.13739 127.0566
"6426" 1285 47.55971 126.9985
"6427" 1285.2 48.11661 126.7193
"6428" 1285.4 49.44554 126.6653
"6429" 1285.6 51.24134 125.7333
"6430" 1285.8 52.77442 124.0019
"6431" 1286 54.20289 122.3868
"6432" 1286.2 55.811 120.7974
"6433" 1286.4 57.15214 119.0582
"6434" 1286.6 58.00199 117.9602
"6435" 1286.8 59.44083 116.724
"6436" 1287 61.3842 116.4066
"6437" 1287.2 63.08817 116.8113
"6438" 1287.4 65.60041 118.0376
"6439" 1287.6 66.95754 119.6942
"6440" 1287.8 67.70902 121.267
"6441" 1288 69.10467 123.0747
"6442" 1288.2 70.81983 125.5586
"6443" 1288.4 71.29396 127.0108
"6444" 1288.6 71.23321 127.6015
"6445" 1288.8 71.01312 128.3316
"6446" 1289 70.83515 128.5351
"6447" 1289.2 70.44792 128.7123
"6448" 1289.4 70.51136 129.1444
"6449" 1289.6 70.71004 129.1724
"6450" 1289.8 71.30765 129.031
"6451" 1290 71.91134 129.0022
"6452" 1290.2 72.18806 128.9198
"6453" 1290.4 74.03038 125.4938
"6454" 1290.6 74.18538 126.0012
"6455" 1290.8 74.32136 124.7214
"6456" 1291 75.8229 123.4781
"6457" 1291.2 76.45318 122.1902
"6458" 1291.4 76.98322 120.0961
"6459" 1291.6 76.52097 118.9507
"6460" 1291.8 75.43089 118.3032
"6461" 1292 74.19056 117.266
"6462" 1292.2 72.77344 116.7914
"6463" 1292.4 70.95903 116.7553
"6464" 1292.6 69.74568 117.0274
"6465" 1292.8 68.51868 117.6453
"6466" 1293 67.56084 118.6056
"6467" 1293.2 65.80764 120.2615
"6468" 1293.4 64.64173 122.1124
"6469" 1293.6 63.1523 124.6884
"6470" 1293.8 61.77836 127.0825
"6471" 1294 60.80186 128.1699
"6472" 1294.2 60.51068 128.3255
"6473" 1294.4 60.03922 128.7792
"6474" 1294.6 59.33712 129.1877
"6475" 1294.8 59.05851 129.1799
"6476" 1295 58.82044 129.6568
"6477" 1295.2 58.8436 129.7301
"6478" 1295.4 58.90803 129.845
"6479" 1295.6 58.89527 129.7342
"6480" 1295.8 58.88342 129.9145
"6481" 1296 58.99851 129.9351
"6482" 1296.2 58.87368 129.7342
"6483" 1296.4 58.58914 129.7787
"6484" 1296.6 58.36775 129.9825
"6485" 1296.8 57.89185 130.3115
"6486" 1297 60.75313 127.4306
"6487" 1297.2 60.76233 124.8586
"6488" 1297.4 61.9986 124.939
"6489" 1297.6 63.47589 125.2425
"6490" 1297.8 64.36701 125.2353
"6491" 1298 65.11333 125.1596
"6492" 1298.2 65.73075 124.7883
"6493" 1298.4 65.67796 124.5345
"6494" 1298.6 65.51437 123.7846
"6495" 1298.8 65.71346 122.1077
"6496" 1299 65.91445 120.598
"6497" 1299.2 66.21393 120.1278
"6498" 1299.4 66.04059 119.1135
"6499" 1299.6 65.71823 117.6024
"6500" 1299.8 64.75606 116.6276
"6501" 1300 63.73192 116.4719
"6502" 1300.2 62.37078 116.7428
"6503" 1300.4 60.90138 117.7871
"6504" 1300.6 60.29656 119.1224
"6505" 1300.8 59.45357 120.7048
"6506" 1301 58.32042 122.6647
"6507" 1301.2 56.64522 125.1456
"6508" 1301.4 55.08298 126.1491
"6509" 1301.6 53.51895 127.16
"6510" 1301.8 53.29713 127.5554
"6511" 1302 52.77969 128.1722
"6512" 1302.2 52.97116 128.4127
"6513" 1302.4 52.81096 128.5692
"6514" 1302.6 52.24479 128.5111
"6515" 1302.8 52.17133 128.6555
"6516" 1303 52.31247 128.6304
"6517" 1303.2 52.213 128.7282
"6518" 1303.4 52.05069 128.7615
"6519" 1303.6 52.0301 128.9292
"6520" 1303.8 52.16387 128.9619
"6521" 1304 52.15883 129.3064
"6522" 1304.2 52.68291 129.0948
"6523" 1304.4 52.62657 129.7401
"6524" 1304.6 52.97736 129.9559
"6525" 1304.8 54.47383 126.8573
"6526" 1305 54.82032 125.5885
"6527" 1305.2 55.03694 124.5241
"6528" 1305.4 56.33953 123.5986
"6529" 1305.6 57.34867 123.4152
"6530" 1305.8 58.21065 122.7638
"6531" 1306 58.68251 121.9165
"6532" 1306.2 58.5231 121.0872
"6533" 1306.4 57.85492 120.8861
"6534" 1306.6 56.97928 120.248
"6535" 1306.8 55.70453 119.9728
"6536" 1307 54.35472 120.0858
"6537" 1307.2 52.5366 120.8098
"6538" 1307.4 50.34093 121.6813
"6539" 1307.6 48.23763 122.2443
"6540" 1307.8 46.17885 122.0898
"6541" 1308 43.42628 121.6052
"6542" 1308.2 40.70235 121.5743
"6543" 1308.4 38.23759 120.9642
"6544" 1308.6 35.3867 120.1004
"6545" 1308.8 32.99635 120.1415
"6546" 1309 32.74217 120.6169
"6547" 1309.2 33.69 120.6098
"6548" 1309.4 34.22299 120.9847
"6549" 1309.6 34.0979 121.2515
"6550" 1309.8 34.66601 121.5438
"6551" 1310 35.27238 122.324
"6552" 1310.2 35.51037 122.9381
"6553" 1310.4 35.52433 123.2771
"6554" 1310.6 35.37031 123.5131
"6555" 1310.8 35.21138 123.4703
"6556" 1311 35.30063 123.5812
"6557" 1311.2 35.18945 123.6411
"6558" 1311.4 35.18945 123.6411
"6559" 1311.6 35.17173 123.5715
"6560" 1311.8 35.2823 123.5362
"6561" 1312 35.07692 123.4794
"6562" 1312.2 35.2823 123.5362
"6563" 1312.4 35.17958 123.6266
"6564" 1312.6 35.30006 123.7891
"6565" 1312.8 35.03116 123.6192
"6566" 1313 35.31144 123.7607
"6567" 1313.2 35.44105 123.8166
"6568" 1313.4 35.31144 123.8084
"6569" 1313.6 35.30006 123.7891
"6570" 1313.8 35.08193 123.6652
"6571" 1314 35.18945 123.6411
"6572" 1314.2 35.18945 123.6411
"6573" 1314.4 35.17958 123.6266
"6574" 1314.6 35.15916 123.602
"6575" 1314.8 35.30949 123.6093
"6576" 1315 35.30063 123.5812
"6577" 1315.2 35.30949 123.6093
"6578" 1315.4 35.65674 123.5911
"6579" 1315.6 35.70368 123.7935
"6580" 1315.8 36.05883 124.1374
"6581" 1316 39.41585 123.7748
"6582" 1316.2 40.15654 120.9308
"6583" 1316.4 40.50794 121.4853
"6584" 1316.6 41.46767 121.3159
"6585" 1316.8 42.77197 121.7654
"6586" 1317 43.75916 121.6641
"6587" 1317.2 44.36241 121.0497
"6588" 1317.4 44.58132 120.9191
"6589" 1317.6 44.73503 120.8837
"6590" 1317.8 45.31234 120.1392
"6591" 1318 45.92801 119.6128
"6592" 1318.2 45.8761 119.1796
"6593" 1318.4 45.8593 119.1357
"6594" 1318.6 45.85705 119.1602
"6595" 1318.8 46.12274 119.4242
"6596" 1319 46.60015 119.6089
"6597" 1319.2 46.91266 120.0343
"6598" 1319.4 47.36308 120.3121
"6599" 1319.6 47.26577 120.4186
"6600" 1319.8 47.97882 121.6379
"6601" 1320 49.2634 123.3547
"6602" 1320.2 50.00091 124.1781
"6603" 1320.4 49.95201 124.9419
"6604" 1320.6 49.86618 124.8922
"6605" 1320.8 50.04933 124.8504
"6606" 1321 50.39613 123.6484
"6607" 1321.2 51.13968 123.3272
"6608" 1321.4 52.04307 122.4958
"6609" 1321.6 53.56531 121.4065
"6610" 1321.8 54.86336 120.778
"6611" 1322 55.88675 120.057
"6612" 1322.2 56.9872 119.2412
"6613" 1322.4 58.33655 119.0459
"6614" 1322.6 58.46731 119.5108
"6615" 1322.8 58.44689 119.8588
"6616" 1323 58.49145 120.1977
"6617" 1323.2 58.89631 120.7216
"6618" 1323.4 59.34052 122.4469
"6619" 1323.6 60.26457 124.1514
"6620" 1323.8 61.78916 125.6962
"6621" 1324 63.3639 126.8295
"6622" 1324.2 65.23188 128.1278
"6623" 1324.4 66.38819 128.6777
"6624" 1324.6 66.77659 129.0457
"6625" 1324.8 66.8593 129.3553
"6626" 1325 66.24108 129.5522
"6627" 1325.2 65.77871 129.9469
"6628" 1325.4 64.78384 129.6862
"6629" 1325.6 62.15803 127.8321
"6630" 1325.8 62.3732 127.9724
"6631" 1326 61.86085 128.3011
"6632" 1326.2 60.39037 128.45
"6633" 1326.4 58.1768 128.1034
"6634" 1326.6 55.91142 127.7325
"6635" 1326.8 53.55348 127.9775
"6636" 1327 52.54339 128.3153
"6637" 1327.2 52.05803 128.7573
"6638" 1327.4 51.80706 129.2831
"6639" 1327.6 50.5525 124.9204
"6640" 1327.8 49.82843 124.0196
"6641" 1328 49.15884 123.542
"6642" 1328.2 48.23493 122.9212
"6643" 1328.4 47.78972 122.7929
"6644" 1328.6 47.63932 122.7723
"6645" 1328.8 47.46272 122.5396
"6646" 1329 47.04548 122.7617
"6647" 1329.2 46.18902 123.2493
"6648" 1329.4 45.98696 123.2618
"6649" 1329.6 45.74836 123.2125
"6650" 1329.8 44.69631 123.0596
"6651" 1330 41.9283 122.4011
"6652" 1330.2 39.14915 121.9557
"6653" 1330.4 36.1668 121.524
"6654" 1330.6 33.62975 120.6362
"6655" 1330.8 31.02515 118.9199
"6656" 1331 28.96253 117.6571
"6657" 1331.2 27.00281 116.2336
"6658" 1331.4 24.92316 114.6808
"6659" 1331.6 21.9318 113.0833
"6660" 1331.8 19.92457 110.9672
"6661" 1332 18.02759 108.0396
"6662" 1332.2 15.68678 105.884
"6663" 1332.4 14.20152 105.0497
"6664" 1332.6 14.20152 105.0497
"6665" 1332.8 14.31706 104.9242
"6666" 1333 14.57921 104.2557
"6667" 1333.2 14.60062 101.9408
"6668" 1333.4 14.42836 100.1655
"6669" 1333.6 14.14585 99.72268
"6670" 1333.8 13.4168 98.74718
"6671" 1334 11.79777 97.87691
"6672" 1334.2 10.31571 97.94108
"6673" 1334.4 10.57275 98.29227
"6674" 1334.6 11.34782 98.32112
"6675" 1334.8 12.28342 98.31147
"6676" 1335 12.95709 98.67306
"6677" 1335.2 13.41081 99.16823
"6678" 1335.4 13.71543 100.3205
"6679" 1335.6 14.95228 102.1191
"6680" 1335.8 16.64266 103.8936
"6681" 1336 18.70143 105.9999
"6682" 1336.2 20.54758 108.3607
"6683" 1336.4 21.80228 111.2327
"6684" 1336.6 23.45366 113.7996
"6685" 1336.8 25.64286 115.4819
"6686" 1337 28.54464 116.5534
"6687" 1337.2 31.93131 117.3015
"6688" 1337.4 35.70694 117.5665
"6689" 1337.6 39.38463 118.2571
"6690" 1337.8 42.57442 119.6069
"6691" 1338 45.17606 121.1964
"6692" 1338.2 47.33535 123.2051
"6693" 1338.4 50.11603 124.8434
"6694" 1338.6 53.83151 126.4644
"6695" 1338.8 57.06033 127.0757
"6696" 1339 60.82518 126.8877
"6697" 1339.2 64.6712 126.4004
"6698" 1339.4 68.66649 125.1164
"6699" 1339.6 72.18858 124.4371
"6700" 1339.8 76.08005 123.884
"6701" 1340 80.59454 123.7601
"6702" 1340.2 84.32438 122.9206
"6703" 1340.4 87.93004 121.336
"6704" 1340.6 91.33618 119.7868
"6705" 1340.8 95.16562 117.7873
"6706" 1341 97.02034 116.5829
"6707" 1341.2 99.30621 115.5838
"6708" 1341.4 102.4211 114.1559
"6709" 1341.6 105.4124 112.2465
"6710" 1341.8 108.1691 109.6628
"6711" 1342 110.3913 106.8594
"6712" 1342.2 112.492 103.7157
"6713" 1342.4 114.3306 101.4954
"6714" 1342.6 116.3131 98.09454
"6715" 1342.8 118.4829 94.46706
"6716" 1343 119.1253 93.16377
"6717" 1343.2 118.802 91.71656
"6718" 1343.4 118.7306 88.53882
"6719" 1343.6 118.8759 84.67712
"6720" 1343.8 118.808 81.78521
"6721" 1344 119.5569 79.85643
"6722" 1344.2 120.4872 79.06465
"6723" 1344.4 122.0035 77.13102
"6724" 1344.6 123.4405 74.61722
"6725" 1344.8 124.2941 71.01582
"6726" 1345 124.8383 66.82336
"6727" 1345.2 125.0863 62.6727
"6728" 1345.4 124.857 58.30634
"6729" 1345.6 124.1629 53.93045
"6730" 1345.8 123.3901 49.54734
"6731" 1346 122.0705 45.68433
"6732" 1346.2 121.1422 42.42717
"6733" 1346.4 120.0263 38.59334
"6734" 1346.6 118.5535 35.67299
"6735" 1346.8 116.4996 33.36674
"6736" 1347 115.604 32.53981
"6737" 1347.2 115.3992 32.38714
"6738" 1347.4 115.4514 32.1307
"6739" 1347.6 114.6852 30.74117
"6740" 1347.8 113.2603 28.57698
"6741" 1348 110.9464 26.13755
"6742" 1348.2 108.2608 23.13722
"6743" 1348.4 105.7073 20.34267
"6744" 1348.6 103.5221 17.57323
"6745" 1348.8 101.674 15.09734
"6746" 1349 100.8075 14.56211
"6747" 1349.2 100.5159 14.64818
"6748" 1349.4 99.73663 13.72966
"6749" 1349.6 97.9578 12.09175
"6750" 1349.8 95.44399 10.03068
"6751" 1350 92.02581 8.536614
"6752" 1350.2 88.63682 6.598278
"6753" 1350.4 87.5458 5.802341
"6754" 1350.6 87.41744 5.84443
"6755" 1350.8 85.33841 5.960316
"6756" 1351 82.15083 6.510651
"6757" 1351.2 79.84835 6.493651
"6758" 1351.4 77.41506 5.10884
"6759" 1351.6 75.48278 3.556432
"6760" 1351.8 72.76519 2.660953
"6761" 1352 69.00751 2.387482
"6762" 1352.2 65.33689 2.150665
"6763" 1352.4 62.15855 2.670998
"6764" 1352.6 58.68144 2.33407
"6765" 1352.8 54.71707 1.352063
"6766" 1353 51.71167 0.5579749
"6767" 1353.2 48.8663 0.4008128
"6768" 1353.4 45.89284 0.7940434
"6769" 1353.6 43.61999 1.293269
"6770" 1353.8 42.94465 0.9433962
"6771" 1354 42.75471 1.325076
"6772" 1354.2 42.75471 0.9433962
"6773" 1354.4 41.99495 1.325076
"6774" 1354.6 39.88699 4.546899
"6775" 1354.8 37.9553 3.729262
"6776" 1355 36.64498 4.90332
"6777" 1355.2 35.10963 6.598857
"6778" 1355.4 33.44766 8.524937
"6779" 1355.6 31.54478 10.45387
"6780" 1355.8 29.26898 12.72341
"6781" 1356 26.66717 14.14374
"6782" 1356.2 23.88506 16.09954
"6783" 1356.4 21.25666 18.02442
"6784" 1356.6 18.36908 19.90266
"6785" 1356.8 15.51053 21.65684
"6786" 1357 12.78904 23.29523
"6787" 1357.2 10.86421 24.59583
"6788" 1357.4 10.27501 24.79836
"6789" 1357.6 10.27501 24.60752
"6790" 1357.8 10.27501 24.60752
"6791" 1358 10.13462 24.75687
"6792" 1358.2 10.27501 24.60752
"6793" 1358.4 10.27501 24.60752
"6794" 1358.6 10.29153 24.58263
"6795" 1358.8 13.31405 24.22584
"6796" 1359 15.6631 24.31152
"6797" 1359.2 16.09746 24.16877
"6798" 1359.4 16.78284 23.03454
"6799" 1359.6 17.41313 22.83725
"6800" 1359.8 17.59402 22.98265
"6801" 1360 17.62451 22.84712
"6802" 1360.2 18.12448 23.46248
"6803" 1360.4 18.38306 24.25367
"6804" 1360.6 18.18521 24.86992
"6805" 1360.8 17.81416 25.18633
"6806" 1361 17.48569 26.67848
"6807" 1361.2 16.55357 28.78479
"6808" 1361.4 15.11931 30.55564
"6809" 1361.6 13.74305 31.65543
"6810" 1361.8 12.27104 33.03795
"6811" 1362 10.21007 34.98789
"6812" 1362.2 8.755492 36.76921
"6813" 1362.4 7.633279 38.29545
"6814" 1362.6 6.561874 40.4547
"6815" 1362.8 5.858911 43.12631
"6816" 1363 5.326024 46.14767
"6817" 1363.2 4.549923 49.71392
"6818" 1363.4 3.982376 53.15572
"6819" 1363.6 3.542701 56.77461
"6820" 1363.8 2.555198 59.91452
"6821" 1364 1.851084 63.22403
"6822" 1364.2 1.624289 66.60359
"6823" 1364.4 2.086098 70.63949
"6824" 1364.6 3.005498 74.39239
"6825" 1364.8 4.113939 78.0715
"6826" 1365 5.602817 81.52994
"6827" 1365.2 6.811199 84.74284
"6828" 1365.4 7.507316 87.89814
"6829" 1365.6 7.575512 90.16855
"6830" 1365.8 7.820404 90.38115
"6831" 1366 8.205666 90.37356
"6832" 1366.2 9.417759 90.72587
"6833" 1366.4 12.16458 92.1549
"6834" 1366.6 15.38456 92.93501
"6835" 1366.8 19.05294 94.19585
"6836" 1367 21.0121 96.03834
"6837" 1367.2 21.78569 97.39682
"6838" 1367.4 21.91761 99.23644
"6839" 1367.6 21.24317 101.6547
"6840" 1367.8 20.36031 104.3549
"6841" 1368 20.14152 107.0364
"6842" 1368.2 20.35053 107.46
"6843" 1368.4 20.33465 107.5724
"6844" 1368.6 20.43945 107.6888
"6845" 1368.8 20.63655 107.3464
"6846" 1369 21.21899 107.3105
"6847" 1369.2 22.62642 107.2572
"6848" 1369.4 25.68163 107.9577
"6849" 1369.6 28.18272 108.7
"6850" 1369.8 31.07341 109.9415
"6851" 1370 33.97269 111.2487
"6852" 1370.2 36.88751 113.064
"6853" 1370.4 38.1743 114.9
"6854" 1370.6 38.89909 116.8434
"6855" 1370.8 39.5024 118.4739
"6856" 1371 40.83693 120.2336
"6857" 1371.2 43.09595 121.8161
"6858" 1371.4 45.65322 122.8295
"6859" 1371.6 47.71494 124.1789
"6860" 1371.8 50.36149 125.0384
"6861" 1372 53.5876 125.5872
"6862" 1372.2 56.62031 124.9892
"6863" 1372.4 60.16009 124.6769
"6864" 1372.6 63.07484 124.8482
"6865" 1372.8 66.13964 125.3292
"6866" 1373 69.59091 126.6228
"6867" 1373.2 72.13309 126.9727
"6868" 1373.4 74.32748 126.0242
"6869" 1373.6 76.54699 124.6727
"6870" 1373.8 79.25398 123.3255
"6871" 1374 82.22088 121.7399
"6872" 1374.2 85.56712 120.5172
"6873" 1374.4 88.68761 119.8039
"6874" 1374.6 91.11964 119.5616
"6875" 1374.8 94.39414 119.0523
"6876" 1375 96.81357 118.8418
"6877" 1375.2 98.17839 118.849
"6878" 1375.4 98.24205 119.0018
"6879" 1375.6 98.5742 118.8747
"6880" 1375.8 98.82409 118.8159
"6881" 1376 98.50598 119.3356
"6882" 1376.2 98.43534 119.398
"6883" 1376.4 98.14154 119.5226
"6884" 1376.6 97.65171 119.7389
"6885" 1376.8 96.35789 120.3907
"6886" 1377 96.30908 120.5392
"6887" 1377.2 93.73486 120.1481
"6888" 1377.4 93.75036 121.0802
"6889" 1377.6 93.5992 121.6137
"6890" 1377.8 93.55232 121.6188
"6891" 1378 93.62989 121.6369
"6892" 1378.2 93.67439 122.0511
"6893" 1378.4 93.8092 122.063
"6894" 1378.6 94.04499 121.9884
"6895" 1378.8 94.47391 122.1871
"6896" 1379 96.32991 119.3586
"6897" 1379.2 96.24604 117.8381
"6898" 1379.4 96.13079 118.1281
"6899" 1379.6 96.60895 118.208
"6900" 1379.8 96.75881 118.7719
"6901" 1380 97.30282 119.0117
"6902" 1380.2 97.64045 119.068
"6903" 1380.4 98.07993 119.37
"6904" 1380.6 98.06405 119.2307
"6905" 1380.8 98.22254 119.0568
"6906" 1381 98.3722 118.8963
"6907" 1381.2 98.69755 119.163
"6908" 1381.4 98.74472 119.264
"6909" 1381.6 99.60648 115.7264
"6910" 1381.8 99.30327 114.3207
"6911" 1382 99.75628 115.2531
"6912" 1382.2 100.0729 114.6056
"6913" 1382.4 100.7648 114.2202
"6914" 1382.6 100.9948 113.8553
"6915" 1382.8 101.1137 113.3582
"6916" 1383 101.3495 113.1504
"6917" 1383.2 101.1781 112.8572
"6918" 1383.4 101.297 112.4294
"6919" 1383.6 101.4358 112.3216
"6920" 1383.8 101.5627 112.3673
"6921" 1384 101.5913 112.057
"6922" 1384.2 102.0208 111.8653
"6923" 1384.4 102.1889 111.794
"6924" 1384.6 102.2779 111.6666
"6925" 1384.8 102.5892 111.4812
"6926" 1385 102.6578 111.3804
"6927" 1385.2 102.7947 110.8671
"6928" 1385.4 103.037 110.2114
"6929" 1385.6 103.0461 110.1458
"6930" 1385.8 102.815 109.5604
"6931" 1386 102.8181 109.5701
"6932" 1386.2 102.8055 109.5873
"6933" 1386.4 102.5135 109.2487
"6934" 1386.6 102.3599 108.8902
"6935" 1386.8 102.4871 108.4926
"6936" 1387 102.5315 108.4316
"6937" 1387.2 102.6199 108.5923
"6938" 1387.4 102.8752 108.8751
"6939" 1387.6 103.3791 108.8168
"6940" 1387.8 103.7843 108.6625
"6941" 1388 104.7307 108.0604
"6942" 1388.2 105.8872 107.1335
"6943" 1388.4 107.5024 106.0804
"6944" 1388.6 109.2599 105.1512
"6945" 1388.8 110.7346 104.7264
"6946" 1389 111.133 104.7602
"6947" 1389.2 111.2178 105.3906
"6948" 1389.4 111.3688 105.4479
"6949" 1389.6 111.9419 105.6552
"6950" 1389.8 112.1395 105.998
"6951" 1390 112.0995 106.2295
"6952" 1390.2 112.0827 106.2699
"6953" 1390.4 111.7374 106.3806
"6954" 1390.6 111.1104 106.8507
"6955" 1390.8 110.6931 107.2949
"6956" 1391 109.7775 107.7777
"6957" 1391.2 108.0277 109.0297
"6958" 1391.4 105.6949 110.5676
"6959" 1391.6 103.3606 111.9364
"6960" 1391.8 101.6406 112.4762
"6961" 1392 100.5564 112.8357
"6962" 1392.2 99.48225 112.5642
"6963" 1392.4 97.90054 111.9298
"6964" 1392.6 96.76433 111.1903
"6965" 1392.8 96.64094 111.1449
"6966" 1393 96.47685 111.0871
"6967" 1393.2 96.04637 111.1261
"6968" 1393.4 94.74103 111.2376
"6969" 1393.6 93.75931 111.9059
"6970" 1393.8 92.83964 112.3093
"6971" 1394 92.25177 113.2595
"6972" 1394.2 91.18934 114.825
"6973" 1394.4 90.48092 116.8158
"6974" 1394.6 90.15417 118.7933
"6975" 1394.8 90.42633 120.7972
"6976" 1395 90.38994 121.5109
"6977" 1395.2 90.20591 122.5136
"6978" 1395.4 89.9024 122.9951
"6979" 1395.6 89.69991 123.3227
"6980" 1395.8 89.65083 123.2335
"6981" 1396 89.38798 122.9885
"6982" 1396.2 89.08633 123.0167
"6983" 1396.4 88.1788 123.1094
"6984" 1396.6 86.59775 122.8219
"6985" 1396.8 84.6867 122.9942
"6986" 1397 82.50496 123.0045
"6987" 1397.2 80.08565 123.3937
"6988" 1397.4 77.57974 123.3629
"6989" 1397.6 75.6079 123.44
"6990" 1397.8 73.97627 123.3469
"6991" 1398 72.35139 123.776
"6992" 1398.2 70.00016 124.1445
"6993" 1398.4 67.82364 124.9642
"6994" 1398.6 66.17846 126.3607
"6995" 1398.8 65.76317 127.2857
"6996" 1399 65.97484 127.5178
"6997" 1399.2 65.66659 127.9876
"6998" 1399.4 65.43564 128.4814
"6999" 1399.6 65.3126 129.1261
"7000" 1399.8 65.29778 129.2992
"7001" 1400 65.17535 129.5304
"7002" 1400.2 65.39242 129.5732
"7003" 1400.4 65.30112 129.6941
"7004" 1400.6 65.12961 129.489
"7005" 1400.8 64.95159 129.5506
"7006" 1401 64.52025 129.7836
"7007" 1401.2 64.04225 129.8936
"7008" 1401.4 60.32991 127.3755
"7009" 1401.6 59.87221 125.3709
"7010" 1401.8 58.71478 125.4981
"7011" 1402 58.01544 125.7796
"7012" 1402.2 57.15147 126.0802
"7013" 1402.4 55.85741 126.1122
"7014" 1402.6 54.7339 125.8667
"7015" 1402.8 53.37647 126.0745
"7016" 1403 52.49414 126.7083
"7017" 1403.2 51.92924 127.0781
"7018" 1403.4 51.1817 127.3111
"7019" 1403.6 50.77475 127.8353
"7020" 1403.8 50.48797 127.9699
"7021" 1404 50.50462 128.2769
"7022" 1404.2 50.46847 128.2168
"7023" 1404.4 50.31357 128.1575
"7024" 1404.6 50.30388 128.1437
"7025" 1404.8 50.09398 128.5541
"7026" 1405 50.27147 128.5664
"7027" 1405.2 50.26278 128.6919
"7028" 1405.4 50.0104 128.8374
"7029" 1405.6 49.92102 129.0979
"7030" 1405.8 48.07789 125.335
"7031" 1406 46.36651 125.4034
"7032" 1406.2 45.27262 125.4524
"7033" 1406.4 44.403 125.3612
"7034" 1406.6 44.10961 125.778
"7035" 1406.8 43.79339 126.0173
"7036" 1407 43.52817 126.1264
"7037" 1407.2 43.34827 126.3251
"7038" 1407.4 43.60757 126.5683
"7039" 1407.6 43.29896 126.5049
"7040" 1407.8 43.16877 126.5464
"7041" 1408 43.25814 126.5974
"7042" 1408.2 43.28691 126.5953
"7043" 1408.4 43.18777 126.5464
"7044" 1408.6 43.13854 126.4841
"7045" 1408.8 43.17488 126.5429
"7046" 1409 43.27238 126.5833
"7047" 1409.2 43.29351 126.512
"7048" 1409.4 43.3858 126.5775
"7049" 1409.6 43.42345 126.8817
"7050" 1409.8 43.30836 126.8611
"7051" 1410 43.23618 126.9464
"7052" 1410.2 43.2605 127.0348
"7053" 1410.4 43.27387 127.0375
"7054" 1410.6 43.13682 126.8437
"7055" 1410.8 43.2438 126.7688
"7056" 1411 43.12133 126.8443
"7057" 1411.2 43.12133 126.8443
"7058" 1411.4 42.97419 126.8721
"7059" 1411.6 42.97879 126.8933
"7060" 1411.8 43.14342 126.871
"7061" 1412 43.13682 126.8437
"7062" 1412.2 43.14342 126.871
"7063" 1412.4 43.15917 126.8437
"7064" 1412.6 43.14363 126.8703
"7065" 1412.8 42.99645 126.8976
"7066" 1413 43.12133 126.8443
"7067" 1413.2 43.2438 126.7688
"7068" 1413.4 43.15917 126.8437
"7069" 1413.6 43.01014 126.8844
"7070" 1413.8 43.12788 126.8707
"7071" 1414 43.42064 126.8102
"7072" 1414.2 43.50151 126.9019
"7073" 1414.4 43.62926 126.927
"7074" 1414.6 43.65296 127.1163
"7075" 1414.8 43.92709 127.0117
"7076" 1415 44.02453 126.9105
"7077" 1415.2 46.31811 123.1819
"7078" 1415.4 47.88308 122.6306
"7079" 1415.6 47.595 122.2697
"7080" 1415.8 47.77756 121.8934
"7081" 1416 48.42812 121.6337
"7082" 1416.2 48.44931 121.3488
"7083" 1416.4 48.18977 121.2775
"7084" 1416.6 48.35954 121.1142
"7085" 1416.8 48.12704 120.7977
"7086" 1417 48.19195 120.6659
"7087" 1417.2 48.0395 120.757
"7088" 1417.4 47.61371 120.6866
"7089" 1417.6 47.555 120.5582
"7090" 1417.8 46.79093 120.133
"7091" 1418 46.48227 120.1296
"7092" 1418.2 46.29358 119.9872
"7093" 1418.4 45.76123 120.1546
"7094" 1418.6 44.61475 120.7082
"7095" 1418.8 43.35255 120.9847
"7096" 1419 42.0055 120.978
"7097" 1419.2 40.6551 120.7288
"7098" 1419.4 38.39991 120.1211
"7099" 1419.6 36.41274 119.6862
"7100" 1419.8 35.81691 119.3377
"7101" 1420 35.7303 119.0884
"7102" 1420.2 35.62123 119.1711
"7103" 1420.4 35.51034 119.3176
"7104" 1420.6 34.67496 119.6824
"7105" 1420.8 34.30851 119.8827
"7106" 1421 34.172 119.9465
"7107" 1421.2 34.33853 119.926
"7108" 1421.4 34.39736 119.264
"7109" 1421.6 34.13891 118.4349
"7110" 1421.8 33.70637 117.1187
"7111" 1422 33.25772 116.4416
"7112" 1422.2 33.14439 116.3164
"7113" 1422.4 33.14375 116.1678
"7114" 1422.6 32.76639 115.9361
"7115" 1422.8 31.46845 115.1553
"7116" 1423 29.98724 114.9597
"7117" 1423.2 28.12262 114.7041
"7118" 1423.4 25.92536 114.3434
"7119" 1423.6 24.05242 114.3703
"7120" 1423.8 23.70741 114.7776
"7121" 1424 23.63059 114.8924
"7122" 1424.2 23.72879 114.819
"7123" 1424.4 24.15727 114.8479
"7124" 1424.6 24.14765 115.0373
"7125" 1424.8 23.98866 115.2703
"7126" 1425 23.97259 115.4472
"7127" 1425.2 24.32047 115.5114
"7128" 1425.4 24.62029 115.7933
"7129" 1425.6 25.16915 116.4806
"7130" 1425.8 25.72552 116.9145
"7131" 1426 27.01224 117.1583
"7132" 1426.2 28.70076 117.16
"7133" 1426.4 30.73574 116.6453
"7134" 1426.6 33.21023 116.6229
"7135" 1426.8 35.20382 117.3149
"7136" 1427 36.83116 117.7632
"7137" 1427.2 37.59317 118.4734
"7138" 1427.4 38.06849 119.3297
"7139" 1427.6 39.36966 120.5451
"7140" 1427.8 40.4692 120.8001
"7141" 1428 41.19653 120.8448
"7142" 1428.2 41.61168 120.7941
"7143" 1428.4 42.80091 121.1208
"7144" 1428.6 44.35471 121.6705
"7145" 1428.8 46.46658 122.2236
"7146" 1429 48.65266 122.2878
"7147" 1429.2 50.58889 122.4681
"7148" 1429.4 53.38794 123.0263
"7149" 1429.6 55.91614 124.3189
"7150" 1429.8 58.63089 126.0101
"7151" 1430 60.57859 127.1103
"7152" 1430.2 61.57758 126.9701
"7153" 1430.4 63.00639 126.062
"7154" 1430.6 64.55029 124.3928
"7155" 1430.8 65.05097 122.756
"7156" 1431 65.94002 120.7748
"7157" 1431.2 67.33607 119.159
"7158" 1431.4 68.14929 118.9795
"7159" 1431.6 69.11263 119.4667
"7160" 1431.8 70.58494 120.1122
"7161" 1432 72.37908 120.8314
"7162" 1432.2 73.57645 121.8161
"7163" 1432.4 74.87826 123.0063
"7164" 1432.6 76.76924 124.3644
"7165" 1432.8 78.297 125.5247
"7166" 1433 78.62702 125.8729
"7167" 1433.2 78.59464 126.3297
"7168" 1433.4 78.85617 126.7012
"7169" 1433.6 78.78847 127.1435
"7170" 1433.8 79.04641 126.8213
"7171" 1434 79.53337 126.5604
"7172" 1434.2 79.48354 126.1958
"7173" 1434.4 80.44418 125.589
"7174" 1434.6 81.94135 124.4856
"7175" 1434.8 83.52072 123.1956
"7176" 1435 85.49115 121.5541
"7177" 1435.2 87.88954 120.1406
"7178" 1435.4 90.98008 119.0538
"7179" 1435.6 93.57485 117.8408
"7180" 1435.8 95.60891 116.3068
"7181" 1436 97.84378 114.8714
"7182" 1436.2 100.6599 113.6981
"7183" 1436.4 103.3138 113.1253
"7184" 1436.6 106.0014 112.2223
"7185" 1436.8 106.553 112.4154
"7186" 1437 106.7644 112.5285
"7187" 1437.2 107.0162 112.7
"7188" 1437.4 106.654 113.0462
"7189" 1437.6 106.6004 113.2829
"7190" 1437.8 106.4795 113.4304
"7191" 1438 107.008 112.8667
"7192" 1438.2 107.2779 112.6161
"7193" 1438.4 107.4411 112.4773
"7194" 1438.6 107.4551 112.3244
"7195" 1438.8 106.3065 108.8326
"7196" 1439 106.0531 108.2215
"7197" 1439.2 105.8613 106.8882
"7198" 1439.4 106.5727 106.4653
"7199" 1439.6 107.4875 106.1429
"7200" 1439.8 108.4939 105.5704
"7201" 1440 109.2133 105.5304
"7202" 1440.2 110.4318 105.5771
"7203" 1440.4 110.6607 105.9829
"7204" 1440.6 110.683 105.9637
"7205" 1440.8 110.7807 106.0586
"7206" 1441 111.6994 106.4153
"7207" 1441.2 112.0124 106.506
"7208" 1441.4 112.1942 106.1398
"7209" 1441.6 113.1907 105.7581
"7210" 1441.8 111.575 101.604
"7211" 1442 112.735 101.9227
"7212" 1442.2 112.8299 101.1074
"7213" 1442.4 113.8408 100.2526
"7214" 1442.6 114.8991 99.21597
"7215" 1442.8 115.0747 98.85835
"7216" 1443 114.7808 98.3271
"7217" 1443.2 114.6283 97.73658
"7218" 1443.4 114.3087 96.5737
"7219" 1443.6 114.3827 95.02737
"7220" 1443.8 114.7688 94.32987
"7221" 1444 115.0181 94.53055
"7222" 1444.2 115.0826 94.06105
"7223" 1444.4 116.2044 93.44658
"7224" 1444.6 117.8894 92.82249
"7225" 1444.8 118.6913 92.37535
"7226" 1445 118.5017 91.72437
"7227" 1445.2 118.388 90.08159
"7228" 1445.4 118.3507 87.54372
"7229" 1445.6 118.1829 85.62805
"7230" 1445.8 117.8649 83.62102
"7231" 1446 118.0588 81.29398
"7232" 1446.2 118.3472 78.62575
"7233" 1446.4 119.2116 76.83296
"7234" 1446.6 120.3716 75.86831
"7235" 1446.8 121.1598 75.35079
"7236" 1447 122.4249 73.74874
"7237" 1447.2 123.561 71.26124
"7238" 1447.4 124.3155 68.40021
"7239" 1447.6 125.2801 64.77246
"7240" 1447.8 125.2919 62.11589
"7241" 1448 124.1819 58.87279
"7242" 1448.2 122.6218 56.20584
"7243" 1448.4 120.919 52.79537
"7244" 1448.6 119.8559 49.40064
"7245" 1448.8 119.981 46.34098
"7246" 1449 119.8618 44.65075
"7247" 1449.2 119.3223 43.08961
"7248" 1449.4 117.9159 40.38255
"7249" 1449.6 115.6948 38.56843
"7250" 1449.8 113.2711 37.72468
"7251" 1450 110.3936 35.8841
"7252" 1450.2 108.917 33.88835
"7253" 1450.4 108.8959 32.16336
"7254" 1450.6 108.7181 29.29672
"7255" 1450.8 108.704 26.02047
"7256" 1451 108.5993 23.65332
"7257" 1451.2 108.0092 23.18644
"7258" 1451.4 106.4078 21.56078
"7259" 1451.6 103.8172 19.73156
"7260" 1451.8 101.3339 18.6206
"7261" 1452 99.07184 17.6454
"7262" 1452.2 96.46433 16.63912
"7263" 1452.4 93.27201 14.93161
"7264" 1452.6 90.79625 13.18369
"7265" 1452.8 89.65917 11.07395
"7266" 1453 89.0455 10.00413
"7267" 1453.2 88.6075 9.722022
"7268" 1453.4 88.27463 9.801828
"7269" 1453.6 86.87253 10.01349
"7270" 1453.8 84.87481 10.43475
"7271" 1454 83.61501 11.05401
"7272" 1454.2 81.8523 11.42954
"7273" 1454.4 79.12719 12.29541
"7274" 1454.6 76.82833 13.04303
"7275" 1454.8 74.56961 13.5886
"7276" 1455 72.34332 14.24593
"7277" 1455.2 69.75614 14.12138
"7278" 1455.4 66.42203 14.05891
"7279" 1455.6 63.35118 13.12379
"7280" 1455.8 59.84386 12.023
"7281" 1456 56.97256 10.54437
"7282" 1456.2 54.22635 8.911854
"7283" 1456.4 50.71951 7.439216
"7284" 1456.6 47.04956 5.834821
"7285" 1456.8 43.83848 4.464576
"7286" 1457 41.25281 4.362771
"7287" 1457.2 38.63365 4.155507
"7288" 1457.4 36.8367 4.558629
"7289" 1457.6 35.52924 4.927662
"7290" 1457.8 34.3047 5.020849
"7291" 1458 34.39736 5.14187
"7292" 1458.2 34.42449 4.923767
"7293" 1458.4 34.5873 4.95103
"7294" 1458.6 34.39736 4.76019
"7295" 1458.8 34.77724 4.76019
"7296" 1459 34.5873 4.56935
"7297" 1459.2 38.23836 5.735593
"7298" 1459.4 37.20847 6.014961
"7299" 1459.6 38.14051 6.406423
"7300" 1459.8 39.18968 5.817148
"7301" 1460 40.35868 4.872243
"7302" 1460.2 41.53366 4.669314
"7303" 1460.4 41.93163 4.66477
"7304" 1460.6 42.20298 4.556628
"7305" 1460.8 42.29342 4.32762
"7306" 1461 42.36929 4.022771
"7307" 1461.2 42.4621 3.505118
"7308" 1461.4 42.22126 3.192868
"7309" 1461.6 42.10891 2.992412
"7310" 1461.8 41.86129 2.898914
"7311" 1462 41.94972 2.494347
"7312" 1462.2 41.73761 2.303899
"7313" 1462.4 41.4794 2.040724
"7314" 1462.6 41.04525 2.088434
"7315" 1462.8 38.79075 4.975922
"7316" 1463 38.89793 5.752557
"7317" 1463.2 38.2758 6.508528
"7318" 1463.4 37.38562 6.827305
"7319" 1463.6 35.98381 7.842706
"7320" 1463.8 35.48951 8.547624
"7321" 1464 35.23348 9.588238
"7322" 1464.2 34.73165 11.34798
"7323" 1464.4 33.70207 13.00657
"7324" 1464.6 32.23615 14.5807
"7325" 1464.8 30.53183 15.55381
"7326" 1465 28.38511 15.52657
"7327" 1465.2 26.04001 15.25637
"7328" 1465.4 23.4304 15.6588
"7329" 1465.6 21.34639 16.24026
"7330" 1465.8 18.62372 17.13875
"7331" 1466 17.12509 18.59915
"7332" 1466.2 16.21494 19.88857
"7333" 1466.4 13.86039 23.61687
"7334" 1466.6 12.54669 27.05027
"7335" 1466.8 11.04628 30.6874
"7336" 1467 10.26446 33.90919
"7337" 1467.2 9.385006 37.79181
"7338" 1467.4 8.8691 41.17312
"7339" 1467.6 8.073116 44.62802
"7340" 1467.8 7.287309 46.71054
"7341" 1468 5.743114 49.78162
"7342" 1468.2 3.880932 52.24381
"7343" 1468.4 1.787517 54.32903
"7344" 1468.6 1.395327 56.11992
"7345" 1468.8 1.727721 58.7873
"7346" 1469 3.152269 61.34769
"7347" 1469.2 4.728769 63.74127
"7348" 1469.4 6.156847 66.54159
"7349" 1469.6 6.457774 68.78228
"7350" 1469.8 6.476215 71.36324
"7351" 1470 6.286275 74.9892
"7352" 1470.2 6.666154 78.80599
"7353" 1470.4 6.537817 82.59872
"7354" 1470.6 6.627391 86.33832
"7355" 1470.8 7.104743 88.60821
"7356" 1471 8.279033 91.07795
"7357" 1471.2 10.08664 93.66941
"7358" 1471.4 12.44928 96.68286
"7359" 1471.6 14.83356 99.79836
"7360" 1471.8 17.20703 102.9054
"7361" 1472 18.18861 105.7566
"7362" 1472.2 18.31408 108.5185
"7363" 1472.4 18.33245 109.424
"7364" 1472.6 18.32634 109.2944
"7365" 1472.8 18.41733 109.524
"7366" 1473 18.95938 109.4266
"7367" 1473.2 20.81994 109.8832
"7368" 1473.4 23.66928 110.0224
"7369" 1473.6 27.20199 110.4629
"7370" 1473.8 30.33458 111.3005
"7371" 1474 33.6158 112.7911
"7372" 1474.2 36.19726 114.9171
"7373" 1474.4 38.6702 117.253
"7374" 1474.6 41.52542 119.5724
"7375" 1474.8 43.69234 121.5541
"7376" 1475 44.3037 123.2091
"7377" 1475.2 45.18377 125.1754
"7378" 1475.4 45.39239 126.3599
"7379" 1475.6 45.24563 126.4178
"7380" 1475.8 44.98602 126.4697
"7381" 1476 44.88422 126.5416
"7382" 1476.2 45.16578 126.438
"7383" 1476.4 45.52263 126.5453
"7384" 1476.6 45.97058 126.4962
"7385" 1476.8 46.35121 126.3452
"7386" 1477 47.26819 126.4189
"7387" 1477.2 49.12574 126.0307
"7388" 1477.4 50.96643 125.0655
"7389" 1477.6 52.7499 123.5657
"7390" 1477.8 54.92202 121.9422
"7391" 1478 56.25974 120.27
"7392" 1478.2 57.96087 118.16
"7393" 1478.4 59.3444 116.4944
"7394" 1478.6 60.78948 114.5216
"7395" 1478.8 62.06841 112.4129
"7396" 1479 63.16518 110.8153
"7397" 1479.2 64.05128 109.2031
"7398" 1479.4 65.19092 107.6764
"7399" 1479.6 65.52455 107.6063
"7400" 1479.8 65.55573 107.6311
"7401" 1480 65.72347 107.5825
"7402" 1480.2 65.79721 107.6723
"7403" 1480.4 65.83776 107.5436
"7404" 1480.6 66.4225 107.3732
"7405" 1480.8 67.8503 106.6276
"7406" 1481 70.21529 106.341
"7407" 1481.2 72.40905 107.0503
"7408" 1481.4 74.33418 108.5032
"7409" 1481.6 76.88388 109.9396
"7410" 1481.8 79.73179 110.5533
"7411" 1482 82.73386 111.9135
"7412" 1482.2 85.68271 114.0608
"7413" 1482.4 87.67395 115.9198
"7414" 1482.6 89.02434 117.4115
"7415" 1482.8 91.93589 118.8624
"7416" 1483 94.35926 119.5366
"7417" 1483.2 95.23165 120.122
"7418" 1483.4 95.23919 120.5484
"7419" 1483.6 95.04512 121.0579
"7420" 1483.8 95.33251 120.9619
"7421" 1484 95.83355 120.671
"7422" 1484.2 96.03547 120.5196
"7423" 1484.4 96.22447 120.246
"7424" 1484.6 95.97313 119.899
"7425" 1484.8 96.48155 118.8095
"7426" 1485 97.33481 117.2663
"7427" 1485.2 97.57333 115.5114
"7428" 1485.4 97.63693 113.1849
"7429" 1485.6 97.82547 110.8232
"7430" 1485.8 98.25989 108.9999
"7431" 1486 98.62837 106.496
"7432" 1486.2 99.58271 104.4443
"7433" 1486.4 100.3785 102.5063
"7434" 1486.6 101.8751 100.2524
"7435" 1486.8 103.6818 98.05577
"7436" 1487 105.6896 95.7116
"7437" 1487.2 108.1332 94.12048
"7438" 1487.4 111.1232 92.74058
"7439" 1487.6 114.5828 91.26766
"7440" 1487.8 117.0504 89.53542
"7441" 1488 118.4789 87.6715
"7442" 1488.2 119.0403 85.54212
"7443" 1488.4 119.3213 81.84542
"7444" 1488.6 120.2485 78.26773
"7445" 1488.8 121.7583 74.79346
"7446" 1489 122.6587 71.14995
"7447" 1489.2 123.5164 67.59075
"7448" 1489.4 123.5209 63.96952
"7449" 1489.6 123.3366 60.22638
"7450" 1489.8 122.3529 56.48281
"7451" 1490 121.4735 53.16231
"7452" 1490.2 119.9336 49.5961
"7453" 1490.4 118.0459 46.27664
"7454" 1490.6 115.5744 43.87279
"7455" 1490.8 113.6147 41.98644
"7456" 1491 111.6613 39.7913
"7457" 1491.2 109.9554 37.24805
"7458" 1491.4 108.8779 34.09746
"7459" 1491.6 108.3269 30.87282
"7460" 1491.8 107.8764 27.71994
"7461" 1492 107.5242 24.22584
"7462" 1492.2 106.7879 21.01027
"7463" 1492.4 104.8305 19.15045
"7464" 1492.6 101.8092 17.37588
"7465" 1492.8 99.94353 16.21057
"7466" 1493 98.05883 14.12724
"7467" 1493.2 96.10561 11.83398
"7468" 1493.4 94.14769 10.20165
"7469" 1493.6 92.98767 10.01616
"7470" 1493.8 90.26036 9.364631
"7471" 1494 87.55857 9.175193
"7472" 1494.2 85.4989 8.798981
"7473" 1494.4 85.04318 8.50857
"7474" 1494.6 84.89275 8.46552
"7475" 1494.8 85.08997 8.466404
"7476" 1495 85.37156 8.117555
"7477" 1495.2 85.4663 8.063322
"7478" 1495.4 85.38261 7.984018
"7479" 1495.6 85.38261 7.984018
"7480" 1495.8 85.50232 8.20653
"7481" 1496 85.4345 8.228785
"7482" 1496.2 85.45081 8.232459
"7483" 1496.4 85.43064 8.249348
"7484" 1496.6 85.5395 8.330627
"7485" 1496.8 85.5464 8.341037
"7486" 1497 85.69801 8.410708
"7487" 1497.2 85.8405 8.450893
"7488" 1497.4 85.95545 8.650236
"7489" 1497.6 85.92801 8.714389
"7490" 1497.8 85.90627 9.505606
"7491" 1498 85.89316 9.344048
"7492" 1498.2 85.81258 9.373373
"7493" 1498.4 85.82354 9.402733
"7494" 1498.6 85.82354 9.402733
"7495" 1498.8 85.82677 9.377399
"7496" 1499 85.82677 9.377399
"7497" 1499.2 85.83378 9.359053
"7498" 1499.4 85.87103 9.340343
"7499" 1499.6 85.87103 9.340343
"7500" 1499.8 85.87103 9.340343
"7501" 1500 85.87103 9.340343
"7502" 1500.2 85.87103 9.340343
"7503" 1500.4 85.75847 9.280264
"7504" 1500.6 85.76807 9.269001
"7505" 1500.8 85.80027 9.396472
"7506" 1501 85.75847 9.280264
"7507" 1501.2 85.75847 9.280264
"7508" 1501.4 85.87103 9.340343
"7509" 1501.6 85.87468 9.314653
"7510" 1501.8 85.88947 9.314403
"7511" 1502 85.70144 9.531182
"7512" 1502.2 85.30298 9.361745
"7513" 1502.4 85.14644 9.488774
"7514" 1502.6 85.14644 9.488774
"7515" 1502.8 84.79098 9.25802
"7516" 1503 84.09695 9.41117
"7517" 1503.2 83.15189 9.581403
"7518" 1503.4 81.50806 9.589757
"7519" 1503.6 79.70112 10.05337
"7520" 1503.8 78.27344 10.69652
"7521" 1504 76.32206 11.36525
"7522" 1504.2 74.1916 12.07571
"7523" 1504.4 72.19916 12.73347
"7524" 1504.6 69.64173 13.23347
"7525" 1504.8 67.44687 13.58945
"7526" 1505 64.80498 13.72002
"7527" 1505.2 62.96797 14.14212
"7528" 1505.4 60.81779 15.05798
"7529" 1505.6 58.51254 16.40501
"7530" 1505.8 56.02171 17.3479
"7531" 1506 54.56076 17.59135
"7532" 1506.2 52.31501 18.56971
"7533" 1506.4 50.019 19.65649
"7534" 1506.6 47.40362 21.6319
"7535" 1506.8 45.96277 23.41346
"7536" 1507 43.97575 25.39632
"7537" 1507.2 41.49387 26.74856
"7538" 1507.4 39.1566 27.44491
"7539" 1507.6 36.82274 27.67196
"7540" 1507.8 34.04787 27.09988
"7541" 1508 31.35655 26.14494
"7542" 1508.2 28.1329 25.59204
"7543" 1508.4 25.52199 25.82195
"7544" 1508.6 22.32888 26.2003
"7545" 1508.8 19.20771 25.95637
"7546" 1509 16.36373 25.21749
"7547" 1509.2 14.72804 25.13763
"7548" 1509.4 14.72804 25.13763
"7549" 1509.6 14.75842 25.12761
"7550" 1509.8 14.72328 25.21082
"7551" 1510 14.74272 25.22152
"7552" 1510.2 14.88968 25.20172
"7553" 1510.4 14.72328 25.21082
"7554" 1510.6 14.72328 25.21082
"7555" 1510.8 14.91216 25.21294
"7556" 1511 14.85976 25.19101
"7557" 1511.2 14.89963 25.11781
"7558" 1511.4 14.73957 25.13085
"7559" 1511.6 14.73957 25.13085
"7560" 1511.8 14.78507 25.03792
"7561" 1512 15.4667 25.06553
"7562" 1512.2 15.38285 25.05109
"7563" 1512.4 14.92191 25.01583
"7564" 1512.6 14.92191 25.01583
"7565" 1512.8 14.92191 25.01583
"7566" 1513 14.90954 24.96375
"7567" 1513.2 14.92191 25.01583
"7568" 1513.4 15.31062 25.13566
"7569" 1513.6 14.91216 25.21294
"7570" 1513.8 14.76558 25.40704
"7571" 1514 14.54578 25.79111
"7572" 1514.2 13.63357 26.79772
"7573" 1514.4 12.49896 27.9537
"7574" 1514.6 11.09175 29.33271
"7575" 1514.8 9.155795 30.84572
"7576" 1515 7.087515 32.26743
"7577" 1515.2 6.134323 32.47011
"7578" 1515.4 5.879261 32.42451
"7579" 1515.6 5.456538 32.38172
"7580" 1515.8 5.716456 32.24111
"7581" 1516 5.897054 31.8782
"7582" 1516.2 5.801429 31.23166
"7583" 1516.4 5.796184 31.04895
"7584" 1516.6 6.001365 31.38233
"7585" 1516.8 6.26374 31.10254
"7586" 1517 9.081103 29.88742
"7587" 1517.2 10.21803 28.84893
"7588" 1517.4 10.38817 28.40807
"7589" 1517.6 9.807466 27.40091
"7590" 1517.8 9.602579 26.66946
"7591" 1518 9.515251 26.70675
"7592" 1518.2 9.479413 26.16304
"7593" 1518.4 9.477263 25.98156
"7594" 1518.6 8.869455 25.8398
"7595" 1518.8 9.118855 26.15913
"7596" 1519 8.933802 26.1576
"7597" 1519.2 8.05178 26.11546
"7598" 1519.4 7.615853 28.42431
"7599" 1519.6 8.966536 30.53203
"7600" 1519.8 8.185672 32.05027
"7601" 1520 8.626171 32.56188
"7602" 1520.2 7.729817 34.21312
"7603" 1520.4 7.581707 36.06219
"7604" 1520.6 8.584934 36.61874
"7605" 1520.8 9.346813 36.80686
"7606" 1521 9.988162 36.9342
"7607" 1521.2 10.77034 36.6379
"7608" 1521.4 11.0611 35.72913
"7609" 1521.6 11.21792 34.89582
"7610" 1521.8 11.54912 33.9536
"7611" 1522 11.61176 32.50036
"7612" 1522.2 11.20951 31.73347
"7613" 1522.4 10.65489 31.84809
"7614" 1522.6 10.28276 32.25668
"7615" 1522.8 9.57335 32.8473
"7616" 1523 9.267503 33.74708
"7617" 1523.2 8.642656 35.29832
"7618" 1523.4 8.341078 37.11812
"7619" 1523.6 8.341762 39.61016
"7620" 1523.8 8.905141 41.40141
"7621" 1524 9.632137 43.49331
"7622" 1524.2 9.70519 44.45485
"7623" 1524.4 9.659088 45.37014
"7624" 1524.6 8.864531 46.9605
"7625" 1524.8 7.985557 48.59879
"7626" 1525 7.50158 48.87054
"7627" 1525.2 7.25249 48.81927
"7628" 1525.4 7.361527 48.6048
"7629" 1525.6 7.212441 48.61617
"7630" 1525.8 6.83972 48.61384
"7631" 1526 6.311844 48.24962
"7632" 1526.2 5.978918 47.87261
"7633" 1526.4 6.008929 47.61975
"7634" 1526.6 6.115816 47.34843
"7635" 1526.8 6.336809 47.42774
"7636" 1527 6.400956 46.43166
"7637" 1527.2 6.628167 45.41813
"7638" 1527.4 6.684073 45.40184
"7639" 1527.6 6.574005 45.36937
"7640" 1527.8 6.760125 45.51953
"7641" 1528 6.830525 45.53382
"7642" 1528.2 6.899099 45.64309
"7643" 1528.4 6.981491 45.40349
"7644" 1528.6 7.084022 45.6901
"7645" 1528.8 7.313425 45.6777
"7646" 1529 7.586632 45.53015
"7647" 1529.2 7.668614 45.46206
"7648" 1529.4 8.063188 45.43937
"7649" 1529.6 8.596633 45.2529
"7650" 1529.8 8.401429 45.23673
"7651" 1530 8.67804 45.18115
"7652" 1530.2 8.617659 45.11687
"7653" 1530.4 8.470582 45.12632
"7654" 1530.6 8.628865 45.08724
"7655" 1530.8 8.628865 45.08724
"7656" 1531 8.759009 45.05564
"7657" 1531.2 8.755492 45.08979
"7658" 1531.4 8.783373 45.05713
"7659" 1531.6 8.776596 45.04504
"7660" 1531.8 8.796933 45.08635
"7661" 1532 8.759144 45.22188
"7662" 1532.2 8.744534 45.17784
"7663" 1532.4 9.270056 44.80877
"7664" 1532.6 10.07174 44.27405
"7665" 1532.8 10.29228 43.7019
"7666" 1533 10.22798 43.62242
"7667" 1533.2 10.3609 43.36623
"7668" 1533.4 10.204 43.45606
"7669" 1533.6 10.1885 43.4005
"7670" 1533.8 9.932292 43.06504
"7671" 1534 9.643095 42.46938
"7672" 1534.2 9.416889 41.9603
"7673" 1534.4 9.099868 42.02209
"7674" 1534.6 8.237151 42.00068
"7675" 1534.8 7.141004 42.62773
"7676" 1535 6.407443 43.82968
"7677" 1535.2 5.500848 45.7615
"7678" 1535.4 4.94313 47.45716
"7679" 1535.6 4.834593 48.73511
"7680" 1535.8 4.703444 50.68894
"7681" 1536 4.257862 54.09765
"7682" 1536.2 3.792884 57.15783
"7683" 1536.4 2.877184 59.88983
"7684" 1536.6 2.411149 62.52219
"7685" 1536.8 2.275624 65.60869
"7686" 1537 2.639774 69.4325
"7687" 1537.2 4.052846 72.42931
"7688" 1537.4 5.07459 74.87733
"7689" 1537.6 5.973226 78.184
"7690" 1537.8 6.174546 81.07736
"7691" 1538 6.069909 83.33636
"7692" 1538.2 5.880827 84.25226
"7693" 1538.4 5.705805 84.64533
"7694" 1538.6 5.72312 84.49435
"7695" 1538.8 5.814039 84.50317
"7696" 1539 6.015755 84.7625
"7697" 1539.2 6.93065 85.76897
"7698" 1539.4 8.217329 87.90975
"7699" 1539.6 9.841759 90.85255
"7700" 1539.8 11.79122 94.06321
"7701" 1540 13.358 97.24962
"7702" 1540.2 15.30374 99.87344
"7703" 1540.4 17.66398 103.2491
"7704" 1540.6 20.02525 106.5859
"7705" 1540.8 22.4038 109.3281
"7706" 1541 24.80926 111.739
"7707" 1541.2 28.02348 114.1426
"7708" 1541.4 31.25245 116.6673
"7709" 1541.6 34.35937 118.6797
"7710" 1541.8 37.35713 120.2648
"7711" 1542 39.28237 121.7598
"7712" 1542.2 40.25232 123.514
"7713" 1542.4 40.5044 124.352
"7714" 1542.6 40.34936 125.0635
"7715" 1542.8 40.24285 125.1333
"7716" 1543 40.23647 125.3093
"7717" 1543.2 40.31715 125.3152
"7718" 1543.4 40.25383 125.0449
"7719" 1543.6 39.99232 125.3792
"7720" 1543.8 40.12594 125.3861
"7721" 1544 40.52244 125.556
"7722" 1544.2 40.88398 125.6373
"7723" 1544.4 41.22342 125.5398
"7724" 1544.6 41.26144 125.3461
"7725" 1544.8 41.65598 125.503
"7726" 1545 42.66373 125.2811
"7727" 1545.2 43.80716 124.7295
"7728" 1545.4 45.34722 124.1555
"7729" 1545.6 47.1898 123.4879
"7730" 1545.8 48.32401 123.1285
"7731" 1546 49.42208 122.8753
"7732" 1546.2 51.42071 122.7468
"7733" 1546.4 52.25633 123.3787
"7734" 1546.6 52.1993 123.6632
"7735" 1546.8 52.69073 124.1351
"7736" 1547 54.13068 126.1248
"7737" 1547.2 55.01034 127.7427
"7738" 1547.4 54.82071 128.2496
"7739" 1547.6 54.78422 128.5216
"7740" 1547.8 55.01478 128.9104
"7741" 1548 55.36894 129.2326
"7742" 1548.2 55.62106 129.4117
"7743" 1548.4 56.27912 129.3962
"7744" 1548.6 56.7178 129.5862
"7745" 1548.8 56.88518 129.6499
"7746" 1549 57.10412 129.6198
"7747" 1549.2 57.18828 129.9066
"7748" 1549.4 57.33837 130.1512
"7749" 1549.6 57.79334 129.8797
"7750" 1549.8 57.59209 129.92
"7751" 1550 57.97363 130.1132
"7752" 1550.2 57.55391 130.171
"7753" 1550.4 58.22012 126.2273
"7754" 1550.6 58.05044 125.2287
"7755" 1550.8 58.44703 124.1926
"7756" 1551 58.43152 123.9294
"7757" 1551.2 58.08917 123.1608
"7758" 1551.4 58.21653 123.0771
"7759" 1551.6 57.70996 122.8364
"7760" 1551.8 57.67406 122.8485
"7761" 1552 57.59148 122.885
"7762" 1552.2 57.44234 122.8305
"7763" 1552.4 56.77226 122.2084
"7764" 1552.6 55.94497 121.8346
"7765" 1552.8 55.50032 121.8897
"7766" 1553 54.57635 121.6655
"7767" 1553.2 53.45349 121.3355
"7768" 1553.4 52.02604 121.5671
"7769" 1553.6 51.42111 121.9681
"7770" 1553.8 51.49193 121.9017
"7771" 1554 51.54374 121.7796
"7772" 1554.2 51.31975 121.6825
"7773" 1554.4 50.85718 121.6911
"7774" 1554.6 50.89899 121.7267
"7775" 1554.8 51.02297 121.8581
"7776" 1555 51.12667 122.0663
"7777" 1555.2 51.24253 122.188
"7778" 1555.4 51.26628 122.2065
"7779" 1555.6 51.48353 122.3276
"7780" 1555.8 51.48421 122.7177
"7781" 1556 51.33288 123.3135
"7782" 1556.2 50.90296 123.6132
"7783" 1556.4 50.77438 123.2686
"7784" 1556.6 50.6406 122.9888
"7785" 1556.8 49.97242 122.7196
"7786" 1557 48.83791 122.3037
"7787" 1557.2 46.66178 121.6005
"7788" 1557.4 44.04826 121.6956
"7789" 1557.6 41.62727 122.1108
"7790" 1557.8 39.57528 121.9158
"7791" 1558 38.02231 120.7843
"7792" 1558.2 35.63927 119.4043
"7793" 1558.4 32.98506 118.0513
"7794" 1558.6 31.06164 116.5229
"7795" 1558.8 28.45772 115.1787
"7796" 1559 25.85007 114.7664
"7797" 1559.2 24.34678 115.0525
"7798" 1559.4 24.13548 115.3956
"7799" 1559.6 24.43415 115.187
"7800" 1559.8 24.64259 114.5782
"7801" 1560 23.8819 113.2558
"7802" 1560.2 22.11125 110.8336
"7803" 1560.4 20.2298 108.9228
"7804" 1560.6 17.98206 106.9759
"7805" 1560.8 15.62472 105.2901
"7806" 1561 13.91683 103.5931
"7807" 1561.2 12.13929 101.1872
"7808" 1561.4 11.62876 99.4028
"7809" 1561.6 10.48344 97.74134
"7810" 1561.8 8.775485 96.74157
"7811" 1562 8.310116 96.75479
"7812" 1562.2 8.293742 96.77454
"7813" 1562.4 9.79498 96.65124
"7814" 1562.6 10.95803 94.95219
"7815" 1562.8 11.75152 91.24298
"7816" 1563 11.50871 89.05681
"7817" 1563.2 10.53063 86.79629
"7818" 1563.4 9.426062 85.0423
"7819" 1563.6 8.47486 84.2561
"7820" 1563.8 8.286423 84.26899
"7821" 1564 7.890587 84.42554
"7822" 1564.2 6.828716 84.7375
"7823" 1564.4 6.349588 85.66208
"7824" 1564.6 6.482653 85.83795
"7825" 1564.8 6.731709 85.88226
"7826" 1565 6.723815 85.87728
"7827" 1565.2 6.852819 86.02171
"7828" 1565.4 7.126459 86.50147
"7829" 1565.6 7.088243 88.11473
"7830" 1565.8 7.360093 91.23891
"7831" 1566 8.116271 94.67505
"7832" 1566.2 9.325311 97.45174
"7833" 1566.4 11.38953 99.63433
"7834" 1566.6 13.91012 101.6788
"7835" 1566.8 17.00837 104.264
"7836" 1567 19.36409 106.484
"7837" 1567.2 21.57243 108.1247
"7838" 1567.4 23.57404 110.4397
"7839" 1567.6 25.00868 114.1161
"7840" 1567.8 27.28284 116.6584
"7841" 1568 29.20617 118.146
"7842" 1568.2 32.00606 118.2723
"7843" 1568.4 36.07601 118.5213
"7844" 1568.6 40.1322 119.197
"7845" 1568.8 43.71696 120.5636
"7846" 1569 45.10996 121.8594
"7847" 1569.2 45.52596 123.3592
"7848" 1569.4 47.12935 125.3588
"7849" 1569.6 49.3555 126.1973
"7850" 1569.8 51.31866 125.7224
"7851" 1570 54.27496 124.3851
"7852" 1570.2 57.6093 122.5445
"7853" 1570.4 60.78948 121.3601
"7854" 1570.6 63.86854 121.2235
"7855" 1570.8 67.05408 121.5652
"7856" 1571 70.08754 121.9898
"7857" 1571.2 73.09202 121.5369
"7858" 1571.4 76.21635 120.6899
"7859" 1571.6 79.22002 119.3109
"7860" 1571.8 82.08533 117.7439
"7861" 1572 85.26393 117.5554
"7862" 1572.2 88.38032 117.8493
"7863" 1572.4 91.11936 117.7272
"7864" 1572.6 94.5628 117.137
"7865" 1572.8 98.22645 115.9227
"7866" 1573 100.3096 113.3622
"7867" 1573.2 101.2865 109.9594
"7868" 1573.4 101.3183 106.5506
"7869" 1573.6 101.5967 102.8965
"7870" 1573.8 102.3974 99.25031
"7871" 1574 104.438 96.56828
"7872" 1574.2 106.4573 93.9523
"7873" 1574.4 108.3472 90.70501
"7874" 1574.6 110.1732 87.21645
"7875" 1574.8 112.6338 83.99308
"7876" 1575 115.3655 81.18195
"7877" 1575.2 118.6443 79.10881
"7878" 1575.4 120.0864 78.47696
"7879" 1575.6 120.6504 78.11834
"7880" 1575.8 122.0726 76.09954
"7881" 1576 123.679 72.7393
"7882" 1576.2 125.1058 68.98346
"7883" 1576.4 125.5428 65.571
"7884" 1576.6 125.3785 61.82126
"7885" 1576.8 125.1886 58.38614
"7886" 1577 124.4288 54.7898
"7887" 1577.2 123.1997 51.49541
"7888" 1577.4 121.2771 48.22959
"7889" 1577.6 119.5926 44.16125
"7890" 1577.8 118.3264 40.48799
"7891" 1578 116.5653 36.76574
"7892" 1578.2 114.886 32.51091
"7893" 1578.4 113.6195 28.97254
"7894" 1578.6 111.9853 26.63336
"7895" 1578.8 111.3395 26.111
"7896" 1579 110.224 26.05245
"7897" 1579.2 107.4181 25.66659
"7898" 1579.4 104.3263 25.30842
"7899" 1579.6 101.1013 23.68058
"7900" 1579.8 99.13378 22.73895
"7901" 1580 98.3813 22.18806
"7902" 1580.2 98.33887 22.17064
"7903" 1580.4 98.37103 22.14634
"7904" 1580.6 98.50118 22.18571
"7905" 1580.8 98.40386 22.125
"7906" 1581 97.91387 21.32976
"7907" 1581.2 97.32666 19.38656
"7908" 1581.4 97.56671 17.45585
"7909" 1581.6 97.80615 16.42917
"7910" 1581.8 97.79367 16.45569
"7911" 1582 97.78137 16.59225
"7912" 1582.2 97.61473 16.84307
"7913" 1582.4 97.45735 16.95103
"7914" 1582.6 96.8359 16.65525
"7915" 1582.8 95.65971 16.27873
"7916" 1583 93.86206 15.48811
"7917" 1583.2 91.22419 14.46675
"7918" 1583.4 89.04335 13.02321
"7919" 1583.6 87.02793 10.86706
"7920" 1583.8 85.54494 9.701756
"7921" 1584 85.35452 9.507746
"7922" 1584.2 85.35668 9.492339
"7923" 1584.4 85.31257 9.386014
"7924" 1584.6 85.46741 9.36079
"7925" 1584.8 85.34265 8.573514
"7926" 1585 84.58893 6.074048
"7927" 1585.2 84.23192 5.512947
"7928" 1585.4 83.22252 5.705471
"7929" 1585.6 80.98686 5.287271
"7930" 1585.8 78.21702 4.442754
"7931" 1586 75.27201 3.573583
"7932" 1586.2 72.09746 3.186254
"7933" 1586.4 68.99084 2.583484
"7934" 1586.6 65.95015 2.302175
"7935" 1586.8 62.79968 1.412317
"7936" 1587 60.2541 0.3689495
"7937" 1587.2 59.39143 0.6581411
"7938" 1587.4 59.06186 0.8211106
"7939" 1587.6 57.37198 1.694574
"7940" 1587.8 53.98748 2.870688
"7941" 1588 50.35794 4.529671
"7942" 1588.2 46.56933 5.929083
"7943" 1588.4 42.741 6.585955
"7944" 1588.6 38.65568 6.890207
"7945" 1588.8 34.77724 7.622786
"7946" 1589 31.62936 8.233901
"7947" 1589.2 29.20195 9.804345
"7948" 1589.4 26.50687 12.65774
"7949" 1589.6 23.95067 15.42986
"7950" 1589.8 21.07344 18.2674
"7951" 1590 18.89026 21.379
"7952" 1590.2 16.43596 24.27442
"7953" 1590.4 13.74925 27.06805
"7954" 1590.6 11.04207 29.82992
"7955" 1590.8 7.965515 32.52303
"7956" 1591 6.07101 34.83653
"7957" 1591.2 5.788433 35.12982
"7958" 1591.4 5.847167 35.11396
"7959" 1591.6 5.709007 35.28706
"7960" 1591.8 5.571936 35.48123
"7961" 1592 5.636011 35.42027
"7962" 1592.2 5.760628 35.25904
"7963" 1592.4 5.913099 35.26311
"7964" 1592.6 5.934192 35.11767
"7965" 1592.8 5.621486 35.93344
"7966" 1593 4.918228 38.51224
"7967" 1593.2 3.927488 41.67658
"7968" 1593.4 3.147952 45.09242
"7969" 1593.6 3.192659 48.38571
"7970" 1593.8 2.915776 51.90508
"7971" 1594 2.48748 54.86356
"7972" 1594.2 2.064961 58.26151
"7973" 1594.4 1.659343 61.69912
"7974" 1594.6 1.337171 65.23707
"7975" 1594.8 2.044287 68.13053
"7976" 1595 3.033125 70.59988
"7977" 1595.2 3.361203 72.49192
"7978" 1595.4 3.347389 72.60891
"7979" 1595.6 3.28853 72.68253
"7980" 1595.8 3.341287 72.80288
"7981" 1596 3.205633 72.82635
"7982" 1596.2 3.223266 72.50272
"7983" 1596.4 3.171263 72.58462
"7984" 1596.6 3.159969 72.58909
"7985" 1596.8 3.133275 72.35743
"7986" 1597 3.172414 72.17865
"7987" 1597.2 3.090818 72.29125
"7988" 1597.4 3.06795 72.03564
"7989" 1597.6 2.899016 71.95343
"7990" 1597.8 3.039874 71.67664
"7991" 1598 2.915708 71.55755
"7992" 1598.2 3.064206 71.37365
"7993" 1598.4 3.046649 71.28655
"7994" 1598.6 3.150477 71.06078
"7995" 1598.8 3.11006 71.05578
"7996" 1599 3.200587 71.00835
"7997" 1599.2 3.189431 71.00314
"7998" 1599.4 3.213916 71.005
"7999" 1599.6 3.245558 71.00014
"8000" 1599.8 3.245558 71.00014
"8001" 1600 3.138956 71.05469
"8002" 1600.2 3.060661 71.13525
"8003" 1600.4 3.060661 71.15214
"8004" 1600.6 3.057299 71.16906
"8005" 1600.8 3.057299 71.16906
"8006" 1601 3.077293 71.15232
"8007" 1601.2 3.145486 71.22011
"8008" 1601.4 3.403561 71.09472
"8009" 1601.6 3.637294 71.12469
"8010" 1601.8 3.802014 71.36891
"8011" 1602 4.120194 72.20178
"8012" 1602.2 4.665574 72.43159
"8013" 1602.4 5.118558 72.5199
"8014" 1602.6 5.259934 72.42458
"8015" 1602.8 5.885291 72.34218
"8016" 1603 6.158356 72.23955
"8017" 1603.2 6.232292 72.03219
"8018" 1603.4 6.20545 72.02103
"8019" 1603.6 6.165776 71.98501
"8020" 1603.8 6.387059 71.9825
"8021" 1604 6.971209 71.51167
"8022" 1604.2 7.738643 71.12614
"8023" 1604.4 7.73245 71.05903
"8024" 1604.6 7.82239 70.99824
"8025" 1604.8 7.811435 71.13839
"8026" 1605 7.783 71.1495
"8027" 1605.2 7.916139 71.05608
"8028" 1605.4 8.140087 71.10752
"8029" 1605.6 8.228678 71.02477
"8030" 1605.8 8.554379 71.1275
"8031" 1606 9.515251 70.98156
"8032" 1606.2 11.22471 70.84136
"8033" 1606.4 13.13127 70.60349
"8034" 1606.6 15.79592 70.22729
"8035" 1606.8 18.06254 70.35841
"8036" 1607 19.05361 71.1006
"8037" 1607.2 19.06148 71.27136
"8038" 1607.4 19.08679 71.26872
"8039" 1607.6 19.1513 71.41436
"8040" 1607.8 19.14238 71.56822
"8041" 1608 19.39884 72.31069
"8042" 1608.2 19.98702 73.83336
"8043" 1608.4 20.73389 76.0677
"8044" 1608.6 21.53422 78.3501
"8045" 1608.8 22.70533 81.16245
"8046" 1609 23.69057 83.90193
"8047" 1609.2 24.01103 86.73922
"8048" 1609.4 24.57552 89.26115
"8049" 1609.6 24.41113 92.01441
"8050" 1609.8 23.58745 95.20816
"8051" 1610 22.42425 98.79211
"8052" 1610.2 20.78392 101.9469
"8053" 1610.4 18.86825 105.3296
"8054" 1610.6 17.74705 107.0891
"8055" 1610.8 17.16113 107.2282
"8056" 1611 18.20293 105.4738
"8057" 1611.2 17.79143 104.6982
"8058" 1611.4 15.8918 103.4243
"8059" 1611.6 13.12953 102.3174
"8060" 1611.8 12.71856 102.1194
"8061" 1612 13.27406 101.3786
"8062" 1612.2 12.6699 98.56703
"8063" 1612.4 11.6127 94.68973
"8064" 1612.6 10.22503 90.72845
"8065" 1612.8 8.093138 87.53242
"8066" 1613 5.409099 85.46109
"8067" 1613.2 2.945955 83.35653
"8068" 1613.4 2.568883 81.23579
"8069" 1613.6 2.51355 77.88173
"8070" 1613.8 2.688703 74.02555
"8071" 1614 2.688703 69.82708
"8072" 1614.2 1.946882 66.46747
"8073" 1614.4 0.6267741 64.1184
"8074" 1614.6 0.6060015 64.11854
"8075" 1614.8 1.561524 63.07762
"8076" 1615 2.381184 60.17373
"8077" 1615.2 3.480184 56.51015
"8078" 1615.4 3.267138 52.69185
"8079" 1615.6 2.345025 49.02766
"8080" 1615.8 1.340674 48.10961
"8081" 1616 1.295382 48.1226
"8082" 1616.2 2.217566 48.41628
"8083" 1616.4 3.535212 47.88586
"8084" 1616.6 5.8466 45.54334
"8085" 1616.8 8.362399 42.19796
"8086" 1617 9.493748 38.70805
"8087" 1617.2 9.981842 34.88382
"8088" 1617.4 10.41361 32.33395
"8089" 1617.6 10.08075 29.27008
"8090" 1617.8 9.594566 28.03005
"8091" 1618 9.42441 27.80616
"8092" 1618.2 9.582043 27.6274
"8093" 1618.4 10.38795 27.40822
"8094" 1618.6 11.87944 26.44856
"8095" 1618.8 13.49786 25.24775
"8096" 1619 16.15761 24.21472
"8097" 1619.2 18.61879 22.69231
"8098" 1619.4 20.50486 21.20618
"8099" 1619.6 21.95542 19.01788
"8100" 1619.8 22.62109 16.57056
"8101" 1620 22.5509 16.38897
"8102" 1620.2 22.65581 16.3378
"8103" 1620.4 22.76925 16.58843
"8104" 1620.6 23.50205 16.71584
"8105" 1620.8 24.43415 17.25152
"8106" 1621 26.17512 17.65466
"8107" 1621.2 28.53813 18.20609
"8108" 1621.4 31.03162 17.99301
"8109" 1621.6 32.32801 18.2395
"8110" 1621.8 32.6879 18.63583
"8111" 1622 33.4714 19.20437
"8112" 1622.2 34.93264 19.71508
"8113" 1622.4 36.07005 19.71956
"8114" 1622.6 38.16616 19.84657
"8115" 1622.8 40.16338 20.28636
"8116" 1623 40.96301 20.18082
"8117" 1623.2 41.22931 20.39724
"8118" 1623.4 42.37483 20.62019
"8119" 1623.6 44.61922 21.75661
"8120" 1623.8 46.5833 23.41758
"8121" 1624 48.32505 25.46997
"8122" 1624.2 50.75452 27.26056
"8123" 1624.4 52.48105 28.92482
"8124" 1624.6 53.66894 31.22085
"8125" 1624.8 55.05506 33.36494
"8126" 1625 55.76648 36.17059
"8127" 1625.2 55.54905 39.20675
"8128" 1625.4 55.77404 42.17611
"8129" 1625.6 55.37912 45.77372
"8130" 1625.8 54.34103 49.9892
"8131" 1626 53.38078 53.19813
"8132" 1626.2 51.90573 56.08244
"8133" 1626.4 49.63383 58.54379
"8134" 1626.6 47.17397 60.68894
"8135" 1626.8 44.68358 63.12752
"8136" 1627 41.67951 65.33816
"8137" 1627.2 38.5809 67.71772
"8138" 1627.4 35.21138 70.20798
"8139" 1627.6 32.28854 72.47729
"8140" 1627.8 28.77321 75.02478
"8141" 1628 25.8206 77.77282
"8142" 1628.2 22.98684 80.5062
"8143" 1628.4 19.65638 83.2202
"8144" 1628.6 17.1253 86.03913
"8145" 1628.8 15.50241 88.01849
"8146" 1629 14.56357 88.74543
"8147" 1629.2 13.51835 89.84262
"8148" 1629.4 12.17119 91.92865
"8149" 1629.6 11.25234 95.16963
"8150" 1629.8 11.73237 96.23486
"8151" 1630 11.90668 96.22511
"8152" 1630.2 11.90668 96.22511
"8153" 1630.4 12.0204 96.30479
"8154" 1630.6 12.18131 96.15158
"8155" 1630.8 12.24378 95.9185
"8156" 1631 12.253 95.91247
"8157" 1631.2 12.28672 95.88863
"8158" 1631.4 12.39519 95.76626
"8159" 1631.6 12.36435 95.80746
"8160" 1631.8 12.49953 95.87497
"8161" 1632 13.25244 95.89904
"8162" 1632.2 15.34125 96.2491
"8163" 1632.4 18.06254 97.05504
"8164" 1632.6 20.53176 97.64485
"8165" 1632.8 23.00449 98.31758
"8166" 1633 25.50322 99.37685
"8167" 1633.2 27.91463 100.4024
"8168" 1633.4 30.51577 101.971
"8169" 1633.6 32.26177 103.645
"8170" 1633.8 34.39081 106.0862
"8171" 1634 36.19472 109.0501
"8172" 1634.2 38.53743 111.8166
"8173" 1634.4 39.79481 113.8155
"8174" 1634.6 40.66537 115.6112
"8175" 1634.8 41.4184 118.0987
"8176" 1635 42.41598 120.3804
"8177" 1635.2 43.32125 121.9029
"8178" 1635.4 43.904 123.9897
"8179" 1635.6 44.10982 123.9564
"8180" 1635.8 44.11882 123.9735
"8181" 1636 44.44793 123.867
"8182" 1636.2 45.6038 123.3157
"8183" 1636.4 47.46356 122.8385
"8184" 1636.6 49.9887 122.3283
"8185" 1636.8 52.45557 121.9323
"8186" 1637 55.56807 121.5136
"8187" 1637.2 58.42301 121.2661
"8188" 1637.4 61.44722 121.6451
"8189" 1637.6 64.82301 122.2431
"8190" 1637.8 67.99507 123.2763
"8191" 1638 71.3433 123.7907
"8192" 1638.2 74.0371 122.4606
"8193" 1638.4 76.91301 120.9799
"8194" 1638.6 80.2346 119.1647
"8195" 1638.8 83.60202 117.2043
"8196" 1639 86.80108 115.2662
"8197" 1639.2 89.67948 113.9593
"8198" 1639.4 90.13889 112.49
"8199" 1639.6 90.27433 110.3128
"8200" 1639.8 91.19253 107.6629
"8201" 1640 92.16298 104.6319
"8202" 1640.2 92.92401 101.3724
"8203" 1640.4 94.20218 97.85706
"8204" 1640.6 94.85222 94.69646
"8205" 1640.8 94.88707 91.3874
"8206" 1641 95.02009 87.83431
"8207" 1641.2 96.10924 84.27363
"8208" 1641.4 98.32228 81.59446
"8209" 1641.6 101.0789 79.39759
"8210" 1641.8 104.4644 78.24041
"8211" 1642 108.1271 76.92561
"8212" 1642.2 111.8482 75.18833
"8213" 1642.4 115.6031 73.61055
"8214" 1642.6 119.14 72.16609
"8215" 1642.8 121.9494 70.95771
"8216" 1643 125.0979 70.32996
"8217" 1643.2 125.051 70.09646
"8218" 1643.4 125.009 69.88857
"8219" 1643.6 124.6754 68.53413
"8220" 1643.8 124.8509 65.29878
"8221" 1644 124.1313 62.16747
"8222" 1644.2 122.7022 58.83488
"8223" 1644.4 121.3601 55.37298
"8224" 1644.6 120.3516 51.9963
"8225" 1644.8 118.5989 48.77952
"8226" 1645 117.0645 45.38226
"8227" 1645.2 116.3146 41.53339
"8228" 1645.4 116.6413 38.15714
"8229" 1645.6 116.163 35.44789
"8230" 1645.8 114.4475 33.15576
"8231" 1646 112.1993 30.21887
"8232" 1646.2 109.4566 27.23613
"8233" 1646.4 106.6578 24.35641
"8234" 1646.6 103.947 21.93258
"8235" 1646.8 101.2368 20.4705
"8236" 1647 98.63565 18.70669
"8237" 1647.2 97.2974 16.26079
"8238" 1647.4 96.89115 13.55699
"8239" 1647.6 95.44054 11.0232
"8240" 1647.8 93.2187 9.574707
"8241" 1648 91.22495 9.68624
"8242" 1648.2 88.91006 9.912862
"8243" 1648.4 85.30121 9.912862
"8244" 1648.6 82.306 9.542192
"8245" 1648.8 80.18412 8.962442
"8246" 1649 79.13547 7.920055
"8247" 1649.2 79.13834 7.343342
"8248" 1649.4 79.01511 7.286544
"8249" 1649.6 79.01528 7.262711
"8250" 1649.8 79.01511 7.286544
"8251" 1650 78.95722 7.16477
"8252" 1650.2 78.8523 7.086617
"8253" 1650.4 78.88124 7.241106
"8254" 1650.6 78.86225 7.26019
"8255" 1650.8 78.65723 7.400467
"8256" 1651 78.14435 7.391184
"8257" 1651.2 76.95936 7.428051
"8258" 1651.4 76.42413 7.507443
"8259" 1651.6 75.99416 7.622786
"8260" 1651.8 73.7505 7.849408
"8261" 1652 70.87154 7.636279
"8262" 1652.2 67.8849 7.38521
"8263" 1652.4 64.97006 6.680037
"8264" 1652.6 62.54716 6.424016
"8265" 1652.8 59.84928 6.498049
"8266" 1653 56.73111 6.374376
"8267" 1653.2 54.00185 6.455028
"8268" 1653.4 51.07263 7.367132
"8269" 1653.6 48.80143 9.247702
"8270" 1653.8 46.22067 11.07016
"8271" 1654 43.40191 13.18541
"8272" 1654.2 40.45191 15.4145
"8273" 1654.4 38.00983 17.14841
"8274" 1654.6 35.12945 17.92257
"8275" 1654.8 31.74396 18.51221
"8276" 1655 28.39894 18.27903
"8277" 1655.2 24.67877 17.59416
"8278" 1655.4 22.66811 16.28615
"8279" 1655.6 22.45697 15.91042
"8280" 1655.8 22.5134 16.0335
"8281" 1656 22.63539 16.01358
"8282" 1656.2 23.07654 16.60867
"8283" 1656.4 23.00097 17.16477
"8284" 1656.6 23.0702 17.76939
"8285" 1656.8 22.04769 19.07677
"8286" 1657 21.05409 20.72099
"8287" 1657.2 19.3723 23.2202
"8288" 1657.4 17.5687 25.75588
"8289" 1657.6 15.34222 28.34668
"8290" 1657.8 13.17957 30.73465
"8291" 1658 10.93462 32.84138
"8292" 1658.2 9.929981 34.11449
"8293" 1658.4 9.440027 35.95965
"8294" 1658.6 8.818805 38.58476
"8295" 1658.8 8.044976 41.60639
"8296" 1659 7.187182 44.62643
"8297" 1659.2 6.085783 48.42007
"8298" 1659.4 5.289924 51.67997
"8299" 1659.6 4.792326 53.80599
"8300" 1659.8 4.637984 54.22649
"8301" 1660 4.722162 54.15614
"8302" 1660.2 4.784676 54.22008
"8303" 1660.4 4.847622 54.42008
"8304" 1660.6 4.783038 54.55299
"8305" 1660.8 4.912005 54.52445
"8306" 1661 4.934351 54.502
"8307" 1661.2 5.146637 54.51592
"8308" 1661.4 5.352082 54.54598
"8309" 1661.6 5.371463 54.52261
"8310" 1661.8 5.352915 54.36209
"8311" 1662 5.649418 54.03425
"8312" 1662.2 5.738372 53.97481
"8313" 1662.4 5.783493 53.93322
"8314" 1662.6 5.790219 53.91901
"8315" 1662.8 5.690887 54.03353
"8316" 1663 5.602847 53.88625
"8317" 1663.2 5.631177 53.89557
"8318" 1663.4 5.734043 53.77772
"8319" 1663.6 5.749975 53.59644
"8320" 1663.8 5.727739 53.59626
"8321" 1664 5.769112 53.59626
"8322" 1664.2 5.769112 53.59626
"8323" 1664.4 5.769112 53.59626
"8324" 1664.6 5.760714 53.58921
"8325" 1664.8 5.769112 53.59626
"8326" 1665 5.795441 53.53957
"8327" 1665.2 5.692499 53.61171
"8328" 1665.4 5.199506 53.17838
"8329" 1665.6 5.396372 53.3607
"8330" 1665.8 5.458285 53.50028
"8331" 1666 5.617208 53.72175
"8332" 1666.2 5.598794 53.75702
"8333" 1666.4 5.568538 53.76715
"8334" 1666.6 5.699344 54.01746
"8335" 1666.8 5.83856 54.26946
"8336" 1667 5.735262 54.72996
"8337" 1667.2 5.614451 54.87681
"8338" 1667.4 5.48093 55.035
"8339" 1667.6 5.278133 55.06113
"8340" 1667.8 5.23681 54.79874
"8341" 1668 4.963732 54.54108
"8342" 1668.2 4.90442 54.43804
"8343" 1668.4 4.667431 54.60612
"8344" 1668.6 4.362256 54.33964
"8345" 1668.8 4.137142 54.06044
"8346" 1669 4.299608 53.96932
"8347" 1669.2 3.924115 54.2536
"8348" 1669.4 3.851593 54.37157
"8349" 1669.6 3.261309 54.75666
"8350" 1669.8 3.07124 55.09635
"8351" 1670 2.858484 55.89096
"8352" 1670.2 2.434002 57.49865
"8353" 1670.4 2.26369 59.88452
"8354" 1670.6 2.066309 61.72169
"8355" 1670.8 2.453752 63.77424
"8356" 1671 3.370348 66.06214
"8357" 1671.2 4.56394 68.64297
"8358" 1671.4 5.044883 70.85207
"8359" 1671.6 5.023083 73.45136
"8360" 1671.8 4.594243 75.92764
"8361" 1672 3.796524 78.9401
"8362" 1672.2 3.57564 80.84994
"8363" 1672.4 3.970545 82.81941
"8364" 1672.6 4.978613 85.23215
"8365" 1672.8 6.162981 87.48083
"8366" 1673 8.28312 89.93112
"8367" 1673.2 10.59873 92.97128
"8368" 1673.4 12.38659 95.93342
"8369" 1673.6 14.39089 99.99077
"8370" 1673.8 16.43471 103.3123
"8371" 1674 18.46733 106.6154
"8372" 1674.2 20.34347 109.503
"8373" 1674.4 22.28553 112.3238
"8374" 1674.6 23.76238 114.4648
"8375" 1674.8 24.13899 115.5777
"8376" 1675 24.05064 115.5376
"8377" 1675.2 24.03207 115.5631
"8378" 1675.4 23.87612 115.5114
"8379" 1675.6 23.29001 114.2358
"8380" 1675.8 23.45101 113.5113
"8381" 1676 24.1596 112.8251
"8382" 1676.2 24.61085 111.8824
"8383" 1676.4 25.91671 110.549
"8384" 1676.6 28.04141 109.1071
"8385" 1676.8 30.24019 107.9973
"8386" 1677 33.48497 107.783
"8387" 1677.2 36.47953 107.3131
"8388" 1677.4 39.42243 107.6864
"8389" 1677.6 42.17179 108.9652
"8390" 1677.8 44.86014 111.3846
"8391" 1678 46.3981 114.0467
"8392" 1678.2 46.67437 116.2487
"8393" 1678.4 46.73326 118.8994
"8394" 1678.6 47.29254 120.7977
"8395" 1678.8 48.24658 123.0676
"8396" 1679 48.32569 125.2973
"8397" 1679.2 48.54787 125.6333
"8398" 1679.4 48.65283 125.3541
"8399" 1679.6 48.98997 124.67
"8400" 1679.8 49.56446 123.884
"8401" 1680 50.3854 122.9477
"8402" 1680.2 51.52992 121.3549
"8403" 1680.4 52.98037 119.6006
"8404" 1680.6 54.2291 117.6555
"8405" 1680.8 54.91256 115.7979
"8406" 1681 55.40469 113.0844
"8407" 1681.2 55.12792 111.0267
"8408" 1681.4 53.74829 109.5707
"8409" 1681.6 51.83052 108.8392
"8410" 1681.8 48.88705 108.134
"8411" 1682 45.85822 107.1903
"8412" 1682.2 42.73843 107.1266
"8413" 1682.4 41.68523 107.4904
"8414" 1682.6 41.22996 107.628
"8415" 1682.8 39.73195 107.421
"8416" 1683 37.65482 107.063
"8417" 1683.2 35.34375 105.9318
"8418" 1683.4 33.2982 104.7696
"8419" 1683.6 30.99916 104.0003
"8420" 1683.8 29.27232 103.2736
"8421" 1684 28.84616 102.9182
"8422" 1684.2 28.70934 102.2895
"8423" 1684.4 28.77914 102.2257
"8424" 1684.6 28.57646 102.0682
"8425" 1684.8 28.7273 102.1061
"8426" 1685 29.08792 101.1717
"8427" 1685.2 29.70313 99.4712
"8428" 1685.4 30.90677 97.80354
"8429" 1685.6 31.25983 97.41286
"8430" 1685.8 31.39362 97.3698
"8431" 1686 31.4666 97.26929
"8432" 1686.2 31.55543 97.34265
"8433" 1686.4 31.50569 97.30757
"8434" 1686.6 31.45244 97.41888
"8435" 1686.8 31.48657 97.31255
"8436" 1687 31.4011 97.3673
"8437" 1687.2 31.48375 97.26703
"8438" 1687.4 31.34516 97.31177
"8439" 1687.6 31.32173 97.13361
"8440" 1687.8 31.23778 97.20734
"8441" 1688 30.98575 97.11559
"8442" 1688.2 30.57299 97.00182
"8443" 1688.4 29.901 96.14369
"8444" 1688.6 28.65981 95.64115
"8445" 1688.8 27.32902 94.87729
"8446" 1689 25.35763 94.20393
"8447" 1689.2 23.06801 94.00581
"8448" 1689.4 21.35302 94.50574
"8449" 1689.6 19.9792 94.8053
"8450" 1689.8 19.20218 94.64569
"8451" 1690 18.01871 93.94839
"8452" 1690.2 15.96629 93.52147
"8453" 1690.4 13.76116 93.10715
"8454" 1690.6 12.46338 93.60667
"8455" 1690.8 12.11743 94.15586
"8456" 1691 11.90849 94.31172
"8457" 1691.2 11.90849 94.31172
"8458" 1691.4 11.92348 94.31828
"8459" 1691.6 11.90158 94.31605
"8460" 1691.8 11.79453 94.36272
"8461" 1692 11.93612 94.32646
"8462" 1692.2 11.91431 94.32418
"8463" 1692.4 11.93612 94.32646
"8464" 1692.6 11.93827 94.37232
"8465" 1692.8 12.15441 94.40797
"8466" 1693 12.47431 94.36445
"8467" 1693.2 12.9272 94.27626
"8468" 1693.4 13.14483 94.12174
"8469" 1693.6 13.14483 94.12174
"8470" 1693.8 13.33575 94.12769
"8471" 1694 13.56368 93.96412
"8472" 1694.2 13.77651 93.88731
"8473" 1694.4 13.87656 94.08418
"8474" 1694.6 13.95441 93.89142
"8475" 1694.8 13.9602 93.86628
"8476" 1695 13.94837 93.86432
"8477" 1695.2 14.01445 94.01353
"8478" 1695.4 14.01445 94.01353
"8479" 1695.6 13.81577 94.2496
"8480" 1695.8 13.79427 94.60968
"8481" 1696 13.78211 94.76837
"8482" 1696.2 13.15743 95.02737
"8483" 1696.4 12.5708 95.23812
"8484" 1696.6 11.68901 95.11218
"8485" 1696.8 11.33177 94.37851
"8486" 1697 10.9736 93.54917
"8487" 1697.2 10.32047 92.51383
"8488" 1697.4 9.057447 91.52211
"8489" 1697.6 7.975382 91.27191
"8490" 1697.8 7.856994 90.81728
"8491" 1698 7.957396 90.12681
"8492" 1698.2 8.195075 88.38955
"8493" 1698.4 8.65394 85.94075
"8494" 1698.6 8.615725 83.54098
"8495" 1698.8 7.517366 81.04659
"8496" 1699 6.251453 78.88233
"8497" 1699.2 5.133974 76.52228
"8498" 1699.4 4.193746 75.61143
"8499" 1699.6 3.602344 75.66958
"8500" 1699.8 3.549108 75.82071
"8501" 1700 3.562611 75.99381
"8502" 1700.2 3.7369 76.2673
"8503" 1700.4 3.977374 76.68049
"8504" 1700.6 4.00177 76.81005
"8505" 1700.8 3.977374 76.83457
"8506" 1701 4.163419 76.85269
"8507" 1701.2 4.23557 76.96876
"8508" 1701.4 4.308462 77.1217
"8509" 1701.6 4.277838 77.5726
"8510" 1701.8 3.786257 78.72003
"8511" 1702 3.670683 80.37473
"8512" 1702.2 4.185873 81.28876
"8513" 1702.4 4.69115 82.1077
"8514" 1702.6 4.764913 82.02989
"8515" 1702.8 5.135075 82.39046
"8516" 1703 5.878317 83.22352
"8517" 1703.2 7.384062 84.91933
"8518" 1703.4 8.922508 86.64358
"8519" 1703.6 10.36242 88.62832
"8520" 1703.8 11.87185 91.26968
"8521" 1704 13.23872 93.73426
"8522" 1704.2 14.10766 96.52574
"8523" 1704.4 14.50549 99.38198
"8524" 1704.6 14.94362 100.7971
"8525" 1704.8 15.52455 101.0026
"8526" 1705 16.49993 101.4085
"8527" 1705.2 18.2778 102.9758
"8528" 1705.4 19.9526 105.1231
"8529" 1705.6 21.12823 108.1953
"8530" 1705.8 21.64325 111.6834
"8531" 1706 21.58775 112.7895
"8532" 1706.2 21.57181 112.9533
"8533" 1706.4 21.3721 113.0068
"8534" 1706.6 20.9738 112.942
"8535" 1706.8 21.13137 112.768
"8536" 1707 21.09969 112.7339
"8537" 1707.2 21.28384 112.5557
"8538" 1707.4 22.11401 111.76
"8539" 1707.6 23.28168 111.9243
"8540" 1707.8 25.4202 112.4373
"8541" 1708 28.37951 113.8553
"8542" 1708.2 31.32718 115.4347
"8543" 1708.4 33.66335 117.6532
"8544" 1708.6 36.05122 119.1089
"8545" 1708.8 38.76919 120.0435
"8546" 1709 41.71165 121.2694
"8547" 1709.2 45.02153 122.1485
"8548" 1709.4 48.87499 122.8016
"8549" 1709.6 51.92016 123.06
"8550" 1709.8 54.91085 123.2222
"8551" 1710 57.62623 123.8472
"8552" 1710.2 60.15755 124.6513
"8553" 1710.4 62.14388 125.3955
"8554" 1710.6 63.6321 125.1711
"8555" 1710.8 66.14492 124.6145
"8556" 1711 69.54648 123.8407
"8557" 1711.2 72.78401 123.6378
"8558" 1711.4 76.41774 124.3474
"8559" 1711.6 80.01873 123.8658
"8560" 1711.8 82.55746 122.4361
"8561" 1712 84.70941 120.5983
"8562" 1712.2 87.91207 119.0829
"8563" 1712.4 89.61111 118.2508
"8564" 1712.6 90.89822 117.8086
"8565" 1712.8 94.20505 116.763
"8566" 1713 97.68395 115.7017
"8567" 1713.2 100.7893 114.0531
"8568" 1713.4 103.3393 112.2061
"8569" 1713.6 106.5358 110.7991
"8570" 1713.8 107.6727 110.6485
"8571" 1714 108.0104 110.9434
"8572" 1714.2 107.8782 111.2265
"8573" 1714.4 108.12 110.998
"8574" 1714.6 108.7634 110.5632
"8575" 1714.8 109.2644 109.9728
"8576" 1715 109.3879 110.0679
"8577" 1715.2 109.3614 108.7956
"8578" 1715.4 109.2503 104.3484
"8579" 1715.6 110.8033 105.0266
"8580" 1715.8 111.1167 103.9859
"8581" 1716 112.086 103.4392
"8582" 1716.2 113.656 102.5242
"8583" 1716.4 115.3318 100.6145
"8584" 1716.6 116.3093 98.3422
"8585" 1716.8 116.7959 97.10971
"8586" 1717 117.2014 95.42845
"8587" 1717.2 117.2255 93.29377
"8588" 1717.4 117.1088 91.29865
"8589" 1717.6 117.3394 89.64087
"8590" 1717.8 117.6466 89.3943
"8591" 1718 117.6316 89.39189
"8592" 1718.2 118.1828 89.3006
"8593" 1718.4 118.5734 88.77572
"8594" 1718.6 119.1924 87.51881
"8595" 1718.8 120.1878 85.55734
"8596" 1719 121.1397 83.12215
"8597" 1719.2 121.5356 80.4588
"8598" 1719.4 121.7993 77.89206
"8599" 1719.6 122.2328 75.09968
"8600" 1719.8 123.4163 72.48462
"8601" 1720 124.2455 70.39909
"8602" 1720.2 125.1377 67.72025
"8603" 1720.4 125.7829 65.3364
"8604" 1720.6 125.8263 62.4124
"8605" 1720.8 125.1252 59.44413
"8606" 1721 124.4253 56.85236
"8607" 1721.2 123.38 53.55541
"8608" 1721.4 122.4196 49.70381
"8609" 1721.6 121.7156 46.57684
"8610" 1721.8 120.8599 43.43703
"8611" 1722 119.3938 40.57336
"8612" 1722.2 117.6413 38.11636
"8613" 1722.4 116.2914 35.14723
"8614" 1722.6 115.7692 32.6261
"8615" 1722.8 114.8835 31.16199
"8616" 1723 114.6693 30.97462
"8617" 1723.2 114.4864 30.66832
"8618" 1723.4 114.3904 30.33628
"8619" 1723.6 113.3075 29.08567
"8620" 1723.8 111.3459 26.90089
"8621" 1724 109.2544 24.63638
"8622" 1724.2 107.3923 21.92945
"8623" 1724.4 105.1696 19.92765
"8624" 1724.6 102.6447 17.28322
"8625" 1724.8 100.7174 14.87469
"8626" 1725 100.5806 14.79006
"8627" 1725.2 100.6957 14.84788
"8628" 1725.4 100.6344 14.74584
"8629" 1725.6 100.5318 14.83264
"8630" 1725.8 100.2367 14.98149
"8631" 1726 99.90378 15.31744
"8632" 1726.2 99.08194 15.76393
"8633" 1726.4 97.80724 16.00969
"8634" 1726.6 95.90784 16.41146
"8635" 1726.8 93.82593 16.48644
"8636" 1727 93.12779 16.02508
"8637" 1727.2 93.05848 15.89982
"8638" 1727.4 93.05143 15.89705
"8639" 1727.6 93.19525 15.90023
"8640" 1727.8 93.19983 15.91891
"8641" 1728 93.05149 15.88876
"8642" 1728.2 93.02664 15.90596
"8643" 1728.4 93.00553 15.9125
"8644" 1728.6 93.00553 15.9125
"8645" 1728.8 93.06241 16.0254
"8646" 1729 92.73874 16.41213
"8647" 1729.2 91.53006 17.10378
"8648" 1729.4 90.06745 17.93348
"8649" 1729.6 88.27309 18.43125
"8650" 1729.8 86.33888 18.95063
"8651" 1730 85.08139 19.44413
"8652" 1730.2 85.11514 19.42758
"8653" 1730.4 85.17997 19.32085
"8654" 1730.6 84.9973 19.32889
"8655" 1730.8 85.13126 19.28811
"8656" 1731 84.94899 19.16766
"8657" 1731.2 85.00699 18.93846
"8658" 1731.4 85.05595 18.96015
"8659" 1731.6 85.05595 18.96015
"8660" 1731.8 85.05595 18.96015
"8661" 1732 84.99659 18.81751
"8662" 1732.2 84.84799 18.82186
"8663" 1732.4 84.9332 18.91811
"8664" 1732.6 84.79157 18.87855
"8665" 1732.8 84.75696 18.90802
"8666" 1733 84.76827 18.89715
"8667" 1733.2 84.74965 18.87499
"8668" 1733.4 84.75396 18.88989
"8669" 1733.6 84.83883 18.93245
"8670" 1733.8 84.68831 19.26401
"8671" 1734 83.95564 19.28811
"8672" 1734.2 82.36578 19.27702
"8673" 1734.4 80.76561 19.06268
"8674" 1734.6 79.05599 18.52355
"8675" 1734.8 78.61947 18.19455
"8676" 1735 78.56594 18.21439
"8677" 1735.2 78.55469 18.08227
"8678" 1735.4 78.41019 18.02355
"8679" 1735.6 78.41686 17.99823
"8680" 1735.8 78.29623 18.11515
"8681" 1736 78.01044 18.41257
"8682" 1736.2 77.10521 18.78383
"8683" 1736.4 76.24108 19.5121
"8684" 1736.6 74.69057 20.38494
"8685" 1736.8 72.51883 21.46339
"8686" 1737 70.31535 22.14997
"8687" 1737.2 67.90158 22.77623
"8688" 1737.4 65.13822 22.77782
"8689" 1737.6 62.51784 22.68778
"8690" 1737.8 59.8739 21.98877
"8691" 1738 57.76328 20.63337
"8692" 1738.2 57.27454 20.16166
"8693" 1738.4 57.27454 20.16166
"8694" 1738.6 57.27454 20.16166
"8695" 1738.8 57.15937 20.0928
"8696" 1739 57.10714 20.14965
"8697" 1739.2 57.0862 20.14619
"8698" 1739.4 57.0862 20.14619
"8699" 1739.6 57.01918 20.02355
"8700" 1739.8 56.89165 20.0201
"8701" 1740 57.0424 20.02351
"8702" 1740.2 57.49924 19.88143
"8703" 1740.4 57.73281 19.86768
"8704" 1740.6 57.95968 19.33483
"8705" 1740.8 58.19569 19.34259
"8706" 1741 58.61288 19.17039
"8707" 1741.2 58.64514 19.21
"8708" 1741.4 58.95657 19.30599
"8709" 1741.6 59.00114 19.35848
"8710" 1741.8 59.09552 19.27606
"8711" 1742 59.23198 19.38328
"8712" 1742.2 59.2403 19.39386
"8713" 1742.4 59.26028 19.29099
"8714" 1742.6 59.24148 19.26401
"8715" 1742.8 59.31708 19.30558
"8716" 1743 60.63559 19.48563
"8717" 1743.2 62.18143 19.96834
"8718" 1743.4 64.41724 20.56398
"8719" 1743.6 66.77131 21.09764
"8720" 1743.8 67.97532 21.59565
"8721" 1744 68.3016 21.64569
"8722" 1744.2 68.40449 21.72107
"8723" 1744.4 68.30694 21.61841
"8724" 1744.6 68.40066 21.58281
"8725" 1744.8 68.27641 21.24251
"8726" 1745 68.60344 21.0288
"8727" 1745.2 68.73508 20.79072
"8728" 1745.4 69.64944 20.33198
"8729" 1745.6 70.68337 20.05382
"8730" 1745.8 72.1628 19.50392
"8731" 1746 74.11756 19.31744
"8732" 1746.2 76.62468 19.18138
"8733" 1746.4 79.25313 19.4448
"8734" 1746.6 81.91228 19.82648
"8735" 1746.8 84.51146 19.84657
"8736" 1747 86.81185 19.5137
"8737" 1747.2 89.13262 19.54159
"8738" 1747.4 91.49324 19.91668
"8739" 1747.6 94.02216 19.63478
"8740" 1747.8 97.24932 19.2422
"8741" 1748 100.7571 19.17794
"8742" 1748.2 104.2306 18.82674
"8743" 1748.4 105.2177 18.76305
"8744" 1748.6 104.8934 19.59931
"8745" 1748.8 106.1995 21.6802
"8746" 1749 107.8597 24.44212
"8747" 1749.2 109.9334 27.52368
"8748" 1749.4 112.2743 30.88697
"8749" 1749.6 114.7138 33.96492
"8750" 1749.8 117.6738 36.49504
"8751" 1750 120.4369 39.26719
"8752" 1750.2 121.2585 41.97548
"8753" 1750.4 121.5018 45.64229
"8754" 1750.6 122.0562 49.61722
"8755" 1750.8 123.5899 53.6724
"8756" 1751 125.2228 57.77608
"8757" 1751.2 125.0944 59.12028
"8758" 1751.4 124.6705 62.35908
"8759" 1751.6 124.4854 66.55542
"8760" 1751.8 124.9606 70.78754
"8761" 1752 125.101 72.80201
"8762" 1752.2 124.1966 73.61091
"8763" 1752.4 122.7491 76.73828
"8764" 1752.6 121.5763 80.7247
"8765" 1752.8 121.1273 84.21543
"8766" 1753 119.6904 85.87888
"8767" 1753.2 118.1971 89.68883
"8768" 1753.4 116.7337 93.78433
"8769" 1753.6 115.8515 97.8297
"8770" 1753.8 115.2973 99.81439
"8771" 1754 114.7419 101.7068
"8772" 1754.2 114.4586 102.9891
"8773" 1754.4 114.7841 102.632
"8774" 1754.6 115.3774 102.2132
"8775" 1754.8 115.5614 101.3357
"8776" 1755 115.8313 100.893
"8777" 1755.2 116.3388 100.4204
"8778" 1755.4 116.5934 98.21662
"8779" 1755.6 117.3855 97.33308
"8780" 1755.8 118.4449 95.32681
"8781" 1756 119.5277 92.58086
"8782" 1756.2 120.145 89.7486
"8783" 1756.4 120.4592 86.08035
"8784" 1756.6 121.0183 82.28839
"8785" 1756.8 121.6739 78.49934
"8786" 1757 122.1334 75.13152
"8787" 1757.2 123.0273 71.30307
"8788" 1757.4 124.6348 67.40413
"8789" 1757.6 126.1383 64.30217
"8790" 1757.8 125.4232 62.24784
"8791" 1758 124.7429 58.6639
"8792" 1758.2 124.3034 54.98704
"8793" 1758.4 123.7495 51.09125
"8794" 1758.6 122.6078 47.26667
"8795" 1758.8 121.4458 43.47339
"8796" 1759 120.1971 39.35891
"8797" 1759.2 119.107 36.10301
"8798" 1759.4 116.9412 33.12834
"8799" 1759.6 114.3653 29.95767
"8800" 1759.8 112.3337 26.46139
"8801" 1760 110.4859 22.97947
"8802" 1760.2 108.1627 20.94208
"8803" 1760.4 105.015 18.16708
"8804" 1760.6 102.2218 15.25798
"8805" 1760.8 99.56063 12.24671
"8806" 1761 99.23704 12.20775
"8807" 1761.2 98.1391 12.46193
"8808" 1761.4 94.72514 11.87998
"8809" 1761.6 91.49324 11.13771
"8810" 1761.8 88.53685 9.005536
"8811" 1762 85.93168 6.453692
"8812" 1762.2 83.96491 4.793967
"8813" 1762.4 81.67788 4.603883
"8814" 1762.6 78.03136 3.843411
"8815" 1762.8 74.32269 2.649503
"8816" 1763 70.8893 0.9433962
"8817" 1763.2 68.44771 0.8626564
"8818" 1763.4 64.77455 1.000081
"8819" 1763.6 61.01713 1.200368
"8820" 1763.8 56.98019 1.349182
"8821" 1764 53.29918 0.8451421
"8822" 1764.2 51.11781 0.9318302
"8823" 1764.4 47.83839 2.335403
"8824" 1764.6 44.44912 3.947704
"8825" 1764.8 40.50522 4.995933
"8826" 1765 36.30055 6.092251
"8827" 1765.2 32.70002 7.18426
"8828" 1765.4 29.2577 9.140056
"8829" 1765.6 25.91405 10.86706
"8830" 1765.8 23.73596 12.50994
"8831" 1766 21.29578 14.99692
"8832" 1766.2 18.71772 17.70727
"8833" 1766.4 15.65735 20.49482
"8834" 1766.6 12.75822 23.05669
"8835" 1766.8 9.972937 25.15015
"8836" 1767 10.04124 25.136
"8837" 1767.2 9.946268 24.83506
"8838" 1767.4 9.917476 24.85449
"8839" 1767.6 10.13462 24.75687
"8840" 1767.8 10.27501 24.60752
"8841" 1768 10.82372 24.0562
"8842" 1768.2 12.2029 22.40809
"8843" 1768.4 12.41653 22.26292
"8844" 1768.6 13.86624 20.45626
"8845" 1768.8 16.0009 18.02752
"8846" 1769 16.91205 16.99029
"8847" 1769.2 19.38185 15.64321
"8848" 1769.4 18.99971 15.12006
"8849" 1769.6 18.96819 14.83874
"8850" 1769.8 19.24148 14.32192
"8851" 1770 19.37805 14.28097
"8852" 1770.2 19.37805 14.28097
"8853" 1770.4 19.73616 13.89169
"8854" 1770.6 19.88053 13.6721
"8855" 1770.8 21.00333 12.72281
"8856" 1771 22.03561 12.20097
"8857" 1771.2 23.93867 11.29695
"8858" 1771.4 26.05044 10.00723
"8859" 1771.6 27.34454 8.824446
"8860" 1771.8 27.58206 8.201774
"8861" 1772 27.93941 8.004465
"8862" 1772.2 28.70851 7.256749
"8863" 1772.4 30.3588 7.751055
"8864" 1772.6 31.16055 6.97157
"8865" 1772.8 31.37897 6.498491
"8866" 1773 31.14306 6.643142
"8867" 1773.2 31.7382 6.286908
"8868" 1773.4 32.28964 5.892916
"8869" 1773.6 32.49796 5.905228
"8870" 1773.8 32.53925 5.764173
"8871" 1774 32.6879 5.714389
"8872" 1774.2 32.6879 5.714389
"8873" 1774.4 32.94115 5.693184
"8874" 1774.6 33.06778 5.332709
"8875" 1774.8 33.23456 5.551477
"8876" 1775 32.90219 5.503976
"8877" 1775.2 32.6879 5.714389
"8878" 1775.4 31.48982 8.719589
"8879" 1775.6 30.42413 9.737601
"8880" 1775.8 30.15059 10.82025
"8881" 1776 29.06022 12.16339
"8882" 1776.2 27.90142 13.28205
"8883" 1776.4 26.40197 14.25897
"8884" 1776.6 25.12868 14.55277
"8885" 1776.8 23.93867 15.21821
"8886" 1777 21.86864 16.18121
"8887" 1777.2 19.90299 16.70193
"8888" 1777.4 18.24385 17.46404
"8889" 1777.6 16.37266 18.66985
"8890" 1777.8 15.29978 19.3334
"8891" 1778 14.81488 19.4392
"8892" 1778.2 14.64362 19.26401
"8893" 1778.4 14.32706 19.39123
"8894" 1778.6 14.26374 19.45485
"8895" 1778.8 14.0738 19.83653
"8896" 1779 13.88386 19.83653
"8897" 1779.2 12.34173 24.01682
"8898" 1779.4 12.38545 26.02821
"8899" 1779.6 11.80297 28.19106
"8900" 1779.8 11.08904 30.93976
"8901" 1780 10.21712 33.4334
"8902" 1780.2 9.489052 35.0708
"8903" 1780.4 8.268555 37.02945
"8904" 1780.6 6.982721 38.62488
"8905" 1780.8 5.043204 40.28283
"8906" 1781 3.459746 42.52
"8907" 1781.2 2.01359 45.09869
"8908" 1781.4 1.909747 47.36515
"8909" 1781.6 2.571898 50.4769
"8910" 1781.8 2.86736 54.18767
"8911" 1782 2.853546 57.79281
"8912" 1782.2 2.104209 61.4055
"8913" 1782.4 0.9433403 64.78988
"8914" 1782.6 0.5401181 67.48284
"8915" 1782.8 0.6268459 69.88326
"8916" 1783 1.582713 72.80993
"8917" 1783.2 3.036195 75.954
"8918" 1783.4 3.963993 79.7962
"8919" 1783.6 4.631086 83.87687
"8920" 1783.8 4.882831 87.86734
"8921" 1784 4.432604 91.03387
"8922" 1784.2 4.766757 91.40141
"8923" 1784.4 5.982003 92.23518
"8924" 1784.6 8.321344 94.72106
"8925" 1784.8 11.01933 97.31899
"8926" 1785 13.78012 100.2666
"8927" 1785.2 15.79992 103.3942
"8928" 1785.4 17.50549 107.0054
"8929" 1785.6 18.29833 109.3009
"8930" 1785.8 18.81563 109.789
"8931" 1786 21.16805 111.5509
"8932" 1786.2 24.10459 113.3875
"8933" 1786.4 28.16831 114.997
"8934" 1786.6 31.69651 117.3711
"8935" 1786.8 34.83846 119.9643
"8936" 1787 37.78749 122.3203
"8937" 1787.2 39.04433 123.9297
"8938" 1787.4 39.29986 124.5869
"8939" 1787.6 39.14585 124.6839
"8940" 1787.8 38.74998 124.72
"8941" 1788 38.05273 124.5102
"8942" 1788.2 37.60875 124.346
"8943" 1788.4 37.83255 124.5312
"8944" 1788.6 38.11317 124.6853
"8945" 1788.8 38.08896 124.6189
"8946" 1789 38.08896 124.6189
"8947" 1789.2 38.06263 124.6604
"8948" 1789.4 37.7223 124.4147
"8949" 1789.6 37.6489 124.5282
"8950" 1789.8 37.37177 124.4659
"8951" 1790 36.79209 124.1024
"8952" 1790.2 34.81659 120.6944
"8953" 1790.4 33.33077 119.5026
"8954" 1790.6 33.00447 119.5534
"8955" 1790.8 31.47088 119.5326
"8956" 1791 29.38488 118.4133
"8957" 1791.2 27.40695 117.4682
"8958" 1791.4 25.20552 115.9259
"8959" 1791.6 22.82022 114.8932
"8960" 1791.8 22.08078 114.5245
"8961" 1792 22.17382 114.7413
"8962" 1792.2 21.76542 114.4193
"8963" 1792.4 21.5011 114.1212
"8964" 1792.6 20.89842 112.8352
"8965" 1792.8 19.98996 110.9046
"8966" 1793 18.34352 108.6905
"8967" 1793.2 16.85839 108.0549
"8968" 1793.4 16.63144 108.1032
"8969" 1793.6 16.72618 108.0317
"8970" 1793.8 16.53679 106.6967
"8971" 1794 15.73819 104.6405
"8972" 1794.2 14.17967 102.1666
"8973" 1794.4 12.12459 99.68573
"8974" 1794.6 9.830106 98.16848
"8975" 1794.8 8.210294 97.71679
"8976" 1795 8.248986 97.72033
"8977" 1795.2 9.291988 97.44132
"8978" 1795.4 9.967653 96.1273
"8979" 1795.6 10.24245 93.54972
"8980" 1795.8 9.818457 90.99872
"8981" 1796 8.684264 88.85234
"8982" 1796.2 6.841759 87.81507
"8983" 1796.4 4.551248 87.88923
"8984" 1796.6 5.496526 88.16718
"8985" 1796.8 6.527091 87.13478
"8986" 1797 6.635977 83.99255
"8987" 1797.2 6.70776 80.18004
"8988" 1797.4 5.923663 77.30703
"8989" 1797.6 4.212899 75.58256
"8990" 1797.8 3.064334 75.22951
"8991" 1798 3.006423 75.25842
"8992" 1798.2 3.133972 75.14327
"8993" 1798.4 3.257236 74.08522
"8994" 1798.6 3.6092 72.18782
"8995" 1798.8 3.515893 69.79354
"8996" 1799 2.78793 67.91078
"8997" 1799.2 1.633639 66.7385
"8998" 1799.4 1.290337 66.6903
"8999" 1799.6 1.269426 66.70781
"9000" 1799.8 1.452954 66.72936
"9001" 1800 2.135809 66.42597
