# Supplementary material for: Adaptive switch to sexually dimorphic movements by partner-seeking termites
Source: Sci Adv. 2019 Jun 19;5(6):eaau6108. doi: 10.1126/sciadv.aau6108 (PMC6584256; doi:10.1126/sciadv.aau6108)
Supplement: Data file S1 [file aau6108_Data_file_S1.zip › Dataset/RsExperiments/170601_168_M_1_tandem-position_set2_5FPS.txt]

"time" "x" "y"
"1" 0 23.2446821546016 90.9199341982024
"2" 0.2 22.9489675856784 91.7627690433241
"3" 0.4 22.6364676291421 92.9523437935865
"4" 0.6 22.3864185869002 94.0088907951793
"5" 0.8 22.0370528143973 95.1582562761135
"6" 1 21.4843993288734 96.2304649533982
"7" 1.2 21.1508438050051 96.9951528194418
"8" 1.4 20.7930542060154 97.9832302862994
"9" 1.6 20.7794514030829 98.5351345986578
"10" 1.8 20.8427812238405 98.6868615746685
"11" 2 20.6871818324632 99.2118518572602
"12" 2.2 20.7440835012093 99.5595427317131
"13" 2.4 20.8656078269701 99.6795342633196
"14" 2.6 21.0820956714592 100.049882603773
"15" 2.8 21.3093142074826 100.121043839485
"16" 3 21.7135622165959 100.610500699209
"17" 3.2 22.057924521158 100.550078112309
"18" 3.4 22.38151390567 100.671149120216
"19" 3.6 22.5321169877026 100.459698309557
"20" 3.8 22.8209793936415 100.12138086087
"21" 4 23.3159066516103 99.9070041315558
"22" 4.2 23.7786638142553 99.9927874985464
"23" 4.4 23.9794573501905 99.790094222233
"24" 4.6 23.7481813069164 99.4770168511676
"25" 4.8 23.9311662234093 98.9880288750424
"26" 5 23.9285320910978 98.5728380874868
"27" 5.2 23.8590239982683 98.4403365675858
"28" 5.4 23.622387549351 98.4828307115352
"29" 5.6 23.4013432856894 98.1786897211274
"30" 5.8 23.369231926988 98.0500885379703
"31" 6 23.1931306431065 97.9432060202666
"32" 6.2 23.0351877768272 98.2758421712941
"33" 6.4 23.0561001019798 98.3257955967602
"34" 6.6 23.0553249596957 98.1841450065568
"35" 6.8 23.1315593821822 98.2093230173407
"36" 7 23.1958129780456 98.5143609652396
"37" 7.2 22.9680713560903 98.4758702521856
"38" 7.4 23.1096345400869 98.6759227279501
"39" 7.6 23.408690755254 98.7382703937507
"40" 7.8 23.4853732989531 98.836019883893
"41" 8 23.3502012915098 99.0066446871769
"42" 8.2 23.6456719375098 98.7926224922695
"43" 8.4 23.6868774704807 98.9422391686668
"44" 8.6 23.8874048651819 98.7440511169045
"45" 8.8 23.789464480577 98.8521273005835
"46" 9 23.9084833907744 99.0011185320695
"47" 9.2 23.9080365544223 99.1121545739781
"48" 9.4 23.9047523673972 99.255892622762
"49" 9.6 23.9214060362054 99.2333085177274
"50" 9.8 24.062723701354 99.1288824050022
"51" 10 24.2614635683464 99.3721933283572
"52" 10.2 24.4746309514984 99.5009224147466
"53" 10.4 24.4149094563384 99.5314652608644
"54" 10.6 24.2948643352783 99.4007406088523
"55" 10.8 24.5282685012134 99.473087893056
"56" 11 24.6547987547157 99.5015822398761
"57" 11.2 25.0317770337439 99.4211732530692
"58" 11.4 24.886375379896 99.284226962989
"59" 11.6 24.7794544504766 99.1673866651757
"60" 11.8 24.9300843797153 99.1404283651189
"61" 12 24.8282326385571 99.0146889027184
"62" 12.2 25.2215992831749 98.9330164665261
"63" 12.4 25.2439917075529 98.8767268153235
"64" 12.6 25.7479990470368 98.6922267982803
"65" 12.8 25.8630706185329 98.3676475569705
"66" 13 25.8500708567171 97.997093814598
"67" 13.2 26.3483163706629 97.4709862290754
"68" 13.4 26.7709345437625 96.8224243302714
"69" 13.6 27.2676927500866 96.313420247847
"70" 13.8 27.438435443271 95.8750159067211
"71" 14 27.4675028562272 95.6121443279052
"72" 14.2 27.6595651461521 95.4921149071514
"73" 14.4 27.6717996304842 95.4775448257642
"74" 14.6 28.0211166977745 95.4000517288929
"75" 14.8 28.2997467751438 95.1969772820204
"76" 15 28.2524834154239 95.1124346540819
"77" 15.2 28.0199094126006 94.9040004570654
"78" 15.4 28.2359551288407 94.7268724452562
"79" 15.6 28.2429424990963 94.662123367351
"80" 15.8 28.2019865917283 94.5613610640287
"81" 16 28.2364906681335 94.580080299646
"82" 16.2 28.3025079523996 94.4942198927362
"83" 16.4 28.4960674121191 94.3016203774055
"84" 16.6 28.7441844317187 94.0822549441601
"85" 16.8 28.8493856277478 93.9806754380579
"86" 17 28.9004323918985 93.849005969869
"87" 17.2 28.9985800966705 93.7098033172323
"88" 17.4 28.9474474867676 93.6113576147673
"89" 17.6 28.9517099597754 93.6588721543473
"90" 17.8 29.1084149008619 93.5693622572574
"91" 18 29.2173308548617 93.4566149071346
"92" 18.2 29.0909539885737 93.370167244361
"93" 18.4 29.0348876157723 93.357802144694
"94" 18.6 28.9810184631157 93.2534442480804
"95" 18.8 28.9120432840459 93.2002188305491
"96" 19 28.7916159585387 93.2536803965622
"97" 19.2 28.9402096081219 93.1790410251375
"98" 19.4 28.9307894203208 93.1918094207774
"99" 19.6 28.947719917858 93.2093301933292
"100" 19.8 28.9204605647397 93.1266176036539
"101" 20 28.9898754710421 93.0755049998311
"102" 20.2 29.0146784210153 92.9999985895548
"103" 20.4 29.1047488497631 92.9518624621671
"104" 20.6 29.0816809076639 92.7709375790502
"105" 20.8 28.9932953474725 92.8288974737501
"106" 21 29.2910840295421 92.6844344906421
"107" 21.2 29.3542424854268 92.7215438500552
"108" 21.4 29.648189768312 92.8698015265588
"109" 21.6 29.7643895261537 93.0138406868794
"110" 21.8 30.0984770957438 93.3235231645541
"111" 22 29.8633792130745 93.1295452888917
"112" 22.2 29.9634990116421 92.9749869100449
"113" 22.4 29.8693451512499 92.8628263322646
"114" 22.6 29.5904270412798 92.8127836925942
"115" 22.8 29.5479521071539 92.7760204111771
"116" 23 29.6610901296109 92.7836102284512
"117" 23.2 29.622577132235 92.7967937028298
"118" 23.4 29.5261032811317 92.8205392052334
"119" 23.6 29.2747743122572 92.8961597735023
"120" 23.8 29.1248285649569 93.1148506283698
"121" 24 29.1858364952775 93.1665843533567
"122" 24.2 29.2324458321 93.253440843199
"123" 24.4 29.121170159299 93.3287482982071
"124" 24.6 29.2434148716513 93.2833292489279
"125" 24.8 29.183114486249 93.5137431055291
"126" 25 29.1394013545069 93.8170860106931
"127" 25.2 29.3865044106008 94.0554478894227
"128" 25.4 29.382187266973 94.0790502668727
"129" 25.6 29.535480261724 94.0807630031001
"130" 25.8 29.8305957675364 94.4362367365809
"131" 26 30.0046025017068 94.687426284213
"132" 26.2 30.0982729455589 94.8049667787661
"133" 26.4 30.1687745268773 95.0097154885232
"134" 26.6 30.2143230943631 95.0635277736559
"135" 26.8 30.1761341311358 95.0651327763227
"136" 27 30.2375776995981 95.1025530163306
"137" 27.2 30.259339137208 95.0947954989167
"138" 27.4 30.3801397119833 95.0839380684883
"139" 27.6 30.3006027148167 95.0397643699406
"140" 27.8 30.3991462926281 95.0711996970242
"141" 28 30.5777577653391 95.2827701463989
"142" 28.2 30.7149506314917 95.4075588582665
"143" 28.4 31.0269836349734 95.5768952645946
"144" 28.6 31.1051068426281 95.4193968802139
"145" 28.8 31.32595397174 95.5879376725962
"146" 29 31.6026702257123 95.9078489812777
"147" 29.2 31.7593066525449 96.1051461919204
"148" 29.4 32.2339656581164 96.7087668664365
"149" 29.6 32.6669178894464 97.3814548078497
"150" 29.8 33.1224056026376 98.3334666515548
"151" 30 33.6193512392405 99.3097758846823
"152" 30.2 33.643779606772 100.373050449148
"153" 30.4 33.5244468877792 101.57705445448
"154" 30.6 33.2386011836773 102.435254335364
"155" 30.8 32.7681583325874 103.459309397839
"156" 31 32.2562567188647 104.281547845828
"157" 31.2 31.8360593826687 104.824805758542
"158" 31.4 31.2208275065038 105.483356291838
"159" 31.6 30.3455730772905 105.919338141022
"160" 31.8 29.0747356431863 106.361541405802
"161" 32 28.2882768446398 106.701070513144
"162" 32.2 27.0927113450922 106.660958931592
"163" 32.4 25.8208287350891 106.29505234321
"164" 32.6 24.614021931284 105.537561629621
"165" 32.8 23.8567524056712 104.519211187627
"166" 33 23.4209166395292 103.442211113542
"167" 33.2 23.6018919640669 101.990375058848
"168" 33.4 24.2299887470098 100.308736259672
"169" 33.6 25.5086583421545 98.6482104648372
"170" 33.8 26.4238970459553 97.7555104155714
"171" 34 28.0898193862953 96.875172581755
"172" 34.2 29.758513603453 96.4366389724052
"173" 34.4 31.1705450126348 96.2889882368359
"174" 34.6 32.8676124406831 96.7784421076441
"175" 34.8 34.3033089423322 97.4793345699909
"176" 35 35.5137554295878 98.5467083956704
"177" 35.2 36.162206146602 99.4052877510152
"178" 35.4 36.6579779128283 100.085779884959
"179" 35.6 37.0841417607498 100.536396305703
"180" 35.8 37.6964712269746 101.129093615819
"181" 36 38.9189368850552 102.068731387826
"182" 36.2 39.99765863332 102.577646126022
"183" 36.4 41.2791183654255 102.784672042145
"184" 36.6 42.2205400625019 102.863262535123
"185" 36.8 43.3845294141948 102.779140556187
"186" 37 43.9956007568602 102.704694987566
"187" 37.2 44.9250086645031 102.470380734841
"188" 37.4 45.9507849679226 101.897644492435
"189" 37.6 46.7625510637896 101.3648675621
"190" 37.8 47.6210999170943 100.520014995614
"191" 38 48.2903613475213 100.022605344173
"192" 38.2 49.0359322027755 99.1734361812755
"193" 38.4 49.5153745060061 98.426533699225
"194" 38.6 50.1720747946969 97.8363619970218
"195" 38.8 51.0139235767724 97.1486289492015
"196" 39 51.782666120731 96.483624613115
"197" 39.2 52.857077457908 95.938383464555
"198" 39.4 54.1599007031371 95.7245375662686
"199" 39.6 55.6081790398437 95.5590578377497
"200" 39.8 56.8344007565892 95.690706496679
"201" 40 58.5230131861973 96.0964871767675
"202" 40.2 59.7073065715099 96.476618762552
"203" 40.4 61.0408281231733 97.2313514461018
"204" 40.6 62.1158632398468 98.1658592972128
"205" 40.8 63.1917134677479 98.9662634958914
"206" 41 64.0309686944844 99.8134282279263
"207" 41.2 64.7512416932475 100.732359028328
"208" 41.4 65.0507000243496 101.572075778001
"209" 41.6 65.4532860067622 102.634029692394
"210" 41.8 65.3912601369539 102.615536598485
"211" 42 65.6139809212248 103.050596857768
"212" 42.2 65.433787443073 103.114796435904
"213" 42.4 65.4139419531705 103.455298832567
"214" 42.6 65.2464928510209 104.287378122207
"215" 42.8 64.5591442982407 105.040977591059
"216" 43 63.9176778319927 105.396356685115
"217" 43.2 62.8155810105566 105.507149474512
"218" 43.4 62.3890490479279 105.412856830928
"219" 43.6 61.158956308879 105.291386830086
"220" 43.8 60.430527003693 104.960837104047
"221" 44 59.6309777037306 104.708477631699
"222" 44.2 58.7503429875842 104.04800733898
"223" 44.4 57.863080640693 103.177690634817
"224" 44.6 57.5044448709001 102.659737155923
"225" 44.8 57.0961990259733 101.834571966514
"226" 45 56.6355682013983 100.905491157103
"227" 45.2 56.4770234839959 100.152180643724
"228" 45.4 56.5757272821621 99.3375295348801
"229" 45.6 57.1503097794898 98.0323584652917
"230" 45.8 57.8139660844941 96.8126433045296
"231" 46 58.4419668556041 95.9173374998263
"232" 46.2 59.4778641544725 95.0533957580263
"233" 46.4 60.3932778973793 94.31318796435
"234" 46.6 61.5114240290983 93.4393772995615
"235" 46.8 62.5705232077645 92.788480132757
"236" 47 63.1560116444381 92.3656675185709
"237" 47.2 64.2063908862213 91.4377143617943
"238" 47.4 65.4681267963973 90.2329379649468
"239" 47.6 66.5354670201984 88.9460170358099
"240" 47.8 67.152851803141 88.1189274632806
"241" 48 67.4907713819347 87.4052303430823
"242" 48.2 67.9134121180413 86.5757042616418
"243" 48.4 68.1088477136609 86.2956777028867
"244" 48.6 68.556068170362 85.7260399364251
"245" 48.8 68.9246428103235 85.120896542419
"246" 49 69.1572534549985 84.6885350792266
"247" 49.2 69.5028790306271 84.3586451193242
"248" 49.4 69.9015785333196 83.9585803835231
"249" 49.6 70.5833323419334 83.4389638006081
"250" 49.8 71.2496079308057 82.8924072761453
"251" 50 72.0994580656212 82.476276420031
"252" 50.2 72.9118415886364 82.3939476570651
"253" 50.4 74.1729832626677 82.0884768094938
"254" 50.6 75.3668898642753 81.9952399822209
"255" 50.8 76.3711671153836 82.3317231713343
"256" 51 77.1264996448865 82.6857895102579
"257" 51.2 77.9713615060591 83.1264310418213
"258" 51.4 78.6468079045482 83.8522399072517
"259" 51.6 79.3705699094699 84.5376498305389
"260" 51.8 79.5903775647619 84.8617548229847
"261" 52 79.8706613591499 85.2361848311277
"262" 52.2 80.0761162954862 85.4812856351483
"263" 52.4 80.1606967135813 85.8103447901669
"264" 52.6 80.2140385472419 86.1551948133273
"265" 52.8 80.1227079494536 86.1930440907029
"266" 53 80.2188459064355 86.2426637666755
"267" 53.2 80.43883822923 86.4568575109866
"268" 53.4 80.5623485101569 86.4394797365585
"269" 53.6 80.6898815292963 86.3784805190113
"270" 53.8 80.6383109664888 86.1934478675373
"271" 54 80.8072033950514 86.1832710017307
"272" 54.2 80.9274107798559 86.3486938495133
"273" 54.4 80.8397770794661 86.475325675612
"274" 54.6 80.841633838298 86.3292766778084
"275" 54.8 80.8318706926734 86.2019273683008
"276" 55 80.4976337107164 86.2054174746562
"277" 55.2 80.505151905748 86.0637621846439
"278" 55.4 80.4930021559 86.010242149775
"279" 55.6 80.5137694325761 85.9788394725274
"280" 55.8 80.562620666662 85.9102547249362
"281" 56 80.7077821309876 85.7525754243812
"282" 56.2 80.6804494831488 85.7068578838074
"283" 56.4 80.6473551200853 85.7032912994159
"284" 56.6 80.581775357549 85.665942032033
"285" 56.8 80.5857599089099 85.5420174594175
"286" 57 80.5595165455819 85.4555763548395
"287" 57.2 80.7256611474619 85.1704944314479
"288" 57.4 80.6583063504983 84.9662109638194
"289" 57.6 80.6434775694261 84.6766221407563
"290" 57.8 80.5241040967566 84.452416634903
"291" 58 80.514284477172 84.3140283066885
"292" 58.2 80.5935146330945 83.8855093131124
"293" 58.4 80.5714637620811 83.7330736472053
"294" 58.6 80.5706414916084 83.271930847825
"295" 58.8 80.5042506062623 82.909236302762
"296" 59 80.3478467325861 82.3436837077681
"297" 59.2 80.2590315200412 81.9694940579001
"298" 59.4 80.277154177596 81.3817266379552
"299" 59.6 80.1244418467311 80.9645345827531
"300" 59.8 79.9634473238187 80.3877561635708
"301" 60 79.7215675754232 80.111130815052
"302" 60.2 79.6362320734527 79.8133607111815
"303" 60.4 79.494080543319 79.5244362418636
"304" 60.6 79.2546856274788 79.1734891295416
"305" 60.8 78.9296969506445 78.8582813431619
"306" 61 78.6978948666414 78.5982692690904
"307" 61.2 78.4169000542891 78.3243628491876
"308" 61.4 78.1441401068578 78.1220464047289
"309" 61.6 77.5507052263007 77.8364100073849
"310" 61.8 77.2637243509325 77.9157049084456
"311" 62 76.4224912873825 77.6738916936008
"312" 62.2 76.3535964066532 77.5705342178555
"313" 62.4 76.1895721713925 77.6229536684411
"314" 62.6 75.8477878499167 77.5169501592751
"315" 62.8 75.6390878448912 77.4974599505585
"316" 63 75.3523607750875 77.4817796725605
"317" 63.2 74.9195878207336 77.3896238920072
"318" 63.4 74.8477050467097 77.4126831747895
"319" 63.6 74.2868048201692 77.2350093249002
"320" 63.8 74.0819881056994 77.1956566175213
"321" 64 73.7440953391964 77.0271690059671
"322" 64.2 72.9880097773084 76.6197463143467
"323" 64.4 72.580140463444 76.2298719546887
"324" 64.6 72.0860729632458 75.7882304905155
"325" 64.8 71.7501330343233 75.2259811202277
"326" 65 71.4634660633271 74.5452301520184
"327" 65.2 71.0975384609081 73.5946453997988
"328" 65.4 71.0035581730072 72.7277216809933
"329" 65.6 71.2486766567291 71.4394568002404
"330" 65.8 71.7669878901934 70.0032615567041
"331" 66 72.4532185672761 69.0944338493088
"332" 66.2 73.32848490789 68.3750729239025
"333" 66.4 74.3756843607991 67.9711254591692
"334" 66.6 75.1797313423041 67.6322364370452
"335" 66.8 75.8518671743125 67.5012680541552
"336" 67 76.7062047441397 67.2961124955361
"337" 67.2 77.9059316783781 67.184313411706
"338" 67.4 78.6346203078903 67.4397645047049
"339" 67.6 79.4809102222871 67.5150253914215
"340" 67.8 80.0592837407401 67.5917495523105
"341" 68 80.8937302537471 67.6954754775999
"342" 68.2 81.878888055304 67.9654433484133
"343" 68.4 82.8777643006391 68.0106944714797
"344" 68.6 83.7002876449677 67.961229107837
"345" 68.8 84.7973527530699 67.7419299820523
"346" 69 85.862633412945 67.5534554328665
"347" 69.2 86.8964080752076 67.1577301772698
"348" 69.4 87.5007740426391 67.0834342421242
"349" 69.6 88.1588583520272 66.8371925095543
"350" 69.8 89.2881400190809 66.4833994413367
"351" 70 89.9911250629489 66.3261787512314
"352" 70.2 90.2028378639656 66.216079573984
"353" 70.4 90.7121307844726 66.2313989012372
"354" 70.6 91.0964728284448 66.2641682141024
"355" 70.8 91.5888615175382 66.4270244936423
"356" 71 91.7846735196374 66.2815499853798
"357" 71.2 92.2957203687115 66.3406137817531
"358" 71.4 92.5818824818295 66.4076376321328
"359" 71.6 93.0526551971264 66.3812841099705
"360" 71.8 93.2286238494344 66.2910238051162
"361" 72 93.2456613735578 66.1791940189083
"362" 72.2 93.2676650721002 66.2876322281984
"363" 72.4 93.3162577907376 66.2750615378205
"364" 72.6 93.5131895719819 66.403130999983
"365" 72.8 93.7575383616218 66.203560228496
"366" 73 93.8492128832947 66.1985265695541
"367" 73.2 93.9924429929469 66.2029714756824
"368" 73.4 93.9873767186955 66.1847639083459
"369" 73.6 94.3673609154492 66.1415666183584
"370" 73.8 94.430854015872 66.0960722746901
"371" 74 94.4949209911508 65.9716568303735
"372" 74.2 94.5598265216692 65.8549931713567
"373" 74.4 94.5197891277639 65.6105565906822
"374" 74.6 94.6232395888778 65.4302214137599
"375" 74.8 94.6761354513819 65.2292876256292
"376" 75 94.6376598905548 65.0925797578318
"377" 75.2 94.721751212882 64.4928425869233
"378" 75.4 94.5468067342686 64.4744410551117
"379" 75.6 94.499029175458 64.1276997730297
"380" 75.8 94.5376679995515 63.9248045317112
"381" 76 94.5122354390354 63.7859596526755
"382" 76.2 94.4937502203666 63.418000889896
"383" 76.4 94.4437475925219 63.5159542651307
"384" 76.6 94.4161702430446 63.5248630491748
"385" 76.8 94.3577029455916 63.5883185338705
"386" 77 94.2044224759521 63.1266821276835
"387" 77.2 94.0234186597882 62.8690172020521
"388" 77.4 93.9509540622015 62.887280878085
"389" 77.6 93.7688650759656 62.6366823138223
"390" 77.8 93.7270150028848 62.5629958042645
"391" 78 93.5524848171692 62.4897262344429
"392" 78.2 93.4789786490141 62.4647663681226
"393" 78.4 93.0678380584305 62.2513538629343
"394" 78.6 92.5776618651691 61.9239751122874
"395" 78.8 92.1031824388856 61.6886434251988
"396" 79 91.1762788908545 61.4950273771416
"397" 79.2 90.8169267289379 61.2879282653707
"398" 79.4 90.2978177394858 61.069793920147
"399" 79.6 90.0650079444602 61.1389549548298
"400" 79.8 89.6106561549875 61.0988091788545
"401" 80 89.3479514820612 61.196469917341
"402" 80.2 88.9722815386265 61.0911228037307
"403" 80.4 88.9722776918304 61.1630969842429
"404" 80.6 88.8076416628863 61.0681270092595
"405" 80.8 88.8179130906634 60.986351556586
"406" 81 88.5672703099445 60.8393105762084
"407" 81.2 88.4870059793025 60.7644637056695
"408" 81.4 88.1174694780135 60.7356599631172
"409" 81.6 87.8244825447951 60.7665398047445
"410" 81.8 87.3192416827272 60.7214291409568
"411" 82 87.1129123475699 60.7318070912363
"412" 82.2 86.7718105789881 60.6488709120947
"413" 82.4 86.1701603453701 60.4486926671128
"414" 82.6 85.6990017182292 60.1842020156437
"415" 82.8 85.5251741594801 59.9396521050821
"416" 83 85.4410155506672 59.8795255319794
"417" 83.2 85.313812148343 59.3942543511087
"418" 83.4 85.2798970047439 58.7071640250605
"419" 83.6 85.1292538728429 58.0015732116912
"420" 83.8 85.2211039547687 57.3641501964182
"421" 84 85.2818619650197 56.5231656045935
"422" 84.2 85.5571151594185 55.4839516031313
"423" 84.4 85.7970416947102 54.6353244795631
"424" 84.6 85.8480531587031 53.8695381209995
"425" 84.8 86.2857781006762 52.474225673885
"426" 85 86.5805503660223 51.4269989790366
"427" 85.2 86.657438600497 50.5058929002358
"428" 85.4 86.7260514861354 49.6976177881484
"429" 85.6 87.0228500638238 48.6292401755805
"430" 85.8 87.1075830948375 47.8439761693306
"431" 86 87.0681512280202 47.4433766454693
"432" 86.2 87.1384747655104 47.1077072507702
"433" 86.4 87.1244776485988 46.587309415051
"434" 86.6 87.045258832543 46.1551957969632
"435" 86.8 87.2623553916834 45.5316171581523
"436" 87 87.2397677012919 44.8514575788862
"437" 87.2 87.1776260246361 44.8136341670224
"438" 87.4 87.2534201945121 44.2694794721482
"439" 87.6 87.3859240237019 43.7820440190426
"440" 87.8 87.8554410432289 43.0357821189781
"441" 88 88.213707099039 42.5324863157061
"442" 88.2 88.2809506347348 42.3753967605086
"443" 88.4 88.59194190829 41.8677615019015
"444" 88.6 88.5377374931885 41.8273800532639
"445" 88.8 88.5031463840223 41.2874757611036
"446" 89 88.4643027332048 40.945014604784
"447" 89.2 88.2470490393731 40.4862260040314
"448" 89.4 88.1130612803673 39.9592072415199
"449" 89.6 87.9201432516511 39.9033586585132
"450" 89.8 87.7762193574321 39.7039404077983
"451" 90 87.5948322043728 39.6225622477323
"452" 90.2 87.3104457278486 39.2768620355542
"453" 90.4 87.027578356755 39.0012600292646
"454" 90.6 86.5842514911703 38.8898030546382
"455" 90.8 86.4357818903287 38.72393255035
"456" 91 85.8678486218941 38.4846607457654
"457" 91.2 85.566742911414 38.3546265302614
"458" 91.4 85.0775146457823 38.3232286704091
"459" 91.6 84.4916939158926 38.3460771736919
"460" 91.8 83.695607651231 38.0287860136514
"461" 92 82.8061087013611 37.962260978873
"462" 92.2 81.6923338440713 37.5995246730461
"463" 92.4 80.6562446181753 36.9636087291075
"464" 92.6 79.4791551994752 35.9810187368128
"465" 92.8 78.3226298900386 35.1110569560899
"466" 93 77.0378634385793 33.9456326742969
"467" 93.2 76.3822450778989 33.3036947253108
"468" 93.4 75.6452252578984 32.4345251062421
"469" 93.6 75.0598656899299 31.7073745788836
"470" 93.8 74.8614282350859 30.8903130324604
"471" 94 74.4948837830014 30.3635476090949
"472" 94.2 74.3822474098485 29.9980628141151
"473" 94.4 73.9101668949183 29.342341086045
"474" 94.6 73.4463251389348 28.5934018556007
"475" 94.8 72.6482864342771 27.7938590417699
"476" 95 72.1521472024839 26.8622666140032
"477" 95.2 71.405561318351 26.0801825142863
"478" 95.4 70.9025908986718 25.7960573665654
"479" 95.6 70.7155186810872 25.7109472457826
"480" 95.8 70.3205806709063 25.5505783846253
"481" 96 70.072832241602 25.414543966539
"482" 96.2 69.6837365495612 25.3418736772243
"483" 96.4 69.5670491103145 25.2315664302745
"484" 96.6 69.3404949035249 25.0504668076903
"485" 96.8 69.1107983840965 25.1389224105004
"486" 97 68.9324949241068 25.1462410975333
"487" 97.2 68.5649703192634 25.1853040480681
"488" 97.4 68.393415596351 25.1250442721287
"489" 97.6 68.3438116444802 25.1442212818377
"490" 97.8 68.2648864201351 25.087480226972
"491" 98 68.1362851448082 25.0374827728884
"492" 98.2 68.0352454992517 25.0450622289149
"493" 98.4 68.0016601155039 24.8705007155306
"494" 98.6 67.4867226635646 24.6266108592088
"495" 98.8 67.135927134794 24.3418738071741
"496" 99 66.9881842659094 24.2854993942738
"497" 99.2 66.835288046772 24.3174608569752
"498" 99.4 66.7340587851252 24.3548216924826
"499" 99.6 66.352484664121 24.1915246706946
"500" 99.8 65.5496569330724 24.156635626332
"501" 100 65.4649252661657 24.2045479503268
"502" 100.2 65.2187300767977 24.2512588106699
"503" 100.4 65.3212741268651 24.3697237704263
"504" 100.6 65.3094797981684 24.4105103929821
"505" 100.8 65.0555979250196 24.4883512885342
"506" 101 64.8196317778114 24.4515025025066
"507" 101.2 64.3526796916392 24.8765111990676
"508" 101.4 63.8071479258051 25.286146952004
"509" 101.6 63.5362161051211 25.8194996810235
"510" 101.8 63.3956478829243 26.1121933533964
"511" 102 63.1198590321269 26.5128383149448
"512" 102.2 62.8436890328417 26.9505123859464
"513" 102.4 62.4638305136134 27.3838491282596
"514" 102.6 62.4200078637729 27.8334967573052
"515" 102.8 62.1486860144868 28.1651648238693
"516" 103 61.9220399677347 28.4907939047767
"517" 103.2 61.5982552285245 28.9961387765577
"518" 103.4 61.2978785773975 29.4070872057528
"519" 103.6 61.1959382717915 29.7833992618065
"520" 103.8 60.7819766727536 30.2223049219793
"521" 104 60.1685162111854 30.6077339237248
"522" 104.2 59.853388136622 30.9352654372409
"523" 104.4 59.5456151393233 31.1584407320442
"524" 104.6 59.2885193800576 31.3601377189055
"525" 104.8 58.6685662909432 31.7635230243679
"526" 105 58.2469339881346 31.9462130362455
"527" 105.2 57.9637742986975 32.1709892021968
"528" 105.4 57.4723059739237 32.6787385588638
"529" 105.6 57.1094039106263 32.9420371132426
"530" 105.8 56.8169736974067 33.2875085769235
"531" 106 56.5232016522348 33.4978650278754
"532" 106.2 56.5656728091011 33.7041359458349
"533" 106.4 56.5077002654895 33.7898170032514
"534" 106.6 56.442104471894 33.8330416315684
"535" 106.8 56.2650866561831 34.0500332379341
"536" 107 56.3021613443833 34.0853372723711
"537" 107.2 56.3285929446659 34.2088489279094
"538" 107.4 56.1950012688724 34.5420783899254
"539" 107.6 56.0077029956599 34.8692699812235
"540" 107.8 55.9898527429814 35.2265128581776
"541" 108 55.9990614241163 35.360767461808
"542" 108.2 56.0323507711815 35.4643765999011
"543" 108.4 56.1288408816606 35.400143885682
"544" 108.6 55.9741068882719 35.7927938490592
"545" 108.8 56.1297412975693 36.0089960109059
"546" 109 56.1776626676703 36.7050226096985
"547" 109.2 56.1848797315156 37.0301096621699
"548" 109.4 56.3170192946649 37.3950281698931
"549" 109.6 56.4745209648817 37.7581189989668
"550" 109.8 56.5809357859785 38.0783839537024
"551" 110 56.6035519515229 38.108050109469
"552" 110.2 56.9388792342588 38.3757907776478
"553" 110.4 57.1286240036679 38.6163282125837
"554" 110.6 57.1781624983112 38.6915316205089
"555" 110.8 57.2288702122372 38.6259681998523
"556" 111 57.3400430053421 38.6278212651049
"557" 111.2 57.2986155793589 38.6993499921469
"558" 111.4 57.4897148082748 39.1545967937789
"559" 111.6 57.6995842637606 39.3725291226772
"560" 111.8 57.7988339207054 39.5184333656182
"561" 112 57.8652180830833 39.6574372690524
"562" 112.2 58.2437450658569 39.7255211110503
"563" 112.4 58.6129552093993 40.1329223407508
"564" 112.6 58.9332135984295 40.0341959274943
"565" 112.8 59.2510124658688 40.4942041453759
"566" 113 59.6373056345668 40.9306683494104
"567" 113.2 59.8451990252674 41.563281836393
"568" 113.4 59.9499333925405 42.458773928786
"569" 113.6 60.0104109117404 42.7893899017275
"570" 113.8 59.681003277656 43.3449855457588
"571" 114 59.5952154302903 43.5759332464819
"572" 114.2 59.5760662983554 43.9436918916173
"573" 114.4 59.6180299648957 44.0000147096663
"574" 114.6 59.6151749868217 44.1669308123081
"575" 114.8 59.3945505507092 44.4024406254384
"576" 115 59.2426968458738 44.5278624172822
"577" 115.2 59.1688303433629 44.4797426292777
"578" 115.4 59.0939119381097 44.7298108317458
"579" 115.6 58.9557759858005 44.8752459177251
"580" 115.8 58.8802926239983 45.2932114019089
"581" 116 58.7328324309548 45.9354659614638
"582" 116.2 58.5436381861743 46.2020280060513
"583" 116.4 58.3520499616362 46.3778519449434
"584" 116.6 58.315788514651 46.8783992962633
"585" 116.8 58.0557803825247 47.3567805113585
"586" 117 57.945081570771 47.8716308278914
"587" 117.2 57.9444683085469 48.1722139264425
"588" 117.4 57.6297203290896 48.509404508252
"589" 117.6 57.4120710827857 48.8749595833344
"590" 117.8 57.3096932489318 49.0515358522348
"591" 118 57.1636915865391 49.4714347421453
"592" 118.2 56.8984541683979 49.7372314683134
"593" 118.4 56.9733001106517 50.0037432349311
"594" 118.6 56.6625791936467 50.3452652789513
"595" 118.8 56.6719570121342 50.3744990512879
"596" 119 56.4642589359559 50.7476594255837
"597" 119.2 56.2370492465716 51.2019743088884
"598" 119.4 55.8323497262536 51.8194324216463
"599" 119.6 55.7568896471909 52.1235598604055
"600" 119.8 55.5709000251131 52.551367727049
"601" 120 55.1039308623553 53.0494128015924
"602" 120.2 54.9936681091496 53.3017870988463
"603" 120.4 54.6445084333418 53.97141681299
"604" 120.6 54.3061389482524 54.5133616408234
"605" 120.8 53.9120143794831 55.0240200084751
"606" 121 53.4905550088992 55.582332625736
"607" 121.2 53.410562445347 55.997843110725
"608" 121.4 52.9064167067279 56.577182329599
"609" 121.6 52.747764574878 56.9020587474932
"610" 121.8 52.5518279144124 57.2961933084147
"611" 122 52.5280459863976 57.5098081709535
"612" 122.2 52.6409667024677 57.4767122800928
"613" 122.4 52.6075372357442 57.7493359634371
"614" 122.6 52.6747272833091 57.7622482086255
"615" 122.8 52.6401108223463 57.8989020102591
"616" 123 52.6419854844553 57.9833684915917
"617" 123.2 52.5435818330575 58.4513919297194
"618" 123.4 52.735406550143 58.6041646831507
"619" 123.6 52.7752426345938 59.3640056075944
"620" 123.8 52.8108080389515 59.7254128217013
"621" 124 52.8431758343454 60.0681007932514
"622" 124.2 52.8699748689596 60.2560875697208
"623" 124.4 52.9846551623296 60.1690421752303
"624" 124.6 53.0999898753665 60.3605089518913
"625" 124.8 53.1032000769992 60.3690527597443
"626" 125 53.0660480469688 60.5319148005866
"627" 125.2 53.1243899710209 60.4822396526975
"628" 125.4 53.2396628161277 60.8944141122989
"629" 125.6 53.2150898228117 61.339834698758
"630" 125.8 53.3862483731182 61.6802006554998
"631" 126 53.3721014330929 61.9541209959009
"632" 126.2 53.6131280109577 62.506819264376
"633" 126.4 53.825629625248 63.1588017932539
"634" 126.6 54.177809706269 64.1280457057606
"635" 126.8 54.4151966653768 64.8536980530645
"636" 127 54.6810580180429 65.6467668171045
"637" 127.2 54.8290295436068 66.6227561331503
"638" 127.4 54.7394046250898 67.600014598108
"639" 127.6 54.4238354695268 68.5428359637005
"640" 127.8 53.8576986730848 69.5624502155522
"641" 128 53.3439898852496 70.3535242046573
"642" 128.2 52.9476628751781 70.6087170197029
"643" 128.4 52.521673978116 70.9300714995465
"644" 128.6 52.0802978353008 71.0862356173856
"645" 128.8 50.7582619598813 71.6285917340702
"646" 129 50.3123502176192 71.8013491037931
"647" 129.2 50.0969830288196 71.7365749300696
"648" 129.4 49.811558027706 71.795766135464
"649" 129.6 49.3497627455477 71.7632709359067
"650" 129.8 48.8042545132926 71.9166660332383
"651" 130 48.1787921335431 71.9041149916567
"652" 130.2 47.5031983500423 71.8063208554279
"653" 130.4 47.1930661175527 71.7101414693071
"654" 130.6 46.2950071898938 71.4427141846578
"655" 130.8 45.5851895842496 71.1851684699889
"656" 131 45.0021229414293 70.9248298195681
"657" 131.2 44.2421236599275 70.5197301890605
"658" 131.4 43.8039056640842 70.1786650074499
"659" 131.6 43.3066353356459 69.7567088214782
"660" 131.8 43.0650338038816 69.6016317261619
"661" 132 42.8312134395875 69.2670341517239
"662" 132.2 42.371769128534 68.8788343337508
"663" 132.4 41.9927096865648 68.4876379313606
"664" 132.6 41.3437238635148 68.0480701660112
"665" 132.8 40.8123337141871 67.5003691111931
"666" 133 40.6585791596303 67.3334895867391
"667" 133.2 40.2399403481264 67.0066839219685
"668" 133.4 39.999495646663 66.6889889465206
"669" 133.6 39.8579029371685 66.611416780265
"670" 133.8 39.7303123710482 66.3908880861327
"671" 134 39.6326620927828 66.0793389181299
"672" 134.2 39.6309666541955 65.7691935411196
"673" 134.4 39.6532697858196 65.3994294960728
"674" 134.6 39.6049412498439 64.5325673874174
"675" 134.8 39.4388884570323 64.1566117621676
"676" 135 39.3920311225183 63.9222971016678
"677" 135.2 39.3935222816734 63.1974413189283
"678" 135.4 39.3685891010648 62.5893136106062
"679" 135.6 39.3799584558553 62.2880273352034
"680" 135.8 39.3647734632316 61.7530849004208
"681" 136 39.1683727439097 61.3265591049912
"682" 136.2 39.1224811350799 61.1192360360283
"683" 136.4 39.0126277334328 60.977456463041
"684" 136.6 38.9029547179572 60.6698789189819
"685" 136.8 38.8289922671051 60.5229382857214
"686" 137 38.9005240075243 60.3293345305481
"687" 137.2 38.9033143626934 59.9082776024528
"688" 137.4 38.5477992934984 59.3989041967903
"689" 137.6 38.2673995694451 59.0604487905525
"690" 137.8 38.1363526789187 58.4647562903451
"691" 138 37.9483898569046 58.0510315152854
"692" 138.2 37.8779790382214 57.8104118596075
"693" 138.4 37.7339839173446 57.3195269204494
"694" 138.6 37.6278740777621 56.8686141924718
"695" 138.8 37.5055485921623 56.4365538080743
"696" 139 37.6600272450922 55.5363035788846
"697" 139.2 37.5806195495408 55.2558766079746
"698" 139.4 37.6575514319831 54.6853881747432
"699" 139.6 37.8476218378633 54.0552605017838
"700" 139.8 37.9191397140273 53.9126959396927
"701" 140 38.3575452240416 53.461306938591
"702" 140.2 38.8144962849127 52.9804001672636
"703" 140.4 39.2655223176416 52.7799651736634
"704" 140.6 39.3764252444362 52.6022772264268
"705" 140.8 39.419861857825 52.5805789697798
"706" 141 39.4138522986283 52.5276312497387
"707" 141.2 39.3644109453683 52.5730986302681
"708" 141.4 39.1723887450629 52.7097687456059
"709" 141.6 39.1469283009351 52.6627049946039
"710" 141.8 39.3493146512074 52.5415575077788
"711" 142 39.3597932693613 52.5456337788463
"712" 142.2 39.3594842154131 52.4916203688896
"713" 142.4 39.4134794552299 52.553303099256
"714" 142.6 39.6568239149641 52.4883596181271
"715" 142.8 39.7260621377031 52.4901586571397
"716" 143 39.6950694972968 52.5473666947667
"717" 143.2 39.704341582051 52.437539212262
"718" 143.4 39.7503467109457 52.196266522024
"719" 143.6 39.8193896075424 51.9219065605493
"720" 143.8 39.7913435243601 51.5512131303343
"721" 144 39.8374409401512 51.0726721094934
"722" 144.2 39.681408617924 50.6615893543304
"723" 144.4 39.641546557614 50.3326631260219
"724" 144.6 39.5255570467493 50.28758502855
"725" 144.8 39.4659501130105 50.0132117724523
"726" 145 39.2105153616572 49.7868720154222
"727" 145.2 38.8400186283574 49.3770415598764
"728" 145.4 38.6960139841966 48.9048567378606
"729" 145.6 38.3526428948736 48.4490438339727
"730" 145.8 38.1358032521329 48.0495163981254
"731" 146 37.9140238563248 47.6250945664596
"732" 146.2 37.7296930251446 46.8425022570653
"733" 146.4 37.7283967018116 46.4139080632613
"734" 146.6 37.772261549474 46.0439634543377
"735" 146.8 37.874243529339 45.7809104311257
"736" 147 38.0647669963334 45.2395898329215
"737" 147.2 38.2744783712849 44.9878104510727
"738" 147.4 38.7442116949822 44.727184207668
"739" 147.6 39.4971985558958 44.7626470185332
"740" 147.8 40.3831127640867 44.8902173584854
"741" 148 41.1875520452964 45.1645986539693
"742" 148.2 41.4172993009078 45.4535620084624
"743" 148.4 42.4859177583455 46.1590377596093
"744" 148.6 43.1144004984419 46.5083159513887
"745" 148.8 43.7600329761656 46.9063085277083
"746" 149 44.5592945101258 47.3874133445679
"747" 149.2 45.5402604314974 47.7281095683019
"748" 149.4 46.1544322739893 48.1088470955911
"749" 149.6 46.5094492836449 48.1699604311614
"750" 149.8 46.4922366521599 48.1658084464406
"751" 150 46.5023761691915 48.2049319974965
"752" 150.2 46.9625818750376 48.4311336246473
"753" 150.4 47.1945824502757 48.374118349847
"754" 150.6 47.2016961271653 48.2545354359129
"755" 150.8 47.2525492979494 48.277784151807
"756" 151 47.5589909297378 48.6395432455072
"757" 151.2 48.1793500345766 49.0267794192863
"758" 151.4 48.674745276675 49.4814569482867
"759" 151.6 49.0246057494358 49.9479712270523
"760" 151.8 49.3188204355619 50.5667609876258
"761" 152 49.4869550125866 51.1241354215228
"762" 152.2 49.5684788820658 51.8643435311349
"763" 152.4 49.5254492232943 53.0712083390732
"764" 152.6 49.3280816582605 54.1374880387828
"765" 152.8 49.2896792424645 55.1923496017737
"766" 153 49.0706300843186 56.5931002089881
"767" 153.2 48.9890164357903 57.9548015076037
"768" 153.4 48.7211574280851 59.3104681797285
"769" 153.6 48.3270676315823 60.561588922678
"770" 153.8 47.6902930181839 61.6783490166218
"771" 154 46.9014520254636 62.8426777879144
"772" 154.2 46.0813163472085 63.9948637481205
"773" 154.4 45.8376390828703 64.2793372922185
"774" 154.6 45.9778448798074 64.3164051114834
"775" 154.8 45.9434186838648 64.3090097253678
"776" 155 45.4756476273059 64.6784148637155
"777" 155.2 44.8427884937044 64.7578108219592
"778" 155.4 43.7740377562208 64.9297379861853
"779" 155.6 42.7040934568785 64.7572004120823
"780" 155.8 41.6601956803147 64.321541035438
"781" 156 41.0725792564002 63.9531401721626
"782" 156.2 40.1888945961582 63.1397598976694
"783" 156.4 39.4922602667472 61.9566412337436
"784" 156.6 38.7596059055611 60.6191637168961
"785" 156.8 38.3452647931628 59.8227209690522
"786" 157 37.7833912742722 58.9863781559776
"787" 157.2 37.4759857160853 58.1762176306404
"788" 157.4 37.2843781797844 56.5517763316971
"789" 157.6 37.1989023329668 55.4569892170134
"790" 157.8 37.2595110876784 53.8364940148186
"791" 158 37.3607404527118 51.9777974005024
"792" 158.2 37.5924133975029 50.1481483678257
"793" 158.4 38.1256385412937 48.8200108677663
"794" 158.6 38.4039451967568 47.587009498812
"795" 158.8 38.8032610330482 46.1495508141687
"796" 159 39.2535722501364 44.9329965230644
"797" 159.2 40.0942182159722 43.3639010498678
"798" 159.4 40.9214866986141 42.2260550678414
"799" 159.6 41.6225456506933 41.4124173850175
"800" 159.8 42.7294671701828 40.3753824133171
"801" 160 43.9104820446878 39.5528868948501
"802" 160.2 45.2694150738651 38.8350871238499
"803" 160.4 46.850121478797 38.3507749826413
"804" 160.6 48.8139760594298 38.211749467555
"805" 160.8 50.5815221941248 38.4565347877203
"806" 161 51.8757496913303 38.4668241840995
"807" 161.2 53.2250714558341 39.0018536701314
"808" 161.4 54.7599154352406 39.6143003586722
"809" 161.6 56.3588448893587 40.3962978875457
"810" 161.8 57.9424570992485 41.1613462529562
"811" 162 59.8519408335107 42.2814179862662
"812" 162.2 61.3254063195522 43.1759444132255
"813" 162.4 62.9291449796674 44.3100456358674
"814" 162.6 64.7303851460842 45.4277419548744
"815" 162.8 66.617898571564 46.2636018092617
"816" 163 68.4950061928387 47.2061907046901
"817" 163.2 69.9315707473304 48.0352642433596
"818" 163.4 71.5424040794149 49.3101017222589
"819" 163.6 72.3784045897668 50.1497194011169
"820" 163.8 73.3670219436191 50.8740690070128
"821" 164 74.4062504993769 51.7033097050596
"822" 164.2 75.521978846776 52.7119827161242
"823" 164.4 76.4063746363902 53.8778653757927
"824" 164.6 77.094689835703 54.9712031678478
"825" 164.8 77.3821104320104 55.5797213357276
"826" 165 77.6383622496344 56.3943219214705
"827" 165.2 78.0078966779085 57.1137039332948
"828" 165.4 78.6019958395351 58.5088272227731
"829" 165.6 79.3123756598693 59.6361811365314
"830" 165.8 80.0627924325353 60.74351214646
"831" 166 80.8755897016962 61.4042107031144
"832" 166.2 81.6997402778373 62.1524378192011
"833" 166.4 82.733896543146 62.9038881859673
"834" 166.6 83.3469522604321 63.1167984550184
"835" 166.8 83.5928926672279 63.19264125949
"836" 167 84.2525989472203 63.4194859365977
"837" 167.2 84.0856128828579 63.2984911470698
"838" 167.4 84.1590273584152 63.1090271395305
"839" 167.6 84.9134777481983 62.7116952012732
"840" 167.8 85.2360722472369 62.2600935786053
"841" 168 86.0706660769119 61.1503104032222
"842" 168.2 86.5852067844494 60.2824570649252
"843" 168.4 86.7316229611374 59.4505516749774
"844" 168.6 86.9212993130775 58.5670679252105
"845" 168.8 86.9825667724971 57.2361402066584
"846" 169 86.9975427872074 56.6410706014241
"847" 169.2 86.6741443399071 55.7127501672742
"848" 169.4 86.1988273356844 54.6042809345349
"849" 169.6 85.6164433543956 53.4329473192966
"850" 169.8 84.6245589175235 51.937926838917
"851" 170 83.898727452807 51.0321253749893
"852" 170.2 82.7742114855856 50.2169156350637
"853" 170.4 81.8157507128737 49.1403831194513
"854" 170.6 80.8050793391259 47.6356150017781
"855" 170.8 80.1512764169908 45.9127754387732
"856" 171 79.567237558213 44.3157954664851
"857" 171.2 79.3783058030931 43.1856739498617
"858" 171.4 79.3141304226083 41.4404457389098
"859" 171.6 79.6211065132944 39.8473345429746
"860" 171.8 79.8690722208718 38.2277819352307
"861" 172 80.4718777195035 36.7795201618263
"862" 172.2 81.4084342024711 35.5122871722685
"863" 172.4 82.6603622526953 34.4276682065689
"864" 172.6 83.985721871406 33.4694072235637
"865" 172.8 84.4640499645212 32.9601266213862
"866" 173 85.1789523823373 32.3729118525705
"867" 173.2 85.6424173386196 31.5519693006971
"868" 173.4 86.1563907931405 30.91638643203
"869" 173.6 86.3716381608824 30.1615586151263
"870" 173.8 86.6318122457722 29.2328187308571
"871" 174 86.7735163608357 28.5112056606747
"872" 174.2 86.8850456190112 26.8298163979068
"873" 174.4 87.0096794456244 25.8710551319129
"874" 174.6 86.7481705814326 25.9546496985069
"875" 174.8 86.5376146532521 25.4914477429079
"876" 175 85.9865768629282 25.1101000516809
"877" 175.2 85.3871204335845 24.2254234563537
"878" 175.4 84.5863622843756 23.4028598368796
"879" 175.6 83.800352086118 22.8277722957132
"880" 175.8 82.7886768112344 22.4561627513438
"881" 176 81.710900265357 22.2315998869129
"882" 176.2 80.3239716225468 21.8475338171832
"883" 176.4 79.060294453962 21.5445873121529
"884" 176.6 77.396396256872 21.1341167615254
"885" 176.8 75.5842345259507 20.2942173108253
"886" 177 73.7013274769577 19.2657942510841
"887" 177.2 72.0937541615196 18.4309843323553
"888" 177.4 70.7389066350228 17.5920390209485
"889" 177.6 68.9302021513106 16.2721583269033
"890" 177.8 67.1113601430906 15.1261602977657
"891" 178 65.5278609597955 14.285160607164
"892" 178.2 63.8106328742824 13.6932389444821
"893" 178.4 61.755292850415 12.933316217052
"894" 178.6 60.0888263504338 12.3376787526504
"895" 178.8 58.5949635442487 11.8835135315458
"896" 179 57.0335400049329 11.0842686501219
"897" 179.2 55.4543166470522 9.88994509059958
"898" 179.4 54.229276888015 8.58001008619665
"899" 179.6 53.4788245384314 7.72076292465528
"900" 179.8 53.0888488809375 6.8880129675395
"901" 180 52.9366451687302 6.62888402917189
"902" 180.2 52.9818167508383 6.62457854520806
"903" 180.4 52.775471621197 5.94785439049854
"904" 180.6 52.7539769512858 5.90860052301842
"905" 180.8 52.9545525213941 6.31316898756038
"906" 181 52.9435510204561 6.42780171259387
"907" 181.2 52.8763341214956 6.29376269771944
"908" 181.4 53.0299685754909 6.34842931897151
"909" 181.6 53.0447651069525 6.31633290755118
"910" 181.8 53.0562567435315 6.42281320839568
"911" 182 52.9892111711553 6.32616141768286
"912" 182.2 52.443433424186 6.26323488222745
"913" 182.4 51.3967789802001 6.45164191782891
"914" 182.6 50.2225876227728 6.75073851480251
"915" 182.8 48.73511346891 7.4990492043302
"916" 183 47.5748624441886 8.00972363929159
"917" 183.2 46.4604275891654 8.54256362919038
"918" 183.4 45.2154761569346 8.9654791940354
"919" 183.6 44.5703759834223 9.00068621093458
"920" 183.8 44.7608932990236 9.20970469970971
"921" 184 44.850768757545 9.11570807891117
"922" 184.2 44.521363686663 9.30836877533415
"923" 184.4 43.8215329789244 9.48900095489241
"924" 184.6 43.318149146035 9.92044790321428
"925" 184.8 42.9603497674585 10.6294733593296
"926" 185 42.9447527295613 11.4938198011176
"927" 185.2 43.0191193010697 12.8137419242166
"928" 185.4 43.310005354633 14.3971396604918
"929" 185.6 43.8264753301632 16.7676233958027
"930" 185.8 44.8238643420795 18.5393237292575
"931" 186 45.4708785282064 20.3410601598071
"932" 186.2 46.1778824986417 22.2019110954027
"933" 186.4 47.0580372853324 24.244467141593
"934" 186.6 47.6970557672303 25.7183415678953
"935" 186.8 48.2853636014714 27.7051569455885
"936" 187 48.4104775954106 30.1651564394569
"937" 187.2 48.1626395118922 32.7463744349372
"938" 187.4 47.6063636564776 34.8870058380888
"939" 187.6 47.0339967290419 36.5794529478148
"940" 187.8 46.3694930587824 38.1299232736605
"941" 188 45.7176095648191 39.9516528766964
"942" 188.2 45.2529338080661 41.3860597332963
"943" 188.4 44.4720970052857 42.6135850865176
"944" 188.6 43.3423929968036 43.8955941219978
"945" 188.8 42.375302453702 44.6227677173747
"946" 189 41.2386136301033 45.5968050726219
"947" 189.2 40.1085870536518 46.7475131705603
"948" 189.4 38.7412910172868 48.5256829624028
"949" 189.6 37.7948758693396 50.2047891329184
"950" 189.8 37.3209811307887 51.2372965305399
"951" 190 37.068533078238 52.3546668970387
"952" 190.2 36.6272057140954 53.6629256873784
"953" 190.4 36.0555518845872 55.2014696094163
"954" 190.6 34.9554150022168 56.8497374319571
"955" 190.8 33.3949430221802 58.3345040444279
"956" 191 31.6176805791001 59.6624814318253
"957" 191.2 29.7145534216373 60.724272367798
"958" 191.4 27.8323126801428 61.499713470443
"959" 191.6 25.4388232860974 62.394568424627
"960" 191.8 23.3719104293772 62.9357508637086
"961" 192 21.3576221301517 64.0109202840984
"962" 192.2 20.3878032407682 64.7832895158443
"963" 192.4 19.6459207626117 65.5121815267285
"964" 192.6 18.7190157135861 66.462892228383
"965" 192.8 17.7905320406601 67.2518348454269
"966" 193 17.5613742277705 67.7064154816231
"967" 193.2 17.4496787725235 67.7946680516536
"968" 193.4 17.4899496447356 67.7527652625378
"969" 193.6 16.7989831917799 68.2458779297338
"970" 193.8 16.4806387426628 68.2884048702859
"971" 194 16.5018835974081 68.3783224209242
"972" 194.2 16.499786697897 68.3918373932585
"973" 194.4 16.6806459082413 68.4726962267519
"974" 194.6 16.541712843329 69.1598177637854
"975" 194.8 16.3720892779469 68.9868282252588
"976" 195 16.7194906873599 68.4366325682911
"977" 195.2 16.6745701458572 68.3082685275894
"978" 195.4 16.670528167369 68.1603959519374
"979" 195.6 16.778914579084 68.055931546712
"980" 195.8 16.9294622073508 67.691689555088
"981" 196 17.3756567501755 67.2126676829209
"982" 196.2 18.209162449263 66.4884781675328
"983" 196.4 19.0660496698162 66.0920540974405
"984" 196.6 19.8981416212668 65.8973909109805
"985" 196.8 20.9684327389703 65.8694542214894
"986" 197 22.4868069832309 65.8290801911641
"987" 197.2 24.0675066941397 65.8237192237562
"988" 197.4 25.6104172049718 65.5665497789794
"989" 197.6 27.4050175373189 64.9035770857273
"990" 197.8 29.4550743803009 64.593290587132
"991" 198 31.5838772661084 64.5127540079773
"992" 198.2 33.7630573006154 65.2750376474062
"993" 198.4 36.1400282985476 65.890264100631
"994" 198.6 38.2353312211952 66.9252595672064
"995" 198.8 40.1334627021213 67.8274053488706
"996" 199 42.3560185809864 68.8643567242524
"997" 199.2 44.5929066788214 69.3931319133439
"998" 199.4 46.0622869850586 69.2040775427371
"999" 199.6 47.5208402804651 68.5780761201757
"1000" 199.8 49.3046114223101 67.9609981787555
"1001" 200 50.4956493291625 67.3618196295475
"1002" 200.2 52.5690395441421 66.625373883148
"1003" 200.4 54.5956480885028 66.2671070012409
"1004" 200.6 57.0647048834354 66.667793011318
"1005" 200.8 58.574139820458 67.1776568364974
"1006" 201 61.4943154394213 68.6760149384032
"1007" 201.2 63.9092230275202 70.0598784276864
"1008" 201.4 65.7499348736411 71.1302820812196
"1009" 201.6 67.1600933008474 72.0852291186755
"1010" 201.8 68.3761003625437 73.7003332247548
"1011" 202 69.2799488410018 74.8840074162678
"1012" 202.2 70.1167373631085 76.8856754190096
"1013" 202.4 70.2987781373041 78.7193358301323
"1014" 202.6 70.1955769144417 80.8647565065596
"1015" 202.8 70.1587828845319 82.4033555716764
"1016" 203 70.5411593380341 83.1112598415522
"1017" 203.2 70.5759591134481 83.3799696238547
"1018" 203.4 71.0749946244951 84.2103976913532
"1019" 203.6 72.1597879982282 84.9180259080866
"1020" 203.8 73.4644634111825 85.1471025790006
"1021" 204 75.5413952557276 85.1068785633853
"1022" 204.2 77.8905988333167 85.1468257447786
"1023" 204.4 80.1816202509036 84.9046115211323
"1024" 204.6 82.3939322629669 84.7825711890219
"1025" 204.8 84.9506454393064 84.762030627722
"1026" 205 86.7809518908692 84.7405672770676
"1027" 205.2 88.1592234606564 84.9505099078746
"1028" 205.4 89.1935667761471 85.0921934441813
"1029" 205.6 89.719394421266 85.3102879311994
"1030" 205.8 90.0588148156837 85.3504423408543
"1031" 206 90.4010961451315 85.3632137495202
"1032" 206.2 90.9961044572334 85.0196477278468
"1033" 206.4 91.8693625724488 84.3428602516577
"1034" 206.6 92.6447119760397 83.0043890531432
"1035" 206.8 92.6187975437285 82.3516487405453
"1036" 207 92.5745245933599 80.4955547445777
"1037" 207.2 92.4748833176352 78.8569230552444
"1038" 207.4 91.7792340151634 77.1687444881416
"1039" 207.6 91.0015019599088 75.1033980334378
"1040" 207.8 90.447219005392 73.2531250551426
"1041" 208 89.7467152310934 71.2717443587375
"1042" 208.2 89.17815022329 69.1769193073074
"1043" 208.4 88.8741125923877 67.5538418613781
"1044" 208.6 88.5586184564011 66.0104723353771
"1045" 208.8 88.8379002732022 63.6407266352946
"1046" 209 89.2963554109048 61.5782364234629
"1047" 209.2 89.797971390957 59.153921870235
"1048" 209.4 90.2478733986342 56.93461360104
"1049" 209.6 90.8772592147255 54.8092622292041
"1050" 209.8 91.6938705432071 53.3972307860412
"1051" 210 92.056111181701 52.9587854956159
"1052" 210.2 92.108724310134 52.8213769217841
"1053" 210.4 92.225948342237 52.7179963703511
"1054" 210.6 92.2002275329246 52.588674430433
"1055" 210.8 92.3545600093509 52.0083620217073
"1056" 211 92.0385317731053 50.5510900816955
"1057" 211.2 91.5216053079272 49.5424223203012
"1058" 211.4 90.4570627515097 47.8657626498507
"1059" 211.6 89.457144162501 46.5493431551697
"1060" 211.8 88.2836334367362 45.2873085932425
"1061" 212 87.1659893092917 43.6620450269585
"1062" 212.2 86.2785873256261 41.9106477646305
"1063" 212.4 85.5365645744276 40.2173740655381
"1064" 212.6 85.1816871970477 38.22491573214
"1065" 212.8 85.1432338815596 36.6272426607841
"1066" 213 85.2975822113316 35.3793953996704
"1067" 213.2 85.5637514740569 34.459133109955
"1068" 213.4 85.6172605717547 34.3270225513826
"1069" 213.6 85.5943442056075 34.0657457199685
"1070" 213.8 85.5443414592294 33.3735123837653
"1071" 214 85.6655204397641 32.783825631518
"1072" 214.2 85.3652730109847 32.1490395767827
"1073" 214.4 84.6647963567937 31.4584786646591
"1074" 214.6 83.2290935191637 30.5926933984854
"1075" 214.8 81.6596112766 29.8716240288505
"1076" 215 80.5364962294945 29.5867093971789
"1077" 215.2 78.8664130183652 29.2024618148481
"1078" 215.4 77.1404587947554 28.5153026805345
"1079" 215.6 75.5214113227387 27.4863026512588
"1080" 215.8 73.6441786654099 25.6329192818758
"1081" 216 72.1950427190148 24.094250169354
"1082" 216.2 71.0788909484409 22.6180265869362
"1083" 216.4 70.1243740299764 21.5913306025498
"1084" 216.6 68.4431115998028 20.3329076076241
"1085" 216.8 66.2823997780429 19.3534323826439
"1086" 217 64.5179153058267 18.6539284410459
"1087" 217.2 62.4961488318809 18.2150272222889
"1088" 217.4 60.1602084043875 17.6381217565847
"1089" 217.6 57.0807076610554 17.1099185675542
"1090" 217.8 54.6533404600259 16.6239866132761
"1091" 218 52.1658706684039 16.1251957458624
"1092" 218.2 50.057778467203 15.629764213374
"1093" 218.4 48.3239753810647 15.4651732856214
"1094" 218.6 46.557806363808 15.640268947646
"1095" 218.8 44.5437584194143 15.4475581156386
"1096" 219 42.1430869878241 14.9352477909277
"1097" 219.2 40.1385237430835 14.5710073956192
"1098" 219.4 38.1183114066892 14.44626702183
"1099" 219.6 35.7549204325498 14.0355326881592
"1100" 219.8 33.8707195884441 13.6327987593036
"1101" 220 32.5182935849965 13.4439632838936
"1102" 220.2 32.207796093295 13.437632879134
"1103" 220.4 31.4610462825312 13.3850860737951
"1104" 220.6 30.688687501427 13.5353754568154
"1105" 220.8 30.0468205611713 14.0233376005159
"1106" 221 29.2030056541571 14.675942291199
"1107" 221.2 28.335628010556 15.5647285125644
"1108" 221.4 27.3158868288812 16.6274760801447
"1109" 221.6 25.9236996977702 18.1393219563413
"1110" 221.8 24.6351558069898 19.6908038415724
"1111" 222 23.1433759758361 21.279865848421
"1112" 222.2 21.3702794305709 22.6514987682949
"1113" 222.4 20.1298813913356 23.6325414481005
"1114" 222.6 19.0073943322565 24.2903812660488
"1115" 222.8 18.822019957283 24.5426559538326
"1116" 223 17.7857002280336 25.288814005305
"1117" 223.2 17.2216338333564 25.6949650353703
"1118" 223.4 17.0177896771557 25.908586970516
"1119" 223.6 16.616181986591 26.2381001077649
"1120" 223.8 15.8744436576802 26.7473475473691
"1121" 224 14.893051258913 27.9438541518892
"1122" 224.2 14.223173195208 29.3463430767246
"1123" 224.4 13.5784503348727 31.3568881244458
"1124" 224.6 13.1945808105873 33.3108246399245
"1125" 224.8 12.6699418607015 35.4189868413058
"1126" 225 12.3787924179332 37.7596235697987
"1127" 225.2 11.8833125632875 40.414965549662
"1128" 225.4 11.5074124934766 42.2469316917015
"1129" 225.6 10.6824630597882 44.7926279749849
"1130" 225.8 9.78888875368405 46.6205614390586
"1131" 226 9.234298709221 48.7086031307569
"1132" 226.2 8.84298112836659 50.953125996879
"1133" 226.4 8.51878545896862 53.0478949004266
"1134" 226.6 8.19597155762823 54.7998396581378
"1135" 226.8 8.09136733729508 55.7329356212505
"1136" 227 8.34935465270389 56.2906304841848
"1137" 227.2 8.78122086725967 57.7681666545765
"1138" 227.4 9.37727490873886 59.1788528223961
"1139" 227.6 10.5225669488507 60.9138572914525
"1140" 227.8 11.7749870001101 62.7656851749486
"1141" 228 13.3518131905029 64.8715917754576
"1142" 228.2 15.121015948368 66.812482282513
"1143" 228.4 16.388176798781 68.5704176070775
"1144" 228.6 17.7943121243478 70.8095220739043
"1145" 228.8 19.1017417655504 73.0508395649508
"1146" 229 20.4416928671694 75.3829461827329
"1147" 229.2 21.8344228388668 77.2903879486835
"1148" 229.4 23.3404382724514 79.014371676446
"1149" 229.6 25.0999227887639 80.8429580634774
"1150" 229.8 27.0935987936874 82.7679020532832
"1151" 230 28.9890791452224 84.8534781160255
"1152" 230.2 30.7444701589107 87.3456581156801
"1153" 230.4 32.3529683478571 89.822281606025
"1154" 230.6 34.0163237665164 92.3380826453015
"1155" 230.8 35.0387979618908 94.7688567839254
"1156" 231 35.899399513505 97.1138041376451
"1157" 231.2 36.755789728678 100.022174403131
"1158" 231.4 37.059086349252 102.323055672705
"1159" 231.6 37.2987213553115 103.204137219856
"1160" 231.8 37.0428376344949 102.693484979523
"1161" 232 36.9484826362597 102.700894807172
"1162" 232.2 36.8935594457006 102.66724599484
"1163" 232.4 37.475694761806 103.318354135108
"1164" 232.6 38.6635203722046 103.871241387926
"1165" 232.8 39.6064064238432 103.78660574948
"1166" 233 41.546156584527 103.621112661416
"1167" 233.2 42.2727163914161 103.404335719761
"1168" 233.4 42.3441742186819 103.238060092662
"1169" 233.6 42.9197849681878 103.087225017527
"1170" 233.8 43.8109291710431 102.75808109347
"1171" 234 44.4557407974952 102.291539289769
"1172" 234.2 44.5461488744279 102.249008667254
"1173" 234.4 45.363522515456 101.801904113934
"1174" 234.6 46.4965587624562 100.865986033984
"1175" 234.8 47.5952477253819 99.230247351444
"1176" 235 48.9627039521288 97.1887589608435
"1177" 235.2 50.0855786277106 95.428013413081
"1178" 235.4 51.1982623369547 93.4646281180283
"1179" 235.6 52.8188524879984 91.586329433724
"1180" 235.8 54.5014133010185 90.2166595523223
"1181" 236 56.6037225133416 88.7689937716935
"1182" 236.2 58.6742949179314 88.0358145660953
"1183" 236.4 61.7628684034969 87.0447568417057
"1184" 236.6 64.0753643859997 86.7644039929868
"1185" 236.8 66.9240610399954 86.8671024914342
"1186" 237 69.6599553191986 87.2934843603242
"1187" 237.2 72.3318036332029 88.0384135833245
"1188" 237.4 75.0864801199054 89.3118943155825
"1189" 237.6 76.9782762587448 90.2069070031875
"1190" 237.8 78.8282532619419 91.5149242287931
"1191" 238 80.2869635379175 93.0731901543783
"1192" 238.2 81.8337680935322 94.7543100631217
"1193" 238.4 83.6496262400475 96.9721869837314
"1194" 238.6 85.1528473314698 99.2741064873426
"1195" 238.8 85.7073721057869 100.169068678198
"1196" 239 85.7413242516048 100.445092013585
"1197" 239.2 86.0368715104184 101.930464493331
"1198" 239.4 85.8598090568774 103.845359676365
"1199" 239.6 85.1752883524728 106.106169516903
"1200" 239.8 84.2459792046792 107.552456856531
"1201" 240 83.9403315153732 108.14261383051
"1202" 240.2 83.8520057469724 108.270026756636
"1203" 240.4 83.7239841160806 108.401363440511
"1204" 240.6 83.6676705712095 108.713866078103
"1205" 240.8 83.8935760600222 108.551340622491
"1206" 241 84.3536920480266 108.643699826091
"1207" 241.2 85.4617933294539 108.918279912382
"1208" 241.4 87.0756707881575 108.255683607542
"1209" 241.6 88.624822369007 107.760597438517
"1210" 241.8 90.2308958981113 106.788197408188
"1211" 242 92.5308635763091 105.802355655504
"1212" 242.2 95.1060012843685 104.982172833348
"1213" 242.4 97.0810725070514 104.605639988017
"1214" 242.6 98.8207517985178 104.363262024139
"1215" 242.8 100.063403177877 104.119315308197
"1216" 243 101.761683621414 103.297913759165
"1217" 243.2 103.425558424597 101.564713255545
"1218" 243.4 104.571672251962 99.3653191418366
"1219" 243.6 105.798727148922 97.0132526888728
"1220" 243.8 106.918343116467 94.587641777808
"1221" 244 108.345572247725 91.83998145104
"1222" 244.2 109.907196301984 89.8430449455575
"1223" 244.4 111.109430204434 88.9755994092377
"1224" 244.6 112.016081084902 88.36432928118
"1225" 244.8 113.542983290731 87.7553316198033
"1226" 245 114.732499180448 86.9226768350446
"1227" 245.2 116.016893846517 85.9739814442645
"1228" 245.4 117.179343298668 84.758804792915
"1229" 245.6 118.503161906074 83.3301911641332
"1230" 245.8 119.343598852396 81.3323216945151
"1231" 246 120.259757402428 78.474225776852
"1232" 246.2 121.232575021078 76.1658372923144
"1233" 246.4 121.933266772055 74.3114680417092
"1234" 246.6 122.395479057591 72.2770523594234
"1235" 246.8 122.623350714434 69.7461649575025
"1236" 247 122.474281986779 67.520500892883
"1237" 247.2 122.024947334003 65.3414033586268
"1238" 247.4 121.551019329408 62.9860937314719
"1239" 247.6 120.771500920465 60.6583891098647
"1240" 247.8 120.065529269228 57.6522619362774
"1241" 248 119.360732620052 55.2793704172263
"1242" 248.2 119.089406601436 52.5826156715726
"1243" 248.4 119.019725157104 50.7877195850016
"1244" 248.6 119.173816790254 48.6704558555887
"1245" 248.8 119.325047002591 47.2626280436674
"1246" 249 119.358501370115 46.1125290428376
"1247" 249.2 119.183985044021 44.5197014948396
"1248" 249.4 118.563125506752 42.6653047214581
"1249" 249.6 117.591789708111 40.8025940599045
"1250" 249.8 116.536316281398 39.4124636813117
"1251" 250 115.329224254161 37.6522831425263
"1252" 250.2 113.866350288333 35.927986467694
"1253" 250.4 112.552709278691 34.708823489373
"1254" 250.6 110.854503630324 33.3902935483897
"1255" 250.8 109.049151473419 32.1191489264389
"1256" 251 107.643683807923 31.5588148799639
"1257" 251.2 106.854747175312 31.2754335261665
"1258" 251.4 106.374360316235 31.1655231942092
"1259" 251.6 105.468335090867 30.9149828165181
"1260" 251.8 104.730629404128 30.6987979030897
"1261" 252 104.080303717745 30.448579125424
"1262" 252.2 103.922363435443 30.4050085159613
"1263" 252.4 103.845747796502 30.3705194248528
"1264" 252.6 103.185941648194 30.3535071075911
"1265" 252.8 101.53708723587 29.8102551709885
"1266" 253 100.084429536005 29.3017088568073
"1267" 253.2 98.1399191542249 28.6520717330647
"1268" 253.4 96.0590447988536 27.9790153133552
"1269" 253.6 93.3991978170783 26.9382066991085
"1270" 253.8 91.4449798265319 25.4957014004101
"1271" 254 90.1590488817975 24.4100680489613
"1272" 254.2 89.1672213267776 22.7732672698556
"1273" 254.4 88.3973232714905 20.9361960386827
"1274" 254.6 88.4506027265775 19.2353384470314
"1275" 254.8 88.6682360544655 18.3196834301643
"1276" 255 88.7933762580213 18.1118607569573
"1277" 255.2 89.2346442173136 16.5926129166682
"1278" 255.4 89.9275117650704 14.9012451959028
"1279" 255.6 90.736563386677 13.295920966881
"1280" 255.8 91.0532461962252 12.4741823170686
"1281" 256 91.0145268704535 12.5124424092967
"1282" 256.2 91.0400383872831 12.4574522028436
"1283" 256.4 91.1054051354205 12.2114424774962
"1284" 256.6 91.1055507895668 11.7345936940965
"1285" 256.8 91.2334620725176 11.0014445565592
"1286" 257 91.1330425389012 10.0165378221114
"1287" 257.2 90.6219301978884 8.85654699097823
"1288" 257.4 90.3364198038527 8.04485242787416
"1289" 257.6 90.1264370038247 7.95045057586856
"1290" 257.8 89.9809218259213 7.79626876110368
"1291" 258 89.1811502513879 7.05214004265598
"1292" 258.2 87.905389659953 6.2703932594185
"1293" 258.4 86.455101698433 5.77910666852178
"1294" 258.6 84.5571838732556 5.46831743707381
"1295" 258.8 82.6742482846863 4.87268635011771
"1296" 259 80.7999527098203 4.22929392295803
"1297" 259.2 78.7932112429252 3.66389644283358
"1298" 259.4 76.5995890822889 2.90603289729978
"1299" 259.6 74.580775269989 2.27225311969949
"1300" 259.8 71.9956828415749 1.74709152449181
"1301" 260 69.6227685123388 1.52606984687442
"1302" 260.2 67.2358450122047 1.2189687090545
"1303" 260.4 64.6637357001017 0.64274377245777
"1304" 260.6 63.2849390745878 0.447163552100372
"1305" 260.8 63.2845011280306 0.521515880990094
"1306" 261 61.9340878730964 0.452724414622788
"1307" 261.2 60.4169616258732 0.627663654321485
"1308" 261.4 59.3859934604767 1.1064165886324
"1309" 261.6 58.2825384312201 1.65860422499356
"1310" 261.8 56.734323552544 2.64622533112496
"1311" 262 55.3414851685135 3.83483601873417
"1312" 262.2 54.1304776944817 4.9712969261536
"1313" 262.4 52.9327922951184 6.45169782817406
"1314" 262.6 51.9051090666624 8.08407960831256
"1315" 262.8 50.7258460960183 9.5820830292329
"1316" 263 49.4466345059679 11.2312223065365
"1317" 263.2 48.6319450738168 13.3789936291065
"1318" 263.4 48.2585234704985 15.9427193886442
"1319" 263.6 48.019085302994 17.9690780635601
"1320" 263.8 47.5851121560464 20.4533003355258
"1321" 264 47.240533564557 21.8725101431648
"1322" 264.2 47.0410893402126 22.1590476475203
"1323" 264.4 47.0286030404196 22.2157844784273
"1324" 264.6 46.6762862632708 23.0262600501415
"1325" 264.8 46.5415721192934 23.3545251044064
"1326" 265 46.1667785083059 23.9310744995224
"1327" 265.2 45.4722511710808 24.9891044041302
"1328" 265.4 44.6517484807471 26.6449430188836
"1329" 265.6 44.2479897674715 27.888568589298
"1330" 265.8 44.2478207841148 29.3422393384397
"1331" 266 44.6747242403994 30.4214632343848
"1332" 266.2 45.727164472706 32.2896908696984
"1333" 266.4 47.2832303908533 33.8600886911302
"1334" 266.6 49.0149984599079 35.3918264274357
"1335" 266.8 50.3241781793929 36.8717778821942
"1336" 267 51.4892756687942 38.6035379158404
"1337" 267.2 52.6119954879887 40.6675836448126
"1338" 267.4 53.1229773921597 43.1407983188894
"1339" 267.6 53.4203760756972 45.1005558613855
"1340" 267.8 53.4111738472033 46.5434213936483
"1341" 268 53.0138983247875 47.4356905009348
"1342" 268.2 52.9568037466245 48.1207988110513
"1343" 268.4 52.7035504647952 48.9969361100387
"1344" 268.6 52.8031323178182 49.8115916174062
"1345" 268.8 53.2179151466745 51.3230385769104
"1346" 269 54.6089657785357 52.9608755757677
"1347" 269.2 56.3113029434345 54.2020163742236
"1348" 269.4 58.2790229719525 55.262068741197
"1349" 269.6 60.6461435699549 56.6004266260673
"1350" 269.8 62.3061596846598 57.8526612994587
"1351" 270 63.6492298996218 58.9999003223361
"1352" 270.2 64.7470954040908 60.2744347337527
"1353" 270.4 66.2170139755885 62.3021198971152
"1354" 270.6 67.3625323000521 64.0817500306001
"1355" 270.8 68.941595383578 65.8882265800393
"1356" 271 70.6494953298774 67.4800669646466
"1357" 271.2 72.2787662356603 68.5641619680436
"1358" 271.4 74.3530299311112 69.3625163037501
"1359" 271.6 74.5652011832877 69.049489819991
"1360" 271.8 74.8259210941161 69.0354337939779
"1361" 272 75.3427445276817 69.0345922383936
"1362" 272.2 76.9857815282502 69.1329399350559
"1363" 272.4 79.0097337078397 69.4559124224007
"1364" 272.6 80.4452677153711 69.6031717358209
"1365" 272.8 82.879084703205 69.5103479295476
"1366" 273 84.9135019349087 69.4467412513491
"1367" 273.2 86.3782254686698 69.3404122908889
"1368" 273.4 87.6189762505315 69.4038643067527
"1369" 273.6 89.0195250147987 69.6082514422324
"1370" 273.8 90.1926762893293 69.9022999820501
"1371" 274 90.8356040575846 70.3320556548329
"1372" 274.2 92.5180307547817 71.4458808339945
"1373" 274.4 94.2479264314002 72.8206986246246
"1374" 274.6 95.6181282745589 74.5072913961228
"1375" 274.8 96.7650011606907 75.8178732181815
"1376" 275 97.4141843412926 76.9862303041668
"1377" 275.2 97.7345167587473 78.6502537217593
"1378" 275.4 97.7278606830248 79.3134414456433
"1379" 275.6 97.4737672921097 79.7617757516548
"1380" 275.8 96.6287044962114 79.7746977605929
"1381" 276 95.4582736422108 79.71284672072
"1382" 276.2 93.4156894787315 79.3856296729871
"1383" 276.4 91.3623483091121 78.4901937347031
"1384" 276.6 89.2622027043818 77.372936794912
"1385" 276.8 87.4292334516888 76.0022600271296
"1386" 277 85.9622733529637 74.6749634554598
"1387" 277.2 83.8223149601455 72.6619984982126
"1388" 277.4 82.2558174083117 71.0286576233331
"1389" 277.6 81.1351715977047 69.4478648799079
"1390" 277.8 80.3983568052611 67.1548157786119
"1391" 278 80.0100506334611 65.1931896446545
"1392" 278.2 79.7407875310182 62.6515640135358
"1393" 278.4 79.8424992997083 60.6174025312452
"1394" 278.6 79.7465882397513 58.6436284287851
"1395" 278.8 79.6982745103684 56.3900045276515
"1396" 279 79.482184248631 53.791743753623
"1397" 279.2 78.9904046395263 51.2711621729494
"1398" 279.4 78.5014498403241 48.8187186465465
"1399" 279.6 77.9492840888692 46.5855384997446
"1400" 279.8 77.4465591550608 44.4348492386889
"1401" 280 76.848824696188 41.8466176820658
"1402" 280.2 76.577653767655 39.8363598016218
"1403" 280.4 76.0515595431266 37.6787227401224
"1404" 280.6 75.7203211218035 36.1393896626303
"1405" 280.8 75.4879675892356 34.2802254047741
"1406" 281 76.0195229459103 31.7935383149456
"1407" 281.2 76.7726279136055 29.6697596486609
"1408" 281.4 77.9352732400663 27.3940500405897
"1409" 281.6 78.4868534976485 26.3884894815418
"1410" 281.8 78.6297485615552 26.1816821473547
"1411" 282 78.7811209472415 25.9191099738015
"1412" 282.2 78.7524309558983 25.5131756799304
"1413" 282.4 78.4882172381404 23.5387533848462
"1414" 282.6 77.5356495174081 21.555088049074
"1415" 282.8 76.1365411721775 19.8342022424337
"1416" 283 74.7381159901263 18.5729715641523
"1417" 283.2 73.0810423444216 16.9954483849792
"1418" 283.4 72.1137649178822 16.0172902558196
"1419" 283.6 71.8357489362974 15.5352510076295
"1420" 283.8 71.603541907299 15.1672314973372
"1421" 284 71.6128494207951 15.259275701977
"1422" 284.2 71.7705564855876 15.3733979784662
"1423" 284.4 72.0532530754587 15.4604953345682
"1424" 284.6 72.1243727336031 15.3175321974698
"1425" 284.8 71.8629547513787 14.9168300058289
"1426" 285 72.9988725607707 14.4499348186312
"1427" 285.2 71.9212268492717 13.8453734844898
"1428" 285.4 71.3559927619936 14.0752221962992
"1429" 285.6 71.0698204857768 14.5545000944141
"1430" 285.8 71.0719020184914 14.6876546218564
"1431" 286 70.9817322331692 14.8327873111654
"1432" 286.2 70.8731306203175 14.9219338040661
"1433" 286.4 70.8333192680167 15.0321194838844
"1434" 286.6 70.7286624543162 15.1340780426456
"1435" 286.8 70.7062601138608 15.2565092645338
"1436" 287 70.6971206712905 15.2867922452936
"1437" 287.2 70.6608842194988 15.4350883753414
"1438" 287.4 70.0587439329638 15.9864236837779
"1439" 287.6 70.1737363204312 16.1604107216904
"1440" 287.8 69.6045016603273 16.9197711749662
"1441" 288 69.1543385908302 17.6050981343302
"1442" 288.2 68.5074655212695 18.5081291161351
"1443" 288.4 68.3807276175695 19.0287060405721
"1444" 288.6 68.0127438572026 19.3723518419385
"1445" 288.8 67.5399858597678 19.9858191943313
"1446" 289 67.0873992412846 20.3013369468639
"1447" 289.2 66.5365781745682 20.6215458356595
"1448" 289.4 65.3094227418606 20.9630570920079
"1449" 289.6 63.5426663357233 21.4088401126789
"1450" 289.8 61.9653069023202 21.9772143260667
"1451" 290 60.6012101689696 22.4200933335436
"1452" 290.2 58.6688841973306 22.8421033727419
"1453" 290.4 56.7021446460365 23.2319191045558
"1454" 290.6 54.4769033055478 23.4561145308411
"1455" 290.8 52.0710787225422 23.268947613354
"1456" 291 49.6481550945147 23.0598229451835
"1457" 291.2 47.9272936525273 23.1224671320591
"1458" 291.4 46.7949009715236 23.5808896732057
"1459" 291.6 45.2949686293699 24.2702333220778
"1460" 291.8 43.7390223886833 25.4436719973739
"1461" 292 42.4950816446831 26.730387559957
"1462" 292.2 41.2738580904622 28.6129695510007
"1463" 292.4 40.1954186628664 30.2549728484924
"1464" 292.6 39.0570454203737 32.4612423392396
"1465" 292.8 37.3499286813934 34.2132612103754
"1466" 293 35.5472654978504 35.4930256400081
"1467" 293.2 33.3290297844074 36.5670434067773
"1468" 293.4 31.0572370892088 37.0175723207531
"1469" 293.6 29.0575583786028 37.2031160752512
"1470" 293.8 26.5642059364905 37.3547911017173
"1471" 294 24.3158111737231 37.5938315488138
"1472" 294.2 21.8204990174161 37.5871986469151
"1473" 294.4 19.1959582531339 37.3095862873976
"1474" 294.6 17.4580743694613 36.7696861546722
"1475" 294.8 16.6699492562461 36.5998229981113
"1476" 295 16.0393176027695 36.1504542977187
"1477" 295.2 15.6273028927259 35.8790433427008
"1478" 295.4 15.044995439156 35.0843725865137
"1479" 295.6 14.7341503558727 34.252729780308
"1480" 295.8 14.7868853496478 32.5765154889006
"1481" 296 15.2897116021038 30.2352724681596
"1482" 296.2 16.3571759187301 28.4807409648064
"1483" 296.4 18.1768537112585 27.0419495621849
"1484" 296.6 20.4152476027883 25.7130197332956
"1485" 296.8 22.6978599787914 24.7429974928216
"1486" 297 24.7139579236435 24.0663443252282
"1487" 297.2 27.7183357760875 24.243651289529
"1488" 297.4 29.6161759308212 24.750602952347
"1489" 297.6 31.5212903058667 25.5951264188323
"1490" 297.8 33.3402361293666 27.2940360928482
"1491" 298 35.1601092658261 29.3631792076982
"1492" 298.2 37.0742572499168 31.7192328165985
"1493" 298.4 38.6098959292246 34.2335170851316
"1494" 298.6 39.9411204025061 36.8463685950798
"1495" 298.8 41.1147116069864 39.4159546980672
"1496" 299 41.9879798930425 41.2893060810709
"1497" 299.2 42.6115186009817 42.8022262417165
"1498" 299.4 43.3105075942158 44.4647491770658
"1499" 299.6 44.1239272225945 46.0315580409715
"1500" 299.8 44.3496735508709 48.1956850863488
"1501" 300 44.2392501515885 50.441487539932
"1502" 300.2 43.7516582162741 52.6548271015661
"1503" 300.4 43.1510565621827 55.3101056301961
"1504" 300.6 42.7585099312288 57.197572026173
"1505" 300.8 41.750273996629 60.1114623471965
"1506" 301 41.4189830827234 61.915033488724
"1507" 301.2 41.5954728787792 64.0979226122027
"1508" 301.4 42.5766279737971 66.0450698410432
"1509" 301.6 44.0281801840343 68.0733397628426
"1510" 301.8 45.6725089688461 69.9041811973328
"1511" 302 47.1787852054407 71.5558277792193
"1512" 302.2 48.6927543487502 73.4389204206671
"1513" 302.4 49.8356492900917 75.9757242359294
"1514" 302.6 50.6424982435898 78.187784121156
"1515" 302.8 51.6961684777929 80.5735662271282
"1516" 303 52.4197226124132 83.1849823696708
"1517" 303.2 52.7418909072361 85.8793552574028
"1518" 303.4 53.284394899135 88.5869424347403
"1519" 303.6 53.6287359673704 91.3258051551931
"1520" 303.8 53.830255478485 93.9339173700962
"1521" 304 54.6411343085229 96.6363655251928
"1522" 304.2 55.8142976337927 99.4859962834151
"1523" 304.4 56.9342134744388 101.725675078628
"1524" 304.6 57.8489311941137 103.980992613359
"1525" 304.8 58.366146916583 106.505728560663
"1526" 305 58.2650822351262 108.150928050329
"1527" 305.2 57.8401895527897 109.153822451442
"1528" 305.4 57.4124604886042 109.551064680431
"1529" 305.6 57.3047634143539 110.140905738304
"1530" 305.8 57.089328886879 111.108140736852
"1531" 306 57.2592543548144 111.645220566748
"1532" 306.2 57.4662063755925 112.060791032001
"1533" 306.4 58.7222739773526 114.035220036361
"1534" 306.6 60.7444108678229 115.328130552398
"1535" 306.8 63.4068043503733 116.306472481146
"1536" 307 65.6111472581102 117.211599590145
"1537" 307.2 67.2732690842579 117.856730355253
"1538" 307.4 67.5603622368915 117.944966403968
"1539" 307.6 67.3017235350834 117.942828971257
"1540" 307.8 67.5125313102649 117.796877607182
"1541" 308 68.2056999320022 117.412477179619
"1542" 308.2 68.6346806208432 116.712370608967
"1543" 308.4 69.3912604766622 115.767098833594
"1544" 308.6 70.0467569758872 114.745070841892
"1545" 308.8 71.0690901504807 113.029346107587
"1546" 309 71.7533848189996 111.959675245196
"1547" 309.2 71.9325188499739 111.680247391065
"1548" 309.4 72.2467432621785 111.242168966697
"1549" 309.6 72.9531889923471 110.575913708574
"1550" 309.8 73.9023458897558 109.855962310909
"1551" 310 74.8359459019075 109.065975430548
"1552" 310.2 75.7227157651218 108.664027372723
"1553" 310.4 76.9227743503062 107.952226365704
"1554" 310.6 78.7896861331375 107.19519261425
"1555" 310.8 80.9365690272171 105.909798012459
"1556" 311 82.7390318635948 104.470393818218
"1557" 311.2 84.5094740097638 102.756862233714
"1558" 311.4 86.3925952715997 100.663810401776
"1559" 311.6 87.8672336488087 98.9110834579859
"1560" 311.8 89.0236563771901 97.1311319900016
"1561" 312 89.6182807674413 95.2634152410235
"1562" 312.2 89.8908437601341 93.098088389727
"1563" 312.4 90.6169954354094 90.4630672513325
"1564" 312.6 91.905579176892 87.9576072720351
"1565" 312.8 93.7093374237868 85.7805729856753
"1566" 313 95.7102050228461 83.885512973446
"1567" 313.2 98.2555678358126 82.7273645266626
"1568" 313.4 101.204605835824 82.209396411702
"1569" 313.6 104.475096499009 81.9615086245475
"1570" 313.8 107.46424970351 81.6334730386536
"1571" 314 110.257197840606 82.0030342032823
"1572" 314.2 111.82643573658 82.5268152725123
"1573" 314.4 114.047425270332 82.9536857773365
"1574" 314.6 116.348827892363 82.9932128625144
"1575" 314.8 117.157398548661 82.7922994522493
"1576" 315 118.369613033816 82.0634853480262
"1577" 315.2 119.548495102742 80.7653233590617
"1578" 315.4 120.360120480297 79.2307700263881
"1579" 315.6 121.191785594403 76.9265889409648
"1580" 315.8 122.169044911099 74.3594232150443
"1581" 316 122.508664823079 72.9982028948787
"1582" 316.2 122.606378195261 70.9412413258693
"1583" 316.4 122.64226799993 68.8143660681563
"1584" 316.6 121.99947803281 66.34138466455
"1585" 316.8 121.510638221102 63.7750297619934
"1586" 317 120.895645730882 61.2188480591938
"1587" 317.2 121.08886745996 58.7767673884087
"1588" 317.4 121.470977705292 56.5814528248246
"1589" 317.6 121.514696529477 54.759042945972
"1590" 317.8 120.715544188946 52.3954949249603
"1591" 318 119.705993530119 50.0790930553349
"1592" 318.2 118.766856591821 47.8721055973241
"1593" 318.4 117.825593877221 45.3177713703886
"1594" 318.6 117.266100670882 42.6317734226686
"1595" 318.8 116.474330904942 39.7254873043579
"1596" 319 115.390214855101 37.2192939209434
"1597" 319.2 114.005404188728 34.7172529170265
"1598" 319.4 113.233943318755 32.8786242482061
"1599" 319.6 112.570861553431 30.9080978341265
"1600" 319.8 111.84303261868 28.6020952298574
"1601" 320 111.049360482123 26.7819530455431
"1602" 320.2 110.02251272799 24.443930578943
"1603" 320.4 109.28342911844 22.9927864778225
"1604" 320.6 107.929804485595 21.3117257839698
"1605" 320.8 106.301915442967 19.3024171785
"1606" 321 104.683446449343 17.4169941768082
"1607" 321.2 103.836589311207 16.5470258818341
"1608" 321.4 102.325525630496 15.0887483148736
"1609" 321.6 100.904282888595 13.5853800855481
"1610" 321.8 98.8895104938049 12.5588874246069
"1611" 322 96.459110794429 11.2370674545282
"1612" 322.2 94.2401372233976 9.77554206081406
"1613" 322.4 92.2227113432612 8.50170542254504
"1614" 322.6 89.5498659612478 6.92288394199307
"1615" 322.8 87.0658178677107 5.67422744902629
"1616" 323 84.6372730585137 4.43365962948431
"1617" 323.2 82.3759255502575 3.15168760949609
"1618" 323.4 81.6872787955467 2.89595789405725
"1619" 323.6 81.2312703708269 2.69532389797296
"1620" 323.8 79.1313986576807 2.13783292687384
"1621" 324 77.2934848515217 2.02731943103134
"1622" 324.2 75.1421414288826 2.34865121917776
"1623" 324.4 73.2870510087307 2.84820344220924
"1624" 324.6 71.3156438202974 3.78267259541246
"1625" 324.8 68.975408626175 4.7302178538001
"1626" 325 66.1063336840916 5.94795734425445
"1627" 325.2 63.5519086640386 6.48925986905405
"1628" 325.4 60.8203631771487 6.52800921441991
"1629" 325.6 58.2670810570031 6.0768709234511
"1630" 325.8 56.4154356542834 5.24844424225672
"1631" 326 56.0840745674226 4.94749158094359
"1632" 326.2 55.9842501664555 4.90368731393065
"1633" 326.4 55.4722804432455 4.78727265662438
"1634" 326.6 54.7338735415878 4.82931695455303
"1635" 326.8 53.7234044683472 5.29539416927208
"1636" 327 53.0360296862729 6.22342557607492
"1637" 327.2 52.1183690834001 8.01823287723702
"1638" 327.4 51.6679512125765 9.9903169985037
"1639" 327.6 51.6003117601649 12.235845096561
"1640" 327.8 51.920567176534 14.7391508796385
"1641" 328 52.39188557842 17.6248436277037
"1642" 328.2 52.6818670804241 19.5964619566649
"1643" 328.4 52.9978576098955 21.9704734594307
"1644" 328.6 52.9427628528223 24.8118572988638
"1645" 328.8 52.0617688668223 27.2502936001663
"1646" 329 51.0004389597036 29.3723013800811
"1647" 329.2 49.2288991054775 31.0887706004741
"1648" 329.4 47.3145598096241 32.3962123903523
"1649" 329.6 45.2109659397366 33.4921008289587
"1650" 329.8 42.445527468859 34.2043878983646
"1651" 330 40.9066347652572 34.0548397806127
"1652" 330.2 38.8608458223356 33.5158635490509
"1653" 330.4 37.5673120339655 32.7565443142364
"1654" 330.6 35.5117152334259 32.2008649785242
"1655" 330.8 35.052116921443 32.1462823077295
"1656" 331 34.7788871025158 32.1149511033594
"1657" 331.2 34.7815050277993 32.2970301678213
"1658" 331.4 33.8296737713372 33.1189164911224
"1659" 331.6 33.5571108999173 34.4605666381608
"1660" 331.8 33.3901943110622 36.8195332315935
"1661" 332 33.6132681290202 39.6578833651455
"1662" 332.2 33.7164793236763 42.2549555044472
"1663" 332.4 33.6527131218869 45.2390177381543
"1664" 332.6 33.4358468192388 48.1676663890587
"1665" 332.8 33.2955361253859 51.2144483828137
"1666" 333 33.0314224459025 54.2041727608041
"1667" 333.2 32.4036230984478 57.5076728575845
"1668" 333.4 31.2865475373137 60.4734235551598
"1669" 333.6 30.4954218981652 63.2477366040031
"1670" 333.8 28.5921194339455 66.1307397551428
"1671" 334 26.4008388643656 68.2640109263148
"1672" 334.2 24.5690774518082 69.812215185272
"1673" 334.4 23.9608058139293 70.4435018356798
"1674" 334.6 23.9161993096857 70.3943266826523
"1675" 334.8 23.7828233506414 70.6272780706487
"1676" 335 23.5246226951001 71.4418439637468
"1677" 335.2 23.8527180170279 72.8371461222283
"1678" 335.4 24.8928586819601 73.5778191118436
"1679" 335.6 25.6717383221814 73.9193735158874
"1680" 335.8 26.2538332090831 74.1100041047585
"1681" 336 26.4901894085861 74.0632755061794
"1682" 336.2 26.9388107959584 74.2144950817642
"1683" 336.4 28.1686163717842 74.6894814629502
"1684" 336.6 29.8778377431432 74.6869427187655
"1685" 336.8 32.188737060315 74.6257916237433
"1686" 337 35.1703163420254 74.5496168182235
"1687" 337.2 37.1851233057018 74.565490767946
"1688" 337.4 39.3751814232362 74.3170006291487
"1689" 337.6 41.356165143347 73.9479394549849
"1690" 337.8 42.651189777747 73.3941903679869
"1691" 338 44.2893538053447 72.6603550582453
"1692" 338.2 45.8071955569825 71.8196148893187
"1693" 338.4 46.4067728707073 71.3891163639576
"1694" 338.6 46.8394629754986 71.0828798834198
"1695" 338.8 47.0349754911605 70.7482103294663
"1696" 339 47.696905579183 69.9685042896873
"1697" 339.2 48.0563614496362 69.2815700685426
"1698" 339.4 48.7377803915094 68.5931667011963
"1699" 339.6 49.9064626047474 67.5046638256615
"1700" 339.8 51.4575724215244 67.1214662414364
"1701" 340 53.5628951683878 67.6578204002493
"1702" 340.2 56.1351962323646 69.3698669234591
"1703" 340.4 58.0446094048208 71.074602696356
"1704" 340.6 60.088561782931 73.3156150345944
"1705" 340.8 61.3560419436924 75.7223635800154
"1706" 341 62.4206574981197 77.7440355823422
"1707" 341.2 62.6200396534153 79.2700009128635
"1708" 341.4 62.7610119792962 80.9737151349113
"1709" 341.6 62.6449764436591 81.7107847086411
"1710" 341.8 62.4268268098175 83.1331550227805
"1711" 342 62.3828052231589 84.7894567711405
"1712" 342.2 62.6229031432336 87.1346162592066
"1713" 342.4 63.4152179048257 90.1720830083631
"1714" 342.6 63.8042442190259 92.2890039845342
"1715" 342.8 64.522805928009 95.1645344593463
"1716" 343 65.3877795253323 97.9348217945857
"1717" 343.2 66.032180459906 100.223941690594
"1718" 343.4 66.0449603289344 100.911376180456
"1719" 343.6 66.1129729610311 101.256640343277
"1720" 343.8 66.2621244226875 101.333435893049
"1721" 344 66.5131196402656 101.368053646876
"1722" 344.2 66.6336946073795 101.346275086338
"1723" 344.4 66.3116371646896 101.11361532972
"1724" 344.6 66.2240549591335 100.583267182133
"1725" 344.8 66.9205323602433 99.7296009468101
"1726" 345 67.3105759403419 98.643160524352
"1727" 345.2 67.1604328508563 97.3366163324831
"1728" 345.4 67.0571350031007 95.0430280064872
"1729" 345.6 66.7237675786648 92.6272636365084
"1730" 345.8 66.410135668133 89.9275220715868
"1731" 346 66.1805738953253 88.0306332749097
"1732" 346.2 66.4231207832673 86.0650476113741
"1733" 346.4 66.8487785739703 84.3669634405941
"1734" 346.6 67.5167344917539 82.9591609739501
"1735" 346.8 68.880437593276 81.2391152544786
"1736" 347 70.5557458246567 80.0490107538764
"1737" 347.2 72.679955973492 78.8058112152224
"1738" 347.4 75.0838480645773 77.5723982792485
"1739" 347.6 77.3666116611604 76.4631929221991
"1740" 347.8 80.0908888610277 75.5998719789913
"1741" 348 82.8772374809679 75.3895094441299
"1742" 348.2 85.4710150178557 75.6646094136272
"1743" 348.4 88.1695395339993 76.6555123986896
"1744" 348.6 90.2844095425885 77.3444497726676
"1745" 348.8 91.8884076067561 77.9176284915189
"1746" 349 93.9984034775551 78.0031016762467
"1747" 349.2 96.7176614130639 77.3604861579982
"1748" 349.4 98.9532573267069 76.4967172858849
"1749" 349.6 101.023799845887 75.5176417833149
"1750" 349.8 103.146756602816 74.6971499152793
"1751" 350 105.737671663206 74.5064819360913
"1752" 350.2 108.078801200123 74.9268739166505
"1753" 350.4 110.147368012838 75.6746436051976
"1754" 350.6 111.815780513864 76.5576319957917
"1755" 350.8 111.811652258419 76.4765037403991
"1756" 351 111.900863645643 76.4296970381618
"1757" 351.2 111.826640405539 76.4804710173049
"1758" 351.4 112.299084407012 76.3584762275622
"1759" 351.6 112.217353632794 76.1960816874084
"1760" 351.8 112.961012456229 75.1951040580015
"1761" 352 113.694922229824 73.3019668583177
"1762" 352.2 114.616569664316 70.3908820752518
"1763" 352.4 115.562367268728 67.4786778157578
"1764" 352.6 116.961774348096 64.5501771274585
"1765" 352.8 118.497624394733 61.9901566305017
"1766" 353 119.441015038436 59.9926653499109
"1767" 353.2 119.964689911021 57.3657012913076
"1768" 353.4 120.111971893013 54.1392317278699
"1769" 353.6 119.749053116418 51.3485214499868
"1770" 353.8 119.72349244134 48.4422822876126
"1771" 354 119.719376778619 45.7228713264422
"1772" 354.2 119.624605983599 43.8307163308479
"1773" 354.4 119.363493476564 41.3394947909934
"1774" 354.6 119.318342392748 40.2200885868536
"1775" 354.8 119.289368832571 40.4478836456996
"1776" 355 119.233654053065 40.5785289621182
"1777" 355.2 119.187937158348 40.2234357820318
"1778" 355.4 119.008342884092 39.8552801210497
"1779" 355.6 118.344985168598 39.1133558489079
"1780" 355.8 116.918191790305 38.4717624842204
"1781" 356 115.044025160783 38.0970366910537
"1782" 356.2 113.190093577295 38.1483826330777
"1783" 356.4 111.027492092337 37.920927206697
"1784" 356.6 108.882965868078 37.4303440297372
"1785" 356.8 106.309106354681 36.7616453919238
"1786" 357 105.02081836062 36.260217358693
"1787" 357.2 103.652060286469 35.5587730571411
"1788" 357.4 103.110826742221 35.1062809462784
"1789" 357.6 102.443927864284 34.6626483971939
"1790" 357.8 102.202772404224 34.241301039121
"1791" 358 101.128117744816 33.4178745353446
"1792" 358.2 99.7819843080692 32.4847490494933
"1793" 358.4 98.4851865228788 31.9587555627916
"1794" 358.6 96.5619370957959 31.4608834883947
"1795" 358.8 94.6346891420064 31.5267642114181
"1796" 359 92.7580992808822 32.2980895260001
"1797" 359.2 91.4890028162528 33.4044131259176
"1798" 359.4 89.8489333314748 34.6990245992635
"1799" 359.6 87.5492218825087 35.6698500942511
"1800" 359.8 84.8771091503556 36.0251313008849
"1801" 360 81.6974186159928 36.0673603864261
"1802" 360.2 79.0918789545293 35.7069740405978
"1803" 360.4 76.0019024545613 34.8598113075453
"1804" 360.6 73.449004520941 33.5413561858111
"1805" 360.8 70.4471260767571 32.3468077597466
"1806" 361 67.9502831679793 31.1802459841395
"1807" 361.2 65.0455636868961 30.1395981906465
"1808" 361.4 62.1222636983687 29.9314337773294
"1809" 361.6 58.5553439612457 29.2852300715067
"1810" 361.8 55.6475667439194 28.3381506446093
"1811" 362 52.4802581773891 27.591139582984
"1812" 362.2 49.5992576992907 27.4150575105302
"1813" 362.4 46.3932702050367 26.8225404035197
"1814" 362.6 43.3462361777864 25.8475450345043
"1815" 362.8 40.9070436245448 24.4935005815258
"1816" 363 39.2970253727184 23.8280801045414
"1817" 363.2 36.8266618150785 23.7022044488034
"1818" 363.4 34.4870952335514 24.8223890843871
"1819" 363.6 31.8970890815339 27.1391351408978
"1820" 363.8 29.4903704536298 29.409830243963
"1821" 364 27.1004724677594 31.6084776027746
"1822" 364.2 24.5851487614226 32.9750110365109
"1823" 364.4 21.6007016264915 33.622981438836
"1824" 364.6 19.0354335843216 33.9458138116843
"1825" 364.8 16.8677640527975 33.5517297413044
"1826" 365 15.1930032274398 33.1677627558592
"1827" 365.2 14.6566551874199 32.983405845961
"1828" 365.4 14.5985803391348 32.9913603926675
"1829" 365.6 14.6240937756676 32.9001501750013
"1830" 365.8 13.8814477609878 32.6980364658483
"1831" 366 12.5748345283186 31.9972389013163
"1832" 366.2 11.704559922919 30.9344967710376
"1833" 366.4 11.3900648817641 30.0852187731299
"1834" 366.6 11.3547253846173 28.6305799236345
"1835" 366.8 12.0874382148348 26.6233718573256
"1836" 367 13.9286366864575 24.8281211487573
"1837" 367.2 15.9419824460508 23.6192123061672
"1838" 367.4 18.8656626245723 23.0337390791513
"1839" 367.6 21.1825709722118 22.6866116031922
"1840" 367.8 24.2322274807104 22.1579245433979
"1841" 368 27.0934000277916 21.627800801444
"1842" 368.2 30.3741315831206 21.3156252489909
"1843" 368.4 33.8529610411929 21.1535202123857
"1844" 368.6 36.7987388466746 21.3039407456009
"1845" 368.8 39.3562569247841 22.2779952107268
"1846" 369 41.8204039842226 23.5421677966744
"1847" 369.2 44.5644380910291 24.5079093771295
"1848" 369.4 47.1274888334827 25.0939440602461
"1849" 369.6 50.3357243857819 25.0403907804408
"1850" 369.8 53.4436320118734 24.0660476038342
"1851" 370 55.8500118298052 22.9359626733994
"1852" 370.2 58.2100026966344 21.6360471530106
"1853" 370.4 61.0606716526198 20.680612041653
"1854" 370.6 64.3357412879138 20.4285950710533
"1855" 370.8 66.8883788068134 20.8116252085887
"1856" 371 69.6821924629981 22.3364535835416
"1857" 371.2 71.9072627277839 24.4323783646477
"1858" 371.4 73.4270565490853 27.4463284153796
"1859" 371.6 74.1490510581829 29.5166585243891
"1860" 371.8 74.57184213813 32.2623524314667
"1861" 372 74.3282520765085 34.8613497203755
"1862" 372.2 74.110812048218 36.7533933612115
"1863" 372.4 73.8703596500285 38.3036252289594
"1864" 372.6 73.4901980826667 39.7308860979377
"1865" 372.8 73.1062121752449 40.7198795868972
"1866" 373 73.001905886521 40.7176466735909
"1867" 373.2 72.8967991747161 41.2260238124001
"1868" 373.4 72.2139943074649 42.4954552532082
"1869" 373.6 71.2561455654546 43.6135495680048
"1870" 373.8 70.2020832347584 45.1610245935207
"1871" 374 69.4615690733753 47.2583337701178
"1872" 374.2 69.4968855040101 49.2008333584072
"1873" 374.4 70.4077245474413 51.5176163249276
"1874" 374.6 71.7890233659835 53.6866007649116
"1875" 374.8 73.7143977190427 55.9225200682064
"1876" 375 75.6216840968293 58.3718905569862
"1877" 375.2 76.8372300953763 60.7906995063211
"1878" 375.4 77.2110337278111 63.9453058122331
"1879" 375.6 77.3293608880946 66.9073233597569
"1880" 375.8 76.3141359348676 70.3842360658106
"1881" 376 75.3267425447036 73.4938085698864
"1882" 376.2 74.2661797708002 76.5657877260832
"1883" 376.4 72.5273009034991 79.6941078820633
"1884" 376.6 70.6846704747224 82.3847779919346
"1885" 376.8 68.7892618476245 85.005786892152
"1886" 377 67.2136605891941 87.4719076965768
"1887" 377.2 65.5776745147083 89.9728678496823
"1888" 377.4 64.1166220670369 92.4475333428746
"1889" 377.6 62.2844955730145 94.3198273576651
"1890" 377.8 59.2616630232168 95.6982695309469
"1891" 378 56.0043493101086 96.4120529131024
"1892" 378.2 52.9284341036886 96.0025409664692
"1893" 378.4 50.5517534926422 94.56849263488
"1894" 378.6 48.9251129792953 92.4852937730833
"1895" 378.8 47.8743889880572 89.8811917872395
"1896" 379 47.505323625801 86.9928993994873
"1897" 379.2 47.6569209051341 84.6669373305341
"1898" 379.4 48.4262257244389 82.0099542187696
"1899" 379.6 49.9740462539717 79.8649782774288
"1900" 379.8 51.328536816312 77.3378570725908
"1901" 380 52.8285168817196 74.9678561315446
"1902" 380.2 53.8380387904249 73.2080671605144
"1903" 380.4 54.804523937309 70.7930385689131
"1904" 380.6 56.0182728556629 68.3564024877371
"1905" 380.8 57.6263485520157 65.6037991998857
"1906" 381 59.135139062287 63.1107487523475
"1907" 381.2 60.8633827222478 60.6364618328028
"1908" 381.4 63.1457593573385 58.5805811737103
"1909" 381.6 65.5072933295298 57.3332158094616
"1910" 381.8 68.4683120072581 56.6280090276758
"1911" 382 71.2519663019045 56.9692088402732
"1912" 382.2 74.0918087376423 57.9023668415429
"1913" 382.4 76.79880584843 59.1273070819804
"1914" 382.6 78.9126555868249 60.5292727060784
"1915" 382.8 80.4442740565439 62.1367978725958
"1916" 383 81.7688041857269 64.6211109025515
"1917" 383.2 82.6780507447485 67.3341590389998
"1918" 383.4 83.488560338729 70.5734140023163
"1919" 383.6 83.5913985044003 73.8569567823027
"1920" 383.8 83.0573915037849 77.2410247581579
"1921" 384 82.2526108521501 80.6031968630705
"1922" 384.2 81.6150769696412 83.9371649973283
"1923" 384.4 80.6182798781088 87.0488072573143
"1924" 384.6 79.820929714363 89.4558453204315
"1925" 384.8 78.2468875134464 92.4709032652096
"1926" 385 76.7272946390133 94.4145195522113
"1927" 385.2 75.1461593930922 95.8567561576431
"1928" 385.4 72.6283003908246 97.2757456584503
"1929" 385.6 69.3296447328005 97.6943152948908
"1930" 385.8 66.035926711252 97.559569601751
"1931" 386 62.3777553328519 96.2293096438207
"1932" 386.2 59.7608278856748 94.9441437360631
"1933" 386.4 57.3543589679034 92.9166468714582
"1934" 386.6 55.3083681561546 90.4351694043749
"1935" 386.8 53.6915760295368 87.9889489805424
"1936" 387 52.3878958003514 85.3623354664386
"1937" 387.2 51.2390999280909 82.5611825056366
"1938" 387.4 50.2616840809159 79.8548103952927
"1939" 387.6 49.6315341553373 76.9515491207068
"1940" 387.8 49.13310467837 73.9085098984583
"1941" 388 48.9439783028052 70.7578116590647
"1942" 388.2 48.877207035639 67.9811589664427
"1943" 388.4 49.7950989036614 65.5418384180153
"1944" 388.6 51.071016205716 63.1326238840936
"1945" 388.8 52.9055081540804 61.3286806281101
"1946" 389 54.7172662945644 59.2644903364379
"1947" 389.2 56.3180263491317 57.9424566943502
"1948" 389.4 58.4720273235911 57.0844801690218
"1949" 389.6 61.0648392886356 56.1940621274885
"1950" 389.8 63.4371476012687 55.7456236852948
"1951" 390 65.7261042844272 54.7514662435158
"1952" 390.2 68.0115953752335 53.666496198755
"1953" 390.4 69.5512316757083 52.1526590836223
"1954" 390.6 71.2556541663882 50.1008134337189
"1955" 390.8 73.3553827519627 47.6978685750638
"1956" 391 75.5581738595754 45.6090855069429
"1957" 391.2 77.5309258865543 44.3642025698845
"1958" 391.4 80.1828205366979 43.6915818809549
"1959" 391.6 82.884484662103 43.8002727215422
"1960" 391.8 85.1313288304648 44.758941005318
"1961" 392 87.6341208652268 47.1120157045889
"1962" 392.2 88.8146401746598 49.554666898833
"1963" 392.4 89.8893894208762 52.5382698572247
"1964" 392.6 90.7294532032212 55.8132323533256
"1965" 392.8 90.8106773609036 58.676015570863
"1966" 393 90.8572874684846 61.5198427670856
"1967" 393.2 90.1884683549367 64.4609764361158
"1968" 393.4 89.5912449293572 66.251862654548
"1969" 393.6 88.6724363581823 68.4169317844568
"1970" 393.8 87.4210878263346 71.1965238247704
"1971" 394 86.3877328984529 74.4066536183539
"1972" 394.2 85.5775295040467 76.6623975622799
"1973" 394.4 84.0556422914975 79.3141533612363
"1974" 394.6 82.5185837573423 81.6461888628232
"1975" 394.8 80.0888871989644 83.1855162856821
"1976" 395 77.3524014915241 83.858036487304
"1977" 395.2 74.1570084449729 84.2334767281621
"1978" 395.4 71.4938784321294 84.4602322919991
"1979" 395.6 68.3083940812985 83.9531832709927
"1980" 395.8 65.5353895740222 83.195471400442
"1981" 396 63.3547032165068 82.0523384195379
"1982" 396.2 61.0829412548758 80.6525799278704
"1983" 396.4 59.3508335054724 78.8066336120305
"1984" 396.6 58.117111057859 76.4737561362493
"1985" 396.8 57.6324996032155 73.8268197422601
"1986" 397 57.9104942956331 70.9375367104489
"1987" 397.2 59.0568682293124 68.4402419363162
"1988" 397.4 61.1796755810055 66.1883495507737
"1989" 397.6 63.6910429893443 64.3342551928794
"1990" 397.8 66.1020816271919 62.7440918490429
"1991" 398 68.9307754352023 61.8277217926249
"1992" 398.2 72.3095066033607 61.8944638475983
"1993" 398.4 74.6409542260233 62.2079806402742
"1994" 398.6 75.5312233384823 62.6702646388027
"1995" 398.8 77.6267976591707 64.0893251196743
"1996" 399 79.5943786733518 65.5130266823481
"1997" 399.2 80.74165811814 66.7792024496947
"1998" 399.4 82.6472698249495 68.5329141299657
"1999" 399.6 84.6053284796499 70.9120792056923
"2000" 399.8 85.955004529025 72.456150097382
"2001" 400 87.6859341319899 74.2521781377188
"2002" 400.2 89.0663239183623 76.389858610105
"2003" 400.4 90.1955091963969 78.2589091598409
"2004" 400.6 91.7663706828384 79.9494299928999
"2005" 400.8 93.4249766313793 82.3071323757894
"2006" 401 94.6778398209103 83.7605116975863
"2007" 401.2 94.8558403750153 83.8993375367222
"2008" 401.4 96.0332413537748 84.8807226854958
"2009" 401.6 97.7420427567391 86.4812560537209
"2010" 401.8 100.023306812154 88.229894983439
"2011" 402 101.9189095611 90.1778453585661
"2012" 402.2 103.301305326509 90.8369202676425
"2013" 402.4 103.935164152302 90.9650246461258
"2014" 402.6 103.831040448994 90.9939104605613
"2015" 402.8 103.714425542953 91.0331166760043
"2016" 403 103.561908402892 91.1016512986593
"2017" 403.2 103.362367462927 91.3186323097752
"2018" 403.4 103.512075916323 91.2260438646103
"2019" 403.6 103.192687368784 91.2474361085284
"2020" 403.8 102.782593430782 90.82676169256
"2021" 404 101.202389948059 89.6547276355803
"2022" 404.2 99.4480812257836 89.0207605982246
"2023" 404.4 98.6269208171689 89.1947604094036
"2024" 404.6 98.4376577138199 89.5657249154033
"2025" 404.8 98.2316755256711 89.3785351580451
"2026" 405 96.8846946268479 89.2971456189081
"2027" 405.2 94.3136192242344 88.4072074456572
"2028" 405.4 92.7799557890897 88.3609969493046
"2029" 405.6 91.40066251752 88.2318809279849
"2030" 405.8 89.3211366900096 87.9904205161223
"2031" 406 87.3443142815291 87.6399997833956
"2032" 406.2 85.4791294718029 87.310014628467
"2033" 406.4 83.8841104739045 86.7306723260209
"2034" 406.6 83.2845931926857 86.5017769648561
"2035" 406.8 83.0272480630756 86.3892099865784
"2036" 407 83.017380051811 86.3906437077608
"2037" 407.2 82.8178541861493 86.1571140267191
"2038" 407.4 82.6082108520245 86.0059867530777
"2039" 407.6 82.2546184595827 85.6326269873147
"2040" 407.8 81.9432036282875 85.2007374481833
"2041" 408 81.5191878760824 84.7204769301592
"2042" 408.2 81.0625404486723 84.2260136535028
"2043" 408.4 80.4526471231478 83.4509138632312
"2044" 408.6 79.3116339585697 82.2843706890619
"2045" 408.8 77.5142330486797 81.1247069149574
"2046" 409 75.9361340607363 80.1599883369032
"2047" 409.2 73.722322304899 78.517146493498
"2048" 409.4 71.9847905026324 76.7685319034914
"2049" 409.6 70.9195264296269 74.7969892353208
"2050" 409.8 70.4265146146281 73.0094940688283
"2051" 410 70.2818143519618 70.7891954652843
"2052" 410.2 70.6443522663737 68.5888088825033
"2053" 410.4 71.0623754971193 66.4038136425232
"2054" 410.6 71.4457430490267 63.7928015490683
"2055" 410.8 72.0178529545353 61.2062414527947
"2056" 411 72.81894573682 58.4492387437788
"2057" 411.2 74.293890076072 55.8194675061834
"2058" 411.4 76.1118565167956 53.4356610971425
"2059" 411.6 78.7732737763209 51.2634709634686
"2060" 411.8 81.2755215107906 49.8131761504297
"2061" 412 83.7719782862766 48.7393274314982
"2062" 412.2 86.6526128461213 48.5389828025144
"2063" 412.4 89.9341119279017 49.3137766343567
"2064" 412.6 92.5038913767824 50.3197714439672
"2065" 412.8 94.3058107544303 50.8631421822195
"2066" 413 96.670553465677 51.4589976266656
"2067" 413.2 98.3457725213367 52.1000717632885
"2068" 413.4 98.7632823943452 52.3108523907008
"2069" 413.6 100.164300540908 52.9059152052714
"2070" 413.8 101.248512264449 53.5225689695816
"2071" 414 103.046794456632 53.9753592747174
"2072" 414.2 104.882700773414 54.2997584123968
"2073" 414.4 107.26858796565 54.5195939793707
"2074" 414.6 110.321119668183 53.4548012030864
"2075" 414.8 112.265730832986 52.3034082507024
"2076" 415 113.883147778887 50.4096811714194
"2077" 415.2 115.114390347237 48.2918633190072
"2078" 415.4 115.149822107179 48.1349761175572
"2079" 415.6 115.149532633625 48.1724715139593
"2080" 415.8 115.172638545943 48.0205372296316
"2081" 416 114.791173719422 47.8068262813562
"2082" 416.2 113.448662550553 47.1346038948679
"2083" 416.4 111.293707874735 46.6921023692819
"2084" 416.6 108.528488775479 46.3529078769483
"2085" 416.8 105.599445299445 46.0841752624501
"2086" 417 102.915086923799 45.6284166031287
"2087" 417.2 99.9923145172016 44.6047778460815
"2088" 417.4 97.6764680076701 42.4283698724746
"2089" 417.6 95.9779674894557 40.106942965601
"2090" 417.8 94.5065052033128 36.9460191959558
"2091" 418 93.1955750070676 34.3392735589008
"2092" 418.2 92.7529301522897 31.634792430211
"2093" 418.4 92.8546367246047 28.6632180600582
"2094" 418.6 93.595160330891 25.4994453437528
"2095" 418.8 94.7429008462068 22.3479795333177
"2096" 419 95.5550069823622 21.1392463449981
"2097" 419.2 95.7004492381319 20.8667532428546
"2098" 419.4 95.6665932738658 20.9027977678045
"2099" 419.6 95.509643180425 19.5161282429292
"2100" 419.8 94.1900630086959 18.099750450418
"2101" 420 91.9501476030299 16.9194197480299
"2102" 420.2 89.2294542852288 16.1980526439126
"2103" 420.4 85.9892468604227 15.2882919002488
"2104" 420.6 82.9632980700728 14.0187842464142
"2105" 420.8 80.0200635791632 12.8738943642438
"2106" 421 78.4419860131819 12.3015771318722
"2107" 421.2 76.093209374779 12.0274009942319
"2108" 421.4 73.4187287637634 12.3715144443679
"2109" 421.6 70.2174775810694 13.2319424070475
"2110" 421.8 67.0435289698727 14.0748949951364
"2111" 422 63.7964533919422 14.3261544143084
"2112" 422.2 60.3945085545943 13.9488152335641
"2113" 422.4 57.8200981423035 13.9381633878503
"2114" 422.6 54.4377920108755 13.9796974373033
"2115" 422.8 51.1369926427185 14.8902641664804
"2116" 423 48.444637465732 16.5889974898167
"2117" 423.2 45.8316174120147 18.574487288646
"2118" 423.4 43.0136684621542 20.4957675139097
"2119" 423.6 39.993693153411 21.8024125470979
"2120" 423.8 37.4249248380029 22.4635305203662
"2121" 424 34.1421968423731 23.4785070276301
"2122" 424.2 31.4240715123653 24.5198314367346
"2123" 424.4 28.4709510654953 26.1814108948547
"2124" 424.6 26.2893126125325 28.0811986116618
"2125" 424.8 23.5701473415037 30.281856483383
"2126" 425 21.7078323507118 32.4343368527924
"2127" 425.2 20.2506529222158 35.1828122531114
"2128" 425.4 19.240530944368 37.9180612205525
"2129" 425.6 18.7556801987069 40.9446275298685
"2130" 425.8 18.4120499091869 43.8550252866709
"2131" 426 18.4776480477749 46.7145934947904
"2132" 426.2 18.5145024148914 49.5812227145082
"2133" 426.4 19.0553938240392 53.4667395474112
"2134" 426.6 19.6620317910578 56.3366492901684
"2135" 426.8 20.4516832993307 59.2054213192218
"2136" 427 21.6487116979265 62.0653156695586
"2137" 427.2 22.4445902690241 64.8195654303505
"2138" 427.4 23.3375067054008 67.8673694250087
"2139" 427.6 24.6772364893723 70.3891877246301
"2140" 427.8 26.189649179775 72.677549784008
"2141" 428 28.3790645242453 74.7175352025694
"2142" 428.2 30.7088924435125 76.8706332016144
"2143" 428.4 33.0792674695746 79.0104388141517
"2144" 428.6 35.1583529793125 81.6114174292517
"2145" 428.8 36.9481046404926 84.7671729914538
"2146" 429 37.7409471046507 88.1155426430541
"2147" 429.2 37.6432827828846 91.8211069250314
"2148" 429.4 36.727514186902 95.5643694667141
"2149" 429.6 36.1959106121359 98.8322948435534
"2150" 429.8 36.0401642805634 101.669409919177
"2151" 430 36.1760211954391 105.128929811687
"2152" 430.2 36.2669373821607 106.624906322955
"2153" 430.4 36.2409353745334 106.140907880524
"2154" 430.6 36.3720563162672 106.069300020601
"2155" 430.8 36.6807628298351 107.466459483379
"2156" 431 38.2282698982859 108.52845558578
"2157" 431.2 40.7816771416327 109.03536391991
"2158" 431.4 44.0103911472451 109.737398752556
"2159" 431.6 47.6101276760339 110.636271730466
"2160" 431.8 50.5300598581741 111.877822214203
"2161" 432 53.069137387809 114.389583083839
"2162" 432.2 54.7604380128961 116.044617794849
"2163" 432.4 57.6557262970693 117.755329873246
"2164" 432.6 61.0782749934132 118.496294760266
"2165" 432.8 64.2235404601473 118.425990680564
"2166" 433 67.3833243502207 117.895918487108
"2167" 433.2 71.2349718529625 117.342158763508
"2168" 433.4 74.8117590184136 116.179175147563
"2169" 433.6 78.8278692277786 114.954992735795
"2170" 433.8 82.7206217391312 113.974711387156
"2171" 434 86.5257527104398 113.450616363441
"2172" 434.2 89.4275310067305 113.34218422617
"2173" 434.4 91.7488380319777 112.397775316442
"2174" 434.6 94.4157528108516 111.139396417617
"2175" 434.8 97.1203087691852 109.066365366534
"2176" 435 99.8156100053054 107.864707584752
"2177" 435.2 100.813734361918 107.675304486875
"2178" 435.4 103.139472549831 107.055242621785
"2179" 435.6 105.291630710695 106.628754817426
"2180" 435.8 106.14515158042 106.236963109987
"2181" 436 107.861201367402 105.695066451399
"2182" 436.2 109.061444056764 104.927793950992
"2183" 436.4 110.444848365715 103.980149141243
"2184" 436.6 111.126798208836 103.453083961525
"2185" 436.8 112.67692010203 101.882460950406
"2186" 437 114.026368276813 100.608130366209
"2187" 437.2 115.694880657442 98.4215637209242
"2188" 437.4 116.856718229494 96.9376151853411
"2189" 437.6 117.405183132923 96.0165889166053
"2190" 437.8 118.095785542546 93.7195511830045
"2191" 438 118.43255587195 91.4607272571645
"2192" 438.2 118.77851063372 88.9262027005836
"2193" 438.4 119.032928897433 86.8278610737472
"2194" 438.6 119.570590680566 83.9779828795372
"2195" 438.8 120.430725881353 80.9221414953775
"2196" 439 121.436437098477 78.5582624030067
"2197" 439.2 122.791696505355 76.1667581540186
"2198" 439.4 123.648377393497 74.4471786300292
"2199" 439.6 123.524632022135 74.4827232153968
"2200" 439.8 123.930708725351 73.1244268550065
"2201" 440 124.486175225975 71.2886350226252
"2202" 440.2 124.370137670482 69.4196238481425
"2203" 440.4 124.087825404184 66.9646748732805
"2204" 440.6 123.93173371865 64.3293736496626
"2205" 440.8 123.919653103936 61.8827306629608
"2206" 441 124.080222208868 59.1512754526455
"2207" 441.2 124.147485128043 57.745370927992
"2208" 441.4 124.111852006662 57.0382854185453
"2209" 441.6 124.02103267909 55.6667221890465
"2210" 441.8 123.612288072992 53.3744530413153
"2211" 442 122.864079288356 50.9661235555923
"2212" 442.2 122.101376758034 48.7652638590524
"2213" 442.4 121.426912261181 45.9758066522353
"2214" 442.6 121.151669812163 44.0752528451609
"2215" 442.8 121.183075034345 41.587427833146
"2216" 443 121.143616464017 41.0956143919142
"2217" 443.2 121.103183623205 40.4983349156987
"2218" 443.4 120.798858120334 39.3668104415784
"2219" 443.6 119.738568627815 37.3624272481954
"2220" 443.8 117.875722453099 34.9647454922275
"2221" 444 116.229184515608 32.7085525240208
"2222" 444.2 114.274819721362 30.7512397870905
"2223" 444.4 112.518875345066 28.4781445564395
"2224" 444.6 111.005032683201 26.0199212729766
"2225" 444.8 110.22726273569 24.2118223664907
"2226" 445 110.036196894448 23.8705554180725
"2227" 445.2 109.235122746637 22.3898062512511
"2228" 445.4 107.935310708985 20.7641489044064
"2229" 445.6 106.25880003163 18.9594487230104
"2230" 445.8 104.184365979753 17.3639607233263
"2231" 446 102.361117026101 15.7403636354657
"2232" 446.2 100.219625336884 14.5189637240129
"2233" 446.4 97.7527392966878 13.1706398958167
"2234" 446.6 95.0101678729166 11.1803842045799
"2235" 446.8 93.2433072016758 9.52515504837774
"2236" 447 92.5245186362897 8.79217427088727
"2237" 447.2 91.0541208337405 7.52937259557959
"2238" 447.4 89.2539671650427 6.5618773032074
"2239" 447.6 87.26167394022 5.71920490130691
"2240" 447.8 84.9204229056693 5.52873196596616
"2241" 448 82.210001665153 5.43993940642972
"2242" 448.2 79.6769410985404 5.31966642674782
"2243" 448.4 76.2185846096314 5.16938393846628
"2244" 448.6 73.6413941637617 4.69886794240869
"2245" 448.8 71.1007120429694 3.24155173633797
"2246" 449 69.8917633196549 2.45946175456589
"2247" 449.2 69.025728104859 2.18270061006805
"2248" 449.4 66.9582949395998 1.22173218805345
"2249" 449.6 64.2863318013499 0.71514993996589
"2250" 449.8 61.5770967129125 0.563697857672408
"2251" 450 58.1603364983113 0.199726067722071
"2252" 450.2 56.7132825619743 0.0455654071740936
"2253" 450.4 55.1451425258799 0.127766925984865
"2254" 450.6 52.2795953071509 0.501185452471328
"2255" 450.8 49.5000777487726 1.03585179286833
"2256" 451 46.554936902496 1.87222587582839
"2257" 451.2 43.6484016716554 2.47713706269181
"2258" 451.4 41.1342381015552 2.69807443791599
"2259" 451.6 38.0459554204705 3.41747145447038
"2260" 451.8 35.6783741851185 4.1877550993396
"2261" 452 34.1210830666149 4.97166930531814
"2262" 452.2 32.067992311239 6.50517718855281
"2263" 452.4 30.0131409215034 8.15190366315644
"2264" 452.6 27.8769820614915 9.81381898595982
"2265" 452.8 25.8343804431591 11.3041936230633
"2266" 453 23.5847652141545 13.1640488582669
"2267" 453.2 21.719054564793 14.6714139886991
"2268" 453.4 19.7465513344387 16.2044602282031
"2269" 453.6 17.4594704056691 18.0194054353844
"2270" 453.8 16.2027814779357 19.4712964736153
"2271" 454 13.6649162335806 22.9529958480776
"2272" 454.2 12.2741874473589 24.6886089782666
"2273" 454.4 10.5117634708491 26.7934466707663
"2274" 454.6 9.04315856894837 29.1355987822674
"2275" 454.8 7.9978697903249 31.196569169448
"2276" 455 7.56815347411012 32.2733827022871
"2277" 455.2 6.88860595863088 35.135540950182
"2278" 455.4 7.06567336447982 37.4998778070495
"2279" 455.6 7.5255893001906 39.8925821912525
"2280" 455.8 8.51325163193641 41.7533324092072
"2281" 456 10.3022199255274 43.2578495117145
"2282" 456.2 12.7945486061479 44.5158551637626
"2283" 456.4 15.6345812347243 45.4173534031461
"2284" 456.6 18.2812094112936 46.2439447674262
"2285" 456.8 20.9684370908156 47.781222875339
"2286" 457 22.5095894921487 50.2715903834489
"2287" 457.2 23.5575238863526 52.8658681556966
"2288" 457.4 23.5456371696189 55.891766515678
"2289" 457.6 23.1195576534956 58.4434810320852
"2290" 457.8 22.3576130421834 61.5097086876737
"2291" 458 21.9336919197419 64.8811404668935
"2292" 458.2 21.8353961417014 67.6683036540061
"2293" 458.4 21.652207491831 70.945844536372
"2294" 458.6 21.2802069518793 74.4279152785153
"2295" 458.8 21.0087240081406 77.5896132025814
"2296" 459 20.7444055548924 79.5436832582292
"2297" 459.2 20.3397854748965 82.0174539907029
"2298" 459.4 19.808817434107 84.4523817249026
"2299" 459.6 19.6693173245844 86.9517607125212
"2300" 459.8 19.2673332736126 89.5953644216425
"2301" 460 19.0748660062084 92.6739300540154
"2302" 460.2 18.9462243541762 95.0062009429093
"2303" 460.4 18.915365473921 96.4480460398443
"2304" 460.6 18.8446073897779 97.2278655921836
"2305" 460.8 18.7728420447801 97.4845538156222
"2306" 461 18.8625684598958 96.9281547642107
"2307" 461.2 18.8903336881266 96.9247567791674
"2308" 461.4 19.105765827914 97.8068430635804
"2309" 461.6 19.8732411810901 99.570007180425
"2310" 461.8 21.2561417260029 101.386946298238
"2311" 462 23.3518680009596 103.531772948984
"2312" 462.2 25.4900659987822 105.735524054146
"2313" 462.4 27.2849732976617 107.701131720107
"2314" 462.6 28.4099885167952 109.912745562819
"2315" 462.8 29.5950818931414 111.003325127398
"2316" 463 31.3246995936911 112.077305628177
"2317" 463.2 33.9393529734475 112.617860112248
"2318" 463.4 36.7031224311673 111.808434848191
"2319" 463.6 39.9871875235587 110.789214571449
"2320" 463.8 42.8007772330332 110.458312419935
"2321" 464 45.6673876353555 110.38458409996
"2322" 464.2 47.3468590498343 110.247307939532
"2323" 464.4 48.3559346039188 110.531821914417
"2324" 464.6 51.0406657579727 110.81688669877
"2325" 464.8 54.4616870784203 111.298258155284
"2326" 465 57.5881515784871 112.322782791228
"2327" 465.2 60.5038662929681 114.108321603599
"2328" 465.4 62.9860516216728 116.104936522
"2329" 465.6 64.5545808401991 117.706917432213
"2330" 465.8 65.0655535801951 118.329429051158
"2331" 466 65.2270942172509 118.424213133104
"2332" 466.2 65.7911520348103 118.514881540028
"2333" 466.4 67.5544597121806 118.357945315359
"2334" 466.6 68.8854977707282 116.99610026843
"2335" 466.8 70.1732957177245 114.84142730631
"2336" 467 71.407395668999 112.620400306996
"2337" 467.2 72.5996871092015 110.387233531791
"2338" 467.4 73.8253060357687 107.937802085647
"2339" 467.6 75.1308102138129 105.622118100914
"2340" 467.8 76.7357713648163 102.948816809378
"2341" 468 78.9309110385883 100.460572507974
"2342" 468.2 81.0072675410484 97.6040870921808
"2343" 468.4 83.5263582914024 95.4573988801585
"2344" 468.6 86.3905085139788 94.1372061605332
"2345" 468.8 89.8470774112818 93.4713909747108
"2346" 469 93.5356727922577 92.5022020937823
"2347" 469.2 96.7817450281566 91.2919563212856
"2348" 469.4 99.8540416895911 90.0140700745897
"2349" 469.6 103.096822922123 88.7799358255233
"2350" 469.8 106.448818119143 88.0466587837407
"2351" 470 109.528094708864 88.1110008865148
"2352" 470.2 110.727032564079 88.358485159874
"2353" 470.4 113.406785489749 88.5327949613941
"2354" 470.6 114.759799013317 88.8125492520884
"2355" 470.8 115.219644753049 88.4862803391897
"2356" 471 116.663305104615 88.1630350382211
"2357" 471.2 118.401919683932 86.9147102441862
"2358" 471.4 120.086701993625 85.1324077646614
"2359" 471.6 121.232795172927 82.9683113173076
"2360" 471.8 122.43147624874 80.22751284821
"2361" 472 123.304203657832 78.1090947575476
"2362" 472.2 123.907323250604 76.5918215142902
"2363" 472.4 124.523759967638 74.2961546987303
"2364" 472.6 124.718601864934 71.7212084481428
"2365" 472.8 125.02905727909 68.9380691995133
"2366" 473 125.181710341529 67.0732024486973
"2367" 473.2 125.253057564145 66.1140685496118
"2368" 473.4 125.456719057657 64.3641938669609
"2369" 473.6 125.447853616804 61.4386092623459
"2370" 473.8 124.960533089792 58.62075192931
"2371" 474 124.730352960046 56.4405468767011
"2372" 474.2 124.854392765912 54.2455430450849
"2373" 474.4 124.472846516248 51.7455458948409
"2374" 474.6 123.649632678222 49.2368279466954
"2375" 474.8 123.240211997244 46.9151526098393
"2376" 475 121.983676039632 44.3923439097414
"2377" 475.2 120.86346556619 41.6734730303757
"2378" 475.4 119.863170128832 38.897988414054
"2379" 475.6 119.264909714535 37.6667219484843
"2380" 475.8 118.074425487535 35.8780564655626
"2381" 476 116.476216800001 33.428123061135
"2382" 476.2 114.527126689507 30.9816329732272
"2383" 476.4 112.325549371954 28.6282755618506
"2384" 476.6 110.345844217274 26.951185610608
"2385" 476.8 107.943324838605 24.6425687444576
"2386" 477 106.317451527953 22.2128845962013
"2387" 477.2 104.922786402135 19.8996700465497
"2388" 477.4 102.934150699829 17.084461531937
"2389" 477.6 101.354318021588 15.0579649085793
"2390" 477.8 101.020137743236 14.4891030101182
"2391" 478 100.311790016082 14.2409317151462
"2392" 478.2 99.5188708969509 13.868878756873
"2393" 478.4 98.2152637107788 12.8127271907554
"2394" 478.6 96.4879566348069 12.0058446653559
"2395" 478.8 94.5083149546349 11.4284132495979
"2396" 479 92.1069016900397 11.4261616375452
"2397" 479.2 89.3387806549564 11.8367393559242
"2398" 479.4 86.7143024993056 12.6309110840252
"2399" 479.6 83.932134073863 13.2544567879675
"2400" 479.8 81.456289168413 13.7076124256562
"2401" 480 78.6561219984403 13.4740766039371
"2402" 480.2 75.8362167099996 13.0971051017943
"2403" 480.4 73.0126534274817 12.5435568686008
"2404" 480.6 70.5198316676805 11.9936853684633
"2405" 480.8 68.3786839699582 11.141066933218
"2406" 481 66.1433536752131 9.37952977758729
"2407" 481.2 64.373679709061 7.10806531424432
"2408" 481.4 63.3510191391545 4.44429738735579
"2409" 481.6 63.6939664185848 4.82137782268307
"2410" 481.8 63.8994542489988 5.20643741724719
"2411" 482 63.5562270121302 4.54805244861284
"2412" 482.2 61.6498809614743 3.47052361562267
"2413" 482.4 59.0759112904486 3.08027306394673
"2414" 482.6 56.7514394707273 3.70605678502172
"2415" 482.8 54.1181309676049 4.70802726072633
"2416" 483 51.2201373162672 5.90732857538068
"2417" 483.2 48.059921595417 7.3520621451319
"2418" 483.4 44.4676979903847 8.31510251054532
"2419" 483.6 41.6301161220919 8.62460317225611
"2420" 483.8 39.3325609323353 9.12058418869788
"2421" 484 36.5992375768616 9.51058309005594
"2422" 484.2 33.7382981884991 9.52815566688665
"2423" 484.4 31.0031121543574 9.74648147879758
"2424" 484.6 28.2662763119875 10.3534031075029
"2425" 484.8 26.072062330156 11.744432255927
"2426" 485 23.4347994715085 14.2734024427629
"2427" 485.2 21.5188895151962 16.9481710824576
"2428" 485.4 19.8113126745126 19.6024206699049
"2429" 485.6 17.6764735688234 22.4919405688184
"2430" 485.8 15.6572968720983 24.3560392561301
"2431" 486 13.4133136963505 25.9768919708663
"2432" 486.2 11.3308391146143 27.0209709001929
"2433" 486.4 10.0168662993809 27.9273767713544
"2434" 486.6 8.41668939968918 28.993135961514
"2435" 486.8 6.71287547184462 30.8638337152087
"2436" 487 5.46357182046775 32.7731989317651
"2437" 487.2 4.62481890925574 34.5702993155784
"2438" 487.4 4.02353872341403 36.2337149440212
"2439" 487.6 3.25085406816142 38.1885355886485
"2440" 487.8 2.70278149072539 40.1203305747218
"2441" 488 1.96946972277017 42.0513419370228
"2442" 488.2 1.4571800786341 44.2066830652085
"2443" 488.4 1.1384168940218 46.8448947543831
"2444" 488.6 0.949101282696444 49.6016425953377
"2445" 488.8 0.783358934314653 52.6331838082559
"2446" 489 0.814357582511843 54.9752935099989
"2447" 489.2 0.367183551003903 57.8825972222204
"2448" 489.4 0.0636548815238027 59.9544600799724
"2449" 489.6 0.181909435147624 62.1321550993925
"2450" 489.8 0.696961223716846 65.3173966164489
"2451" 490 1.51689593068569 67.6054197295635
"2452" 490.2 2.43290904895532 69.4266632579849
"2453" 490.4 3.93838647826395 71.4013173662041
"2454" 490.6 5.71070755336393 73.224196087983
"2455" 490.8 7.58241386451159 74.3473301071676
"2456" 491 10.1529468378738 74.941915420405
"2457" 491.2 13.047039437075 75.2351067024767
"2458" 491.4 15.5080731527435 75.3016538619955
"2459" 491.6 16.4453991289941 75.2790746155539
"2460" 491.8 17.2308712253199 75.3479128441285
"2461" 492 18.5664049802429 75.6412609285486
"2462" 492.2 20.1865526560003 76.4126140282569
"2463" 492.4 21.290588745559 77.1518598130235
"2464" 492.6 22.9268068624661 78.2394406447137
"2465" 492.8 25.1527800830588 78.8438081552627
"2466" 493 27.6292517452908 78.8454186682333
"2467" 493.2 30.2237363011257 78.373996992775
"2468" 493.4 32.875204397711 77.8458619842876
"2469" 493.6 35.5865493710971 77.6837570652718
"2470" 493.8 38.8981585947917 78.5113936850379
"2471" 494 41.3759660430956 79.9750115866148
"2472" 494.2 43.9989683055239 82.4830326117853
"2473" 494.4 45.5473171702572 85.1256419304026
"2474" 494.6 46.3539402782324 87.9120104865179
"2475" 494.8 46.4026133903186 90.7126989242855
"2476" 495 44.9756465166318 94.0507060406076
"2477" 495.2 42.8876155302861 96.7937411152767
"2478" 495.4 39.9516544413535 99.0200702208508
"2479" 495.6 36.521716266101 100.657205086848
"2480" 495.8 33.6212330021539 101.758751807678
"2481" 496 30.1532410636792 103.043694494474
"2482" 496.2 27.4901666706272 103.500894876228
"2483" 496.4 25.4978232478275 103.525103002362
"2484" 496.6 24.0174205368391 102.993826016609
"2485" 496.8 22.3116381143449 101.83159433674
"2486" 497 21.1415825392121 99.0960611228928
"2487" 497.2 21.2645317153037 96.2261507358923
"2488" 497.4 20.7293873998542 93.9499355648946
"2489" 497.6 19.5187132466978 91.0618912553442
"2490" 497.8 17.3890670691918 88.4734843600704
"2491" 498 14.2294028939977 86.8669216184218
"2492" 498.2 11.2201767559317 85.0339172802717
"2493" 498.4 8.59107229670376 82.7214650496186
"2494" 498.6 6.69086702222491 79.9300975846784
"2495" 498.8 5.31778264834555 77.3756393074031
"2496" 499 3.92785660401764 75.0645907867486
"2497" 499.2 2.92413819446421 72.36371978254
"2498" 499.4 2.29316839096636 69.504997775705
"2499" 499.6 2.87691434615696 66.0317338880046
"2500" 499.8 3.9944635548297 62.9557896995006
"2501" 500 4.90326905104979 59.7580137541651
"2502" 500.2 5.18332708142465 56.8287749708658
"2503" 500.4 5.52026712688284 54.0983343862708
"2504" 500.6 6.42095742386116 51.1116763139023
"2505" 500.8 7.8182466250839 47.7664615729701
"2506" 501 9.49326651153017 44.9030698269546
"2507" 501.2 11.5946112311763 42.0011072338764
"2508" 501.4 14.4412891363582 39.3669893366849
"2509" 501.6 16.3065391876795 37.5452100737037
"2510" 501.8 19.0211466123284 35.7002445602195
"2511" 502 21.6992544827595 34.3970317976996
"2512" 502.2 24.9657153951824 34.0006350875174
"2513" 502.4 27.7742463537574 34.164801106505
"2514" 502.6 30.1747082106627 34.1701178257794
"2515" 502.8 32.665974070535 34.4988367604951
"2516" 503 35.726311555321 34.866027661483
"2517" 503.2 38.5438170440493 35.6614118588196
"2518" 503.4 41.4565096918622 36.9521308322179
"2519" 503.6 43.0951514253673 37.4382027254648
"2520" 503.8 45.3007692364778 38.3580559850684
"2521" 504 47.1234069454045 39.2607154608532
"2522" 504.2 47.3286103901145 39.3005645150219
"2523" 504.4 47.4551572551874 39.4788853962588
"2524" 504.6 47.6133806225592 39.6782786728234
"2525" 504.8 47.8284869525152 39.8142994322744
"2526" 505 47.8892044045745 39.8692688834189
"2527" 505.2 48.8123682264874 40.5865045621081
"2528" 505.4 49.3236691755975 41.0276958218076
"2529" 505.6 50.0464381698353 41.5810701133071
"2530" 505.8 51.1077792392792 42.4416232285025
"2531" 506 52.7525065117366 43.1011959336949
"2532" 506.2 54.5530528542025 43.357497609203
"2533" 506.4 56.6717465783153 42.9666404580487
"2534" 506.6 58.7046237733725 42.4294288714976
"2535" 506.8 61.037336606202 41.4839471420289
"2536" 507 63.1209315477894 40.5426206625658
"2537" 507.2 65.7502673254256 39.3479518589862
"2538" 507.4 68.0322691345376 38.0806355364948
"2539" 507.6 69.8873810957475 37.37453665675
"2540" 507.8 71.90217537101 37.2511162384193
"2541" 508 73.8039613494967 37.8035740583482
"2542" 508.2 76.2271329659021 39.1363640845482
"2543" 508.4 78.2969724143545 41.237501967759
"2544" 508.6 79.8789454270934 43.7513719847224
"2545" 508.8 81.0145370680262 46.72851404974
"2546" 509 81.0554690273916 49.4107576114255
"2547" 509.2 80.5542368965159 52.0549718143026
"2548" 509.4 80.1124748607212 54.9501535034303
"2549" 509.6 79.2833614932967 58.1836298961074
"2550" 509.8 78.8279710761903 60.8725396096222
"2551" 510 77.567756006842 63.5556288756078
"2552" 510.2 75.276721657657 66.0534776538844
"2553" 510.4 72.7452331021725 67.9830070333755
"2554" 510.6 69.9423568918603 69.6648395820268
"2555" 510.8 67.0210702014508 70.6280537844165
"2556" 511 63.9600026506586 70.8297599950277
"2557" 511.2 61.2821767612361 70.6738971962034
"2558" 511.4 58.5389481654722 70.2127211406319
"2559" 511.6 56.0856910603229 68.9174930753846
"2560" 511.8 54.2921280181317 66.9829634898428
"2561" 512 52.7776036262904 64.671970994048
"2562" 512.2 51.568695242905 61.9137897476123
"2563" 512.4 50.9540171812334 59.3597311037506
"2564" 512.6 50.555634627735 57.0239677260283
"2565" 512.8 50.318246629556 54.5698003250182
"2566" 513 49.770514571698 52.0553286651456
"2567" 513.2 50.0647110014638 49.7603695185312
"2568" 513.4 50.991797684616 47.2793003347137
"2569" 513.6 52.6846982553555 44.9462954564983
"2570" 513.8 54.9811358893534 43.2043215476689
"2571" 514 57.7405843111945 42.0646091514131
"2572" 514.2 60.4454290863983 41.9304516921387
"2573" 514.4 63.1415481836036 41.4568033608469
"2574" 514.6 66.3191256392018 41.1919646179306
"2575" 514.8 68.8373854418646 40.5140713703845
"2576" 515 71.6884072469356 39.0859200971456
"2577" 515.2 74.775632720691 38.2249148738453
"2578" 515.4 77.3428021015013 38.0591321615788
"2579" 515.6 80.6452612610691 38.4007704417043
"2580" 515.8 83.7738038273566 39.2246191281419
"2581" 516 86.4520791618777 40.2844586325654
"2582" 516.2 87.6829053490537 40.9450231942091
"2583" 516.4 88.0811760013187 41.4188623973579
"2584" 516.6 88.1402916459767 41.6154992427808
"2585" 516.8 88.8650505363259 41.8564950867811
"2586" 517 90.1213654623087 42.6545774625793
"2587" 517.2 91.7164612908928 43.6164320759313
"2588" 517.4 94.0392161083632 44.6815448617576
"2589" 517.6 96.6805819563547 46.1175715135414
"2590" 517.8 99.5306365728602 47.4717151108421
"2591" 518 101.952313391149 49.1759720366833
"2592" 518.2 103.750407146111 50.9659345097087
"2593" 518.4 105.177805193034 53.1071295667449
"2594" 518.6 106.21736267351 55.6130700614083
"2595" 518.8 106.690668052338 58.6743443173854
"2596" 519 106.485746553535 61.8106219335337
"2597" 519.2 105.966966359007 64.1244546004511
"2598" 519.4 104.243975896005 66.8463859220562
"2599" 519.6 102.291369153838 68.7090927881303
"2600" 519.8 99.6344639499903 70.8443912329058
"2601" 520 96.8371756922067 72.8801272412431
"2602" 520.2 94.5298409547916 74.3185606091102
"2603" 520.4 92.0358110661649 75.9414938692557
"2604" 520.6 88.9143789955512 77.7231556055336
"2605" 520.8 86.0584544605869 79.202412208975
"2606" 521 82.7847944554079 79.9812597427283
"2607" 521.2 79.9539558451347 79.6155661359248
"2608" 521.4 77.8857436716066 78.7676087105314
"2609" 521.6 75.9421240455951 77.49546076152
"2610" 521.8 74.5804291333016 75.359751550826
"2611" 522 73.8369238203824 72.5250690207468
"2612" 522.2 73.8568895989826 69.7201045932667
"2613" 522.4 74.3632021517812 67.2427189835585
"2614" 522.6 75.6722203181935 63.8582455682877
"2615" 522.8 76.4231603602693 60.8956517941048
"2616" 523 77.5393976211669 57.8040747366212
"2617" 523.2 79.0202295082192 54.8076720401691
"2618" 523.4 80.8133099158521 52.0127613756573
"2619" 523.6 83.0398599695675 49.3638767291743
"2620" 523.8 85.5724049246337 47.1261743991449
"2621" 524 87.0084736738212 45.3573960671864
"2622" 524.2 87.4570256119315 44.5047215629459
"2623" 524.4 87.322828000023 43.5313327678886
"2624" 524.6 86.6825477934822 42.3167989267366
"2625" 524.8 84.9223518486231 41.231366234922
"2626" 525 83.6319765016409 40.6742473249984
"2627" 525.2 83.2358259001391 40.7108199126934
"2628" 525.4 83.1260105627369 40.6595598642143
"2629" 525.6 82.2789146522096 40.6101495542124
"2630" 525.8 81.3855757538337 40.7910315953182
"2631" 526 80.2981882377492 40.8505230812421
"2632" 526.2 78.5576966786218 41.323799794948
"2633" 526.4 76.4855982510241 41.7062326920879
"2634" 526.6 73.625456780193 42.2301570767698
"2635" 526.8 71.1339192039329 42.1751329071999
"2636" 527 68.3131559238108 41.6224690984769
"2637" 527.2 65.8645126725501 40.9071625649986
"2638" 527.4 63.4446652928627 39.2925379451975
"2639" 527.6 61.7409510312704 37.2473313574994
"2640" 527.8 60.8819256512107 34.4264700660985
"2641" 528 60.666191900286 31.3138076320469
"2642" 528.2 61.6551288991802 28.3172542552652
"2643" 528.4 63.2114688366721 25.3394692841057
"2644" 528.6 65.0146966686728 23.1781584872738
"2645" 528.8 66.0548103864809 21.5030314852422
"2646" 529 66.2318932896781 20.2580020361009
"2647" 529.2 66.5587157477487 18.7565789096231
"2648" 529.4 66.7238285861216 16.417874382161
"2649" 529.6 66.7942519355157 14.9761808712631
"2650" 529.8 66.7139239810904 14.7782739740273
"2651" 530 66.8780520960167 14.9827351983961
"2652" 530.2 66.8049227087571 15.0296974487543
"2653" 530.4 67.0365266986104 15.2188195883526
"2654" 530.6 67.4760447959123 15.1800347530898
"2655" 530.8 67.3565997084958 15.2846453401203
"2656" 531 67.673804062028 16.011487444103
"2657" 531.2 67.8948904814184 17.2884017687723
"2658" 531.4 68.9174568757095 18.0298603859626
"2659" 531.6 70.1623214497115 17.9516281449365
"2660" 531.8 70.427461681972 17.8883283764679
"2661" 532 72.4323361809197 18.9792362754854
"2662" 532.2 75.1310796145161 19.8168187551708
"2663" 532.4 76.1675393437829 19.3125678338438
"2664" 532.6 78.736454894836 17.8120600102461
"2665" 532.8 81.1028461940388 16.0952914106981
"2666" 533 83.5041651838878 14.1930767421585
"2667" 533.2 85.5327207437692 12.4782234790761
"2668" 533.4 88.2173675261802 11.2484226489314
"2669" 533.6 91.297028968432 11.4160527670604
"2670" 533.8 94.6429973191867 12.0499522107446
"2671" 534 95.2290319921033 11.9711717019564
"2672" 534.2 96.5176124510912 12.430307495667
"2673" 534.4 98.7114766412141 13.4232903291303
"2674" 534.6 100.98627480199 14.7828379461054
"2675" 534.8 103.634280298186 16.8050345938075
"2676" 535 105.800599967125 18.5062159653643
"2677" 535.2 106.217983083406 18.9989679975686
"2678" 535.4 107.624822244603 20.2754318132231
"2679" 535.6 109.000760374038 22.0308385258064
"2680" 535.8 110.534800834206 23.9863720461388
"2681" 536 111.072752024643 24.6933432310282
"2682" 536.2 112.137540001637 26.1338594773278
"2683" 536.4 113.301942545342 27.6747811409422
"2684" 536.6 114.161630648624 28.4774073764057
"2685" 536.8 115.747922627375 30.2640679892792
"2686" 537 117.012786178024 32.0001870710269
"2687" 537.2 118.091319486487 33.9422670355514
"2688" 537.4 119.045694966934 35.5877662416307
"2689" 537.6 120.101504521983 37.4957316406115
"2690" 537.8 120.816204845122 39.0931063810874
"2691" 538 121.569148028303 40.5653246590512
"2692" 538.2 121.928904880403 41.6049331473745
"2693" 538.4 122.028591923581 42.2913474889301
"2694" 538.6 122.449868685679 43.598064398114
"2695" 538.8 123.076684274453 45.0144447611812
"2696" 539 123.154113126522 45.3898956805795
"2697" 539.2 123.518945227673 46.2591919286611
"2698" 539.4 123.85328036984 47.5295543478441
"2699" 539.6 124.036824072559 49.1403631931027
"2700" 539.8 124.410110421466 51.1641474341136
"2701" 540 124.959532725308 53.6651276643885
"2702" 540.2 125.208069978182 54.5332118252876
"2703" 540.4 125.347790999557 54.8940113001304
"2704" 540.6 125.295418516619 55.6762422635427
"2705" 540.8 125.256189823744 56.45842027436
"2706" 541 125.020498050241 57.8202920888548
"2707" 541.2 124.563191067396 59.0186977935992
"2708" 541.4 123.99837570762 60.068886717244
"2709" 541.6 123.188552211862 60.9794660852138
"2710" 541.8 122.260048298979 61.7537311327754
"2711" 542 121.438723945783 62.3024673861954
"2712" 542.2 120.431184314497 62.7654832764658
"2713" 542.4 118.823293638049 63.3625244683315
"2714" 542.6 117.084293111361 63.3826246838772
"2715" 542.8 115.04692773304 63.1198279348207
"2716" 543 113.039663714816 62.5959716791522
"2717" 543.2 111.51023416605 61.769731815299
"2718" 543.4 110.255010918314 60.2228835576324
"2719" 543.6 109.402334334267 58.4536160997999
"2720" 543.8 109.11140427084 56.2149559600181
"2721" 544 109.484638779583 54.0257388581056
"2722" 544.2 109.765221202237 53.6854160992863
"2723" 544.4 109.797027297421 52.7469216934398
"2724" 544.6 109.09168326386 51.058495347365
"2725" 544.8 107.486967012994 50.1272733775428
"2726" 545 104.97458840657 49.5802483454046
"2727" 545.2 102.571177714391 49.9090111558953
"2728" 545.4 100.264314454544 50.7229931497856
"2729" 545.6 97.0345819887886 51.7747912369168
"2730" 545.8 94.5514191790989 53.4182415670843
"2731" 546 91.7809954858185 54.3390836417842
"2732" 546.2 89.1334159564251 54.6787538742283
"2733" 546.4 86.4741954004573 54.1016313527787
"2734" 546.6 84.2893960689382 53.3840580900789
"2735" 546.8 82.6929255190034 52.4231179662409
"2736" 547 80.6057819631304 51.4202868723612
"2737" 547.2 77.7599891570885 50.6538480479724
"2738" 547.4 75.2879738138565 50.3589073426022
"2739" 547.6 72.4576162022605 50.7403304628892
"2740" 547.8 69.9458040357662 51.2762840856351
"2741" 548 67.3779090012205 52.2608790377627
"2742" 548.2 64.8379103507937 53.8613234576906
"2743" 548.4 62.4499195979783 55.7074982386245
"2744" 548.6 60.3021339941364 57.1649962663203
"2745" 548.8 57.9113092556014 58.0084015971789
"2746" 549 55.0298809170136 58.1962590848363
"2747" 549.2 51.8146701392284 57.4294293147205
"2748" 549.4 48.8507474482886 55.9598331550921
"2749" 549.6 46.3470755165469 53.8340950698878
"2750" 549.8 44.4350611675471 51.1967470416751
"2751" 550 42.6666516412651 48.3134014680978
"2752" 550.2 41.0989974667937 45.4908223085997
"2753" 550.4 39.167267912778 42.9734881365155
"2754" 550.6 37.1133199567159 40.9010211352526
"2755" 550.8 35.1185397738343 39.1285526886899
"2756" 551 32.8910575289717 36.8901249921457
"2757" 551.2 31.1102517363573 34.5373492301357
"2758" 551.4 29.559746254956 32.3918091629136
"2759" 551.6 28.4404089359912 31.0805937675542
"2760" 551.8 27.6694461660203 30.5379189943056
"2761" 552 25.2259919425319 29.356041762109
"2762" 552.2 23.3972232176377 28.7284162528376
"2763" 552.4 20.8823882882539 28.8028805396965
"2764" 552.6 18.6613592428818 29.3644995612481
"2765" 552.8 17.0160334053628 30.793300580412
"2766" 553 15.5333694168908 32.9082914756188
"2767" 553.2 14.9899822439353 35.1977409817259
"2768" 553.4 14.4823518047752 38.336284737033
"2769" 553.6 14.7141135146176 40.8082939421374
"2770" 553.8 14.4872097240113 44.3181602096528
"2771" 554 14.5406144414122 47.2153549021966
"2772" 554.2 14.7049326147003 50.5768799051833
"2773" 554.4 15.081204031759 54.0406370925088
"2774" 554.6 15.2378725032413 57.1065778653575
"2775" 554.8 15.063812129814 60.7243066161649
"2776" 555 15.4871229904844 63.7390101460906
"2777" 555.2 16.2692399373688 67.0500830032817
"2778" 555.4 17.6735408559665 69.7813318403619
"2779" 555.6 19.0845659615236 72.6653360633609
"2780" 555.8 21.0454434107252 75.6621868133407
"2781" 556 23.5008983771549 78.2347080279085
"2782" 556.2 25.5096459553767 80.3989643433108
"2783" 556.4 27.7169593721765 82.7816352267769
"2784" 556.6 30.3158999097162 85.4018348106972
"2785" 556.8 32.7019885525953 88.0972374509608
"2786" 557 35.1366248422412 90.7230494606074
"2787" 557.2 37.6263021532779 92.855046416793
"2788" 557.4 40.4107850993421 94.8889988325191
"2789" 557.6 43.0248480133656 96.8785374915891
"2790" 557.8 46.0183175397012 98.0743158038946
"2791" 558 47.9650954978141 98.7455439484388
"2792" 558.2 50.3625410194879 99.002064617689
"2793" 558.4 51.0488913055726 99.0863333607677
"2794" 558.6 51.6186118096685 98.804427171077
"2795" 558.8 52.2257165409926 98.7685939380566
"2796" 559 52.9615844393067 98.6738693793396
"2797" 559.2 54.4028610421537 98.7081520354117
"2798" 559.4 56.431278453943 98.4703449207079
"2799" 559.6 59.3117401256188 98.1635947807761
"2800" 559.8 60.9368868776098 98.4325094864158
"2801" 560 61.2731352018314 98.5566459701862
"2802" 560.2 62.3537629911024 98.7018771088159
"2803" 560.4 64.8370310817638 99.5152061494065
"2804" 560.6 67.2838907362828 100.551756244444
"2805" 560.8 69.7319058949743 102.103087140216
"2806" 561 72.4320109465638 103.95862631829
"2807" 561.2 74.7031690667868 105.78798453852
"2808" 561.4 77.362765317953 107.3135343313
"2809" 561.6 79.4243994142375 109.110723590543
"2810" 561.8 80.8759501474811 111.281904442856
"2811" 562 81.1382420710936 111.930252789643
"2812" 562.2 81.2032551655331 112.508696353815
"2813" 562.4 80.9601222327714 113.606764969535
"2814" 562.6 79.7681985951338 115.153123704148
"2815" 562.8 77.7431295580708 116.487407732194
"2816" 563 74.7649111578122 116.921224069826
"2817" 563.2 72.0394784459419 116.836328243659
"2818" 563.4 68.5117646285505 116.477443043312
"2819" 563.6 66.0197384547363 116.225652024662
"2820" 563.8 62.7888890216331 115.62993100766
"2821" 564 60.102341542547 114.373274762219
"2822" 564.2 57.7031777116472 112.607733757707
"2823" 564.4 55.8371325096778 110.404811683502
"2824" 564.6 54.200396350184 107.523766403092
"2825" 564.8 53.177903713539 105.270113429106
"2826" 565 52.7498323557074 102.641693276067
"2827" 565.2 52.8843139640965 99.9807134879971
"2828" 565.4 53.0575417938238 97.6817478978916
"2829" 565.6 53.7124453116779 95.055727255305
"2830" 565.8 54.4818643649912 92.5758162612861
"2831" 566 54.9785215744158 90.572113965119
"2832" 566.2 55.3285473206864 88.1579036389404
"2833" 566.4 54.7512638363756 84.8637213150096
"2834" 566.6 54.2715428129459 82.9782076675237
"2835" 566.8 54.2449809420717 80.4503573041788
"2836" 567 54.2072754797426 77.742884125487
"2837" 567.2 54.7877754321985 75.0707658177956
"2838" 567.4 56.1305397061628 72.647939665557
"2839" 567.6 58.3177636971849 70.3140591566921
"2840" 567.8 61.2376061138216 68.9323074298981
"2841" 568 64.1908038155709 68.5885900272161
"2842" 568.2 67.4506188101863 68.5337735433215
"2843" 568.4 70.3474750694935 69.4162319045025
"2844" 568.6 72.8969045367866 70.8138608044482
"2845" 568.8 75.1128188364058 72.5389988637696
"2846" 569 76.6556416011293 74.7147704421097
"2847" 569.2 78.3053090662355 77.5638127074628
"2848" 569.4 79.8779232898388 80.5309562151091
"2849" 569.6 81.5575227372183 83.2370799728405
"2850" 569.8 83.1355236429494 85.557524316651
"2851" 570 84.5694653477224 87.464528362819
"2852" 570.2 85.3504463710412 88.4125040469663
"2853" 570.4 85.8792284017894 88.8060316914867
"2854" 570.6 86.8275600791472 88.8475034328338
"2855" 570.8 87.9601483698132 88.6912845915831
"2856" 571 88.8637148940414 87.7400597519456
"2857" 571.2 89.2257043895346 86.5839714978828
"2858" 571.4 89.294270425 85.0463054846774
"2859" 571.6 88.7412202408779 83.6930853153543
"2860" 571.8 87.9695683800402 81.255223919866
"2861" 572 86.5568636433853 79.0164158586484
"2862" 572.2 85.7742819469995 77.1597294289324
"2863" 572.4 85.189517376335 76.0926065255994
"2864" 572.6 84.7832784729528 74.7189352983119
"2865" 572.8 84.7145649035945 74.2647394624316
"2866" 573 84.6411212178198 74.1449348725123
"2867" 573.2 84.6061574222095 74.0980341145825
"2868" 573.4 84.6079264026945 74.0776698610734
"2869" 573.6 84.6438325883759 74.0866763542512
"2870" 573.8 84.6055711671052 73.6216727231681
"2871" 574 84.7097311388337 72.7698355037149
"2872" 574.2 84.7123598479391 71.9514221096099
"2873" 574.4 84.7288487924396 70.6474341477528
"2874" 574.6 84.7369649323902 68.9516584299576
"2875" 574.8 84.7315011543628 66.9435722803995
"2876" 575 84.7079415224304 64.4126584418459
"2877" 575.2 84.7649262598824 61.4447172734556
"2878" 575.4 85.0540297764464 58.8544619807228
"2879" 575.6 86.2074515813607 55.9896949017181
"2880" 575.8 87.7667208530257 53.168331047992
"2881" 576 89.6156537928516 51.2677418995744
"2882" 576.2 91.7430984231236 49.9897796958592
"2883" 576.4 93.7577286675563 48.8506280552695
"2884" 576.6 95.4892617116613 46.9305531286833
"2885" 576.8 96.3993647666174 44.9077762984162
"2886" 577 96.9058104436247 41.9003822848597
"2887" 577.2 97.0699356074629 38.8401505695217
"2888" 577.4 96.0246981828594 35.961725522861
"2889" 577.6 94.3570377399259 32.9408847168992
"2890" 577.8 92.8126082452171 29.7710922666471
"2891" 578 91.8961699110234 26.2978032649474
"2892" 578.2 91.2513024623172 22.5030141570229
"2893" 578.4 91.4280666260984 19.1182433704091
"2894" 578.6 92.005020016167 16.4719045933869
"2895" 578.8 92.3555456854207 15.5223862900994
"2896" 579 92.2823733757459 15.4035698676908
"2897" 579.2 92.3284613306489 15.375579431901
"2898" 579.4 92.3100686247208 15.5196200324889
"2899" 579.6 92.0690756504312 15.5076986096005
"2900" 579.8 90.8592072096973 15.3912749325152
"2901" 580 89.0686164924826 16.0087709125551
"2902" 580.2 87.1031835390022 17.2029174062967
"2903" 580.4 84.8905169436937 18.3067723992511
"2904" 580.6 82.1520446193151 19.3010727063118
"2905" 580.8 79.2338279841814 19.9344701760001
"2906" 581 75.7675027964663 20.3050470287713
"2907" 581.2 72.4709290957862 19.7248181287499
"2908" 581.4 69.517089240342 18.9843515872734
"2909" 581.6 66.5133437981236 17.056802692396
"2910" 581.8 63.9247133962246 14.5145917442543
"2911" 582 61.4840844319379 11.7083200043227
"2912" 582.2 59.6839842527233 8.99497712902665
"2913" 582.4 58.2622790983775 5.79913988016444
"2914" 582.6 58.280774570545 4.63337442250357
"2915" 582.8 58.2585566892566 4.99026460429622
"2916" 583 58.0544242178149 4.41340509066731
"2917" 583.2 57.7495043106652 3.64663812597829
"2918" 583.4 56.0797452995294 2.47932458712465
"2919" 583.6 53.9992173379058 1.90351595828412
"2920" 583.8 51.3228520342346 2.20510397122788
"2921" 584 48.6585600307161 3.09798156716568
"2922" 584.2 45.8177671993874 3.80135338385724
"2923" 584.4 43.5799478016043 4.50695484526896
"2924" 584.6 41.6092057934599 5.2121626721899
"2925" 584.8 40.2616201016996 6.20950406228312
"2926" 585 38.5848060275163 8.17112213328909
"2927" 585.2 37.156854220565 10.8397715198192
"2928" 585.4 35.9899646307581 13.655055759258
"2929" 585.6 34.767182245051 16.508134648211
"2930" 585.8 33.2624067018725 19.0812846205287
"2931" 586 31.7600562902196 21.4581104274115
"2932" 586.2 30.6500807448584 24.0660877835598
"2933" 586.4 30.1513074087142 26.6262686657346
"2934" 586.6 30.5462975458349 29.6484998298764
"2935" 586.8 31.3359453236345 31.8733356677472
"2936" 587 32.4987043706688 33.7004087123466
"2937" 587.2 34.2090162550928 35.3341285965336
"2938" 587.4 36.1282136659736 36.6059781186826
"2939" 587.6 37.5264996235842 37.0395658883605
"2940" 587.8 39.5600516942608 37.4975761764457
"2941" 588 41.2116149219003 37.598389324218
"2942" 588.2 43.4184761937464 37.3636093617268
"2943" 588.4 45.6207476555356 37.2211352390246
"2944" 588.6 48.6638781474382 37.7447551501011
"2945" 588.8 51.5234131713574 38.6694219605175
"2946" 589 54.3096103996635 39.4328935225363
"2947" 589.2 56.8596731534738 40.5865898155128
"2948" 589.4 58.6989090325581 42.5331838121099
"2949" 589.6 60.4172923773455 45.1432469407644
"2950" 589.8 61.5681250857627 47.9552531022249
"2951" 590 62.1735223304881 50.8207732863935
"2952" 590.2 62.1521577306743 53.5822603264405
"2953" 590.4 61.2318735439096 56.7936408097586
"2954" 590.6 59.9311878345379 59.3822190383213
"2955" 590.8 58.4129148871191 61.5406237591673
"2956" 591 56.7290415383081 63.1096260619972
"2957" 591.2 54.3608608935187 64.2289253911654
"2958" 591.4 52.4997097765676 65.1760052699019
"2959" 591.6 50.6829229865197 66.0194658550183
"2960" 591.8 49.8290184880069 66.8365675855457
"2961" 592 48.8938457053489 67.9645477911367
"2962" 592.2 47.8124830904598 69.9701794667478
"2963" 592.4 46.8499002278703 72.3875797767124
"2964" 592.6 45.925291262894 75.2215750669466
"2965" 592.8 45.1344941927887 78.2301807281468
"2966" 593 44.6578601607303 81.3535141266737
"2967" 593.2 44.4875253940802 84.4996325536484
"2968" 593.4 44.1009205019748 87.8922790584609
"2969" 593.6 42.8597972345069 91.2421782741337
"2970" 593.8 41.1614746321759 94.2098471899567
"2971" 594 39.2454634963527 96.7104833497879
"2972" 594.2 36.8116395271189 99.1339137833048
"2973" 594.4 34.4183453245195 100.8166225578
"2974" 594.6 32.3228349844598 101.645103873477
"2975" 594.8 30.1635532765457 101.796320334282
"2976" 595 28.4276158539977 101.509586899563
"2977" 595.2 26.0515914589193 100.352880507236
"2978" 595.4 24.3545763114507 98.8979035881382
"2979" 595.6 22.7292158511734 96.5606835220993
"2980" 595.8 21.284759899339 94.1214007416378
"2981" 596 19.9824323166613 90.9326971716489
"2982" 596.2 19.3625360381666 87.7923798875771
"2983" 596.4 19.0781376413015 84.6744683713112
"2984" 596.6 19.4688430185506 81.2782924926837
"2985" 596.8 19.9663871940443 78.3639741893313
"2986" 597 21.3548631004252 75.5834352297975
"2987" 597.2 23.0466897591124 73.1352572138955
"2988" 597.4 24.4754982084983 71.2351367821131
"2989" 597.6 26.4005621728737 69.0510237245488
"2990" 597.8 28.5143776006238 67.5555471529993
"2991" 598 30.8291845176743 66.5122395551949
"2992" 598.2 33.50236688793 66.6627033011953
"2993" 598.4 35.3810502917191 67.0219084629223
"2994" 598.6 36.415592758642 67.1375412006124
"2995" 598.8 37.0830982934139 67.2051754930985
"2996" 599 37.5844809886127 67.136680311346
"2997" 599.2 37.591466466512 67.1146990434756
"2998" 599.4 38.0157636886964 66.8991443306485
"2999" 599.6 38.4411126117976 66.6352009617348
"3000" 599.8 38.8893371187059 66.2687583306338
"3001" 600 39.8419467985308 65.5885514524792
