# Supplementary material for: Adaptive switch to sexually dimorphic movements by partner-seeking termites
Source: Sci Adv. 2019 Jun 19;5(6):eaau6108. doi: 10.1126/sciadv.aau6108 (PMC6584256; doi:10.1126/sciadv.aau6108)
Supplement: Data file S1 [file aau6108_Data_file_S1.zip › Dataset/RsExperiments/170606_165_M_1_after-position_set2_5FPS.txt]

"time" "x" "y"
"1" 0 60.4813213751611 85.0795067482864
"2" 0.2 61.9036949999912 85.6982745237334
"3" 0.4 63.3184374438115 85.1332748644918
"4" 0.6 63.0449202591825 84.5838472350492
"5" 0.8 63.2989512935 84.5463242229201
"6" 1 63.8811189639 84.8844372300492
"7" 1.2 64.2913283515862 86.0087209475147
"8" 1.4 63.9454062617 86.8280661186492
"9" 1.6 63.3567756912188 87.9479648258929
"10" 1.8 63.4895508773 89.1240144432492
"11" 2 64.2514350512273 89.6514259625946
"12" 2.2 64.2086780526905 88.7399116930492
"13" 2.4 63.3584715817857 88.0371369450492
"14" 2.6 62.5504739427699 86.9890332260492
"15" 2.8 61.4541406469546 86.2567926089128
"16" 3 59.6349523705 85.8329531310008
"17" 3.2 57.9569470666334 86.3886454887492
"18" 3.4 56.2102928420313 86.8625640634242
"19" 3.6 55.462405102 87.1195820390814
"20" 3.8 56.5842367120469 87.4112281851117
"21" 4 57.4061218104834 87.2855920528992
"22" 4.2 58.3673658849412 87.5389223924609
"23" 4.4 60.7438639399179 88.0382220321537
"24" 4.6 63.3803409765597 89.0465392239895
"25" 4.8 64.8020136323857 90.0945706038492
"26" 5 64.5023497692031 90.7568865793148
"27" 5.2 63.7839680672247 89.7645720265274
"28" 5.4 63.0272466103621 89.141124208963
"29" 5.6 62.312490045 88.3138691595008
"30" 5.8 60.9414361645 87.7382246616492
"31" 6 59.0088919545149 87.8217471548104
"32" 6.2 56.9427291346746 88.5642180060492
"33" 6.4 53.9343823893657 89.7529309290044
"34" 6.6 51.6329747895 91.3980848673879
"35" 6.8 49.0274768222121 92.2190873067765
"36" 7 47.4480818949179 91.7524751907805
"37" 7.2 47.644240176 92.1245069303233
"38" 7.4 48.8145140795 92.2975847071967
"39" 7.6 50.2779842343361 93.0734575635246
"40" 7.8 52.7379569061719 94.2277835230336
"41" 8 55.8556606272747 96.21572500619
"42" 8.2 58.8467859861818 97.2329665531855
"43" 8.4 61.7527624896765 98.2933004707551
"44" 8.6 62.9768962042188 100.72826061694
"45" 8.8 63.3406520749329 101.989458206198
"46" 9 63.1717241028824 101.520736480682
"47" 9.2 62.4600264458651 100.293286214049
"48" 9.4 61.859085496 98.8654574295976
"49" 9.6 61.2102739553 96.2702270034492
"50" 9.8 60.0031520950469 92.8740144401742
"51" 10 60.0239738625635 89.4245112320492
"52" 10.2 61.4156593482715 86.0923895820492
"53" 10.4 63.9921606601 85.2954765720492
"54" 10.6 64.1743080038667 85.8670169904492
"55" 10.8 63.1052185904524 85.8258198500492
"56" 11 61.6158498080873 85.8924622830492
"57" 11.2 59.8770652009243 85.9445094724583
"58" 11.4 57.6841245259697 86.997019302731
"59" 11.6 53.9459020705635 88.2310058410492
"60" 11.8 50.1587030335 89.4822058698492
"61" 12 46.7164104513 91.4434507302492
"62" 12.2 45.8105439823 93.3048717504492
"63" 12.4 46.5293015405156 93.1244915392054
"64" 12.6 46.9151166445 92.7428121502054
"65" 12.8 47.0457002181563 91.9317434485804
"66" 13 47.3651277291 90.9208435668492
"67" 13.2 48.2506304659844 90.7628503197679
"68" 13.4 49.3687644785656 91.3340006759508
"69" 13.6 50.220635165709 92.5671043344671
"70" 13.8 50.5035167217 93.6865511394492
"71" 14 51.1571042493334 95.0591289421992
"72" 14.2 53.1473424312247 97.0552015149622
"73" 14.4 55.8744282379 99.0535505478492
"74" 14.6 57.4610247910672 101.465361134736
"75" 14.8 58.1809176808438 103.555073591721
"76" 15 58.0727198626714 102.749968630549
"77" 15.2 57.3905812860152 101.714807863413
"78" 15.4 56.8783195535455 100.708562201504
"79" 15.6 56.3785850412353 98.3887203180051
"80" 15.8 55.5377780160873 95.1315268580492
"81" 16 54.7382598299063 91.5739190213929
"82" 16.2 53.4454259210238 88.2310058410492
"83" 16.4 51.8298075075625 84.4472491799086
"84" 16.6 51.2933886980593 80.7581197677441
"85" 16.8 52.7380454974702 78.6728352334074
"86" 17 54.8224542739 76.5696985404492
"87" 17.2 55.5277941940246 74.9343010272787
"88" 17.4 54.861950429 75.8231033485169
"89" 17.6 54.2449224838279 76.8364409331147
"90" 17.8 53.7039307025 78.3840489263234
"91" 18 51.5197164869243 81.1388189836855
"92" 18.2 49.5402539949627 84.2385182640492
"93" 18.4 47.5060402909445 88.0492537510492
"94" 18.6 45.5408467356471 91.5465559769609
"95" 18.8 42.0995855004706 93.426888261005
"96" 19 40.3245090367064 92.2537854330492
"97" 19.2 41.2426788809915 90.4294873364729
"98" 19.4 42.8008286412288 89.3556097335238
"99" 19.6 43.6650365890556 88.0856041690492
"100" 19.8 44.92074933775 85.4551213164867
"101" 20 44.862541997 82.151593862904
"102" 20.2 42.6454852272324 79.1691708862041
"103" 20.4 39.6008268609068 78.8367845383712
"104" 20.6 37.3276819725953 80.8518709870492
"105" 20.8 35.6823724289 84.3911900196492
"106" 21 34.397474839 87.7844429102427
"107" 21.2 33.9646795876819 90.2759922355037
"108" 21.4 33.0404706193096 89.4184528290492
"109" 21.6 33.8923729807813 88.1626594822054
"110" 21.8 35.8160290243261 86.1247888676579
"111" 22 37.3947522703 82.1657055822492
"112" 22.2 39.4082443939329 77.9550501137954
"113" 22.4 42.2684748035145 74.4642069544405
"114" 22.6 45.0157192095 70.2296919396586
"115" 22.8 45.4741944524311 65.305904433825
"116" 23 45.11068908125 60.4980602682492
"117" 23.2 46.0910703727 56.2995869892492
"118" 23.4 48.9266096658279 55.9316730864098
"119" 23.6 53.5452008160469 56.7337472942367
"120" 23.8 55.8573591718175 57.8299395870492
"121" 24 55.1258452056228 58.2977120713123
"122" 24.2 52.968278306205 57.7211862872951
"123" 24.4 51.0471391346754 57.8021984785755
"124" 24.6 49.1258907081886 57.2393942716721
"125" 24.8 46.1806829696334 57.2028948765492
"126" 25 42.8883940823 59.1876276993492
"127" 25.2 39.9582191736194 61.8732454101089
"128" 25.4 36.670430161754 63.8338169600492
"129" 25.6 32.8358331575625 64.8802167532054
"130" 25.8 31.0432768282813 65.9656175156742
"131" 26 31.5889442379483 68.444888374394
"132" 26.2 33.3902009406746 72.4246324140492
"133" 26.4 35.7466597267 76.9631219106492
"134" 26.6 38.0142480491 80.1339968346492
"135" 26.8 40.1521106259394 84.1112918010492
"136" 27 42.0399965613334 88.5121708166401
"137" 27.2 45.3955986965 91.8047508577551
"138" 27.4 47.3687040916642 94.5153782305566
"139" 27.6 49.5797785533116 95.3957259106144
"140" 27.8 49.676330229112 93.9172239642133
"141" 28 49.2807298135455 93.1559367161401
"142" 28.2 49.8678162934546 92.1670401173674
"143" 28.4 51.2468767649179 89.6105132465417
"144" 28.6 53.4345190169853 88.2124742554021
"145" 28.8 55.6195966138621 88.6212505584285
"146" 29 55.4959238802647 90.053516014108
"147" 29.2 54.4786873259627 88.5281388598253
"148" 29.4 53.6154048376207 86.9036933079285
"149" 29.6 52.5373330521 84.5145018222492
"150" 29.8 52.288573259 80.7849354055169
"151" 30 52.558165153 77.3498209045169
"152" 30.2 52.185944526625 74.1657606387211
"153" 30.4 51.9916879707727 70.2204752498673
"154" 30.6 51.1254476254167 66.3441162430992
"155" 30.8 49.1534834679 62.9936562732492
"156" 31 46.7769786492273 59.643329757731
"157" 31.2 45.735490869079 55.0701775888913
"158" 31.4 46.247263998 50.7861666539524
"159" 31.6 47.190835627 46.390697561275
"160" 31.8 48.8724617978559 42.3572917490322
"161" 32 51.5945412343637 39.1483031726401
"162" 32.2 54.6683946988443 38.4620197407049
"163" 32.4 56.9205579021 40.1927167734492
"164" 32.6 56.7512819328929 42.6150177529242
"165" 32.8 55.7383552953868 45.7105044687662
"166" 33 53.0912218525 49.4564449116298
"167" 33.2 50.6897921819921 54.2191313990492
"168" 33.4 49.9051358325 59.2138938078395
"169" 33.6 47.7315740493955 64.0436908908402
"170" 33.8 43.8877693481 67.4974730634492
"171" 34 41.2953121701508 72.2610555330492
"172" 34.2 40.4326570115 77.5221922414846
"173" 34.4 38.4613805979776 82.2560641241686
"174" 34.6 34.2128962979375 84.2027358213304
"175" 34.8 30.5429335080574 84.2134901073935
"176" 35 30.0586731392612 85.6911786251686
"177" 35.2 31.535753170803 86.4996794928219
"178" 35.4 33.1203884076194 86.5513814272432
"179" 35.6 33.3540219419127 86.9647996140492
"180" 35.8 32.0753082975 86.9903035363556
"181" 36 30.1391483315 85.6728940323879
"182" 36.2 27.155353487373 83.8871308900492
"183" 36.4 24.641888487603 81.1065021013727
"184" 36.6 23.2118426223254 77.4106980830492
"185" 36.8 22.9596859642879 74.9972506334128
"186" 37 22.9890402882833 74.0031493156992
"187" 37.2 23.4502529475 75.4892522700492
"188" 37.4 24.3182227849844 76.9687186516898
"189" 37.6 25.4934749478906 77.9408083455492
"190" 37.8 26.8824093222344 80.1235373513929
"191" 38 29.5468030403382 83.6996767736962
"192" 38.2 33.126058250709 85.4804004551238
"193" 38.4 36.6871492445152 86.6673871031401
"194" 38.6 40.5898216942937 87.6493991530492
"195" 38.8 42.9346402807174 89.7535088558318
"196" 39 45.066747797306 94.0539449393775
"197" 39.2 47.3534391295 97.3213133208492
"198" 39.4 50.6203180177029 99.1184828497014
"199" 39.6 53.5955687658857 101.136010071349
"200" 39.8 54.1087075649921 103.831393566049
"201" 40 54.8032024627941 107.032635892417
"202" 40.2 55.6348119461 108.853902859249
"203" 40.4 55.2368516565938 107.10349916133
"204" 40.6 53.6926490792302 105.764024123049
"205" 40.8 52.5723988509 103.287255770449
"206" 41 51.7362342515735 99.0734980453286
"207" 41.2 49.4764253068485 96.1920227650037
"208" 41.4 46.1443466708768 93.0945864059187
"209" 41.6 42.8558329834143 89.2221605718492
"210" 41.8 40.7767465212302 84.9655266240492
"211" 42 39.0385529062344 82.0736804795648
"212" 42.2 36.5275923114509 81.3164809744918
"213" 42.4 34.1806490653657 79.9318075463775
"214" 42.6 35.3197475413095 78.4588018020492
"215" 42.8 37.9674936507 78.4663515042492
"216" 43 42.0514137043853 79.3329995595246
"217" 43.2 45.8675701803485 81.4395360780492
"218" 43.4 49.9090820928899 83.3199000735746
"219" 43.6 53.3485595695 83.0688556203395
"220" 43.8 54.6432899581563 83.6302167378304
"221" 44 53.9606940049531 83.5049781883148
"222" 44.2 52.790994516 82.6933323505169
"223" 44.4 51.7649114285334 81.1596378594492
"224" 44.6 51.9500273055318 78.3255169360492
"225" 44.8 53.1216770865147 75.2073103684462
"226" 45 54.89871296 71.8831870749685
"227" 45.2 55.886976293353 68.7973418061227
"228" 45.4 56.3035668232143 65.4332353520492
"229" 45.6 56.8971807029 62.7352886868492
"230" 45.8 57.0753854634683 62.1738145380492
"231" 46 56.3457756551032 64.0640362740492
"232" 46.2 55.0928859646455 65.508469702031
"233" 46.4 53.9097230718016 66.6994415790492
"234" 46.6 51.6002969841667 68.3525594521855
"235" 46.8 48.5865863873 69.2943021870492
"236" 47 45.205658953 69.1621823985492
"237" 47.2 41.982713146627 70.2254321250492
"238" 47.4 40.1188351973906 73.3845106393617
"239" 47.6 40.2329741928443 77.1805780871312
"240" 47.8 38.7086024326912 81.2917288636815
"241" 48 35.5006425351191 83.2328233660492
"242" 48.2 30.9794940966187 83.6174806141509
"243" 48.4 27.0347568248333 83.8931892930492
"244" 48.6 25.905330178 83.2781636723718
"245" 48.8 26.617078383903 82.1478266854969
"246" 49 27.9814406257698 80.7973453600492
"247" 49.2 28.3247642494375 80.9763522361898
"248" 49.4 28.3676673055351 82.2765522819965
"249" 49.6 28.1278414271324 84.0532915017403
"250" 49.8 28.490961525 86.5285945980492
"251" 50 29.9526717249783 87.9059593496579
"252" 50.2 32.4566731392879 87.4885760915946
"253" 50.4 36.088551265 87.4827930705492
"254" 50.6 39.5805203955 86.5873145040492
"255" 50.8 43.0269383657941 84.9176830591815
"256" 51 46.32078906 83.6105941079524
"257" 51.2 50.1899398082931 83.3435459036354
"258" 51.4 54.1684405994063 85.1450068129242
"259" 51.6 56.8701937891177 87.9879569677551
"260" 51.8 58.5893235658881 91.5929673864223
"261" 52 60.4520920145794 95.1799940820492
"262" 52.2 61.166353156803 97.1520042585492
"263" 52.4 60.9073444156667 97.1809193637765
"264" 52.6 59.9685617753793 94.9189604769285
"265" 52.8 58.415661759 93.4419164342911
"266" 53 56.6732709668125 90.7330316175023
"267" 53.2 53.9093683757353 88.8411226608139
"268" 53.4 50.4371421739714 86.6158356012492
"269" 53.6 46.1944629118089 84.2778087893874
"270" 53.8 42.1583648072826 81.0799830304405
"271" 54 38.9481996254722 79.1600619492992
"272" 54.2 35.7583483263 76.7576022396492
"273" 54.4 33.2216482615469 73.450111784346
"274" 54.6 33.4967928295 70.0732880368072
"275" 54.8 36.5923044977609 68.4126525839187
"276" 55 39.2029600750873 68.4684952550492
"277" 55.2 42.8712382345 69.7962626738233
"278" 55.4 46.0727751733261 72.190725376484
"279" 55.6 47.3295306303182 73.5341463089128
"280" 55.8 47.3854436284048 72.3943403990492
"281" 56 46.4064644500424 71.7077898489136
"282" 56.2 44.3390588732813 70.5934801072992
"283" 56.4 41.9708390137 67.4387531574492
"284" 56.6 39.8517324330938 64.0691480515804
"285" 56.8 38.6964540924207 59.7080445170492
"286" 57 39.0136233149 55.8415717224492
"287" 57.2 38.2277087040902 51.8771117081803
"288" 57.4 37.70303908475 47.9408083701492
"289" 57.6 36.8649716200088 43.4055197706808
"290" 57.8 35.2265170445 40.3512605196492
"291" 58 34.4403644585 40.1299243578395
"292" 58.2 35.1130980060085 40.8111667664729
"293" 58.4 36.3243385327931 42.6552069004112
"294" 58.6 36.7910268242937 45.0164172420492
"295" 58.8 37.9119728026 48.2079839424492
"296" 59 39.1140200364643 52.1297396644242
"297" 59.2 40.9180027759591 56.4510073370164
"298" 59.4 43.6662965541866 59.9990287088999
"299" 59.6 46.9207864875896 63.3600860150193
"300" 59.8 48.6769715066207 67.786820462325
"301" 60 50.0849307245492 72.6504817324426
"302" 60.2 49.7860091610082 76.7300712673279
"303" 60.4 47.3807753705 78.3717366879685
"304" 60.6 46.9091810275157 79.1753026193461
"305" 60.8 45.8503029309394 81.1156868995037
"306" 61 44.2156699868788 81.8269984880946
"307" 61.2 41.8802059834683 80.5792428520492
"308" 61.4 39.4614206495758 78.7215161866855
"309" 61.6 36.2161227345149 75.6023099995119
"310" 61.8 34.4293717408971 72.019164883858
"311" 62 32.2091758977576 69.9718053449128
"312" 62.2 31.6646819663909 67.4862628995764
"313" 62.4 33.3497427055 65.1237682181621
"314" 62.6 35.3040175418479 62.8810672360927
"315" 62.8 37.7512545581 62.6472088278492
"316" 63 40.9786948307034 63.3884729971509
"317" 63.2 44.4965505772667 64.9191798574992
"318" 63.4 48.3885885940758 66.8836721066401
"319" 63.6 53.2355253506207 68.1882418886871
"320" 63.8 57.5324263743814 70.0775660179305
"321" 64 58.9503894826364 71.3250322695492
"322" 64.2 58.6546182105 71.4337903750169
"323" 64.4 58.2089940913413 70.2557241400492
"324" 64.6 56.9608186340556 69.1621823985492
"325" 64.8 54.5875311319394 67.7973894318219
"326" 65 52.2521120602214 65.3985733414426
"327" 65.2 49.4438666624403 61.9131223611984
"328" 65.4 46.4749388262302 58.5205975290492
"329" 65.6 44.3865438091563 54.5450545479398
"330" 65.8 43.4962012615 50.2690526430492
"331" 66 44.1546590389667 46.4395361067492
"332" 66.2 45.8502085743853 42.6667500588688
"333" 66.4 46.9657672427667 41.0133274597992
"334" 66.6 46.5030439806356 40.2160056853204
"335" 66.8 45.8261287817667 41.2995870015492
"336" 67 46.2619905089561 44.0081714375229
"337" 67.2 45.904147042 46.7600647119201
"338" 67.4 43.4178134308492 49.8025556120492
"339" 67.6 39.7792265887 52.6472088360492
"340" 67.8 36.8137757401819 54.9937808371855
"341" 68 32.3452772431 57.8850244512492
"342" 68.2 28.4819167753095 60.5259289220492
"343" 68.4 25.1683923887029 63.8324999159188
"344" 68.6 22.0609425612206 66.0862955577845
"345" 68.8 18.655386111587 69.3530220930492
"346" 69 16.4282803544683 73.4606193270492
"347" 69.2 16.6309004823382 77.6152582784609
"348" 69.4 17.7789629749127 81.1669079430492
"349" 69.6 21.0442062871912 83.8849035360051
"350" 69.8 24.9809791416918 86.1573721786108
"351" 70 30.7205618987 87.5150890188492
"352" 70.2 34.8057274589 88.9184947722492
"353" 70.4 39.1555194762206 91.2490705708286
"354" 70.6 42.7591216598582 94.1393955488551
"355" 70.8 45.5764936903095 98.3667140600492
"356" 71 46.6224226135328 102.64047044518
"357" 71.2 46.1680203200667 107.113836311449
"358" 71.4 47.7464471160507 111.542423540919
"359" 71.6 50.4792800666471 113.672734674579
"360" 71.8 53.1065852982911 112.687874512795
"361" 72 54.41773651275 110.944849629667
"362" 72.2 57.3306184000075 109.583169035109
"363" 72.4 60.7778829984552 109.788250497855
"364" 72.6 61.160597407 110.707405589095
"365" 72.8 59.8543964017 110.380620415249
"366" 73 58.3575472529243 109.996094000504
"367" 73.2 58.0873100818443 108.121636752787
"368" 73.4 57.5517422805 106.181954611967
"369" 73.6 56.4471696183 104.526245787049
"370" 73.8 55.1277493634524 101.995697457049
"371" 74 54.1392655328729 98.1277665383373
"372" 74.2 53.808995203664 93.705418519082
"373" 74.4 54.2760601466968 89.4193466917869
"374" 74.6 55.070271438 84.4909191503234
"375" 74.8 56.8955868029546 80.2077525953674
"376" 75 59.7734617044697 78.5248934711401
"377" 75.2 63.2562659102834 77.0311391350992
"378" 75.4 66.6811041455 76.998922111404
"379" 75.6 70.2204216802937 76.8169745890492
"380" 75.8 73.3706045003508 76.0352597541984
"381" 76 73.4721462356818 75.0608638649128
"382" 76.2 72.019911018138 75.2558912643078
"383" 76.4 70.3742318498935 75.6038042178197
"384" 76.6 67.8580379278044 75.4211712196144
"385" 76.8 64.4226060453696 73.4021425676579
"386" 77 60.8420830679 71.0617713576492
"387" 77.2 56.7259173087609 68.1416049018753
"388" 77.4 53.1743617303 65.0664689550492
"389" 77.6 50.3217778505 60.4204931666137
"390" 77.8 48.3599042016148 56.8139156085246
"391" 78 48.6552097785 52.3498209250169
"392" 78.2 51.7389831460873 49.6874459550492
"393" 78.4 56.0579788739915 49.2469281775915
"394" 78.6 61.0731648266588 49.1361312820492
"395" 78.8 64.3777018125313 51.0324114210492
"396" 79 65.6657306981406 53.5848923349867
"397" 79.2 67.618548686 53.9608136297561
"398" 79.4 67.1632962849127 53.0740932320492
"399" 79.6 65.4899136295345 52.9342276869285
"400" 79.8 63.1668359477188 51.5631843213773
"401" 80 60.155754893 49.6226601294201
"402" 80.2 56.6050584795635 47.4276616360492
"403" 80.4 53.46803779525 44.1144724954242
"404" 80.6 51.392712565041 40.4705293123279
"405" 80.8 51.2182342817242 35.8047199357733
"406" 81 53.2591040774 31.6621824292992
"407" 81.2 56.1950298269286 29.6947160550492
"408" 81.4 59.7458738002414 28.4014559249974
"409" 81.6 63.9337176621 27.7054394299992
"410" 81.8 67.8084884295 27.9408083865492
"411" 82 71.9745001369333 29.0222333220492
"412" 82.2 75.8872588530334 29.6838109296492
"413" 82.4 80.0112838803246 29.1829404332071
"414" 82.6 84.1026049968929 28.8541126387992
"415" 82.8 89.041752387079 27.9374603217334
"416" 83 91.9276165363136 25.1558426752865
"417" 83.2 94.8795725276804 21.5367288022623
"418" 83.4 98.3191425603833 18.7486964347992
"419" 83.6 102.3775217465 17.2376126390831
"420" 83.8 105.355106549015 16.3557163439609
"421" 84 106.312835807141 15.8761614498773
"422" 84.2 106.7198364979 16.3583069280492
"423" 84.4 107.744676212829 18.4915172274492
"424" 84.6 110.470606469544 21.6099089559622
"425" 84.8 113.597342651275 24.45999987419
"426" 85 117.138553241357 27.3846469911492
"427" 85.2 120.280011373289 30.3410879244154
"428" 85.4 122.295527281095 34.161150861333
"429" 85.6 125.027147971399 37.3528008558753
"430" 85.8 125.116022468357 38.6169261531492
"431" 86 123.89827026003 39.9752751821401
"432" 86.2 122.1312550705 43.3511137174242
"433" 86.4 121.80893308153 45.5385414278674
"434" 86.6 122.657659502486 45.1872642066492
"435" 86.8 123.14615698353 44.5723453445417
"436" 87 125.621397857313 43.7149018850648
"437" 87.2 125.224559464643 42.7826840559492
"438" 87.4 124.837245936801 42.1805866871177
"439" 87.6 125.242914986074 40.8393265618727
"440" 87.8 125.095466219061 39.6861241298674
"441" 88 124.308874101613 40.8453347709788
"442" 88.2 123.152999897603 41.8457833685664
"443" 88.4 121.56143584 42.2077207202043
"444" 88.6 120.708316653093 41.0634633117441
"445" 88.8 119.184475621343 39.0422260437492
"446" 89 117.064411772063 35.9157573102323
"447" 89.2 114.852093724015 32.4536058682551
"448" 89.4 113.249310874452 28.3073417680492
"449" 89.6 110.988123451833 24.2454579385037
"450" 89.8 107.511650570803 21.2672021000946
"451" 90 103.299196567418 20.4855462227213
"452" 90.2 99.1517654246865 21.8177653070831
"453" 90.4 94.7118938894254 23.4603480962731
"454" 90.6 93.2604140585 25.6507320525492
"455" 90.8 91.2558192271 26.6812664028492
"456" 91 90.1746237641 25.1956527810492
"457" 91.2 90.0226719693 22.4240732178492
"458" 91.4 89.4873737299915 18.6996387732187
"459" 91.6 87.1455797355 15.1176121399847
"460" 91.8 84.5425017636187 12.3016571508288
"461" 92 82.1940886749099 10.1676886413934
"462" 92.2 81.1107091098729 8.5107398295746
"463" 92.4 82.2582440104811 8.12588689912465
"464" 92.6 83.9885406535741 9.47883497788251
"465" 92.8 83.6410928114153 11.4089155291
"466" 93 83.8077461569834 14.1049305352992
"467" 93.2 85.5647909025 18.2141400862266
"468" 93.4 88.9253187362647 21.542065688608
"469" 93.6 92.5829623066834 25.1799941394492
"470" 93.8 96.2654308959627 27.9208699110044
"471" 94 100.49711828585 27.6736328142492
"472" 94.2 102.128225833156 25.2750164040023
"473" 94.4 102.879735305585 20.8668014056763
"474" 94.6 101.309454783051 17.7543939685274
"475" 94.8 99.142790357197 14.8364826975492
"476" 95 99.3262316735 11.2823498924524
"477" 95.2 98.8427109267881 9.63637057001528
"478" 95.4 98.1534886447836 8.59194204716858
"479" 95.6 97.3354849190455 8.74117851564009
"480" 95.8 94.7108630088637 8.15709339004918
"481" 96 90.8257318918182 7.39373461204918
"482" 96.2 87.65719162525 5.0221538251898
"483" 96.4 83.7001136356667 2.24684588159463
"484" 96.6 79.7585956815678 1.77636281348986
"485" 96.8 75.4332124185714 2.08202978179918
"486" 97 71.0313369805 0.681512668936273
"487" 97.2 69.3778266380902 0.469277937295082
"488" 97.4 69.4166449244667 0.453531055399178
"489" 97.6 70.1077590087105 1.51453279552286
"490" 97.8 69.360754609138 3.50674681142849
"491" 98 65.515882402693 3.17517294415444
"492" 98.2 61.1705942356053 1.63506312889128
"493" 98.4 57.4770118896148 1.12001001034426
"494" 98.6 53.31608600045 2.05658448919918
"495" 98.8 48.4142839056964 3.45880186354917
"496" 99 44.1926469876667 4.00102893204918
"497" 99.2 39.3717954026429 5.61256413004918
"498" 99.4 35.9761379474184 7.28727981647775
"499" 99.6 33.9795651475173 8.83709689918711
"500" 99.8 33.7592901999737 11.7194343540492
"501" 100 32.6102797121563 15.1664763359554
"502" 100.2 29.8663872537931 18.2343066835319
"503" 100.4 26.1836607064181 19.8911275021475
"504" 100.6 23.8587575763776 19.9605934063349
"505" 100.8 24.8007036512857 19.9596197344242
"506" 101 26.4749344229386 20.8328667826281
"507" 101.2 28.8328530633 21.8075142048492
"508" 101.4 31.5817991692273 24.2281088753674
"509" 101.6 34.225916361 26.7034284318879
"510" 101.8 36.5127500254834 29.9000959167492
"511" 102 40.2790968559688 32.1810278487211
"512" 102.2 43.985537549839 34.2385183050492
"513" 102.4 47.7869712048279 35.4336127853607
"514" 102.6 51.6153204667034 35.9010878469644
"515" 102.8 55.3845609448279 37.3607808478525
"516" 103 59.3365728860873 40.0848772000492
"517" 103.2 62.5554673983281 42.5340812753461
"518" 103.4 65.8704591822627 43.3858853566763
"519" 103.6 68.8302332566035 42.681529616894
"520" 103.8 72.0354014515159 43.5018164920492
"521" 104 73.451536938 46.7108157585008
"522" 104.2 73.4942256693525 50.4442497396393
"523" 104.4 71.6423490983 52.9408083660492
"524" 104.6 68.6759744222015 54.7865415307656
"525" 104.8 67.0136636567 54.6084536964492
"526" 105 66.8441789625 54.5849657340492
"527" 105.2 67.8739848927759 54.4609452429285
"528" 105.4 69.0070737074483 52.8486788583595
"529" 105.6 70.6809105154123 51.5078366248913
"530" 105.8 73.7027475665 49.5364744609363
"531" 106 77.4924004314365 47.6457641440492
"532" 106.2 80.9016680814333 45.6952612981992
"533" 106.4 85.2443130192627 44.2333429831
"534" 106.6 89.7022095302667 43.8313936152492
"535" 106.8 93.4285574379918 43.1985983878033
"536" 107 97.763824106 41.9275111576459
"537" 107.2 101.93734392823 40.3635637380492
"538" 107.4 105.534880761402 40.2577899807541
"539" 107.6 105.152573592212 39.3167949214051
"540" 107.8 102.820714481333 39.4085391196855
"541" 108 100.7294292029 40.4452123692492
"542" 108.2 97.1838568851719 42.152401886346
"543" 108.4 95.1360690255625 45.2654744028773
"544" 108.6 92.7344270765 48.9008788332492
"545" 108.8 89.9525403717001 52.6883127702492
"546" 109 88.303599462 56.8376318053556
"547" 109.2 85.615339382625 59.7275450017054
"548" 109.4 81.6579931165678 60.5938035726085
"549" 109.6 78.953662411 58.9676490407427
"550" 109.8 77.6552059258651 55.6792065220492
"551" 110 77.5270719719167 51.6112918276992
"552" 110.2 77.2358310318834 47.1456429763992
"553" 110.4 77.495415348 42.4446251685492
"554" 110.6 77.8541904190556 37.4827931115492
"555" 110.8 79.237621271138 33.6396765050664
"556" 111 81.8189590008899 30.2147118650831
"557" 111.2 83.5667035777322 26.6253776351742
"558" 111.4 84.308159732783 22.2768302837473
"559" 111.6 84.946897593 17.6428048717992
"560" 111.8 82.6922912808115 14.9668376801312
"561" 112 80.36642762475 15.4554883732992
"562" 112.2 77.0477002383215 16.5790308604242
"563" 112.4 72.3739491732637 15.5709263703219
"564" 112.6 69.085132607123 12.2074834088361
"565" 112.8 67.4417082351552 7.90264046404918
"566" 113 68.5071953430893 3.87455976942418
"567" 113.2 70.0939928840738 1.24515079362295
"568" 113.4 69.1028926074259 3.30128338554918
"569" 113.6 68.4334514565 6.46826469571046
"570" 113.8 70.3143601332193 11.4381969095229
"571" 114 72.4348778961786 15.5430439474242
"572" 114.2 76.4298211937882 18.7061079154051
"573" 114.4 81.1788896594464 19.7006230061742
"574" 114.6 86.5676281875364 20.2968111686674
"575" 114.8 91.7961513086091 19.7555203988128
"576" 115 97.1258544525351 20.4444912639965
"577" 115.2 102.003769348 21.9509044269201
"578" 115.4 106.6672377997 23.9977666986492
"579" 115.6 111.339224189818 26.1769869676855
"580" 115.8 115.8778542845 28.3136797896492
"581" 116 119.544722681074 29.3272026377698
"582" 116.2 121.156781603848 32.4407530670057
"583" 116.4 122.441579158472 36.6038553636407
"584" 116.6 125.1702909665 40.1339175162249
"585" 116.8 127.143553857306 44.0879669822992
"586" 117 128.583700849688 48.9304089888753
"587" 117.2 128.578352649871 53.4697069479492
"588" 117.4 129.583596771353 58.2281904901374
"589" 117.6 130.085701298288 63.2288028059128
"590" 117.8 130.745423719373 67.9768259862323
"591" 118 129.814451455458 71.5355831062041
"592" 118.2 128.992828304438 76.3663808659242
"593" 118.4 128.477477088618 81.0166951863139
"594" 118.6 126.502621920906 85.7154515519187
"595" 118.8 124.68113107913 90.4917860619122
"596" 119 121.982606575587 94.3668510359187
"597" 119.2 120.192168733873 98.6568844365715
"598" 119.4 118.751807686149 102.782188319231
"599" 119.6 115.704526763034 105.722362228446
"600" 119.8 111.825667273171 107.782684002649
"601" 120 107.749255117359 107.938422824768
"602" 120.2 103.9028839943 109.217966276449
"603" 120.4 100.176455307118 110.417234003696
"604" 120.6 96.3776604371177 112.162855915152
"605" 120.8 92.3344578089375 113.079167095362
"606" 121 87.360770510394 114.414322079231
"607" 121.2 83.2361314761717 115.678645844512
"608" 121.4 79.1703385406819 117.143908012686
"609" 121.6 75.4619427999412 118.78611590074
"610" 121.8 72.5905007952647 121.014449980637
"611" 122 68.9802293823592 122.772009254922
"612" 122.2 66.1660682945294 123.147364213284
"613" 122.4 65.3579982175845 121.277546295176
"614" 122.6 66.8324903629 119.182734324649
"615" 122.8 69.1298083842826 116.393623890962
"616" 123 72.1027782825435 113.998447435354
"617" 123.2 75.6646072648195 111.841359632424
"618" 123.4 79.1553235411957 109.689342449397
"619" 123.6 82.641877921881 107.375559321049
"620" 123.8 86.2102976968236 105.084948422079
"621" 124 90.1512465649 103.516263403849
"622" 124.2 93.450353802 102.940808325049
"623" 124.4 94.0744415306429 103.613291058049
"624" 124.6 93.1699665615952 105.685264884049
"625" 124.8 91.53196239265 108.246151832149
"626" 125 90.1833902138 112.406457172249
"627" 125.2 88.524174648 116.065654411307
"628" 125.4 86.0030149038732 120.087897293557
"629" 125.6 82.6898544202392 121.648629971397
"630" 125.8 79.5847525265 121.278768060186
"631" 126 76.0802304985423 122.304317609246
"632" 126.2 72.1685977653657 123.540101916452
"633" 126.4 69.5073939130278 123.175117044674
"634" 126.6 68.6592044637676 120.59482400781
"635" 126.8 70.1380435188971 118.033982987123
"636" 127 72.7138887616305 114.772869384049
"637" 127.2 75.2215652758143 111.136010063149
"638" 127.4 78.1533225754855 107.841792943223
"639" 127.6 81.2447738464041 104.012647705118
"640" 127.8 84.9200748737687 100.297536138542
"641" 128 88.1608197330152 96.3192492280037
"642" 128.2 91.3721895495883 93.0732735329609
"643" 128.4 94.0146675326884 88.9127078829622
"644" 128.6 95.5899691478971 84.7380692290639
"645" 128.8 97.634783908803 80.4853376055492
"646" 129 99.6006562006831 75.6319168304013
"647" 129.2 100.296689332634 70.7601087957805
"648" 129.4 100.912272296643 65.8633819650492
"649" 129.6 102.315246420762 61.3377549240492
"650" 129.8 105.060420623438 57.8131843162523
"651" 130 108.656706208088 55.0681096665051
"652" 130.2 112.38734622895 53.0871187984992
"653" 130.4 116.605195658047 52.5114190534242
"654" 130.6 120.854074036621 52.1971916254112
"655" 130.8 124.370241743879 50.864703810731
"656" 131 127.236605145788 50.3037507693219
"657" 131.2 128.377470241992 50.0688273898033
"658" 131.4 128.661564347024 49.9903661050492
"659" 131.6 128.162492405199 49.6991478019396
"660" 131.8 127.614732882848 49.2401777683535
"661" 132 126.943061905833 47.9731932880037
"662" 132.2 126.946786214529 45.2174136709903
"663" 132.4 126.333671895438 42.0152358559242
"664" 132.6 124.898948475786 39.2712336771492
"665" 132.8 123.180176042067 36.1241284208551
"666" 133 121.597221588775 33.06582221131
"667" 133.2 119.629477306114 29.8437527688492
"668" 133.4 117.270879168336 26.1866517425834
"669" 133.6 114.567184108765 24.2811765979021
"670" 133.8 111.962596918486 21.1895084695274
"671" 134 109.019826305956 17.6074002225933
"672" 134.2 105.675086737819 14.0572206116742
"673" 134.4 101.940943828605 11.8105816708253
"674" 134.6 98.5787268765 8.73335442834329
"675" 134.8 94.8916612673824 7.07192649975506
"676" 135 91.083194312112 6.05121059203425
"677" 135.2 87.4613162647657 4.8313141306898
"678" 135.4 83.8405899042969 2.4696729112523
"679" 135.6 79.1926188625 1.45718368529111
"680" 135.8 74.6463191955 1.41409085104918
"681" 136 70.5372894111167 0.631648103599179
"682" 136.2 67.4286089425 0.650732073049178
"683" 136.4 63.8294117690593 1.17473259015087
"684" 136.6 59.3528950205862 0.960023991721591
"685" 136.8 55.082525615 1.22325115654918
"686" 137 50.8941933049407 3.08959867733731
"687" 137.2 46.7382761936552 4.11874996965263
"688" 137.4 43.4962012615 4.19489782804917
"689" 137.6 41.3045888365 5.06940499954918
"690" 137.8 38.9790888160818 7.56953845183099
"691" 138 35.3180409847642 9.01167114152087
"692" 138.2 30.8810366307083 10.6300577646117
"693" 138.4 27.4530764980179 13.6959883327992
"694" 138.6 25.4483418602547 17.1709682686341
"695" 138.8 23.1696337904365 20.9645573320492
"696" 139 20.7609895395303 25.3673640213219
"697" 139.2 17.8365290380469 28.4179076227992
"698" 139.4 15.5513164990625 30.8630412085804
"699" 139.6 13.9012149774063 34.8945297548929
"700" 139.8 12.8792475197807 38.7851903248913
"701" 140 11.5019066897222 42.2659022800492
"702" 140.2 9.01907427200002 45.5288408764363
"703" 140.4 8.03261302350002 49.0932338801621
"704" 140.6 9.22199978515673 51.681836053079
"705" 140.8 11.0987178477985 54.1826905571238
"706" 141 13.6614869242761 56.0569072583327
"707" 141.2 17.1000037648143 57.4773405324492
"708" 141.4 20.4271560509546 59.3541787054583
"709" 141.6 23.184902884 60.5436155501621
"710" 141.8 24.7094339044091 63.014831027231
"711" 142 25.6188423732879 66.9183702329128
"712" 142.2 26.71410586 71.0028620325976
"713" 142.4 27.0680795868509 75.6741684652597
"714" 142.6 28.4316053551563 79.6702930769554
"715" 142.8 31.9362574279306 82.2453036770492
"716" 143 34.6032847461558 83.0872230578853
"717" 143.2 34.7267798836356 81.9678493566085
"718" 143.4 36.5297958999 81.2379310674492
"719" 143.6 39.7508269443594 79.3601785733929
"720" 143.8 41.8859658240672 76.1719807293626
"721" 144 43.4634530298621 72.0840039281354
"722" 144.2 43.4594387305 68.8482203205008
"723" 144.4 44.9326205717188 68.3093675137523
"724" 144.6 46.8499944467286 69.9855193662492
"725" 144.8 46.2486614041491 73.0024127422597
"726" 145 43.3003259010156 75.6268770497367
"727" 145.2 40.2223307735364 74.8769637956673
"728" 145.4 36.2784910085 74.1240144555492
"729" 145.6 31.8037341101618 73.5851729651962
"730" 145.8 28.6393519496094 74.0166671273929
"731" 146 27.8306947975953 76.1202582440492
"732" 146.2 29.298205434875 78.0541194141585
"733" 146.4 31.935391201903 78.6215648677208
"734" 146.6 35.6508640299783 80.6485193733101
"735" 146.8 39.5242260371324 82.1954109464609
"736" 147 44.0406951928667 83.1189253896492
"737" 147.2 47.9551145843197 82.248779809918
"738" 147.4 50.6077687166618 80.1972070864021
"739" 147.6 51.7911817015149 80.8261905922432
"740" 147.8 53.219890711 83.795277683275
"741" 148 52.7928883433546 87.0560061173946
"742" 148.2 51.7570726454683 90.9512287880492
"743" 148.4 49.8723323433 94.2443902464492
"744" 148.6 46.9933271271177 96.862002762005
"745" 148.8 43.8313890441471 98.2427840810345
"746" 149 41.8788355668485 98.0368064785037
"747" 149.2 41.9934427026324 97.8891693529903
"748" 149.4 43.5480030097273 97.8633158471401
"749" 149.6 45.5886522062869 97.4533849782787
"750" 149.8 47.484935875 95.7979511880492
"751" 150 50.4056035250507 92.928638845484
"752" 150.2 53.8910854057728 89.7381712782765
"753" 150.4 57.2244614917 87.8908964172492
"754" 150.6 61.0188963285159 86.0136303430492
"755" 150.8 64.873613038 84.1584887147427
"756" 151 67.9626424242247 81.6220783945274
"757" 151.2 70.3083405375 78.5748886208234
"758" 151.4 69.4140168273868 77.3466847683322
"759" 151.6 68.7485291939407 77.9311046322695
"760" 151.8 68.6165957018455 77.9303989076673
"761" 152 68.304782598 78.5933569783556
"762" 152.2 67.2766571477 79.7934213798492
"763" 152.4 64.9248577781818 81.6245927515037
"764" 152.6 61.9286146307174 84.5372238728318
"765" 152.8 58.7975235393383 86.9607903767698
"766" 153 54.3734172392667 88.1062027392492
"767" 153.2 49.764212797 88.0553121540492
"768" 153.4 46.3311228062761 85.998800819288
"769" 153.6 42.7931407183955 83.0649965605566
"770" 153.8 40.4348195133236 80.5452088822551
"771" 154 39.2788950922627 77.2712521292526
"772" 154.2 40.5306904275 73.9147064035169
"773" 154.4 43.0982322751191 71.4492295310492
"774" 154.6 46.1191786717381 67.6627276560492
"775" 154.8 47.707623850138 63.4238302053078
"776" 155 46.8082755387813 59.0297873686898
"777" 155.2 43.66714703065 57.1965335533992
"778" 155.4 40.0713502615156 54.5211995861273
"779" 155.6 38.0030232828175 51.0990538540492
"780" 155.8 38.0845847098509 47.0013413828386
"781" 156 38.0082993868036 44.8982783835492
"782" 156.2 38.0015158245357 45.4026404332992
"783" 156.4 39.0452799388167 46.8530221114992
"784" 156.6 39.9179815775 48.1390354076621
"785" 156.8 39.5888693952143 49.0149632220492
"786" 157 38.7910272646228 48.7356389574176
"787" 157.2 37.1672656573302 48.7063275975209
"788" 157.4 35.954659314664 48.9675884969508
"789" 157.6 33.7037522632778 48.4454733400492
"790" 157.8 29.985971119 47.2956470803556
"791" 158 26.0098736255313 45.9393770740804
"792" 158.2 22.3945084675 43.5034776670653
"793" 158.4 18.9108757122188 40.6555030326117
"794" 158.6 17.1601924627546 37.264194916031
"795" 158.8 17.2178711344649 35.9259429722071
"796" 159 16.7006278173704 36.9950916700492
"797" 159.2 16.6866735314181 38.7686146597377
"798" 159.4 17.9153879494107 40.5907538505492
"799" 159.6 20.488983944 42.2722538315814
"800" 159.8 23.2106366557 45.2199795828492
"801" 160 25.4606920787 49.3001741940492
"802" 160.2 27.8617861246563 52.934844625596
"803" 160.4 31.150117934 56.5190526379242
"804" 160.6 34.7014155624697 59.8168203890946
"805" 160.8 38.4953996565149 61.9814828487805
"806" 161 40.8904654053594 65.4348446153461
"807" 161.2 43.0587642764697 68.6243614413219
"808" 161.4 43.0069625282425 71.9033343740946
"809" 161.6 41.1760142409 75.9413955462492
"810" 161.8 38.6303919500736 79.5741716131815
"811" 162 35.2539675435606 83.3421500020037
"812" 162.2 31.7742056626429 86.8920987780492
"813" 162.4 30.3385572117728 90.8658603821401
"814" 162.6 32.6316479333 92.4936981918492
"815" 162.8 34.8148376909412 93.3483072103286
"816" 163 36.2612237590909 95.4691451343219
"817" 163.2 35.6180851311 97.0453297626492
"818" 163.4 33.7024332372813 96.5357510783929
"819" 163.6 32.8061550726406 94.4305506984398
"820" 163.8 33.7037522632778 92.2234934180492
"821" 164 35.5066723682461 89.8485994420491
"822" 164.2 37.1200701797 86.3876668236492
"823" 164.4 37.3674788712334 82.9090017256992
"824" 164.6 37.9412422056968 79.4769114602951
"825" 164.8 40.0013099811 76.0118594334492
"826" 165 43.3407960168182 73.8579954874583
"827" 165.2 46.3715967631 70.3453885044492
"828" 165.4 49.8510423940286 67.5591289647492
"829" 165.6 52.7004944055328 68.4332373359508
"830" 165.8 52.8122934426905 69.3045548690492
"831" 166 51.9675138216 68.6914444854492
"832" 166.2 51.0878553845156 67.6116098807367
"833" 166.4 50.8152127110334 65.4153630631992
"834" 166.6 49.6988237049755 61.3627830807049
"835" 166.8 48.9940934733546 56.9033343863946
"836" 167 50.4003601918968 52.6560634250492
"837" 167.2 53.8795739061667 49.6208035220492
"838" 167.4 56.50707369125 46.7703249105492
"839" 167.6 57.6994731921111 43.0595530730492
"840" 167.8 60.155754893 39.0402912634363
"841" 168 63.0403459030173 35.4493632632561
"842" 168.2 67.1545975092541 33.5815291928361
"843" 168.4 72.17710253 33.2843198325492
"844" 168.6 77.0726462415 33.0934801380492
"845" 168.8 81.1675837223334 34.5311391699492
"846" 169 86.0223531186964 36.7466971470492
"847" 169.2 89.6337520810469 36.7552167762679
"848" 169.4 91.747023199 36.2207886801782
"849" 169.6 91.845056615 36.6763414993072
"850" 169.8 91.024026756 37.1688310335008
"851" 170 89.5317507861 36.6225464886492
"852" 170.2 88.4419426707632 36.0464733055755
"853" 170.4 86.8024627795 35.8479330619992
"854" 170.6 84.3095036460625 34.8885660144398
"855" 170.8 80.9474948131984 32.9420200630492
"856" 171 77.0902105618667 30.8224877734992
"857" 171.2 73.6704218926897 28.1974548722561
"858" 171.4 71.2452106634532 25.1617053353929
"859" 171.6 69.9358135567 21.8848287477492
"860" 171.8 68.8790578928637 18.3537160973946
"861" 172 69.2413671962544 14.2706597436808
"862" 172.2 70.9235002229 10.1863554748992
"863" 172.4 72.7808395718393 7.22788582992417
"864" 172.6 73.0023579672759 7.1261203278078
"865" 172.8 72.1974532168036 8.33202977667418
"866" 173 71.1887720002627 9.52639515284579
"867" 173.2 70.7820278622242 11.1798186661526
"868" 173.4 69.6656770326111 13.1673926710492
"869" 173.6 68.5139789053572 16.2314299882992
"870" 173.8 67.8215877221552 20.1229615911699
"871" 174 67.067110721 24.5364744814363
"872" 174.2 65.9972773039822 28.5746688004242
"873" 174.4 64.395700135 32.8903282051943
"874" 174.6 63.2499345855 36.8642092742043
"875" 174.8 61.5062254648443 40.5956700956066
"876" 175 58.2257220155 43.1279543972427
"877" 175.2 54.3740202225794 46.2402146480492
"878" 175.4 52.0055017703 50.1163808874492
"879" 175.6 50.84686933495 54.6774495859992
"880" 175.8 49.9230148776312 59.2166186474754
"881" 176 47.6924085179 63.5456233896492
"882" 176.2 44.066020492 67.0258380406742
"883" 176.4 41.5401053956045 71.3525663548253
"884" 176.6 41.1546490137623 75.954198411
"885" 176.8 39.5186395740882 80.606951136358
"886" 177 36.1707639897985 83.765691558273
"887" 177.2 32.809297458103 86.8148541397992
"888" 177.4 29.2127325503 90.0987648828492
"889" 177.6 26.3728455974849 92.1786061594583
"890" 177.8 27.6289273045 93.8216069232492
"891" 178 29.327263380709 97.1358635878701
"892" 178.2 30.9106286921957 99.5333517507883
"893" 178.4 30.2597753863438 100.113995350268
"894" 178.6 29.1484452525 98.8421588862492
"895" 178.8 28.0969074302761 96.5661928580193
"896" 179 25.5748278159706 93.1743063124021
"897" 179.2 22.0577849951522 90.1905040983101
"898" 179.4 18.3085396234566 87.8451119108318
"899" 179.6 14.15051089075 87.2680984142367
"900" 179.8 11.8025634461 87.3036973572492
"901" 180 13.0200630625 87.7044133609363
"902" 180.2 15.13819755695 87.2537854371492
"903" 180.4 16.8578827731 86.0059874346492
"904" 180.6 19.8055350722273 86.106434061731
"905" 180.8 23.9353298309 87.3095693478492
"906" 181 28.0650360395758 88.8302369741401
"907" 181.2 32.3209405319926 90.4251423902283
"908" 181.4 35.8986115215 92.6186260254756
"909" 181.6 38.9092982020523 94.9369345706462
"910" 181.8 42.1033098091667 98.4159715105274
"911" 182 45.348113760625 101.170240048299
"912" 182.2 48.489689590616 104.146693930875
"913" 182.4 51.4209094486389 106.969646320049
"914" 182.6 52.2967427103334 110.765235799549
"915" 182.8 53.361556423894 115.310690341276
"916" 183 55.919865610993 117.842431794176
"917" 183.2 57.6367899268433 117.302207424586
"918" 183.4 56.8600214235746 115.934997672945
"919" 183.6 55.9925354308732 114.869713408124
"920" 183.8 56.0614458315 114.631941609649
"921" 184 56.1243163293485 114.558897605367
"922" 184.2 56.361825652103 114.610094350505
"923" 184.4 57.6587505866972 114.332056568584
"924" 184.6 59.8310192025 113.295224892349
"925" 184.8 62.6022711978279 113.18358143641
"926" 185 64.57951279 113.436991522549
"927" 185.2 64.1287602643806 113.342995852124
"928" 185.4 62.4777205463525 112.995870261492
"929" 185.6 60.3928128100352 112.144119789387
"930" 185.8 57.0135796739167 110.182114510799
"931" 186 53.4467758836642 107.543747822243
"932" 186.2 50.1253658304155 103.747173231387
"933" 186.4 48.2167625337794 99.7526628404609
"934" 186.6 46.9381396437121 95.075899703231
"935" 186.8 45.4329638919427 90.357902566377
"936" 187 42.971073735353 86.7306601569315
"937" 187.2 40.2870700728135 82.5238093671984
"938" 187.4 38.3796994209688 79.3065049093148
"939" 187.6 37.7606437610574 75.3159804162787
"940" 187.8 38.4954926047623 70.4980602600492
"941" 188 41.412619832803 66.6060870964583
"942" 188.2 45.066747797306 64.0949612565268
"943" 188.4 49.8473114347813 62.906218663221
"944" 188.6 52.5442399518637 60.5628301039583
"945" 188.8 51.461610822246 57.8481147960492
"946" 189 49.1477416996754 53.8246974774176
"947" 189.2 47.509444229 48.9147064240169
"948" 189.4 46.481920738272 43.847464326365
"949" 189.6 46.7976993485182 38.9644031033946
"950" 189.8 47.0052575397204 34.0832588925746
"951" 190 46.6369905915179 29.0176895197992
"952" 190.2 46.6751927579737 25.1183897468387
"953" 190.4 47.5461029110424 24.0754959301509
"954" 190.6 47.3560481919107 24.4239054450492
"955" 190.8 46.6181199546636 25.1406695963401
"956" 191 45.886822171069 25.8415717470492
"957" 191.2 44.4054210172705 25.8978850995246
"958" 191.4 41.6033534728276 25.3809242086009
"959" 191.6 37.7621712690472 24.6893320821435
"960" 191.8 34.0192077437105 23.9398709316808
"961" 192 30.418382856582 22.0998623270164
"962" 192.2 28.7808695545526 18.7704588561018
"963" 192.4 30.0288607385 16.311899260404
"964" 192.6 32.3744987421 15.1369328832492
"965" 192.8 35.144979636 12.3904513443879
"966" 193 38.8743341696667 8.83139364394918
"967" 193.2 41.0531831813104 6.88263520034228
"968" 193.4 41.1013088434566 5.7868090685057
"969" 193.6 41.0408826260122 5.26812175461016
"970" 193.8 41.2169243395 6.30252302554918
"971" 194 41.7567530841842 6.47636485252286
"972" 194.2 44.6607498527951 5.49368038593442
"973" 194.4 47.7935879581875 3.57296489508043
"974" 194.6 51.3740299673197 1.95845325831147
"975" 194.8 55.232478044079 2.17744962904918
"976" 195 59.641079459 2.09475242809918
"977" 195.2 63.6813231554831 1.07769545735426
"978" 195.4 67.7705004808 1.54131731404918
"979" 195.6 72.2530784274 2.25378550684918
"980" 195.8 76.600860427 1.50643263871047
"981" 196 80.0235788304483 1.88789974773883
"982" 196.2 84.0147317749 3.56911140124918
"983" 196.4 88.8121478075 5.12623071503305
"984" 196.6 92.9841380679546 7.21446095964009
"985" 196.8 97.6421274516552 9.08058202665263
"986" 197 102.226687244309 10.9111721185198
"987" 197.2 106.154914955261 13.6170797669647
"988" 197.4 109.418668294275 16.82641209419
"989" 197.6 112.483433393309 20.9807724694903
"990" 197.8 114.847478819761 25.1335288225274
"991" 198 118.0051794117 28.6601272350492
"992" 198.2 121.163342952938 31.4778783407752
"993" 198.4 123.458158067345 34.7814706753168
"994" 198.6 124.579367320056 39.3063724145492
"995" 198.8 126.434746973229 43.6005684609492
"996" 199 128.45156885421 47.9125972848753
"997" 199.2 128.626139077403 52.5432256691742
"998" 199.4 129.9509282029 57.2802094194492
"999" 199.6 130.024927351838 61.8485317534462
"1000" 199.8 129.393009321993 66.941250881397
"1001" 200 129.656220790926 71.7160665455345
"1002" 200.2 129.3489653235 77.1999012963139
"1003" 200.4 128.503599704542 81.9968238244295
"1004" 200.6 126.084055137932 84.6150398234681
"1005" 200.8 123.151502835586 85.5853012509492
"1006" 201 118.760493425289 87.4478505912745
"1007" 201.2 115.396094436122 89.4530839705222
"1008" 201.4 112.275203722856 92.4420108851588
"1009" 201.6 110.286952856425 95.1989831063775
"1010" 201.8 108.648368203545 98.7024580949596
"1011" 202 108.466933224679 103.168676616989
"1012" 202.2 108.400538540384 105.341516366006
"1013" 202.4 107.409623992103 104.838748300488
"1014" 202.6 106.835519255706 102.884679003137
"1015" 202.8 105.389423393429 99.9691616535492
"1016" 203 102.9385745273 95.5597161408492
"1017" 203.2 102.580471061473 92.4420108851588
"1018" 203.4 101.5710083741 87.9848482668492
"1019" 203.6 100.0982448245 83.8961294003874
"1020" 203.8 98.1318098329706 80.5901123397845
"1021" 204 97.0708975281 76.4111547942492
"1022" 204.2 96.6431504427381 72.6063845040492
"1023" 204.4 96.6672697752461 68.0807574630492
"1024" 204.6 97.8306565021 64.1621824026492
"1025" 204.8 100.564460558545 61.042820850731
"1026" 205 103.7976865979 59.5526697816492
"1027" 205.2 105.640016164265 58.5593534894168
"1028" 205.4 104.927318909242 57.5672252024128
"1029" 205.6 103.6340462035 57.2684654382492
"1030" 205.8 101.578657531191 56.8754738320639
"1031" 206 99.6520371731032 56.8787703160492
"1032" 206.2 98.4336819814637 57.722210166431
"1033" 206.4 98.9218438325 58.2289147394524
"1034" 206.6 100.656891128912 58.1215447785051
"1035" 206.8 101.9450435613 58.3489117086492
"1036" 207 102.917662892078 59.8348923298617
"1037" 207.2 103.484967030636 61.3377549240492
"1038" 207.4 104.342041379271 63.0007865475492
"1039" 207.6 105.195433762007 66.2654067372581
"1040" 207.8 107.208228058799 69.575193677691
"1041" 208 110.187397082176 72.5411675776374
"1042" 208.2 113.513093574381 75.2092371959149
"1043" 208.4 117.321594446958 77.3941658307949
"1044" 208.6 121.17251160331 78.0044215770492
"1045" 208.8 124.3492611075 77.6206901483233
"1046" 209 127.000619403864 77.4203364514583
"1047" 209.2 128.019387119 77.1774495675492
"1048" 209.4 129.4629291696 76.5922078377492
"1049" 209.6 129.789405308428 75.6700925602666
"1050" 209.8 129.968220925596 75.5121771648574
"1051" 210 129.658295762914 75.0945706161492
"1052" 210.2 129.881851826097 73.3818600880492
"1053" 210.4 130.599401968208 70.6888999545492
"1054" 210.6 130.407201037286 67.6191071544492
"1055" 210.8 130.500663450754 64.6032341410492
"1056" 211 130.61334033247 62.2606215064074
"1057" 211.2 130.952900935278 59.9700704467992
"1058" 211.4 130.931796519333 59.5300789289242
"1059" 211.6 130.361977288833 59.198037137231
"1060" 211.8 129.896438701824 58.1271577106962
"1061" 212 129.808222613754 55.3277287241238
"1062" 212.2 129.337954323877 51.5689751997883
"1063" 212.4 128.33973325356 47.8479520411835
"1064" 212.6 126.865574050276 43.9741910781984
"1065" 212.8 125.527147454288 39.8827468454128
"1066" 213 124.801751165679 36.8248234185716
"1067" 213.2 124.324195745455 36.2799247340946
"1068" 213.4 123.054573268069 35.4789763192992
"1069" 213.6 120.6117371225 33.9257532501742
"1070" 213.8 117.946824963697 31.0520737090037
"1071" 214 116.112037846908 26.9812341480069
"1072" 214.2 113.515377261181 23.3076446922992
"1073" 214.4 110.1036860821 20.3512605360492
"1074" 214.6 107.094831197007 17.285117384691
"1075" 214.8 104.297734495856 14.5951009835012
"1076" 215 100.676322304717 11.4207287452666
"1077" 215.2 97.5005395089853 9.29464764746094
"1078" 215.4 93.49937051 7.66255181612982
"1079" 215.6 88.838865931123 7.00788386360656
"1080" 215.8 84.3235881609407 5.85192239094748
"1081" 216 81.4129225576875 2.48160039215855
"1082" 216.2 80.4690621519755 1.88336878834426
"1083" 216.4 79.5660699287787 2.99086472036066
"1084" 216.6 76.5579708075 2.40522603861369
"1085" 216.8 72.8053647585 0.938459612449178
"1086" 217 69.2865649789182 1.17120396714009
"1087" 217.2 65.122673810886 1.34043342510181
"1088" 217.4 60.4098831826905 1.37774043304917
"1089" 217.6 55.4720630550594 1.29764629169324
"1090" 217.8 51.45467651415 2.69271680419918
"1091" 218 47.1728920106786 4.13355649767418
"1092" 218.2 42.6470588787941 5.07372263969624
"1093" 218.4 37.8993101530334 6.35895937964918
"1094" 218.6 36.0142270175435 6.99822625967961
"1095" 218.8 35.7120040542018 8.29771211231233
"1096" 219 35.6346274712119 10.4385442011339
"1097" 219.2 34.0727391485 13.8186709935492
"1098" 219.4 30.8070924270821 17.2053634825119
"1099" 219.6 27.4167121560246 19.5657614656229
"1100" 219.8 23.699578318 20.9967059544201
"1101" 220 21.5596683455318 23.4485025620492
"1102" 220.2 19.4333871894403 26.8441922315865
"1103" 220.4 17.0463832487388 30.1368890501238
"1104" 220.6 15.5394452650938 34.1132797555336
"1105" 220.8 13.3454585933 37.8263045616492
"1106" 221 11.9786589056476 41.8408208892295
"1107" 221.2 11.1521763683572 46.2341562450492
"1108" 221.4 9.51479402595315 50.6209133297835
"1109" 221.6 7.76943998411907 54.4372339070492
"1110" 221.8 7.77584088390002 58.0494401880492
"1111" 222 9.46013319491794 62.1239005312432
"1112" 222.2 11.6798331503 65.7945957894492
"1113" 222.4 14.3445797591087 68.9990006307883
"1114" 222.6 17.4666506591164 71.5803566096793
"1115" 222.8 20.8355640369783 74.2097540284405
"1116" 223 24.6698208028236 76.3860261285933
"1117" 223.2 28.0960074551825 76.7563905590492
"1118" 223.4 31.9920896327985 77.7898456021387
"1119" 223.6 34.8837096084702 79.533038035482
"1120" 223.8 37.2465709915 80.1385428918879
"1121" 224 38.0512619478333 78.5981450710492
"1122" 224.2 39.79237626325 75.9727739960179
"1123" 224.4 42.6797438566045 72.7596530575566
"1124" 224.6 44.6588627217121 69.0696540618219
"1125" 224.8 46.4475726605 65.1369328422492
"1126" 225 47.9302044540246 64.8291827775246
"1127" 225.2 48.967691292 67.0998824741137
"1128" 225.4 48.0057383975 70.2579716121298
"1129" 225.6 46.9279939152458 73.5514953720492
"1130" 225.8 46.7345181998607 76.4172193091311
"1131" 226 48.0377455762314 78.1601315765417
"1132" 226.2 47.6159288015518 76.7102213499802
"1133" 226.4 46.6909254718443 75.0594418105574
"1134" 226.6 45.3303069096719 73.0982510976117
"1135" 226.8 43.2332077705 71.9778018912492
"1136" 227 40.3593176188485 69.4802485560492
"1137" 227.2 37.951186169 66.4165532454201
"1138" 227.4 37.0715727445176 62.2350362946808
"1139" 227.6 37.74286516 58.6967797969363
"1140" 227.8 39.4320937339127 57.3028585260492
"1141" 228 39.0563597571875 57.5090335531429
"1142" 228.2 37.7301733338214 58.2570569985492
"1143" 228.4 36.321380628 58.943024564033
"1144" 228.6 33.417883356394 60.4413866620037
"1145" 228.8 30.7673162971 62.9349363672492
"1146" 229 27.490984640103 66.2041671337992
"1147" 229.2 25.3016747871269 69.7802751404372
"1148" 229.4 23.166892957197 74.2628069606401
"1149" 229.6 22.84975114305 78.4369915512492
"1150" 229.8 24.8603989992429 81.6812663577492
"1151" 230 28.2475176284014 83.7116931919083
"1152" 230.2 31.9297213588135 86.4317505739746
"1153" 230.4 35.1611983996765 88.0553121540492
"1154" 230.6 38.8878271569099 87.692403882541
"1155" 230.8 41.7158705313806 85.4804004551238
"1156" 231 44.0280325433 82.7499686469492
"1157" 231.2 44.2904947343182 81.9773570352764
"1158" 231.4 44.3750269403806 82.3984818066313
"1159" 231.6 44.3644972317857 82.4391725730492
"1160" 231.8 44.2559602355 83.1815599560492
"1161" 232 45.2255034038135 85.5259741135119
"1162" 232.2 46.1173697218 89.2194342904992
"1163" 232.4 46.9151166445 93.3434185274524
"1164" 232.6 47.2628029546356 97.8560625665068
"1165" 232.8 48.1857480320518 101.42067144817
"1166" 233 48.7326938823 105.694771916449
"1167" 233.2 49.8974541096045 110.050299033586
"1168" 233.4 51.9416379724855 114.634579750354
"1169" 233.6 53.1119007761875 119.001161365315
"1170" 233.8 52.7113423655 123.28678220642
"1171" 234 52.221917962894 125.378929981413
"1172" 234.2 52.4555128549 125.459892276049
"1173" 234.4 52.4049879405 124.807343643243
"1174" 234.6 51.9038281428971 123.304526314637
"1175" 234.8 51.4031214409143 122.684537861749
"1176" 235 50.7426902635152 121.197805765549
"1177" 235.2 50.4646156011563 119.042907548487
"1178" 235.4 50.5893608630246 115.82405196359
"1179" 235.6 51.1234690864219 112.172678546487
"1180" 235.8 52.7839794436595 109.102994402527
"1181" 236 54.7808566106177 105.893210657608
"1182" 236.2 54.9179111706334 101.961164559949
"1183" 236.4 54.4753411890574 97.4533849782787
"1184" 236.6 52.9570094377381 93.6593349290492
"1185" 236.8 51.9620869717857 89.8607162480492
"1186" 237 51.5403160125351 85.5576558014702
"1187" 237.2 51.1324228137373 82.1101704847102
"1188" 237.4 49.0541303713 78.8950068180492
"1189" 237.6 47.490691624803 75.7201282640946
"1190" 237.8 45.0390964087 72.0541377690492
"1191" 238 43.1163217745 70.5654154463433
"1192" 238.2 41.4127996999844 67.5281175143929
"1193" 238.4 40.6078072310345 63.7462834822216
"1194" 238.6 40.5443508215328 59.3104742349344
"1195" 238.8 40.2279277440345 54.3688157352388
"1196" 239 40.2488443565 49.7950314663879
"1197" 239.2 41.394609906 45.3441573011137
"1198" 239.4 43.3968481649 41.5080426678492
"1199" 239.6 44.4863789407296 36.9415592238688
"1200" 239.8 45.8612574225 33.0442311846298
"1201" 240 48.600065982 29.2582178905169
"1202" 240.2 50.1408729663136 27.4459190092865
"1203" 240.4 49.27475268875 27.3903092677992
"1204" 240.6 49.033427682178 27.5882401373882
"1205" 240.8 49.0277797564123 27.4151622104702
"1206" 241 48.5212737737456 28.0981674328913
"1207" 241.2 47.4016289699561 28.4329739144702
"1208" 241.4 46.2487706591066 28.7698660757705
"1209" 241.6 45.9523186343448 29.2437828524457
"1210" 241.8 46.200049374853 29.4787518069315
"1211" 242 46.3004025655364 29.477935380431
"1212" 242.2 46.8864464945378 29.5431416705586
"1213" 242.4 48.1480588391491 30.0936140631018
"1214" 242.6 49.2716571909746 30.1306130166593
"1215" 242.8 49.6847834497182 30.0400450260492
"1216" 243 49.9609361027679 29.9241780686742
"1217" 243.2 50.0807790361667 29.7092562222492
"1218" 243.4 50.4357854615179 29.5902086032992
"1219" 243.6 51.6545654823096 31.2941344470492
"1220" 243.8 53.6745595798492 33.8871309310492
"1221" 244 55.8185421210625 36.6836518908304
"1222" 244.2 57.0410846094509 39.8510824350984
"1223" 244.4 57.8929899552627 40.5588702212017
"1224" 244.6 58.1682680053033 42.0660742991312
"1225" 244.8 57.8865513198899 45.9023816672017
"1226" 245 55.8482202059844 48.8795011174711
"1227" 245.2 52.4496685551 50.4628283328492
"1228" 245.4 48.7794482807 52.4827930992492
"1229" 245.6 44.8740692312966 52.9796232191678
"1230" 245.8 41.4517589314637 53.1212386226674
"1231" 246 37.6174105118607 51.9521961781475
"1232" 246.2 33.3376998074138 51.1047988913768
"1233" 246.4 28.9214916102667 50.5998414468492
"1234" 246.6 24.6461206565758 51.1712039261401
"1235" 246.8 20.2174097566618 52.7724204003139
"1236" 247 16.2355956869329 54.8947789694372
"1237" 247.2 13.8656012755 56.3585738039128
"1238" 247.4 13.700169886 56.7391338985169
"1239" 247.6 15.1258363990397 56.3274556430492
"1240" 247.8 16.42978781275 55.1672714685492
"1241" 248 18.2995071628281 54.5987282120179
"1242" 248.2 21.6443643093 53.9390467680492
"1243" 248.4 25.0664596789559 52.3233858250198
"1244" 248.6 28.2582184590211 50.0916523636548
"1245" 248.8 30.4421607082273 47.1057401311855
"1246" 249 31.3084010535834 43.4624368725492
"1247" 249.2 31.4078933001786 39.6501867847992
"1248" 249.4 31.8782202840834 35.2054394238492
"1249" 249.6 34.4698110629329 32.5238094081984
"1250" 249.8 38.5324426313667 30.4153630918992
"1251" 250 41.4784807075984 31.4228506812787
"1252" 250.2 42.3565628005 33.0755889166898
"1253" 250.4 42.4711296299127 33.3418746610492
"1254" 250.6 42.068589641 32.7179568682266
"1255" 250.8 41.7126992632119 31.7220219945238
"1256" 251 41.1907257541897 30.1190131754974
"1257" 251.2 40.785535769517 26.6954985156593
"1258" 251.4 40.0772858785 23.0492856906808
"1259" 251.6 38.2645276247456 19.165530504365
"1260" 251.8 37.9028032977414 15.0229352726354
"1261" 252 37.8043402812834 11.9293580179992
"1262" 252.2 37.9387050627963 11.2953461440492
"1263" 252.4 37.6736847607546 11.5043059711583
"1264" 252.6 37.7048309691227 11.5898073917473
"1265" 252.8 38.0575932726167 11.8021315549992
"1266" 253 38.6803097005 10.9437633376943
"1267" 253.2 40.0150105527623 9.21036164931147
"1268" 253.4 40.5917060171458 7.13928168604918
"1269" 253.6 40.9223239210102 5.58919600419203
"1270" 253.8 40.8467853521667 5.07429832504918
"1271" 254 41.4650089024388 4.62331346876346
"1272" 254.2 41.6501202457281 4.78224405573339
"1273" 254.4 42.2386691666035 5.06636776303194
"1274" 254.6 44.2688375062458 4.90742763172714
"1275" 254.8 47.3670422411035 3.44752069934228
"1276" 255 50.4883580690938 1.97468245364293
"1277" 255.2 52.8556458636207 1.43383288841125
"1278" 255.4 56.4121038195 1.98660993454918
"1279" 255.6 60.400838433 2.36828932354918
"1280" 255.8 64.4148983456334 1.51587202144918
"1281" 256 68.3966889255 0.835415648371758
"1282" 256.2 71.3867081135 1.62339890308144
"1283" 256.4 76.0020959853104 2.51306426420435
"1284" 256.6 80.3694216307951 2.17744962904918
"1285" 256.8 84.872429902 2.71303199748466
"1286" 257 89.1226498001 4.97838914524918
"1287" 257.2 93.6289538593209 7.3101829050044
"1288" 257.4 97.7792790008732 9.26985021569097
"1289" 257.6 102.054340690396 11.8219750854223
"1290" 257.8 105.496813872148 14.7244875716689
"1291" 258 108.637727539116 18.1452421496793
"1292" 258.2 112.3303643059 21.6758138442492
"1293" 258.4 116.0531832785 24.1785401235492
"1294" 258.6 118.390497344347 27.6545488447992
"1295" 258.8 120.628253621935 32.2194896530927
"1296" 259 122.637761053167 36.7111369555274
"1297" 259.2 124.936936424486 40.1436437091492
"1298" 259.4 126.026357416078 44.2320673775985
"1299" 259.6 127.733211238793 48.5489508632892
"1300" 259.8 129.195958307903 53.0892392395492
"1301" 260 129.970119619811 57.4900140565627
"1302" 260.2 129.739855810123 61.5645499233101
"1303" 260.4 128.9807744361 66.1351712442492
"1304" 260.6 128.445312604424 70.6599848493219
"1305" 260.8 129.327563662261 75.0620856299224
"1306" 261 128.806280342071 79.6801758468492
"1307" 261.2 127.224850445486 84.0396149204858
"1308" 261.4 125.784342740007 88.6252169951588
"1309" 261.6 123.475828517908 92.8514150026676
"1310" 261.8 121.5994237887 97.4191798308492
"1311" 262 118.963881509973 101.80092798763
"1312" 262.2 115.3314122532 104.843752707349
"1313" 262.4 110.771049459262 106.394098035049
"1314" 262.6 106.800776047185 108.765340370885
"1315" 262.8 102.937073963838 110.883865879914
"1316" 263 99.7183653375 113.209552434583
"1317" 263.2 96.4134138006 116.370470255149
"1318" 263.4 93.0410470307958 118.729433191148
"1319" 263.6 89.4510669805278 121.097084815674
"1320" 263.8 85.7298618750294 123.046331433843
"1321" 264 82.7485249704702 122.218465823198
"1322" 264.2 80.54204883374 118.905184902289
"1323" 264.4 79.7440568275 115.727067856549
"1324" 264.6 80.6553219898637 114.616727815822
"1325" 264.8 80.5827410092966 114.494696270032
"1326" 265 79.9873113858582 114.73299243296
"1327" 265.2 77.9675512818429 113.905911914749
"1328" 265.4 75.3040209938881 113.229061706154
"1329" 265.6 71.6809912596642 112.955619755825
"1330" 265.8 67.8368376449478 111.992876222378
"1331" 266 64.3791653893219 110.077690050871
"1332" 266.2 60.3449738025589 107.868962788902
"1333" 266.4 56.8082638559429 105.263600035249
"1334" 266.6 53.2428235279572 102.564581498749
"1335" 266.8 50.2537757978521 99.4143058013309
"1336" 267 47.8798899448175 95.6828415310492
"1337" 267.2 47.2949961315 92.0629457385492
"1338" 267.4 46.5919355883955 88.0667055686462
"1339" 267.6 45.1721401747353 83.7950966209462
"1340" 267.8 42.8124181849 80.5743961296492
"1341" 268 40.7923531481471 79.3328155289609
"1342" 268.2 37.7283643838834 78.8250322633992
"1343" 268.4 35.0467605506515 80.2308846795492
"1344" 268.6 33.5757418714836 82.5053184156394
"1345" 268.8 32.4504746395 84.1621823862492
"1346" 269 29.9622858067388 83.5150364371387
"1347" 269.2 28.0839477889286 81.0051485829492
"1348" 269.4 28.8437067629286 77.2652964110492
"1349" 269.6 31.0459574295 73.1205670296298
"1350" 269.8 34.4396540714276 70.1163808710492
"1351" 270 37.3647089166407 67.1046919422211
"1352" 270.2 40.8200353232314 65.1602455213477
"1353" 270.4 44.280079568008 64.9970303360492
"1354" 270.6 47.7496060093853 63.546489748918
"1355" 270.8 52.0612965699532 62.1249686638617
"1356" 271 55.0104795053966 62.0747909855664
"1357" 271.2 55.2658008060965 62.3086937206281
"1358" 271.4 54.3411479065 62.1380504171137
"1359" 271.6 52.9265429124649 61.2707936277334
"1360" 271.8 50.3933881973438 60.5565049246898
"1361" 272 46.8508293467 59.6877255654492
"1362" 272.2 42.6506630485 59.2077376886621
"1363" 272.4 37.9366951184207 57.9874580650492
"1364" 272.6 33.0801508115 56.4251718204685
"1365" 272.8 29.4703383274219 53.3523064573148
"1366" 273 26.1426156053637 50.991930273731
"1367" 273.2 22.6799924972969 47.9968675304086
"1368" 273.4 20.133612811 44.4126595180804
"1369" 273.6 18.0932923405 41.8721060850492
"1370" 273.8 16.4375722284672 41.9284194375246
"1371" 274 18.281700311875 42.5877549394242
"1372" 274.2 19.8519780189138 43.0368862894112
"1373" 274.4 21.7837143326563 44.9434324184085
"1374" 274.6 23.871136796 48.4283730090008
"1375" 274.8 25.2881844708104 52.8750015748423
"1376" 275 26.9563689941826 57.1392816450492
"1377" 275.2 28.564486587 61.8548689349524
"1378" 275.4 28.629392185517 66.1896115638797
"1379" 275.6 27.3942126835 70.7566172655008
"1380" 275.8 25.0999784572206 74.5169197089315
"1381" 276 21.4845926767395 77.153258620359
"1382" 276.2 17.9215453367 78.9478547334492
"1383" 276.4 16.3229467070313 78.4656175054242
"1384" 276.6 16.6306257382541 78.5383555857049
"1385" 276.8 18.1645708033834 78.6341925688992
"1386" 277 19.6040838291212 78.2299593978219
"1387" 277.2 20.6328829939143 77.8263045288492
"1388" 277.4 23.6138933419 78.8421589026492
"1389" 277.6 27.5915409748971 80.2870140014609
"1390" 277.8 31.8763581297353 82.2347014717992
"1391" 278 34.5485782677 82.0012898454492
"1392" 278.2 35.0821541166045 80.7122564462731
"1393" 278.4 37.4492671323689 79.1515454237705
"1394" 278.6 40.0772858785 77.2607739412041
"1395" 278.8 42.4668503935 73.8469890925653
"1396" 279 43.3614053145 70.3318450422588
"1397" 279.2 43.7079373690082 66.1994743544262
"1398" 279.4 45.5185008834706 64.1442210196374
"1399" 279.6 48.7448695068834 64.4357192980992
"1400" 279.8 50.5817795190218 67.356119782484
"1401" 280 52.9464340381 70.5332922036492
"1402" 280.2 55.8600914399532 72.3826022432367
"1403" 280.4 58.954845547 71.963216624275
"1404" 280.6 61.4751851071719 70.9035946108617
"1405" 280.8 62.0367710625 70.8058662189201
"1406" 281 61.9879620524153 70.9120853599814
"1407" 281.2 60.78071792 70.6125640767492
"1408" 281.4 59.383741742 70.6827438353718
"1409" 281.6 58.2181975208509 71.5493526122071
"1410" 281.8 57.6495900271515 72.3544100156401
"1411" 282 57.2092279889427 74.4587660508197
"1412" 282.2 56.0780718567931 77.6315164268768
"1413" 282.4 54.800679544 81.8314756656782
"1414" 282.6 53.970911050582 85.4711549793443
"1415" 282.8 53.4254650941207 89.7597080463078
"1416" 283 53.563007667 94.3530220725492
"1417" 283.2 54.1098038982879 97.4527213529128
"1418" 283.4 55.3534232819591 101.282692946607
"1419" 283.6 55.8744282379 105.136932809449
"1420" 283.8 57.0471262455299 108.973621354169
"1421" 284 59.3998046496892 112.359005140103
"1422" 284.2 60.5116366167083 113.850477527299
"1423" 284.4 60.2287055404531 114.158604117377
"1424" 284.6 59.1080227595 112.79059900892
"1425" 284.8 58.3524113531 111.431706732649
"1426" 285 57.6641010020071 109.757279666627
"1427" 285.2 56.0894664469795 106.809887062857
"1428" 285.4 54.8580513726818 103.201044272095
"1429" 285.6 54.0062004018333 99.1421896440492
"1430" 285.8 53.1297076271406 95.3787854304867
"1431" 286 52.239556551 91.4473338208072
"1432" 286.2 52.5674614252069 87.0287262112216
"1433" 286.4 53.4789359772541 82.8369414913279
"1434" 286.6 55.0456716349179 78.3025492590044
"1435" 286.8 56.4663723176429 74.2724453290492
"1436" 287 56.3385787575 70.7566172655008
"1437" 287.2 56.5134050160334 66.5604012301992
"1438" 287.4 56.8499310248559 62.0040765692526
"1439" 287.6 57.6827352070518 57.757865482394
"1440" 287.8 56.5591539435 54.1966566782427
"1441" 288 54.7116908776905 51.3050395560492
"1442" 288.2 53.0525446063438 48.8437186747523
"1443" 288.4 51.394018338 45.2764399901621
"1444" 288.6 49.9903315392619 40.9936376500492
"1445" 288.8 49.1485460422069 36.7918218038768
"1446" 289 49.004453823 32.1392816655492
"1447" 289.2 48.9833494070556 27.5591289975492
"1448" 289.4 48.6568282547076 23.0185845680303
"1449" 289.6 49.6624593629822 18.3783765514242
"1450" 289.8 49.7293259053367 14.1263513173349
"1451" 290 49.6898885495435 9.92720070135352
"1452" 290.2 49.9963613723889 5.59135971954918
"1453" 290.4 50.0174657883333 3.19526133304917
"1454" 290.6 50.1763462027076 3.25047281699257
"1455" 290.8 50.2787768293909 3.57925393046736
"1456" 291 49.7262248483 3.93317481844918
"1457" 291.2 49.1747446275173 4.03978182020435
"1458" 291.4 48.3080080968333 3.1550845552597
"1459" 291.6 47.8536424359118 3.01564750293153
"1460" 291.8 48.1006026297931 3.52648884879055
"1461" 292 48.4946155641316 4.11263109257549
"1462" 292.2 49.033427682178 4.29932826620172
"1463" 292.4 50.5980160777882 4.51280995835426
"1464" 292.6 53.0897679670932 4.40930368337121
"1465" 292.8 56.2352633686552 4.41488053008366
"1466" 293 60.2247124890273 3.9678729447219
"1467" 293.2 64.0470587549427 2.75935427129508
"1468" 293.4 67.6001674205 1.75267740580724
"1469" 293.6 71.1894158638 2.58457431064918
"1470" 293.8 75.5026577000932 3.38071007572714
"1471" 294 79.5913021728276 2.81577550375607
"1472" 294.2 82.617661334 2.22669858246853
"1473" 294.4 84.5231858575 3.46128030114009
"1474" 294.6 88.7081915392833 5.38991781979918
"1475" 294.8 92.5357208833 7.35067334764918
"1476" 295 97.0879876775152 10.0365752298219
"1477" 295.2 102.0711673215 11.4978140636621
"1478" 295.4 105.662362016441 13.2910553675786
"1479" 295.6 108.995985484796 16.4877388335281
"1480" 295.8 112.419553402848 19.96149652231
"1481" 296 114.967813315643 23.7423351075492
"1482" 296.2 116.795675003091 27.9176763023674
"1483" 296.4 119.960515144786 31.4631638907492
"1484" 296.6 123.302996023359 34.5126823732041
"1485" 296.8 124.395131472757 37.0495354267384
"1486" 297 124.731556911092 40.9689773899506
"1487" 297.2 126.792919060971 44.7674168787492
"1488" 297.4 128.9690858365 48.8067744644128
"1489" 297.6 128.903794049672 52.2967243971117
"1490" 297.8 128.4021887559 56.5227226320492
"1491" 298 129.484264866815 61.5102949218163
"1492" 298.2 130.802417273761 66.1281078352666
"1493" 298.4 130.276956641743 70.0673078067492
"1494" 298.6 129.338413115528 74.7336412574242
"1495" 298.8 129.201549403172 79.2425059632581
"1496" 299 128.127190757203 83.6659991805492
"1497" 299.2 125.9417385401 87.6384008214492
"1498" 299.4 124.289410996645 91.2857579971796
"1499" 299.6 122.716069543908 96.0203583508123
"1500" 299.8 120.806810372581 99.8925310426303
"1501" 300 117.177210253733 102.365674999159
"1502" 300.2 113.195582361366 103.311094299452
"1503" 300.4 108.763901527949 105.15344246418
"1504" 300.6 104.924948894618 106.291728843182
"1505" 300.8 101.476016695261 107.549444529542
"1506" 301 97.2754480211 108.025952184649
"1507" 301.2 92.6036732504661 108.019084941405
"1508" 301.4 89.0204688165 107.243935630065
"1509" 301.6 85.802485894603 105.107400150843
"1510" 301.8 83.865484059112 102.536342106855
"1511" 302 81.6068802573 99.8462692788492
"1512" 302.2 80.8965238800469 96.8637568033148
"1513" 302.4 79.2394075383182 93.0518423373219
"1514" 302.6 78.3426069023413 89.0852406640492
"1515" 302.8 77.5179505718051 85.0342227529814
"1516" 303 76.3105531385476 80.7185861210492
"1517" 303.2 76.7761353357295 77.3119759095738
"1518" 303.4 77.5752450952681 76.7432201177448
"1519" 303.6 77.1655200040263 77.4084660398386
"1520" 303.8 76.148569894091 78.218393355731
"1521" 304 75.338680196 79.3998085905976
"1522" 304.2 75.548532977125 80.8093675035023
"1523" 304.4 76.5345437044118 81.8923126081374
"1524" 304.6 77.4048287011 82.9819122756492
"1525" 304.8 78.537020393 83.3458809833234
"1526" 305 79.8190115434834 82.9789762803492
"1527" 305.2 81.6107764571667 83.5236267100492
"1528" 305.4 84.4952535422794 85.5575573289756
"1529" 305.6 86.8192221686324 87.6231163753286
"1530" 305.8 88.9551132058334 89.620750807484
"1531" 306 92.0349963585 90.8070974263556
"1532" 306.2 94.49502239125 90.4408083352992
"1533" 306.4 98.2439178371102 89.6079062787949
"1534" 306.6 101.7463373681 89.0829105090492
"1535" 306.8 104.121513936818 87.378698691731
"1536" 307 105.791161025514 85.1344046076742
"1537" 307.2 107.848920327918 83.2358977795119
"1538" 307.4 111.460610375963 81.7547538818999
"1539" 307.6 114.708036242566 81.0036290162951
"1540" 307.8 116.5148829627 82.7881365858492
"1541" 308 116.427635915686 84.1131093219492
"1542" 308.2 116.4389070653 83.9684066964492
"1543" 308.4 116.191321273773 82.8910743604583
"1544" 308.6 115.35098180253 81.7633852565946
"1545" 308.8 114.871335985611 80.8397541810492
"1546" 309 115.276414775231 79.5843084011686
"1547" 309.2 117.086678941662 76.4982847724168
"1548" 309.4 119.074951925091 73.002108372731
"1549" 309.6 121.739864083894 69.7000033557765
"1550" 309.8 124.92279372497 67.4446251480492
"1551" 310 127.966989948379 66.6483629744457
"1552" 310.2 129.320616108052 67.1085194174372
"1553" 310.4 130.4028245455 67.192224261775
"1554" 310.6 130.584991117022 67.6326164888999
"1555" 310.8 130.548299132457 67.8862827267492
"1556" 311 130.387302587967 67.9535310000492
"1557" 311.2 130.229845293355 68.1084153897883
"1558" 311.4 129.83344930692 68.7943319729188
"1559" 311.6 129.777686458829 71.4468061698492
"1560" 311.8 130.19989537438 74.6863554220092
"1561" 312 130.482848034697 75.7432603482765
"1562" 312.2 130.200816294349 75.7316943061855
"1563" 312.4 129.676083770639 75.6507320115492
"1564" 312.6 128.900496484681 75.5235055485492
"1565" 312.8 127.4115799398 76.4086382268492
"1566" 313 125.580971492987 78.4308021557519
"1567" 313.2 123.500820589421 79.5529015543518
"1568" 313.4 121.002470309129 80.9560755186492
"1569" 313.6 118.545422943212 82.0525363088674
"1570" 313.8 115.444170132675 82.8693191860492
"1571" 314 111.794856771 83.1673535271782
"1572" 314.2 108.121760049924 83.7064803278674
"1573" 314.4 104.307068347135 83.0995385000492
"1574" 314.6 100.891522576765 81.6004401341962
"1575" 314.8 97.4793786641212 79.7161958065037
"1576" 315 94.388541019894 77.0386570624583
"1577" 315.2 91.0208260381269 73.9274780537506
"1578" 315.4 88.0386807710932 71.4360858770831
"1579" 315.6 85.2770092145156 67.8441957584085
"1580" 315.8 83.6126810553254 64.3730148270492
"1581" 316 82.3162669330238 61.7315511190492
"1582" 316.2 80.595722129 58.2843198120492
"1583" 316.4 80.6040958166167 53.9649813931992
"1584" 316.6 81.5215151569427 50.7258165020164
"1585" 316.8 82.691186396 47.1417441009201
"1586" 317 84.4845540452627 43.9487007268966
"1587" 317.2 85.5454070225182 40.4772414088855
"1588" 317.4 86.4097060217543 37.7124476591678
"1589" 317.6 88.2852181965 35.5682400473718
"1590" 317.8 89.0506020386312 35.2333875321148
"1591" 318 89.234916914 34.9649403679847
"1592" 318.2 89.17670957325 34.9319025283992
"1593" 318.4 89.0310891032334 35.1799941312492
"1594" 318.6 88.348638937114 35.4639100276281
"1595" 318.8 87.6955128015702 35.3634680831544
"1596" 319 86.9891832053136 35.3382724767441
"1597" 319.2 86.7685449681607 35.6698160137992
"1598" 319.4 86.6714698529483 36.660208221463
"1599" 319.6 86.6256223286552 37.4827931115492
"1600" 319.8 87.0317004009655 38.5620244873423
"1601" 320 87.7621583256053 39.4614994176807
"1602" 320.2 88.757908007664 39.888624670082
"1603" 320.4 89.7691406779762 40.2242204690492
"1604" 320.6 90.6455769229834 40.7652358569492
"1605" 320.8 91.2850407261 40.8381019221219
"1606" 321 91.788381046375 41.4725354746898
"1607" 321.2 92.2980526914334 41.9929712248992
"1608" 321.4 92.257781314123 42.8732323512787
"1609" 321.6 92.2902602917 44.5732217610492
"1610" 321.8 92.5380202799426 46.752596632918
"1611" 322 93.3538270471066 49.5620072175246
"1612" 322.2 93.462607979 51.1678460429524
"1613" 322.4 93.6165510775625 51.7719152372367
"1614" 322.6 93.592808609625 51.789806458596
"1615" 322.8 93.3226893842377 51.5705167891475
"1616" 323 92.9287732365159 51.3474483770492
"1617" 323.2 92.1623249163906 51.1337950087523
"1618" 323.4 91.8402492071 51.0382834116492
"1619" 323.6 91.6532316135001 50.7857878158492
"1620" 323.8 90.7496480741094 50.6149495893304
"1621" 324 88.5773095630246 50.763358737
"1622" 324.2 85.7787197552119 51.5305353694051
"1623" 324.4 83.0398469082619 52.7469394700492
"1624" 324.6 80.0682355099546 54.4501768589128
"1625" 324.8 78.2039207404207 56.8060694800492
"1626" 325 75.7266014866563 58.9343675214398
"1627" 325.2 73.554165670375 61.7313617939554
"1628" 325.4 72.1652312960313 64.3494438528773
"1629" 325.6 71.1083371076194 65.7527030803925
"1630" 325.8 69.5951091417969 66.0133274392992
"1631" 326 66.9457112895339 66.4419081091509
"1632" 326.2 63.3389688402657 66.2220583551586
"1633" 326.4 59.6054657570938 65.2022587376742
"1634" 326.6 55.9478066687222 64.0034522440492
"1635" 326.8 51.806065039625 62.8227262968773
"1636" 327 49.4838255565953 61.0772435950492
"1637" 327.2 48.9332264191875 58.9284037809867
"1638" 327.4 50.1084785820938 56.3222492029711
"1639" 327.6 51.8818991909478 54.9061723840342
"1640" 327.8 54.2232743944048 52.2986176480492
"1641" 328 54.5002513193525 48.9863596144426
"1642" 328.2 54.0705515717623 45.2696783510656
"1643" 328.4 52.2927856323438 41.8899973064086
"1644" 328.6 49.8100603212931 38.6409926367906
"1645" 328.8 47.9070241938889 33.9416565580492
"1646" 329 47.6877528892458 29.6648347792356
"1647" 329.2 48.4219719429333 24.7792307809992
"1648" 329.4 50.9189258408175 20.7888636450492
"1649" 329.6 52.2530784014828 18.0961124219975
"1650" 329.8 53.3589983128704 16.1440880117158
"1651" 330 54.2475074973491 12.8500695252379
"1652" 330.2 56.6438946929238 8.78244380140511
"1653" 330.4 59.083319894754 4.94008139704917
"1654" 330.6 60.5274649286667 3.48788219794918
"1655" 330.8 60.5160477856148 3.81679389
"1656" 331 60.3896655069118 3.71539304943153
"1657" 331.2 59.6083312273621 3.53965020703194
"1658" 331.4 59.6537421085667 2.04386184289917
"1659" 331.6 59.88800112555 1.47770408254918
"1660" 331.8 59.7936540070574 1.58928794763934
"1661" 332 59.8187650255 2.5345045413395
"1662" 332.2 60.4559822295 3.21167765085563
"1663" 332.4 63.0853201411334 3.34793308864918
"1664" 332.6 66.8159000925 3.08855526730724
"1665" 332.8 70.7389873292143 1.57766773204917
"1666" 333 73.3420662901334 1.40772952789918
"1667" 333.2 76.7673129979167 2.74996871254918
"1668" 333.4 81.4841499615 3.51332749054918
"1669" 333.6 86.5676281875364 3.52373692843099
"1670" 333.8 90.7770227852761 5.19100778995963
"1671" 334 95.2032262920143 7.25378550274918
"1672" 334.2 98.597108142 9.42320190087176
"1673" 334.4 103.230874217297 11.3820076478318
"1674" 334.6 106.507354455171 13.6114736109492
"1675" 334.8 108.158296548674 16.177892144397
"1676" 335 111.384519438268 20.6529446907883
"1677" 335.2 114.357489336529 24.2152856547883
"1678" 335.4 117.532410977879 27.9465914075946
"1679" 335.6 121.207936872931 31.5349559662992
"1680" 335.8 123.712375097473 35.8941816005762
"1681" 336 125.94075077112 41.4527963337534
"1682" 336.2 128.204050758514 45.6464911540492
"1683" 336.4 128.169036613879 49.2165428127765
"1684" 336.6 128.108770527706 54.0241042789462
"1685" 336.8 129.496381243828 59.0647687119447
"1686" 337 131.087201764015 62.3729156911856
"1687" 337.2 131.367075098188 62.5126117933148
"1688" 337.4 130.813428273384 62.8091566265709
"1689" 337.6 129.602218314833 63.4729468683101
"1690" 337.8 127.338769704792 65.9815208235492
"1691" 338 125.295108512229 68.6659991928492
"1692" 338.2 123.725597765939 71.920683437231
"1693" 338.4 123.2358277327 75.9296515650492
"1694" 338.6 123.40327577697 79.4039126700492
"1695" 338.8 122.565403055643 83.2952249169492
"1696" 339 120.173003067092 86.9156497530914
"1697" 339.2 117.529286427986 89.2439708226492
"1698" 339.4 114.341050379345 91.0442380735421
"1699" 339.6 110.72952004519 92.2107793047111
"1700" 339.8 106.73388167 93.1525788329524
"1701" 340 102.508105320156 93.8580316149398
"1702" 340.2 98.0148432629844 93.6493006990804
"1703" 340.4 95.3684776905846 92.2967915613872
"1704" 340.6 94.8490010041364 91.9762004228674
"1705" 340.8 94.8625145036739 93.0171442110492
"1706" 341 94.9443574560971 94.8742707903626
"1707" 341.2 95.8231831349776 96.6117665164074
"1708" 341.4 96.8254369365 97.4446251234492
"1709" 341.6 96.9583034397657 97.6986804667523
"1710" 341.8 97.0478692423209 96.9877491981089
"1711" 342 96.7798857762941 95.0097351389168
"1712" 342.2 97.2307674065 93.4973215068879
"1713" 342.4 97.9241652989 92.4005851980492
"1714" 342.6 98.8008102689 91.3553708712492
"1715" 342.8 100.4781243115 89.641163136514
"1716" 343 102.947340977 86.7643377500786
"1717" 343.2 105.79076728641 83.9081092407357
"1718" 343.4 108.744755536067 82.8599150978104
"1719" 343.6 112.040706197063 83.6063617760179
"1720" 343.8 116.487331263643 84.2748686820492
"1721" 344 120.801676866 84.2385182640492
"1722" 344.2 124.771728881779 84.4762857522787
"1723" 344.4 126.056676436167 84.6565480710492
"1724" 344.6 126.083135703918 84.6088042384522
"1725" 344.8 126.4079628435 85.1988728557266
"1726" 345 126.97471852975 85.9931832329242
"1727" 345.2 126.954072905457 86.6447578903535
"1728" 345.4 126.614984167061 87.3382175444128
"1729" 345.6 125.841584854486 88.3219648778711
"1730" 345.8 124.564685987225 90.8764206814405
"1731" 346 123.812780446779 94.2070858355786
"1732" 346.2 123.5747971211 96.1469152008492
"1733" 346.4 123.080953788 96.4522587120492
"1734" 346.6 123.429649138007 96.4123817609596
"1735" 346.8 123.6630271955 96.2983557326137
"1736" 347 123.582270160189 96.3146038504426
"1737" 347.2 123.585481231672 96.2793102389086
"1738" 347.4 123.757614124219 96.1182892466742
"1739" 347.6 123.7267489159 95.9560755063492
"1740" 347.8 123.330249701344 95.7425735981273
"1741" 348 123.416141570647 95.6608352730933
"1742" 348.2 123.151826826619 95.4667283494074
"1743" 348.4 122.961563092086 95.3126731077492
"1744" 348.6 122.331461827162 95.6424794678194
"1745" 348.8 120.899213491041 97.2981427633465
"1746" 349 119.596990547637 99.9762574543231
"1747" 349.2 117.927913214344 102.782188319231
"1748" 349.4 115.550099633554 105.241200318211
"1749" 349.6 112.829483742986 106.402428339174
"1750" 349.8 109.915416138543 106.163272880749
"1751" 350 106.746135847 106.670856899367
"1752" 350.2 103.340596502275 108.053161831232
"1753" 350.4 99.5439944254345 108.678513238377
"1754" 350.6 96.4426832036967 107.940182617033
"1755" 350.8 93.311442646306 106.375922826049
"1756" 351 91.2058545795141 103.424627268852
"1757" 351.2 90.0002542820075 100.177905285273
"1758" 351.4 89.0482209232353 97.305424405108
"1759" 351.6 88.6528435065 93.6635367246782
"1760" 351.8 88.2016855566167 89.1621823821492
"1761" 352 88.0837512187034 84.4584690983882
"1762" 352.2 88.1216806343546 79.5126334657037
"1763" 352.4 88.6765349153667 75.2436073299492
"1764" 352.6 89.6173075028443 70.6607432783115
"1765" 352.8 90.3806824635 66.121059524904
"1766" 353 91.7759619093 61.8603620874492
"1767" 353.2 93.2061455603571 57.8844652140492
"1768" 353.4 94.8867731122188 53.6743484417836
"1769" 353.6 96.4806232483 50.2573086618492
"1770" 353.8 96.8334834362247 47.0220120438753
"1771" 354 96.5602627366194 43.1709553491089
"1772" 354.2 94.9520648990469 40.4765908190179
"1773" 354.4 93.4403569733947 36.9303624169439
"1774" 354.6 92.9910449677182 33.6139520321401
"1775" 354.8 92.8032709470254 32.0390099616593
"1776" 355 92.8805345715 31.9872568241678
"1777" 355.2 92.867205466693 32.1292374711018
"1778" 355.4 93.1058868095509 33.3522458255068
"1779" 355.6 93.1201508633 34.1915423802492
"1780" 355.8 92.077885978 35.2542779693234
"1781" 356 91.2551485697459 36.0342885450984
"1782" 356.2 90.4016599529407 36.3927426531339
"1783" 356.4 88.6114127175953 36.0499808020492
"1784" 356.6 86.3086194464 35.5362282276492
"1785" 356.8 83.8739372797182 35.3419187205219
"1786" 357 80.5126548799918 33.9757226601639
"1787" 357.2 77.4037202994138 31.9221192545664
"1788" 357.4 74.3630192390932 29.8330324760831
"1789" 357.6 72.0618931773853 26.71755723
"1790" 357.8 70.6342586485877 23.1497276351544
"1791" 358 69.6111892678091 19.3044447572674
"1792" 358.2 70.4331103396818 16.1469152664492
"1793" 358.4 73.0201684090439 13.5474777434702
"1794" 358.6 75.897301644069 13.1671837606009
"1795" 358.8 78.3248188946167 15.0527676846492
"1796" 359 81.0076909439068 18.0333171280153
"1797" 359.2 85.3074531855 20.6704316380169
"1798" 359.4 89.480000454 22.5726724638395
"1799" 359.6 93.634537795697 24.4709957592764
"1800" 359.8 97.935382584 25.0782129690492
"1801" 360 101.499439653598 23.8643473712459
"1802" 360.2 103.528333133588 20.9470948763433
"1803" 360.4 102.63266468553 19.4612595727208
"1804" 360.6 102.078600182959 17.1192591525246
"1805" 360.8 102.823729397897 13.3309695520492
"1806" 361 102.861004729955 12.8066423105946
"1807" 361.2 103.61213007925 13.5860851158773
"1808" 361.4 104.071904855183 14.3790732710492
"1809" 361.6 105.603744636094 16.4710661678318
"1810" 361.8 108.276507494629 19.0967516871492
"1811" 362 111.853107260261 21.8366260455703
"1812" 362.2 115.28272347388 24.1858358060351
"1813" 362.4 117.598720369445 27.5878856638437
"1814" 362.6 120.349566772317 31.2119620232604
"1815" 362.8 123.197028075694 34.8110373885492
"1816" 363 125.288694962448 38.1742771994128
"1817" 363.2 125.090913163246 40.1175202371089
"1818" 363.4 123.89827026003 43.2079839465492
"1819" 363.6 122.288633715114 47.4391726017492
"1820" 363.8 120.248138184943 50.9778857940492
"1821" 364 117.734708654779 54.5461069727256
"1822" 364.2 115.170522117529 57.7174136607403
"1823" 364.4 111.9855506177 59.3354061294492
"1824" 364.6 108.813127173324 60.5070409597551
"1825" 364.8 105.247722314944 61.5376822230492
"1826" 365 102.591969844 60.9560755350492
"1827" 365.2 99.095612080123 59.6796395456066
"1828" 365.4 94.9727066715448 58.158992251482
"1829" 365.6 90.6242806487122 56.4453191195946
"1830" 365.8 86.7668490775938 54.1156652353148
"1831" 366 83.2207419020715 51.4867916460492
"1832" 366.2 79.2048730395 49.1886063726492
"1833" 366.4 75.7800220395156 46.9114667679398
"1834" 366.6 72.2102666121984 44.3924017330492
"1835" 366.8 68.4561518171722 42.2162432390656
"1836" 367 65.3511429979688 39.0274018889085
"1837" 367.2 63.6362527078729 36.3862735109475
"1838" 367.4 62.018389797 34.9280036529201
"1839" 367.6 60.16800907 31.8006951107911
"1840" 367.8 58.5949034114683 27.9498959910492
"1841" 368 56.4856288815 24.1301706157266
"1842" 368.2 54.9488643140185 20.3142887433825
"1843" 368.4 55.903555474 17.9432708424201
"1844" 368.6 56.3747386240574 18.032786870459
"1845" 368.8 56.3044712981833 18.3352104300492
"1846" 369 55.4796723514091 18.5827237307946
"1847" 369.2 54.9125795287105 19.212403411786
"1848" 369.4 54.4996070918449 19.8728957845837
"1849" 369.6 54.0661813734649 20.6051983751544
"1850" 369.8 53.4553751456833 21.4140908346492
"1851" 370 52.9465365696755 22.4600262831018
"1852" 370.2 52.5557514514697 23.8464294863674
"1853" 370.4 50.952867966 25.8354156278718
"1854" 370.6 48.4806805909243 28.536459554231
"1855" 370.8 46.1731645214531 30.3620870105179
"1856" 371 43.9221267469243 32.3127722969128
"1857" 371.2 40.3201596488771 33.8380677985574
"1858" 371.4 36.4431054528667 34.5184165236492
"1859" 371.6 32.6560687574643 34.2657811185492
"1860" 371.8 29.5963485568443 32.3989487908525
"1861" 372 27.33232908965 30.9179076207492
"1862" 372.2 26.8313240940902 30.6782630207705
"1863" 372.4 26.8237126653889 30.6458853260492
"1864" 372.6 27.3120251860345 30.9086946699802
"1865" 372.8 29.6025760894181 32.8306844931639
"1866" 373 29.9230468926587 32.9904872870492
"1867" 373.2 29.9351065589127 32.9480784660492
"1868" 373.4 29.8828150552377 32.9433111981148
"1869" 373.6 30.2616901015 32.914952681904
"1870" 373.8 30.5200003722302 32.8511440180492
"1871" 374 30.798262343582 32.8119133756721
"1872" 374.2 30.7112916300518 32.8763177270664
"1873" 374.4 31.0468173717456 32.6716239712597
"1874" 374.6 31.66295524145 32.8644725046492
"1875" 374.8 32.6408571329849 33.2496217062765
"1876" 375 34.6046470189063 35.1569343348304
"1877" 375.2 37.5843267450625 37.1547873866273
"1878" 375.4 40.3811894681 38.8069269918492
"1879" 375.6 43.8234820503 40.3806204726492
"1880" 375.8 46.8379536237032 42.6175736416898
"1881" 376 49.7379134479 44.6965335636492
"1882" 376.2 53.2561819275 46.5462106026492
"1883" 376.4 55.7898874183793 47.2682629640147
"1884" 376.6 56.8777625455 47.1417441009201
"1885" 376.8 57.3238145883 47.9916989553492
"1886" 377 57.5458979807 49.3588941000492
"1887" 377.2 58.4283872505 52.3418653248492
"1888" 377.4 58.8709601353546 56.2301907367037
"1889" 377.6 59.8310192025 60.7153239204492
"1890" 377.8 59.9555698539755 65.2484044015082
"1891" 378 59.0712602285 67.5519724762054
"1892" 378.2 57.9731710863906 70.2654743823773
"1893" 378.4 56.7029490517344 74.1657606387211
"1894" 378.6 54.7168207357239 77.1347242628104
"1895" 378.8 53.0525446063438 80.6006365876429
"1896" 379 51.4113951627623 84.9142784937541
"1897" 379.2 49.9051358325 88.7263291443879
"1898" 379.4 48.3528143953 92.4827930664492
"1899" 379.6 46.9852482421 96.6225464394492
"1900" 379.8 44.8583405648857 99.5329566375492
"1901" 380 41.6025595763031 102.911893219822
"1902" 380.2 38.5357459312537 105.927864412875
"1903" 380.4 36.1265392137 108.589663282249
"1904" 380.6 34.4121265723696 112.421945611223
"1905" 380.8 33.3504968087 116.005987410049
"1906" 381 33.5831556007381 116.863018419049
"1907" 381.2 33.6430770674375 116.83632358083
"1908" 381.4 33.5590362682302 116.814551195049
"1909" 381.6 33.3641916604702 116.1058988919
"1910" 381.8 33.1458616157029 114.966474871223
"1911" 382 32.1892000602059 114.671836604608
"1912" 382.2 30.0367788221 114.590837675449
"1913" 382.4 26.9856181847239 114.727295725661
"1914" 382.6 25.8643662148857 114.925541139649
"1915" 382.8 25.4212901865 115.406949659323
"1916" 383 25.5077902594412 115.367840196314
"1917" 383.2 25.7166901199394 115.021539289004
"1918" 383.4 26.1263493559203 114.673300847788
"1919" 383.6 26.8585808308623 114.302684629484
"1920" 383.8 27.7399690007 113.322487705849
"1921" 384 28.6423627698189 111.730497442745
"1922" 384.2 30.2389577151812 109.09746281718
"1923" 384.4 31.6854026656819 107.116149519867
"1924" 384.6 32.5622786356739 104.943242220962
"1925" 384.8 34.0836317502778 101.717010919049
"1926" 385 36.2303372707113 98.5434317024858
"1927" 385.2 38.9376474175 95.6888999340492
"1928" 385.4 40.2384468729849 95.2551733556401
"1929" 385.6 41.0638385760821 95.8085307873178
"1930" 385.8 43.1163217745 97.1987786934756
"1931" 386 45.7174410396528 98.8748626116742
"1932" 386.2 47.6748756185 100.219979537749
"1933" 386.4 51.2125033411875 101.294815959987
"1934" 386.6 54.8177611240606 101.344694516504
"1935" 386.8 57.9874863979412 100.061374110976
"1936" 387 60.2108986895 99.4664032987109
"1937" 387.2 61.514962600097 100.132331626885
"1938" 387.4 64.213397052529 101.978312474527
"1939" 387.6 66.7044636704063 104.980407560018
"1940" 387.8 69.0933749296471 108.127157669696
"1941" 388 72.5201280369179 111.132673420303
"1942" 388.2 74.7066175267698 114.100386651049
"1943" 388.4 76.7152013247 116.681266329049
"1944" 388.6 79.4856535298913 118.467968396397
"1945" 388.8 83.2351569718906 119.14429113619
"1946" 389 85.6231354168732 119.860029001616
"1947" 389.2 85.5947862014254 120.008143391378
"1948" 389.4 85.16653015 119.229899668501
"1949" 389.6 85.1321103293089 118.393210647358
"1950" 389.8 84.4749471924841 117.826304496049
"1951" 390 83.6506501607969 117.921724343299
"1952" 390.2 82.8849555698125 118.291476251393
"1953" 390.4 82.3532681817576 118.514484000458
"1954" 390.6 82.4075493299 118.525071377449
"1955" 390.8 82.5542330234719 118.406887228613
"1956" 391 82.4472247172747 118.578911741965
"1957" 391.2 82.6237884225 118.460479480849
"1958" 391.4 82.6964124420736 118.359533054211
"1959" 391.6 82.6843489204276 118.351805104093
"1960" 391.8 82.6964124420736 118.359533054211
"1961" 392 82.6843489204276 118.351805104093
"1962" 392.2 82.5522169249493 118.534347420571
"1963" 392.4 82.6185123185139 118.441232400549
"1964" 392.6 82.6237884225 118.398823579549
"1965" 392.8 82.5532393749143 118.513327396249
"1966" 393 82.4602291989306 118.584362171424
"1967" 393.2 82.4602291989306 118.584362171424
"1968" 393.4 82.4602291989306 118.584362171424
"1969" 393.6 82.4602291989306 118.584362171424
"1970" 393.8 82.4602291989306 118.584362171424
"1971" 394 82.4021920550833 118.637373197674
"1972" 394.2 82.4021920550833 118.637373197674
"1973" 394.4 82.3990709794859 118.584287508007
"1974" 394.6 82.4052276217603 118.615805697953
"1975" 394.8 82.3144579830857 118.665999151849
"1976" 395 82.3241651651479 118.638045168429
"1977" 395.2 82.3241651651479 118.638045168429
"1978" 395.4 81.9158311967273 118.867248284231
"1979" 395.6 81.8284157465938 118.577735793143
"1980" 395.8 81.6000453982119 117.929810771032
"1981" 396 81.5209124925 116.644329613985
"1982" 396.2 81.0589117297836 115.080491578169
"1983" 396.4 79.6703591714578 113.385921745148
"1984" 396.6 77.7064595074445 112.302555560799
"1985" 396.8 74.9088829585736 111.601562696034
"1986" 397 71.4951877131722 111.27518449141
"1987" 397.2 67.9351149251667 110.657369885267
"1988" 397.4 63.9583584936892 108.836207536225
"1989" 397.6 60.5907781765 107.167765140542
"1990" 397.8 56.7171585590606 106.092554794822
"1991" 398 53.5272219182247 105.181100390919
"1992" 398.2 51.5239486558971 102.923969528476
"1993" 398.4 49.7464059460469 99.9887568007523
"1994" 398.6 49.7523415630313 97.3170010777523
"1995" 398.8 48.5652181661563 93.8580316149398
"1996" 399 47.3593824852288 89.6337828475407
"1997" 399.2 46.3269161485 84.8602863009685
"1998" 399.4 45.107625537 79.8984542439685
"1999" 399.6 43.547229849306 75.9327190228253
"2000" 399.8 41.3174806742941 74.2250472349903
"2001" 400 38.2449260000294 71.6038079017109
"2002" 400.2 34.9404080393657 68.0769596581835
"2003" 400.4 32.7349276688281 63.2103694263304
"2004" 400.6 30.7761740639844 57.9861327893929
"2005" 400.8 30.1122329070179 52.8726513322992
"2006" 401 28.7002171746187 47.2803089529136
"2007" 401.2 26.3789449741418 42.521530717079
"2008" 401.4 24.4788497123 38.8127989824492
"2009" 401.6 22.1023533269603 34.7655993660492
"2010" 401.8 19.6964499092937 29.8098257120492
"2011" 402 19.6863353505 25.7430738402105
"2012" 402.2 21.5800770115 25.0371090348492
"2013" 402.4 25.1032302789926 23.4432579743775
"2014" 402.6 29.6710789477295 21.8683518779508
"2015" 402.8 33.5258258027 20.0752769778492
"2016" 403 38.0960682463 17.8263045780492
"2017" 403.2 42.5247061799918 15.5675134398688
"2018" 403.4 45.5372486747034 13.2267444834899
"2019" 403.6 49.6439176261167 11.7194343540492
"2020" 403.8 54.9515326884483 11.3114322485664
"2021" 404 59.7329857865 12.0087719553879
"2022" 404.2 63.7169995285328 14.0971092363443
"2023" 404.4 67.7637967251471 14.5708039071668
"2024" 404.6 71.8068809960593 12.7221513929475
"2025" 404.8 76.9059471785173 10.7389131650664
"2026" 405 82.0932670699655 10.8771074266009
"2027" 405.2 86.8922524764273 10.5327584355219
"2028" 405.4 90.7829391432826 7.98561424426657
"2029" 405.6 93.1060880169063 6.45941527439293
"2030" 405.8 94.34307059645 6.38228423119918
"2031" 406 94.3433540886045 6.81456937003425
"2032" 406.2 95.2391892967538 7.66907546481037
"2033" 406.4 98.7016290634706 9.49671320634329
"2034" 406.6 102.072372650385 10.6119384220328
"2035" 406.8 102.004809796991 10.2863362708228
"2036" 407 101.483687659441 10.1478133405198
"2037" 407.2 101.390969048918 10.5003389921686
"2038" 407.4 101.025597689824 11.236722185608
"2039" 407.6 101.411542479557 13.4642544180492
"2040" 407.8 102.088359748933 17.1256095803328
"2041" 408 102.5060963421 20.6624760378492
"2042" 408.2 102.904817153828 24.8788282136014
"2043" 408.4 102.899051211703 29.3995999495915
"2044" 408.6 103.661876202548 34.0385910060492
"2045" 408.8 105.04234799859 38.2205167067059
"2046" 409 107.002141588239 42.0546484015274
"2047" 409.2 109.772509093433 45.5260501024092
"2048" 409.4 113.42705986837 47.9347236262666
"2049" 409.6 114.286442172294 47.8335746370492
"2050" 409.8 113.251572061875 47.9014476831586
"2051" 410 111.861846271933 47.9916989553492
"2052" 410.2 110.598794226351 47.113076799676
"2053" 410.4 109.016071470139 45.8202977974918
"2054" 410.6 105.531672638561 44.058088040231
"2055" 410.8 101.297239455344 42.0271633368304
"2056" 411 97.083328261008 39.7698402440492
"2057" 411.2 92.9339551243594 37.8585087600961
"2058" 411.4 88.6831776167787 35.2959579237541
"2059" 411.6 84.1111131936356 33.4945669536085
"2060" 411.8 80.6887772855938 31.2447205975804
"2061" 412 77.7170117154167 27.9853376485992
"2062" 412.2 74.3970232821563 24.2194343437992
"2063" 412.4 71.5047761363413 19.9467456280492
"2064" 412.6 68.7455244974334 15.5743961829492
"2065" 412.8 67.008742141079 11.4783736873123
"2066" 413 65.8501441775518 7.94212453877331
"2067" 413.2 64.6384596069483 2.93422772792849
"2068" 413.4 64.5930799145357 1.86392727379917
"2069" 413.6 64.667177287 2.00128991104918
"2070" 413.8 65.4647036700849 3.32968929395483
"2071" 414 67.2791481607295 3.00337879868853
"2072" 414.2 69.8172451107576 1.52396825091282
"2073" 414.4 73.75360240105 1.70035039279918
"2074" 414.6 78.0448838916964 1.90482149404917
"2075" 414.8 83.0669811573333 2.43190255504917
"2076" 415 86.8392253105 4.01812926309756
"2077" 415.2 90.9811371365 5.80340382454918
"2078" 415.4 94.3830429902314 7.68616558670589
"2079" 415.6 98.147818801694 9.64583289739246
"2080" 415.8 102.114056941 11.0053245294685
"2081" 416 102.477490032553 10.8824181501018
"2082" 416.2 102.21378058831 10.9823982925319
"2083" 416.4 102.091055248107 11.4065823958525
"2084" 416.6 102.1086839557 12.2009375832492
"2085" 416.8 102.882218779229 14.2058029452492
"2086" 417 105.245344352585 17.0790730981759
"2087" 417.2 108.260226945186 19.4893362015492
"2088" 417.4 111.726118496891 20.6710087741898
"2089" 417.6 114.443971562736 22.5230815037992
"2090" 417.8 114.702500658056 24.5003927829242
"2091" 418 114.717849324197 27.5359969133674
"2092" 418.2 115.409498592194 31.0366523195492
"2093" 418.4 116.200599198828 34.2499117196462
"2094" 418.6 118.450530851865 38.0295230471438
"2095" 418.8 120.57870412363 41.0755577949622
"2096" 419 123.78841051379 42.8069440088318
"2097" 419.2 124.8761907185 42.5431230753879
"2098" 419.4 124.549821137733 42.6863554482492
"2099" 419.6 123.4988212237 42.9877842990492
"2100" 419.8 122.030349581766 43.4882797478461
"2101" 420 120.310068118118 44.5438618080492
"2102" 420.2 118.017702911271 46.6485510102492
"2103" 420.4 115.690063180632 48.8489807986815
"2104" 420.6 112.730655228022 50.3431098379298
"2105" 420.8 109.504784502595 51.9169382590492
"2106" 421 107.218107330849 52.6169591875037
"2107" 421.2 103.707099951 52.3682892825492
"2108" 421.4 99.9229158305 51.4610667348492
"2109" 421.6 96.5044642808175 49.6026283130492
"2110" 421.8 92.6253916324702 47.1586504580641
"2111" 422 89.0817397015 44.4744655555037
"2112" 422.2 86.8797264039746 41.2834141460831
"2113" 422.4 84.8773108030085 38.4305224418627
"2114" 422.6 82.6973134845 36.1838519651137
"2115" 422.8 81.5807294920932 33.0352578583712
"2116" 423 79.917147077625 29.0313209265492
"2117" 423.2 78.9428871863966 24.7820824086181
"2118" 423.4 78.6730417577 20.3644725148992
"2119" 423.6 77.6653614342895 16.0786147442071
"2120" 423.8 76.7123304405877 11.9671911504176
"2121" 424 75.2500562373393 8.27750414967417
"2122" 424.2 75.2510253176633 3.82100781433489
"2123" 424.4 76.4109206835 2.48525558792014
"2124" 424.6 76.613114604 3.18705317414595
"2125" 424.8 77.0084789146637 4.35649195897645
"2126" 425 79.8000175691334 5.58711883744918
"2127" 425.2 83.7634268835 5.38355649664917
"2128" 425.4 86.6654570628771 4.22350143565573
"2129" 425.6 88.0020822121316 3.75773622210181
"2130" 425.8 88.5865396559465 3.77913992217418
"2131" 426 88.7477077387931 3.79629669273883
"2132" 426.2 88.6575409410167 3.87592291009918
"2133" 426.4 88.6891975649334 3.81230967859918
"2134" 426.6 88.1531453999445 3.76778041654917
"2135" 426.8 87.781382996 3.72618714979918
"2136" 427 87.4989085056667 3.42144171171584
"2137" 427.2 87.1913870161905 3.48606467704917
"2138" 427.4 86.7602539476111 3.19526133304918
"2139" 427.6 86.6162473446961 3.1353900563433
"2140" 427.8 86.3626023208684 3.0613387404176
"2141" 428 86.0248969545469 3.87115191773668
"2142" 428.2 84.9964783331066 3.96070579077049
"2143" 428.4 82.433848679 3.35326839193627
"2144" 428.6 80.2709864385 2.16513739069434
"2145" 428.8 79.917147077625 1.89119008729918
"2146" 429 79.9003447157 1.93669801444918
"2147" 429.2 80.2445432144474 3.04125035152286
"2148" 429.4 78.5129496881786 4.35165900567418
"2149" 429.6 74.9869008045345 6.31011611684228
"2150" 429.8 71.8272135288158 7.56113785283865
"2151" 430 67.9351149251667 8.40518499289918
"2152" 430.2 64.3001896377941 8.80070961463741
"2153" 430.4 59.6859743074637 9.22810888766736
"2154" 430.6 56.4673590176091 8.60354261475826
"2155" 430.8 53.2798899361227 6.952042740502
"2156" 431 52.0534865476053 6.06120481536496
"2157" 431.2 52.2334294625 5.61950375530372
"2158" 431.4 52.8856753741415 5.54054915099257
"2159" 431.6 53.0846409055926 5.49947394071584
"2160" 431.8 53.4421369211364 6.88945517688554
"2161" 432 53.1570580191275 7.98496346951977
"2162" 432.2 51.4414773116356 9.92748196840511
"2163" 432.4 49.433350018 12.2796411991943
"2164" 432.6 47.999611309 14.6435909633234
"2165" 432.8 46.5708508594063 17.0868007618617
"2166" 433 45.0216548264844 18.9474877832367
"2167" 433.2 42.8298552761066 21.0924790216229
"2168" 433.4 41.0966291686167 22.8517498665492
"2169" 433.6 38.2623061072778 24.2542701610492
"2170" 433.8 35.4204873395862 24.6702108635664
"2171" 434 32.439708824079 24.8773290801018
"2172" 434.2 30.2060056795441 25.7686036285639
"2173" 434.4 29.298205434875 26.8315526622679
"2174" 434.6 29.0476814628448 26.4535749052733
"2175" 434.8 28.7130944453644 25.8156951783034
"2176" 435 28.3782854059746 25.6798431923882
"2177" 435.2 26.8574797309 23.7296124612492
"2178" 435.4 25.81281114165 21.7639636078992
"2179" 435.6 25.6715434574219 21.6967721321273
"2180" 435.8 26.3295782368966 22.9723956504285
"2181" 436 26.5976911785 24.0008921130008
"2182" 436.2 25.6305256863209 25.4086219923626
"2183" 436.4 23.0690452105455 27.200581692731
"2184" 436.6 20.4809311991143 29.3475695631492
"2185" 436.8 18.234215376 31.3422452944021
"2186" 437 15.3448289748788 32.8101121068219
"2187" 437.2 14.4472917399688 33.9462950228461
"2188" 437.4 15.329975427 33.795277724275
"2189" 437.6 15.3142942343983 33.4039989629983
"2190" 437.8 15.6890228131 32.6163809017992
"2191" 438 16.1045879488788 31.9021778026855
"2192" 438.2 15.8711415083382 31.5499237854756
"2193" 438.4 15.6877350860255 31.0621694915068
"2194" 438.6 15.5047109138519 30.4782695097158
"2195" 438.8 16.2161056013125 30.2070297587367
"2196" 439 15.907453518125 30.1831747969242
"2197" 439.2 15.8812883493776 30.1958325317635
"2198" 439.4 15.5952653226915 30.1212534066875
"2199" 439.6 15.5038315631875 30.0161900642367
"2200" 439.8 15.55314284275 29.9299452022992
"2201" 440 15.4854647483679 29.9680300469926
"2202" 440.2 15.4765716925926 29.9834999313825
"2203" 440.4 15.516615969 29.9593051552992
"2204" 440.6 15.4893998669902 30.0325611164609
"2205" 440.8 15.44589994142 30.0171442627092
"2206" 441 15.5069673608396 29.9752315448982
"2207" 441.2 15.516615969 29.9593051552992
"2208" 441.4 15.458172971 30.0400450260492
"2209" 441.6 15.4765716925926 29.9834999313825
"2210" 441.8 15.458172971 30.0400450260492
"2211" 442 15.4893998669902 30.0325611164609
"2212" 442.2 15.6021932160714 30.0634131519063
"2213" 442.4 15.6067155909167 30.0798032957367
"2214" 442.6 15.6067155909167 30.0798032957367
"2215" 442.8 15.6409564290306 30.0400450260492
"2216" 443 15.62824209518 29.9331747971292
"2217" 443.2 15.8526632075 29.5629457897992
"2218" 443.4 15.8320362670294 28.7153930289315
"2219" 443.6 15.147694544125 26.7480602959242
"2220" 443.8 14.9722067376305 25.5096766261796
"2221" 444 14.862784928875 25.6698160219992
"2222" 444.2 15.1433777317728 25.1476092215946
"2223" 444.4 15.7649987105 25.0782129690492
"2224" 444.6 16.8673940845392 25.1081486074021
"2225" 444.8 18.8105842528276 25.1637617976181
"2226" 445 20.1502741920088 25.7746104507334
"2227" 445.2 22.7772003885656 26.2357652143771
"2228" 445.4 24.876076565373 26.5564633010492
"2229" 445.6 27.2940396492937 26.5443464950492
"2230" 445.8 30.4039260845357 26.9593471005492
"2231" 446 33.6901595886017 27.5753018530153
"2232" 446.2 36.0131783509127 27.2107708250492
"2233" 446.4 38.6210811783334 25.9306302711492
"2234" 446.6 41.3279660357 24.1621824354492
"2235" 446.8 43.6364644567 22.2361695186492
"2236" 447 46.6480138802032 20.3251118279086
"2237" 447.2 48.5812547453772 18.2883375226281
"2238" 447.4 48.98545984865 16.7512409656992
"2239" 447.6 49.7135621987334 14.7537854965992
"2240" 447.8 51.4736704885 12.0155649144802
"2241" 448 53.9297878613448 9.10690474313538
"2242" 448.2 55.1858261772544 9.12133605699654
"2243" 448.4 55.0721652653546 10.3245696778855
"2244" 448.6 54.9777312737586 11.7523377496526
"2245" 448.8 55.854538766 13.7878903976621
"2246" 449 57.189952292881 17.3658659500492
"2247" 449.2 58.0863874844259 20.8726715532158
"2248" 449.4 59.2481006793449 24.4727904899457
"2249" 449.6 59.2508396223546 28.3675953397037
"2250" 449.8 59.3170646024412 32.7342524778139
"2251" 450 59.9533532745848 35.9851866953882
"2252" 450.2 60.8358617165 37.8644725005492
"2253" 450.4 61.1922540309167 40.9242689356992
"2254" 450.6 62.1645646226429 44.5862706290492
"2255" 450.8 63.9921606601 48.3254237544492
"2256" 451 65.3511429979688 52.5114190534242
"2257" 451.2 67.5034336899394 56.2197812988219
"2258" 451.4 70.3108691771984 58.4115462750492
"2259" 451.6 73.2061790507538 61.1725504123924
"2260" 451.8 75.7614493025 64.5450930154847
"2261" 452 76.9612098194063 66.1922396528929
"2262" 452.2 77.6853550915 66.3174782024086
"2263" 452.4 77.5015424365 65.8994392345169
"2264" 452.6 77.3230085039 65.9296515732492
"2265" 452.8 76.4552691335953 66.0269588460492
"2266" 453 75.8266590301072 66.2586927607992
"2267" 453.2 74.6166411105781 66.4427167519242
"2268" 453.4 72.8102350083334 66.4036813598673
"2269" 453.6 69.9529694045 66.8351693494846
"2270" 453.8 66.5042355241333 67.6291035193992
"2271" 454 63.0726574915667 67.8517498296492
"2272" 454.2 60.0716095442667 67.3937345628492
"2273" 454.4 56.4121038195 67.2735274909112
"2274" 454.6 52.9371406433361 66.8564634666394
"2275" 454.8 49.702941912 65.6531944674201
"2276" 455 47.8417923627879 64.6109448357764
"2277" 455.2 45.4679566940238 62.8584140770492
"2278" 455.4 44.396883271 60.3343074981298
"2279" 455.6 44.5868230145 58.8322144188395
"2280" 455.8 44.6096411371897 56.9616033087906
"2281" 456 43.3500937665 54.7200215178492
"2282" 456.2 40.6696403328051 52.9408083660492
"2283" 456.4 37.9728741171825 51.9654054830492
"2284" 456.6 35.0487116522797 51.5370045115915
"2285" 456.8 31.144362184197 50.1129110748219
"2286" 457 27.208868256375 48.5395679116429
"2287" 457.2 24.5580915419412 46.3400001092256
"2288" 457.4 23.8895180615 43.2757012575008
"2289" 457.6 22.6631278077699 39.7334898260492
"2290" 457.8 21.4378657163667 35.4471697035492
"2291" 458 20.8504821655 31.8006951107911
"2292" 458.2 19.5637935805 30.2884395490492
"2293" 458.4 19.0994964297222 30.4035492060492
"2294" 458.6 19.0994964297222 30.4035492060492
"2295" 458.8 19.3396024078443 30.5593792766557
"2296" 459 19.4333871894403 30.6040190486014
"2297" 459.2 19.4332100068438 30.6602740331742
"2298" 459.4 19.6663007436588 30.9306302670492
"2299" 459.6 19.6947865070518 31.6523114106181
"2300" 459.8 20.0149004713125 32.1273541846429
"2301" 460 20.0812156403793 32.2248304941181
"2302" 460.2 20.2775065560758 32.7060177280037
"2303" 460.4 19.918762937205 33.7567262894262
"2304" 460.6 18.5205424520224 35.7937193975417
"2305" 460.8 16.3921013557064 37.6918080150492
"2306" 461 13.7332190300303 38.6856614890037
"2307" 461.2 11.0798183708334 38.9608652552256
"2308" 461.4 10.22752465 38.6058113137992
"2309" 461.6 10.6603681039375 38.4051849682992
"2310" 461.8 11.0129213542547 38.9122904458228
"2311" 462 11.6596344299386 39.3543613435755
"2312" 462.2 11.8817861767222 40.3514469320492
"2313" 462.4 12.2357957345 41.3980849083879
"2314" 462.6 12.437989655 43.5404143821298
"2315" 462.8 11.8079207209167 46.6303758012492
"2316" 463 11.9194494421 49.8051653856492
"2317" 463.2 11.7792790135635 53.0377428140492
"2318" 463.4 10.9366753757319 55.2640742121361
"2319" 463.6 9.22883694888238 58.0934801175492
"2320" 463.8 7.54939607373883 61.0586162664223
"2321" 464 5.40464906504548 63.5410859423673
"2322" 464.2 4.26445359600001 63.5847384238072
"2323" 464.4 4.65191405690681 63.3302507174729
"2324" 464.6 4.67644747789658 63.3382813767388
"2325" 464.8 4.79684188584548 63.3641254983764
"2326" 465 5.63903074554921 63.6028031013934
"2327" 465.2 6.17304166375002 64.0691480515804
"2328" 465.4 7.08203900764287 64.6880517830492
"2329" 465.6 7.86934968070002 66.5873145204492
"2330" 465.8 8.46791065424629 69.4327759952283
"2331" 466 9.1473879369638 72.4838993999187
"2332" 466.2 9.4884824103657 75.2719009761984
"2333" 466.4 9.60250925472224 78.2588745030492
"2334" 466.6 9.28978018209093 82.1334986035037
"2335" 466.8 8.26796530529414 84.5865200599021
"2336" 467 8.03173772514287 84.4729784601492
"2337" 467.2 8.09258422306063 84.388876811231
"2338" 467.4 8.15572037090002 84.1210784520492
"2339" 467.6 8.79274904910003 83.8450948938492
"2340" 467.8 9.58213257725864 83.7186446135147
"2341" 468 11.3134531726972 83.6310567012745
"2342" 468.2 13.3305597445141 84.4911792680351
"2343" 468.4 15.6542005267917 86.0461942591742
"2344" 468.6 17.6489956257568 87.472477411387
"2345" 468.8 19.2509516500294 89.1217692703727
"2346" 469 19.8746040698637 91.1723604975492
"2347" 469.2 20.312041054894 93.1385876530037
"2348" 469.4 21.4797075149348 94.8425673758318
"2349" 469.6 22.7415156384206 97.4397784010492
"2350" 469.8 24.2806305440833 100.269052602049
"2351" 470 27.6443729539714 102.951713450449
"2352" 470.2 29.4302525853219 104.964231935227
"2353" 470.4 31.5082900217429 107.297405922349
"2354" 470.6 33.3440596089203 110.054427082354
"2355" 470.8 35.3830607891429 113.049859570849
"2356" 471 37.1648764781667 115.917907551049
"2357" 471.2 40.2958466792397 118.234126308953
"2358" 471.4 43.5732782588623 119.463653759006
"2359" 471.6 46.5814387167298 121.349102099928
"2360" 471.8 50.44039828386 123.185083117609
"2361" 472 54.7374238275141 124.309478343007
"2362" 472.2 57.7342817742533 125.76226166214
"2363" 472.4 59.8527266017572 125.808856288849
"2364" 472.6 60.3170414873383 125.03330942952
"2365" 472.8 60.0391723460617 125.005014100118
"2366" 473 59.8310192025 125.094807643093
"2367" 473.2 59.7209092062681 125.067149716354
"2368" 473.4 59.2923841089926 125.146573374631
"2369" 473.6 58.8898252496343 125.237720691407
"2370" 473.8 58.7431824897273 125.303750707822
"2371" 474 58.579022019993 125.336249657077
"2372" 474.2 58.5070274610441 125.386924157564
"2373" 474.4 58.3933214517 125.348324454649
"2374" 474.6 58.5237868501765 125.347633632226
"2375" 474.8 58.3471149564063 125.209415177018
"2376" 475 57.9089423951418 124.719320327243
"2377" 475.2 57.6991582008284 124.679443376154
"2378" 475.4 57.6726130263637 124.679184434913
"2379" 475.6 57.4811932329143 124.603839932149
"2380" 475.8 57.4581487837029 124.563775449701
"2381" 476 57.4553549479776 124.633869717766
"2382" 476.2 57.2628198537676 124.57826664512
"2383" 476.4 57.0992387739265 124.634791243946
"2384" 476.6 56.9296208017899 124.508459596223
"2385" 476.8 56.7149807077838 124.418010700671
"2386" 477 56.6488403113986 124.563775449701
"2387" 477.2 56.5014872282059 124.466403278211
"2388" 477.4 56.2964883234566 123.839137769136
"2389" 477.6 56.0789787309 122.846856459049
"2390" 477.8 56.0556015317 120.592012068649
"2391" 478 55.5811174416875 118.661228159487
"2392" 478.2 54.1495862866324 116.681266329049
"2393" 478.4 52.2054971472794 113.667121742387
"2394" 478.6 50.1410773674365 110.283592761049
"2395" 478.8 49.3670660605909 107.561442140367
"2396" 479 47.859059612197 104.299818270731
"2397" 479.2 45.8282392233611 100.910486019674
"2398" 479.4 44.3183285094851 98.3549589497506
"2399" 479.6 42.3282135850523 97.0048393200044
"2400" 479.8 40.6965414805959 96.5097720446382
"2401" 480 38.3972554712043 94.9900503485562
"2402" 480.2 35.3260395410942 92.8788545773535
"2403" 480.4 32.3223174938857 90.4653448674492
"2404" 480.6 31.0785013094017 87.880115057459
"2405" 480.8 32.4270974403 86.9220179682492
"2406" 481 33.9173938893 84.5908377000492
"2407" 481.2 36.1748875120455 82.6019233081855
"2408" 481.4 38.5692794301061 80.0516110271401
"2409" 481.6 40.1751336251515 77.4319024935492
"2410" 481.8 41.7349418217728 73.7307690244583
"2411" 482 43.845445306 69.9747901299685
"2412" 482.2 44.1577155405862 66.4575232799457
"2413" 482.4 44.4775566029167 62.8008592485492
"2414" 482.6 46.9034280449 60.5450361930492
"2415" 482.8 48.3752784226563 61.5584133208148
"2416" 483 48.4569804446765 63.5829278005198
"2417" 483.2 48.4691690913182 64.3044447203673
"2418" 483.4 48.4461460921061 64.3333598255946
"2419" 483.6 48.2768384979 63.6337032486492
"2420" 483.8 48.6184472475 62.304265634904
"2421" 484 48.7914910802879 60.7074056300946
"2422" 484.2 48.7621169088793 57.843414310963
"2423" 484.4 49.5561835541191 53.5102982480492
"2424" 484.6 51.3252800638907 49.356600353721
"2425" 484.8 54.8558233405 46.5938494941298
"2426" 485 59.126404025 44.3899588286137
"2427" 485.2 62.177694098 41.2257135714201
"2428" 485.4 63.4554431604345 37.8613439809672
"2429" 485.6 64.3522078510574 33.112251255541
"2430" 485.8 66.23198855845 28.6850831950992
"2431" 486 69.4293075740333 25.4471697117492
"2432" 486.2 72.3971914391349 22.8184286500492
"2433" 486.4 73.7084917119688 21.9293580097992
"2434" 486.6 73.6649638540834 22.0438618264992
"2435" 486.8 72.9305301792167 22.0502231496492
"2436" 487 71.9871627865 21.3015958568387
"2437" 487.2 71.1807519456755 18.3084259115229
"2438" 487.4 71.1987336625377 14.3695855833322
"2439" 487.6 72.8435012910932 10.5743961870492
"2440" 487.8 76.0692576129068 7.3333559516424
"2441" 488 78.4134574415834 5.85429440974917
"2442" 488.2 78.9615127431406 5.50521680189293
"2443" 488.4 78.8249935525 5.72639833378602
"2444" 488.6 78.8053446135173 6.15876049706642
"2445" 488.8 77.875294835 6.45225878584918
"2446" 489 76.6934475421111 6.79294298121584
"2447" 489.2 75.4124094942834 6.85302214429918
"2448" 489.4 73.6998397956865 6.89345428296443
"2449" 489.6 70.6475877533948 6.79108294520707
"2450" 489.8 67.1553622939561 6.4629725932597
"2451" 490 63.7926195669286 5.17635911404917
"2452" 490.2 62.5263546102619 2.74088110804917
"2453" 490.4 62.8217068001546 2.35094026041281
"2454" 490.6 62.9435801605 3.16242869743627
"2455" 490.8 62.7284051202966 4.78451393018477
"2456" 491 62.2188331207857 5.72843108742417
"2457" 491.2 61.0885512973966 7.15902372341125
"2458" 491.4 59.6323130093 9.22383834904918
"2459" 491.6 59.2708579250593 11.5124218040831
"2460" 491.8 60.3167667432541 12.5391064845246
"2461" 492 62.37376093 13.1599662415653
"2462" 492.2 63.4195236421964 12.5918443860492
"2463" 492.4 63.1566308518509 12.8443841321544
"2464" 492.6 62.8937975664375 13.2103694673304
"2465" 492.8 63.0100106989737 15.0206262624176
"2466" 493 64.56051881565 18.2334292596492
"2467" 493.2 64.8454284309 21.3759228957492
"2468" 493.4 63.7437779186 24.1430984659992
"2469" 493.6 61.7177539879333 26.3313936295992
"2470" 493.8 59.8725685213906 27.3921442648617
"2471" 494 57.1473544395 28.6856988070169
"2472" 494.2 53.970911050582 29.9399323994262
"2473" 494.4 52.4785130025 30.4586611301137
"2474" 494.6 52.3642076465492 30.2840695534426
"2475" 494.8 52.423369206 29.8619279778492
"2476" 495 53.39206189785 29.4166353573492
"2477" 495.2 54.5534077581072 28.8745597489242
"2478" 495.4 55.4717464008607 28.7010386449672
"2479" 495.6 56.9601266859918 28.6009260183443
"2480" 495.8 59.6859743074637 28.3120783376674
"2481" 496 63.2499345855 27.5889476998148
"2482" 496.2 66.2245841277712 26.6243379516085
"2483" 496.4 67.5573816499576 25.0846821112356
"2484" 496.6 68.4279842083 23.0817361650492
"2485" 496.8 68.50249903075 20.1677608297992
"2486" 497 67.9880678233546 16.4453191523946
"2487" 497.2 68.4016335934123 12.5698428172597
"2488" 497.4 68.37830766 8.85683893654918
"2489" 497.6 68.2643438139 6.60493054144917
"2490" 497.8 68.7807223708051 6.47296004084579
"2491" 498 68.9354642409333 6.98660993044918
"2492" 498.2 68.96712086485 7.03750051564918
"2493" 498.4 68.9022793662069 6.90895791682504
"2494" 498.6 68.66321727525 6.69398906554918
"2495" 498.8 68.4372544769483 6.65889211023883
"2496" 499 68.2656315409746 6.81582457672714
"2497" 499.2 67.8156559669906 6.77920679076616
"2498" 499.4 67.0698338714445 5.25208915154917
"2499" 499.6 65.9713663202377 2.55912901804918
"2500" 499.8 64.6469107635 1.40177861269434
"2501" 500 64.6006172059445 1.60795974704918
"2502" 500.2 64.555004436 1.69111621403305
"2503" 500.4 64.2961600578935 2.25879113818033
"2504" 500.6 62.9408800876017 2.68851186177799
"2505" 500.8 59.7619502048637 2.04559674921281
"2506" 501 56.8552965543334 1.22325115654918
"2507" 501.2 56.785856218 1.28481234832337
"2508" 501.4 56.7919833065 1.32927320904918
"2509" 501.6 56.8057971060273 1.64309848444918
"2510" 501.8 54.06707852475 2.84538855979918
"2511" 502 50.4790769225364 3.50291805266736
"2512" 502.2 46.5895056556429 3.38382912642417
"2513" 502.4 45.6782997100814 3.48226056353755
"2514" 502.6 45.3211125225785 3.46468207822565
"2515" 502.8 44.57009134975 3.99042672679918
"2516" 503 42.7364422875 5.17061957436496
"2517" 503.2 39.4625717995364 6.66738716874008
"2518" 503.4 35.8837142867157 7.64070362846094
"2519" 503.6 32.5766866458192 9.12076617362364
"2520" 503.8 30.7742797181383 9.95721249419811
"2521" 504 31.2019196822273 9.74164115650373
"2522" 504.2 31.4972491893621 9.63993975191123
"2523" 504.4 32.5142306373182 9.60284865141281
"2524" 504.6 32.07702388228 9.71180076790918
"2525" 504.8 32.322504626638 10.5875575452906
"2526" 505 32.2655822458273 12.1288722440674
"2527" 505.2 32.6085838215893 14.1458247555492
"2528" 505.4 32.5763927351909 17.9720367083946
"2529" 505.6 32.9862021211667 21.5158720050492
"2530" 505.8 33.5757418714836 24.1271430161311
"2531" 506 36.0674468490556 26.4110616290492
"2532" 506.2 38.7920269474834 27.6481875216492
"2533" 506.4 41.61579780085 27.6927167836992
"2534" 506.6 45.1193227059546 28.6521199751401
"2535" 506.8 48.2228984849918 29.6333374803934
"2536" 507 51.6545654823096 31.7000474480492
"2537" 507.2 54.37974856405 34.6965335718492
"2538" 507.4 56.8042374835 38.7017047086782
"2539" 507.6 58.5370546999063 42.3492053212992
"2540" 507.8 59.9045442645 46.1382966750008
"2541" 508 59.3397957279311 49.7623403507561
"2542" 508.2 58.0179580145455 51.4025247679583
"2543" 508.4 57.688747997123 51.3702915359016
"2544" 508.6 57.5155632817381 51.0748202420492
"2545" 508.8 55.9431900777344 50.7700068411117
"2546" 509 53.1664667989912 50.336013939365
"2547" 509.2 49.4114675590714 49.5125095684242
"2548" 509.4 44.9017553634 48.4306302526992
"2549" 509.6 41.2356069372213 47.1092478652623
"2550" 509.8 37.4181294695 44.9901330936492
"2551" 510 33.9747057325 43.2264523040814
"2552" 510.2 30.1545716922069 41.9642355927388
"2553" 510.4 26.0344075090667 40.1927167734492
"2554" 510.6 22.650314412375 37.3277358597679
"2555" 510.8 20.3838508857698 34.0567662150492
"2556" 511 18.6371178622121 32.1566307286855
"2557" 511.2 18.5235082161 32.2361695104492
"2558" 511.4 18.9773129689912 32.571182026786
"2559" 511.6 20.0280907312778 33.1480057650492
"2560" 511.8 21.0253638101441 33.4622212426763
"2561" 512 21.6682053418175 34.1900510810492
"2562" 512.2 23.0948045498279 34.9393066914098
"2563" 512.4 25.7783845631406 35.6996347160648
"2564" 512.6 29.2351516675656 36.1594293283771
"2565" 512.8 32.3906618837344 36.0693866241586
"2566" 513 33.2153357799921 35.3229724420492
"2567" 513.2 33.1709522541886 35.1895882579672
"2568" 513.4 33.1084621859483 35.3045883226009
"2569" 513.6 32.6106890650518 35.725751786325
"2570" 513.8 32.3720636171833 36.2614190667492
"2571" 514 32.522585758 37.3842952047105
"2572" 514.2 33.0899943307295 39.4944312027541
"2573" 514.4 34.5265094938284 42.4588669367954
"2574" 514.6 36.4362871031 45.4775083134492
"2575" 514.8 39.0582440800397 48.6272254300492
"2576" 515 41.068275844587 51.3089906884405
"2577" 515.2 42.9026395630625 53.8592243958304
"2578" 515.4 42.5073086286746 54.5947523850492
"2579" 515.6 41.834228505875 54.7878639806742
"2580" 515.8 40.80640941 54.9969521713072
"2581" 516 39.5688317959 55.4657643240492
"2582" 516.2 37.9848349337132 57.0767112534098
"2583" 516.4 36.8887892007295 59.3730446265738
"2584" 516.6 36.1202078889167 62.2792307502492
"2585" 516.8 35.8081640245953 65.8270315470492
"2586" 517 35.4663348638793 69.1753437567906
"2587" 517.2 35.6304612953824 71.6487113592404
"2588" 517.4 35.922730854008 74.6056574940492
"2589" 517.6 37.1094773863125 77.076065979846
"2590" 517.8 38.2562762741508 78.9616492510492
"2591" 518 38.1972043496187 80.9651323177102
"2592" 518.2 37.4058752925 83.7398726106782
"2593" 518.4 35.1275128613209 85.3151959434671
"2594" 518.6 33.4927081038333 85.2502715650492
"2595" 518.8 33.6826478473334 85.1984997575946
"2596" 519 34.7957355915 85.5313032913072
"2597" 519.2 36.2047830483358 86.8020365483775
"2598" 519.4 38.4763651832857 88.4969697327492
"2599" 519.6 41.6673528740857 90.0564026649492
"2600" 519.8 44.9789566785 90.7455362345814
"2601" 520 45.6315844384243 89.986841183231
"2602" 520.2 45.21791313 90.4808231099524
"2603" 520.4 45.2190349912747 91.2162625868942
"2604" 520.6 46.1440179843209 93.3532499416611
"2605" 520.8 46.1553576705 96.2306384216621
"2606" 521 44.8488024652121 98.6902878566401
"2607" 521.2 42.3789086526765 102.121320225137
"2608" 521.4 39.79237626325 105.954952911711
"2609" 521.6 37.7099209595145 108.328572453832
"2610" 521.8 37.1450910882188 108.009987710205
"2611" 522 37.1407571456588 107.993516427049
"2612" 522.2 37.469158057306 107.908337089348
"2613" 522.4 38.2889301397 108.266703799249
"2614" 522.6 39.0088748213125 109.238518243549
"2615" 522.8 40.0312398800758 110.048141189913
"2616" 523 41.5608692804325 111.146915188549
"2617" 523.2 43.7251697194178 112.665790017378
"2618" 523.4 46.63020702925 112.936037324487
"2619" 523.6 50.185383532587 113.948663167223
"2620" 523.8 54.1002657986143 115.536228162049
"2621" 524 57.894168860331 117.04144265388
"2622" 524.2 60.9974097400493 118.476772187162
"2623" 524.4 62.693879104529 119.463653759006
"2624" 524.6 62.4736591120652 120.066596561919
"2625" 524.8 62.4296151135725 120.155101927484
"2626" 525 62.3937882789776 120.213224854124
"2627" 525.2 62.2290084641875 119.961323578268
"2628" 525.4 62.1683332683472 119.268204410049
"2629" 525.6 62.0331331037032 118.196056404143
"2630" 525.8 62.4847487616857 116.850295772749
"2631" 526 64.0738985432183 114.740614787796
"2632" 526.2 66.1712613446831 113.369794447021
"2633" 526.4 67.3395746877344 112.936037324487
"2634" 526.6 67.5476756473806 113.246151828049
"2635" 526.8 67.3652956946667 113.367595270004
"2636" 527 67.1824898382465 113.434303639528
"2637" 527.2 65.9616896927 113.545623348649
"2638" 527.4 64.996154808 113.215371232162
"2639" 527.6 64.0550523042164 112.881562560945
"2640" 527.8 62.0614544761714 110.874287053549
"2641" 528 59.7043927068334 108.101777454571
"2642" 528.2 57.2180643527298 105.287620784441
"2643" 528.4 55.0601797628236 102.065190903226
"2644" 528.6 53.475125099112 98.6967613876611
"2645" 528.8 51.7326792296364 96.8050229958219
"2646" 529 49.3442051951761 94.3127038272323
"2647" 529.2 46.4961319161912 91.6363628920198
"2648" 529.4 44.1953997375725 88.5089021525709
"2649" 529.6 41.9086451964254 85.1670815537059
"2650" 529.8 39.6974063915 82.734932792231
"2651" 530 37.4907534890736 81.7295375745933
"2652" 530.2 35.022437866 81.5175135876298
"2653" 530.4 32.5046062687951 82.2925790840656
"2654" 530.6 30.5019108728492 82.9844288430492
"2655" 530.8 29.6043006369 81.6724583718492
"2656" 531 29.3260934130873 79.4039126700492
"2657" 531.2 29.4768392412619 75.6598196160492
"2658" 531.4 30.8157169771338 73.6805137570633
"2659" 531.6 31.8835775589 73.3988236164492
"2660" 531.8 32.9862021211667 72.1822962940492
"2661" 532 33.5819694040574 69.3154798580656
"2662" 532.2 33.3166181332969 65.3155698062835
"2663" 532.4 31.4436611739546 62.0259344284583
"2664" 532.6 30.311763204069 57.9618665351354
"2665" 532.8 30.2626945422377 53.9294205539508
"2666" 533 30.3799986103546 49.2697466063946
"2667" 533.2 29.5913021080345 45.4256728102216
"2668" 533.4 29.1588141715 42.0998824946137
"2669" 533.6 29.4673184521141 39.9971897882071
"2670" 533.8 29.250720499 39.7728694455492
"2671" 534 29.2540527752018 40.4190459549965
"2672" 534.2 28.9757331091567 41.6043608420193
"2673" 534.4 28.9522437592143 42.9080929980492
"2674" 534.6 29.2538342652869 44.0245275574426
"2675" 534.8 29.013295819625 44.9971060824867
"2676" 535 27.5757973063182 46.7703249105492
"2677" 535.2 25.0983454911 48.8950068426492
"2678" 535.4 22.2747517377273 50.7259113056401
"2679" 535.6 18.7738854408651 51.7291277660492
"2680" 535.8 15.3907890665896 51.3400336151686
"2681" 536 14.0935289677 51.0069661284492
"2682" 536.2 14.4419701523276 51.164025003463
"2683" 536.4 15.029359069008 51.3474483770492
"2684" 536.6 16.224530348 51.2601878306137
"2685" 536.8 17.0629202910834 51.4268134563492
"2686" 537 17.4775701682869 51.2138655568033
"2687" 537.2 17.89109842 51.6972722922105
"2688" 537.4 18.7303266463358 53.4193317791238
"2689" 537.6 19.5766708512458 55.9360211983712
"2690" 537.8 19.991158003375 57.9682415680335
"2691" 538 20.9995145828382 59.1487113694903
"2692" 538.2 21.9156945220736 60.1590391639021
"2693" 538.4 22.8922614665953 60.4835201010492
"2694" 538.6 24.8393030760211 61.8968345924435
"2695" 538.8 25.6537366064688 63.8127072120961
"2696" 539 24.8385136704836 65.7614816129508
"2697" 539.2 23.3863309184375 68.5777358341429
"2698" 539.4 21.0497927502353 71.4129682072109
"2699" 539.6 18.7133171170672 74.8959182944969
"2700" 539.8 18.2876359288594 77.9169533837367
"2701" 540 18.5784811610938 81.7397110141898
"2702" 540.2 18.9020680225 85.8083286542911
"2703" 540.4 19.1839140935 90.1082846251855
"2704" 540.6 18.9133938527576 93.9482105993674
"2705" 540.8 18.4295055348099 95.2319598204576
"2706" 541 18.4241551195 95.436499047775
"2707" 541.2 18.5673883686968 95.2884494275574
"2708" 541.4 18.5055578667143 95.1163808505492
"2709" 541.6 18.344502969 95.1102247313718
"2710" 541.8 18.4988855103853 94.8754848427377
"2711" 542 18.8385691053182 93.9192954941401
"2712" 542.2 18.7119426096515 93.5433991261855
"2713" 542.4 18.8431398478089 92.9778536857109
"2714" 542.6 18.9017179031572 92.3028584973492
"2715" 542.8 18.9053358030333 91.4013681309492
"2716" 543 18.8319669217206 90.6540997585639
"2717" 543.2 19.3042092643834 89.6774495572992
"2718" 543.4 19.8515810706515 87.7950762070037
"2719" 543.6 20.4579714499 85.6360520268492
"2720" 543.8 20.7092763413 82.7529046422492
"2721" 544 20.9808043653413 79.5250807300492
"2722" 544.2 21.1426676983438 76.3544533850179
"2723" 544.4 21.260997095 73.0405374803234
"2724" 544.6 22.365404797125 69.6989190393304
"2725" 544.8 23.7187254695625 65.7211041570961
"2726" 545 24.116591674697 63.078444258731
"2727" 545.2 24.4539882464841 61.2044700580492
"2728" 545.4 25.101020001178 58.1549369683204
"2729" 545.6 26.4776002439 53.8803268620492
"2730" 545.8 27.4124901000424 49.9585338181
"2731" 546 28.3203376876187 45.4818874250831
"2732" 546.2 29.2475011813136 41.3545747101339
"2733" 546.4 31.0037709185164 37.2418971037377
"2734" 546.6 33.3881036074131 33.1543275768753
"2735" 546.8 35.328792291 29.3466608026992
"2736" 547 35.9372433337373 26.1262140032526
"2737" 547.2 36.7090210937667 22.1201977042992
"2738" 547.4 37.9849337834365 19.4014893580492
"2739" 547.6 37.9512936617807 19.1722266339965
"2740" 547.8 38.0557843226786 19.3121279137992
"2741" 548 38.0534451632759 19.6623140527216
"2742" 548.2 38.0892498965334 20.2308847287492
"2743" 548.4 38.0445973954298 20.3976183565755
"2744" 548.6 37.9372981017334 20.4598923621492
"2745" 548.8 37.7544162284836 21.0111375124918
"2746" 549 38.367828187 21.4734631840492
"2747" 549.2 39.679025126 22.6403897747911
"2748" 549.4 41.6664483991167 24.0604012650492
"2749" 549.6 43.4902656445156 25.4718198389554
"2750" 549.8 46.7315082257834 27.6863554605492
"2751" 550 49.683729854839 28.7268091622017
"2752" 550.2 52.0688150181334 28.8186709812492
"2753" 550.4 55.0991869960088 28.580288766365
"2754" 550.6 57.7355549355 27.4421627331782
"2755" 550.8 60.2231528665 26.0262553223718
"2756" 551 63.3112054705 25.5645463840653
"2757" 551.2 66.809773004 24.3025419526943
"2758" 551.4 70.4169942402334 23.3097651333492
"2759" 551.6 73.3691381616207 23.1895580614113
"2760" 551.8 74.8662494248158 22.8283134128387
"2761" 552 76.1458434862895 22.647517912786
"2762" 552.2 77.0631386903793 23.2422034943768
"2763" 552.4 78.73002368075 24.5438618244492
"2764" 552.6 81.0439721432302 26.6231057340492
"2765" 552.8 84.0312107841722 28.0002502586066
"2766" 553 87.0328814847296 29.5645100495902
"2767" 553.2 88.9263344568182 30.9479793301855
"2768" 553.4 90.1629351645001 31.7487942906492
"2769" 553.6 90.2515273281349 31.5001201490492
"2770" 553.8 90.0757576924834 31.4649814116492
"2771" 554 89.8858179489834 31.5349559662992
"2772" 554.2 89.7954526770758 31.4742342453219
"2773" 554.4 89.099829200881 31.3304848650492
"2774" 554.6 87.9607838382214 31.1287698405738
"2775" 554.8 87.1409008679182 31.2475398203401
"2776" 555 86.5745350873 31.0769406994992
"2777" 555.2 85.2449568828 31.2995870097492
"2778" 555.4 82.8168419322869 32.6554873965738
"2779" 555.6 80.3088977985938 34.1788809005179
"2780" 555.8 77.3840713604311 34.9163282544802
"2781" 556 74.864282835582 35.5274683728197
"2782" 556.2 71.8786257902143 34.9882456762992
"2783" 556.4 69.6255786423167 34.1367371346492
"2784" 556.6 68.5049341556667 32.5909356091992
"2785" 556.8 68.0484123160263 30.997591563365
"2786" 557 67.8506972613889 27.7923775130492
"2787" 557.2 68.0087885226455 26.4591983947037
"2788" 557.4 68.027402032178 26.5337699609983
"2789" 557.6 67.9243838662119 26.410856259456
"2790" 557.8 67.71351855775 26.7889545161742
"2791" 558 67.0094315775345 27.4275154151354
"2792" 558.2 65.2253079179 27.2855921020992
"2793" 558.4 62.4268623636667 26.0960246730492
"2794" 558.6 59.0778098748276 25.0321482152043
"2795" 558.8 55.6794790945714 24.5874823260492
"2796" 559 52.1947976502627 23.6355942614729
"2797" 559.2 48.8643343400902 22.0560630528688
"2798" 559.4 45.6467054760424 19.7282323808627
"2799" 559.6 43.89507472285 16.9675259527992
"2800" 559.8 43.8560870912895 15.6969353552071
"2801" 560 44.1542068014822 15.6589109047992
"2802" 560.2 44.1542068014822 15.6589109047992
"2803" 560.4 44.1009073836633 16.0347482623349
"2804" 560.6 44.0982744107076 15.8458926539926
"2805" 560.8 44.0221882435 15.8738677035492
"2806" 561 43.9099985598393 16.3472969456742
"2807" 561.2 43.5223998468104 16.5101687539113
"2808" 561.4 43.2229546129561 16.6009128554702
"2809" 561.6 42.5631639250088 16.4803825221018
"2810" 561.8 40.1231334027931 15.5099055275664
"2811" 562 37.62706318735 13.6405539453492
"2812" 562.2 34.89193088095 13.1189254470492
"2813" 562.4 32.5729998721491 13.1524060952071
"2814" 562.6 30.5054739560606 14.6919071714128
"2815" 562.8 29.3543239954546 17.1092099684128
"2816" 563 28.0742280579179 18.9827361596462
"2817" 563.2 25.5357225746618 22.0079390604757
"2818" 563.4 22.4240626590882 24.8200180882551
"2819" 563.6 19.1332634952334 26.4967880314992
"2820" 563.8 16.860804923 26.7517302900492
"2821" 564 17.10217450474 26.0553122048892
"2822" 564.2 17.2472735715392 25.9014430237551
"2823" 564.4 16.6865582067408 25.5800506842158
"2824" 564.6 16.7043370783546 25.4598923580492
"2825" 564.8 16.9046371715 25.0133994878982
"2826" 565 16.334817941 24.5056938855492
"2827" 565.2 16.1537126041744 24.101823834398
"2828" 565.4 16.2604936935435 23.8253088877666
"2829" 565.6 16.6749425979651 23.986432391212
"2830" 565.8 16.7495843196633 24.2603285640492
"2831" 566 16.76788055618 24.2919534277092
"2832" 566.2 16.802361925 24.6745136152992
"2833" 566.4 16.3786501895 25.2910726282992
"2834" 566.6 15.4714554705455 25.4859159527537
"2835" 566.8 14.9618249379857 25.4598923580492
"2836" 567 14.6687750480143 25.4271769818492
"2837" 567.2 14.815299993 25.4598923580492
"2838" 567.4 14.7556046450429 25.3181257278492
"2839" 567.6 14.9439688515 25.3244577361459
"2840" 567.8 14.7980327435909 25.2864017266855
"2841" 568 14.6253602495 25.5160216799609
"2842" 568.2 14.4556268616915 25.5979466051343
"2843" 568.4 14.5090706106225 25.6624161154777
"2844" 568.6 14.7726604587449 26.5737730239063
"2845" 568.8 14.5923272506305 28.073566434897
"2846" 569 14.36704219834 30.6965335751292
"2847" 569.2 13.7067425809364 33.4265821502674
"2848" 569.4 13.1359914671349 36.6861131170492
"2849" 569.6 11.5352957656941 39.7871112137954
"2850" 569.8 9.75928491602381 42.7990417440492
"2851" 570 8.35122162550003 46.0397987681621
"2852" 570.2 7.24936687691668 49.6838109132492
"2853" 570.4 7.44382899526192 53.0438012170492
"2854" 570.6 6.83481584943653 56.5152661360492
"2855" 570.8 5.60628597750002 60.3281513789524
"2856" 571 4.27510530370002 63.2696398314492
"2857" 571.2 2.59999484954921 63.8530846679508
"2858" 571.4 1.71600733782761 63.5620244668423
"2859" 571.6 1.57766276743878 63.495411878192
"2860" 571.8 1.28108295084044 63.3111185735598
"2861" 572 1.28540617112792 63.4503059608399
"2862" 572.2 1.28540617112792 63.4503059608399
"2863" 572.4 1.21473091773258 63.2017705447468
"2864" 572.6 0.815623604441191 63.2124742759021
"2865" 572.8 0.777026223409118 63.1883216585946
"2866" 573 0.229927057921054 63.4068589802071
"2867" 573.2 0.0379879487000086 63.3988236246491
"2868" 573.4 1.42726150115717 61.8284855670492
"2869" 573.6 4.04053636172729 61.7020852499128
"2870" 573.8 4.61369764050001 62.612071593775
"2871" 574 5.77603646217216 63.0021273416557
"2872" 574.2 6.32946262898532 63.5829278005198
"2873" 574.4 6.42109729891794 63.8670929645865
"2874" 574.6 7.27724360544032 64.9209838148104
"2875" 574.8 8.51518596564087 66.4071023018942
"2876" 575 8.83069061446828 68.3412687920492
"2877" 575.2 8.40702526230003 70.6624759968492
"2878" 575.4 7.32131374945458 72.7939196150946
"2879" 575.6 5.90038622550001 73.6253688021782
"2880" 575.8 6.02839524370003 73.2637678326492
"2881" 576 6.57824644988335 72.9916989348492
"2882" 576.2 7.27499366770636 73.2243416100492
"2883" 576.4 8.41688206644032 74.0072319559298
"2884" 576.6 10.6132084073493 75.4442068627067
"2885" 576.8 12.6617578307817 76.7984580615703
"2886" 577 15.5582995778677 78.6536507338286
"2887" 577.2 17.6473866162314 80.8318872995417
"2888" 577.4 19.5532413725278 82.5474665266742
"2889" 577.6 20.0467832139714 84.3475695180492
"2890" 577.8 20.3586183533 87.4035211974492
"2891" 578 21.4178322707836 91.2910418996014
"2892" 578.2 21.8722920015 94.1504383968492
"2893" 578.4 21.3667136854683 97.0580990120492
"2894" 578.6 21.0342948205 100.00433947742
"2895" 578.8 21.8155430034421 101.419622354397
"2896" 579 22.7493544214857 101.266871576149
"2897" 579.2 23.125163771125 100.412182372924
"2898" 579.4 22.3950828820469 99.5056938240492
"2899" 579.6 22.3533563805597 98.9018428504074
"2900" 579.8 21.9294067495455 98.8059482775492
"2901" 580 21.6837662015 98.8100523570008
"2902" 580.2 20.991405201 98.680773854275
"2903" 580.4 20.0990783121818 97.365976037231
"2904" 580.6 18.6466559618857 94.5983873940492
"2905" 580.8 16.6073401816739 92.2205959209622
"2906" 581 15.8376227300735 88.8579614573874
"2907" 581.2 14.999483986697 85.2505469470037
"2908" 581.4 13.6810883818143 81.3704702838492
"2909" 581.6 12.8446751541875 77.6008751397211
"2910" 581.8 10.9785171743 74.2003503333492
"2911" 582 8.60375702989191 71.632782767887
"2912" 582.2 7.31669293623243 69.7777076103872
"2913" 582.4 7.82259528230003 68.3547836910492
"2914" 582.6 9.13437493740912 66.7217475173674
"2915" 582.8 10.4144927156356 63.2526210112356
"2916" 583 11.4156538593406 60.0931482207883
"2917" 583.2 11.8155619749655 56.5536012033078
"2918" 583.4 11.8949764366875 53.0481556942054
"2919" 583.6 12.8662260097 49.5233098368492
"2920" 583.8 14.9818625373 47.2449774840492
"2921" 584 16.7117752781 45.9472675614492
"2922" 584.2 18.9231013113806 45.3755810736313
"2923" 584.4 21.4972100740373 43.8659536395268
"2924" 584.6 23.8672854832286 41.5176895095492
"2925" 584.8 25.5815670412302 38.6126852710492
"2926" 585 27.2022934191 35.8591877106492
"2927" 585.2 29.0185719236111 34.0688830210492
"2928" 585.4 30.9360588579921 33.2449402130492
"2929" 585.6 33.8253709314322 33.0740727114898
"2930" 585.8 36.8875041543254 31.7000474480492
"2931" 586 38.4107178065 29.9846399534524
"2932" 586.2 38.61474985355 28.7995870117992
"2933" 586.4 38.7350450244333 28.9204521516492
"2934" 586.6 38.9698405943644 29.1537725465068
"2935" 586.8 39.175072096875 28.8532606758773
"2936" 587 40.0350770466111 28.1377064840492
"2937" 587.2 41.2169243395 26.1231385094262
"2938" 587.4 41.2813106932288 23.8620142379983
"2939" 587.6 40.6837601472193 21.7301481532597
"2940" 587.8 40.0289375801546 18.6729388591037
"2941" 588 39.975010632 15.1545488550492
"2942" 588.2 39.4041660857456 12.9381299469965
"2943" 588.4 39.1909004088334 12.8708338441992
"2944" 588.6 39.3892022794057 13.058912964502
"2945" 588.8 39.3451545035546 12.8644725210492
"2946" 589 39.3989296517143 12.8985510379242
"2947" 589.2 39.5989191170926 12.8149955632158
"2948" 589.4 39.9135447203104 13.1408610441181
"2949" 589.6 39.9755324444822 13.2257047999242
"2950" 589.8 39.9379967332667 13.7105284999992
"2951" 590 40.5151130838559 14.0742021099136
"2952" 590.2 41.848014455 13.7201730867105
"2953" 590.4 43.8760807485 13.6278312990492
"2954" 590.6 45.5986377326552 13.8120903144285
"2955" 590.8 47.9394345469464 14.2957702297992
"2956" 591 50.8405380101667 14.3466608149992
"2957" 591.2 52.6599608163246 13.741665502786
"2958" 591.4 54.2873541464492 13.4014113225237
"2959" 591.6 56.7919833065 13.4369916045492
"2960" 591.8 60.1642468226755 13.0787486692597
"2961" 592 63.9974393825 11.5655313746137
"2962" 592.2 67.9766318089918 10.7245651269836
"2963" 592.4 71.6977307964048 11.7981935930492
"2964" 592.6 75.7984127216476 13.8280565522951
"2965" 592.8 80.6967633884455 14.4744655801037
"2966" 593 86.1135287946017 14.8569683144729
"2967" 593.2 91.808294084 15.7578485344363
"2968" 593.4 97.3288008225 17.1860681835976
"2969" 593.6 102.155020904114 19.1785401276492
"2970" 593.8 107.05667225304 20.6919291970492
"2971" 594 111.476539935119 22.5155085000492
"2972" 594.2 114.399904947754 24.6696547498379
"2973" 594.4 116.647079377894 27.5188107522323
"2974" 594.6 119.184475621343 31.2014408811492
"2975" 594.8 121.2195443017 32.4555303021492
"2976" 595 121.933509584116 33.4124177096793
"2977" 595.2 122.599599643514 33.9404946725423
"2978" 595.4 122.958412018 33.7398726516782
"2979" 595.6 122.897141133 33.7090920557911
"2980" 595.8 122.756938931441 33.9522587632992
"2981" 596 122.482785342052 34.3923294021089
"2982" 596.2 123.015905930637 36.2776273695697
"2983" 596.4 123.466109378986 39.4282977749242
"2984" 596.6 125.472113024664 42.462924865282
"2985" 596.8 127.353260412923 44.7320136195281
"2986" 597 127.982624588 44.8824483628072
"2987" 597.2 128.080838212485 45.2454783319462
"2988" 597.4 127.791994468331 45.1351960726971
"2989" 597.6 127.364520242157 45.2160732692731
"2990" 597.8 127.0112454035 46.2878430162492
"2991" 598 126.471936855779 48.9331747815492
"2992" 598.2 126.393726373162 52.0034486901227
"2993" 598.4 127.742177763622 54.8956257772789
"2994" 598.6 129.703177277595 57.2991743620627
"2995" 598.8 130.817454683694 57.9368206668402
"2996" 599 130.7399086759 57.7969445922492
"2997" 599.2 130.135476374049 57.6177248228097
"2998" 599.4 129.248059834766 57.6104171408461
"2999" 599.6 127.993719586095 58.655683541887
"3000" 599.8 126.346356227623 61.4632385587889
"3001" 600 125.567179982769 64.636148449885
"3002" 600.2 125.857425920926 68.0901123500345
"3003" 600.4 127.170989598033 71.1036582239292
"3004" 600.6 127.860670347034 72.3489438724601
"3005" 600.8 127.427222036324 72.9789762885492
"3006" 601 125.8423854435 72.8820884436492
"3007" 601.2 122.938498980375 74.1399177634242
"3008" 601.4 119.881656233422 75.6328407901898
"3009" 601.6 117.113443936246 76.849888897885
"3010" 601.8 114.66604757597 76.9403457046855
"3011" 602 110.990199296025 76.0355399201311
"3012" 602.2 107.628797007971 74.0117558117256
"3013" 602.4 104.724836785575 72.3836703758551
"3014" 602.6 102.723882455235 70.1893489895345
"3015" 602.8 100.317611852204 67.0736972911337
"3016" 603 98.0903103932143 63.1752685539492
"3017" 603.2 96.4984344476905 59.1022042170492
"3018" 603.4 94.7742621634105 55.6695311620342
"3019" 603.6 93.3454617048433 51.5508117852134
"3020" 603.8 92.5006550845 47.4064572255492
"3021" 604 92.4463865863571 42.9626186250492
"3022" 604.2 91.4936729522937 39.7153146170492
"3023" 604.4 90.3565895053305 35.8558038516593
"3024" 604.6 90.5767492955 32.1023449504847
"3025" 604.8 91.8343090991066 30.8034038040492
"3026" 605 92.8152427846719 31.2864667807523
"3027" 605.2 92.9915762677001 31.5491466102492
"3028" 605.4 92.8483413946356 31.5797008664221
"3029" 605.6 92.6967219165 31.5975431779363
"3030" 605.8 92.0665070993571 31.4880033430492
"3031" 606 91.4392271061177 31.4096004806962
"3032" 606.2 90.7322505760517 30.9481787447044
"3033" 606.4 89.8672532169915 29.5031062245746
"3034" 606.6 88.6415618832302 26.5988721220492
"3035" 606.8 87.2660445263475 23.8943599489305
"3036" 607 85.7873749699754 20.9548241600164
"3037" 607.2 84.4642390405517 17.8789500110147
"3038" 607.4 83.0369906715176 14.377797817786
"3039" 607.6 81.3805464650455 11.5054625753674
"3040" 607.8 79.48978265475 9.22659084464293
"3041" 608 79.5647588692895 7.74193335289128
"3042" 608.2 80.377259732138 7.61309058273883
"3043" 608.4 80.424163651 8.41359835577498
"3044" 608.6 79.6745422234273 9.65836565344918
"3045" 608.8 79.2727086621786 10.2608738317992
"3046" 609 78.5526271278585 10.725627643068
"3047" 609.2 78.0459186723814 11.1760264103882
"3048" 609.4 76.6323558117456 11.324362705786
"3049" 609.6 75.6571849490424 12.3404720039475
"3050" 609.8 74.9176616862143 13.4279040000492
"3051" 610 73.3006444025678 15.2063019925407
"3052" 610.2 72.0604728629386 17.2705258186281
"3053" 610.4 69.9847471855339 19.4177135559136
"3054" 610.6 68.390561837 21.4830393694363
"3055" 610.8 66.2129945841 23.4179076268992
"3056" 611 63.5675387467623 24.2773119560656
"3057" 611.2 60.8003668589828 23.4725272636009
"3058" 611.4 60.0976012986404 22.9354514869439
"3059" 611.6 60.364075902 22.8989467802427
"3060" 611.8 60.550790862079 22.9086669684176
"3061" 612 60.5714622703814 22.9045811944051
"3062" 612.2 60.8069165053104 23.0447831207561
"3063" 612.4 61.1985853557 23.2652358712992
"3064" 612.6 61.9042597925678 23.5126805599305
"3065" 612.8 62.4043963725 24.0870777814847
"3066" 613 62.5732742492813 24.3864190764867
"3067" 613.2 62.8764937338729 24.825916423778
"3068" 613.4 62.961961426 25.4167995238072
"3069" 613.6 62.6866650013276 26.7760281821871
"3070" 613.8 62.3163324564322 28.319253204456
"3071" 614 60.78071792 30.3771951529992
"3072" 614.2 58.6973163584844 32.2824114364242
"3073" 614.4 56.5688794808016 33.9840653790492
"3074" 614.6 54.0767791043361 35.496183177
"3075" 614.8 51.59008517 36.4116283746782
"3076" 615 49.8718453183167 37.3301213559492
"3077" 615.2 48.538795097 37.7475062361782
"3078" 615.4 46.4304428162586 37.6999555225319
"3079" 615.6 43.3848572739311 37.7789236719802
"3080" 615.8 40.4318400663667 36.9802485826992
"3081" 616 37.3745367414836 35.6338380386066
"3082" 616.2 34.8087933210902 34.4637717149508
"3083" 616.4 32.1063662978276 33.1132221754112
"3084" 616.6 30.1766767485625 31.6383274674867
"3085" 616.8 29.7825517808 30.6634546947492
"3086" 617 29.8332023790667 30.6252867558492
"3087" 617.2 29.9736254929179 30.6837729507805
"3088" 617.4 30.0073657067132 30.8659741956885
"3089" 617.6 30.2182260674531 31.560798841596
"3090" 617.8 30.2128742816476 31.8858715794098
"3091" 618 29.7644919363361 32.3801776733607
"3092" 618.2 29.3773469946667 33.1698160158492
"3093" 618.4 28.8256172635476 34.1718758720492
"3094" 618.6 27.7575019001 35.7182599362492
"3095" 618.8 26.1669928986471 37.3312439423874
"3096" 619 24.6343589069783 39.493524385484
"3097" 619.2 24.0837156122627 41.6521552507102
"3098" 619.4 24.3917165152818 41.9553815881037
"3099" 619.6 24.5384059102619 41.6721787860492
"3100" 619.8 24.4262510141 41.6049305127492
"3101" 620 24.3517086241981 41.3103892484077
"3102" 620.2 24.195401172 41.4904266960492
"3103" 620.4 24.1833994849107 41.2723241880492
"3104" 620.6 24.1833994849107 41.2723241880492
"3105" 620.8 24.0557019004649 41.3364157145229
"3106" 621 24.0699502538793 41.2930063224285
"3107" 621.2 24.0477282395536 41.1496415272992
"3108" 621.4 23.9890563764298 41.0886589181544
"3109" 621.6 23.9163110925678 41.1540313023543
"3110" 621.8 23.8996594493621 41.1482313817733
"3111" 622 23.9634887299364 41.0601699302674
"3112" 622.2 23.8527555305 40.9486882084363
"3113" 622.4 23.6197376417 40.7740438428492
"3114" 622.6 23.1405050581 40.8445077300492
"3115" 622.8 23.0064514314375 40.5362282235492
"3116" 623 23.0038133794445 40.2605708870492
"3117" 623.2 22.614889142754 40.0303515730492
"3118" 623.4 22.4225476860593 40.0089931353543
"3119" 623.6 22.0709981947 40.3219005666492
"3120" 623.8 21.5441489389591 40.3516455682131
"3121" 624 21.5644922120334 40.2563300049492
"3122" 624.2 21.6621755086905 40.2181620660492
"3123" 624.4 22.3196465861909 39.8665543864855
"3124" 624.6 22.551320393517 39.3232640635915
"3125" 624.8 23.0369774616429 39.0125398690492
"3126" 625 23.0277794111102 37.9194602091339
"3127" 625.2 22.8474976206695 36.3474586578288
"3128" 625.4 22.8603748914153 34.6331359784221
"3129" 625.6 23.9353298309 33.2520238842492
"3130" 625.8 25.4030839806715 32.0138727234492
"3131" 626 26.9023745793637 30.5952150464128
"3132" 626.2 28.6406110198788 28.5422425752765
"3133" 626.4 30.2894534712656 27.2072683108148
"3134" 626.6 31.9537091565 26.7164983464492
"3135" 626.8 34.2425743828594 25.6686232739086
"3136" 627 36.0754519723449 25.7889263140837
"3137" 627.2 37.8423282299834 26.6685437565492
"3138" 627.4 39.5015310310156 27.9706270888148
"3139" 627.6 40.7480105977344 30.0460087665023
"3140" 627.8 41.9191258154697 31.3759228875492
"3141" 628 43.2730974358016 32.4573478230492
"3142" 628.2 44.7324192530932 32.6018253318797
"3143" 628.4 47.0458948285492 32.9057689631312
"3144" 628.6 50.327904939 33.6352186256621
"3145" 628.8 52.2650860864167 34.7601468033492
"3146" 629 52.51833907775 34.8873732663492
"3147" 629.2 52.533656799 34.8356618652588
"3148" 629.4 52.4733533490263 34.5666286569965
"3149" 629.6 52.7652607443 34.2385183050492
"3150" 629.8 52.6841339386017 34.3032097269136
"3151" 630 52.5718675509182 34.2940353070855
"3152" 630.2 52.5442399518637 34.4258881869219
"3153" 630.4 52.3804795865 34.6571344091137
"3154" 630.6 52.2967427103334 35.1227422228992
"3155" 630.8 52.6569016775164 35.9404329576393
"3156" 631 53.4415707818115 37.3920660436721
"3157" 631.2 54.1573352515 39.3727216990169
"3158" 631.4 55.3933361043637 41.8431909798219
"3159" 631.6 56.7207559026875 43.8103217323148
"3160" 631.8 58.3360096085 46.1875456284201
"3161" 632 59.588145432123 49.1052433585574
"3162" 632.2 61.1793238605845 51.3388300854576
"3163" 632.4 63.4566337181324 53.2663584331374
"3164" 632.6 66.0718964889286 54.4735843250492
"3165" 632.8 67.7372610256875 53.8532606553773
"3166" 633 68.0997293695333 53.6341925893992
"3167" 633.2 68.2564060335746 53.6415033637656
"3168" 633.4 68.0436519214524 53.6254079050492
"3169" 633.6 67.9656799413621 53.7107478231699
"3170" 633.8 67.6863843086786 53.8064026946742
"3171" 634 67.0744839969915 54.0858465330492
"3172" 634.2 66.6937600987951 54.5426103920164
"3173" 634.4 66.3134788355 54.9661715754201
"3174" 634.6 65.8640205468899 55.4961195296932
"3175" 634.8 65.670134543 56.5421380848395
"3176" 635 66.0274141134017 58.8787385326229
"3177" 635.2 66.5578082723 61.2144431214492
"3178" 635.4 68.2536597033282 63.1745869836117
"3179" 635.6 69.6157938676515 64.8249166144583
"3180" 635.8 71.3614789255589 66.1424248796962
"3181" 636 73.3473764335 67.7339627493879
"3182" 636.2 75.5814071635 69.5526697734492
"3183" 636.4 78.2611099389844 70.8797396490492
"3184" 636.6 81.110300307627 71.3947039040492
"3185" 636.8 82.8620179312966 71.5331230098797
"3186" 637 82.7654384007034 71.5007772989475
"3187" 637.2 82.7654384007034 71.5007772989475
"3188" 637.4 82.6589624490741 71.5724170587158
"3189" 637.6 82.4505100600088 71.5761371307334
"3190" 637.8 81.4405572334836 71.8120384844754
"3191" 638 80.833847788839 71.9018641145068
"3192" 638.2 80.6339434905953 71.8672593380492
"3193" 638.4 80.5434959936905 71.9096681590492
"3194" 638.6 80.3571741500667 71.6367371038992
"3195" 638.8 79.9195615658899 71.5266538676932
"3196" 639 79.5214392786667 70.8542943564492
"3197" 639.2 79.3375293682937 70.5889363050492
"3198" 639.4 79.0722167107064 69.7528766910492
"3199" 639.6 78.7759768445 69.1314018026621
"3200" 639.8 77.9955900058834 68.6405539002492
"3201" 640 76.2349061411364 68.5376161256401
"3202" 640.2 74.1667991873197 68.7836315291311
"3203" 640.4 71.7523281945364 68.7700935716673
"3204" 640.6 69.2140425314 68.8441162410492
"3205" 640.8 66.9474282589667 69.2512409226492
"3206" 641 64.6262192843033 69.7722437170328
"3207" 641.2 61.8194508922656 69.8360850697523
"3208" 641.4 59.3167208201 70.2573086454492
"3209" 641.6 56.6798877201722 70.3854335550984
"3210" 641.8 54.2051848950238 69.5287157800492
"3211" 642 51.5369837363334 68.3930405995037
"3212" 642.2 48.6958017398125 67.8919056820336
"3213" 642.4 46.0307097138282 67.2120392703773
"3214" 642.6 44.068695699655 66.3157142791759
"3215" 642.8 41.4623849311 65.7065159304492
"3216" 643 38.7567524236905 66.2268861450492
"3217" 643.2 35.3318072075635 66.7782008180492
"3218" 643.4 33.5422576021377 67.7267360007883
"3219" 643.6 31.9261574574429 69.2439708390492
"3220" 643.8 30.2763951139 70.9724332149492
"3221" 644 29.6278472360942 71.6265036710057
"3222" 644.2 29.887937703 70.9905497942427
"3223" 644.4 29.7644919363361 70.1726942235246
"3224" 644.6 29.1835110513 68.3489117004492
"3225" 644.8 28.5024730246061 66.3285020862764
"3226" 645 27.5242532782314 63.7417654040193
"3227" 645.2 25.8605838650152 63.1941046796401
"3228" 645.4 23.8357716711491 63.5139970543123
"3229" 645.6 21.3327846244403 64.3399196703626
"3230" 645.8 18.0069104370574 64.4725315451803
"3231" 646 14.3740553581 63.7100391264492
"3232" 646.2 11.8891268431377 61.4649813870492
"3233" 646.4 11.2479941853906 58.5765430942523
"3234" 646.6 12.44105319925 57.7296919499085
"3235" 646.8 13.1518882999243 57.9489045914128
"3236" 647 14.7422462455 57.4798570998492
"3237" 647.2 16.8525988856096 56.470035593104
"3238" 647.4 19.7181196220938 54.4913808838617
"3239" 647.6 22.6028294765 52.8153994239492
"3240" 647.8 25.2077173873572 50.2872278520492
"3241" 648 27.44629293575 47.4720583705336
"3242" 648.2 28.4881266034552 46.1275464370343
"3243" 648.4 28.5325108438906 45.969195776346
"3244" 648.6 28.490961525 46.0705793640492
"3245" 648.8 28.2883591319333 46.2805030279992
"3246" 649 28.270386339 46.3106680119685
"3247" 649.2 28.0984193884333 46.4713427224992
"3248" 649.4 28.1204233368607 46.464772831377
"3249" 649.6 27.633169135 46.7785330694524
"3250" 649.8 27.657677489 46.8031575461621
"3251" 650 27.7467713824345 46.9090226120164
"3252" 650.2 27.767965082 46.8954993338234
"3253" 650.4 27.804727613 46.9324360488879
"3254" 650.6 27.6638045775 47.2033052926943
"3255" 650.8 27.7925676989 47.6384008542492
"3256" 651 27.7760973994637 48.180225441431
"3257" 651.2 27.7863463475 48.5761198692589
"3258" 651.4 28.2950861645156 49.2432892851117
"3259" 651.6 29.1833225255 49.9489344458234
"3260" 651.8 30.0022212232826 50.9494376408318
"3261" 652 30.708967562 51.8634875100008
"3262" 652.2 31.909876908 52.7152705452764
"3263" 652.4 32.3803430419 52.8116245728492
"3264" 652.6 32.3530696428333 52.8317571120492
"3265" 652.8 32.1991697481 52.8351125352492
"3266" 653 32.1354303534063 52.8930984424242
"3267" 653.2 31.7832504123334 52.6799941168992
"3268" 653.4 31.1684991995 52.9038716509847
"3269" 653.6 30.68257395 53.3958876375492
"3270" 653.8 29.9824555764181 54.3423851387705
"3271" 654 29.140432906 55.741842591775
"3272" 654.2 27.588747743375 56.990188133721
"3273" 654.4 25.4630985550882 58.3965784558727
"3274" 654.6 23.9571824301522 60.3033484640057
"3275" 654.8 23.6580502737222 61.9314784180492
"3276" 655 24.4849596620909 63.8013218894128
"3277" 655.2 25.7109343701364 66.1492284338674
"3278" 655.4 26.1230460560333 68.7105284548992
"3279" 655.6 26.4361588453182 71.6430984270492
"3280" 655.8 26.2599743682966 72.5487783331509
"3281" 656 26.0217448595 72.5269875384176
"3282" 656.2 25.586721576 72.683482568033
"3283" 656.4 24.0989702253 73.0876081146492
"3284" 656.6 21.6013290107728 73.892693613731
"3285" 656.8 18.295486261 73.9331747610492
"3286" 657 15.5722240454552 73.2723567144223
"3287" 657.2 13.4298571580589 72.3334890865639
"3288" 657.4 10.8438326289091 71.0243151751855
"3289" 657.6 9.19495184517216 70.7420847874426
"3290" 657.8 9.44879350873883 71.2215420869596
"3291" 658 9.93273129244119 71.8900674434609
"3292" 658.2 10.6900461888594 72.6688617849867
"3293" 658.4 11.2461337681269 74.2635837843626
"3294" 658.6 12.0723466383382 76.2457028238139
"3295" 658.8 13.7667285323082 78.3983007638711
"3296" 659 15.3434885947877 80.5628934631313
"3297" 659.2 17.5267586502102 82.0314157102666
"3298" 659.4 19.9767060663696 84.1832024105709
"3299" 659.6 22.3881149838479 86.7609211826579
"3300" 659.8 23.6234012326194 89.3256778816163
"3301" 660 23.969170212 92.6416209412266
"3302" 660.2 24.6710622390556 96.6037187870492
"3303" 660.4 25.782788408 100.090525145904
"3304" 660.6 25.1172698904524 103.122560415049
"3305" 660.8 23.8309330235137 104.352499215871
"3306" 661 23.3961072287647 104.461912948858
"3307" 661.2 23.4362964106642 104.444739051855
"3308" 661.4 23.6574202911567 104.268141125601
"3309" 661.6 23.8305559344855 104.163288686919
"3310" 661.8 24.4829110053814 103.911179653015
"3311" 662 25.1259096513508 104.000395882572
"3312" 662.2 26.0217448595 104.018491305755
"3313" 662.4 27.1885175695714 104.124014430949
"3314" 662.6 29.1492458415137 104.985145874351
"3315" 662.8 30.7936556756507 106.527548884693
"3316" 663 32.7925380689706 108.323610296387
"3317" 663.2 34.8927334432465 110.230347078345
"3318" 663.4 36.0913040149058 112.239403294745
"3319" 663.6 36.75334036725 114.149833910829
"3320" 663.8 38.2219324419928 116.554039866049
"3321" 664 39.8130218875435 117.527598887267
"3322" 664.2 40.6362514093714 117.117471345049
"3323" 664.4 40.3063308633089 116.849654294784
"3324" 664.6 40.2934242073104 116.812879911463
"3325" 664.8 39.9720884821 116.833938084649
"3326" 665 40.0579699723814 116.927093732134
"3327" 665.2 39.9742677125339 116.920624589947
"3328" 665.4 39.9886473315334 116.961164547649
"3329" 665.6 39.9331936592931 116.931332135635
"3330" 665.8 39.997633728 116.98907228792
"3331" 666 39.9651902921722 117.00037532641
"3332" 666.2 39.8594138197794 116.888944820123
"3333" 666.4 39.7952541381515 116.877889044595
"3334" 666.6 39.8278127825597 116.840774133407
"3335" 666.8 39.5783396866194 116.783807060422
"3336" 667 39.5279216973 116.646034385449
"3337" 667.2 39.5279216973 116.646034385449
"3338" 667.4 39.2240181077 116.534466564049
"3339" 667.6 39.1341368073276 116.279844902687
"3340" 667.8 39.0527624135606 116.24753975064
"3341" 668 38.870249444 116.22571350992
"3342" 668.2 38.7038754255 116.252611015249
"3343" 668.4 38.4993249325 116.205635090449
"3344" 668.6 38.5815103984375 116.132602207362
"3345" 668.8 38.551738097373 116.093601238049
"3346" 669 38.2881760365 116.01024933871
"3347" 669.2 37.9028032977414 115.319065751066
"3348" 669.4 37.644831744 114.231130896436
"3349" 669.6 37.0738636844063 112.685560225455
"3350" 669.8 36.0970560296343 111.223820737079
"3351" 670 34.8486668282639 109.975371508424
"3352" 670.2 33.4541696051522 108.854073061875
"3353" 670.4 32.7835997281 107.462241087049
"3354" 670.6 31.7253640143143 105.645279424249
"3355" 670.8 29.7324517325145 103.427587835658
"3356" 671 28.1084801237055 101.032411380049
"3357" 671.2 26.9466688278479 98.5708559002666
"3358" 671.4 25.4308212130556 96.1606980676742
"3359" 671.6 23.6811970525 93.3311062890976
"3360" 671.8 22.2580157883 90.5098042248492
"3361" 672 21.2491744031057 88.2058336032323
"3362" 672.2 20.1364477325448 86.6767089878104
"3363" 672.4 18.4638440211269 83.9479861918253
"3364" 672.6 17.1293546145141 81.6742778618942
"3365" 672.8 15.1979322299058 79.1605229147448
"3366" 673 13.0893258020652 75.5760556093535
"3367" 673.2 12.0870745863637 72.2676646999583
"3368" 673.4 12.2480499115 69.6546719327427
"3369" 673.6 11.224534365881 67.1114129830492
"3370" 673.8 10.3960352942334 63.1761773143992
"3371" 674 10.8031881803 59.2766862234492
"3372" 674.2 11.7071950993637 57.3937345710492
"3373" 674.4 12.1476388193657 57.3785433515865
"3374" 674.6 12.1646483486343 57.3443631077954
"3375" 674.8 12.1590657339 57.3506733066492
"3376" 675 12.045855991 57.4286192463879
"3377" 675.2 12.045855991 57.4286192463879
"3378" 675.4 12.045855991 57.4286192463879
"3379" 675.6 12.0284791662377 57.4333624857541
"3380" 675.8 12.0284791662377 57.4333624857541
"3381" 676 12.0295170883334 57.4000958941992
"3382" 676.2 12.00909346 57.4347753655653
"3383" 676.4 12.0097965685164 57.4020772899344
"3384" 676.6 11.874297513 57.6379272984201
"3385" 676.8 11.8354256564509 57.6148166215082
"3386" 677 11.8335475117064 57.6784795120492
"3387" 677.2 11.3169552627182 57.6042365371037
"3388" 677.4 10.969020187125 57.5823023644242
"3389" 677.6 10.6148292719918 57.4834187990656
"3390" 677.8 10.6210568045656 57.7587285222787
"3391" 678 10.6517002188175 57.5997202730492
"3392" 678.2 10.5899191416968 57.4959328773934
"3393" 678.4 10.5899191416968 57.4959328773934
"3394" 678.6 10.5899191416968 57.4959328773934
"3395" 678.8 10.5899191416968 57.4959328773934
"3396" 679 10.6562745749828 57.5736064670147
"3397" 679.2 10.6824731602931 57.5604451087733
"3398" 679.4 10.6562745749828 57.5736064670147
"3399" 679.6 10.6562745749828 57.5736064670147
"3400" 679.8 10.6682822599167 57.5145997108992
"3401" 680 10.6759235139655 57.5407030714112
"3402" 680.2 10.665599495178 57.2169113512865
"3403" 680.4 10.1874030680397 55.9942434780492
"3404" 680.6 9.68692691850002 54.2766862275492
"3405" 680.8 9.59974146246725 52.1399073530656
"3406" 681 10.1745334242015 51.3685171516611
"3407" 681.2 10.815053879894 50.3731470218674
"3408" 681.4 11.5483364048 48.3415717285992
"3409" 681.6 12.2725582655 46.0644232448717
"3410" 681.8 12.4362242227204 43.2435642285746
"3411" 682 12.8459247577632 40.3453885290492
"3412" 682.2 14.4912851364412 38.3864751943286
"3413" 682.4 16.3319830194552 37.1609291491835
"3414" 682.6 19.3162963389697 35.2042828196401
"3415" 682.8 21.17828140025 32.4816705292109
"3416" 683 23.0944382243824 29.1082982823139
"3417" 683.2 24.6624885700781 25.8534992279554
"3418" 683.4 25.2077173873572 22.7676895249242
"3419" 683.6 25.1163654154834 22.4764318006992
"3420" 683.8 25.2129691775 22.6219214172589
"3421" 684 25.4191773973621 22.8078786724112
"3422" 684.2 25.7320062677204 22.9369269053373
"3423" 684.4 26.1905801870556 23.2606920690492
"3424" 684.6 26.8942805562031 23.4918580085179
"3425" 684.8 28.4019272702344 23.3427644971898
"3426" 685 31.0017275093906 23.0982511386117
"3427" 685.2 33.956324467 22.4064572460492
"3428" 685.4 37.2892417864107 21.7180712051742
"3429" 685.6 39.6523359438899 21.4166784915238
"3430" 685.8 39.9603998825 21.6871383975492
"3431" 686 40.1674267737204 22.1153458476593
"3432" 686.2 40.1223563261102 22.1282841320322
"3433" 686.4 40.3065234999655 22.1169073647388
"3434" 686.6 40.3541471995339 21.9665555773712
"3435" 686.8 40.13426780155 21.3313936336992
"3436" 687 40.4749722164531 20.7783561023461
"3437" 687.2 40.7844461543 20.0576610060492
"3438" 687.4 41.2955200954311 19.0568915736181
"3439" 687.6 42.705806845 17.2414732561943
"3440" 687.8 44.1999124423361 15.0294080717705
"3441" 688 44.7103258964216 12.2133723868727
"3442" 688.2 45.128276094537 8.99820167321584
"3443" 688.4 46.2953132709737 7.1325855564176
"3444" 688.6 47.2884464851724 7.04057149923883
"3445" 688.8 47.484935875 7.62319662567418
"3446" 689 47.65295949425 8.37973970029918
"3447" 689.2 47.9530016714822 9.31349106267418
"3448" 689.4 48.5346028785526 11.1033904279439
"3449" 689.6 48.7114959135339 13.3690656115915
"3450" 689.8 49.0424417717 15.9734246350855
"3451" 690 49.2410454333246 18.7972433746281
"3452" 690.2 50.3153494297787 21.8245526038033
"3453" 690.4 51.6319536080834 25.0782129690492
"3454" 690.6 53.2717667269667 28.3797396838992
"3455" 690.8 55.6396821959333 29.8428440083992
"3456" 691 58.1315583396053 29.899426303786
"3457" 691.2 59.66007343335 29.4738872656992
"3458" 691.4 61.9652512294637 29.096255991431
"3459" 691.6 64.2214296670082 29.1265173081148
"3460" 691.8 66.0829341495678 28.862661148117
"3461" 692 68.5380982378651 27.9377791850492
"3462" 692.2 71.3666929577334 27.3173987178492
"3463" 692.4 74.2453352925556 27.4531069450492
"3464" 692.6 76.83062624575 27.1706339051742
"3465" 692.8 78.73002368075 25.9942435026492
"3466" 693 80.3943317610902 24.1897134077705
"3467" 693.2 80.7665998193889 21.4098499525492
"3468" 693.4 80.9278978555357 17.9217244252992
"3469" 693.6 81.8301116371607 16.3200341321742
"3470" 693.8 82.7124269694667 16.4013681924492
"3471" 694 84.2066196183333 16.9357193370492
"3472" 694.2 87.2313589745 17.7339627903879
"3473" 694.4 90.8418479912667 18.7359737884992
"3474" 694.6 94.0388556302213 18.6146915127049
"3475" 694.8 97.6520511582122 18.9713427450492
"3476" 695 99.8064533344855 20.0500018878753
"3477" 695.2 101.591010695951 22.5247240989788
"3478" 695.4 104.639531419091 25.0839959900946
"3479" 695.6 108.396646721552 26.2627352107733
"3480" 695.8 112.583239307694 26.5593568666611
"3481" 696 116.245875771906 25.9964561367883
"3482" 696.2 116.743873254864 25.991930294231
"3483" 696.4 116.745904695971 26.2344770004315
"3484" 696.6 116.652680593922 25.8952454111273
"3485" 696.8 116.674256090579 25.5810604180492
"3486" 697 116.890205876975 25.7639420408119
"3487" 697.2 117.043172244621 26.1422888414128
"3488" 697.4 116.969057110171 27.1330074879122
"3489" 697.6 117.827688827363 29.2662292784875
"3490" 697.8 119.392957101708 32.2400026154242
"3491" 698 121.24675954853 34.2954853780343
"3492" 698.2 123.276320381314 35.7052576713492
"3493" 698.4 124.184806500225 36.7443264676144
"3494" 698.6 123.728983501118 37.6736328060492
"3495" 698.8 123.495610974514 40.10885482319
"3496" 699 123.920542509268 43.658808152397
"3497" 699.2 124.420799005662 47.5818234313059
"3498" 699.4 125.782319028889 51.2020467050492
"3499" 699.6 127.427860489243 54.3148541664492
"3500" 699.8 129.095712332167 55.6583656157292
"3501" 700 130.2226881436 56.4249959313492
"3502" 700.2 130.577987193206 56.6004401546962
"3503" 700.4 130.399569529734 56.2387568366273
"3504" 700.6 130.386546608888 55.9372764050641
"3505" 700.8 130.376874523618 55.9156624273727
"3506" 701 130.310175540606 55.9132811834128
"3507" 701.2 129.869942905671 56.0215062915492
"3508" 701.4 129.488076121556 55.9297342855421
"3509" 701.6 129.191586678886 55.7815935327492
"3510" 701.8 128.702603211291 56.2562920137805
"3511" 702 127.6190525827 59.2473262704492
"3512" 702.2 126.896508047132 62.7409879718433
"3513" 702.4 126.287907428254 66.559571492397
"3514" 702.6 126.808875619381 71.0335507461089
"3515" 702.8 127.1047542003 74.8081013604492
"3516" 703 127.876281832801 78.3669298551862
"3517" 703.2 128.337664527027 79.8492052905492
"3518" 703.4 127.8937346733 80.8151477442492
"3519" 703.6 126.177797432022 81.7493048575274
"3520" 703.8 124.223194163295 84.5156279574327
"3521" 704 121.771635822807 88.0909355636892
"3522" 704.2 118.637433873162 90.7378194091337
"3523" 704.4 115.512791332204 92.038754791359
"3524" 704.6 111.852163069324 93.713147802755
"3525" 704.8 108.508354578361 95.8214274996742
"3526" 705 105.928339729153 98.6787218145492
"3527" 705.2 102.95493856674 101.388645476449
"3528" 705.4 100.321703346265 103.906232661931
"3529" 705.6 96.3618182284851 105.139737342273
"3530" 705.8 92.4731275854421 106.281885875136
"3531" 706 88.8891247503451 107.967149574556
"3532" 706.2 85.7081830632164 110.027512204392
"3533" 706.4 81.7822092513 110.873867625649
"3534" 706.6 77.0061766147425 111.34932092514
"3535" 706.8 72.848978936112 111.092796469213
"3536" 707 69.2674458795725 109.938263790049
"3537" 707.2 66.7972599359366 107.66610667619
"3538" 707.4 64.1702060187958 105.295393851556
"3539" 707.6 62.7080476702206 104.299137915314
"3540" 707.8 62.537660547375 104.271385083924
"3541" 708 62.6963959044429 104.369379752449
"3542" 708.2 62.9460309959 104.429357942149
"3543" 708.4 63.0131980936015 104.367957344788
"3544" 708.6 63.1251980375299 104.290927954795
"3545" 708.8 63.2555210485441 104.304750847505
"3546" 709 63.3096299334572 104.320306688149
"3547" 709.2 63.3463219180224 104.478919295646
"3548" 709.4 63.4206050796595 104.733041977745
"3549" 709.6 63.4994076814403 105.094163683885
"3550" 709.8 63.280570028 105.760310908307
"3551" 710 63.2148687867 106.287842967049
"3552" 710.2 63.3325170826739 106.846107580614
"3553" 710.4 62.2505593197 107.808688532449
"3554" 710.6 60.0472582951 109.294302154249
"3555" 710.8 57.6233137780507 111.393070736527
"3556" 711 54.9664513273056 113.436991522549
"3557" 711.2 52.6586676942164 114.989344261392
"3558" 711.4 49.702941912 115.856346359275
"3559" 711.6 46.5658726 115.382325182614
"3560" 711.8 43.8655285405278 114.051919427049
"3561" 712 40.8062438130136 112.317742503455
"3562" 712.2 38.1528963719869 109.906457174299
"3563" 712.4 36.1991132052463 106.928503434004
"3564" 712.6 33.4266421060942 104.710915636354
"3565" 712.8 30.7333844669179 103.436421860019
"3566" 713 28.9672719587 103.081736099449
"3567" 713.2 28.8589697780313 103.125684279096
"3568" 713.4 28.9111312606212 103.195261251049
"3569" 713.6 28.9043597902647 103.142873883932
"3570" 713.8 29.0437712262314 103.117406251303
"3571" 714 29.0437712262314 103.117406251303
"3572" 714.2 29.2416757493096 103.213436460049
"3573" 714.4 30.2867554635455 102.82514790414
"3574" 714.6 30.5079407059762 102.244091980049
"3575" 714.8 31.0349085813853 102.021023567951
"3576" 715 31.3283690779 100.063532931049
"3577" 715.2 30.7422145504181 97.0779626284426
"3578" 715.4 31.0411361139591 93.7429607540656
"3579" 715.6 31.7515937884167 90.5425895056992
"3580" 715.8 32.155864444664 89.3067199868361
"3581" 716 32.0307476538637 88.6729388017037
"3582" 716.2 32.9056216239243 87.0490664921401
"3583" 716.4 33.9098306777941 85.0411675673874
"3584" 716.6 35.0219665515 83.0288882004492
"3585" 716.8 36.5823945981 81.0160537083492
"3586" 717 38.6694971913824 78.8164257673727
"3587" 717.2 41.7069138227319 76.5993988987014
"3588" 717.4 43.8307220037836 73.5287085428551
"3589" 717.6 43.6757806553546 69.5889693517037
"3590" 717.8 44.1696239884546 66.4904266755492
"3591" 718 45.1596129545758 66.5598229280946
"3592" 718.2 45.1966142033096 67.5052091780492
"3593" 718.4 44.7468814187 67.8850244430492
"3594" 718.6 44.50288190205 67.7118007203492
"3595" 718.8 44.5610149750606 66.2938039600037
"3596" 719 45.3582335010574 63.4213489656393
"3597" 719.2 46.1319804713 59.2708142328492
"3598" 719.4 48.191760822123 55.6063070498853
"3599" 719.6 51.6324260950075 52.6388828792283
"3600" 719.8 55.2081780607 49.9460931600492
"3601" 720 57.9372916105896 47.4662726521835
"3602" 720.2 59.8369548194844 43.7864667705023
"3603" 720.4 60.889699740041 39.0689525396066
"3604" 720.6 62.2286192434017 34.2322612658852
"3605" 720.8 64.5082853861875 30.2368484610023
"3606" 721 66.8391407730173 25.6902161272733
"3607" 721.2 69.4982971820173 22.0905846482561
"3608" 721.4 72.3870359307105 21.0806235789965
"3609" 721.6 72.5242337853621 21.6365177889285
"3610" 721.8 71.619342965754 21.5582808260492
"3611" 722 70.3839425786526 21.4037402071509
"3612" 722.2 69.3149070848448 20.8994817274112
"3613" 722.4 68.1273158560893 21.3568389262992
"3614" 722.6 65.9287399334828 21.4588394526699
"3615" 722.8 62.5098245504828 21.2482577208078
"3616" 723 58.1312194640593 21.3002339321678
"3617" 723.2 53.9682124531334 20.6952613186992
"3618" 723.4 49.7075641015702 20.1498615602071
"3619" 723.6 46.4304428162586 19.2740539846009
"3620" 723.8 43.6730417123448 19.102956327463
"3621" 724 41.1110562857459 19.6783881705738
"3622" 724.2 36.848310239 19.9255412175492
"3623" 724.4 32.6247410335364 19.554271266431
"3624" 724.6 28.571444467161 19.2689232856254
"3625" 724.8 27.3133351153 18.2970424911492
"3626" 725 27.4399616109667 18.1316480892492
"3627" 725.2 28.0927007725 18.6820051437105
"3628" 725.4 28.4163423400536 19.6256502690492
"3629" 725.6 28.55223241 20.8612713325169
"3630" 725.8 27.3663976468175 23.1758744270492
"3631" 726 25.1628868888913 26.6215252810927
"3632" 726.2 22.2920189871364 30.0342620050037
"3633" 726.4 19.4844157772463 33.1276603818402
"3634" 726.6 16.5790261826429 36.5104194300492
"3635" 726.8 14.251607851 39.711308253775
"3636" 727 13.6844279817 43.2461518854492
"3637" 727.2 12.7650680558089 46.8676157351962
"3638" 727.4 11.5345226052728 49.8642411698674
"3639" 727.6 9.71367899504932 52.0430554369928
"3640" 727.8 8.83219807275002 54.3303598916273
"3641" 728 8.71245345184784 57.0563078648318
"3642" 728.2 7.72516120951494 61.0301327299298
"3643" 728.4 6.64789102250002 64.1136050258673
"3644" 728.6 6.7323086862778 64.3063723940492
"3645" 728.8 6.7684876850397 64.1003866920492
"3646" 729 6.72262141338527 63.9844824903935
"3647" 729.2 6.73168796816177 63.8242838847403
"3648" 729.4 7.13027767265875 63.0825749880492
"3649" 729.6 7.38896739877872 62.0135151537541
"3650" 729.8 7.26441674730331 61.450381629
"3651" 730 7.97746922700002 60.4645187461856
"3652" 730.2 9.16678423630003 59.9519651424492
"3653" 730.4 10.9474361253637 59.5276693368219
"3654" 730.6 13.8315822169627 58.2387461536611
"3655" 730.8 16.4586916867609 56.1878489652231
"3656" 731 18.7643457048732 53.8010111681238
"3657" 731.2 20.3753543027273 50.7606094319128
"3658" 731.4 21.8057053070574 47.234388648541
"3659" 731.6 23.3453212010909 44.1679654400946
"3660" 731.8 24.3057375216724 40.9508110081526
"3661" 732 25.6543204376476 36.9728444196885
"3662" 732.2 26.9281239863772 32.3234252304176
"3663" 732.4 27.6612247507632 28.4865429515229
"3664" 732.6 29.2151067970938 25.5314572434867
"3665" 732.8 30.9969407215 24.4626010513072
"3666" 733 34.103374591 23.0897864747427
"3667" 733.2 37.1219522423475 20.7956408416254
"3668" 733.4 39.4141064350932 19.8511460824051
"3669" 733.6 40.4993741973889 19.8619279860492
"3670" 733.8 41.6791110486833 19.4675259507492
"3671" 734 42.203385588 18.3557308273072
"3672" 734.2 42.5031829533772 16.9290232074176
"3673" 734.4 42.8081176624057 14.5136155414454
"3674" 734.6 43.7227960432193 11.1770478538913
"3675" 734.8 45.3497511722069 8.88316165303194
"3676" 735 46.1553576705 8.70920822948314
"3677" 735.2 45.7616643839727 8.9297050017219
"3678" 735.4 45.3955986965 8.91818026692417
"3679" 735.6 44.9275329000179 8.79549760617417
"3680" 735.8 44.3229977920294 8.32922331057859
"3681" 736 43.1095382122322 6.83257503417418
"3682" 736.2 42.2347146631604 5.50454166146427
"3683" 736.4 41.9344744816111 5.31570238304917
"3684" 736.6 41.870670433407 5.37290497881662
"3685" 736.8 41.9594160640909 5.23955927261736
"3686" 737 42.10087468425 5.29694463529918
"3687" 737.2 42.1428805890625 5.32630458829918
"3688" 737.4 41.8833795798509 6.1147738524176
"3689" 737.6 41.5139210293364 6.5632927899219
"3690" 737.8 40.4571653655 7.16173341481388
"3691" 738 38.821232736 7.85954762980724
"3692" 738.2 36.5535761542586 9.26484104203194
"3693" 738.4 33.7726193047807 10.7083187796808
"3694" 738.6 31.260405527 12.5443543238234
"3695" 738.8 29.957545446123 14.7165561135738
"3696" 739 29.078870254881 17.2507562930492
"3697" 739.2 29.3473565088509 20.3306570602597
"3698" 739.4 30.0136987906865 23.6744091145915
"3699" 739.6 31.297168058 26.4571836647911
"3700" 739.8 32.2439088707069 29.131911307394
"3701" 740 33.8923729807813 30.5409992241117
"3702" 740.2 36.2141046547712 30.8422186571678
"3703" 740.4 39.8530947058443 31.6230759345246
"3704" 740.6 43.5896142501066 32.7681141015246
"3705" 740.8 46.3096837120938 35.1927167775492
"3706" 741 47.3076587810667 37.4382638494992
"3707" 741.2 47.6290280942069 37.4696317533078
"3708" 741.4 48.6697980844524 37.3646542530492
"3709" 741.6 50.5174221246724 37.4827931115492
"3710" 741.8 52.4933470062369 38.0553121950492
"3711" 742 55.3379618217759 39.1148015334802
"3712" 742.2 58.4225429507 40.5450362094492
"3713" 742.4 61.8697057827334 41.1596378922492
"3714" 742.6 65.498576065 42.4323129301943
"3715" 742.8 69.315946711246 44.3318177030492
"3716" 743 72.1553061659918 46.0392941682295
"3717" 743.2 74.5469660989 48.2021119518492
"3718" 743.4 74.8056234965 49.1117022376943
"3719" 743.6 74.89324086205 49.0476785982492
"3720" 743.8 75.1678486607034 48.5417916792695
"3721" 744 74.971054886 48.1759721227266
"3722" 744.2 74.2913498387951 48.0540607790164
"3723" 744.4 73.1971493006482 47.5478199622158
"3724" 744.6 72.3870359307105 46.8071536235229
"3725" 744.8 71.7424946423305 45.7600605391
"3726" 745 69.4568940605893 45.3821933231742
"3727" 745.2 66.5802114215333 44.7474241488492
"3728" 745.4 64.1812520375 43.9651866053717
"3729" 745.6 61.1948488361558 43.7179326384098
"3730" 745.8 58.747428534664 42.8356901162951
"3731" 746 56.1407613287857 41.1087473070492
"3732" 746.2 53.1931250086053 39.4815878065755
"3733" 746.4 50.4216965245 37.5679369752492
"3734" 746.6 48.0425009285 35.2234973734363
"3735" 746.8 46.9400267747951 32.9808534330984
"3736" 747 45.9985820091984 30.0824538470492
"3737" 747.2 44.298849855 28.1131797235169
"3738" 747.4 41.78674357 27.1642882503078
"3739" 747.6 39.9482702036698 27.0802293868228
"3740" 747.8 36.6850287051141 26.1763782286281
"3741" 748 33.348911913839 24.4571753191509
"3742" 748.2 30.1811033103814 23.0469023225068
"3743" 748.4 27.9591302432 21.9929712412992
"3744" 748.6 27.8953877530085 22.1282841320322
"3745" 748.8 27.8277293058935 22.137404562
"3746" 749 27.9464675936334 22.0502231496492
"3747" 749.2 28.0899776220556 22.0914202900492
"3748" 749.4 28.7307215290902 22.1937179144754
"3749" 749.6 29.741943973569 22.1629721185837
"3750" 749.8 30.1443714233361 22.0498060137049
"3751" 750 30.3070520549562 22.1252198015229
"3752" 750.2 30.7049466601719 22.5972969405492
"3753" 750.4 31.6174300013413 22.5700341270492
"3754" 750.6 32.8654199253 20.5450362258492
"3755" 750.8 33.5047677700873 18.1292247280492
"3756" 751 33.1987537388929 15.7747778621742
"3757" 751.2 32.155864444664 14.2535352154426
"3758" 751.4 32.3814514435862 14.1148015539802
"3759" 751.6 32.6090168149256 14.5536068383258
"3760" 751.8 32.6628523197322 14.8137636862992
"3761" 752 32.9497165207204 15.9308459174221
"3762" 752.2 33.7298449957182 17.111523176831
"3763" 752.4 35.5453902441141 18.1544149299965
"3764" 752.6 38.6801020025848 19.1136638731509
"3765" 752.8 42.4531423310932 19.3918369871678
"3766" 753 45.5501259454492 19.4435901246593
"3767" 753.2 48.9595589745364 19.5334523906674
"3768" 753.4 52.0525344686905 18.4987873110492
"3769" 753.6 55.4141153367034 17.0435383734899
"3770" 753.8 57.1659271765157 15.1962950382211
"3771" 754 57.5143770850574 14.6227005261148
"3772" 754.2 57.7323407251394 14.7603553877213
"3773" 754.4 57.4396466941722 15.7677386931148
"3774" 754.6 57.9578203528104 16.9576549341181
"3775" 754.8 58.9826216815334 18.2970424911492
"3776" 755 61.7549249915 19.9070728600169
"3777" 755.2 65.1671388714531 21.8935755670804
"3778" 755.4 68.3944042484322 24.2048787738797
"3779" 755.6 71.9337422336406 26.2113236551429
"3780" 755.8 74.7320984345 28.7287916412589
"3781" 756 76.937655783754 31.5001201490492
"3782" 756.2 80.1606988455 33.8260583201621
"3783" 756.4 82.2197896029921 34.8140665900492
"3784" 756.6 82.7545666065492 36.5598798348688
"3785" 756.8 82.6681076959834 38.2079839506492
"3786" 757 82.5984631233667 39.9255412011492
"3787" 757.2 83.0416558582 43.1698160076492
"3788" 757.4 82.60479444815 46.9166353429992
"3789" 757.6 81.9454321957143 50.4326295240492
"3790" 757.8 82.5653454245 53.8509669090492
"3791" 758 84.5231858575 57.8473245695709
"3792" 758.2 86.7431066096563 61.7552167557679
"3793" 758.4 88.7135488141 64.6613016036492
"3794" 758.6 90.4407451902043 66.2888354489647
"3795" 758.8 90.7733905420469 67.7845583538773
"3796" 759 90.3085636185328 68.7085470591639
"3797" 759.2 89.5609722851 70.2690526266492
"3798" 759.4 89.3268232415 71.0582671051943
"3799" 759.6 89.283933622 71.390697540775
"3800" 759.8 89.0932512011061 71.4349096694128
"3801" 760 87.9035627418189 71.9418040358318
"3802" 760.2 85.4927290258135 73.3635040311984
"3803" 760.4 82.6755901707273 75.0955619911855
"3804" 760.6 79.2633160375 76.4052828036492
"3805" 760.8 75.8147364055152 78.0449027243674
"3806" 761 73.3313517405 80.6155000638492
"3807" 761.2 70.8890736443906 83.4930507074085
"3808" 761.4 68.2631926639394 86.5575097032764
"3809" 761.6 65.9896714917425 89.6282938784128
"3810" 761.8 63.2994840838044 92.4529225055709
"3811" 762 59.9841049659179 94.2248461583328
"3812" 762.2 56.258926607 94.9501656327589
"3813" 762.4 52.7360392453 94.2209022840492
"3814" 762.6 49.7008995491667 92.7573901824242
"3815" 762.8 48.8031743933209 92.6297681147506
"3816" 763 48.6988985834566 92.386543481397
"3817" 763.2 49.1138130692576 92.0166815701855
"3818" 763.4 49.0562555712273 91.9993325070492
"3819" 763.6 49.0638099928438 92.1106556621742
"3820" 763.8 49.0620113210303 92.1092099069128
"3821" 764 48.9510332701406 92.3492052802992
"3822" 764.2 47.5988997211 92.6883127374492
"3823" 764.4 45.1122987400932 92.9589219313712
"3824" 764.6 42.345051300894 94.2951918620946
"3825" 764.8 39.2941497053 95.4598923006492
"3826" 765 36.8278551897 96.3876668154492
"3827" 765.2 33.3232520581618 96.4017423223286
"3828" 765.4 29.7592688445 96.2675751367266
"3829" 765.6 27.3776224131 96.9748658754492
"3830" 765.8 27.0503416243 96.9337619412492
"3831" 766 27.0287269917064 96.7854708770492
"3832" 766.2 26.7322601962963 96.5512126277158
"3833" 766.4 26.0608501008089 95.2959946806668
"3834" 766.6 24.5737984090507 92.9839546989622
"3835" 766.8 24.3813561656364 90.2123790040037
"3836" 767 23.5992346883033 86.7475909687869
"3837" 767.2 22.9534874645 83.3048717586492
"3838" 767.4 21.6259965099286 79.5820297182492
"3839" 767.6 20.3005295552879 76.4950530841856
"3840" 767.8 17.8968597121717 73.010308178691
"3841" 768 15.4332729612888 70.2776538523168
"3842" 768.2 13.0949886018715 67.6790853441492
"3843" 768.4 11.0194272729 64.5203738292492
"3844" 768.6 10.8977927833125 61.1469152295492
"3845" 768.8 11.1292818457031 60.7652358405492
"3846" 769 11.3174865627 60.9795634974492
"3847" 769.2 11.3291751623 61.3083949710492
"3848" 769.4 11.1713790677 61.4786826984492
"3849" 769.6 10.6397394022869 61.6005505689344
"3850" 769.8 9.83082066357578 61.0948680401401
"3851" 770 8.62326435490002 60.3512605032492
"3852" 770.2 7.98305569004413 60.5182668241374
"3853" 770.4 8.44523128188808 60.8763216328701
"3854" 770.6 8.95469544355799 61.0667072420057
"3855" 770.8 10.0055355205 61.3931599966459
"3856" 771 10.6023742068443 61.3878112373607
"3857" 771.2 11.3233308625 60.7270679016492
"3858" 771.4 12.1393841948677 58.9017423530786
"3859" 771.6 12.7318071143 56.2349950926492
"3860" 771.8 13.1295847694375 53.5610373731742
"3861" 772 13.1295847694375 50.8892816501742
"3862" 772.2 13.0045411049667 47.8263045534492
"3863" 772.4 13.0078088855 46.7169718776782
"3864" 772.6 12.9918784554 46.9102740198492
"3865" 772.8 13.2117103552541 47.9164059174098
"3866" 773 13.4975930224688 49.0763045524242
"3867" 773.2 13.3952742915953 50.1357677770492
"3868" 773.4 13.96057114725 51.4564996310492
"3869" 773.6 15.9124146308284 53.8636749484074
"3870" 773.8 18.038519882697 55.6241301311401
"3871" 774 21.3229278203 57.2273615040492
"3872" 774.2 23.26761857875 58.3081747738617
"3873" 774.4 23.45755832225 59.3784673938492
"3874" 774.6 23.9236412313 60.7916597982492
"3875" 774.8 24.6398644067899 63.1023306500057
"3876" 775 25.4239017324181 66.3621573726885
"3877" 775.2 26.2448486851984 69.3227300780492
"3878" 775.4 27.6540395302031 72.066523999221
"3879" 775.6 28.32001575585 74.9700704344992
"3880" 775.8 29.203235563125 78.4954362076898
"3881" 776 30.1783972172536 80.8199985190926
"3882" 776.2 30.5965792529429 80.7815935122492
"3883" 776.4 30.6633973412813 80.5350354426586
"3884" 776.6 30.684459208 80.507910042533
"3885" 776.8 31.05514806225 80.2368484200023
"3886" 777 33.5090470065 80.9265261465976
"3887" 777.2 36.1334461134637 80.9838340196673
"3888" 777.4 39.0428448139 80.0106850320492
"3889" 777.6 40.6278358596595 77.9933584063535
"3890" 777.8 41.2889704491035 74.5978233522388
"3891" 778 41.88171344175 70.6232988095648
"3892" 778.2 43.9725580785318 67.1659386100492
"3893" 778.4 47.2214710695 63.6462996155814
"3894" 778.6 50.1992360805 61.4300967117105
"3895" 778.8 54.7900787083413 59.5323508300492
"3896" 779 58.4507903997334 58.9967880048492
"3897" 779.2 62.6253869543305 59.5910865337102
"3898" 779.4 66.4446587958443 60.5806531852131
"3899" 779.6 70.2943664760088 60.641357442365
"3900" 779.8 70.9720749769754 60.1864597178852
"3901" 780 70.9614881716 60.2944979274492
"3902" 780.2 70.7702607010254 60.5355812929305
"3903" 780.4 70.1328357991102 61.0466435256594
"3904" 780.6 69.579217006 61.6086241678556
"3905" 780.8 68.929745625 61.9348984842589
"3906" 781 68.476341076 63.4985527553234
"3907" 781.2 68.4265974252966 66.9594394840661
"3908" 781.4 68.6454104242969 70.3668579700804
"3909" 781.6 69.4382939705 73.7669595432588
"3910" 781.8 70.5761818347857 77.3682892620492
"3911" 782 72.545470517394 81.1619510678673
"3912" 782.2 73.8582110060523 84.7740087501089
"3913" 782.4 75.8320036549243 88.7030105111401
"3914" 782.6 77.6127310719265 92.2650112974315
"3915" 782.8 79.8950766144718 95.2050809902464
"3916" 783 82.4366836005448 98.4802865103178
"3917" 783.2 83.6874509861 101.921179100149
"3918" 783.4 84.8705042456143 105.427176916249
"3919" 783.6 86.450110791558 108.190282820136
"3920" 783.8 87.9934363063108 109.078625526536
"3921" 784 87.9956053935986 109.14444233781
"3922" 784.2 88.0498282592015 109.264153426392
"3923" 784.4 87.8097189950303 109.169121991004
"3924" 784.6 87.5678915965896 109.00780159796
"3925" 784.8 86.944917587125 109.071533510862
"3926" 785 86.3189797960455 109.134423864731
"3927" 785.2 85.9774120186719 109.119243434487
"3928" 785.4 85.889526593 109.035366310694
"3929" 785.6 85.7399873392969 109.02978732769
"3930" 785.8 85.7472419822778 109.065853758049
"3931" 786 85.7472419822778 109.065853758049
"3932" 786.2 85.7376490659394 109.05924459114
"3933" 786.4 85.4393657967353 108.95787163399
"3934" 786.6 84.7821945986364 108.729612391549
"3935" 786.8 83.4515855135746 109.286940255586
"3936" 787 81.2596757191819 110.487650789367
"3937" 787.2 79.2379060383696 112.449603537962
"3938" 787.4 78.0360130795 114.919669149049
"3939" 787.6 76.9088367283677 117.023655192711
"3940" 787.8 76.3323596583493 118.166156006803
"3941" 788 76.3263496027958 117.928444050852
"3942" 788.2 76.5570563166791 116.82938071881
"3943" 788.4 77.115535861 115.628921727949
"3944" 788.6 77.9961655808637 115.079369499458
"3945" 788.8 78.635053809 114.274223730678
"3946" 789 79.2410520382619 112.355566587049
"3947" 789.2 79.6582775885 109.349328388743
"3948" 789.4 79.5223842525149 106.808872580736
"3949" 789.6 80.2375031943028 105.918982712458
"3950" 789.8 81.4081740641 105.061855215349
"3951" 790 83.193607653 103.359595432424
"3952" 790.2 85.2035670282463 101.055198209243
"3953" 790.4 86.7115057192324 99.8121124884576
"3954" 790.6 89.0184264536667 98.9273917195037
"3955" 790.8 92.4085630876515 97.7129572999583
"3956" 791 95.349751237 97.3428439530492
"3957" 791.2 97.4164090431418 98.4916799249149
"3958" 791.4 98.907577775694 99.3120057758999
"3959" 791.6 99.0988695587001 99.3471500778492
"3960" 791.8 99.0988695587001 99.3471500778492
"3961" 792 98.7567953860313 99.2850354272835
"3962" 792.2 98.4718857707813 99.1717243586742
"3963" 792.4 98.1404043915001 99.0359345760492
"3964" 792.6 98.1404043915001 99.0359345760492
"3965" 792.8 98.1404043915001 99.0359345760492
"3966" 793 97.9513501479697 99.019920056231
"3967" 793.2 97.7180624137657 99.0643770305179
"3968" 793.4 97.4111561002794 99.0510463165639
"3969" 793.6 97.3576856682857 99.0422259945492
"3970" 793.8 97.3251245694 99.0258683064492
"3971" 794 97.1798055910397 99.0513135990492
"3972" 794.2 97.1929693112465 98.9304868575281
"3973" 794.4 97.0103672801714 99.0422259945492
"3974" 794.6 96.8204275366714 98.9059119270492
"3975" 794.8 96.5205738349926 98.1384840724074
"3976" 795 96.6569835893235 96.575743220255
"3977" 795.2 96.7728382383001 94.5908376918492
"3978" 795.4 96.9786284312576 92.3347477276856
"3979" 795.6 96.1746324087715 89.6965335267492
"3980" 795.8 94.7358880080073 86.62816313431
"3981" 796 93.854741643 83.6475308230169
"3982" 796.2 92.8861210345441 80.2308846795492
"3983" 796.4 92.144894930008 76.7987993800492
"3984" 796.6 91.1389332311 73.4105675976492
"3985" 796.8 91.1227871147034 69.5923803539475
"3986" 797 91.5358817841826 66.4995142800492
"3987" 797.2 91.5026666017034 63.8865969455068
"3988" 797.4 91.4975358141406 60.7533083596429
"3989" 797.6 92.9655822178433 57.2873960348104
"3990" 797.8 94.958360250394 54.2882522696401
"3991" 798 96.9530661306618 51.6891244874168
"3992" 798.2 98.572971126697 48.7249860239128
"3993" 798.4 101.008838300691 46.9798743790198
"3994" 798.6 102.785750448948 46.7257007033775
"3995" 798.8 103.352734757903 46.4864389968402
"3996" 799 103.511224590516 46.3806938676117
"3997" 799.2 103.511224590516 46.3806938676117
"3998" 799.4 103.233668053022 46.5889797282134
"3999" 799.6 103.1255921209 46.6108024992492
"4000" 799.8 102.994047471303 46.758853672082
"4001" 800 102.196923301861 46.8839944553607
"4002" 800.2 101.309110689313 47.0844152410804
"4003" 800.4 100.742888802439 47.3370609730037
"4004" 800.6 100.604750807167 47.3125519790492
"4005" 800.8 100.359057606619 47.3979121646014
"4006" 801 99.8803727657794 46.9798743790198
"4007" 801.2 99.24351597875 45.6159318565639
"4008" 801.4 98.2483968878044 43.7307187619187
"4009" 801.6 97.1197694264276 41.8499797436579
"4010" 801.8 95.9838577653 39.0124466628492
"4011" 802 95.0896798959 36.4816187142492
"4012" 802.2 94.5286271151001 35.3248365660492
"4013" 802.4 94.4227318918582 35.3949498866462
"4014" 802.6 94.5031626659715 35.4598923498492
"4015" 802.8 94.6396688113 35.5538441994492
"4016" 803 94.6268462430821 35.5373675691089
"4017" 803.2 94.7027689857031 35.6817434947054
"4018" 803.4 94.7265114536407 35.6638522733461
"4019" 803.6 94.7273333083001 35.6360520678492
"4020" 803.8 94.7507105075 35.6184360960492
"4021" 804 94.7799320065 35.7714929002131
"4022" 804.2 94.9043752867241 35.8705267269802
"4023" 804.4 94.9192211517334 36.1978058352492
"4024" 804.6 94.9344592554492 36.1921992453543
"4025" 804.8 94.9107101905492 36.2282567591803
"4026" 805 95.017356685875 36.4689572345179
"4027" 805.2 95.0617780775 36.8918056705169
"4028" 805.4 94.8462601708968 37.3949462680492
"4029" 805.6 94.9480753859918 37.8300587851475
"4030" 805.8 94.9085066021001 38.0964161292492
"4031" 806 94.8764093365318 38.3097651210492
"4032" 806.2 94.871838334 38.3261814388556
"4033" 806.4 94.871838334 38.3261814388556
"4034" 806.6 94.871838334 38.3261814388556
"4035" 806.8 94.871838334 38.3261814388556
"4036" 807 94.871838334 38.3261814388556
"4037" 807.2 94.9107101905492 38.3243648790984
"4038" 807.4 94.871838334 38.3261814388556
"4039" 807.6 94.8522900040238 38.3339987330492
"4040" 807.8 94.8342005046429 38.3824659570492
"4041" 808 94.8342005046429 38.3824659570492
"4042" 808.2 94.8412028915 38.4000548689847
"4043" 808.4 94.8507569956017 38.4758064371678
"4044" 808.6 94.5447685145477 38.4672835990492
"4045" 808.8 94.5799954343947 38.5976986952071
"4046" 809 94.3378904216273 38.7353954699946
"4047" 809.2 94.369417077 38.9233249990653
"4048" 809.4 94.3518138544841 38.9095470180492
"4049" 809.6 94.2975453563413 38.8489629880492
"4050" 809.8 94.2516620948906 38.8663808966742
"4051" 810 94.2516620948906 38.8663808966742
"4052" 810.2 94.308146192 38.7694220196298
"4053" 810.4 94.4901934147204 38.7410412668119
"4054" 810.6 94.4982972144138 38.7265414653595
"4055" 810.8 94.4622146173727 38.5688444638855
"4056" 811 94.6315415818906 38.3773541795179
"4057" 811.2 94.6491538224508 38.261794487459
"4058" 811.4 94.578480763394 37.951217816231
"4059" 811.6 94.5439462645758 37.8818215636855
"4060" 811.8 94.6098367138134 37.884410976094
"4061" 812 94.8289487145 37.9137214539685
"4062" 812.2 95.1991093714656 38.0882155906526
"4063" 812.4 95.1475573165 38.5047088950008
"4064" 812.6 95.17880546785 38.4878821692492
"4065" 812.8 95.1420046425469 38.2819343322679
"4066" 813 95.1218235448 38.0871188107992
"4067" 813.2 95.078853570041 38.1116255475246
"4068" 813.4 95.1182621746094 38.2461518895492
"4069" 813.6 95.078853570041 38.1116255475246
"4070" 813.8 95.0753938297222 38.1643634490492
"4071" 814 95.0352608420246 38.1616818608361
"4072" 814.2 95.0395163226167 38.1380093959992
"4073" 814.4 95.0617780775 38.1722784594201
"4074" 814.6 95.0601709723197 38.1429107433443
"4075" 814.8 95.0127613695 38.0306877183395
"4076" 815 95.0632319629068 38.1458801856593
"4077" 815.2 95.0395163226167 38.1380093959992
"4078" 815.4 95.0585102969667 38.1698160117492
"4079" 815.6 95.0995131622302 38.2734147030492
"4080" 815.8 95.0585102969667 38.1698160117492
"4081" 816 94.9759988385 38.067624433404
"4082" 816.2 94.9547971671826 38.0613705980492
"4083" 816.4 94.9986504990152 38.1651895949128
"4084" 816.6 95.0767128557188 38.2640431109086
"4085" 816.8 94.995386043903 38.1863364629148
"4086" 817 94.9866311391324 38.2012484320198
"4087" 817.2 94.9897162008134 38.2319101213029
"4088" 817.4 94.9986504990152 38.2172367843219
"4089" 817.6 94.9727066715448 38.2034265848104
"4090" 817.8 94.8851294029 38.1551360352492
"4091" 818 94.9727066715448 38.2034265848104
"4092" 818.2 94.9727066715448 38.2034265848104
"4093" 818.4 94.7672693569334 38.0934801339492
"4094" 818.6 93.9383528353001 37.6207848906492
"4095" 818.8 92.7618222318125 36.8804553257836
"4096" 819 91.6350280567459 36.6349643048361
"4097" 819.2 90.9408468878788 36.4591983865037
"4098" 819.4 90.264267782 36.1469152500492
"4099" 819.6 89.3880941265 36.0607295815653
"4100" 819.8 88.2846155320574 35.9654611142951
"4101" 820 86.8326119451349 35.1896875760492
"4102" 820.2 85.1716008439311 34.0213558940664
"4103" 820.4 83.5705649901001 32.9525523636492
"4104" 820.6 81.8106088956407 31.6860373911117
"4105" 820.8 80.2528164519138 30.382240340325
"4106" 821 78.8249935525 28.431985960918
"4107" 821.2 78.4315469409643 26.3527495001742
"4108" 821.4 77.8818444813276 23.9660781976526
"4109" 821.6 78.0652345785 21.6986154700855
"4110" 821.8 78.3276967695182 19.9012525291583
"4111" 822 78.6983670568333 19.3931989118387
"4112" 822.2 79.0280325886552 19.4385709626181
"4113" 822.4 79.0503457905509 19.4888741199644
"4114" 822.6 78.9649491529737 19.6074750600492
"4115" 822.8 78.6523210584091 19.8734940281401
"4116" 823 77.875294835 20.1799941435492
"4117" 823.2 77.3179306696476 20.2978350478033
"4118" 823.4 76.3619039755 20.5226847777589
"4119" 823.6 74.6656351016187 20.1551957651678
"4120" 823.8 72.0805757751066 19.1590539199672
"4121" 824 69.65090394145 17.4064572501492
"4122" 824.2 67.4350475778729 15.3809688315746
"4123" 824.4 66.131778969638 13.1276996858768
"4124" 824.6 65.3050203348443 11.4316105525082
"4125" 824.8 64.6863538957188 11.0872778660179
"4126" 825 63.5158502264 11.5095106900992
"4127" 825.2 61.5887666592966 11.6547429321848
"4128" 825.4 60.1454022262242 12.7065362221526
"4129" 825.6 58.4868302485 14.1915423966492
"4130" 825.8 56.1630025165492 15.8678513197377
"4131" 826 53.1198149321667 17.5249787446281
"4132" 826.2 50.1159530627408 17.6566692940492
"4133" 826.4 46.59601787542 17.4446251890492
"4134" 826.6 43.8825193838729 15.7497099362017
"4135" 826.8 43.3740971406786 14.2139817892992
"4136" 827 43.5708204464464 14.3843743736742
"4137" 827.2 43.6533927733621 15.2137749671354
"4138" 827.4 43.7086762288051 15.9179076330492
"4139" 827.6 43.2735132863621 16.7799765978595
"4140" 827.8 42.1572817581394 17.7574771472459
"4141" 828 40.4387841 19.0698406518879
"4142" 828.2 37.9366951184207 20.7706884360492
"4143" 828.4 35.162971880008 22.2125883500492
"4144" 828.6 32.0491660532334 23.4624368889492
"4145" 828.8 28.8589697780313 23.8854648784242
"4146" 829 25.8733544348906 23.8854648784242
"4147" 829.2 23.6285040914 23.8059483390492
"4148" 829.4 23.3384691179921 24.4057302360492
"4149" 829.6 23.8345599343485 25.164958284731
"4150" 829.8 24.6161907576 25.5934801441992
"4151" 830 24.7301546037 27.4827931197492
"4152" 830.2 23.7549230026476 30.3904392192295
"4153" 830.4 22.743752512 33.4690034078718
"4154" 830.6 20.917880139 36.0791979390976
"4155" 830.8 17.9462422165 37.9629704073879
"4156" 831 14.5879950540574 39.119008852918
"4157" 831.2 12.7369738141232 40.8708891370927
"4158" 831.4 13.0672104892627 41.4257352741848
"4159" 831.6 13.9171103584831 41.4516118429305
"4160" 831.8 15.2872714768485 42.2537854740492
"4161" 832 16.7961001752143 44.4045185390492
"4162" 832.2 17.9908550796406 47.7941003550023
"4163" 832.4 18.4765522901207 51.2495738320319
"4164" 832.6 18.281700311875 54.7418579828929
"4165" 832.8 17.2669837591 57.5972969118492
"4166" 833 15.5175014689697 60.5801791670946
"4167" 833.2 13.1682105754851 63.6164378434522
"4168" 833.4 10.4639531419091 66.2301907285037
"4169" 833.6 9.45019042660146 67.3505881971361
"4170" 833.8 9.64782167719119 67.2144949282109
"4171" 834 9.6507479197381 66.9599529080492
"4172" 834.2 9.62936942046973 66.8836721066401
"4173" 834.4 10.1795831282031 66.389043087846
"4174" 834.6 11.2264385237105 66.413421184786
"4175" 834.8 12.0455816437538 66.6072091751686
"4176" 835 13.8435792762536 67.0629457590492
"4177" 835.2 16.4819543620211 69.2132521759506
"4178" 835.4 18.1972826480972 70.7896209044242
"4179" 835.6 18.8615921045303 71.1688907013219
"4180" 835.8 18.9510847305 70.7689295038556
"4181" 836 19.9887435151102 70.6791962412695
"4182" 836.2 22.4587372572931 70.7481260666354
"4183" 836.4 25.2975995874063 71.7862281979242
"4184" 836.6 27.2800956601875 73.8258274328929
"4185" 836.8 28.490961525 76.6705316290335
"4186" 837 28.6612523295173 79.9018507235147
"4187" 837.2 29.0210918538732 82.1478266854969
"4188" 837.4 29.9546148425589 83.3067715203139
"4189" 837.6 31.0886668405147 84.8727796016521
"4190" 837.8 32.4618892875469 85.5743961255492
"4191" 838 33.8725875908333 85.4199068490492
"4192" 838.2 34.9377398779118 84.1094208236521
"4193" 838.4 35.6280912807576 82.1508476666401
"4194" 838.6 36.4521502025572 80.0673077985492
"4195" 838.8 38.3536535792761 78.006320479482
"4196" 839 41.3838410837879 77.0213079993219
"4197" 839.2 45.7754781835 76.0521534379112
"4198" 839.4 48.4346345925 77.5427712684492
"4199" 839.6 48.4101262385 79.6275850001621
"4200" 839.8 48.4025321006409 81.9215630998379
"4201" 840 49.9262202252794 84.2721958571962
"4202" 840.2 51.6726549816905 84.3657447270492
"4203" 840.4 51.22674882195 83.6341925647992
"4204" 840.6 49.972533806 83.3951299367427
"4205" 840.8 48.789603949205 83.7942684834098
"4206" 841 48.011865486 83.6229063463072
"4207" 841.2 46.982514618 82.2931846039846
"4208" 841.4 45.4934464431515 80.0111298798219
"4209" 841.6 43.4853475618714 78.5078748663492
"4210" 841.8 41.9766833135 79.0040580720492
"4211" 842 39.5103887979 80.1046368816492
"4212" 842.2 36.8290409896595 82.0977947344405
"4213" 842.4 35.2597232933637 84.8804336000946
"4214" 842.6 33.7580207614206 88.3097650800492
"4215" 842.8 32.5020419906765 91.0470050119462
"4216" 843 29.6034657369286 92.2295518210492
"4217" 843.2 26.8237126653889 91.8660476410492
"4218" 843.4 25.9735911217113 90.6518071524576
"4219" 843.6 26.0913894321167 90.7397905233492
"4220" 843.8 26.1985853103448 91.4377812220836
"4221" 844 26.3957800467 91.9836738654492
"4222" 844.2 25.6418653725 93.1364190201117
"4223" 844.4 23.5199670951143 95.7815934999492
"4224" 844.6 21.3781433691567 99.010080289079
"4225" 844.8 18.6375120916507 101.414090769049
"4226" 845 18.2264096331164 101.963081671035
"4227" 845.2 18.2869764158611 101.917695518424
"4228" 845.4 18.3331980592324 101.806521690134
"4229" 845.6 18.4137474623219 101.759170764583
"4230" 845.8 17.9548922237941 101.430929565623
"4231" 846 17.0973296649058 100.722642600571
"4232" 846.2 14.9016362400455 99.4767787188219
"4233" 846.4 13.2214577975435 98.3274661449622
"4234" 846.6 12.8525893101667 98.320174509731
"4235" 846.8 12.2321194814 98.2188890268492
"4236" 847 11.4940679066572 98.1152903355492
"4237" 847.2 10.8200157331724 98.5712373889112
"4238" 847.4 10.7676185625518 98.8213031954974
"4239" 847.6 10.7858640058929 98.7014408257992
"4240" 847.8 10.8143112025 98.4037484912911
"4241" 848 11.3057979631 98.2901917698492
"4242" 848.2 12.0967874141563 97.7762090926429
"4243" 848.4 13.1763913490857 96.3922805223492
"4244" 848.6 14.3826594661389 94.1939889937992
"4245" 848.8 16.032519475993 91.6463238702745
"4246" 849 17.1217111640714 88.6278312375492
"4247" 849.2 18.1709021281667 84.7777161310492
"4248" 849.4 18.6853222668125 81.0658083429867
"4249" 849.6 18.9843163969407 77.3230052667441
"4250" 849.8 19.8443199709 73.7452710618492
"4251" 850 21.490718514558 69.8066120915709
"4252" 850.2 23.5554503439 66.1351712442492
"4253" 850.4 24.2972125851826 63.1916262420492
"4254" 850.6 23.6303723511722 61.8946314096394
"4255" 850.8 21.8714197179478 59.4179645644522
"4256" 851 20.0488704639 55.9472675532492
"4257" 851.2 18.0131379696312 52.0835940005902
"4258" 851.4 16.4238521957656 47.7165717291117
"4259" 851.6 15.5307396935167 43.0934801298492
"4260" 851.8 14.9666079242627 38.9933378120831
"4261" 852 15.8955822841563 37.8585087600961
"4262" 852.2 18.0332646328768 37.712353903484
"4263" 852.4 21.81243506 35.5928645240814
"4264" 852.6 26.1483713551667 34.0204157970492
"4265" 852.8 30.3994037096905 32.4209974050492
"4266" 853 33.6602446981 30.9325875972492
"4267" 853.2 34.9235875048667 30.6189254326992
"4268" 853.4 35.0293957461611 31.2433054727271
"4269" 853.6 35.6925751895678 32.2266150850661
"4270" 853.8 37.8555664545303 34.7474241570492
"4271" 854 39.005045391 36.042261224033
"4272" 854.2 40.475546631 38.3446497963879
"4273" 854.4 42.3129700724836 41.6405956359836
"4274" 854.6 44.7001270203 45.5421002100492
"4275" 854.8 47.0376584145 48.372967936404
"4276" 855 48.0605108553031 51.0150623579128
"4277" 855.2 49.0307531721 53.8509669090492
"4278" 855.4 51.1171682007 57.0394578048492
"4279" 855.6 53.2406856780303 60.2447639464583
"4280" 855.8 55.045763084 64.3788777976943
"4281" 856 57.7060683220938 67.8322682775023
"4282" 856.2 59.2280358898016 71.2917110530492
"4283" 856.4 59.8310192025 74.4792698868492
"4284" 856.6 61.3208590655781 78.1018293377835
"4285" 856.8 63.7992987667 81.7076903154492
"4286" 857 66.4467665761 84.4088059914492
"4287" 857.2 67.8430229283182 88.1651895539128
"4288" 857.4 68.4947223415 92.3215027440008
"4289" 857.6 69.1736803359063 96.5536422997523
"4290" 857.8 70.2064776911875 100.656695731502
"4291" 858 71.1264983237656 104.121628934768
"4292" 858.2 73.0037416953733 106.612456531908
"4293" 858.4 73.322496740803 108.220706539549
"4294" 858.6 73.0555738436875 109.190808319924
"4295" 858.8 72.4634296060224 109.252760011795
"4296" 859 72.4861089783806 109.269850133691
"4297" 859.2 72.4015767723182 108.330583939413
"4298" 859.4 71.9077849832463 107.230428920825
"4299" 859.6 72.1975575793 106.205635098649
"4300" 859.8 72.46201214525 105.214045862476
"4301" 860 71.5849374473236 103.367391171579
"4302" 860.2 69.7443126646233 101.03763986483
"4303" 860.4 68.2107137686765 97.9902021324315
"4304" 860.6 67.0954838539 94.7728694004492
"4305" 860.8 65.9803183983125 90.864233907471
"4306" 861 65.4461128697188 87.3396632996742
"4307" 861.2 64.9804966929445 83.7053788000492
"4308" 861.4 63.856516347 80.243196917904
"4309" 861.6 62.1229587740667 76.6749050386992
"4310" 861.8 61.0702981846804 72.994618886459
"4311" 862 61.1123076417034 69.1912935383882
"4312" 862.2 60.1867793569921 65.7725059200492
"4313" 862.4 58.7719612387425 62.4885761120946
"4314" 862.6 57.5035036154841 58.9689193510492
"4315" 862.8 57.6361599442778 56.2062875830492
"4316" 863 57.1522138545173 52.4209347155147
"4317" 863.2 56.6939498905 49.136326714404
"4318" 863.4 55.6342553461191 48.0880275630492
"4319" 863.6 54.8054004154673 46.377174283082
"4320" 863.8 54.9125795287105 44.0483482153123
"4321" 864 55.86127856335 42.7690526491992
"4322" 864.2 56.8764009702778 42.3264863100492
"4323" 864.4 56.9225668801563 42.4505889090023
"4324" 864.6 57.0432881979 42.5180250510492
"4325" 864.8 57.0056655179375 42.5221537944398
"4326" 865 56.779923640246 42.3446615190492
"4327" 865.2 56.4627544177667 42.1583656267992
"4328" 865.4 55.7628552417182 41.5737021991037
"4329" 865.6 55.0100031674818 40.0747431441219
"4330" 865.8 53.50602574395 38.5451340775992
"4331" 866 51.5234907490902 37.9239143726066
"4332" 866.2 49.0944252804474 38.0352238061544
"4333" 866.4 46.4339359609667 37.6291035439992
"4334" 866.6 43.036669624 36.4300967322105
"4335" 866.8 40.2175490737 33.8333509536492
"4336" 867 37.8514295093594 30.2547396823617
"4337" 867.2 36.6261773186356 27.0707087624729
"4338" 867.4 36.5498334992143 23.6673623704242
"4339" 867.6 37.9183041273834 20.8861010131992
"4340" 867.8 39.5748646215 18.6327561902911
"4341" 868 40.3638616318509 16.3196754109439
"4342" 868.2 40.5486178345926 14.1155327405492
"4343" 868.4 40.2988822459167 11.5158720132492
"4344" 868.6 40.6367447593546 10.3384489283946
"4345" 868.8 41.0662824739655 10.133490685963
"4346" 869 40.8923000506091 10.1025016697401
"4347" 869.2 40.8570385097105 9.97174452020707
"4348" 869.4 40.851655602 10.2000567862992
"4349" 869.6 40.9214625162778 10.1291035665492
"4350" 869.8 40.76866654484 10.1621824469292
"4351" 870 40.0474914089314 9.519164935108
"4352" 870.2 39.3318619794812 7.78741649755861
"4353" 870.4 38.9942252134362 7.17988587636833
"4354" 870.6 39.1720411435213 6.78196481124067
"4355" 870.8 39.099096199475 6.82439619012418
"4356" 871 39.07440403282 7.09348015936918
"4357" 871.2 39.2888567545377 6.93763974469068
"4358" 871.4 39.7617927452288 7.09399769074409
"4359" 871.6 40.7863942542334 6.56676260254918
"4360" 871.8 43.1044505405313 5.96442481678355
"4361" 872 45.1023583907456 4.11263109257549
"4362" 872.2 45.3869650717955 3.66946905877645
"4363" 872.4 45.4193411644375 3.56103741417418
"4364" 872.6 45.2221754524348 3.84522261141874
"4365" 872.8 45.2187582456552 3.9476523125147
"4366" 873 45.1284959322032 4.51523588667418
"4367" 873.2 45.7539755710283 4.84200385414351
"4368" 873.4 47.9830797305944 5.38931769497371
"4369" 873.6 50.8194335942222 5.52774648804917
"4370" 873.8 53.6148094152273 5.2655828673219
"4371" 874 56.424163485754 4.35241630604918
"4372" 874.2 58.71037471585 2.77541400514918
"4373" 874.4 61.9402008318135 1.659049264885
"4374" 874.6 64.9389372277 2.21268157264918
"4375" 874.8 68.4232025084637 2.73955927466736
"4376" 875 72.4604552621066 2.671755723
"4377" 875.2 75.2814302128282 1.86137138503355
"4378" 875.4 75.8980532428279 3.20360405193442
"4379" 875.6 78.4887067935164 4.91803278285246
"4380" 875.8 82.5161559011834 6.47134275529918
"4381" 876 86.588014682 7.18853063946853
"4382" 876.2 90.9874684612834 6.92299669894918
"4383" 876.4 94.6211763999926 7.6178050991238
"4384" 876.6 97.3785279175725 9.42382643470135
"4385" 876.8 101.061707291529 11.1884021606579
"4386" 877 103.5551481562 11.7448796466492
"4387" 877.2 103.47208975989 11.5641749415746
"4388" 877.4 103.588387611313 11.7432893158617
"4389" 877.6 103.90239010981 12.606435751021
"4390" 877.8 104.545069407618 14.1105434674903
"4391" 878 105.463392099801 15.3584597615012
"4392" 878.2 107.596735567891 18.3020209179622
"4393" 878.4 109.928277029199 21.0418227182547
"4394" 878.6 112.580763742401 23.4601073903309
"4395" 878.8 115.265491989279 26.217638203858
"4396" 879 117.3447735343 28.7477876661492
"4397" 879.2 120.226101885697 30.2135356574128
"4398" 879.4 120.27692808311 29.949477035439
"4399" 879.6 120.264605867138 29.9347541601181
"4400" 879.8 120.377105674647 30.4385632116227
"4401" 880 120.479834522847 31.4448372216742
"4402" 880.2 120.153800206664 32.952311048967
"4403" 880.4 119.780750744688 35.9560755555492
"4404" 880.6 118.924625283176 39.0431882606962
"4405" 880.8 118.666980942784 42.151244742676
"4406" 881 119.080159508246 45.5192646910492
"4407" 881.2 119.317944666775 48.9304089888753
"4408" 881.4 120.381669264176 52.0215523728238
"4409" 881.6 121.128795313139 54.9499262609242
"4410" 881.8 123.218132491639 57.7383062416742
"4411" 882 125.847467443326 59.4791422471796
"4412" 882.2 126.612731917138 60.2037799277448
"4413" 882.4 126.06045633156 61.5314429721984
"4414" 882.6 124.875459125843 64.277255890079
"4415" 882.8 123.412639608739 68.1282300238701
"4416" 883 121.508674800139 71.5158719640492
"4417" 883.2 119.920567500319 74.8449644125492
"4418" 883.4 118.717766537314 78.3006774837492
"4419" 883.6 117.263370787086 80.0673077985492
"4420" 883.8 115.766897288297 80.4991665689187
"4421" 884 113.043825467422 80.5887091067367
"4422" 884.2 109.7880938929 81.2203150956492
"4423" 884.4 107.110187022042 82.3566268321742
"4424" 884.6 104.098152364088 83.660386248358
"4425" 884.8 100.825442699614 84.5711245887492
"4426" 885 97.7477404986875 85.4312663546742
"4427" 885.2 95.8860516892353 86.8765963939021
"4428" 885.4 95.9998266971479 87.2059411193731
"4429" 885.6 96.1180149756344 87.0640850841089
"4430" 885.8 95.9541049663182 86.6095568926855
"4431" 886 95.1257924349627 85.8962600879148
"4432" 886.2 93.0992530640152 85.0597072525037
"4433" 886.4 90.4821909446194 83.7144211925865
"4434" 886.6 88.4083169745455 81.8616966143674
"4435" 886.8 86.4225832925 79.2766862070492
"4436" 887 84.3820877623286 77.0520406254492
"4437" 887.2 81.2366527199697 75.0088166755037
"4438" 887.4 77.8976406871765 73.3718815419315
"4439" 887.6 74.9424017368382 71.2614190380492
"4440" 887.8 72.0280728851 68.9654707134492
"4441" 888 68.6718508999546 66.6639173069128
"4442" 888.2 65.9090909945 64.0274018684085
"4443" 888.4 65.4918463120574 62.5453634826885
"4444" 888.6 65.5807205904831 62.3404719629475
"4445" 888.8 65.6038306924465 62.4759773876742
"4446" 889 65.6885158085 62.5566665211782
"4447" 889.2 65.694642897 62.568978759533
"4448" 889.4 65.8239455922414 62.6407293899457
"4449" 889.6 65.8478201095 62.7536623348556
"4450" 889.8 65.8668821626111 63.0704581820492
"4451" 890 65.4980738446312 63.4964334356066
"4452" 890.2 65.1493320205 64.0289180736085
"4453" 890.4 64.5764978734365 64.8092198430492
"4454" 890.6 63.1474274223413 65.7482723080492
"4455" 890.8 60.8973475870614 66.3531560181018
"4456" 891 58.5904752527656 67.0629457590492
"4457" 891.2 57.8230847712143 67.1598802070492
"4458" 891.4 56.254912307638 67.3130115656354
"4459" 891.6 54.0207313111722 67.0003753674098
"4460" 891.8 51.038647205 66.3919287687105
"4461" 892 48.5177332302813 64.9398541577367
"4462" 892.2 47.2248645339 63.7570150512492
"4463" 892.4 46.7597113998182 62.7256799749583
"4464" 892.6 45.7930110829 60.6859639674492
"4465" 892.8 45.3333233707623 58.1716931070984
"4466" 893 46.014434635 56.9730664272588
"4467" 893.2 45.6741769869667 56.9866098894492
"4468" 893.4 45.5948797388607 57.0516830967541
"4469" 893.6 45.2835031101722 57.1955949975246
"4470" 893.8 44.3670019317 57.1216656732492
"4471" 894 42.5085145953 56.2115071302492
"4472" 894.2 39.7664753891364 54.8376392689583
"4473" 894.4 37.1510267052032 53.2747778314242
"4474" 894.6 34.1979202797 51.2320591014492
"4475" 894.8 31.4112850813125 48.3725831789554
"4476" 895 28.6628117691191 45.3678046160492
"4477" 895.2 25.5775780747 42.7646486562492
"4478" 895.4 22.79276922 40.6056244760946
"4479" 895.6 20.4881669988667 38.1189254265492
"4480" 895.8 19.0572875978334 35.152235630231
"4481" 896 18.0676528317 33.8744548878492
"4482" 896.2 17.94930576075 34.0059324273773
"4483" 896.4 18.2124190119918 34.4887998716066
"4484" 896.6 18.725438850569 35.3045883226009
"4485" 896.8 19.1552439435377 36.0316912835586
"4486" 897 19.8381509877778 35.9772799660492
"4487" 897.2 20.5894681954 35.7652358610492
"4488" 897.4 20.6618827226094 35.6221060901742
"4489" 897.6 20.6612232096111 35.2987388300492
"4490" 897.8 21.1642694519591 34.9080214955902
"4491" 898 21.3326074418438 33.7793102901585
"4492" 898.2 20.9130207239828 31.908957896325
"4493" 898.4 21.3760055594673 29.0514328381475
"4494" 898.6 21.7940537945 27.6822513810976
"4495" 898.8 21.6126517972705 26.9302965615738
"4496" 899 21.5047403343906 27.1834133490023
"4497" 899.2 21.6715120245 27.4729433290653
"4498" 899.4 21.9288497415 28.6549182111298
"4499" 899.6 22.3822542905 29.8861420466137
"4500" 899.8 22.4067626445 30.6125641095492
"4501" 900 22.1482195986148 31.8858715794098
"4502" 900.2 20.9604093415294 34.1038079324609
"4503" 900.4 19.3560469860469 36.2900450209242
"4504" 900.6 17.8658473886061 38.9227653518674
"4505" 900.8 16.003955162 41.5273634111137
"4506" 901 13.6040449074017 43.6303340901148
"4507" 901.2 10.7585272624254 45.9509485107805
"4508" 901.4 10.1493889026739 47.6802707002666
"4509" 901.6 10.8966969771 48.9537267486492
"4510" 901.8 11.218504532754 50.8203673160492
"4511" 902 10.8394426502458 54.2346368033373
"4512" 902.2 10.8141103143525 58.0778375196393
"4513" 902.4 9.73594362650002 62.0949575828718
"4514" 902.6 8.72497402400001 66.1456840016137
"4515" 902.8 9.0235552770224 69.956873066691
"4516" 903 10.3641033953261 72.4285835464405
"4517" 903.2 12.1754128333406 75.2994763419622
"4518" 903.4 14.1206632167715 78.9931529466492
"4519" 903.6 16.6018346818623 81.6331415652231
"4520" 903.8 17.9799883347 83.6454472134492
"4521" 904 18.2483899837239 85.8962600879148
"4522" 904.2 18.5565373649697 89.7497373203674
"4523" 904.4 19.767497073529 93.9907032322666
"4524" 904.6 21.7574638575423 96.2533553684858
"4525" 904.8 23.3571616006857 98.6987145444492
"4526" 905 24.78713652675 102.331181523174
"4527" 905.2 27.2309387195282 106.069504161641
"4528" 905.4 29.6498692353406 109.185968182745
"4529" 905.6 30.8280461950218 113.179772803875
"4530" 905.8 31.2739916797609 116.249802671919
"4531" 906 30.987705689558 116.238739501223
"4532" 906.2 30.7583672130313 116.192239611893
"4533" 906.4 30.7129550322937 116.178418880049
"4534" 906.6 30.8958908927 115.835699682649
"4535" 906.8 31.9303319573 115.882675607449
"4536" 907 33.3331240271028 116.04861967057
"4537" 907.2 35.6084258022639 116.617653097549
"4538" 907.4 38.6647762366972 117.627401152486
"4539" 907.6 41.6488421123904 119.823585682323
"4540" 907.8 44.9480694378425 121.820866868597
"4541" 908 47.94838884914 123.836482608169
"4542" 908.2 49.2682590223056 124.802555550549
"4543" 908.4 49.2532481349085 124.632024305542
"4544" 908.6 49.1943935665 124.628563195898
"4545" 908.8 49.2800002114578 124.648151603669
"4546" 909 49.1998990663116 124.663343985962
"4547" 909.2 49.1503495680073 124.679938742006
"4548" 909.4 49.1258042146806 124.595812548174
"4549" 909.6 49.1735782521439 124.487394106816
"4550" 909.8 49.3531491730075 123.950264841945
"4551" 910 50.4088567749394 122.932712079186
"4552" 910.2 52.1068029668333 121.780927054299
"4553" 910.4 54.6244356453824 120.464382625902
"4554" 910.6 57.8919328658732 119.711914611855
"4555" 910.8 60.849536667645 120.027875464484
"4556" 911 63.822429023655 120.998006460979
"4557" 911.2 66.1070563609648 122.621487805739
"4558" 911.4 68.7829618961522 124.851417887788
"4559" 911.6 71.2168516045278 126.583726032549
"4560" 911.8 72.3780532731232 126.201124712658
"4561" 912 73.5960641432059 125.583376784255
"4562" 912.2 76.688171438125 125.531457161487
"4563" 912.4 79.5478197985972 125.200138247424
"4564" 912.6 81.911514384375 123.758238333424
"4565" 912.8 83.3413385646111 121.759722643799
"4566" 913 85.0824528800278 119.745303646299
"4567" 913.2 87.8760352427609 117.765457057223
"4568" 913.4 90.6783346468623 116.183423647745
"4569" 913.6 93.782748353125 114.953106873299
"4570" 913.8 96.8972015002206 113.72886399649
"4571" 914 99.9462930297 112.335573857149
"4572" 914.2 102.230996801514 110.459892288349
"4573" 914.4 102.955366599965 109.768031198711
"4574" 914.6 102.907212862176 109.811037327049
"4575" 914.8 102.902649272647 109.996264089358
"4576" 915 103.014378533529 110.097296868799
"4577" 915.2 102.692109446672 110.276209082393
"4578" 915.4 102.401264214438 110.783127020909
"4579" 915.6 102.615655156261 111.548533053094
"4580" 915.8 102.291185499455 111.944972092822
"4581" 916 102.302615932162 112.278513940444
"4582" 916.2 101.628616472129 112.384646921449
"4583" 916.4 101.023168792848 112.062392563614
"4584" 916.6 100.390036314515 112.239403294745
"4585" 916.8 99.6401548548824 113.661508810196
"4586" 917 98.7792188279722 116.055736219299
"4587" 917.2 97.6453087084429 118.044407004049
"4588" 917.4 95.9301226754722 119.930842238174
"4589" 917.6 93.6902776885264 121.432170302654
"4590" 917.8 91.2079308600821 121.870966677989
"4591" 918 88.1493082334091 122.232966532686
"4592" 918.2 85.4939889909445 122.418573970049
"4593" 918.4 83.3307863566389 121.346236639049
"4594" 918.6 81.6603259554711 119.624069734093
"4595" 918.8 79.6222054336691 117.939195582936
"4596" 919 77.1322952501324 116.153650703079
"4597" 919.2 75.497984497 115.65319442642
"4598" 919.4 74.1133539450821 115.547621576646
"4599" 919.6 72.224587465875 115.941762512862
"4600" 919.8 69.3903746514851 115.519138040154
"4601" 920 66.5076889740152 114.940576994367
"4602" 920.2 63.4119420137794 114.088091656726
"4603" 920.4 61.163272614655 112.310768536697
"4604" 920.6 58.3440623533857 110.607111481249
"4605" 920.8 54.7949025748429 108.791408102149
"4606" 921 51.8318425762429 107.155639292149
"4607" 921.2 49.3210200621667 105.540653438527
"4608" 921.4 47.0724952891143 102.679085315449
"4609" 921.6 46.8507302907712 100.961250815998
"4610" 921.8 46.7220631347132 100.519334168607
"4611" 922 46.3715967631 99.9108611754492
"4612" 922.2 44.7028772790294 97.5748451502845
"4613" 922.4 43.3544551842612 96.8225446864522
"4614" 922.6 42.9575661679926 96.7655776134671
"4615" 922.8 42.6098157918334 96.7786222475709
"4616" 923 40.641349359197 95.7525131655492
"4617" 923.2 38.0179391858158 94.0567183363518
"4618" 923.4 37.3129320731 91.8486180816492
"4619" 923.6 35.8816019922314 89.2801042232283
"4620" 923.8 35.00589472705 86.4967879822992
"4621" 924 34.9776915530152 84.6201976530492
"4622" 924.2 35.61370190625 81.6685437114492
"4623" 924.4 37.3465579719493 79.4481653528318
"4624" 924.6 39.5252734989531 76.8673350639867
"4625" 924.8 41.1643256413 73.0876081146492
"4626" 925 41.4809083897882 68.3114902010322
"4627" 925.2 42.8254765422656 63.4071728612835
"4628" 925.4 44.8059350151866 58.9736213951686
"4629" 925.6 44.1483277141833 54.6456429702492
"4630" 925.8 42.1286351083 50.3571325020492
"4631" 926 40.6712792581728 45.3349790870674
"4632" 926.2 39.0461844137857 40.1939284540492
"4633" 926.4 36.8229849398667 35.4980602887492
"4634" 926.6 33.6608839183906 32.0021156351273
"4635" 926.8 32.1683195098115 29.8147916161475
"4636" 927 30.6195965814655 25.8218297096871
"4637" 927.2 28.1951537277459 22.7631084783934
"4638" 927.4 26.934681046 22.5849847021943
"4639" 927.6 28.1786877094153 23.7585079630153
"4640" 927.8 29.5609554133834 24.1685437585992
"4641" 928 30.0208398226455 26.7506626553946
"4642" 928.2 30.1617874042627 30.9651323587102
"4643" 928.4 29.1931630009697 34.7647732201855
"4644" 928.6 27.3250237149 37.8497925240492
"4645" 928.8 24.0014766786364 40.559360307731
"4646" 929 20.1728067263254 42.9807938340492
"4647" 929.2 15.8935733061 44.8433333286492
"4648" 929.4 11.2064448665 45.0966388541871
"4649" 929.6 10.4981949754831 44.5632692346085
"4650" 929.8 10.8855121964483 44.8202503311181
"4651" 930 11.5466354518732 45.922464974288
"4652" 930.2 11.6689068506739 47.2985913112666
"4653" 930.4 10.2508105320156 50.9787377569711
"4654" 930.6 8.54193804219017 55.0212298244013
"4655" 930.8 8.14290061650002 58.0565434024847
"4656" 931 8.93292369430305 58.1339612648674
"4657" 931.2 9.76630472175375 57.8342799354671
"4658" 931.4 11.9270985991912 58.8568388955492
"4659" 931.6 14.1434235868881 61.4289022408253
"4660" 931.8 15.3340906356941 64.6304517425865
"4661" 932 15.3516004452353 68.1967580616668
"4662" 932.2 15.3102944760606 71.9091173951401
"4663" 932.4 14.1114056494412 75.5609250964904
"4664" 932.6 12.4878294047388 77.0492736533328
"4665" 932.8 10.4301693930652 78.7511855990057
"4666" 933 9.96474922988808 80.4388144959447
"4667" 933.2 10.4233086933 79.9637091072492
"4668" 933.4 11.0580544418906 78.4835087267836
"4669" 933.6 12.1849223330152 77.2063646727764
"4670" 933.8 15.2248575649219 76.1934323927835
"4671" 934 17.192610331 75.8600400635814
"4672" 934.2 18.9999099669844 75.9250640723929
"4673" 934.4 21.6404681094333 75.4853376096492
"4674" 934.6 24.8655898990652 75.4377659756579
"4675" 934.8 27.6773390416493 76.3884556067059
"4676" 935 29.7561533757712 76.7990047496424
"4677" 935.2 32.4485584756312 77.7374545727213
"4678" 935.4 34.4070258887206 79.366493122108
"4679" 935.6 36.8392654893095 80.2763227020492
"4680" 935.8 39.4227243009 79.2473262540492
"4681" 936 39.8680768856595 77.3295681646144
"4682" 936.2 41.395352583394 74.1760616449583
"4683" 936.4 41.6872513234048 71.0069661120492
"4684" 936.6 42.4150057985 67.5620649600492
"4685" 936.8 44.2678314694688 66.6991575914086
"4686" 937 46.0264699874107 67.3696524109242
"4687" 937.2 45.1744748160075 68.3731884377059
"4688" 937.4 43.8760807485 69.6247260648797
"4689" 937.6 42.8449792837857 69.5650661980492
"4690" 937.8 42.8136053082969 68.9773064445023
"4691" 938 43.2969202191394 68.3831810226393
"4692" 938.2 44.3353380387538 68.1339267311686
"4693" 938.4 46.2447410792059 68.5335339931374
"4694" 938.6 49.1493231188899 68.3891199072695
"4695" 938.8 52.6319915472214 67.8513326937049
"4696" 939 55.1122036999219 65.8224877447992
"4697" 939.2 57.7071475251819 63.6914444895492
"4698" 939.4 60.9531247641 61.5843785292492
"4699" 939.6 64.1343415161719 60.9381843136898
"4700" 939.8 66.5622171300439 60.8690258498386
"4701" 940 67.5634048895 60.7529236021943
"4702" 940.2 67.6652551803033 59.4919283706885
"4703" 940.4 67.814518262627 57.3573841530492
"4704" 940.6 67.4908842682377 54.8116630760656
"4705" 940.8 67.3019824468334 50.8670170191492
"4706" 941 66.5806636590179 47.1883547175492
"4707" 941.2 66.2516052860574 44.0182705182787
"4708" 941.4 64.9749611084345 41.5529970876885
"4709" 941.6 62.8578009215 40.0068019742911
"4710" 941.8 59.5401739702656 38.3415717367992
"4711" 942 56.364618883625 37.9939708646742
"4712" 942.2 52.7589294195167 37.0438618141992
"4713" 942.4 48.75753215645 34.5693071088492
"4714" 942.6 46.1179924750574 31.1287698405738
"4715" 942.8 44.9770873972627 27.2259681749475
"4716" 943 45.382269591693 23.9599593205755
"4717" 943.2 46.6897644064492 22.0635927101678
"4718" 943.4 46.8692691202069 21.6430984680492
"4719" 943.6 46.6693122705589 22.2492951446962
"4720" 943.8 46.4369924625862 22.3932958878078
"4721" 944 45.8439810418115 22.2062319928033
"4722" 944.2 44.7209851247586 21.6167757515664
"4723" 944.4 42.7493195582458 19.9546523573882
"4724" 944.6 39.9855908299138 18.3461782285837
"4725" 944.8 36.7976596407334 16.3759228998492
"4726" 945 34.2037645795 14.2620062838492
"4727" 945.2 31.7335042890357 13.3006775370492
"4728" 945.4 30.0366780583104 12.2195659672216
"4729" 945.6 29.7918695795377 12.2019347137284
"4730" 945.8 30.2833020136636 12.0872344925401
"4731" 946 30.483466677402 12.0711781046962
"4732" 946.2 30.770238447 11.8307575091742
"4733" 946.4 31.0820263278396 11.7842478352001
"4734" 946.6 31.1742920831727 12.0525363662674
"4735" 946.8 31.4033709253333 12.2636808902158
"4736" 947 31.8164144945318 12.2404570120492
"4737" 947.2 31.938850767178 12.2499040133373
"4738" 947.4 32.0319810288214 12.4759774286742
"4739" 947.6 31.2499167822797 12.7027439663882
"4740" 947.8 30.9256436916818 13.1975745332674
"4741" 948 30.3052135577414 13.8778971056354
"4742" 948.2 28.8466668628273 14.3148541992492
"4743" 948.4 27.6599751471875 15.6316480912992
"4744" 948.6 26.3455765533361 17.9139031263443
"4745" 948.8 24.2127949214048 20.1042641060492
"4746" 949 22.7900164700942 23.1034369998753
"4747" 949.2 20.7928154502059 25.0613741724757
"4748" 949.4 18.2722033247 27.1334096790492
"4749" 949.6 16.6513841801667 29.9431105780492
"4750" 949.8 16.0161054900424 33.3328383989475
"4751" 950 15.477025551 37.0518647691298
"4752" 950.2 14.8763520534107 40.7270679180492
"4753" 950.4 13.497781454754 44.0652479710492
"4754" 950.6 10.7018288315299 46.6459468011984
"4755" 950.8 8.86571685101472 49.7975663389903
"4756" 951 8.48501313176232 53.053435071
"4757" 951.2 9.42977772730003 55.8122117694492
"4758" 951.4 9.72254062040627 59.7573637039711
"4759" 951.6 9.92714482939708 64.0488011723874
"4760" 951.8 9.6507479197381 68.3352103890492
"4761" 952 9.46013319491794 72.9419476911089
"4762" 952.2 9.2708684327381 76.7321569470492
"4763" 952.4 9.03889720538238 80.6967580514168
"4764" 952.6 7.36854475519119 83.1327706223874
"4765" 952.8 6.64789102250002 82.6035632693775
"4766" 953 6.87812101462124 82.480479866231
"4767" 953.2 6.91604124861766 82.4030894375345
"4768" 953.4 7.41952123046877 82.3122300976898
"4769" 953.6 8.0263108753286 82.3083110682492
"4770" 953.8 8.75398759013238 82.9307050635051
"4771" 954 9.8859114116905 85.1896875350492
"4772" 954.2 10.820809629697 87.760378080731
"4773" 954.4 11.9662038405 90.8580921449148
"4774" 954.6 13.5024811776324 93.3370813459462
"4775" 954.8 14.1337515016177 95.0265739354903
"4776" 955 14.7444269543806 96.5092257850342
"4777" 955.2 14.5629919755149 99.403153092676
"4778" 955.4 13.1994357982971 101.574506744136
"4779" 955.6 12.9611263064524 101.432265978049
"4780" 955.8 12.5578194350082 101.802027197213
"4781" 956 12.4860389279737 101.896212102523
"4782" 956.2 12.6971840654849 102.021307978822
"4783" 956.4 12.9370069739445 102.207741562049
"4784" 956.6 12.9130676364552 101.960974669706
"4785" 956.8 12.6191217087813 101.712277791705
"4786" 957 12.5256627213546 101.754132406522
"4787" 957.2 12.2355729312818 101.788830532795
"4788" 957.4 11.9885496926765 101.765834519696
"4789" 957.6 11.9028905926667 101.978658198612
"4790" 957.8 11.9369823415 102.096709676299
"4791" 958 11.91506621725 102.199469511799
"4792" 958.2 11.8842690491863 102.035255264873
"4793" 958.4 11.7184563489783 101.970015096506
"4794" 958.6 11.82944722518 102.284319775969
"4795" 958.8 12.0849161801875 102.543225628174
"4796" 959 12.06117371225 102.771988595299
"4797" 959.2 13.1818181989 103.406457179629
"4798" 959.4 15.8827078473169 103.214972393204
"4799" 959.6 16.8025799958881 103.311094299452
"4800" 959.8 17.8313128897879 103.571157619004
"4801" 960 19.3026264331875 103.883079316643
"4802" 960.2 21.1864216749714 104.707438639849
"4803" 960.4 23.3735994501232 104.954305391658
"4804" 960.6 24.7424448223971 105.461014878887
"4805" 960.8 26.2577306014243 106.64194179414
"4806" 961 27.9739033343611 108.231308744799
"4807" 961.2 29.5782977377899 109.213626109484
"4808" 961.4 31.7090834648714 110.983338307549
"4809" 961.6 33.14448524075 112.694837155049
"4810" 961.8 34.9576792537 114.338342079649
"4811" 962 37.2459965769531 114.969672819002
"4812" 962.2 39.1103199115909 115.310690341276
"4813" 962.4 40.5468591332639 116.432114505674
"4814" 962.6 42.0779845100334 118.660910093329
"4815" 962.8 43.67854341526 120.431902458289
"4816" 963 44.6629739715714 122.362836662449
"4817" 963.2 44.2501159357 122.500409013649
"4818" 963.4 44.0082127439783 121.117597778006
"4819" 963.6 43.7229949850821 120.327159000094
"4820" 963.8 43.7587650245735 119.251989272608
"4821" 964 43.9100998070373 117.843394617945
"4822" 964.2 44.3135177335303 115.397435656958
"4823" 964.4 45.3099920515423 112.724702521951
"4824" 964.6 45.9715450155 110.365088053017
"4825" 964.8 46.3878212371717 110.090175984676
"4826" 965 47.3583093793334 109.880433579595
"4827" 965.2 48.9675998429179 108.865383915497
"4828" 965.4 51.3489339405299 107.093707945661
"4829" 965.6 53.9015959054131 105.822764291267
"4830" 965.8 55.8813898303089 105.051270828932
"4831" 966 58.2626596061715 103.131648019549
"4832" 966.2 59.0827717281061 101.419873790095
"4833" 966.4 59.9539213894706 98.8882712830197
"4834" 966.6 59.8129297031191 96.8339381010492
"4835" 966.8 60.0647911945 94.3324701054492
"4836" 967 61.1747720147239 92.487350432288
"4837" 967.2 62.4206202124719 92.0495063234435
"4838" 967.4 64.5256492806493 91.353705679885
"4839" 967.6 67.213154905097 90.7213711697507
"4840" 967.8 69.9630288035299 89.086416175079
"4841" 968 72.5267017680363 88.1825386170492
"4842" 968.2 75.2794516738334 86.9796702395946
"4843" 968.4 77.7188738697647 85.4789762782992
"4844" 968.6 80.9734922904509 84.538856143918
"4845" 968.8 83.6943578858637 83.9609332538674
"4846" 969 85.1355289111717 82.6149566839746
"4847" 969.2 85.1719031353 82.0717537326492
"4848" 969.4 85.2117174276875 82.1691003268148
"4849" 969.6 85.4550777240469 82.3420487999554
"4850" 969.8 85.581866395041 82.9433111571147
"4851" 970 85.6431753795173 83.6857412179112
"4852" 970.2 85.520369510875 84.1609896381586
"4853" 970.4 86.0246143061191 85.4926076850492
"4854" 970.6 87.6124999208971 87.5782129177992
"4855" 970.8 89.7986953530211 89.2917383437675
"4856" 971 91.9611161029638 90.7989784865709
"4857" 971.2 93.6682258607206 92.1808173145639
"4858" 971.4 94.8581424891177 93.2921778884168
"4859" 971.6 96.2496296939099 94.1684394172131
"4860" 971.8 97.2372774380313 94.3828407748148
"4861" 972 99.288207683103 93.7917288534315
"4862" 972.2 101.455755344221 93.0957252617256
"4863" 972.4 103.662408246647 92.6972070761521
"4864" 972.6 104.233504382986 92.0084201115492
"4865" 972.8 104.746182077206 91.2434576386374
"4866" 973 104.915557159645 90.6109045847448
"4867" 973.2 105.002659096963 90.7156744624522
"4868" 973.4 104.607249170196 91.4848950697014
"4869" 973.6 104.053815355802 92.2659022390492
"4870" 973.8 103.598562954714 92.8808301435492
"4871" 974 103.0437719237 93.2931277692492
"4872" 974.2 102.686852185914 93.5078748540492
"4873" 974.4 102.4242761449 93.7276550736492
"4874" 974.6 101.974619260288 95.4922772185037
"4875" 974.8 101.807702516 98.0856219796815
"4876" 975 102.041686257993 100.551163454788
"4877" 975.2 101.66396433173 102.528181958563
"4878" 975.4 100.787454750914 103.578758160949
"4879" 975.6 99.7356325869091 105.011129859322
"4880" 975.8 98.8181029915959 106.930142212816
"4881" 976 98.5425478777381 109.556584401049
"4882" 976.2 98.7072155265147 111.893435169976
"4883" 976.4 99.5826940921429 112.946260879549
"4884" 976.6 99.3825298489928 112.775967073484
"4885" 976.8 99.2614088531377 112.571298415614
"4886" 977 98.4882793795952 111.767901496049
"4887" 977.2 97.7736091577836 110.682633543721
"4888" 977.4 97.2203699229849 109.521886274776
"4889" 977.6 96.3832469001618 108.284319771049
"4890" 977.8 94.3725250204421 106.80738648318
"4891" 978 91.6085138650303 105.600998005958
"4892" 978.2 88.9496077060218 104.655599782875
"4893" 978.4 85.8790634111 104.408805975049
"4894" 978.6 82.8790199528281 103.930789240268
"4895" 978.8 79.77469227 102.968872986005
"4896" 979 76.735656374 102.749968630549
"4897" 979.2 73.2877671318221 102.216264400168
"4898" 979.4 70.2143918471667 100.899653331701
"4899" 979.6 67.1451167880224 98.6454910219745
"4900" 979.8 64.4323763689789 96.2211007722323
"4901" 980 62.2972209514365 93.4169988090492
"4902" 980.2 61.5922786422273 91.3921152972764
"4903" 980.4 62.2443712375589 89.6157073031962
"4904" 980.6 62.1926033466833 86.8466607555492
"4905" 980.8 61.3505371505 83.7100391100492
"4906" 981 60.8341384728594 80.081791168221
"4907" 981.2 59.5383251715328 76.5799023273935
"4908" 981.4 58.1963862584394 74.0314861188219
"4909" 981.6 55.538947983709 72.1444086693178
"4910" 981.8 52.5417374519493 69.7236383113535
"4911" 982 49.9775297397 67.0923057120492
"4912" 982.2 47.5128681902206 64.6044814593139
"4913" 982.4 46.2254892681 63.7393990794492
"4914" 982.6 44.7853005042705 63.6340882972131
"4915" 982.8 41.8051248355 63.3446497758879
"4916" 983 38.608796518306 63.2917255274372
"4917" 983.2 35.7989710003197 63.8405705896229
"4918" 983.4 33.417140679 63.4431476827266
"4919" 983.6 30.206449049627 61.9617704330492
"4920" 983.8 28.2273138213358 59.5205052958253
"4921" 984 26.4609805163438 56.6025450042679
"4922" 984.2 24.3273617508175 53.6981087410492
"4923" 984.4 22.5510277282728 51.309996431231
"4924" 984.6 20.893371785 48.6051690566273
"4925" 984.8 19.5637935805 45.3134776252131
"4926" 985 19.1465488980574 41.7281941842787
"4927" 985.2 19.5574622557167 39.8237600307492
"4928" 985.4 19.461518334 40.3453885290492
"4929" 985.6 19.2110483425714 40.5225968167992
"4930" 985.8 19.0874367634683 40.7694767390492
"4931" 986 17.829827535 40.474667031775
"4932" 986.2 15.7649987105 39.9768704982906
"4933" 986.4 13.1480511333889 39.0731238990492
"4934" 986.6 12.5174015275196 38.1226673813433
"4935" 986.8 12.6019205330306 37.6892115566206
"4936" 987 13.0988074961852 38.6136950048825
"4937" 987.2 13.2754313581964 39.1117462181742
"4938" 987.4 13.5666797119591 40.2077336674426
"4939" 987.6 13.369307107 41.1703084988234
"4940" 987.8 12.8878786614181 41.6656237926393
"4941" 988 11.5695649643677 42.6186260664756
"4942" 988.2 9.37337559589683 44.6892634800492
"4943" 988.4 8.06776844931971 46.5899136146557
"4944" 988.6 7.54332124185716 47.3587473019242
"4945" 988.8 6.81529554219494 47.6555191997271
"4946" 989 6.12391931629311 47.6104582782906
"4947" 989.2 6.08485535426787 47.3314844884242
"4948" 989.4 6.22417928700003 47.1862575780492
"4949" 989.6 6.30664334773732 47.1444569669983
"4950" 989.8 6.62678660655556 47.2156175310492
"4951" 990 7.26355777729311 47.5051674123595
"4952" 990.2 7.5413112974815 47.9577718985492
"4953" 990.4 7.59146265150003 49.7150019170814
"4954" 990.6 7.66090298783336 51.9357193083492
"4955" 990.8 6.93838710079413 54.7144949384609
"4956" 991 5.53276091550002 56.6652604683879
"4957" 991.2 3.27799234750002 57.9580454956459
"4958" 991.4 2.72465287227588 57.5933485043768
"4959" 991.6 2.53625422202944 57.4910253956962
"4960" 991.8 2.28286069074531 57.4489460549926
"4961" 992 2.62116846030001 57.6354648507492
"4962" 992.2 3.18312811520691 57.672316653825
"4963" 992.4 3.62784910085003 57.8517498378492
"4964" 992.6 4.38194320530704 58.5923417751018
"4965" 992.8 5.67444983706252 60.0674782075335
"4966" 993 7.38530414432355 62.1404042273874
"4967" 993.2 8.0196780588889 64.7781705276742
"4968" 993.4 8.10896597250003 67.5561929694492
"4969" 993.6 7.24648900201517 70.3187866076401
"4970" 993.8 6.33504909202944 72.2043916461668
"4971" 994 6.52759585161669 72.8899177644492
"4972" 994.2 7.75401070523533 74.2755636247109
"4973" 994.4 9.1199426095448 76.9524296292581
"4974" 994.6 9.61569951468752 79.8014953669242
"4975" 994.8 9.01620219926565 82.3062663572367
"4976" 995 8.07696147359526 84.1900510400492
"4977" 995.2 8.16097033512713 84.3873085343373
"4978" 995.4 8.83645045506718 83.9479861918253
"4979" 995.6 9.70960629085824 83.4295858276611
"4980" 995.8 11.3241540033169 83.3891472293731
"4981" 996 13.6600927005656 83.487673564377
"4982" 996.2 16.1504646605441 82.9756085210345
"4983" 996.4 19.1893409433143 82.4936982000492
"4984" 996.6 21.003659378 81.7576022355492
"4985" 996.8 22.4577845814637 81.768011673431
"4986" 997 23.5729832433 81.4493227290492
"4987" 997.2 24.2095328805328 80.3779250999016
"4988" 997.4 25.8535125152572 78.5678530560492
"4989" 997.6 27.8474343343358 76.490996338079
"4990" 997.8 29.636355735803 74.9683355281855
"4991" 998 31.0055369352164 73.0729719589745
"4992" 998.2 32.8316433102794 72.0247778160492
"4993" 998.4 34.7000262435518 72.3011663391181
"4994" 998.6 36.3520160705 73.0528497186782
"4995" 998.8 37.7589037151912 74.0791109980198
"4996" 999 39.3353337554531 74.8635182717367
"4997" 999.2 41.4005327582167 75.1100195437992
"4998" 999.4 43.8936136479 74.2561342440492
"4999" 999.6 45.8435163005746 72.8792839108253
"5000" 999.8 46.11104 72.81994
"5001" 1000 46.34822 72.88209
"5002" 1000.2 45.97476 73.51395
"5003" 1000.4 47.20866 75.16496
"5004" 1000.6 48.25887 78.25128
"5005" 1000.8 50.02219 81.78324
"5006" 1001 51.6692 84.82226
"5007" 1001.2 51.41523 87.83805
"5008" 1001.4 51.49741 91.25188
"5009" 1001.6 52.04641 95.26612
"5010" 1001.8 52.07605 97.97352
"5011" 1002 51.44445 98.08467
"5012" 1002.2 51.52116 98.12807
"5013" 1002.4 51.67265 97.80934
"5014" 1002.6 52.13518 97.51833
"5015" 1002.8 53.24466 97.86071
"5016" 1003 55.95401 98.58517
"5017" 1003.2 58.97775 99.40587
"5018" 1003.4 61.89484 100.2747
"5019" 1003.6 64.92486 100.8936
"5020" 1003.8 68.57383 100.763
"5021" 1004 71.87028 102.2655
"5022" 1004.2 74.44787 103.2256
"5023" 1004.4 76.67045 104.0801
"5024" 1004.6 77.19036 104.4039
"5025" 1004.8 77.29954 104.4496
"5026" 1005 76.85437 104.1872
"5027" 1005.2 75.96403 103.4954
"5028" 1005.4 75.28521 103.7042
"5029" 1005.6 75.01414 103.9283
"5030" 1005.8 75.02053 103.8466
"5031" 1006 74.73677 103.789
"5032" 1006.2 74.51024 103.8637
"5033" 1006.4 74.52359 104.3266
"5034" 1006.6 74.49927 105.7357
"5035" 1006.8 74.42184 107.6713
"5036" 1007 75.01469 109.9672
"5037" 1007.2 76.05969 112.1067
"5038" 1007.4 77.19775 114.2317
"5039" 1007.6 77.94233 115.6204
"5040" 1007.8 77.74041 115.7741
"5041" 1008 77.17282 115.2333
"5042" 1008.2 75.96172 114.676
"5043" 1008.4 74.51969 114.8076
"5044" 1008.6 73.16032 114.4249
"5045" 1008.8 71.06376 113.8099
"5046" 1009 68.50296 112.9837
"5047" 1009.2 65.77145 112.1011
"5048" 1009.4 63.33932 112.1123
"5049" 1009.6 60.82742 111.9885
"5050" 1009.8 58.52774 112.242
"5051" 1010 56.55177 112.7915
"5052" 1010.2 53.90835 113.3849
"5053" 1010.4 51.68234 114.0686
"5054" 1010.6 51.34518 114.5989
"5055" 1010.8 51.48437 114.3267
"5056" 1011 51.64985 113.5061
"5057" 1011.2 51.36753 112.2639
"5058" 1011.4 51.78448 111.598
"5059" 1011.6 52.48876 110.8622
"5060" 1011.8 52.62597 111.0769
"5061" 1012 52.61331 111.2602
"5062" 1012.2 52.73019 112.0952
"5063" 1012.4 53.44904 112.7412
"5064" 1012.6 54.68094 113.0008
"5065" 1012.8 57.09704 112.7951
"5066" 1013 59.4071 112.8202
"5067" 1013.2 62.09329 113.3943
"5068" 1013.4 63.63488 114.5031
"5069" 1013.6 66.19959 115.7832
"5070" 1013.8 69.1013 116.3242
"5071" 1014 70.60003 116.5367
"5072" 1014.2 71.12188 117.2538
"5073" 1014.4 71.24323 118.261
"5074" 1014.6 72.36191 120.4671
"5075" 1014.8 74.03181 121.6543
"5076" 1015 76.13328 121.6322
"5077" 1015.2 76.7152 120.821
"5078" 1015.4 76.47768 120.4183
"5079" 1015.6 76.24963 120.5991
"5080" 1015.8 75.72566 121.0494
"5081" 1016 75.21614 121.6802
"5082" 1016.2 75.25175 122.2037
"5083" 1016.4 75.31512 122.729
"5084" 1016.6 75.88364 123.8078
"5085" 1016.8 76.3745 125.1427
"5086" 1017 76.51449 126.0507
"5087" 1017.2 76.56248 127.1382
"5088" 1017.4 76.2217 127.6377
"5089" 1017.6 76.18852 128.0234
"5090" 1017.8 76.05374 128.626
"5091" 1018 76.07393 129.3198
"5092" 1018.2 75.87786 129.4491
"5093" 1018.4 75.61836 129.4451
"5094" 1018.6 75.54175 129.3585
"5095" 1018.8 75.52928 129.1581
"5096" 1019 75.46035 128.9005
"5097" 1019.2 74.93123 128.2483
"5098" 1019.4 73.66869 127.4469
"5099" 1019.6 71.84471 126.7852
"5100" 1019.8 69.85235 124.9814
"5101" 1020 67.89966 123.6533
"5102" 1020.2 66.04959 122.2078
"5103" 1020.4 63.98331 120.6995
"5104" 1020.6 61.36682 119.0259
"5105" 1020.8 59.08731 116.9447
"5106" 1021 57.55174 114.6062
"5107" 1021.2 55.14765 112.6518
"5108" 1021.4 53.29816 110.8862
"5109" 1021.6 51.81501 108.9205
"5110" 1021.8 50.29604 106.4523
"5111" 1022 48.79725 104.1437
"5112" 1022.2 48.63493 101.9415
"5113" 1022.4 48.43463 100.3278
"5114" 1022.6 47.82327 97.86567
"5115" 1022.8 46.1179 94.89866
"5116" 1023 44.47141 92.88042
"5117" 1023.2 43.5793 90.4587
"5118" 1023.4 42.15475 87.72134
"5119" 1023.6 41.0605 85.26007
"5120" 1023.8 40.05494 85.05801
"5121" 1024 38.71828 83.86759
"5122" 1024.2 37.09411 81.96528
"5123" 1024.4 36.03269 79.9783
"5124" 1024.6 36.25918 77.79525
"5125" 1024.8 37.91532 76.03241
"5126" 1025 39.32887 75.48838
"5127" 1025.2 41.21692 73.93317
"5128" 1025.4 42.75544 70.20544
"5129" 1025.6 43.17662 66.21477
"5130" 1025.8 43.2966 61.67415
"5131" 1026 44.00874 57.93293
"5132" 1026.2 46.30061 55.96057
"5133" 1026.4 48.943 55.41611
"5134" 1026.6 52.38912 54.49881
"5135" 1026.8 53.84792 54.59276
"5136" 1027 53.91486 54.70529
"5137" 1027.2 53.66985 54.53313
"5138" 1027.4 52.89322 53.77113
"5139" 1027.6 51.61839 53.1165
"5140" 1027.8 49.40479 51.60199
"5141" 1028 46.07715 49.66847
"5142" 1028.2 43.70452 49.09939
"5143" 1028.4 40.70627 48.02903
"5144" 1028.6 38.57979 45.54508
"5145" 1028.8 38.23487 44.80468
"5146" 1029 38.47143 45.6889
"5147" 1029.2 38.35275 47.24591
"5148" 1029.4 37.71296 48.66258
"5149" 1029.6 36.51811 50.8034
"5150" 1029.8 33.99921 54.04027
"5151" 1030 31.01688 56.49555
"5152" 1030.2 27.47698 57.38591
"5153" 1030.4 24.01984 56.9757
"5154" 1030.6 21.04042 54.78149
"5155" 1030.8 19.69237 52.27727
"5156" 1031 19.8677 51.37592
"5157" 1031.2 19.7504 51.84934
"5158" 1031.4 19.9498 52.23901
"5159" 1031.6 20.09072 53.36558
"5160" 1031.8 19.5202 54.41121
"5161" 1032 18.48002 56.00547
"5162" 1032.2 16.55311 58.30141
"5163" 1032.4 14.01085 60.63614
"5164" 1032.6 11.36077 61.54052
"5165" 1032.8 11.79929 61.44185
"5166" 1033 13.39221 61.37886
"5167" 1033.2 14.73472 61.74835
"5168" 1033.4 16.14488 62.45966
"5169" 1033.6 18.53755 63.92406
"5170" 1033.8 21.6503 65.70713
"5171" 1034 24.0986 67.61161
"5172" 1034.2 25.41739 70.26674
"5173" 1034.4 26.87935 73.79438
"5174" 1034.6 27.51789 77.23911
"5175" 1034.8 27.37762 80.92672
"5176" 1035 26.68941 83.66022
"5177" 1035.2 25.33906 85.00741
"5178" 1035.4 25.52498 84.74938
"5179" 1035.6 26.11365 84.76179
"5180" 1035.8 27.40913 85.11804
"5181" 1036 29.33755 85.61802
"5182" 1036.2 31.56165 86.28686
"5183" 1036.4 32.80063 85.89027
"5184" 1036.6 32.79928 85.15334
"5185" 1036.8 33.13529 83.57366
"5186" 1037 34.52651 80.98
"5187" 1037.2 36.372 79.37651
"5188" 1037.4 38.73095 77.22797
"5189" 1037.6 41.41838 74.95099
"5190" 1037.8 42.94476 72.44339
"5191" 1038 43.22578 69.30774
"5192" 1038.2 42.76177 66.84666
"5193" 1038.4 42.81826 64.74938
"5194" 1038.6 44.29272 63.55396
"5195" 1038.8 45.94985 63.61532
"5196" 1039 46.96539 64.98055
"5197" 1039.2 48.97478 66.91982
"5198" 1039.4 51.68541 68.03904
"5199" 1039.6 53.59198 68.74492
"5200" 1039.8 53.56894 69.09658
"5201" 1040 53.48336 68.98981
"5202" 1040.2 53.76605 68.95818
"5203" 1040.4 53.38573 68.80595
"5204" 1040.6 52.84244 69.04404
"5205" 1040.8 52.69047 69.77645
"5206" 1041 51.9202 71.469
"5207" 1041.2 51.53397 74.10281
"5208" 1041.4 52.02239 77.51975
"5209" 1041.6 52.90814 80.66668
"5210" 1041.8 54.23338 83.06542
"5211" 1042 56.12031 85.81502
"5212" 1042.2 56.96082 88.97013
"5213" 1042.4 58.064 92.27113
"5214" 1042.6 60.45702 94.86103
"5215" 1042.8 62.792 96.67186
"5216" 1043 65.10964 97.78529
"5217" 1043.2 65.28585 97.63904
"5218" 1043.4 65.04727 97.5973
"5219" 1043.6 64.97567 97.6082
"5220" 1043.8 63.98632 97.42701
"5221" 1044 62.93638 97.2035
"5222" 1044.2 61.58177 96.70671
"5223" 1044.4 59.39358 97.16935
"5224" 1044.6 56.60837 97.6291
"5225" 1044.8 53.93102 97.0546
"5226" 1045 50.96716 96.79759
"5227" 1045.2 48.00295 95.22048
"5228" 1045.4 45.54301 93.71784
"5229" 1045.6 44.10731 91.50149
"5230" 1045.8 43.49036 88.666
"5231" 1046 42.77986 85.39991
"5232" 1046.2 42.44847 82.57021
"5233" 1046.4 41.41229 80.7925
"5234" 1046.6 39.85383 79.53488
"5235" 1046.8 37.51004 79.01197
"5236" 1047 35.65111 79.95908
"5237" 1047.2 35.1331 81.50315
"5238" 1047.4 35.10483 82.27885
"5239" 1047.6 35.14444 82.24031
"5240" 1047.8 34.96352 81.78403
"5241" 1048 33.73466 80.91246
"5242" 1048.2 31.40151 79.29914
"5243" 1048.4 29.02775 76.90917
"5244" 1048.6 27.21565 73.73931
"5245" 1048.8 25.73231 70.59499
"5246" 1049 24.54444 66.85696
"5247" 1049.2 23.11312 63.5139
"5248" 1049.4 23.67808 60.98842
"5249" 1049.6 24.66842 58.34396
"5250" 1049.8 25.23748 56.03734
"5251" 1050 25.76642 52.73433
"5252" 1050.2 27.0733 49.11848
"5253" 1050.4 28.78025 45.88855
"5254" 1050.6 31.42639 42.72221
"5255" 1050.8 34.14786 40.32879
"5256" 1051 35.4842 37.96857
"5257" 1051.2 36.02738 34.39378
"5258" 1051.4 37.4794 30.37863
"5259" 1051.6 39.42232 26.45357
"5260" 1051.8 41.53745 22.75235
"5261" 1052 43.39318 19.09426
"5262" 1052.2 45.05793 15.99667
"5263" 1052.4 45.73247 14.21115
"5264" 1052.6 46.17571 12.95308
"5265" 1052.8 47.44695 12.73088
"5266" 1053 48.99446 12.87117
"5267" 1053.2 51.34923 14.10164
"5268" 1053.4 54.11172 14.40533
"5269" 1053.6 57.36492 14.81041
"5270" 1053.8 60.7777 13.6763
"5271" 1054 64.72044 11.95337
"5272" 1054.2 69.17081 10.94949
"5273" 1054.4 73.69662 11.14692
"5274" 1054.6 78.09056 12.41282
"5275" 1054.8 81.11652 14.89599
"5276" 1055 85.27028 17.6291
"5277" 1055.2 89.6148 18.61429
"5278" 1055.4 94.36075 18.34618
"5279" 1055.6 98.91354 17.59988
"5280" 1055.8 102.858 18.20798
"5281" 1056 106.6129 19.47265
"5282" 1056.2 110.7473 19.85984
"5283" 1056.4 110.5841 20.30419
"5284" 1056.6 110.1095 21.3495
"5285" 1056.8 109.8312 24.06618
"5286" 1057 110.4117 28.25698
"5287" 1057.2 111.0354 32.58647
"5288" 1057.4 111.9201 36.86956
"5289" 1057.6 112.3279 40.42542
"5290" 1057.8 113.6803 43.78603
"5291" 1058 116.6478 45.82719
"5292" 1058.2 117.5846 45.63523
"5293" 1058.4 116.7113 45.52763
"5294" 1058.6 115.3053 45.60541
"5295" 1058.8 113.9342 45.58155
"5296" 1059 113.2041 44.00713
"5297" 1059.2 112.679 42.24817
"5298" 1059.4 111.1256 39.42391
"5299" 1059.6 108.3235 35.91459
"5300" 1059.8 105.83 31.97089
"5301" 1060 103.6282 27.92026
"5302" 1060.2 101.7187 24.40431
"5303" 1060.4 101.4053 20.91855
"5304" 1060.6 102.3413 16.72973
"5305" 1060.8 103.7723 13.62213
"5306" 1061 104.0502 13.06147
"5307" 1061.2 104.4669 12.77234
"5308" 1061.4 104.3056 12.39638
"5309" 1061.6 104.1932 12.36635
"5310" 1061.8 103.9703 12.13459
"5311" 1062 103.9533 12.22127
"5312" 1062.2 103.5919 11.96972
"5313" 1062.4 103.1758 12.02367
"5314" 1062.6 101.8288 10.53729
"5315" 1062.8 101.4737 9.830779
"5316" 1063 101.5954 9.9682
"5317" 1063.2 101.5364 9.722433
"5318" 1063.4 101.5963 9.883052
"5319" 1063.6 101.7089 9.971343
"5320" 1063.8 101.739 10.10339
"5321" 1064 101.4658 9.866554
"5322" 1064.2 101.2141 9.691763
"5323" 1064.4 101.0111 9.868004
"5324" 1064.6 100.344 9.552843
"5325" 1064.8 98.15604 7.983277
"5326" 1065 97.22541 7.133318
"5327" 1065.2 97.10479 6.742335
"5328" 1065.4 97.32301 6.916635
"5329" 1065.6 97.27025 6.980249
"5330" 1065.8 92.48914 7.17398
"5331" 1066 92.59161 6.682342
"5332" 1066.2 92.05374 5.837081
"5333" 1066.4 91.88795 5.09545
"5334" 1066.6 91.93488 5.003501
"5335" 1066.8 91.78131 4.232022
"5336" 1067 92.23836 4.058584
"5337" 1067.2 92.43247 4.10542
"5338" 1067.4 92.42679 4.202471
"5339" 1067.6 92.46612 4.189941
"5340" 1067.8 92.76446 4.213073
"5341" 1068 92.83183 4.213073
"5342" 1068.2 92.92052 4.276686
"5343" 1068.4 92.88053 4.849205
"5344" 1068.6 93.74883 4.503876
"5345" 1068.8 93.58603 4.622015
"5346" 1069 93.14102 4.554767
"5347" 1069.2 92.61462 4.085847
"5348" 1069.4 92.14452 4.503308
"5349" 1069.6 91.49915 3.877658
"5350" 1069.8 91.05852 3.859666
"5351" 1070 90.97547 4.228264
"5352" 1070.2 90.41132 4.403913
"5353" 1070.4 88.28169 3.987535
"5354" 1070.6 85.79762 3.41483
"5355" 1070.8 83.25497 2.611977
"5356" 1071 81.06272 1.712278
"5357" 1071.2 81.06809 1.710953
"5358" 1071.4 80.98556 1.70035
"5359" 1071.6 80.17908 2.128201
"5360" 1071.8 77.45052 2.35788
"5361" 1072 74.10547 2.416808
"5362" 1072.2 70.90451 1.668544
"5363" 1072.4 68.31499 0.5871188
"5364" 1072.6 66.56634 1.444383
"5365" 1072.8 62.84855 1.882188
"5366" 1073 59.17542 0.8600401
"5367" 1073.2 58.65402 1.082468
"5368" 1073.4 56.49725 0.8020877
"5369" 1073.6 53.4117 1.465844
"5370" 1073.8 50.30128 2.532806
"5371" 1074 46.49017 3.050784
"5372" 1074.2 43.15776 4.224639
"5373" 1074.4 40.60327 5.142805
"5374" 1074.6 38.12864 6.609171
"5375" 1074.8 35.25514 7.591065
"5376" 1075 34.40832 7.941787
"5377" 1075.2 34.87294 7.749969
"5378" 1075.4 35.70867 7.711801
"5379" 1075.6 36.06006 7.826305
"5380" 1075.8 36.41257 7.775414
"5381" 1076 36.74603 8.12284
"5382" 1076.2 35.91218 9.39528
"5383" 1076.4 33.9502 11.49166
"5384" 1076.6 32.04226 13.54109
"5385" 1076.8 29.67962 15.12992
"5386" 1077 26.80301 15.68026
"5387" 1077.2 24.65088 15.34539
"5388" 1077.4 24.42625 15.30722
"5389" 1077.6 24.57671 15.49881
"5390" 1077.8 25.50779 16.45675
"5391" 1078 25.37333 18.91212
"5392" 1078.2 24.59881 21.7272
"5393" 1078.4 23.24199 24.35726
"5394" 1078.6 21.10058 26.61071
"5395" 1078.8 18.72687 28.20321
"5396" 1079 16.37158 29.57218
"5397" 1079.2 15.49366 31.05786
"5398" 1079.4 15.91339 32.86089
"5399" 1079.6 16.49762 35.58803
"5400" 1079.8 17.09803 38.35372
"5401" 1080 17.38931 41.27326
"5402" 1080.2 18.26224 44.65023
"5403" 1080.4 18.18128 47.34702
"5404" 1080.6 17.24423 48.4474
"5405" 1080.8 16.76856 48.48598
"5406" 1081 16.84949 48.39144
"5407" 1081.2 17.28452 48.65177
"5408" 1081.4 18.14788 49.69653
"5409" 1081.6 19.10553 51.08088
"5410" 1081.8 20.79703 52.6421
"5411" 1082 23.46027 53.39337
"5412" 1082.2 25.59898 53.9381
"5413" 1082.4 28.22263 54.40088
"5414" 1082.6 30.5803 53.85453
"5415" 1082.8 33.23946 53.32249
"5416" 1083 36.31105 53.31158
"5417" 1083.2 39.17343 53.07242
"5418" 1083.4 41.353 51.97806
"5419" 1083.6 43.02135 50.26309
"5420" 1083.8 44.26821 48.09594
"5421" 1084 46.31105 46.12689
"5422" 1084.2 48.8929 43.85926
"5423" 1084.4 51.47367 42.46027
"5424" 1084.6 53.64085 41.62182
"5425" 1084.8 55.30864 40.09094
"5426" 1085 57.10553 37.66152
"5427" 1085.2 58.5111 35.27358
"5428" 1085.4 59.47046 32.82178
"5429" 1085.6 60.95257 30.05822
"5430" 1085.8 62.47209 27.00479
"5431" 1086 62.93233 24.20223
"5432" 1086.2 62.39021 22.36628
"5433" 1086.4 62.44183 21.87905
"5434" 1086.6 62.48301 22.29843
"5435" 1086.8 62.13897 22.47127
"5436" 1087 61.76261 22.49703
"5437" 1087.2 60.60977 21.89119
"5438" 1087.4 58.38876 20.69213
"5439" 1087.6 55.59995 19.30038
"5440" 1087.8 52.72277 17.58695
"5441" 1088 50.50218 15.47366
"5442" 1088.2 48.47895 12.68636
"5443" 1088.4 46.66186 10.32664
"5444" 1088.6 46.04984 8.538773
"5445" 1088.8 46.74709 7.785201
"5446" 1089 46.72518 7.711801
"5447" 1089.2 46.83914 7.90264
"5448" 1089.4 46.3453 8.398824
"5449" 1089.6 45.59257 8.567045
"5450" 1089.8 43.53619 8.619126
"5451" 1090 40.73225 7.191927
"5452" 1090.2 39.85281 6.401947
"5453" 1090.4 39.83148 6.27489
"5454" 1090.6 39.51864 6.398375
"5455" 1090.8 39.94851 6.906393
"5456" 1091 40.27378 7.619671
"5457" 1091.2 39.63711 9.386949
"5458" 1091.4 37.80988 12.11304
"5459" 1091.6 35.40769 14.55561
"5460" 1091.8 32.50272 15.7502
"5461" 1092 29.23762 16.33249
"5462" 1092.2 27.33406 17.61233
"5463" 1092.4 25.68862 20.15748
"5464" 1092.6 23.34532 22.70139
"5465" 1092.8 21.08331 25.16545
"5466" 1093 18.31076 27.55628
"5467" 1093.2 15.27044 29.01023
"5468" 1093.4 14.26165 28.19661
"5469" 1093.6 14.24548 28.20798
"5470" 1093.8 14.07281 28.84643
"5471" 1094 13.37936 29.90264
"5472" 1094.2 13.72125 31.62783
"5473" 1094.4 14.59029 34.4734
"5474" 1094.6 15.12968 37.35118
"5475" 1094.8 15.97393 40.49806
"5476" 1095 15.57204 43.59269
"5477" 1095.2 13.99223 46.31897
"5478" 1095.4 11.10589 48.21472
"5479" 1095.6 8.589497 50.79916
"5480" 1095.8 6.738032 53.04431
"5481" 1096 6.405017 52.95332
"5482" 1096.2 6.793511 52.73725
"5483" 1096.4 7.154397 52.84387
"5484" 1096.6 8.322814 53.85453
"5485" 1096.8 9.168909 56.53206
"5486" 1097 9.004331 59.90646
"5487" 1097.2 8.804438 63.42231
"5488" 1097.4 8.229777 66.93762
"5489" 1097.6 6.725054 70.30126
"5490" 1097.8 5.562521 70.61923
"5491" 1098 5.495797 70.54812
"5492" 1098.2 6.364489 70.30419
"5493" 1098.4 7.345375 70.7108
"5494" 1098.6 9.013998 71.67036
"5495" 1098.8 11.20094 73.12003
"5496" 1099 12.74179 74.74954
"5497" 1099.2 14.22943 76.30389
"5498" 1099.4 15.4014 78.12074
"5499" 1099.6 16.35784 80.96533
"5500" 1099.8 17.78379 83.52969
"5501" 1100 19.30033 84.1154
"5502" 1100.2 19.87628 83.43207
"5503" 1100.4 19.68021 82.49634
"5504" 1100.6 19.60668 82.39168
"5505" 1100.8 19.22751 82.34889
"5506" 1101 18.80403 81.98661
"5507" 1101.2 18.55273 81.10875
"5508" 1101.4 18.50123 79.04989
"5509" 1101.6 18.31311 76.35243
"5510" 1101.8 17.00267 73.12672
"5511" 1102 15.27339 70.26793
"5512" 1102.2 13.30729 67.69908
"5513" 1102.4 12.47847 64.66299
"5514" 1102.6 10.84357 61.72513
"5515" 1102.8 8.774082 59.62874
"5516" 1103 7.238165 59.41761
"5517" 1103.2 7.564071 59.1431
"5518" 1103.4 8.40915 58.18601
"5519" 1103.6 9.709273 56.18508
"5520" 1103.8 11.0647 53.40224
"5521" 1104 12.33439 50.32777
"5522" 1104.2 12.87207 46.7899
"5523" 1104.4 13.15486 42.85093
"5524" 1104.6 14.12294 38.98489
"5525" 1104.8 15.37889 35.79652
"5526" 1105 15.84097 33.05531
"5527" 1105.2 16.45353 31.8232
"5528" 1105.4 17.65288 32.00049
"5529" 1105.6 19.43321 32.00808
"5530" 1105.8 22.96036 30.50592
"5531" 1106 25.82869 28.16293
"5532" 1106.2 27.84517 25.43053
"5533" 1106.4 28.87697 22.47417
"5534" 1106.6 29.48136 19.39392
"5535" 1106.8 29.98794 16.90769
"5536" 1107 30.28556 15.53623
"5537" 1107.2 30.38381 15.37829
"5538" 1107.4 30.46241 15.49016
"5539" 1107.6 30.91586 16.02605
"5540" 1107.8 33.04358 15.1963
"5541" 1108 35.62646 13.37148
"5542" 1108.2 38.98945 11.4592
"5543" 1108.4 40.83704 9.266675
"5544" 1108.6 41.00419 7.98661
"5545" 1108.8 40.98315 7.785201
"5546" 1109 41.24406 7.725432
"5547" 1109.2 41.80455 8.582507
"5548" 1109.4 43.13632 8.719568
"5549" 1109.6 46.18027 7.746214
"5550" 1109.8 49.4793 7.261964
"5551" 1110 52.88767 6.503149
"5552" 1110.2 55.83294 5.287198
"5553" 1110.4 58.48834 5.204562
"5554" 1110.6 61.74398 4.685628
"5555" 1110.8 64.78132 2.439854
"5556" 1111 65.96336 1.892705
"5557" 1111.2 65.89684 2.029703
"5558" 1111.4 66.50001 2.728764
"5559" 1111.6 69.12581 3.864226
"5560" 1111.8 72.77967 4.954496
"5561" 1112 76.64396 6.066631
"5562" 1112.2 80.53445 6.100266
"5563" 1112.4 84.08536 4.784514
"5564" 1112.6 86.36131 3.895007
"5565" 1112.8 88.29824 4.771677
"5566" 1113 89.87949 6.523142
"5567" 1113.2 92.08516 8.868766
"5568" 1113.4 95.50463 11.11462
"5569" 1113.6 98.64995 12.03551
"5570" 1113.8 102.4886 12.44756
"5571" 1114 104.8412 13.78499
"5572" 1114.2 105.5142 16.28868
"5573" 1114.4 106.7749 20.42288
"5574" 1114.6 107.3909 24.16433
"5575" 1114.8 107.4387 27.94962
"5576" 1115 108.0872 32.04675
"5577" 1115.2 109.5134 35.2074
"5578" 1115.4 112.1079 38.74779
"5579" 1115.6 115.2219 41.54574
"5580" 1115.8 119.319 43.7805
"5581" 1116 122.6855 44.43124
"5582" 1116.2 122.6488 44.77619
"5583" 1116.4 121.4395 45.46673
"5584" 1116.6 120.5032 47.63001
"5585" 1116.8 119.2246 50.95723
"5586" 1117 117.8332 55.10002
"5587" 1117.2 116.2259 59.0072
"5588" 1117.4 114.2859 62.59896
"5589" 1117.6 111.401 64.80053
"5590" 1117.8 109.3968 67.19397
"5591" 1118 107.0161 68.97636
"5592" 1118.2 104.343 70.17723
"5593" 1118.4 101.6419 70.64952
"5594" 1118.6 98.66451 70.22719
"5595" 1118.8 95.9706 70.16195
"5596" 1119 92.64389 68.72732
"5597" 1119.2 89.88825 67.26259
"5598" 1119.4 87.01021 66.2817
"5599" 1119.6 83.75192 64.87696
"5600" 1119.8 80.87514 62.35557
"5601" 1120 77.63109 59.90797
"5602" 1120.2 74.0983 57.93393
"5603" 1120.4 71.30457 55.20703
"5604" 1120.6 68.36954 51.61961
"5605" 1120.8 66.68091 48.46971
"5606" 1121 66.72036 47.28031
"5607" 1121.2 66.67518 47.28559
"5608" 1121.4 66.65619 47.3174
"5609" 1121.6 66.70884 47.61739
"5610" 1121.8 66.22961 48.02669
"5611" 1122 64.57951 48.18956
"5612" 1122.2 62.25534 48.5619
"5613" 1122.4 58.94872 49.25329
"5614" 1122.6 55.41751 49.32526
"5615" 1122.8 52.03039 49.15034
"5616" 1123 48.61492 48.21187
"5617" 1123.2 45.10902 47.18883
"5618" 1123.4 41.26516 45.88277
"5619" 1123.6 38.37659 44.06236
"5620" 1123.8 35.4297 42.87998
"5621" 1124 32.03855 42.35844
"5622" 1124.2 28.68703 41.34268
"5623" 1124.4 25.26842 39.99605
"5624" 1124.6 22.88468 38.80636
"5625" 1124.8 21.01902 36.235
"5626" 1125 19.91916 32.64408
"5627" 1125.2 19.42056 29.87736
"5628" 1125.4 19.2711 29.85859
"5629" 1125.6 19.49175 30.13876
"5630" 1125.8 19.97985 30.39749
"5631" 1126 20.20899 30.92457
"5632" 1126.2 20.00595 31.16006
"5633" 1126.4 19.74695 31.90755
"5634" 1126.6 19.48782 32.63546
"5635" 1126.8 19.49027 33.35819
"5636" 1127 19.53364 34.35363
"5637" 1127.2 18.81474 35.60396
"5638" 1127.4 17.05169 37.96297
"5639" 1127.6 15.35719 40.12648
"5640" 1127.8 13.6181 42.30583
"5641" 1128 11.97738 43.19115
"5642" 1128.2 11.8727 43.22854
"5643" 1128.4 12.66369 43.02966
"5644" 1128.6 13.96557 42.51493
"5645" 1128.8 15.02392 42.77312
"5646" 1129 16.32605 44.3677
"5647" 1129.2 17.94492 46.54621
"5648" 1129.4 19.60984 49.0604
"5649" 1129.6 20.41369 51.69226
"5650" 1129.8 20.33643 53.74945
"5651" 1130 19.86641 56.64116
"5652" 1130.2 19.30856 60.28814
"5653" 1130.4 18.90188 63.5353
"5654" 1130.6 17.74944 66.31668
"5655" 1130.8 16.08432 69.61301
"5656" 1131 14.47121 73.31364
"5657" 1131.2 12.79017 75.68567
"5658" 1131.4 12.40035 76.01605
"5659" 1131.6 12.31155 76.11916
"5660" 1131.8 12.31155 76.11916
"5661" 1132 12.31815 76.06048
"5662" 1132.2 12.44105 76.00259
"5663" 1132.4 12.43959 76.02948
"5664" 1132.6 12.64414 75.92378
"5665" 1132.8 12.84238 75.91545
"5666" 1133 13.61046 76.11501
"5667" 1133.2 14.56866 76.84989
"5668" 1133.4 16.25102 78.73784
"5669" 1133.6 18.40334 81.37331
"5670" 1133.8 20.29642 83.83503
"5671" 1134 21.38381 87.16663
"5672" 1134.2 22.58556 90.56514
"5673" 1134.4 24.14609 93.89978
"5674" 1134.6 25.568 95.09518
"5675" 1134.8 27.68991 95.50636
"5676" 1135 30.37163 96.29099
"5677" 1135.2 33.97169 97.96238
"5678" 1135.4 37.52273 100.1418
"5679" 1135.6 40.70175 101.7801
"5680" 1135.8 42.76948 103.6489
"5681" 1136 45.06041 107.4592
"5682" 1136.2 47.89562 110.6363
"5683" 1136.4 50.51312 112.6627
"5684" 1136.6 52.40464 113.4773
"5685" 1136.8 53.24825 114.8328
"5686" 1137 53.3107 115.5704
"5687" 1137.2 54.02822 118.3739
"5688" 1137.4 55.44314 121.0623
"5689" 1137.6 55.83352 123.2814
"5690" 1137.8 56.0684 125.5871
"5691" 1138 56.73922 126.4459
"5692" 1138.2 56.84923 126.2912
"5693" 1138.4 56.88168 126.3187
"5694" 1138.6 56.87112 126.2975
"5695" 1138.8 56.80225 126.3212
"5696" 1139 56.88424 126.4632
"5697" 1139.2 56.78047 126.3794
"5698" 1139.4 56.63783 126.2786
"5699" 1139.6 56.5057 126.0739
"5700" 1139.8 56.56751 125.8416
"5701" 1140 56.49148 125.7561
"5702" 1140.2 56.53179 125.5749
"5703" 1140.4 57.22214 125.14
"5704" 1140.6 58.6154 124.5439
"5705" 1140.8 61.14222 124.5057
"5706" 1141 64.12366 124.1876
"5707" 1141.2 67.26985 124.3889
"5708" 1141.4 69.67043 125.4706
"5709" 1141.6 71.94664 126.4421
"5710" 1141.8 74.17005 126.5708
"5711" 1142 76.13461 126.7566
"5712" 1142.2 77.18257 127.1045
"5713" 1142.4 77.09508 126.9514
"5714" 1142.6 76.98229 126.753
"5715" 1142.8 76.69182 126.8163
"5716" 1143 76.62537 126.9127
"5717" 1143.2 76.61694 126.9628
"5718" 1143.4 76.0988 126.8968
"5719" 1143.6 75.37398 126.191
"5720" 1143.8 74.82118 125.2236
"5721" 1144 74.86339 123.1644
"5722" 1144.2 75.03771 120.1337
"5723" 1144.4 75.42876 117.325
"5724" 1144.6 77.00381 115.3005
"5725" 1144.8 78.97364 113.8325
"5726" 1145 81.31004 112.838
"5727" 1145.2 84.15482 111.5575
"5728" 1145.4 87.26292 110.4761
"5729" 1145.6 90.12912 108.9005
"5730" 1145.8 92.97263 108.2438
"5731" 1146 95.63466 108.332
"5732" 1146.2 97.6446 108.2968
"5733" 1146.4 98.22637 107.5707
"5734" 1146.6 98.11744 106.3596
"5735" 1146.8 99.16437 104.1866
"5736" 1147 100.2882 100.9397
"5737" 1147.2 100.9827 97.7285
"5738" 1147.4 101.4812 94.10851
"5739" 1147.6 102.7092 91.14638
"5740" 1147.8 104.3155 87.42471
"5741" 1148 106.1329 84.45662
"5742" 1148.2 108.0757 81.50592
"5743" 1148.4 109.9641 78.75672
"5744" 1148.6 112.403 76.3892
"5745" 1148.8 114.7791 75.18391
"5746" 1149 116.8987 75.05359
"5747" 1149.2 117.3353 75.05436
"5748" 1149.4 117.2909 74.88122
"5749" 1149.6 117.4006 74.82774
"5750" 1149.8 117.3574 74.89373
"5751" 1150 116.7683 74.74144
"5752" 1150.2 115.8577 74.06227
"5753" 1150.4 115.5973 72.2714
"5754" 1150.6 115.8895 68.90088
"5755" 1150.8 116.2569 65.72983
"5756" 1151 116.7959 62.32898
"5757" 1151.2 118.386 59.12832
"5758" 1151.4 120.4904 56.86362
"5759" 1151.6 122.6536 55.98232
"5760" 1151.8 125.6828 55.72162
"5761" 1152 127.2705 55.45444
"5762" 1152.2 127.1674 55.38901
"5763" 1152.4 127.03 55.42457
"5764" 1152.6 126.9143 55.31763
"5765" 1152.8 126.6668 54.93017
"5766" 1153 127.3064 53.19526
"5767" 1153.2 128.7497 51.80652
"5768" 1153.4 128.902 51.78454
"5769" 1153.6 129.0514 51.89119
"5770" 1153.8 128.9566 51.87711
"5771" 1154 129.0902 51.7128
"5772" 1154.2 129.4186 51.7258
"5773" 1154.4 129.5389 51.60493
"5774" 1154.6 129.3614 51.52046
"5775" 1154.8 128.925 51.16517
"5776" 1155 128.8702 51.14221
"5777" 1155.2 128.3825 51.23448
"5778" 1155.4 128.0903 50.04118
"5779" 1155.6 127.2931 47.22684
"5780" 1155.8 127.1434 44.3046
"5781" 1156 127.4199 44.04291
"5782" 1156.2 127.736 43.94319
"5783" 1156.4 127.705 44.11612
"5784" 1156.6 127.6395 44.03715
"5785" 1156.8 127.2942 44.06965
"5786" 1157 126.9915 44.27444
"5787" 1157.2 126.5522 44.35026
"5788" 1157.4 125.6572 43.7375
"5789" 1157.6 124.2233 41.28077
"5790" 1157.8 123.4378 38.27507
"5791" 1158 122.868 35.18115
"5792" 1158.2 122.914 33.72383
"5793" 1158.4 122.5992 33.61898
"5794" 1158.6 121.6795 33.73305
"5795" 1158.8 119.4386 32.3638
"5796" 1159 116.7906 30.42172
"5797" 1159.2 114.9448 27.91205
"5798" 1159.4 112.2596 25.96706
"5799" 1159.6 109.4943 24.86948
"5800" 1159.8 106.715 24.37752
"5801" 1160 103.8035 23.48103
"5802" 1160.2 100.5702 21.94382
"5803" 1160.4 97.85926 21.05323
"5804" 1160.6 97.04053 20.91102
"5805" 1160.8 97.41535 20.55173
"5806" 1161 97.70619 20.03289
"5807" 1161.2 97.72555 18.30184
"5808" 1161.4 97.43342 15.39381
"5809" 1161.6 96.52738 12.5239
"5810" 1161.8 95.00663 9.626354
"5811" 1162 93.31069 7.172959
"5812" 1162.2 93.10846 7.317399
"5813" 1162.4 93.60411 7.399793
"5814" 1162.6 93.77088 7.31223
"5815" 1162.8 93.94782 7.417968
"5816" 1163 94.16341 7.790014
"5817" 1163.2 94.10276 8.59962
"5818" 1163.4 93.07047 9.475622
"5819" 1163.6 90.8815 10.02378
"5820" 1163.8 87.76526 11.11401
"5821" 1164 84.92926 12.10769
"5822" 1164.2 81.80187 12.76732
"5823" 1164.4 78.21028 12.68404
"5824" 1164.6 75.0262 13.66732
"5825" 1164.8 71.95441 14.00951
"5826" 1165 68.52442 13.77463
"5827" 1165.2 65.22264 12.51627
"5828" 1165.4 62.84473 10.65073
"5829" 1165.6 61.64527 10.35723
"5830" 1165.8 60.09258 11.16881
"5831" 1166 57.93795 13.01714
"5832" 1166.2 55.01288 15.03368
"5833" 1166.4 51.07414 17.02346
"5834" 1166.6 47.52926 18.55786
"5835" 1166.8 43.68614 18.89501
"5836" 1167 40.24758 17.72759
"5837" 1167.2 36.51745 16.25649
"5838" 1167.4 34.0636 15.39391
"5839" 1167.6 33.4472 14.59992
"5840" 1167.8 34.11453 15.80886
"5841" 1168 34.12008 17.69908
"5842" 1168.2 32.18164 20.87974
"5843" 1168.4 29.86023 23.55719
"5844" 1168.6 27.23621 26.84203
"5845" 1168.8 24.10559 29.39456
"5846" 1169 20.51982 30.45353
"5847" 1169.2 16.89176 30.76459
"5848" 1169.4 16.43431 31.17902
"5849" 1169.6 17.35359 31.57833
"5850" 1169.8 17.60504 31.57869
"5851" 1170 17.59282 31.54464
"5852" 1170.2 17.61764 31.40822
"5853" 1170.4 17.3651 31.23713
"5854" 1170.6 16.45145 30.85697
"5855" 1170.8 16.85037 29.86965
"5856" 1171 17.80605 29.16671
"5857" 1171.2 19.37093 28.41938
"5858" 1171.4 21.79204 26.99231
"5859" 1171.6 24.45934 24.59188
"5860" 1171.8 26.38994 21.66659
"5861" 1172 27.91511 18.47455
"5862" 1172.2 30.21769 16.00465
"5863" 1172.4 31.8802 13.84849
"5864" 1172.6 34.0467 10.36993
"5865" 1172.8 33.83302 9.524778
"5866" 1173 33.76179 9.882602
"5867" 1173.2 34.006 10.26769
"5868" 1173.4 34.3601 10.87974
"5869" 1173.6 35.98149 11.99008
"5870" 1173.8 38.09274 13.25931
"5871" 1174 40.7388 14.33196
"5872" 1174.2 43.59445 14.84526
"5873" 1174.4 46.72518 15.34539
"5874" 1174.6 48.83451 13.89568
"5875" 1174.8 51.00365 11.55124
"5876" 1175 53.90897 9.456621
"5877" 1175.2 55.2034 7.146221
"5878" 1175.4 55.02358 6.882635
"5879" 1175.6 55.25282 7.41567
"5880" 1175.8 55.58328 8.381475
"5881" 1176 56.76276 9.377978
"5882" 1176.2 59.39874 10.5744
"5883" 1176.4 62.06598 12.2347
"5884" 1176.6 64.60665 14.16703
"5885" 1176.8 66.86512 15.50442
"5886" 1177 69.64572 16.00118
"5887" 1177.2 73.09027 15.93993
"5888" 1177.4 75.53904 14.42936
"5889" 1177.6 78.02725 13.09348
"5890" 1177.8 80.234 13.9193
"5891" 1178 82.14894 16.0014
"5892" 1178.2 84.35857 18.90773
"5893" 1178.4 86.04864 21.92339
"5894" 1178.6 87.22455 25.33267
"5895" 1178.8 89.08174 27.74997
"5896" 1179 91.71255 29.47037
"5897" 1179.2 94.97987 29.39722
"5898" 1179.4 98.18679 27.90749
"5899" 1179.6 101.0882 25.76061
"5900" 1179.8 103.12 22.62621
"5901" 1180 104.4035 20.08003
"5902" 1180.2 105.559 19.72277
"5903" 1180.4 105.6741 20.78917
"5904" 1180.6 106.6009 22.73201
"5905" 1180.8 107.8512 25.81266
"5906" 1181 109.2259 29.41982
"5907" 1181.2 111.3382 32.06631
"5908" 1181.4 113.9747 33.98225
"5909" 1181.6 113.6208 34.04483
"5910" 1181.8 112.3931 34.26881
"5911" 1182 110.7758 33.56911
"5912" 1182.2 109.1112 32.1085
"5913" 1182.4 106.5397 30.04558
"5914" 1182.6 103.7885 27.72816
"5915" 1182.8 101.7686 24.97718
"5916" 1183 100.0924 22.23617
"5917" 1183.2 98.90519 19.28742
"5918" 1183.4 99.33849 15.53623
"5919" 1183.6 100.0349 12.69098
"5920" 1183.8 100.1098 13.11314
"5921" 1184 99.73043 13.83988
"5922" 1184.2 98.70535 14.30822
"5923" 1184.4 96.75169 14.2882
"5924" 1184.6 93.13379 13.76112
"5925" 1184.8 89.71487 12.79177
"5926" 1185 85.92438 10.94982
"5927" 1185.2 83.31002 9.226206
"5928" 1185.4 81.2309 8.004422
"5929" 1185.6 79.54676 5.860656
"5930" 1185.8 78.4202 2.821925
"5931" 1186 78.45757 2.865724
"5932" 1186.2 78.70055 3.44094
"5933" 1186.4 78.70967 5.087755
"5934" 1186.6 77.19151 5.943353
"5935" 1186.8 73.9544 6.307766
"5936" 1187 70.1264 5.625502
"5937" 1187.2 66.64953 4.189353
"5938" 1187.4 64.28827 2.145643
"5939" 1187.6 64.13632 2.279231
"5940" 1187.8 63.94119 3.435115
"5941" 1188 62.06445 4.757076
"5942" 1188.2 58.82892 5.592822
"5943" 1188.4 55.39164 5.575145
"5944" 1188.6 51.57037 5.022696
"5945" 1188.8 49.62409 3.335002
"5946" 1189 49.76743 3.018438
"5947" 1189.2 49.62262 3.391884
"5948" 1189.4 49.29474 3.877003
"5949" 1189.6 47.98692 4.965072
"5950" 1189.8 44.88909 5.506542
"5951" 1190 41.92011 5.060347
"5952" 1190.2 41.97668 4.895752
"5953" 1190.4 41.65758 4.849205
"5954" 1190.6 41.58299 5.31416
"5955" 1190.8 40.88944 6.461472
"5956" 1191 38.74459 8.202978
"5957" 1191.2 35.76107 9.363551
"5958" 1191.4 32.86648 10.4356
"5959" 1191.6 30.42689 11.70475
"5960" 1191.8 27.45525 13.50541
"5961" 1192 24.55147 15.35246
"5962" 1192.2 23.37314 15.55743
"5963" 1192.4 23.74247 15.15455
"5964" 1192.6 23.93241 15.15455
"5965" 1192.8 24.24106 15.03527
"5966" 1193 24.34822 14.97918
"5967" 1193.2 24.18437 15.02213
"5968" 1193.4 24.14561 15.34149
"5969" 1193.6 24.42948 15.43878
"5970" 1193.8 24.5972 15.56008
"5971" 1194 24.68181 17.68057
"5972" 1194.2 24.14948 20.70253
"5973" 1194.4 22.88446 23.38698
"5974" 1194.6 21.07756 25.44833
"5975" 1194.8 18.83197 27.43003
"5976" 1195 16.09506 29.27043
"5977" 1195.2 15.46509 30.20745
"5978" 1195.4 16.10625 31.77378
"5979" 1195.6 16.16756 35.03606
"5980" 1195.8 16.00492 37.57319
"5981" 1196 16.83381 39.64672
"5982" 1196.2 18.71962 41.52678
"5983" 1196.4 21.24774 43.33616
"5984" 1196.6 24.2743 44.74742
"5985" 1196.8 27.19252 45.81404
"5986" 1197 30.32507 46.51786
"5987" 1197.2 33.44447 47.14898
"5988" 1197.4 36.39491 47.47417
"5989" 1197.6 37.26749 46.91291
"5990" 1197.8 37.54476 46.55404
"5991" 1198 38.43114 45.82218
"5992" 1198.2 38.39496 45.8343
"5993" 1198.4 38.00576 46.12425
"5994" 1198.6 37.54046 46.4846
"5995" 1198.8 37.03825 47.18039
"5996" 1199 37.17851 48.89501
"5997" 1199.2 37.62073 51.91664
"5998" 1199.4 37.99106 54.96183
"5999" 1199.6 37.98795 58.47516
"6000" 1199.8 37.29783 61.98025
"6001" 1200 35.7799 65.67936
"6002" 1200.2 34.33234 68.73059
"6003" 1200.4 33.7796 72.29315
"6004" 1200.6 33.65387 75.3905
"6005" 1200.8 33.72787 77.2653
"6006" 1201 34.85536 77.63034
"6007" 1201.2 36.80083 77.744
"6008" 1201.4 39.49071 77.21674
"6009" 1201.6 40.70225 75.94623
"6010" 1201.8 41.52083 75.09583
"6011" 1202 41.88902 74.24439
"6012" 1202.2 42.8385 72.18998
"6013" 1202.4 43.9053 69.09465
"6014" 1202.6 45.28456 68.98896
"6015" 1202.8 45.48769 70.36505
"6016" 1203 44.81542 72.26073
"6017" 1203.2 43.03694 74.95289
"6018" 1203.4 40.77735 76.29413
"6019" 1203.6 38.20757 79.0441
"6020" 1203.8 36.50404 82.70584
"6021" 1204 35.8808 86.54052
"6022" 1204.2 35.55225 90.45203
"6023" 1204.4 34.59967 94.72239
"6024" 1204.6 33.2855 98.70185
"6025" 1204.8 32.12356 102.3027
"6026" 1205 29.49094 104.4451
"6027" 1205.2 26.19792 105.3858
"6028" 1205.4 25.88607 105.9015
"6029" 1205.6 26.68653 105.6126
"6030" 1205.8 27.12973 105.4154
"6031" 1206 28.16288 107.3359
"6032" 1206.2 29.75147 111.199
"6033" 1206.4 30.65382 115.2346
"6034" 1206.6 30.52443 115.4745
"6035" 1206.8 30.35343 113.5377
"6036" 1207 30.64734 111.8541
"6037" 1207.2 31.14436 110.1754
"6038" 1207.4 31.6219 107.8226
"6039" 1207.6 31.03726 104.4509
"6040" 1207.8 29.86729 100.8445
"6041" 1208 28.27349 97.282
"6042" 1208.2 26.73546 94.20845
"6043" 1208.4 24.87024 91.63356
"6044" 1208.6 22.53771 89.64201
"6045" 1208.8 22.10022 89.57029
"6046" 1209 22.75478 89.67011
"6047" 1209.2 24.23691 89.64261
"6048" 1209.4 25.6764 89.95793
"6049" 1209.6 27.37059 89.80882
"6050" 1209.8 30.42154 88.88133
"6051" 1210 33.66441 89.38149
"6052" 1210.2 37.19394 90.2703
"6053" 1210.4 40.37275 90.66648
"6054" 1210.6 43.36407 91.57893
"6055" 1210.8 46.32227 93.91351
"6056" 1211 47.7461 96.50593
"6057" 1211.2 47.86482 99.88737
"6058" 1211.4 48.06681 103.4921
"6059" 1211.6 48.38113 107.1393
"6060" 1211.8 48.57115 111.1529
"6061" 1212 49.6018 114.3469
"6062" 1212.2 51.57864 116.842
"6063" 1212.4 54.61538 118.6825
"6064" 1212.6 57.77967 121.2396
"6065" 1212.8 61.29951 123.0388
"6066" 1213 63.31852 122.4648
"6067" 1213.2 64.12309 121.9735
"6068" 1213.4 66.40001 121.6079
"6069" 1213.6 70.2105 121.2438
"6070" 1213.8 74.6298 120.2491
"6071" 1214 78.6323 119.53
"6072" 1214.2 83.56773 118.9945
"6073" 1214.4 87.71531 118.282
"6074" 1214.6 91.38854 116.3494
"6075" 1214.8 94.17326 115.69
"6076" 1215 96.08008 116.8479
"6077" 1215.2 97.72128 117.8863
"6078" 1215.4 98.04243 118.6963
"6079" 1215.6 98.04243 118.6963
"6080" 1215.8 97.93668 118.6434
"6081" 1216 97.75476 118.3209
"6082" 1216.2 97.70724 118.2192
"6083" 1216.4 97.62327 118.1675
"6084" 1216.6 97.62026 118.1493
"6085" 1216.8 97.65781 118.1212
"6086" 1217 97.50146 117.963
"6087" 1217.2 97.43909 117.8645
"6088" 1217.4 97.43909 117.8645
"6089" 1217.6 97.43909 117.8645
"6090" 1217.8 97.47261 117.8488
"6091" 1218 97.43366 117.8099
"6092" 1218.2 97.34261 117.5719
"6093" 1218.4 97.89379 116.9589
"6094" 1218.6 98.65363 115.9555
"6095" 1218.8 100.1563 114.7305
"6096" 1219 102.5213 113.6691
"6097" 1219.2 104.3805 113.3676
"6098" 1219.4 105.9448 113.6755
"6099" 1219.6 105.9626 113.8366
"6100" 1219.8 105.9864 113.9534
"6101" 1220 105.9518 113.9228
"6102" 1220.2 105.4047 113.926
"6103" 1220.4 104.6996 113.902
"6104" 1220.6 104.0787 113.5836
"6105" 1220.8 103.5873 112.9937
"6106" 1221 103.6096 112.0753
"6107" 1221.2 103.9567 110.5689
"6108" 1221.4 104.9119 108.5842
"6109" 1221.6 106.3714 106.9227
"6110" 1221.8 108.5377 105.53
"6111" 1222 110.9221 104.3735
"6112" 1222.2 113.0467 103.4152
"6113" 1222.4 115.3898 102.4851
"6114" 1222.6 116.2264 102.0427
"6115" 1222.8 116.5221 102.2192
"6116" 1223 116.8889 102.2068
"6117" 1223.2 116.6956 102.2504
"6118" 1223.4 116.5597 102.27
"6119" 1223.6 116.5238 102.2857
"6120" 1223.8 115.9647 101.916
"6121" 1224 115.2816 101.092
"6122" 1224.2 115.1283 99.20699
"6123" 1224.4 115.6616 96.64016
"6124" 1224.6 116.3028 94.01496
"6125" 1224.8 117.6062 91.98436
"6126" 1225 119.6207 90.16838
"6127" 1225.2 122.3025 89.00145
"6128" 1225.4 123.7601 88.96903
"6129" 1225.6 123.7672 89.1511
"6130" 1225.8 123.8065 89.15655
"6131" 1226 123.8344 89.16854
"6132" 1226.2 123.8344 89.16854
"6133" 1226.4 123.0441 89.14338
"6134" 1226.6 122.4286 89.15057
"6135" 1226.8 121.6523 88.99015
"6136" 1227 121.1033 88.65028
"6137" 1227.2 120.4337 87.51261
"6138" 1227.4 119.6565 85.82698
"6139" 1227.6 118.5857 84.25442
"6140" 1227.8 117.7396 82.79855
"6141" 1228 117.634 81.93613
"6142" 1228.2 117.5334 81.24431
"6143" 1228.4 116.6961 81.10288
"6144" 1228.6 115.3608 80.20626
"6145" 1228.8 113.912 78.71573
"6146" 1229 112.4636 76.41686
"6147" 1229.2 111.2414 74.20671
"6148" 1229.4 110.4193 71.83687
"6149" 1229.6 109.1246 69.89421
"6150" 1229.8 107.4591 68.08076
"6151" 1230 105.9584 65.78881
"6152" 1230.2 104.6514 63.49152
"6153" 1230.4 104.9101 61.40137
"6154" 1230.6 105.4612 59.64826
"6155" 1230.8 105.0827 59.22117
"6156" 1231 104.9138 59.18239
"6157" 1231.2 104.9194 59.20484
"6158" 1231.4 104.9331 59.10551
"6159" 1231.6 104.9281 59.18702
"6160" 1231.8 104.346 59.60863
"6161" 1232 103.3418 59.76993
"6162" 1232.2 101.6178 59.63488
"6163" 1232.4 98.96473 59.06615
"6164" 1232.6 96.2711 57.98239
"6165" 1232.8 94.23889 57.46891
"6166" 1233 91.4916 56.87688
"6167" 1233.2 88.89756 55.8381
"6168" 1233.4 85.84975 54.86132
"6169" 1233.6 83.29913 54.07979
"6170" 1233.8 82.03616 52.77382
"6171" 1234 80.22544 51.0438
"6172" 1234.2 78.10552 49.10088
"6173" 1234.4 76.87133 47.13686
"6174" 1234.6 75.48205 44.75379
"6175" 1234.8 73.58266 42.44463
"6176" 1235 71.91634 39.85373
"6177" 1235.2 71.55397 37.74059
"6178" 1235.4 71.52588 37.10111
"6179" 1235.6 71.4277 37.14622
"6180" 1235.8 71.48284 37.18008
"6181" 1236 71.59441 37.13669
"6182" 1236.2 71.51714 37.10435
"6183" 1236.4 71.00321 37.42335
"6184" 1236.6 69.97567 37.25441
"6185" 1236.8 68.2562 37.2238
"6186" 1237 66.08293 37.4084
"6187" 1237.2 63.13404 36.99437
"6188" 1237.4 60.97066 36.9879
"6189" 1237.6 58.07971 36.91674
"6190" 1237.8 55.22662 36.27195
"6191" 1238 52.84124 35.05913
"6192" 1238.2 50.49865 32.77541
"6193" 1238.4 49.2767 30.63165
"6194" 1238.6 47.87791 27.96713
"6195" 1238.8 47.1791 24.93589
"6196" 1239 46.46171 23.15135
"6197" 1239.2 45.08536 21.12147
"6198" 1239.4 44.67943 20.886
"6199" 1239.6 44.77513 21.03241
"6200" 1239.8 44.71182 21.0515
"6201" 1240 44.2703 21.50627
"6202" 1240.2 42.39586 21.39961
"6203" 1240.4 40.07729 21.45226
"6204" 1240.6 37.33815 21.54266
"6205" 1240.8 33.83547 20.99819
"6206" 1241 31.14078 19.74722
"6207" 1241.2 30.61305 18.18824
"6208" 1241.4 31.17122 18.39882
"6209" 1241.6 31.24688 18.58246
"6210" 1241.8 31.16569 18.95257
"6211" 1242 31.18177 18.95862
"6212" 1242.2 31.01646 19.0915
"6213" 1242.4 30.67688 19.37243
"6214" 1242.6 30.04724 18.98365
"6215" 1242.8 29.53396 17.61203
"6216" 1243 29.06756 15.49533
"6217" 1243.2 28.96229 15.00612
"6218" 1243.4 28.94119 14.81528
"6219" 1243.6 29.00119 14.93003
"6220" 1243.8 28.91467 15.28667
"6221" 1244 28.90148 16.21956
"6222" 1244.2 28.33377 16.77998
"6223" 1244.4 26.44233 17.45144
"6224" 1244.6 24.16983 18.23525
"6225" 1244.8 21.49186 19.51866
"6226" 1245 20.17745 20.4687
"6227" 1245.2 18.77027 20.99848
"6228" 1245.4 18.52133 21.01288
"6229" 1245.6 18.99397 21.23129
"6230" 1245.8 18.7695 20.93179
"6231" 1246 18.98934 21.04731
"6232" 1246.2 19.01714 21.05662
"6233" 1246.4 18.86869 21.21269
"6234" 1246.6 19.20583 21.41556
"6235" 1246.8 19.44292 21.86864
"6236" 1247 19.2613 23.9049
"6237" 1247.2 18.94496 26.78961
"6238" 1247.4 18.19623 29.66424
"6239" 1247.6 16.48739 32.36141
"6240" 1247.8 14.27341 34.68194
"6241" 1248 11.92896 37.4566
"6242" 1248.2 10.21291 39.91233
"6243" 1248.4 7.801599 42.01347
"6244" 1248.6 6.500591 42.01231
"6245" 1248.8 6.002813 42.15296
"6246" 1249 6.062877 41.97898
"6247" 1249.2 5.925193 41.6673
"6248" 1249.4 5.925193 41.81625
"6249" 1249.6 6.078072 41.84608
"6250" 1249.8 6.332672 41.8315
"6251" 1250 6.304538 41.58585
"6252" 1250.2 6.481694 41.18031
"6253" 1250.4 6.218462 41.01748
"6254" 1250.6 6.43205 41.17814
"6255" 1250.8 6.275926 41.1326
"6256" 1251 6.195269 41.23056
"6257" 1251.2 6.028522 41.20832
"6258" 1251.4 6.276645 41.47308
"6259" 1251.6 6.173042 41.49043
"6260" 1251.8 5.865786 41.7823
"6261" 1252 5.854214 41.74261
"6262" 1252.2 6.091171 41.89843
"6263" 1252.4 6.224179 42.63546
"6264" 1252.6 5.937682 44.90065
"6265" 1252.8 5.493642 47.33306
"6266" 1253 4.93498 49.93595
"6267" 1253.2 3.830451 52.17745
"6268" 1253.4 2.614837 53.24615
"6269" 1253.6 2.539565 53.16699
"6270" 1253.8 2.698454 52.98687
"6271" 1254 3.005118 53.12483
"6272" 1254.2 3.375083 53.91703
"6273" 1254.4 3.242789 56.56329
"6274" 1254.6 3.429276 59.66531
"6275" 1254.8 3.167924 62.33966
"6276" 1255 2.18869 65.20152
"6277" 1255.2 1.270631 66.16139
"6278" 1255.4 1.115896 66.03718
"6279" 1255.6 1.184092 65.95851
"6280" 1255.8 1.001034 65.94885
"6281" 1256 0.9789202 65.95705
"6282" 1256.2 0.9876867 65.89882
"6283" 1256.4 0.8026486 65.7086
"6284" 1256.6 0.759759 65.53623
"6285" 1256.8 0.6964457 65.3878
"6286" 1257 0.5363005 65.2219
"6287" 1257.2 0.5363005 65.2219
"6288" 1257.4 0.5113762 65.38943
"6289" 1257.6 0.5617367 65.15455
"6290" 1257.8 0.5698192 65.17013
"6291" 1258 0.594594 65.32879
"6292" 1258.2 0.6753413 65.79068
"6293" 1258.4 0.7175501 66.10875
"6294" 1258.6 0.721771 66.08148
"6295" 1258.8 0.6964457 66.35742
"6296" 1259 0.7168694 66.5089
"6297" 1259.2 0.721771 66.70308
"6298" 1259.4 0.6566488 67.11747
"6299" 1259.6 0.4918952 67.55228
"6300" 1259.8 0.2626826 68.28107
"6301" 1260 2.40483 70.16166
"6302" 1260.2 2.571492 70.60816
"6303" 1260.4 3.540352 70.91728
"6304" 1260.6 3.44309 72.48279
"6305" 1260.8 3.488893 74.11397
"6306" 1261 3.925421 75.87974
"6307" 1261.2 4.441924 76.94643
"6308" 1261.4 5.569523 77.87925
"6309" 1261.6 7.327394 79.45946
"6310" 1261.8 8.890741 81.01254
"6311" 1262 9.803813 82.9643
"6312" 1262.2 9.876867 85.80698
"6313" 1262.4 9.412915 88.60593
"6314" 1262.6 8.886878 88.99794
"6315" 1262.8 8.300367 88.83775
"6316" 1263 8.486728 88.48124
"6317" 1263.2 9.57363 88.34325
"6318" 1263.4 10.97181 89.37435
"6319" 1263.6 12.759 91.05343
"6320" 1263.8 14.43275 93.17842
"6321" 1264 15.59551 96.27023
"6322" 1264.2 15.77669 99.28843
"6323" 1264.4 16.11136 101.2008
"6324" 1264.6 16.44096 101.4422
"6325" 1264.8 16.28598 101.2832
"6326" 1265 16.12076 101.5292
"6327" 1265.2 15.71518 101.7395
"6328" 1265.4 14.95264 102.2009
"6329" 1265.6 14.87286 102.1312
"6330" 1265.8 15.04085 101.8972
"6331" 1266 15.74198 101.5355
"6332" 1266.2 17.06744 101.485
"6333" 1266.4 18.9969 102.5063
"6334" 1266.6 21.21521 104.0169
"6335" 1266.8 22.61911 106.3159
"6336" 1267 22.88503 108.9386
"6337" 1267.2 23.05623 111.4178
"6338" 1267.4 22.39054 112.219
"6339" 1267.6 21.82039 111.953
"6340" 1267.8 21.93804 111.9878
"6341" 1268 22.32351 111.8598
"6342" 1268.2 22.2844 111.551
"6343" 1268.4 22.54696 111.0908
"6344" 1268.6 23.9194 110.9822
"6345" 1268.8 25.86437 111.2669
"6346" 1269 28.53845 112.1912
"6347" 1269.2 30.50745 113.0579
"6348" 1269.4 31.55551 114.5678
"6349" 1269.6 32.67239 115.326
"6350" 1269.8 34.28412 116.8933
"6351" 1270 36.05689 119.6658
"6352" 1270.2 37.79801 120.4981
"6353" 1270.4 39.92864 120.6308
"6354" 1270.6 42.51937 120.8416
"6355" 1270.8 45.10798 122.2429
"6356" 1271 47.10238 124.1643
"6357" 1271.2 47.22129 125.158
"6358" 1271.4 47.17988 124.9568
"6359" 1271.6 47.3687 123.5116
"6360" 1271.8 47.50122 122.1066
"6361" 1272 47.92986 120.6706
"6362" 1272.2 48.63016 119.005
"6363" 1272.4 48.92305 116.823
"6364" 1272.6 48.50936 114.6853
"6365" 1272.8 47.48192 112.3434
"6366" 1273 46.7313 109.2755
"6367" 1273.2 46.21964 106.6578
"6368" 1273.4 45.2545 104.6093
"6369" 1273.6 43.04677 102.4677
"6370" 1273.8 41.25094 99.97282
"6371" 1274 40.36069 97.40949
"6372" 1274.2 39.54308 94.62735
"6373" 1274.4 38.47956 92.06856
"6374" 1274.6 37.19258 90.08895
"6375" 1274.8 35.44918 87.52849
"6376" 1275 35.15723 86.55938
"6377" 1275.2 35.24831 86.67738
"6378" 1275.4 35.18634 85.66982
"6379" 1275.6 35.26944 83.68985
"6380" 1275.8 36.16995 82.05749
"6381" 1276 37.36633 81.17352
"6382" 1276.2 38.02824 79.89547
"6383" 1276.4 38.21407 78.47092
"6384" 1276.6 37.52229 76.54337
"6385" 1276.8 37.1287 76.16873
"6386" 1277 37.69626 76.72761
"6387" 1277.2 38.6441 76.69168
"6388" 1277.4 40.40047 76.22325
"6389" 1277.6 43.2449 74.46165
"6390" 1277.8 45.30926 71.99008
"6391" 1278 46.19154 68.89258
"6392" 1278.2 47.04379 65.41311
"6393" 1278.4 47.24915 62.66047
"6394" 1278.6 48.58781 59.44167
"6395" 1278.8 50.19311 56.10505
"6396" 1279 51.93665 53.14358
"6397" 1279.2 54.31372 51.28686
"6398" 1279.4 56.24591 48.99878
"6399" 1279.6 57.8472 45.77372
"6400" 1279.8 58.66024 42.55412
"6401" 1280 59.13354 38.70604
"6402" 1280.2 58.53569 35.64635
"6403" 1280.4 58.18706 32.59993
"6404" 1280.6 58.20598 28.30128
"6405" 1280.8 59.0339 24.7153
"6406" 1281 60.80785 21.86726
"6407" 1281.2 61.63384 19.42418
"6408" 1281.4 60.82361 18.14027
"6409" 1281.6 60.68575 18.39246
"6410" 1281.8 61.48153 19.34644
"6411" 1282 61.82086 20.78281
"6412" 1282.2 61.83343 22.25767
"6413" 1282.4 61.0403 23.35429
"6414" 1282.6 61.32039 25.59924
"6415" 1282.8 62.4142 28.10816
"6416" 1283 63.94842 30.748
"6417" 1283.2 64.7437 32.07136
"6418" 1283.4 64.00266 31.99085
"6419" 1283.6 63.33508 32.13928
"6420" 1283.8 62.00443 33.15605
"6421" 1284 60.19281 35.68648
"6422" 1284.2 58.10375 38.17459
"6423" 1284.4 55.80912 40.84218
"6424" 1284.6 53.97002 43.50787
"6425" 1284.8 52.8237 44.68479
"6426" 1285 51.1872 45.0194
"6427" 1285.2 49.44972 44.10587
"6428" 1285.4 46.56856 42.68903
"6429" 1285.6 43.83809 40.65073
"6430" 1285.8 41.4132 38.15073
"6431" 1286 40.11346 35.57137
"6432" 1286.2 39.82818 32.92454
"6433" 1286.4 39.68572 32.61785
"6434" 1286.6 39.71007 32.78178
"6435" 1286.8 39.57744 32.93277
"6436" 1287 38.8797 33.53985
"6437" 1287.2 36.74352 33.01451
"6438" 1287.4 33.57185 32.22107
"6439" 1287.6 30.68332 31.50854
"6440" 1287.8 27.25329 30.2432
"6441" 1288 23.81729 28.52489
"6442" 1288.2 21.09577 26.51733
"6443" 1288.4 20.69033 25.15718
"6444" 1288.6 20.72919 25.1429
"6445" 1288.8 20.83581 25.38471
"6446" 1289 20.80307 26.02303
"6447" 1289.2 20.53529 26.88024
"6448" 1289.4 20.20899 28.01048
"6449" 1289.6 18.42416 29.78755
"6450" 1289.8 16.32365 32.02141
"6451" 1290 14.6133 34.74742
"6452" 1290.2 13.48572 37.38581
"6453" 1290.4 11.73243 40.09289
"6454" 1290.6 9.660728 41.47068
"6455" 1290.8 9.009103 41.29585
"6456" 1291 9.250769 41.32079
"6457" 1291.2 9.424941 41.28643
"6458" 1291.4 10.48286 41.69035
"6459" 1291.6 11.07545 43.18166
"6460" 1291.8 10.66828 46.2487
"6461" 1292 10.10242 49.45798
"6462" 1292.2 8.766007 52.49552
"6463" 1292.4 8.362935 56.13457
"6464" 1292.6 7.656751 59.2917
"6465" 1292.8 6.568513 62.3005
"6466" 1293 4.834273 64.31732
"6467" 1293.2 4.719272 64.033
"6468" 1293.4 4.291451 63.765
"6469" 1293.6 3.814891 63.1103
"6470" 1293.8 3.048694 62.79978
"6471" 1294 1.972451 62.71767
"6472" 1294.2 1.475064 62.66145
"6473" 1294.4 1.475064 62.66145
"6474" 1294.6 1.530691 62.67737
"6475" 1294.8 1.405554 62.61002
"6476" 1295 1.367566 62.47516
"6477" 1295.2 1.470929 62.37628
"6478" 1295.4 1.65832 62.59289
"6479" 1295.6 1.532181 62.46371
"6480" 1295.8 1.672092 62.70179
"6481" 1296 1.905947 63.43699
"6482" 1296.2 2.449901 63.56961
"6483" 1296.4 2.617607 64.093
"6484" 1296.6 2.541575 64.71229
"6485" 1296.8 2.889083 65.39561
"6486" 1297 3.758093 66.59948
"6487" 1297.2 4.568551 68.20129
"6488" 1297.4 5.303238 69.72864
"6489" 1297.6 5.658998 71.14025
"6490" 1297.8 5.472074 72.50339
"6491" 1298 4.579658 74.12704
"6492" 1298.2 4.022057 75.32597
"6493" 1298.4 4.296568 75.43357
"6494" 1298.6 5.601666 76.04805
"6495" 1298.8 6.562843 77.82403
"6496" 1299 7.820091 80.00733
"6497" 1299.2 8.459624 82.39471
"6498" 1299.4 8.383648 84.93729
"6499" 1299.6 7.508951 86.93572
"6500" 1299.8 6.923166 87.24217
"6501" 1300 6.785529 87.23664
"6502" 1300.2 6.706334 87.23911
"6503" 1300.4 7.053525 87.30489
"6504" 1300.6 7.801097 87.83039
"6505" 1300.8 9.061243 88.65028
"6506" 1301 10.6821 90.09273
"6507" 1301.2 12.45536 91.90348
"6508" 1301.4 14.37389 94.39334
"6509" 1301.6 16.62229 96.42647
"6510" 1301.8 18.79348 97.6079
"6511" 1302 20.92417 99.41801
"6512" 1302.2 21.74956 101.3025
"6513" 1302.4 21.45113 103.48
"6514" 1302.6 20.54803 105.7861
"6515" 1302.8 20.89621 108.0394
"6516" 1303 22.44982 109.5248
"6517" 1303.2 24.60534 110.4708
"6518" 1303.4 26.76982 110.6038
"6519" 1303.6 29.13569 111.2302
"6520" 1303.8 31.35047 112.2266
"6521" 1304 32.55677 114.2861
"6522" 1304.2 33.81211 117.0288
"6523" 1304.4 34.04823 119.47
"6524" 1304.6 34.02844 120.1046
"6525" 1304.8 33.40829 120.6011
"6526" 1305 33.43261 120.815
"6527" 1305.2 33.55706 120.9924
"6528" 1305.4 33.92214 120.8853
"6529" 1305.6 34.22928 120.6378
"6530" 1305.8 35.22519 120.232
"6531" 1306 37.60807 120.3072
"6532" 1306.2 40.23557 120.8691
"6533" 1306.4 42.95205 121.7824
"6534" 1306.6 45.75494 122.7933
"6535" 1306.8 48.16555 124.1611
"6536" 1307 50.55875 125.9652
"6537" 1307.2 52.18209 127.9408
"6538" 1307.4 52.13846 128.5358
"6539" 1307.6 52.34279 128.9933
"6540" 1307.8 52.21271 129.3322
"6541" 1308 51.81425 129.2701
"6542" 1308.2 51.29077 129.1989
"6543" 1308.4 51.20233 129.1676
"6544" 1308.6 51.19739 129.1448
"6545" 1308.8 51.20233 129.1676
"6546" 1309 50.7461 128.8368
"6547" 1309.2 50.3883 128.6769
"6548" 1309.4 50.16961 128.6159
"6549" 1309.6 50.51096 128.2362
"6550" 1309.8 50.19353 127.4206
"6551" 1310 49.3572 126.0646
"6552" 1310.2 47.59274 124.351
"6553" 1310.4 46.01426 122.979
"6554" 1310.6 44.09682 121.9577
"6555" 1310.8 41.91062 120.6142
"6556" 1311 39.80521 119.9771
"6557" 1311.2 37.32741 119.4613
"6558" 1311.4 35.87294 118.3937
"6559" 1311.6 34.37909 115.9404
"6560" 1311.8 32.71216 113.7987
"6561" 1312 31.26849 111.4871
"6562" 1312.2 30.59783 109.676
"6563" 1312.4 29.94114 107.5997
"6564" 1312.6 29.88794 105.274
"6565" 1312.8 29.31592 102.8326
"6566" 1313 28.66389 101.0381
"6567" 1313.2 28.41442 100.1836
"6568" 1313.4 28.98747 99.3182
"6569" 1313.6 29.91263 97.75922
"6570" 1313.8 30.31071 94.74086
"6571" 1314 29.71694 92.49667
"6572" 1314.2 28.41442 89.81559
"6573" 1314.4 27.41068 86.33775
"6574" 1314.6 26.16201 83.61022
"6575" 1314.8 25.73537 80.53916
"6576" 1315 26.17492 77.61453
"6577" 1315.2 26.24845 75.07206
"6578" 1315.4 25.23364 72.91346
"6579" 1315.6 23.89555 70.76581
"6580" 1315.8 22.60283 68.6922
"6581" 1316 21.49485 65.58076
"6582" 1316.2 21.65946 63.52605
"6583" 1316.4 22.68009 62.96798
"6584" 1316.6 22.94534 63.02716
"6585" 1316.8 23.07174 63.0076
"6586" 1317 23.01947 63.06147
"6587" 1317.2 23.07316 63.14922
"6588" 1317.4 23.13466 62.31838
"6589" 1317.6 24.02596 60.47755
"6590" 1317.8 24.74184 57.77933
"6591" 1318 25.80062 54.70679
"6592" 1318.2 27.17272 51.45397
"6593" 1318.4 28.24207 48.07769
"6594" 1318.6 28.64227 44.39507
"6595" 1318.8 29.43463 40.97546
"6596" 1319 30.26782 38.07378
"6597" 1319.2 29.76627 35.69708
"6598" 1319.4 29.14218 32.54822
"6599" 1319.6 29.37433 29.07676
"6600" 1319.8 30.45757 27.31544
"6601" 1320 30.3994 27.62274
"6602" 1320.2 30.26373 27.73725
"6603" 1320.4 30.37136 27.78178
"6604" 1320.6 30.02314 28.22071
"6605" 1320.8 30.10545 29.05006
"6606" 1321 30.09522 29.75232
"6607" 1321.2 30.12689 30.69875
"6608" 1321.4 31.55045 32.48279
"6609" 1321.6 33.93986 33.70178
"6610" 1321.8 36.35202 34.65098
"6611" 1322 38.89333 35.61893
"6612" 1322.2 40.93352 36.21962
"6613" 1322.4 42.8694 36.40773
"6614" 1322.6 45.60886 36.24066
"6615" 1322.8 48.29371 35.53746
"6616" 1323 49.88402 34.23265
"6617" 1323.2 51.47367 33.52142
"6618" 1323.4 53.58411 32.91173
"6619" 1323.6 56.41795 31.71356
"6620" 1323.8 58.79822 29.87902
"6621" 1324 61.06869 28.12549
"6622" 1324.2 63.4652 26.66218
"6623" 1324.4 65.48991 24.92686
"6624" 1324.6 66.01496 23.50144
"6625" 1324.8 66.0931 23.46204
"6626" 1325 66.12871 23.42029
"6627" 1325.2 66.03163 23.53303
"6628" 1325.4 65.82191 23.72044
"6629" 1325.6 65.61436 24.45305
"6630" 1325.8 65.52921 25.15584
"6631" 1326 65.5936 25.73807
"6632" 1326.2 67.32897 26.89275
"6633" 1326.4 69.18239 27.98534
"6634" 1326.6 70.90547 29.19906
"6635" 1326.8 72.63296 30.25633
"6636" 1327 74.65265 31.31231
"6637" 1327.2 77.18337 31.91436
"6638" 1327.4 79.71996 31.98726
"6639" 1327.6 82.60379 31.86809
"6640" 1327.8 85.05502 31.52223
"6641" 1328 86.83214 30.869
"6642" 1328.2 87.06001 31.04923
"6643" 1328.4 87.18234 31.37592
"6644" 1328.6 86.87097 31.84207
"6645" 1328.8 86.31405 32.22107
"6646" 1329 85.51359 32.4528
"6647" 1329.2 85.29582 32.78296
"6648" 1329.4 84.69756 33.63159
"6649" 1329.6 84.58546 35.80278
"6650" 1329.8 85.09612 38.18671
"6651" 1330 86.18594 40.73332
"6652" 1330.2 87.85444 42.28902
"6653" 1330.4 88.87134 42.64134
"6654" 1330.6 89.05872 42.60655
"6655" 1330.8 88.90687 42.55671
"6656" 1331 88.0542 42.36016
"6657" 1331.2 87.18857 42.02228
"6658" 1331.4 86.39593 41.82523
"6659" 1331.6 85.52715 42.02205
"6660" 1331.8 84.1869 42.99212
"6661" 1332 82.46599 44.71415
"6662" 1332.2 81.43513 46.7416
"6663" 1332.4 80.23347 48.97721
"6664" 1332.6 79.04708 50.43934
"6665" 1332.8 76.9774 51.81312
"6666" 1333 74.54216 52.00508
"6667" 1333.2 72.31099 51.20761
"6668" 1333.4 71.45654 49.97219
"6669" 1333.6 71.08495 49.31485
"6670" 1333.8 70.52892 48.18828
"6671" 1334 70.13525 47.63308
"6672" 1334.2 70.13525 47.63308
"6673" 1334.4 70.40637 47.96051
"6674" 1334.6 70.71457 48.85684
"6675" 1334.8 69.67774 49.97219
"6676" 1335 67.73836 51.41996
"6677" 1335.2 64.98491 52.787
"6678" 1335.4 62.1103 54.27669
"6679" 1335.6 59.89906 55.31064
"6680" 1335.8 57.26377 56.10505
"6681" 1336 54.42407 56.50315
"6682" 1336.2 51.73523 55.83782
"6683" 1336.4 48.6499 55.73979
"6684" 1336.6 46.60431 55.57787
"6685" 1336.8 46.00341 55.71435
"6686" 1337 45.81769 55.73373
"6687" 1337.2 45.95316 55.79725
"6688" 1337.4 46.07305 56.26142
"6689" 1337.6 46.13698 56.27127
"6690" 1337.8 46.16148 56.32667
"6691" 1338 46.34831 56.29716
"6692" 1338.2 46.33653 56.30546
"6693" 1338.4 46.34813 56.30187
"6694" 1338.6 46.47588 56.43556
"6695" 1338.8 46.61834 57.02597
"6696" 1339 46.45926 58.26524
"6697" 1339.2 45.97476 60.3992
"6698" 1339.4 45.37807 62.59436
"6699" 1339.6 44.76461 64.70818
"6700" 1339.8 43.88221 67.24147
"6701" 1340 43.33943 69.20156
"6702" 1340.2 42.44375 71.66813
"6703" 1340.4 42.33725 73.75851
"6704" 1340.6 41.49475 76.08083
"6705" 1340.8 39.7895 78.09695
"6706" 1341 38.5908 80.41619
"6707" 1341.2 38.31954 82.91234
"6708" 1341.4 38.07986 85.51899
"6709" 1341.6 36.42163 86.63369
"6710" 1341.8 34.6381 86.56329
"6711" 1342 34.06342 87.02317
"6712" 1342.2 34.55999 87.6494
"6713" 1342.4 35.66484 88.30194
"6714" 1342.6 36.97396 89.43523
"6715" 1342.8 39.31186 91.5303
"6716" 1343 41.54094 94.20709
"6717" 1343.2 42.85756 97.39263
"6718" 1343.4 44.4927 100.3244
"6719" 1343.6 45.20867 103.4437
"6720" 1343.8 45.5549 106.1235
"6721" 1344 44.92363 109.811
"6722" 1344.2 44.8488 112.8934
"6723" 1344.4 46.39078 115.8104
"6724" 1344.6 48.13689 118.6206
"6725" 1344.8 48.49219 120.793
"6726" 1345 47.83688 123.0632
"6727" 1345.2 47.68038 123.0758
"6728" 1345.4 47.33093 122.2259
"6729" 1345.6 46.38659 121.0623
"6730" 1345.8 45.15432 119.5593
"6731" 1346 42.75784 117.8693
"6732" 1346.2 39.84824 116.3613
"6733" 1346.4 36.30602 114.0261
"6734" 1346.6 33.36102 111.4802
"6735" 1346.8 30.51785 108.6346
"6736" 1347 27.90033 105.4557
"6737" 1347.2 25.49941 102.5273
"6738" 1347.4 23.0724 99.73364
"6739" 1347.6 20.68803 96.49868
"6740" 1347.8 18.82544 93.06015
"6741" 1348 16.9372 89.99097
"6742" 1348.2 15.41225 87.63546
"6743" 1348.4 13.31505 84.48191
"6744" 1348.6 11.89713 81.02316
"6745" 1348.8 11.42352 77.61668
"6746" 1349 10.66691 74.55271
"6747" 1349.2 9.452295 71.65994
"6748" 1349.4 8.568996 71.03241
"6749" 1349.6 8.78903 70.90287
"6750" 1349.8 8.810282 70.93846
"6751" 1350 9.244772 71.10499
"6752" 1350.2 9.988419 70.83127
"6753" 1350.4 11.23397 70.29339
"6754" 1350.6 13.01359 68.38247
"6755" 1350.8 15.01059 66.05768
"6756" 1351 16.32869 63.26462
"6757" 1351.2 17.38542 60.52669
"6758" 1351.4 18.52351 58.07293
"6759" 1351.6 19.40737 55.9325
"6760" 1351.8 20.53334 53.01487
"6761" 1352 21.81429 50.76639
"6762" 1352.2 22.65185 48.453
"6763" 1352.4 22.73382 45.90606
"6764" 1352.6 22.84275 42.71582
"6765" 1352.8 23.01138 39.81968
"6766" 1353 22.40676 36.04842
"6767" 1353.2 21.25487 33.59828
"6768" 1353.4 19.45275 32.45343
"6769" 1353.6 19.27601 32.31856
"6770" 1353.8 19.72999 32.41361
"6771" 1354 20.36154 32.40646
"6772" 1354.2 21.53059 32.66871
"6773" 1354.4 22.3223 32.82924
"6774" 1354.6 22.24466 32.97352
"6775" 1354.8 22.34769 32.91688
"6776" 1355 22.38321 33.07559
"6777" 1355.2 23.17858 33.24854
"6778" 1355.4 25.89308 32.59483
"6779" 1355.6 28.37455 31.12352
"6780" 1355.8 30.87576 29.44026
"6781" 1356 32.64086 27.21793
"6782" 1356.2 34.04903 25.84783
"6783" 1356.4 34.37909 25.52145
"6784" 1356.6 34.31245 25.29249
"6785" 1356.8 34.19549 25.49806
"6786" 1357 34.05436 26.12475
"6787" 1357.2 33.66858 26.88766
"6788" 1357.4 32.94053 27.44963
"6789" 1357.6 32.82738 28.86913
"6790" 1357.8 33.10245 30.91603
"6791" 1358 33.32387 33.28432
"6792" 1358.2 33.76742 35.96578
"6793" 1358.4 33.65797 38.17176
"6794" 1358.6 33.42939 41.29959
"6795" 1358.8 34.00576 44.38593
"6796" 1359 32.97167 47.08422
"6797" 1359.2 31.64396 49.05355
"6798" 1359.4 29.87481 51.22628
"6799" 1359.6 28.18015 52.39142
"6800" 1359.8 26.1027 52.97209
"6801" 1360 23.29928 53.77935
"6802" 1360.2 20.31771 54.99601
"6803" 1360.4 18.18673 56.38785
"6804" 1360.6 17.37523 58.22166
"6805" 1360.8 18.05634 60.18666
"6806" 1361 19.62265 62.10649
"6807" 1361.2 21.04176 62.42912
"6808" 1361.4 21.05799 61.70035
"6809" 1361.6 20.73509 61.74488
"6810" 1361.8 20.97227 61.82513
"6811" 1362 20.91383 61.83687
"6812" 1362.2 20.84044 61.88837
"6813" 1362.4 20.86624 61.95571
"6814" 1362.6 20.81985 62.10111
"6815" 1362.8 20.68444 62.13928
"6816" 1363 20.6648 62.15287
"6817" 1363.2 20.89337 62.10111
"6818" 1363.4 20.68378 62.08795
"6819" 1363.6 20.70343 62.10111
"6820" 1363.8 20.89026 62.16368
"6821" 1364 20.60519 62.19324
"6822" 1364.2 20.72243 62.26015
"6823" 1364.4 20.68475 62.24503
"6824" 1364.6 20.7577 62.5252
"6825" 1364.8 21.99985 63.24615
"6826" 1365 24.14537 63.37338
"6827" 1365.2 27.01634 63.42658
"6828" 1365.4 30.3846 64.50107
"6829" 1365.6 33.2618 66.63636
"6830" 1365.8 36.07738 69.8638
"6831" 1366 37.68344 72.70938
"6832" 1366.2 38.05535 73.87161
"6833" 1366.4 37.9139 75.97095
"6834" 1366.6 38.25141 78.97504
"6835" 1366.8 37.98795 82.52096
"6836" 1367 36.70442 86.37245
"6837" 1367.2 34.74631 90.64437
"6838" 1367.4 34.41416 93.89207
"6839" 1367.6 36.70586 95.73661
"6840" 1367.8 39.45664 96.28561
"6841" 1368 43.1923 98.08803
"6842" 1368.2 46.85267 101.2154
"6843" 1368.4 48.66151 104.9817
"6844" 1368.6 49.31499 109.6051
"6845" 1368.8 49.63183 113.969
"6846" 1369 48.98211 118.309
"6847" 1369.2 47.07792 119.8438
"6848" 1369.4 46.58339 119.4229
"6849" 1369.6 46.93652 119.1326
"6850" 1369.8 46.95205 119.1092
"6851" 1370 47.52187 119.0031
"6852" 1370.2 48.18741 119.4681
"6853" 1370.4 48.49493 121.4432
"6854" 1370.6 48.42346 124.6741
"6855" 1370.8 48.53102 124.594
"6856" 1371 48.35866 123.7805
"6857" 1371.2 48.65024 122.4838
"6858" 1371.4 48.78616 120.8285
"6859" 1371.6 48.68962 119.3948
"6860" 1371.8 47.6246 117.1191
"6861" 1372 45.70057 113.9773
"6862" 1372.2 43.42023 111.2287
"6863" 1372.4 40.35963 108.6299
"6864" 1372.6 37.08928 107.3045
"6865" 1372.8 33.87615 105.1933
"6866" 1373 31.57341 102.3737
"6867" 1373.2 28.88422 99.3498
"6868" 1373.4 26.428 96.28792
"6869" 1373.6 23.58605 93.24166
"6870" 1373.8 20.38867 90.94517
"6871" 1374 17.33135 88.58862
"6872" 1374.2 15.20894 85.61588
"6873" 1374.4 13.64623 83.9536
"6874" 1374.6 13.01225 83.65217
"6875" 1374.8 13.09529 83.70841
"6876" 1375 14.04979 83.23806
"6877" 1375.2 15.00524 81.73515
"6878" 1375.4 15.84097 78.39882
"6879" 1375.6 16.01825 74.93826
"6880" 1375.8 15.80363 71.04147
"6881" 1376 14.96555 66.9718
"6882" 1376.2 14.29224 62.79401
"6883" 1376.4 14.08553 59.0075
"6884" 1376.6 14.65458 54.69066
"6885" 1376.8 15.93192 50.8994
"6886" 1377 16.99805 49.45564
"6887" 1377.2 17.84208 49.48107
"6888" 1377.4 17.85735 49.52387
"6889" 1377.6 17.70975 49.62532
"6890" 1377.8 17.52788 49.39835
"6891" 1378 17.14972 49.00705
"6892" 1378.2 16.49985 48.03529
"6893" 1378.4 15.93937 44.92554
"6894" 1378.6 16.32446 41.25448
"6895" 1378.8 15.8464 37.48279
"6896" 1379 15.78874 34.22063
"6897" 1379.2 16.49641 33.46946
"6898" 1379.4 16.54888 33.7175
"6899" 1379.6 16.3319 33.90381
"6900" 1379.8 16.11955 34.30213
"6901" 1380 16.60981 34.73413
"6902" 1380.2 17.29697 34.99562
"6903" 1380.4 18.96778 35.35723
"6904" 1380.6 21.49383 34.68792
"6905" 1380.8 24.19392 33.61345
"6906" 1381 26.64337 32.20868
"6907" 1381.2 28.08315 30.15792
"6908" 1381.4 29.25977 27.7742
"6909" 1381.6 30.27515 24.57765
"6910" 1381.8 30.71359 21.21455
"6911" 1382 31.73281 19.02957
"6912" 1382.2 31.4302 18.54438
"6913" 1382.4 31.48001 18.48922
"6914" 1382.6 31.5818 18.7007
"6915" 1382.8 31.70727 18.82503
"6916" 1383 31.84438 19.1556
"6917" 1383.2 31.68257 19.94118
"6918" 1383.4 32.3135 20.72468
"6919" 1383.6 33.84975 21.27393
"6920" 1383.8 36.10693 21.61847
"6921" 1384 39.10226 21.61765
"6922" 1384.2 41.78674 21.83394
"6923" 1384.4 44.63584 21.13192
"6924" 1384.6 47.76065 20.62734
"6925" 1384.8 50.19924 19.08215
"6926" 1385 52.2877 17.21441
"6927" 1385.2 53.98721 14.8174
"6928" 1385.4 54.05685 13.55786
"6929" 1385.6 54.15182 13.55786
"6930" 1385.8 54.70265 13.68048
"6931" 1386 55.53838 14.1431
"6932" 1386.2 57.69498 14.25354
"6933" 1386.4 60.60344 13.23343
"6934" 1386.6 63.8288 12.19199
"6935" 1386.8 65.72881 12.65099
"6936" 1387 68.54893 13.58902
"6937" 1387.2 72.14169 14.10008
"6938" 1387.4 75.74597 13.81532
"6939" 1387.6 79.58475 13.43699
"6940" 1387.8 83.53924 13.18358
"6941" 1388 87.03288 13.75923
"6942" 1388.2 89.75572 13.06147
"6943" 1388.4 90.19647 12.001
"6944" 1388.6 89.86488 12.24204
"6945" 1388.8 89.87264 12.28882
"6946" 1389 89.40267 13.35802
"6947" 1389.2 89.69741 14.30564
"6948" 1389.4 90.24931 16.03578
"6949" 1389.6 91.51642 18.01714
"6950" 1389.8 93.55311 20.37292
"6951" 1390 96.61602 22.2214
"6952" 1390.2 99.49044 22.15983
"6953" 1390.4 101.9976 21.13618
"6954" 1390.6 102.6971 21.21295
"6955" 1390.8 104.8408 21.05269
"6956" 1391 107.8504 20.7633
"6957" 1391.2 109.7822 20.35872
"6958" 1391.4 109.7614 20.36686
"6959" 1391.6 109.6015 20.42298
"6960" 1391.8 109.3848 21.097
"6961" 1392 109.3606 22.58607
"6962" 1392.2 109.6213 24.84816
"6963" 1392.4 110.9354 27.78708
"6964" 1392.6 112.6175 30.38243
"6965" 1392.8 115.4834 32.47044
"6966" 1393 118.5536 33.45237
"6967" 1393.2 120.3642 33.16866
"6968" 1393.4 120.5024 33.30745
"6969" 1393.6 120.3464 33.31764
"6970" 1393.8 120.1973 33.60817
"6971" 1394 120.4327 34.78377
"6972" 1394.2 121.8507 36.18215
"6973" 1394.4 124.1003 37.34284
"6974" 1394.6 124.6005 37.46159
"6975" 1394.8 124.7847 37.84453
"6976" 1395 124.4381 38
"6977" 1395.2 124.0967 38.8242
"6978" 1395.4 123.0004 39.88853
"6979" 1395.6 121.5154 41.44995
"6980" 1395.8 120.9066 44.57804
"6981" 1396 120.1844 47.69272
"6982" 1396.2 120.1535 50.40234
"6983" 1396.4 121.1027 53.32836
"6984" 1396.6 122.9014 56.17724
"6985" 1396.8 125.035 57.39025
"6986" 1397 125.5502 57.68085
"6987" 1397.2 125.0021 57.64637
"6988" 1397.4 123.6749 57.88447
"6989" 1397.6 122.2235 58.70417
"6990" 1397.8 120.2217 60.37083
"6991" 1398 118.0053 62.31316
"6992" 1398.2 116.0872 64.44246
"6993" 1398.4 113.6127 65.2066
"6994" 1398.6 111.1953 64.57625
"6995" 1398.8 107.9155 63.90216
"6996" 1399 106.0554 62.2746
"6997" 1399.2 106.4871 61.02547
"6998" 1399.4 106.8968 61.39698
"6999" 1399.6 106.7043 61.57064
"7000" 1399.8 107.0586 61.32544
"7001" 1400 107.126 60.87974
"7002" 1400.2 107.0517 59.56212
"7003" 1400.4 105.9972 58.37701
"7004" 1400.6 104.0071 56.81292
"7005" 1400.8 101.3626 55.13974
"7006" 1401 98.31224 53.32818
"7007" 1401.2 95.08043 51.53372
"7008" 1401.4 92.48914 49.55196
"7009" 1401.6 89.81397 47.31519
"7010" 1401.8 88.16658 44.78675
"7011" 1402 85.91815 42.07233
"7012" 1402.2 83.20327 39.27798
"7013" 1402.4 81.06809 36.4256
"7014" 1402.6 80.44415 33.29996
"7015" 1402.8 81.00297 31.53496
"7016" 1403 81.86403 28.98557
"7017" 1403.2 82.33405 25.30463
"7018" 1403.4 82.35337 21.18379
"7019" 1403.6 82.9535 17.76149
"7020" 1403.8 83.44686 13.71265
"7021" 1404 84.3839 11.79577
"7022" 1404.2 84.8258 11.91351
"7023" 1404.4 85.19431 12.24106
"7024" 1404.6 85.21963 12.26015
"7025" 1404.8 85.123 12.32878
"7026" 1405 84.90307 12.18593
"7027" 1405.2 84.31658 12.04085
"7028" 1405.4 83.39045 11.00465
"7029" 1405.6 82.15572 8.577395
"7030" 1405.8 81.47082 5.431769
"7031" 1406 81.68445 3.558435
"7032" 1406.2 82.18286 3.54059
"7033" 1406.4 82.03498 3.971343
"7034" 1406.6 82.25094 4.764388
"7035" 1406.8 82.52554 5.507273
"7036" 1407 84.02934 5.892462
"7037" 1407.2 86.9924 5.040045
"7038" 1407.4 88.13204 4.136737
"7039" 1407.6 88.18046 3.988556
"7040" 1407.8 88.45297 3.901588
"7041" 1408 88.6246 3.98234
"7042" 1408.2 88.59935 4.37665
"7043" 1408.4 88.8129 4.690662
"7044" 1408.6 89.66273 5.775339
"7045" 1408.8 91.57889 7.279605
"7046" 1409 93.97548 8.778258
"7047" 1409.2 96.4419 9.071534
"7048" 1409.4 98.11021 8.672361
"7049" 1409.6 98.08143 8.541086
"7050" 1409.8 98.101 8.804792
"7051" 1410 97.98261 9.452846
"7052" 1410.2 97.76717 10.45295
"7053" 1410.4 98.64576 12.47718
"7054" 1410.6 100.3804 14.44026
"7055" 1410.8 102.7909 15.66533
"7056" 1411 105.1743 16.29959
"7057" 1411.2 106.0352 17.5973
"7058" 1411.4 105.8735 19.45812
"7059" 1411.6 105.4776 22.57003
"7060" 1411.8 104.6058 25.16366
"7061" 1412 103.6983 27.73235
"7062" 1412.2 102.2328 29.67654
"7063" 1412.4 99.74248 30.65194
"7064" 1412.6 97.51635 30.87456
"7065" 1412.8 94.63382 30.08702
"7066" 1413 91.59585 29.45712
"7067" 1413.2 88.74771 29.0661
"7068" 1413.4 86.13461 27.72534
"7069" 1413.6 83.44249 26.63783
"7070" 1413.8 80.23055 26.0515
"7071" 1414 76.77721 24.5713
"7072" 1414.2 73.59838 22.21562
"7073" 1414.4 70.59842 19.85984
"7074" 1414.6 68.21211 17.15837
"7075" 1414.8 67.21534 14.75278
"7076" 1415 67.61855 12.29195
"7077" 1415.2 68.1341 9.381648
"7078" 1415.4 67.81472 6.982856
"7079" 1415.6 66.31348 5.686438
"7080" 1415.8 64.5441 4.357551
"7081" 1416 63.07838 1.451028
"7082" 1416.2 64.05793 4.031321
"7083" 1416.4 63.85367 4.447079
"7084" 1416.6 61.33089 5.599403
"7085" 1416.8 57.51375 6.089663
"7086" 1417 53.13199 5.370345
"7087" 1417.2 50.0152 3.73143
"7088" 1417.4 50.07649 3.102537
"7089" 1417.6 50.37266 3.949995
"7090" 1417.8 50.97911 4.950026
"7091" 1418 50.45836 6.43144
"7092" 1418.2 50.25263 8.979522
"7093" 1418.4 49.86973 12.12232
"7094" 1418.6 49.80911 15.15455
"7095" 1418.8 49.36101 17.96692
"7096" 1419 47.99871 21.28019
"7097" 1419.2 46.21867 23.76778
"7098" 1419.4 43.62478 25.22501
"7099" 1419.6 40.45083 26.59221
"7100" 1419.8 37.41813 27.02679
"7101" 1420 34.35244 26.53127
"7102" 1420.2 30.79059 26.87756
"7103" 1420.4 27.28372 27.33594
"7104" 1420.6 24.07946 27.27595
"7105" 1420.8 22.10235 26.73822
"7106" 1421 22.17936 26.9741
"7107" 1421.2 22.60927 27.10305
"7108" 1421.4 23.59172 27.73179
"7109" 1421.6 24.56962 28.82729
"7110" 1421.8 25.27444 31.67939
"7111" 1422 25.26854 35.15981
"7112" 1422.2 24.51976 38.50158
"7113" 1422.4 23.13589 41.77361
"7114" 1422.6 20.94305 43.95666
"7115" 1422.8 18.5488 45.15216
"7116" 1423 16.20332 46.25261
"7117" 1423.2 13.35196 47.58655
"7118" 1423.4 12.1644 48.49341
"7119" 1423.6 11.81425 48.57792
"7120" 1423.8 11.88904 48.43818
"7121" 1424 12.26167 48.03956
"7122" 1424.2 13.04253 47.46429
"7123" 1424.4 14.34545 47.14866
"7124" 1424.6 15.61191 47.27258
"7125" 1424.8 17.5991 47.67483
"7126" 1425 20.27175 49.10667
"7127" 1425.2 22.61935 51.34218
"7128" 1425.4 24.31229 54.01428
"7129" 1425.6 24.36702 56.25301
"7130" 1425.8 23.89442 57.61002
"7131" 1426 23.91975 57.67363
"7132" 1426.2 23.80911 57.72854
"7133" 1426.4 23.79674 57.7118
"7134" 1426.6 24.14855 57.07347
"7135" 1426.8 25.33049 56.45726
"7136" 1427 27.60759 56.84848
"7137" 1427.2 30.31949 57.75453
"7138" 1427.4 32.44516 59.74742
"7139" 1427.6 34.15337 62.51598
"7140" 1427.8 35.7822 65.80094
"7141" 1428 37.2226 69.04431
"7142" 1428.2 37.53842 71.51587
"7143" 1428.4 37.48446 71.66733
"7144" 1428.6 37.4119 71.61807
"7145" 1428.8 37.33371 71.67339
"7146" 1429 37.21262 71.71818
"7147" 1429.2 37.13155 71.54935
"7148" 1429.4 37.0125 71.58488
"7149" 1429.6 36.99318 71.55253
"7150" 1429.8 36.93409 71.51382
"7151" 1430 36.74415 71.63694
"7152" 1430.2 35.72913 73.16394
"7153" 1430.4 34.20423 76.15661
"7154" 1430.6 33.28166 78.11347
"7155" 1430.8 32.53209 80.75076
"7156" 1431 33.12039 83.67454
"7157" 1431.2 34.53961 85.79211
"7158" 1431.4 35.53007 87.20081
"7159" 1431.6 35.37628 87.81676
"7160" 1431.8 35.10267 88.23706
"7161" 1432 34.0395 90.1372
"7162" 1432.2 32.35505 93.01714
"7163" 1432.4 30.34287 95.96986
"7164" 1432.6 27.60271 97.73201
"7165" 1432.8 24.43694 98.64095
"7166" 1433 22.05675 97.8597
"7167" 1433.2 22.21728 97.48336
"7168" 1433.4 22.33375 97.49127
"7169" 1433.6 22.48641 97.92973
"7170" 1433.8 22.54613 98.84488
"7171" 1434 21.67791 100.0754
"7172" 1434.2 22.14804 100.554
"7173" 1434.4 23.18941 100.1063
"7174" 1434.6 23.9978 99.59955
"7175" 1434.8 24.61734 98.43583
"7176" 1435 25.01251 97.52324
"7177" 1435.2 26.22019 97.20992
"7178" 1435.4 28.43368 97.4943
"7179" 1435.6 30.8261 98.45608
"7180" 1435.8 32.75902 99.96034
"7181" 1436 34.49816 101.4597
"7182" 1436.2 37.09549 103.0872
"7183" 1436.4 39.25421 105.1143
"7184" 1436.6 39.39574 105.8651
"7185" 1436.8 39.2098 105.6866
"7186" 1437 39.0703 104.8007
"7187" 1437.2 39.13693 103.9232
"7188" 1437.4 39.36289 102.6788
"7189" 1437.6 40.44599 100.6956
"7190" 1437.8 40.97671 98.46169
"7191" 1438 40.55374 96.05117
"7192" 1438.2 40.43226 93.38005
"7193" 1438.4 40.8493 90.3577
"7194" 1438.6 41.25044 87.74099
"7195" 1438.8 42.43594 85.88487
"7196" 1439 43.26827 84.45578
"7197" 1439.2 44.40914 81.9546
"7198" 1439.4 45.59741 79.38403
"7199" 1439.6 47.21318 76.52272
"7200" 1439.8 48.92387 74.03727
"7201" 1440 50.4549 71.22094
"7202" 1440.2 51.65484 68.2667
"7203" 1440.4 53.04579 65.23088
"7204" 1440.6 55.53723 62.6158
"7205" 1440.8 58.08127 60.13489
"7206" 1441 60.5611 57.53289
"7207" 1441.2 62.09276 54.87857
"7208" 1441.4 63.75236 52.9285
"7209" 1441.6 66.16432 51.56915
"7210" 1441.8 69.69563 50.11515
"7211" 1442 72.22093 48.2667
"7212" 1442.2 74.3706 46.23679
"7213" 1442.4 76.88053 44.40801
"7214" 1442.6 79.98766 42.67016
"7215" 1442.8 83.19653 40.6566
"7216" 1443 86.38582 39.32347
"7217" 1443.2 89.81617 38.60239
"7218" 1443.4 93.10166 37.97556
"7219" 1443.6 95.21009 35.86066
"7220" 1443.8 97.60601 34.06503
"7221" 1444 100.6476 32.35948
"7222" 1444.2 103.8428 31.17297
"7223" 1444.4 107.461 31.00465
"7224" 1444.6 111.0807 32.10795
"7225" 1444.8 114.1063 33.67793
"7226" 1445 116.7414 35.37249
"7227" 1445.2 118.2434 36.19463
"7228" 1445.4 118.3558 36.06471
"7229" 1445.6 118.2078 35.65789
"7230" 1445.8 118.3032 34.79049
"7231" 1446 119.2249 33.83866
"7232" 1446.2 120.7294 32.67417
"7233" 1446.4 121.4368 32.20488
"7234" 1446.6 121.5156 31.93528
"7235" 1446.8 121.6331 31.68565
"7236" 1447 121.897 31.78305
"7237" 1447.2 121.8286 32.06489
"7238" 1447.4 121.848 32.29131
"7239" 1447.6 121.882 32.52692
"7240" 1447.8 122.0116 32.57586
"7241" 1448 121.7306 33.14054
"7242" 1448.2 122.089 34.6308
"7243" 1448.4 123.2189 36.7691
"7244" 1448.6 124.3637 37.58998
"7245" 1448.8 125.0682 37.61667
"7246" 1449 124.8811 37.82744
"7247" 1449.2 124.5799 38.00373
"7248" 1449.4 124.2178 38.64719
"7249" 1449.6 123.9626 40.27133
"7250" 1449.8 123.7092 42.74703
"7251" 1450 123.0928 45.04482
"7252" 1450.2 121.9888 47.31634
"7253" 1450.4 119.9153 48.32017
"7254" 1450.6 117.3039 49.04768
"7255" 1450.8 114.4951 49.33421
"7256" 1451 111.3878 48.92125
"7257" 1451.2 109.136 47.71693
"7258" 1451.4 107.0211 46.05919
"7259" 1451.6 103.7685 44.81985
"7260" 1451.8 100.206 43.35895
"7261" 1452 96.504 41.94257
"7262" 1452.2 92.77637 41.26265
"7263" 1452.4 89.09901 39.60516
"7264" 1452.6 85.52354 37.29195
"7265" 1452.8 82.93284 34.54904
"7266" 1453 80.51835 31.6638
"7267" 1453.2 77.00286 28.7074
"7268" 1453.4 74.20313 26.10239
"7269" 1453.6 70.81135 22.53368
"7270" 1453.8 67.63412 19.39056
"7271" 1454 66.209 16.04513
"7272" 1454.2 65.41389 12.4419
"7273" 1454.4 64.96272 10.45387
"7274" 1454.6 65.47396 10.44948
"7275" 1454.8 65.94301 9.177177
"7276" 1455 66.37185 6.785361
"7277" 1455.2 66.08828 3.934615
"7278" 1455.4 66.0552 2.13341
"7279" 1455.6 66.00239 2.485472
"7280" 1455.8 66.02239 2.820278
"7281" 1456 66.37876 3.849899
"7282" 1456.2 66.68218 5.076874
"7283" 1456.4 67.54857 5.451857
"7284" 1456.6 68.73368 4.307467
"7285" 1456.8 70.44896 2.477788
"7286" 1457 70.7019 2.648188
"7287" 1457.2 70.96209 2.8984
"7288" 1457.4 73.00684 3.42293
"7289" 1457.6 75.9235 3.848942
"7290" 1457.8 79.04557 2.713032
"7291" 1458 81.14582 2.475637
"7292" 1458.2 82.70667 3.593133
"7293" 1458.4 85.24677 5.339936
"7294" 1458.6 88.76517 6.340582
"7295" 1458.8 91.67286 6.148055
"7296" 1459 92.28452 5.796823
"7297" 1459.2 92.74185 5.885192
"7298" 1459.4 92.60482 6.462109
"7299" 1459.6 92.86919 7.538051
"7300" 1459.8 94.42273 9.326817
"7301" 1460 96.95237 11.22444
"7302" 1460.2 100.2206 11.96526
"7303" 1460.4 102.3172 11.36199
"7304" 1460.6 102.0878 11.26659
"7305" 1460.8 101.6059 11.6598
"7306" 1461 100.8171 12.35361
"7307" 1461.2 99.79696 13.47648
"7308" 1461.4 98.49907 15.64088
"7309" 1461.6 96.76115 18.29019
"7310" 1461.8 95.76882 20.51624
"7311" 1462 94.86089 23.58904
"7312" 1462.2 95.04392 26.58552
"7313" 1462.4 95.93795 29.18434
"7314" 1462.6 97.47819 31.95405
"7315" 1462.8 99.31767 33.99801
"7316" 1463 99.71837 34.41054
"7317" 1463.2 100.5005 34.49671
"7318" 1463.4 99.86818 34.06649
"7319" 1463.6 99.107 33.57058
"7320" 1463.8 97.73033 32.98534
"7321" 1464 96.42218 31.6842
"7322" 1464.2 93.41474 30.46943
"7323" 1464.4 89.82312 28.75957
"7324" 1464.6 86.88965 26.73007
"7325" 1464.8 84.37001 23.5515
"7326" 1465 82.13804 20.05381
"7327" 1465.2 80.75153 15.93154
"7328" 1465.4 80.234 12.15663
"7329" 1465.6 81.40184 8.799587
"7330" 1465.8 82.1924 8.141999
"7331" 1466 81.66052 8.352477
"7332" 1466.2 81.36883 8.591027
"7333" 1466.4 79.89799 8.726264
"7334" 1466.6 77.4511 8.195261
"7335" 1466.8 73.88656 6.964085
"7336" 1467 70.5144 5.606692
"7337" 1467.2 67.98909 3.378801
"7338" 1467.4 67.28865 2.010046
"7339" 1467.6 67.3351 2.776393
"7340" 1467.8 67.16902 3.780503
"7341" 1468 66.26825 4.606318
"7342" 1468.2 63.90024 5.314984
"7343" 1468.4 60.81613 6.084812
"7344" 1468.6 57.37447 6.191445
"7345" 1468.8 54.34312 5.496697
"7346" 1469 52.26056 3.329303
"7347" 1469.2 52.49301 2.909002
"7348" 1469.4 52.56496 3.058782
"7349" 1469.6 52.47335 3.724256
"7350" 1469.8 52.19759 4.842004
"7351" 1470 50.69157 5.904437
"7352" 1470.2 47.71632 6.43144
"7353" 1470.4 44.98858 6.246425
"7354" 1470.6 42.84974 5.030001
"7355" 1470.8 43.29509 4.983916
"7356" 1471 43.73199 5.448047
"7357" 1471.2 43.51692 5.86933
"7358" 1471.4 42.01532 6.427676
"7359" 1471.6 39.46257 6.577172
"7360" 1471.8 38.20321 6.69823
"7361" 1472 38.26472 6.692172
"7362" 1472.2 38.40192 6.747816
"7363" 1472.4 38.40192 6.747816
"7364" 1472.6 38.22922 6.726655
"7365" 1472.8 37.72803 6.667205
"7366" 1473 36.82118 6.858864
"7367" 1473.2 36.71835 7.721845
"7368" 1473.4 35.77832 9.480249
"7369" 1473.6 34.32649 11.26729
"7370" 1473.8 32.913 13.20441
"7371" 1474 30.91797 15.28178
"7372" 1474.2 28.7943 17.13131
"7373" 1474.4 26.10034 18.2014
"7374" 1474.6 24.25185 18.09522
"7375" 1474.8 22.9297 17.17834
"7376" 1475 22.91364 17.05427
"7377" 1475.2 22.93316 16.94678
"7378" 1475.4 23.10316 16.914
"7379" 1475.6 23.28661 16.83394
"7380" 1475.8 23.53792 17.19507
"7381" 1476 23.97505 17.6082
"7382" 1476.2 24.08014 19.7135
"7383" 1476.4 23.76698 22.38799
"7384" 1476.6 22.41289 25.22415
"7385" 1476.8 20.26552 27.44781
"7386" 1477 17.65855 29.04181
"7387" 1477.2 15.0674 29.61673
"7388" 1477.4 14.67005 29.56856
"7389" 1477.6 15.41275 30.01229
"7390" 1477.8 16.17994 31.37886
"7391" 1478 16.48858 33.65691
"7392" 1478.2 16.15694 36.36502
"7393" 1478.4 15.28096 39.2496
"7394" 1478.6 13.95194 42.30583
"7395" 1478.8 11.68271 44.95402
"7396" 1479 9.496987 47.55555
"7397" 1479.2 9.051816 49.93508
"7398" 1479.4 10.407 52.00085
"7399" 1479.6 12.25368 54.09616
"7400" 1479.8 13.39994 56.62832
"7401" 1480 13.74653 59.78255
"7402" 1480.2 13.48572 63.05531
"7403" 1480.4 13.4627 66.53091
"7404" 1480.6 13.57014 70.24361
"7405" 1480.8 14.55796 72.81892
"7406" 1481 15.29574 74.27556
"7407" 1481.2 15.64365 74.21943
"7408" 1481.4 15.59182 74.09595
"7409" 1481.6 15.42073 74.06438
"7410" 1481.8 15.38512 74.09069
"7411" 1482 15.05589 74.21943
"7412" 1482.2 14.85913 74.94316
"7413" 1482.4 13.77488 76.25173
"7414" 1482.6 12.37819 78.59934
"7415" 1482.8 11.22947 81.39327
"7416" 1483 9.893626 83.33484
"7417" 1483.2 9.090808 83.38708
"7418" 1483.4 9.151642 83.09348
"7419" 1483.6 9.562279 83.08752
"7420" 1483.8 10.53352 82.97352
"7421" 1484 11.13738 83.46359
"7422" 1484.2 12.04441 84.41252
"7423" 1484.4 12.61912 86.36757
"7424" 1484.6 12.99411 89.34067
"7425" 1484.8 13.08282 91.69862
"7426" 1485 14.1661 93.48427
"7427" 1485.2 15.57506 95.17827
"7428" 1485.4 16.54202 97.66091
"7429" 1485.6 17.7873 99.87615
"7430" 1485.8 18.31311 101.831
"7431" 1486 18.11392 102.2474
"7432" 1486.2 18.2227 101.7669
"7433" 1486.4 18.70773 100.726
"7434" 1486.6 19.46129 99.80861
"7435" 1486.8 20.22858 98.63008
"7436" 1487 22.68593 97.11423
"7437" 1487.2 25.32711 95.17091
"7438" 1487.4 28.10306 93.2268
"7439" 1487.6 30.97646 91.38683
"7440" 1487.8 34.02092 90.30722
"7441" 1488 36.28408 89.24525
"7442" 1488.2 38.37585 87.34034
"7443" 1488.4 39.65586 84.78718
"7444" 1488.6 39.00096 84.01298
"7445" 1488.8 37.74698 82.40988
"7446" 1489 35.67414 81.07521
"7447" 1489.2 34.02003 79.47014
"7448" 1489.4 32.15009 77.05397
"7449" 1489.6 31.83583 73.35095
"7450" 1489.8 32.60243 70.09876
"7451" 1490 34.52299 67.60077
"7452" 1490.2 35.70274 65.61972
"7453" 1490.4 35.97459 62.40646
"7454" 1490.6 34.80646 58.56462
"7455" 1490.8 33.49045 54.46753
"7456" 1491 32.70129 50.09094
"7457" 1491.2 32.66964 45.87974
"7458" 1491.4 32.54197 41.74071
"7459" 1491.6 33.48638 38.71053
"7460" 1491.8 35.40041 35.89663
"7461" 1492 37.01451 32.37187
"7462" 1492.2 38.77834 28.5872
"7463" 1492.4 39.95896 24.25228
"7464" 1492.6 40.525 19.80286
"7465" 1492.8 41.05318 15.4441
"7466" 1493 42.80083 12.38576
"7467" 1493.2 45.6897 11.6394
"7468" 1493.4 48.81451 11.91027
"7469" 1493.6 53.21312 12.06094
"7470" 1493.8 57.39846 12.61002
"7471" 1494 61.15405 13.37777
"7472" 1494.2 64.75589 12.15564
"7473" 1494.4 68.07627 10.2678
"7474" 1494.6 71.94917 8.634193
"7475" 1494.8 75.49122 7.284057
"7476" 1495 77.28548 7.601315
"7477" 1495.2 79.09803 9.506887
"7478" 1495.4 82.51859 12.2303
"7479" 1495.6 85.88442 14.3403
"7480" 1495.8 89.2312 16.74384
"7481" 1496 92.8494 18.05782
"7482" 1496.2 97.20425 18.38841
"7483" 1496.4 100.939 18.09536
"7484" 1496.6 104.7678 18.6249
"7485" 1496.8 108.9621 18.88653
"7486" 1497 109.5895 19.11592
"7487" 1497.2 109.2913 19.05942
"7488" 1497.4 108.126 19.5158
"7489" 1497.6 107.4908 21.74609
"7490" 1497.8 107.4546 25.06004
"7491" 1498 108.0282 28.88904
"7492" 1498.2 109.6744 32.34602
"7493" 1498.4 112.3865 35.06826
"7494" 1498.6 114.6988 36.87155
"7495" 1498.8 118.1202 38.53802
"7496" 1499 120.9738 39.2421
"7497" 1499.2 121.2409 39.27788
"7498" 1499.4 120.7499 39.52998
"7499" 1499.6 119.9334 39.80558
"7500" 1499.8 119.0507 41.1982
"7501" 1500 119.1273 44.65543
"7502" 1500.2 119.9613 48.60639
"7503" 1500.4 121.8128 52.46932
"7504" 1500.6 123.7278 56.12319
"7505" 1500.8 126.4719 59.21607
"7506" 1501 127.7854 59.85529
"7507" 1501.2 127.5352 59.91318
"7508" 1501.4 126.1558 59.85529
"7509" 1501.6 124.7185 60.83229
"7510" 1501.8 122.7573 62.10111
"7511" 1502 119.9959 62.77194
"7512" 1502.2 117.0741 62.79887
"7513" 1502.4 114.1314 61.78118
"7514" 1502.6 110.9617 60.0503
"7515" 1502.8 108.1108 58.24909
"7516" 1503 105.4903 55.21949
"7517" 1503.2 103.0107 52.16685
"7518" 1503.4 100.8699 48.57535
"7519" 1503.6 99.47662 45.03542
"7520" 1503.8 98.61225 41.32204
"7521" 1504 98.15136 37.34563
"7522" 1504.2 97.37973 33.34396
"7523" 1504.4 96.07526 29.17657
"7524" 1504.6 94.96374 24.97972
"7525" 1504.8 93.98219 20.5744
"7526" 1505 93.96866 16.03435
"7527" 1505.2 94.75461 11.73216
"7528" 1505.4 96.46704 9.154324
"7529" 1505.6 96.63184 8.821056
"7530" 1505.8 96.07526 8.878739
"7531" 1506 94.62118 8.466614
"7532" 1506.2 92.63879 8.34215
"7533" 1506.4 89.82312 7.594835
"7534" 1506.6 86.02305 6.033728
"7535" 1506.8 82.84934 3.859224
"7536" 1507 82.25121 4.408806
"7537" 1507.2 80.78655 8.742335
"7538" 1507.4 82.10145 7.99806
"7539" 1507.6 81.76152 5.255118
"7540" 1507.8 81.19924 3.871152
"7541" 1508 84.48442 11.20534
"7542" 1508.2 86.99628 20.59932
"7543" 1508.4 86.81653 28.51333
"7544" 1508.6 86.85874 35.54612
"7545" 1508.8 90.38681 41.12722
"7546" 1509 94.47488 45.9607
"7547" 1509.2 99.40652 50.5311
"7548" 1509.4 104.2326 53.35429
"7549" 1509.6 110.1769 54.58084
"7550" 1509.8 115.8542 54.78862
"7551" 1510 121.3233 53.63147
"7552" 1510.2 125.777 51.48245
"7553" 1510.4 126.4366 48.83927
"7554" 1510.6 126.1792 45.38856
"7555" 1510.8 126.2047 42.11286
"7556" 1511 125.2404 40.64486
"7557" 1511.2 123.4832 36.68576
"7558" 1511.4 122.0575 32.10795
"7559" 1511.6 119.6285 29.19249
"7560" 1511.8 116.898 25.58522
"7561" 1512 114.079 21.97273
"7562" 1512.2 111.0533 18.77489
"7563" 1512.4 108.0925 15.18261
"7564" 1512.6 104.4381 12.88182
"7565" 1512.8 100.1379 10.5687
"7566" 1513 96.8972 7.694962
"7567" 1513.2 92.62728 5.734008
"7568" 1513.4 89.34075 4.693064
"7569" 1513.6 84.96638 3.532411
"7570" 1513.8 80.32077 1.658604
"7571" 1514 75.84201 1.019897
"7572" 1514.2 73.31041 0.4853377
"7573" 1514.4 71.38418 1.511025
"7574" 1514.6 66.88412 1.821216
"7575" 1514.8 62.18382 0.3983312
"7576" 1515 58.37815 0.597163
"7577" 1515.2 53.61999 1.006966
"7578" 1515.4 49.19439 2.17745
"7579" 1515.6 45.0986 3.502918
"7580" 1515.8 40.93614 5.197695
"7581" 1516 36.50009 7.13133
"7582" 1516.2 32.97917 9.457631
"7583" 1516.4 28.7776 12.00396
"7584" 1516.6 25.27606 14.36999
"7585" 1516.8 21.81328 17.35482
"7586" 1517 18.8176 20.64119
"7587" 1517.2 16.3599 23.65232
"7588" 1517.4 13.5789 26.65534
"7589" 1517.6 12.05062 29.67957
"7590" 1517.8 10.0457 33.42568
"7591" 1518 8.3681 37.0471
"7592" 1518.2 6.088432 40.35927
"7593" 1518.4 5.149094 42.76732
"7594" 1518.6 4.590808 46.12099
"7595" 1518.8 3.560507 49.7694
"7596" 1519 2.549576 53.92437
"7597" 1519.2 1.746823 58.4908
"7598" 1519.4 1.467121 62.82499
"7599" 1519.6 1.509158 67.20868
"7600" 1519.8 1.26928 71.31594
"7601" 1520 2.067835 74.0628
"7602" 1520.2 3.028676 77.8957
"7603" 1520.4 3.82943 82.01616
"7604" 1520.6 4.159025 85.00188
"7605" 1520.8 4.543479 86.38319
"7606" 1521 5.671893 88.03182
"7607" 1521.2 7.40765 92.59237
"7608" 1521.4 9.991982 96.08215
"7609" 1521.6 11.58632 100.3806
"7610" 1521.8 12.68307 102.5037
"7611" 1522 13.99968 103.5358
"7612" 1522.2 16.60414 105.8176
"7613" 1522.4 18.98021 109.5732
"7614" 1522.6 21.82254 112.8593
"7615" 1522.8 25.26712 115.3505
"7616" 1523 28.4783 118.0248
"7617" 1523.2 31.55862 120.1425
"7618" 1523.4 35.59371 122.4567
"7619" 1523.6 38.70972 123.5679
"7620" 1523.8 43.02135 124.2247
"7621" 1524 46.37912 126.1187
"7622" 1524.2 50.59279 127.6836
"7623" 1524.4 55.3546 129.1426
"7624" 1524.6 60.22131 129.7891
"7625" 1524.8 64.22757 130.2365
"7626" 1525 68.58995 129.3094
"7627" 1525.2 73.29564 129.1919
"7628" 1525.4 78.32221 128.9175
"7629" 1525.6 81.70988 127.6227
"7630" 1525.8 84.83351 127.3844
"7631" 1526 87.73344 125.8631
"7632" 1526.2 91.58781 124.4915
"7633" 1526.4 94.3305 122.8419
"7634" 1526.6 98.0004 121.3583
"7635" 1526.8 101.4096 118.8093
"7636" 1527 104.8573 116.5964
"7637" 1527.2 107.7344 113.7495
"7638" 1527.4 108.9708 113.0632
"7639" 1527.6 109.0254 113.3446
"7640" 1527.8 108.4721 113.7495
"7641" 1528 108.2569 113.9978
"7642" 1528.2 108.5329 114.4559
"7643" 1528.4 108.3784 114.9399
"7644" 1528.6 108.2538 115.0711
"7645" 1528.8 108.0154 114.8153
"7646" 1529 107.5197 114.629
"7647" 1529.2 107.2089 114.0686
"7648" 1529.4 106.6696 113.5082
"7649" 1529.6 106.6828 111.1978
"7650" 1529.8 107.2664 108.1128
"7651" 1530 109.1068 105.5417
"7652" 1530.2 111.4245 103.4634
"7653" 1530.4 114.4694 102.518
"7654" 1530.6 117.5084 101.4023
"7655" 1530.8 119.6594 100.1615
"7656" 1531 121.6036 97.44887
"7657" 1531.2 123.4849 93.68374
"7658" 1531.4 125.2246 89.99097
"7659" 1531.6 126.7007 86.13601
"7660" 1531.8 127.8674 82.41191
"7661" 1532 128.7357 79.09675
"7662" 1532.2 129.4481 76.14028
"7663" 1532.4 129.3851 72.27923
"7664" 1532.6 129.608 68.45087
"7665" 1532.8 129.7572 64.47664
"7666" 1533 129.4454 60.41489
"7667" 1533.2 129.9648 56.62459
"7668" 1533.4 129.372 52.42034
"7669" 1533.6 127.862 48.5624
"7670" 1533.8 126.3684 44.27375
"7671" 1534 125.0362 39.56519
"7672" 1534.2 122.1208 36.39265
"7673" 1534.4 119.852 32.37783
"7674" 1534.6 119.0072 28.2171
"7675" 1534.8 117.636 25.81507
"7676" 1535 115.5593 24.87102
"7677" 1535.2 111.7306 22.97898
"7678" 1535.4 108.3026 20.58818
"7679" 1535.6 105.4059 17.6274
"7680" 1535.8 102.6122 15.72146
"7681" 1536 99.04171 14.68938
"7682" 1536.2 95.60634 14.33762
"7683" 1536.4 92.39935 15.19908
"7684" 1536.6 89.43671 16.79389
"7685" 1536.8 85.98476 19.01663
"7686" 1537 83.6225 22.20331
"7687" 1537.2 81.20085 24.90355
"7688" 1537.4 79.85984 25.85473
"7689" 1537.6 77.30548 26.34122
"7690" 1537.8 73.31674 26.41409
"7691" 1538 69.29002 24.88101
"7692" 1538.2 66.88212 22.97563
"7693" 1538.4 63.717 20.24152
"7694" 1538.6 61.16693 16.68763
"7695" 1538.8 59.44448 13.6747
"7696" 1539 57.8983 10.64136
"7697" 1539.2 55.49632 7.609565
"7698" 1539.4 52.11811 5.421724
"7699" 1539.6 50.90385 6.206288
"7700" 1539.8 51.07145 6.128954
"7701" 1540 51.16356 5.978665
"7702" 1540.2 51.28718 5.897089
"7703" 1540.4 51.4385 5.937698
"7704" 1540.6 51.59523 5.940808
"7705" 1540.8 52.68454 6.781457
"7706" 1541 53.15599 6.893916
"7707" 1541.2 53.44474 7.160886
"7708" 1541.4 52.98602 8.680402
"7709" 1541.6 51.49205 10.8822
"7710" 1541.8 48.81451 12.96151
"7711" 1542 46.06491 15.36053
"7712" 1542.2 43.05634 17.34418
"7713" 1542.4 39.24969 18.70553
"7714" 1542.6 35.16376 20.11012
"7715" 1542.8 30.71108 21.69315
"7716" 1543 26.73085 23.08076
"7717" 1543.2 22.70458 23.89228
"7718" 1543.4 20.31022 22.76805
"7719" 1543.6 20.55839 22.58689
"7720" 1543.8 21.17662 23.24347
"7721" 1544 21.17672 24.01452
"7722" 1544.2 19.4586 26.00599
"7723" 1544.4 16.97128 27.72318
"7724" 1544.6 13.74689 28.22707
"7725" 1544.8 13.27101 28.22292
"7726" 1545 13.5555 28.17059
"7727" 1545.2 13.80109 27.8796
"7728" 1545.4 14.22313 28.04184
"7729" 1545.6 14.4548 28.13944
"7730" 1545.8 14.83392 29.05217
"7731" 1546 15.07692 30.41452
"7732" 1546.2 14.61291 33.04342
"7733" 1546.4 13.64291 35.88369
"7734" 1546.6 11.93401 38.51462
"7735" 1546.8 9.686927 40.74752
"7736" 1547 6.604059 41.57851
"7737" 1547.2 5.942401 41.49043
"7738" 1547.4 6.054908 41.31355
"7739" 1547.6 6.217361 41.38865
"7740" 1547.8 6.341322 41.7181
"7741" 1548 6.795622 41.95692
"7742" 1548.2 7.056992 43.3034
"7743" 1548.4 6.987358 45.59145
"7744" 1548.6 5.931964 48.74968
"7745" 1548.8 4.571653 51.34828
"7746" 1549 2.665706 52.90132
"7747" 1549.2 2.321916 52.78502
"7748" 1549.4 2.842061 52.49552
"7749" 1549.6 3.355602 52.23732
"7750" 1549.8 4.653524 53.18617
"7751" 1550 6.535114 55.43962
"7752" 1550.2 7.540032 57.76963
"7753" 1550.4 7.585719 60.83084
"7754" 1550.6 6.67624 64.16332
"7755" 1550.8 5.439184 67.09186
"7756" 1551 4.773404 68.09536
"7757" 1551.2 4.788481 68.10754
"7758" 1551.4 5.297208 67.66374
"7759" 1551.6 6.551504 67.74655
"7760" 1551.8 8.784025 69.69598
"7761" 1552 10.69089 72.57549
"7762" 1552.2 12.06556 75.75349
"7763" 1552.4 12.21946 79.41548
"7764" 1552.6 11.13841 82.76877
"7765" 1552.8 9.5603 85.40091
"7766" 1553 8.222553 85.89451
"7767" 1553.2 8.615791 85.3773
"7768" 1553.4 10.11022 84.60384
"7769" 1553.6 12.52485 85.52949
"7770" 1553.8 15.73898 87.42789
"7771" 1554 18.54551 89.61384
"7772" 1554.2 21.64487 91.23597
"7773" 1554.4 23.75398 92.60655
"7774" 1554.6 24.89498 92.22791
"7775" 1554.8 24.84534 91.2134
"7776" 1555 25.8233 90.61883
"7777" 1555.2 27.52475 88.63613
"7778" 1555.4 29.31979 86.06017
"7779" 1555.6 30.91202 83.27626
"7780" 1555.8 32.54115 80.95495
"7781" 1556 34.58411 80.20968
"7782" 1556.2 35.74184 80.0764
"7783" 1556.4 36.82457 80.81533
"7784" 1556.6 38.74177 81.61447
"7785" 1556.8 40.71414 81.92599
"7786" 1557 42.90593 81.98367
"7787" 1557.2 46.14942 82.69391
"7788" 1557.4 48.76349 84.58602
"7789" 1557.6 50.53774 87.00431
"7790" 1557.8 50.82788 87.36829
"7791" 1558 50.92312 87.44131
"7792" 1558.2 50.62201 86.6394
"7793" 1558.4 50.5084 85.6401
"7794" 1558.6 50.96141 83.81636
"7795" 1558.8 52.3025 80.93641
"7796" 1559 53.4816 77.338
"7797" 1559.2 54.25945 73.43063
"7798" 1559.4 54.63525 69.25452
"7799" 1559.6 55.00848 65.40685
"7800" 1559.8 55.29697 61.94721
"7801" 1560 55.66522 58.16141
"7802" 1560.2 55.26001 53.99825
"7803" 1560.4 55.08253 50.07821
"7804" 1560.6 55.44061 46.27706
"7805" 1560.8 55.74249 42.48021
"7806" 1561 54.73656 38.45744
"7807" 1561.2 54.10617 34.65368
"7808" 1561.4 54.51949 30.95335
"7809" 1561.6 54.24136 26.81622
"7810" 1561.8 53.75295 23.16982
"7811" 1562 53.91123 19.14946
"7812" 1562.2 55.2182 15.31131
"7813" 1562.4 56.66121 11.45038
"7814" 1562.6 58.19509 8.782966
"7815" 1562.8 57.70943 8.133088
"7816" 1563 57.2795 8.672361
"7817" 1563.2 57.53209 8.909484
"7818" 1563.4 57.72058 9.238518
"7819" 1563.6 57.86724 10.17978
"7820" 1563.8 58.40808 11.04017
"7821" 1564 59.4097 11.66392
"7822" 1564.2 62.02588 12.54641
"7823" 1564.4 65.33927 13.05531
"7824" 1564.6 68.56825 13.62783
"7825" 1564.8 71.86483 13.66018
"7826" 1565 75.0262 12.92704
"7827" 1565.2 78.4635 11.20232
"7828" 1565.4 81.11737 8.935807
"7829" 1565.6 82.50547 6.138155
"7830" 1565.8 83.04297 5.540177
"7831" 1566 82.95035 6.717426
"7832" 1566.2 83.15562 7.959892
"7833" 1566.4 84.92238 9.785161
"7834" 1566.6 87.77667 11.28235
"7835" 1566.8 90.91886 12.87699
"7836" 1567 94.52668 13.66418
"7837" 1567.2 98.56004 13.22738
"7838" 1567.4 100.8297 11.93021
"7839" 1567.6 100.9753 11.86537
"7840" 1567.8 100.0676 12.87678
"7841" 1568 99.38453 14.07312
"7842" 1568.2 98.37041 15.49314
"7843" 1568.4 97.31849 18.37762
"7844" 1568.6 96.61705 21.37405
"7845" 1568.8 97.30643 24.745
"7846" 1569 99.10725 27.24106
"7847" 1569.2 102.1588 29.25934
"7848" 1569.4 105.2295 30.79166
"7849" 1569.6 108.5491 31.69007
"7850" 1569.8 111.8394 32.70006
"7851" 1570 113.1747 34.19551
"7852" 1570.2 113.1961 34.55569
"7853" 1570.4 111.7939 34.77056
"7854" 1570.6 109.7589 34.77874
"7855" 1570.8 107.4046 34.63928
"7856" 1571 103.5622 34.51022
"7857" 1571.2 99.86676 34.57249
"7858" 1571.4 96.17078 34.31239
"7859" 1571.6 92.69059 34.42936
"7860" 1571.8 89.18171 33.80997
"7861" 1572 85.47943 32.98161
"7862" 1572.2 81.93253 31.79202
"7863" 1572.4 79.22296 29.33121
"7864" 1572.6 76.9256 26.06057
"7865" 1572.8 75.72701 22.06426
"7866" 1573 75.26612 17.32409
"7867" 1573.2 76.04994 14.00304
"7868" 1573.4 77.09654 12.33012
"7869" 1573.6 76.72448 12.14602
"7870" 1573.8 74.8456 11.69441
"7871" 1574 72.46201 11.46044
"7872" 1574.2 69.20567 11.32482
"7873" 1574.4 66.12616 12.47598
"7874" 1574.6 62.51017 13.76845
"7875" 1574.8 58.91298 13.98407
"7876" 1575 55.39457 13.40973
"7877" 1575.2 51.82592 12.12193
"7878" 1575.4 48.89049 11.6889
"7879" 1575.6 47.05441 13.13165
"7880" 1575.8 45.91713 16.2349
"7881" 1576 44.97642 19.62941
"7882" 1576.2 43.8954 23.96552
"7883" 1576.4 42.79249 27.17432
"7884" 1576.6 40.43342 29.55698
"7885" 1576.8 37.46637 31.78487
"7886" 1577 34.04076 32.92053
"7887" 1577.2 30.63874 34.42055
"7888" 1577.4 27.80027 35.22741
"7889" 1577.6 25.3253 36.40715
"7890" 1577.8 21.77523 37.36011
"7891" 1578 18.34556 37.80525
"7892" 1578.2 17.09769 37.17307
"7893" 1578.4 17.07848 37.11729
"7894" 1578.6 17.91972 37.59229
"7895" 1578.8 18.03815 38.91101
"7896" 1579 17.68814 41.2638
"7897" 1579.2 15.90368 44.44693
"7898" 1579.4 14.26886 47.77933
"7899" 1579.6 12.2497 50.46274
"7900" 1579.8 10.15314 51.66276
"7901" 1580 9.400641 51.63535
"7902" 1580.2 9.991982 51.5471
"7903" 1580.4 11.28703 51.63963
"7904" 1580.6 12.00775 53.03026
"7905" 1580.8 12.53602 55.42172
"7906" 1581 12.4625 58.11195
"7907" 1581.2 11.76119 61.36199
"7908" 1581.4 10.24872 64.39657
"7909" 1581.6 8.240033 66.75423
"7910" 1581.8 7.684419 67.04114
"7911" 1582 7.747239 66.93572
"7912" 1582.2 7.941856 66.80054
"7913" 1582.4 8.939228 66.00273
"7914" 1582.6 10.16465 65.22973
"7915" 1582.8 10.9351 64.50024
"7916" 1583 12.16491 63.99777
"7917" 1583.2 15.12979 64.5789
"7918" 1583.4 17.13927 65.99649
"7919" 1583.6 18.8583 68.28674
"7920" 1583.8 19.1956 70.15161
"7921" 1584 19.26762 71.33258
"7922" 1584.2 18.80403 72.16637
"7923" 1584.4 18.38798 73.29704
"7924" 1584.6 17.29586 75.58522
"7925" 1584.8 16.31701 78.28671
"7926" 1585 16.03278 81.29771
"7927" 1585.2 15.13762 84.83417
"7928" 1585.4 13.31813 87.45473
"7929" 1585.6 11.60386 87.94374
"7930" 1585.8 11.51929 87.9206
"7931" 1586 12.38062 87.97435
"7932" 1586.2 13.47403 88.65426
"7933" 1586.4 14.96244 90.38302
"7934" 1586.6 16.61203 93.05841
"7935" 1586.8 17.98841 96.166
"7936" 1587 18.36829 99.79757
"7937" 1587.2 17.66998 102.8566
"7938" 1587.4 16.89897 103.1516
"7939" 1587.6 17.03126 102.536
"7940" 1587.8 17.00248 102.5244
"7941" 1588 17.85434 101.6049
"7942" 1588.2 18.70313 100.5255
"7943" 1588.4 19.93792 100.0551
"7944" 1588.6 20.42771 98.87777
"7945" 1588.8 20.79026 97.47734
"7946" 1589 22.50227 95.37458
"7947" 1589.2 24.41662 93.9149
"7948" 1589.4 26.84206 92.54143
"7949" 1589.6 28.28426 90.66533
"7950" 1589.8 29.00564 87.58745
"7951" 1590 29.11873 85.6682
"7952" 1590.2 29.22739 85.04875
"7953" 1590.4 28.86773 84.82668
"7954" 1590.6 28.46917 84.56388
"7955" 1590.8 28.41312 84.5764
"7956" 1591 27.43354 84.07331
"7957" 1591.2 24.87652 81.85302
"7958" 1591.4 22.4384 79.13997
"7959" 1591.6 20.2385 75.89854
"7960" 1591.8 18.42982 72.01908
"7961" 1592 16.8767 68.10695
"7962" 1592.2 16.72404 63.84057
"7963" 1592.4 17.34387 60.06151
"7964" 1592.6 17.89723 57.09619
"7965" 1592.8 16.96795 54.87465
"7966" 1593 15.04615 52.78226
"7967" 1593.2 12.98119 49.12998
"7968" 1593.4 12.49673 44.40567
"7969" 1593.6 13.9259 40.72101
"7970" 1593.8 16.72977 38.30977
"7971" 1594 19.82535 36.64748
"7972" 1594.2 22.46841 33.80986
"7973" 1594.4 24.74731 29.75071
"7974" 1594.6 26.53029 25.44142
"7975" 1594.8 27.96269 21.21371
"7976" 1595 30.07598 17.43146
"7977" 1595.2 32.32401 13.75923
"7978" 1595.4 34.58949 10.86212
"7979" 1595.6 34.47944 10.17111
"7980" 1595.8 33.95363 9.833938
"7981" 1596 33.6854 9.545521
"7982" 1596.2 33.68136 9.569567
"7983" 1596.4 34.00612 9.866554
"7984" 1596.6 35.20113 9.667126
"7985" 1596.8 37.91197 9.499333
"7986" 1597 41.43019 8.974021
"7987" 1597.2 44.37829 7.165158
"7988" 1597.4 46.62242 4.392441
"7989" 1597.6 47.03301 3.546231
"7990" 1597.8 47.21359 4.051768
"7991" 1598 48.54409 3.846488
"7992" 1598.2 48.92397 3.471278
"7993" 1598.4 51.8234 2.36526
"7994" 1598.6 55.5277 1.509511
"7995" 1598.8 58.67139 0.8917927
"7996" 1599 61.87365 1.989738
"7997" 1599.2 65.67426 2.739559
"7998" 1599.4 68.79244 2.277562
"7999" 1599.6 70.17007 1.395007
"8000" 1599.8 70.28958 1.294816
"8001" 1600 70.1184 1.654179
"8002" 1600.2 70.88751 2.914024
"8003" 1600.4 74.0765 3.534532
"8004" 1600.6 77.40045 3.494244
"8005" 1600.8 80.15749 2.06001
"8006" 1601 80.6458 2.967131
"8007" 1601.2 83.40427 4.058088
"8008" 1601.4 86.97733 5.000665
"8009" 1601.6 91.14928 5.412339
"8010" 1601.8 93.54245 6.647725
"8011" 1602 96.12102 8.984065
"8012" 1602.2 99.63741 10.443
"8013" 1602.4 102.7983 12.01891
"8014" 1602.6 104.9671 14.05252
"8015" 1602.8 106.1818 17.12379
"8016" 1603 107.8424 20.67254
"8017" 1603.2 108.936 23.87143
"8018" 1603.4 110.0198 27.51423
"8019" 1603.6 109.9868 31.31427
"8020" 1603.8 108.7028 34.38998
"8021" 1604 106.478 37.14602
"8022" 1604.2 103.4166 39.63255
"8023" 1604.4 100.2882 41.33429
"8024" 1604.6 97.07674 43.0054
"8025" 1604.8 93.91333 45.45035
"8026" 1605 90.71522 46.23597
"8027" 1605.2 87.76882 45.73577
"8028" 1605.4 84.32015 44.45831
"8029" 1605.6 80.75503 42.90018
"8030" 1605.8 77.33661 40.78338
"8031" 1606 74.62258 37.76309
"8032" 1606.2 72.27363 34.23852
"8033" 1606.4 69.35864 30.28629
"8034" 1606.6 67.72185 25.56703
"8035" 1606.8 67.22831 21.49737
"8036" 1607 67.24903 16.53553
"8037" 1607.2 68.03913 12.1829
"8038" 1607.4 69.34836 8.134374
"8039" 1607.6 70.0811 4.614841
"8040" 1607.8 69.22952 4.064642
"8041" 1608 69.53694 5.116381
"8042" 1608.2 70.13442 5.766575
"8043" 1608.4 69.9836 6.763758
"8044" 1608.6 68.81935 7.145751
"8045" 1608.8 65.96704 7.035775
"8046" 1609 62.2036 5.967459
"8047" 1609.2 59.22444 3.470235
"8048" 1609.4 58.87015 3.689199
"8049" 1609.6 62.31023 5.61926
"8050" 1609.8 65.15624 10.35927
"8051" 1610 66.47533 14.65044
"8052" 1610.2 67.04873 19.91474
"8053" 1610.4 66.58443 25.53057
"8054" 1610.6 65.20173 30.79024
"8055" 1610.8 63.94005 35.84157
"8056" 1611 61.70328 41.00651
"8057" 1611.2 59.33425 43.99777
"8058" 1611.4 56.65106 47.96666
"8059" 1611.6 53.22232 51.30504
"8060" 1611.8 48.72261 54.12894
"8061" 1612 44.50346 57.28386
"8062" 1612.2 40.69612 60.16194
"8063" 1612.4 36.46843 62.98592
"8064" 1612.6 33.45491 66.81799
"8065" 1612.8 31.13825 71.16004
"8066" 1613 29.91551 75.69248
"8067" 1613.2 29.84356 79.85499
"8068" 1613.4 31.12209 84.37617
"8069" 1613.6 32.90706 87.68954
"8070" 1613.8 33.69196 87.89815
"8071" 1614 33.42346 87.97182
"8072" 1614.2 32.49901 88.61166
"8073" 1614.4 30.64157 90.50545
"8074" 1614.6 27.6303 92.87401
"8075" 1614.8 24.18566 94.35881
"8076" 1615 20.42716 94.07544
"8077" 1615.2 17.22782 92.15124
"8078" 1615.4 15.765 90.8211
"8079" 1615.6 15.33085 90.05095
"8080" 1615.8 14.82089 87.36492
"8081" 1616 13.23058 83.5777
"8082" 1616.2 11.40976 79.17992
"8083" 1616.4 10.07265 74.60258
"8084" 1616.6 10.18369 70.25731
"8085" 1616.8 12.18328 66.34805
"8086" 1617 13.85315 61.76323
"8087" 1617.2 15.31159 57.5148
"8088" 1617.4 16.56567 53.02889
"8089" 1617.6 16.97204 48.31756
"8090" 1617.8 17.50343 43.26944
"8091" 1618 18.75972 38.43063
"8092" 1618.2 20.90524 33.90455
"8093" 1618.4 22.35172 29.43195
"8094" 1618.6 24.08673 24.91123
"8095" 1618.8 26.82061 21.32877
"8096" 1619 30.45565 18.63141
"8097" 1619.2 33.29644 15.0973
"8098" 1619.4 34.47227 11.89947
"8099" 1619.6 35.47208 9.482927
"8100" 1619.8 36.98398 7.541408
"8101" 1620 36.71835 7.410475
"8102" 1620.2 36.71051 7.498509
"8103" 1620.4 37.08749 7.683528
"8104" 1620.6 38.57742 7.560445
"8105" 1620.8 41.22938 6.61369
"8106" 1621 44.10521 4.721979
"8107" 1621.2 47.34401 3.236302
"8108" 1621.4 51.02415 2.94717
"8109" 1621.6 54.14528 1.651858
"8110" 1621.8 57.19637 0.8600401
"8111" 1622 60.5148 0.7652359
"8112" 1622.2 64.55238 1.068762
"8113" 1622.4 68.60044 1.291177
"8114" 1622.6 73.07075 1.157552
"8115" 1622.8 77.49542 1.223251
"8116" 1623 81.33469 2.171193
"8117" 1623.2 85.89347 3.601932
"8118" 1623.4 90.03144 4.276686
"8119" 1623.6 92.5502 6.215507
"8120" 1623.8 95.84721 8.32067
"8121" 1624 99.61631 9.65153
"8122" 1624.2 103.1587 11.71943
"8123" 1624.4 106.1872 14.50569
"8124" 1624.6 109.9484 17.37474
"8125" 1624.8 112.8293 20.08543
"8126" 1625 114.5076 21.53853
"8127" 1625.2 114.613 21.70007
"8128" 1625.4 114.6256 21.50766
"8129" 1625.6 113.9507 21.11006
"8130" 1625.8 113.6493 20.96323
"8131" 1626 111.8623 18.58351
"8132" 1626.2 111.3833 18.15534
"8133" 1626.4 110.8921 18.14876
"8134" 1626.6 110.1716 17.79998
"8135" 1626.8 109.871 17.3646
"8136" 1627 109.7679 17.42149
"8137" 1627.2 108.9975 16.9563
"8138" 1627.4 106.8535 14.67883
"8139" 1627.6 103.9699 12.26843
"8140" 1627.8 101.3645 10.08209
"8141" 1628 98.07978 8.620426
"8142" 1628.2 94.59825 6.630376
"8143" 1628.4 90.81671 4.883386
"8144" 1628.6 87.00391 2.796233
"8145" 1628.8 84.08204 2.682251
"8146" 1629 80.17014 2.771868
"8147" 1629.2 76.32514 1.124753
"8148" 1629.4 74.24835 0.8809514
"8149" 1629.6 70.48729 0.8152491
"8150" 1629.8 66.57544 0.3816794
"8151" 1630 65.37202 0.6770548
"8152" 1630.2 61.7704 0.8047431
"8153" 1630.4 57.61958 0.582575
"8154" 1630.6 53.13564 1.270961
"8155" 1630.8 48.4968 2.344001
"8156" 1631 44.9102 3.364897
"8157" 1631.2 41.29833 5.217253
"8158" 1631.4 37.09784 6.914764
"8159" 1631.6 32.75529 9.062646
"8160" 1631.8 29.60551 11.41697
"8161" 1632 26.09927 14.21203
"8162" 1632.2 22.64752 16.64385
"8163" 1632.4 19.69042 19.21873
"8164" 1632.6 17.12975 22.51955
"8165" 1632.8 15.7574 24.96371
"8166" 1633 13.5457 27.529
"8167" 1633.2 11.39997 30.40012
"8168" 1633.4 9.519522 33.61101
"8169" 1633.6 8.021301 37.08643
"8170" 1633.8 6.340058 40.58887
"8171" 1634 4.406602 44.13038
"8172" 1634.2 3.608855 47.60399
"8173" 1634.4 2.302603 51.59489
"8174" 1634.6 2.475881 55.08357
"8175" 1634.8 1.855078 59.30213
"8176" 1635 1.542053 63.382
"8177" 1635.2 1.354904 68.42427
"8178" 1635.4 2.007934 72.66545
"8179" 1635.6 2.669517 77.51402
"8180" 1635.8 4.042155 81.78742
"8181" 1636 4.795979 86.21848
"8182" 1636.2 6.590334 89.64564
"8183" 1636.4 8.50508 93.58663
"8184" 1636.6 9.846231 97.39414
"8185" 1636.8 11.40724 100.3508
"8186" 1637 14.25133 103.8745
"8187" 1637.2 17.04514 107.704
"8188" 1637.4 20.10419 111.3163
"8189" 1637.6 23.66107 114.0368
"8190" 1637.8 26.78678 116.8986
"8191" 1638 30.6111 119.1364
"8192" 1638.2 34.73898 121.4372
"8193" 1638.4 39.34875 123.5044
"8194" 1638.6 43.09579 125.759
"8195" 1638.8 47.05901 126.4314
"8196" 1639 51.61681 126.9092
"8197" 1639.2 54.94685 128.8078
"8198" 1639.4 59.20986 129.8389
"8199" 1639.6 62.99311 129.9379
"8200" 1639.8 66.85879 128.9818
"8201" 1640 71.00804 129.3036
"8202" 1640.2 75.04673 129.8234
"8203" 1640.4 76.08006 129.2028
"8204" 1640.6 78.0978 128.5024
"8205" 1640.8 81.67141 127.4113
"8206" 1641 85.16004 126.6274
"8207" 1641.2 88.50925 126.019
"8208" 1641.4 90.73733 125.2662
"8209" 1641.6 93.63471 123.3943
"8210" 1641.8 95.97681 121.5124
"8211" 1642 96.61512 120.1916
"8212" 1642.2 98.27271 117.9005
"8213" 1642.4 100.5487 114.8874
"8214" 1642.6 102.0237 111.9233
"8215" 1642.8 102.2289 108.4835
"8216" 1643 101.6295 105.4658
"8217" 1643.2 100.6892 102.026
"8218" 1643.4 99.5418 98.90898
"8219" 1643.6 96.9405 95.67697
"8220" 1643.8 93.88977 92.9203
"8221" 1644 90.6683 89.96371
"8222" 1644.2 87.41027 86.74586
"8223" 1644.4 85.89881 83.27854
"8224" 1644.6 84.60284 79.65837
"8225" 1644.8 82.76624 75.85946
"8226" 1645 80.93807 71.32106
"8227" 1645.2 78.88255 67.46197
"8228" 1645.4 76.76629 63.30771
"8229" 1645.6 74.34242 59.08878
"8230" 1645.8 73.43704 55.16091
"8231" 1646 73.39079 51.25883
"8232" 1646.2 71.94917 47.13928
"8233" 1646.4 69.26372 43.49278
"8234" 1646.6 66.39751 39.56385
"8235" 1646.8 63.46955 35.65789
"8236" 1647 60.60366 31.8514
"8237" 1647.2 57.80084 27.76248
"8238" 1647.4 56.07221 23.57158
"8239" 1647.6 54.12616 19.0383
"8240" 1647.8 53.29709 14.50222
"8241" 1648 52.6431 10.18523
"8242" 1648.2 51.14905 6.80618
"8243" 1648.4 50.54063 3.329184
"8244" 1648.6 51.02074 2.940808
"8245" 1648.8 51.16344 3.207984
"8246" 1649 51.57954 3.341259
"8247" 1649.2 51.97144 3.34223
"8248" 1649.4 51.80023 3.677383
"8249" 1649.6 51.02174 3.947652
"8250" 1649.8 50.23101 4.014686
"8251" 1650 49.58888 2.860069
"8252" 1650.2 49.19439 2.749969
"8253" 1650.4 48.99179 2.635465
"8254" 1650.6 49.17114 2.582497
"8255" 1650.8 49.53974 2.982446
"8256" 1651 49.29436 3.717559
"8257" 1651.2 47.49459 4.202291
"8258" 1651.4 44.82578 4.658366
"8259" 1651.6 41.80401 4.918602
"8260" 1651.8 40.51901 4.88471
"8261" 1652 40.60327 5.025365
"8262" 1652.2 40.01397 5.867017
"8263" 1652.4 39.58606 7.152443
"8264" 1652.6 37.29369 8.86342
"8265" 1652.8 34.28971 9.653875
"8266" 1653 31.2109 10.40646
"8267" 1653.2 30.31784 11.76801
"8268" 1653.4 26.92923 13.71265
"8269" 1653.6 23.9628 15.29959
"8270" 1653.8 22.76463 17.68494
"8271" 1654 19.76448 20.28202
"8272" 1654.2 17.32752 22.41366
"8273" 1654.4 15.23615 24.91357
"8274" 1654.6 12.7938 27.5046
"8275" 1654.8 11.51428 28.98714
"8276" 1655 11.19941 30.57016
"8277" 1655.2 9.753572 32.94617
"8278" 1655.4 8.638984 34.42936
"8279" 1655.6 8.024058 35.96688
"8280" 1655.8 7.281024 38.47047
"8281" 1656 6.002813 41.97293
"8282" 1656.2 4.290226 45.60408
"8283" 1656.4 3.075798 49.1117
"8284" 1656.6 2.863166 52.5662
"8285" 1656.8 1.919046 55.83631
"8286" 1657 1.516299 59.90807
"8287" 1657.2 1.046176 63.91863
"8288" 1657.4 1.304253 67.22834
"8289" 1657.6 1.672092 71.45539
"8290" 1657.8 1.752463 74.5237
"8291" 1658 3.115012 77.05658
"8292" 1658.2 5.075774 80.55091
"8293" 1658.4 5.421067 84.73908
"8294" 1658.6 5.923198 89.31192
"8295" 1658.8 7.631841 93.10474
"8296" 1659 9.636649 96.66555
"8297" 1659.2 11.74598 100.4903
"8298" 1659.4 14.77401 103.9144
"8299" 1659.6 17.4419 107.8318
"8300" 1659.8 20.81271 111.4371
"8301" 1660 24.25998 114.9665
"8302" 1660.2 28.18331 117.7618
"8303" 1660.4 31.91241 120.4421
"8304" 1660.6 35.34113 122.5106
"8305" 1660.8 37.25937 124.0471
"8306" 1661 36.83565 124.0222
"8307" 1661.2 36.5036 124.0675
"8308" 1661.4 36.6448 124.0899
"8309" 1661.6 36.86388 124.196
"8310" 1661.8 37.33974 124.0846
"8311" 1662 37.77268 123.7754
"8312" 1662.2 38.33617 123.3288
"8313" 1662.4 40.78501 123.9698
"8314" 1662.6 43.37124 125.0682
"8315" 1662.8 46.53524 125.9997
"8316" 1663 49.2536 127.4823
"8317" 1663.2 52.03836 128.2915
"8318" 1663.4 55.21101 128.4123
"8319" 1663.6 58.08463 128.9639
"8320" 1663.8 61.17436 129.5643
"8321" 1664 64.73352 129.6326
"8322" 1664.2 67.09431 130.0146
"8323" 1664.4 68.75291 128.7625
"8324" 1664.6 72.11022 127.207
"8325" 1664.8 75.53821 126.273
"8326" 1665 79.40632 126.7669
"8327" 1665.2 82.21311 127.1517
"8328" 1665.4 82.80845 125.5235
"8329" 1665.6 82.60703 123.2091
"8330" 1665.8 83.3221 119.6393
"8331" 1666 83.67838 116.2825
"8332" 1666.2 83.5252 113.1038
"8333" 1666.4 83.44582 109.6984
"8334" 1666.6 82.8076 106.2774
"8335" 1666.8 81.07549 103.0333
"8336" 1667 78.45663 100.2575
"8337" 1667.2 74.9128 98.13279
"8338" 1667.4 71.19988 96.12036
"8339" 1667.6 67.85385 93.39882
"8340" 1667.8 66.02641 90.83933
"8341" 1668 65.61555 89.85383
"8342" 1668.2 65.619 88.58272
"8343" 1668.4 64.78063 87.33124
"8344" 1668.6 62.0167 85.17889
"8345" 1668.8 58.73167 82.38217
"8346" 1669 55.16311 79.80294
"8347" 1669.2 52.46589 76.44542
"8348" 1669.4 50.55365 72.48399
"8349" 1669.6 49.23594 68.05889
"8350" 1669.8 48.11505 64.28214
"8351" 1670 46.56689 59.85557
"8352" 1670.2 44.78779 56.08232
"8353" 1670.4 41.86272 52.17745
"8354" 1670.6 39.16435 49.58572
"8355" 1670.8 36.05056 46.166
"8356" 1671 33.59631 41.91837
"8357" 1671.2 31.72627 37.72452
"8358" 1671.4 30.77958 34.03204
"8359" 1671.6 30.26269 29.45814
"8360" 1671.8 29.99691 25.17363
"8361" 1672 28.84633 20.95977
"8362" 1672.2 27.31213 18.99558
"8363" 1672.4 26.97757 17.84477
"8364" 1672.6 27.15448 18.3329
"8365" 1672.8 27.20804 19.045
"8366" 1673 26.94431 19.97704
"8367" 1673.2 24.88855 20.8668
"8368" 1673.4 21.58504 21.71511
"8369" 1673.6 18.93336 21.63498
"8370" 1673.8 18.55411 21.5527
"8371" 1674 18.53731 21.42384
"8372" 1674.2 18.85943 21.48407
"8373" 1674.4 19.32827 21.62783
"8374" 1674.6 19.50752 22.01771
"8375" 1674.8 19.70884 22.3093
"8376" 1675 19.17661 23.08908
"8377" 1675.2 17.26991 24.82131
"8378" 1675.4 14.73709 26.26815
"8379" 1675.6 14.15464 26.30622
"8380" 1675.8 14.40829 26.3323
"8381" 1676 14.41815 26.29265
"8382" 1676.2 14.63621 26.14692
"8383" 1676.4 14.53598 25.93138
"8384" 1676.6 14.52269 25.76936
"8385" 1676.8 14.81993 26.05568
"8386" 1677 15.16689 26.10144
"8387" 1677.2 15.3105 26.45499
"8388" 1677.4 15.12956 27.28501
"8389" 1677.6 14.36177 29.32342
"8390" 1677.8 13.16916 31.43954
"8391" 1678 11.12609 33.35772
"8392" 1678.2 9.506984 34.17825
"8393" 1678.4 9.672592 34.37535
"8394" 1678.6 9.911754 35.50819
"8395" 1678.8 9.146654 37.8263
"8396" 1679 7.573416 40.30375
"8397" 1679.2 5.752461 41.55858
"8398" 1679.4 5.571566 41.51428
"8399" 1679.6 5.897177 41.08148
"8400" 1679.8 5.936835 41.01088
"8401" 1680 5.960001 40.79928
"8402" 1680.2 5.997875 40.92215
"8403" 1680.4 6.473146 40.90264
"8404" 1680.6 6.579513 40.71943
"8405" 1680.8 7.181531 40.01823
"8406" 1681 8.845233 41.40062
"8407" 1681.2 10.42366 43.42774
"8408" 1681.4 10.99021 45.70064
"8409" 1681.6 11.11454 48.56996
"8410" 1681.8 10.79255 51.2261
"8411" 1682 10.33272 54.11856
"8412" 1682.2 10.47972 56.92908
"8413" 1682.4 12.11362 59.63444
"8414" 1682.6 14.57031 60.98927
"8415" 1682.8 17.58723 61.5942
"8416" 1683 18.72921 60.69584
"8417" 1683.2 19.47028 60.53329
"8418" 1683.4 21.64347 60.07627
"8419" 1683.6 23.41845 60.84382
"8420" 1683.8 23.51342 62.01131
"8421" 1684 24.2743 64.033
"8422" 1684.2 24.85799 66.42681
"8423" 1684.4 25.24953 68.16418
"8424" 1684.6 25.46919 68.42774
"8425" 1684.8 27.0308 68.53003
"8426" 1685 29.15736 68.07213
"8427" 1685.2 32.68802 66.89673
"8428" 1685.4 36.0913 65.35922
"8429" 1685.6 39.71521 63.14477
"8430" 1685.8 43.03322 61.12306
"8431" 1686 45.93644 60.53558
"8432" 1686.2 47.00853 59.78601
"8433" 1686.4 47.17045 58.7974
"8434" 1686.6 47.3975 56.28505
"8435" 1686.8 47.66155 52.35825
"8436" 1687 48.19641 48.61942
"8437" 1687.2 47.68775 44.725
"8438" 1687.4 46.0744 41.03366
"8439" 1687.6 44.57689 36.94976
"8440" 1687.8 44.20694 32.54559
"8441" 1688 44.19991 28.05656
"8442" 1688.2 43.1786 23.93317
"8443" 1688.4 42.34249 19.36009
"8444" 1688.6 42.15626 15.68196
"8445" 1688.8 42.82159 12.48279
"8446" 1689 43.13867 10.6193
"8447" 1689.2 43.28435 10.65514
"8448" 1689.4 43.19081 10.68665
"8449" 1689.6 42.43383 10.61321
"8450" 1689.8 40.68228 9.104224
"8451" 1690 39.41601 7.344258
"8452" 1690.2 39.21464 6.733747
"8453" 1690.4 39.29642 6.064925
"8454" 1690.6 39.72454 5.966981
"8455" 1690.8 40.59471 5.954759
"8456" 1691 42.34487 5.289605
"8457" 1691.2 44.74438 3.940445
"8458" 1691.4 47.10828 2.610882
"8459" 1691.6 49.15369 2.899914
"8460" 1691.8 53.01851 2.66091
"8461" 1692 55.64641 1.163614
"8462" 1692.2 56.56175 1.217468
"8463" 1692.4 58.26643 2.054536
"8464" 1692.6 61.3641 2.191081
"8465" 1692.8 64.76945 1.270179
"8466" 1693 67.78884 0.8481524
"8467" 1693.2 70.6196 2.075668
"8468" 1693.4 74.4844 1.920911
"8469" 1693.6 78.36416 1.877112
"8470" 1693.8 81.71898 2.378699
"8471" 1694 85.56286 3.181869
"8472" 1694.2 87.92401 4.079788
"8473" 1694.4 91.7409 5.803404
"8474" 1694.6 94.85591 6.452259
"8475" 1694.8 95.58784 7.069397
"8476" 1695 96.93439 9.140372
"8477" 1695.2 99.39994 11.29285
"8478" 1695.4 102.0853 13.27551
"8479" 1695.6 105.3719 15.32294
"8480" 1695.8 107.7967 16.14453
"8481" 1696 109.397 17.95906
"8482" 1696.2 111.9885 20.36175
"8483" 1696.4 114.2891 23.52012
"8484" 1696.6 115.7504 26.97002
"8485" 1696.8 117.0811 30.30385
"8486" 1697 118.6754 33.28432
"8487" 1697.2 121.7981 34.79049
"8488" 1697.4 123.3577 36.04877
"8489" 1697.6 122.7626 37.44785
"8490" 1697.8 121.5819 39.72883
"8491" 1698 120.3268 43.27534
"8492" 1698.2 119.0525 46.91369
"8493" 1698.4 118.0376 50.7134
"8494" 1698.6 118.2814 54.98593
"8495" 1698.8 120.3604 58.666
"8496" 1699 123.2206 60.56317
"8497" 1699.2 127.1963 61.37411
"8498" 1699.4 128.6053 61.69793
"8499" 1699.6 127.9506 62.68193
"8500" 1699.8 126.2764 64.481
"8501" 1700 124.2575 66.74488
"8502" 1700.2 122.8853 69.93132
"8503" 1700.4 122.9543 73.43583
"8504" 1700.6 124.2554 76.67482
"8505" 1700.8 125.842 79.3486
"8506" 1701 125.5955 80.70086
"8507" 1701.2 124.3303 81.07219
"8508" 1701.4 121.6908 81.92078
"8509" 1701.6 118.248 82.54822
"8510" 1701.8 114.6583 82.25856
"8511" 1702 111.3777 80.78579
"8512" 1702.2 108.3212 78.74821
"8513" 1702.4 106.4117 76.25013
"8514" 1702.6 104.7599 73.26796
"8515" 1702.8 102.9157 69.81422
"8516" 1703 100.344 67.18643
"8517" 1703.2 97.41674 64.51467
"8518" 1703.4 95.14896 61.2287
"8519" 1703.6 94.19635 58.07412
"8520" 1703.8 93.9252 54.00951
"8521" 1704 93.11336 49.77041
"8522" 1704.2 92.79335 45.18834
"8523" 1704.4 92.90504 41.29343
"8524" 1704.6 93.00113 36.75276
"8525" 1704.8 94.08546 32.56867
"8526" 1705 95.07215 28.04357
"8527" 1705.2 96.64003 23.37382
"8528" 1705.4 99.38672 20.60105
"8529" 1705.6 102.6288 18.31368
"8530" 1705.8 105.2327 17.3215
"8531" 1706 105.6037 16.90344
"8532" 1706.2 104.5572 17.23189
"8533" 1706.4 102.9473 17.05716
"8534" 1706.6 100.5019 14.61781
"8535" 1706.8 99.39878 11.259
"8536" 1707 98.6581 9.554686
"8537" 1707.2 98.56627 8.935052
"8538" 1707.4 98.48828 8.744758
"8539" 1707.6 97.92908 8.909389
"8540" 1707.8 96.4241 8.838948
"8541" 1708 93.79671 7.414315
"8542" 1708.2 91.82773 5.350841
"8543" 1708.4 91.6099 4.855786
"8544" 1708.6 91.51744 4.916561
"8545" 1708.8 91.6623 4.803141
"8546" 1709 90.9979 4.574172
"8547" 1709.2 90.63925 4.789227
"8548" 1709.4 89.34473 4.878565
"8549" 1709.6 86.76277 3.778224
"8550" 1709.8 84.51743 2.692139
"8551" 1710 84.31279 2.635465
"8552" 1710.2 84.23978 2.716647
"8553" 1710.4 82.35525 2.684162
"8554" 1710.6 79.16396 1.543275
"8555" 1710.8 78.16171 1.571609
"8556" 1711 76.47607 2.031139
"8557" 1711.2 73.34294 2.151127
"8558" 1711.4 70.09431 1.433833
"8559" 1711.6 68.23344 1.220017
"8560" 1711.8 65.45839 0.4307812
"8561" 1712 63.49113 0.5053304
"8562" 1712.2 60.44132 1.802027
"8563" 1712.4 57.43965 2.114879
"8564" 1712.6 54.429 1.427029
"8565" 1712.8 53.23061 1.318671
"8566" 1713 52.63997 1.394002
"8567" 1713.2 53.00079 1.436992
"8568" 1713.4 53.24094 1.32282
"8569" 1713.6 53.58027 1.455729
"8570" 1713.8 53.38664 1.782139
"8571" 1714 53.2958 2.539722
"8572" 1714.2 51.82735 3.842361
"8573" 1714.4 49.39433 5.331327
"8574" 1714.6 46.53524 6.566763
"8575" 1714.8 43.02694 6.98212
"8576" 1715 40.3622 6.750262
"8577" 1715.2 38.72871 6.414091
"8578" 1715.4 38.64219 6.333514
"8579" 1715.6 38.44088 6.375923
"8580" 1715.8 37.65365 6.772869
"8581" 1716 37.32483 7.654884
"8582" 1716.2 35.86408 9.955613
"8583" 1716.4 34.44439 11.71347
"8584" 1716.6 33.00568 13.39882
"8585" 1716.8 30.88302 15.00546
"8586" 1717 28.90083 15.95808
"8587" 1717.2 25.90178 16.03174
"8588" 1717.4 25.29716 15.98859
"8589" 1717.6 25.74547 16.71596
"8590" 1717.8 25.81673 18.51696
"8591" 1718 25.25586 21.77238
"8592" 1718.2 24.0922 24.66018
"8593" 1718.4 23.30031 27.28069
"8594" 1718.6 23.53696 30.24653
"8595" 1718.8 24.48414 33.26917
"8596" 1719 26.06265 36.41703
"8597" 1719.2 27.92114 39.20035
"8598" 1719.4 30.16928 41.2902
"8599" 1719.6 32.97829 42.55197
"8600" 1719.8 35.70867 44.31724
"8601" 1720 36.23986 44.71853
"8602" 1720.2 36.23184 44.55056
"8603" 1720.4 35.76161 44.48755
"8604" 1720.6 34.84186 44.86308
"8605" 1720.8 33.85082 46.04672
"8606" 1721 32.49696 47.87488
"8607" 1721.2 30.31949 50.31463
"8608" 1721.4 27.55277 52.1254
"8609" 1721.6 25.09682 54.43987
"8610" 1721.8 22.97065 56.89089
"8611" 1722 20.94724 59.62305
"8612" 1722.2 19.10794 62.54151
"8613" 1722.4 17.06744 65.54713
"8614" 1722.6 15.50419 67.89467
"8615" 1722.8 13.57511 70.11077
"8616" 1723 11.08738 71.10191
"8617" 1723.2 7.711554 71.26142
"8618" 1723.4 7.353381 70.80098
"8619" 1723.6 7.290764 70.74468
"8620" 1723.8 7.271131 70.77836
"8621" 1724 7.856598 71.15732
"8622" 1724.2 7.893672 72.09775
"8623" 1724.4 7.094808 73.5515
"8624" 1724.6 5.332924 75.58908
"8625" 1724.8 3.550412 76.45813
"8626" 1725 3.539211 76.26778
"8627" 1725.2 3.720951 76.15442
"8628" 1725.4 4.558554 76.33775
"8629" 1725.6 5.429657 76.87474
"8630" 1725.8 6.244269 78.71609
"8631" 1726 6.590334 81.49737
"8632" 1726.2 6.543731 84.7741
"8633" 1726.4 5.790284 87.53484
"8634" 1726.6 5.484133 88.14619
"8635" 1726.8 5.266511 87.9998
"8636" 1727 5.366603 87.88711
"8637" 1727.2 6.06656 87.89917
"8638" 1727.4 6.491115 87.77057
"8639" 1727.6 7.321871 87.75366
"8640" 1727.8 8.702694 88.29242
"8641" 1728 10.14502 89.89635
"8642" 1728.2 11.65306 92.39305
"8643" 1728.4 12.57986 95.09583
"8644" 1728.6 12.7605 97.85753
"8645" 1728.8 12.34608 99.15208
"8646" 1729 12.02465 99.2943
"8647" 1729.2 12.03973 99.25329
"8648" 1729.4 12.48088 98.90239
"8649" 1729.6 13.39603 98.5621
"8650" 1729.8 15.20856 99.23153
"8651" 1730 16.93767 100.5954
"8652" 1730.2 18.81505 102.4817
"8653" 1730.4 20.46169 104.3188
"8654" 1730.6 21.57173 106.7031
"8655" 1730.8 22.11191 109.1358
"8656" 1731 21.69112 110.9343
"8657" 1731.2 21.53023 110.9898
"8658" 1731.4 21.71644 111.0706
"8659" 1731.6 22.43273 110.6598
"8660" 1731.8 23.74247 110.2303
"8661" 1732 25.85819 110.7811
"8662" 1732.2 28.08766 111.7717
"8663" 1732.4 30.01048 113.7696
"8664" 1732.6 32.17787 116.0643
"8665" 1732.8 34.17333 118.9395
"8666" 1733 34.53105 120.9913
"8667" 1733.2 34.20696 121.3867
"8668" 1733.4 34.23136 121.4381
"8669" 1733.6 34.17649 121.7767
"8670" 1733.8 34.59014 121.7491
"8671" 1734 34.83133 121.8976
"8672" 1734.2 34.96268 121.3555
"8673" 1734.4 35.75366 120.8094
"8674" 1734.6 37.92464 121.4682
"8675" 1734.8 40.46743 122.7417
"8676" 1735 42.96859 124.4262
"8677" 1735.2 44.95494 126.096
"8678" 1735.4 45.85928 127.1662
"8679" 1735.6 45.78735 127.1834
"8680" 1735.8 45.61829 127.3683
"8681" 1736 45.59488 127.5435
"8682" 1736.2 45.40251 127.396
"8683" 1736.4 45.04335 127.4307
"8684" 1736.6 45.02979 127.5521
"8685" 1736.8 44.67884 127.4547
"8686" 1737 44.48256 127.4353
"8687" 1737.2 44.136 127.1406
"8688" 1737.4 42.66562 125.7963
"8689" 1737.6 42.06166 125.4448
"8690" 1737.8 42.31857 125.4163
"8691" 1738 41.81536 124.8534
"8692" 1738.2 41.02438 124.3096
"8693" 1738.4 39.77655 123.8961
"8694" 1738.6 38.70972 122.8492
"8695" 1738.8 36.73328 121.9119
"8696" 1739 34.27502 120.9477
"8697" 1739.2 31.12604 119.6379
"8698" 1739.4 30.63535 118.9824
"8699" 1739.6 29.86869 117.2834
"8700" 1739.8 30.17774 115.1545
"8701" 1740 31.05369 111.9308
"8702" 1740.2 32.70178 109.3178
"8703" 1740.4 34.65987 107.2997
"8704" 1740.6 37.24447 105.6562
"8705" 1740.8 40.25872 104.8663
"8706" 1741 42.87211 103.7151
"8707" 1741.2 45.89319 102.7043
"8708" 1741.4 49.15821 102.1411
"8709" 1741.6 51.47367 102.0521
"8710" 1741.8 52.96981 102.8997
"8711" 1742 54.81321 103.9719
"8712" 1742.2 56.94507 103.9947
"8713" 1742.4 58.57003 102.5962
"8714" 1742.6 60.86212 99.71289
"8715" 1742.8 63.2672 96.88599
"8716" 1743 64.98174 92.84876
"8717" 1743.2 66.49078 89.3077
"8718" 1743.4 68.29197 86.6963
"8719" 1743.6 68.5999 83.67236
"8720" 1743.8 68.05737 79.87553
"8721" 1744 67.33213 75.27208
"8722" 1744.2 66.61983 71.0952
"8723" 1744.4 66.48927 66.91721
"8724" 1744.6 67.48797 63.12091
"8725" 1744.8 68.31714 58.82126
"8726" 1745 69.11004 54.73658
"8727" 1745.2 68.82783 50.61256
"8728" 1745.4 68.75819 46.07058
"8729" 1745.6 68.99648 41.5737
"8730" 1745.8 70.47358 37.67363
"8731" 1746 72.03223 33.61101
"8732" 1746.2 72.78762 29.69926
"8733" 1746.4 72.41722 26.15844
"8734" 1746.6 71.87665 22.43422
"8735" 1746.8 72.76126 18.49604
"8736" 1747 74.89542 14.87924
"8737" 1747.2 76.72632 12.51408
"8738" 1747.4 79.05678 9.927482
"8739" 1747.6 81.46516 8.748696
"8740" 1747.8 84.89652 7.540703
"8741" 1748 87.81956 6.129678
"8742" 1748.2 89.03499 6.188019
"8743" 1748.4 89.82341 7.278625
"8744" 1748.6 92.6643 8.483968
"8745" 1748.8 96.87893 9.312913
"8746" 1749 99.12744 9.417241
"8747" 1749.2 99.30112 9.12902
"8748" 1749.4 98.87346 9.199034
"8749" 1749.6 98.56686 9.035751
"8750" 1749.8 98.17007 9.070811
"8751" 1750 97.46831 8.953727
"8752" 1750.2 96.93456 8.302211
"8753" 1750.4 96.19854 7.783366
"8754" 1750.6 94.3733 6.537196
"8755" 1750.8 91.77255 5.458832
"8756" 1751 89.27443 4.367957
"8757" 1751.2 86.42258 3.513327
"8758" 1751.4 83.60927 2.210639
"8759" 1751.6 83.24109 2.213232
"8760" 1751.8 83.21471 2.2138
"8761" 1752 84.0408 3.098327
"8762" 1752.2 84.77862 4.678108
"8763" 1752.4 84.95457 6.518244
"8764" 1752.6 84.44353 9.841818
"8765" 1752.8 82.54009 12.56689
"8766" 1753 79.88175 14.08585
"8767" 1753.2 76.12115 14.18912
"8768" 1753.4 72.35323 13.50986
"8769" 1753.6 69.52428 12.10748
"8770" 1753.8 67.16869 10.50743
"8771" 1754 65.95494 9.982135
"8772" 1754.2 63.57555 8.420634
"8773" 1754.4 61.51515 5.676177
"8774" 1754.6 60.82657 3.848942
"8775" 1754.8 61.15268 5.199078
"8776" 1755 62.1103 6.362531
"8777" 1755.2 63.29294 7.297715
"8778" 1755.4 63.98934 10.43127
"8779" 1755.6 63.49227 13.45015
"8780" 1755.8 62.43319 16.35684
"8781" 1756 60.45598 18.53426
"8782" 1756.2 57.2609 19.83012
"8783" 1756.4 53.79439 20.25517
"8784" 1756.6 49.99485 20.53895
"8785" 1756.8 46.3453 20.2012
"8786" 1757 42.96437 18.9644
"8787" 1757.2 42.25659 19.42668
"8788" 1757.4 42.35656 21.04794
"8789" 1757.6 41.04255 24.31485
"8790" 1757.8 38.86292 27.78125
"8791" 1758 35.25163 29.90884
"8792" 1758.2 31.26533 30.85972
"8793" 1758.4 27.28135 30.86367
"8794" 1758.6 23.3875 29.08272
"8795" 1758.8 21.08331 27.38564
"8796" 1759 21.31815 28.3329
"8797" 1759.2 21.2675 29.77981
"8798" 1759.4 21.25598 31.15617
"8799" 1759.6 20.07216 33.39658
"8800" 1759.8 17.54751 35.93552
"8801" 1760 14.38115 37.15564
"8802" 1760.2 13.20812 36.85889
"8803" 1760.4 13.49882 36.80498
"8804" 1760.6 14.35211 36.3545
"8805" 1760.8 15.25032 35.68521
"8806" 1761 16.22628 35.02914
"8807" 1761.2 17.7653 33.39167
"8808" 1761.4 20.44645 31.2805
"8809" 1761.6 23.33381 28.57116
"8810" 1761.8 26.58864 25.67128
"8811" 1762 29.76259 23.01456
"8812" 1762.2 32.21814 19.70342
"8813" 1762.4 34.35572 16.77522
"8814" 1762.6 35.08646 14.46358
"8815" 1762.8 34.99112 13.35217
"8816" 1763 35.50035 14.72978
"8817" 1763.2 37.11709 15.83869
"8818" 1763.4 40.64399 17.12552
"8819" 1763.6 44.78779 18.21492
"8820" 1763.8 48.62457 18.39882
"8821" 1764 52.43337 18.08745
"8822" 1764.2 56.20317 18.69781
"8823" 1764.4 59.68597 18.77009
"8824" 1764.6 62.97485 17.9645
"8825" 1764.8 65.98625 15.64358
"8826" 1765 67.83963 12.3076
"8827" 1765.2 69.79367 8.949181
"8828" 1765.4 71.01567 8.221749
"8829" 1765.6 72.02515 9.085847
"8830" 1765.8 74.7335 11.01239
"8831" 1766 77.8453 13.01848
"8832" 1766.2 80.88158 15.01635
"8833" 1766.4 84.34324 15.88443
"8834" 1766.6 88.52417 15.32076
"8835" 1766.8 92.82449 15.20461
"8836" 1767 97.25881 16.44838
"8837" 1767.2 101.4848 17.80722
"8838" 1767.4 105.1817 17.62506
"8839" 1767.6 105.6494 17.44463
"8840" 1767.8 104.507 18.52515
"8841" 1768 103.8444 20.59788
"8842" 1768.2 103.4105 24.28137
"8843" 1768.4 103.0214 28.22869
"8844" 1768.6 103.718 32.09021
"8845" 1768.8 105.4449 35.4747
"8846" 1769 107.968 38.18064
"8847" 1769.2 111.4566 40.49261
"8848" 1769.4 115.0269 42.0544
"8849" 1769.6 118.5512 43.34678
"8850" 1769.8 121.355 44.85363
"8851" 1770 122.3363 45.13759
"8852" 1770.2 123.1503 45.39204
"8853" 1770.4 125.5654 47.12401
"8854" 1770.6 126.5704 49.96916
"8855" 1770.8 127.1294 53.42063
"8856" 1771 127.4876 56.88301
"8857" 1771.2 127.7345 60.68665
"8858" 1771.4 127.8408 64.56779
"8859" 1771.6 128.3775 68.17044
"8860" 1771.8 129.3753 70.81613
"8861" 1772 129.8462 70.74503
"8862" 1772.2 129.3644 70.90037
"8863" 1772.4 128.6962 71.33668
"8864" 1772.6 127.8294 72.21562
"8865" 1772.8 126.6247 74.44572
"8866" 1773 125.4077 76.84348
"8867" 1773.2 125.5222 79.38894
"8868" 1773.4 126.9003 80.40625
"8869" 1773.6 127.059 80.21207
"8870" 1773.8 127.2093 79.83237
"8871" 1774 126.6193 79.51115
"8872" 1774.2 126.3099 79.44871
"8873" 1774.4 125.671 79.49644
"8874" 1774.6 125.295 80.9857
"8875" 1774.8 124.7078 83.87343
"8876" 1775 124.1163 86.38882
"8877" 1775.2 123.2546 89.32031
"8878" 1775.4 123.7234 91.11997
"8879" 1775.6 124.4053 90.8861
"8880" 1775.8 124.7846 90.15161
"8881" 1776 125.3267 89.51467
"8882" 1776.2 125.6595 88.81867
"8883" 1776.4 126.4217 88.31351
"8884" 1776.6 126.5145 88.09642
"8885" 1776.8 126.8876 87.30241
"8886" 1777 126.5191 86.51753
"8887" 1777.2 127.0954 84.41388
"8888" 1777.4 128.4067 81.38832
"8889" 1777.6 129.196 77.60154
"8890" 1777.8 130.0816 74.71834
"8891" 1778 130.9802 72.62536
"8892" 1778.2 130.3778 72.42236
"8893" 1778.4 129.5361 71.37535
"8894" 1778.6 128.9921 68.72267
"8895" 1778.8 129.273 65.27451
"8896" 1779 130.6221 61.68849
"8897" 1779.2 131.0438 59.61726
"8898" 1779.4 130.4446 58.32857
"8899" 1779.6 130.0375 55.46943
"8900" 1779.8 129.3815 51.81758
"8901" 1780 128.7032 48.02805
"8902" 1780.2 127.4767 45.11093
"8903" 1780.4 126.2738 41.3632
"8904" 1780.6 124.8372 38.00246
"8905" 1780.8 122.9596 35.36765
"8906" 1781 121.1918 31.78339
"8907" 1781.2 119.366 28.10358
"8908" 1781.4 117.2742 25.39991
"8909" 1781.6 114.864 22.10775
"8910" 1781.8 112.0782 19.60748
"8911" 1782 109.5845 16.72427
"8912" 1782.2 107.0283 14.7238
"8913" 1782.4 104.1655 12.23343
"8914" 1782.6 101.7286 10.01778
"8915" 1782.8 98.60586 9.222161
"8916" 1783 94.99865 7.503612
"8917" 1783.2 91.7409 5.401172
"8918" 1783.4 88.9707 4.009511
"8919" 1783.6 85.63268 3.164969
"8920" 1783.8 82.28067 2.140513
"8921" 1784 79.10684 2.380602
"8922" 1784.2 75.84531 1.34849
"8923" 1784.4 74.00345 0.7857879
"8924" 1784.6 72.64602 1.020484
"8925" 1784.8 68.97345 0.6443707
"8926" 1785 65.16898 0.05189027
"8927" 1785.2 62.01688 0
"8928" 1785.4 61.04302 0.2327023
"8929" 1785.6 59.21631 0.4494829
"8930" 1785.8 55.90968 0.5768586
"8931" 1786 52.37847 1.323876
"8932" 1786.2 48.69763 2.00863
"8933" 1786.4 45.05156 2.969614
"8934" 1786.6 42.08748 4.141508
"8935" 1786.8 38.95254 5.754758
"8936" 1787 35.65492 7.945849
"8937" 1787.2 32.0833 9.354682
"8938" 1787.4 30.01381 11.33775
"8939" 1787.6 26.99653 13.75026
"8940" 1787.8 23.58067 16.05927
"8941" 1788 20.67421 18.51626
"8942" 1788.2 18.07945 21.25435
"8943" 1788.4 15.50722 23.83775
"8944" 1788.6 13.49332 27.11638
"8945" 1788.8 11.17061 30.3137
"8946" 1789 9.435935 33.74779
"8947" 1789.2 7.453498 36.75892
"8948" 1789.4 6.090326 40.08683
"8949" 1789.6 4.628532 43.80059
"8950" 1789.8 3.739633 47.10925
"8951" 1790 3.052603 50.8552
"8952" 1790.2 2.215964 54.39755
"8953" 1790.4 1.702674 58.46153
"8954" 1790.6 1.611213 62.18008
"8955" 1790.8 1.290946 65.69796
"8956" 1791 1.529878 69.20729
"8957" 1791.2 1.672092 72.55037
"8958" 1791.4 2.623744 76.06152
"8959" 1791.6 3.500318 79.37968
"8960" 1791.8 4.357274 82.93967
"8961" 1792 5.692065 86.33775
"8962" 1792.2 6.732309 90.26057
"8963" 1792.4 8.303928 94.37091
"8964" 1792.6 10.35309 97.96238
"8965" 1792.8 12.72596 101.4312
"8966" 1793 14.875 104.9964
"8967" 1793.2 17.63687 108.2954
"8968" 1793.4 20.45763 111.1694
"8969" 1793.6 23.68002 113.8108
"8970" 1793.8 26.70764 116.8721
"8971" 1794 30.17509 119.5159
"8972" 1794.2 33.26512 121.1067
"8973" 1794.4 36.64752 121.8285
"8974" 1794.6 39.83601 123.8713
"8975" 1794.8 43.78111 125.937
"8976" 1795 47.45994 127.5792
"8977" 1795.2 51.30056 128.6679
"8978" 1795.4 55.03632 129.0343
"8979" 1795.6 57.90487 128.7606
"8980" 1795.8 61.46703 129.923
"8981" 1796 63.39239 129.6822
"8982" 1796.2 66.25098 129.6475
"8983" 1796.4 70.5372 129.6584
"8984" 1796.6 74.30337 129.669
"8985" 1796.8 77.27754 128.3337
"8986" 1797 81.33804 126.9103
"8987" 1797.2 85.12879 126.5939
"8988" 1797.4 89.1513 125.7126
"8989" 1797.6 92.76085 124.2521
"8990" 1797.8 95.70853 122.2739
"8991" 1798 98.8267 121.06
"8992" 1798.2 102.0083 118.6165
"8993" 1798.4 105.165 116.3047
"8994" 1798.6 108.3632 114.1797
"8995" 1798.8 109.109 111.7703
"8996" 1799 110.0348 108.7641
"8997" 1799.2 112.5672 105.9942
"8998" 1799.4 115.7173 103.7982
"8999" 1799.6 117.7103 102.3157
"9000" 1799.8 119.852 99.71483
"9001" 1800 121.3663 96.46272
