# Supplementary material for: Adaptive switch to sexually dimorphic movements by partner-seeking termites
Source: Sci Adv. 2019 Jun 19;5(6):eaau6108. doi: 10.1126/sciadv.aau6108 (PMC6584256; doi:10.1126/sciadv.aau6108)
Supplement: Data file S1 [file aau6108_Data_file_S1.zip › Dataset/RsExperiments/170606_165_M_1_before-position_set2_5FPS.txt]

"time" "x" "y"
"1" 0 79.7608784704727 74.8514067345847
"2" 0.2 78.4942593138182 74.880499778921
"3" 0.4 75.4309547152588 75.0544201784719
"4" 0.6 74.7631609165015 75.613030606271
"5" 0.8 71.1865653972309 77.521730471421
"6" 1 68.0268355833182 80.4375812056146
"7" 1.2 65.9532834463775 83.1990701912007
"8" 1.4 65.0562021015559 87.2783415715522
"9" 1.6 64.9939267758182 91.1473817385711
"10" 1.8 66.0222212492492 93.9421961611279
"11" 2 68.1475295012309 96.387597413421
"12" 2.2 71.9583840374849 99.2430329001029
"13" 2.4 76.9028472016118 101.718992053421
"14" 2.6 81.3593801593182 104.569568381098
"15" 2.8 85.2714333318939 109.13199888783
"16" 3 88.6398679584247 113.532877903421
"17" 3.2 89.5974548838515 117.247890623021
"18" 3.4 89.3595303630462 117.590732460158
"19" 3.6 89.1452480594961 118.022462580811
"20" 3.8 87.2280496914064 119.448908432921
"21" 4 84.6065620046467 120.975625988921
"22" 4.2 81.4155743138467 122.197000033721
"23" 4.4 78.2006745660526 122.15644659864
"24" 4.6 74.7911412873182 121.092592253292
"25" 4.8 71.0995260668761 122.643398971291
"26" 5 66.9307771179872 124.488689097534
"27" 5.2 63.1950856756123 125.639972639789
"28" 5.4 61.1951319058182 124.844969939725
"29" 5.6 60.952889914108 123.550578968334
"30" 5.8 61.0399698618323 123.435038953252
"31" 6 61.5026533952944 120.875662339421
"32" 6.2 63.2722149073182 117.374296270131
"33" 6.4 66.5077748807286 113.965827658108
"34" 6.6 71.0096302938331 112.142881322585
"35" 6.8 75.9675422793182 111.692198269373
"36" 7 80.1891062558182 112.006160347421
"37" 7.2 84.6189912413182 112.024628704953
"38" 7.4 89.8663752212589 112.148481475523
"39" 7.6 95.0487255223015 112.451452967921
"40" 7.8 98.3984115015231 113.789416509142
"41" 8 101.337806876343 115.91680982488
"42" 8.2 100.702598553818 115.570458641621
"43" 8.4 100.708534170803 115.596332100202
"44" 8.6 101.561710624418 115.834698218621
"45" 8.8 101.762262385976 114.617650903737
"46" 9 103.476869958879 112.688556830785
"47" 9.2 106.05058945674 110.89690462314
"48" 9.4 109.917950936732 109.781890804628
"49" 9.6 110.637908213818 108.647381724221
"50" 9.8 113.489832253318 106.200939963115
"51" 10 115.597276350072 103.876959032451
"52" 10.2 118.364319491663 100.765433553069
"53" 10.4 120.646271621318 97.5023435654211
"54" 10.6 122.862235295485 93.9068130893341
"55" 10.8 124.687767274679 91.2046336469211
"56" 11 124.914329387024 89.2232685834358
"57" 11.2 125.649908147848 86.0633553100181
"58" 11.4 127.199192772068 81.6177454643916
"59" 11.6 128.140257864864 77.6203172111483
"60" 11.8 129.088955582398 73.5007947412037
"61" 12 129.398110571818 69.6397481684211
"62" 12.2 128.696794595818 66.0754498742211
"63" 12.4 129.009951660102 62.464175655221
"64" 12.6 129.862361992551 59.3344046654211
"65" 12.8 129.976696252018 59.2404528158211
"66" 13 130.066715914609 59.3287079581225
"67" 13.2 130.066715914609 59.3287079581225
"68" 13.4 129.991857551499 59.1629255196384
"69" 13.6 129.104525824053 58.8692329100773
"70" 13.8 128.275045498311 58.3260874735852
"71" 14 126.318164577218 54.7425080162211
"72" 14.2 124.518120238818 50.1858433106211
"73" 14.4 123.732014011621 45.6127177789129
"74" 14.6 122.593862722579 41.4011700897196
"75" 14.8 121.871689321318 36.8091645952436
"76" 15 121.303755348818 32.5992314636211
"77" 15.2 118.623971999348 29.1031518837446
"78" 15.4 116.231611522394 25.6598731177392
"79" 15.6 113.774922077053 21.4134347818328
"80" 15.8 110.772239880863 17.8794656541822
"81" 16 107.599785489662 15.2265802741086
"82" 16.2 104.727118916094 12.6035716469863
"83" 16.4 102.222116501818 11.0519619569211
"84" 16.6 98.5844826263031 9.93583889514833
"85" 16.8 95.1409254394588 7.1755306623898
"86" 17 92.2918292869588 5.3864085264523
"87" 17.2 88.4692919490213 3.91932837498355
"88" 17.4 84.4192896958012 2.41889170911597
"89" 17.6 80.2074875213182 1.57153842369524
"90" 17.8 78.0406075178674 1.20651083247024
"91" 18 74.1239117345639 0.646346750031221
"92" 18.2 71.965832654877 0.810231685421054
"93" 18.4 67.7749313221578 0.865443169364445
"94" 18.6 63.4810733802217 0
"95" 18.8 60.2005383398545 0.375348502802866
"96" 19 56.5593144373436 0.445803342251558
"97" 19.2 52.5741933436957 0.781670642706764
"98" 19.4 49.3705195104727 1.45099041725742
"99" 19.6 47.5056565742909 2.20046994474832
"100" 19.8 44.9213660252289 3.43200558367105
"101" 20 40.3017601208182 4.68268715298355
"102" 20.2 37.7572843116672 6.36018607138332
"103" 20.4 34.6547054390682 8.01320682142106
"104" 20.6 30.8345674153868 9.67118063789164
"105" 20.8 28.3501670298182 12.189660135671
"106" 21 24.3840647537789 15.0371438126563
"107" 21.2 20.5703726489946 18.1354823821858
"108" 21.4 17.6477930210682 21.6582449781711
"109" 21.6 14.4341173173653 24.7240057308173
"110" 21.8 13.0660525528616 27.912234097095
"111" 22 9.73665659679818 31.6473817873611
"112" 22.2 8.27317087313067 34.5968092658586
"113" 22.4 6.34053398301816 38.3212193946574
"114" 22.6 5.50321628042233 39.7335777094835
"115" 22.8 5.71419609713524 39.4591486772503
"116" 23 6.08094966690149 39.264430127171
"117" 23.2 6.30254603431817 39.1154412428684
"118" 23.4 6.52702027663637 39.116963090512
"119" 23.6 6.63494058544317 38.771427583046
"120" 23.8 6.92086051847774 38.4557300033147
"121" 24 7.15727488006817 37.7868682500574
"122" 24.2 7.98550050579492 36.3004973525141
"123" 24.4 9.40747939234877 33.1309462042782
"124" 24.6 11.754220799882 30.3592544536764
"125" 24.8 13.5582442360182 27.502343622821
"126" 25 15.2128304460626 24.2623096984211
"127" 25.2 17.8158166403182 21.1371058124211
"128" 25.4 20.5176364378582 18.5023436302011
"129" 25.6 23.7653734724304 17.3029356237068
"130" 25.8 27.1346469343182 15.7921737235339
"131" 26 29.2230928999454 12.7764588326756
"132" 26.2 30.2787859638182 11.1767417571711
"133" 26.4 30.3890557713653 11.3580256179116
"134" 26.6 31.6739887211571 11.4239376326414
"135" 26.8 34.2984187197034 10.7797807532899
"136" 27 37.0989830666285 8.63685271962795
"137" 27.2 40.0600186290909 5.69804107303923
"138" 27.4 43.2818491998699 4.86612358347277
"139" 27.6 47.5498607327782 5.68554974758105
"140" 27.8 51.1564647215774 4.81079713308772
"141" 28 53.0824513359877 2.89760823091257
"142" 28.2 53.5775485086076 1.94187759315789
"143" 28.4 53.7332134111753 2.23244178967105
"144" 28.6 54.5879422569253 3.16619315204605
"145" 28.8 56.1511764950959 3.89193934475438
"146" 29 58.1146546112364 3.93537625838468
"147" 29.2 58.3633030027272 3.6786101239665
"148" 29.4 58.1837236088727 3.78964412803923
"149" 29.6 58.0761213809761 3.22083835278947
"150" 29.8 57.8245648211636 3.01934572478469
"151" 30 57.6337617151932 3.17300885542105
"152" 30.2 57.4563180074497 3.16726931573684
"153" 30.4 57.3577052235809 3.02052193245495
"154" 30.6 56.7846666753944 2.89113908872614
"155" 30.8 56.5899261949936 2.94629703789473
"156" 31 56.4607079289478 3.03669478792105
"157" 31.2 56.1652461057256 2.78930999875438
"158" 31.4 55.6302306488883 2.02892727836842
"159" 31.6 55.5180440167626 2.32988110458771
"160" 31.8 54.3830556813097 1.93370604513292
"161" 32 52.6408086430034 1.57359046342105
"162" 32.2 50.4393283915437 1.29668580865634
"163" 32.4 50.0782812579502 1.68641393060973
"164" 32.6 49.2967636879967 2.11657483229605
"165" 32.8 46.7150196954652 2.6437895345387
"166" 33 43.7406691610287 3.95071648263158
"167" 33.2 40.3715339041447 4.76983078899248
"168" 33.4 37.1245862295454 6.81532073902105
"169" 33.6 33.7916685200731 8.66833675306811
"170" 33.8 29.81565277212 10.9547417351946
"171" 34 26.7733987980631 13.0810942188496
"172" 34.2 22.8943412753476 15.5086301167152
"173" 34.4 20.4833664586054 17.447121932187
"174" 34.6 19.1307840953182 18.8617094549211
"175" 34.8 18.582563364079 19.5401796731602
"176" 35 18.4068878700909 19.396861325512
"177" 35.2 18.7752558574848 19.342886462421
"178" 35.4 19.0285088488182 19.2580688204211
"179" 35.6 18.9103241195293 19.4785946896211
"180" 35.8 18.8264452919033 19.9645817319742
"181" 36 18.623854612666 19.9716433302906
"182" 36.2 17.0173821529358 21.8175658995975
"183" 36.4 15.1850222744652 24.504289441774
"184" 36.6 12.990007836714 27.0347863712961
"185" 36.8 10.5688848883182 30.1799713364211
"186" 37 10.0557553658782 32.2657023975411
"187" 37.2 9.39645341177373 35.0935225818211
"188" 37.4 7.54855075167818 37.7847863624811
"189" 37.6 5.73272680381817 40.4160696672512
"190" 37.8 4.76576083690908 43.6300327143847
"191" 38 2.77509365503246 47.345582428796
"192" 38.2 3.02798485637817 49.540511543681
"193" 38.4 2.4071151544673 52.9329047376316
"194" 38.6 1.2564801820015 57.222445379621
"195" 38.8 0.76666587376363 61.9853415126574
"196" 39 0.6106850541015 66.331860130421
"197" 39.2 1.32481482535265 70.4820750958693
"198" 39.4 1.91903469903385 75.1928090828916
"199" 39.6 2.40395231603852 78.9553129168956
"200" 39.8 3.47795823581817 83.1524297628565
"201" 40 5.04147068812966 87.1156585532899
"202" 40.2 6.08728099168484 91.1791883543211
"203" 40.4 7.80425713136505 93.6557309731554
"204" 40.6 9.71028849122993 96.896146888774
"205" 40.8 11.5394561051039 100.701180349421
"206" 41 13.8971208577547 103.572863371421
"207" 41.2 16.1530321763876 106.980715058921
"208" 41.4 19.1724025938939 109.328621603376
"209" 41.6 21.9551860233111 112.731888763125
"210" 41.8 24.6931823755535 115.474952441568
"211" 42 27.2096815688472 116.387175942899
"212" 42.2 30.4737351071467 119.143564921721
"213" 42.4 34.0310733776633 121.338490196773
"214" 42.6 35.7377794270039 122.344219226621
"215" 42.8 38.6248635282039 122.371482040121
"216" 43 41.6056707924128 123.255386663759
"217" 43.2 43.0502999385241 124.702612963862
"218" 43.4 43.1562831231324 124.759704502721
"219" 43.6 43.425213680596 124.914345239296
"220" 43.8 43.3738290156877 124.795185671595
"221" 44 44.496715027261 125.081405702021
"222" 44.2 47.1395908868182 126.891656518421
"223" 44.4 50.1944550947765 127.967780351296
"224" 44.6 51.2005561070013 128.418374074421
"225" 44.8 50.7543816303025 128.299099265359
"226" 45 50.0047836277504 128.327806083811
"227" 45.2 49.6053541024364 128.251823068312
"228" 45.4 49.3522222847831 128.163921148421
"229" 45.6 49.0516509713848 127.858577637221
"230" 45.8 48.3504567516307 127.583450410984
"231" 46 47.9799303580606 127.296467991603
"232" 46.2 48.0730090548753 126.700816823921
"233" 46.4 47.2316828836667 126.064684508921
"234" 46.6 45.3204496814661 125.493957347435
"235" 46.8 43.1534581876127 124.073503221558
"236" 47 39.8700788855909 122.756796470921
"237" 47.2 37.2850700769946 122.300277986039
"238" 47.4 35.3205234673393 120.913804679435
"239" 47.6 32.3867368368867 118.845018440736
"240" 47.8 29.066536505303 117.367020856557
"241" 48 26.2065302001913 114.934267898854
"242" 48.2 23.6887205837055 112.07604530597
"243" 48.4 21.0104887809921 110.402000596551
"244" 48.6 18.4227550722506 107.699372647218
"245" 48.8 16.1067886767446 104.501670007818
"246" 49 13.6822637155976 102.857080875803
"247" 49.2 12.4061321202211 100.800737091257
"248" 49.4 11.9946112508182 98.3211074160178
"249" 49.6 10.6282705153182 95.255360065663
"250" 49.8 8.65089195395454 92.6388228661938
"251" 50 6.06791458646523 90.3683067504358
"252" 50.2 5.62685875006407 88.4859501301916
"253" 50.4 6.30254603431817 86.0519618954211
"254" 50.6 5.93532919688483 82.527788870321
"255" 50.8 4.87955484121162 78.7687683086014
"256" 51 3.13055231786816 74.8305878588211
"257" 51.2 1.37968153475261 70.403106946421
"258" 51.4 1.37447305296362 66.7320451867665
"259" 51.6 1.85533617788714 63.0393270103693
"260" 51.8 1.87765349129965 58.4932963822544
"261" 52 1.33245607940151 56.344582784921
"262" 52.2 2.09767309200782 55.6689663951969
"263" 52.4 4.00600186290908 53.2899910687119
"264" 52.6 5.79053455183992 49.1203323206602
"265" 52.8 6.18328154421353 44.5731762024676
"266" 53 5.77313951520115 40.3154019199317
"267" 53.2 7.56089683500567 37.006160408921
"268" 53.4 10.2185377673288 33.5426229746976
"269" 53.6 12.2144205507557 29.4759441301085
"270" 53.8 15.0956388657593 25.6119080608328
"271" 54 17.7319636431877 22.0708799697906
"272" 54.2 20.8645930359848 18.1209823073585
"273" 54.4 24.4783184123182 15.2651152124211
"274" 54.6 28.0777809141396 13.321591180796
"275" 54.8 31.5186843955251 10.2886031789211
"276" 55 35.7681164071133 8.79629933832269
"277" 55.2 39.4886847275901 6.84344448347368
"278" 55.4 40.3760843682747 4.95338911094279
"279" 55.6 40.0013902938879 5.26907540032803
"280" 55.8 40.3983396514114 5.51761081642105
"281" 56 41.3052153694974 5.60402879128897
"282" 56.2 44.4600837910146 5.10185291054605
"283" 56.4 47.9844952630768 4.10276480547277
"284" 56.6 50.6384808986603 2.59140216742105
"285" 56.8 54.013259340271 1.69361542851539
"286" 57 56.7023264345682 1.98707646817105
"287" 57.2 57.6113631605351 1.81604089291161
"288" 57.4 57.2215924717982 1.63211463640105
"289" 57.6 57.0557554267837 1.76662371762795
"290" 57.8 57.0578989474 2.02697931338468
"291" 58 57.3232832883182 2.08249631542105
"292" 58.2 57.1385616696396 2.11657483229605
"293" 58.4 57.0297866536252 2.04901566726316
"294" 58.6 57.0357734549368 2.05661974667529
"295" 58.8 57.0937211732927 2.00486660918377
"296" 59 56.9961068620146 1.93936654454605
"297" 59.2 56.9957368495273 1.90206605880287
"298" 59.4 57.260665790461 1.98026076479605
"299" 59.6 57.2651059403091 1.96452268609378
"300" 59.8 57.260665790461 1.98026076479605
"301" 60 57.2963687497655 1.97535824131579
"302" 60.2 57.2651059403091 1.96452268609378
"303" 60.4 57.1239706111767 1.95286935311916
"304" 60.6 57.1641884604293 1.94820171558771
"305" 60.8 57.260665790461 1.98026076479605
"306" 61 57.2063972923182 2.04841779854605
"307" 61.2 57.3217178508717 2.47099140779605
"308" 61.4 58.2890538302682 2.81404847767105
"309" 61.6 59.1437826760182 3.89547341317105
"310" 61.8 59.2367876538699 5.01089852412795
"311" 62 58.6942586164015 5.29496450617105
"312" 62.2 58.6063235499663 5.48227013225438
"313" 62.4 58.5912306949273 5.47597306489378
"314" 62.6 58.3022035048182 5.25337123942106
"315" 62.8 57.8804971663084 5.21825443289164
"316" 63 57.5206612315636 4.85140679198469
"317" 63.2 56.8061671185146 4.68609500467105
"318" 63.4 55.8388311391182 4.48707646612105
"319" 63.6 54.4065447770219 4.08984717608772
"320" 63.8 51.3486556027782 3.44890852804105
"321" 64 48.9386427969502 2.30574275049652
"322" 64.2 48.5622768087201 2.08249631542105
"323" 64.4 48.4995594502782 2.15119860544105
"324" 64.6 48.1706923515324 2.25386257170677
"325" 64.8 47.2074265094967 2.39601867067105
"326" 65 45.0027687724432 2.60730547529605
"327" 65.2 44.7679108463587 2.82522377509673
"328" 65.4 43.706340428837 3.34275844891161
"329" 65.6 43.1075366826953 4.11811972342105
"330" 65.8 41.1761996946672 5.40238684993048
"331" 66 37.9139462025324 6.50686147770676
"332" 66.2 35.9022255969577 6.86680307521175
"333" 66.4 36.24676745726 7.11533849130477
"334" 66.6 36.2548806878794 7.29358838156391
"335" 66.8 35.3697654251911 8.71983619870919
"336" 67 33.7192581903428 10.9487208107161
"337" 67.2 31.417911766941 12.6088120962632
"338" 67.4 28.2674646741578 13.7057139351569
"339" 67.6 25.1929168878636 14.1574442583301
"340" 67.8 24.4929291618182 14.178796951421
"341" 68 24.196636753353 14.2429791742583
"342" 68.2 24.4903316952404 14.414981462221
"343" 68.4 24.0619120515682 15.3458550831711
"344" 68.6 22.7402480030473 17.7552062262336
"345" 68.8 20.0256925021932 20.5939466819211
"346" 69 15.8907042861982 23.3191375193811
"347" 69.2 14.0304865786809 25.619391970421
"348" 69.4 12.7643736346141 28.1924822731353
"349" 69.6 10.4227773933182 31.4057493741711
"350" 69.8 8.45186418444974 33.2194991022631
"351" 70 8.69901981932882 34.4277943236551
"352" 70.2 8.7313499884352 36.3361912686551
"353" 70.4 7.14144656810983 39.662012824046
"354" 70.6 4.94077465295377 42.0035727479465
"355" 70.8 4.08404983023818 42.7618855950411
"356" 71 4.25319617023923 43.129770957
"357" 71.2 4.8573523337747 43.6025759362036
"358" 71.4 4.78302808631817 46.166465744921
"359" 71.6 4.43237009831818 49.7924199404211
"360" 71.8 2.37175913917409 53.4668927023193
"361" 72 1.35445475025885 56.8373157814549
"362" 72.2 1.19567557228986 61.2932120957607
"363" 72.4 1.20037154512852 65.5992111883176
"364" 72.6 1.75435253996362 69.7854802987665
"365" 72.8 2.01429105606817 74.0217211536711
"366" 73 2.12387167731817 78.2275344209211
"367" 73.2 2.84564270261816 81.2491629171711
"368" 73.4 4.5994196676015 83.7364402688211
"369" 73.6 5.35284731681817 87.7695191459211
"370" 73.8 6.86660951501515 91.9390773196938
"371" 74 8.41490621203029 95.096606810512
"372" 74.2 10.6772872233182 98.3888247269694
"373" 74.4 12.8483798812062 102.42999537863
"374" 74.6 15.9736446408598 106.461207001671
"375" 74.8 19.4977717445241 109.963053029833
"376" 75 22.2412039388753 113.145745951721
"377" 75.2 26.0404510463598 115.844158647921
"378" 75.4 28.1931014726932 118.160740495046
"379" 75.6 28.2906614318545 118.869449724166
"380" 75.8 28.2199407842747 118.942768373595
"381" 76 27.7499087378598 118.510613268296
"382" 76.2 27.3193786525932 118.322954235371
"383" 76.4 27.3535273937118 117.861284591442
"384" 76.6 27.0625558717543 117.617659449527
"385" 76.8 27.0561508382521 117.205641835308
"386" 77 27.231330313869 117.213819807506
"387" 77.2 27.6003056603182 116.967992404421
"388" 77.4 27.1903313562741 116.05869738945
"389" 77.6 24.9613326016711 114.29062374923
"390" 77.8 22.1255818886654 111.990257039546
"391" 78 19.4391893753047 109.339562454002
"392" 78.2 16.3751081896212 105.928205228648
"393" 78.4 13.9839327199799 103.064759366877
"394" 78.6 11.6962317664055 99.804536705421
"395" 78.8 9.52567737401817 96.3984093326211
"396" 79 7.50171784775847 93.1215756528688
"397" 79.2 6.26693233241192 89.6123149459367
"398" 79.4 5.12974349111975 85.6823993124211
"399" 79.6 3.58786877721818 81.5892490394211
"400" 79.8 2.80578649414605 77.5298745541424
"401" 80 1.92726738141465 73.5235033547368
"402" 80.2 1.66258944310388 69.278515889546
"403" 80.4 1.27969503954039 65.2504351949211
"404" 80.6 1.77624610902571 61.1707866313645
"405" 80.8 2.44504251632725 56.9957509546392
"406" 81 2.85011187305347 52.7560481373622
"407" 81.2 2.88363065131817 48.6473817734211
"408" 81.4 3.967404481877 45.6163983901858
"409" 81.6 5.87152892406818 42.7680511851711
"410" 81.8 6.73197501962252 41.5448261868124
"411" 82 6.74265031803769 41.8609360519332
"412" 82.2 6.85717008533816 41.624481015821
"413" 82.4 6.83437731611818 41.5939466647011
"414" 82.6 6.83279448492233 41.602216384796
"415" 82.8 6.71545852018774 41.6858816131819
"416" 83 6.7948388388998 41.5746290139925
"417" 83.2 6.83512217785738 41.4104412015975
"418" 83.4 6.83512217785738 41.4104412015975
"419" 83.6 6.84314376581819 41.4321733236711
"420" 83.8 6.89562319259368 41.2708433778496
"421" 84 6.90469543392456 41.2492982972721
"422" 84.2 6.88027942079733 41.268246919421
"423" 84.4 6.88787055000184 41.2942115037068
"424" 84.6 6.90275562377817 41.2962367412811
"425" 84.8 6.92776435667233 41.315956843046
"426" 85 6.92086051847774 41.2899024875913
"427" 85.2 6.94359266863067 41.2761985733585
"428" 85.4 6.89661289164796 41.2655399733998
"429" 85.6 6.89661289164796 41.2655399733998
"430" 85.8 6.85685997963448 41.2708433778496
"431" 86 6.87996285455817 41.1893665123611
"432" 86.2 6.85717008533816 41.2351680390411
"433" 86.4 7.17030996050443 41.2906986481858
"434" 86.6 7.83472663188485 39.9450917042211
"435" 86.8 8.24363755935476 37.8393385873479
"436" 87 8.22473623853817 35.204633692841
"437" 87.2 9.34158193031817 32.998526824421
"438" 87.4 11.3611453254916 31.7911736551353
"439" 87.6 13.1308798131432 28.8191375148711
"440" 87.8 14.0728082684091 25.3736135759892
"441" 88 16.0607003566307 23.7825599108585
"442" 88.2 18.7910841694432 20.609849989796
"443" 88.4 20.4720508994182 19.0799517722211
"444" 88.6 23.1995856160782 17.7542520277611
"445" 88.8 25.8590342400682 15.0449155649211
"446" 89 27.5869702324064 12.6497766540093
"447" 89.2 30.6148332023182 11.8153207349211
"448" 89.4 34.5734186501832 10.6975453814211
"449" 89.6 37.0727844813182 8.06214007642105
"450" 89.8 38.3146981888182 5.99471005267105
"451" 90 39.311360029711 5.51079511304605
"452" 90.2 40.6369479034652 6.48303515330341
"453" 90.4 41.2243245892467 6.86517274084962
"454" 90.6 43.2186918959967 6.76488453404605
"455" 90.8 45.3457155315404 5.68724610042105
"456" 91 46.6783086526039 3.77960645579605
"457" 91.2 46.7524060250682 3.44773412992105
"458" 91.4 46.0316090497348 3.22753448242105
"459" 91.6 45.5516946311582 3.57867952030105
"460" 91.8 46.1476833374293 4.03330208142105
"461" 92 46.6443908412646 4.87011899579605
"462" 92.2 48.6806114472899 5.09992393789275
"463" 92.4 50.5352483420426 5.10477392627819
"464" 92.6 51.0834306518545 5.33718055980287
"465" 92.8 51.0720470577997 5.77913187925438
"466" 93 51.9513977221515 6.74746662542105
"467" 93.2 52.7894348934727 8.01587590805741
"468" 93.4 52.9169247516098 9.39801793792105
"469" 93.6 53.1969419795273 10.8888807634392
"470" 93.8 52.6599672617331 12.2741480855274
"471" 94 51.4287756400363 13.213655223712
"472" 94.2 50.3761641160582 12.7695192074211
"473" 94.4 49.8954438925091 12.2906850648574
"474" 94.6 49.4188678088182 11.9401005351711
"475" 94.8 46.9952366817582 10.5023436367611
"476" 95 45.1531377360473 8.53128765873355
"477" 95.2 44.520005257714 5.50170750854605
"478" 95.4 44.9068298203692 3.67152887370676
"479" 95.6 45.6200729388182 2.88119577758771
"480" 95.8 47.1879391851636 2.71400221358469
"481" 96 49.6329817014909 3.13037972885741
"482" 96.2 53.0277229353182 2.84585509342105
"483" 96.4 55.8278023798182 1.55307006616299
"484" 96.6 58.1917097117244 0.853965782077302
"485" 96.8 60.4489400563539 0.678461420171051
"486" 97 63.4467812287636 0.826424144348323
"487" 97.2 66.5920404797492 1.08881376819692
"488" 97.4 70.0289396374114 1.37735981709902
"489" 97.6 72.8404030762664 2.76688694397277
"490" 97.8 74.7574960469585 3.37484933431579
"491" 98 74.8922960502899 3.34995994681728
"492" 98.2 74.935179791547 3.5380533073702
"493" 98.4 75.1065807056113 3.72108541647277
"494" 98.6 75.0803821203009 3.7079240582314
"495" 98.8 74.9763155175404 3.60921387142105
"496" 99 75.004868550877 3.39218049336223
"497" 99.2 75.1051871638394 3.0245135308253
"498" 99.4 76.261295710988 2.18331728610029
"499" 99.6 76.9411366419682 1.77715280422105
"500" 99.8 77.9949747360768 1.95746341212795
"501" 100 80.9488652298182 2.46417570442105
"502" 100.2 83.9432094214652 3.42960004130341
"503" 100.4 87.4275372081091 4.34481414840287
"504" 100.6 90.0153223195515 5.37766170712105
"505" 100.8 92.7500394571133 6.04945914535548
"506" 101 94.8714484283682 7.15883218912105
"507" 101.2 97.8166484212361 8.17227641752553
"508" 101.4 99.8656765590213 9.38807837049918
"509" 101.6 101.742883918218 11.137105820621
"510" 101.8 104.104997437383 12.8469614022906
"511" 102 106.563596353247 14.8717850484211
"512" 102.2 108.568338519936 17.0690252658622
"513" 102.4 110.573959716007 18.1628149215515
"514" 102.6 112.744175308405 20.657559913421
"515" 102.8 115.029482063532 23.692819816421
"516" 103 117.06455074389 26.809868159921
"517" 103.2 118.369829620863 29.888124639436
"518" 103.4 119.399275913992 32.1190047541167
"519" 103.6 120.793321745318 33.0108390627759
"520" 103.8 121.283488825318 32.8754044408727
"521" 104 121.216090851818 32.5392177291838
"522" 104.2 121.532657090985 32.5786794965211
"523" 104.4 121.791496545362 33.1613018579652
"524" 104.6 122.007952317677 34.0898073309985
"525" 104.8 122.476850308673 35.4379559628124
"526" 105 123.296923265684 37.914785223033
"527" 105.2 124.034002867326 40.6036310679285
"528" 105.4 125.28862241098 42.983933192524
"529" 105.6 125.660680849718 44.945091700121
"530" 105.8 127.190086072037 46.9638096739964
"531" 106 128.367472940421 48.5080385044211
"532" 106.2 128.547098495678 48.3661443288947
"533" 106.4 128.658914874892 48.0041813215877
"534" 106.6 128.708158512096 48.138475921421
"535" 106.8 128.616706043003 48.1102033740877
"536" 107 128.454151791622 47.774971741421
"537" 107.2 128.276115280026 47.4303286273644
"538" 107.4 128.1421079273 47.079769997171
"539" 107.6 127.888490228318 47.2006937667275
"540" 107.8 127.680269663392 47.8589948387653
"541" 108 127.659972520189 47.8910911322544
"542" 108.2 127.417064830789 47.979442842671
"543" 108.4 127.095456450618 47.8781510048211
"544" 108.6 126.791078998872 48.5648565001238
"545" 108.8 127.382627729832 50.351867811969
"546" 109 127.698161463326 52.446000454421
"547" 109.2 128.595119791078 55.0104477516813
"548" 109.4 129.132999580891 57.6583343050297
"549" 109.6 129.22973907758 60.606669295421
"550" 109.8 128.521465601818 63.1511985554211
"551" 110 128.126545637392 65.1044989579505
"552" 110.2 128.537404601273 66.7540206667392
"553" 110.4 129.430296570717 68.1628148805515
"554" 110.6 130.260574520245 68.9044540513769
"555" 110.8 130.288506835465 69.6453611006122
"556" 111 129.894876054818 69.8041639052211
"557" 111.2 128.870379022714 70.5854015799733
"558" 111.4 127.413229348699 72.0437586483912
"559" 111.6 125.928970737412 72.8482405322023
"560" 111.8 124.272136277087 74.2483843729136
"561" 112 122.985243891275 75.2395300613211
"562" 112.2 121.294478682469 75.6315087354211
"563" 112.4 119.525014425818 75.1802554280985
"564" 112.6 118.458689747904 74.5423541133349
"565" 112.8 118.351920116501 73.910922283421
"566" 113 118.361408236274 73.7540274645534
"567" 113.2 118.456028954084 73.6533454933742
"568" 113.4 118.331380997412 73.3790134325304
"569" 113.6 118.255265438436 72.8784100427299
"570" 113.8 118.363979782755 71.9237660994211
"571" 114 118.204987271039 69.8362007951122
"572" 114.2 118.229653654018 67.3849037780211
"573" 114.4 119.086274711589 65.2285355578473
"574" 114.6 120.313877070193 62.4892233651242
"575" 114.8 122.474441652506 60.1275821456867
"576" 115 125.468075285257 58.8790678504737
"577" 115.2 126.814642635638 58.577302926585
"578" 115.4 127.960743630441 58.6286578706663
"579" 115.6 128.564384678474 60.1156546647804
"580" 115.8 128.631999098036 61.4142807562037
"581" 116 128.853369493445 64.0854585523763
"582" 116.2 129.062976505162 66.6578779418586
"583" 116.4 128.964426419993 69.8215002584211
"584" 116.6 128.791334739642 74.029061141921
"585" 116.8 128.287693609818 78.1776225008211
"586" 117 126.961768092693 81.8475248759679
"587" 117.2 126.344463926318 85.7179924300461
"588" 117.4 125.046988213677 89.5677128870549
"589" 117.6 123.495367773818 92.6415442878622
"590" 117.8 121.330054697918 95.1904569806211
"591" 118 119.498374910601 98.6252553910298
"592" 118.2 116.945160047975 101.526334838021
"593" 118.4 114.266530824936 104.535347600965
"594" 118.6 113.336304921475 106.695364277621
"595" 118.8 112.364898804718 107.982169074821
"596" 119 110.07476818309 109.547054569721
"597" 119.2 107.987346363348 111.282092094759
"598" 119.4 105.902199032131 113.163125995327
"599" 119.6 103.758150949253 114.998748020595
"600" 119.8 101.43400831237 115.549512287093
"601" 120 99.0490054927593 116.215859490803
"602" 120.2 97.8620071659525 117.076229843093
"603" 120.4 97.3741306677229 118.185731407421
"604" 120.6 96.7944444375606 119.292766864694
"605" 120.8 96.7661661885283 119.247005567725
"606" 121 96.7473827185829 119.25245580623
"607" 121.2 96.0059067145454 119.344814054103
"608" 121.4 93.2111516116564 120.930722531392
"609" 121.6 89.4581657386182 123.167556194321
"610" 121.8 85.4599341379432 124.112553467265
"611" 122 80.2226250340829 125.724166622656
"612" 122.2 75.5729949137879 127.360081223103
"613" 122.4 71.3252515591515 128.174984319117
"614" 122.6 66.3903851716914 128.396871010252
"615" 122.8 62.0777930667888 128.777601734656
"616" 123 57.2697105401515 128.121512327421
"617" 123.2 52.6719203172126 127.864670172069
"618" 123.4 48.3245880925346 125.729528229526
"619" 123.6 43.8324047647005 124.842936268642
"620" 123.8 39.9729092216241 123.091952750317
"621" 124 35.6551182798327 120.862228489291
"622" 124.2 31.2684493784799 118.685549654921
"623" 124.4 27.5876685402869 117.510692785655
"624" 124.6 26.6428579779505 115.474952441568
"625" 124.8 25.5461554757753 112.725898623821
"626" 125 23.3636041710535 109.194081319642
"627" 125.2 20.7216859908753 106.929824473721
"628" 125.4 16.5960547143182 105.874665646711
"629" 125.6 14.3735676722958 104.099130617093
"630" 125.8 14.2128058136182 102.734287190021
"631" 126 13.5386375528182 100.968238662308
"632" 126.2 10.7278585657137 97.8555394179285
"633" 126.4 8.27910649011505 94.7113130333586
"634" 126.6 6.81392226681818 91.8769765706211
"635" 126.8 5.41512264255588 89.6309882971916
"636" 127 5.36490698307214 88.9054697084211
"637" 127.2 5.46313490981818 87.6771773582598
"638" 127.4 4.8958048090213 85.9565420481711
"639" 127.6 4.14085085829436 82.489620931421
"640" 127.8 3.30149808701818 78.6943576736211
"641" 128 2.56706441215151 75.4098424609505
"642" 128.2 1.35445475025885 72.3632570289126
"643" 128.4 0.817551400593677 71.9531926282782
"644" 128.6 0.587086479909075 71.973197160262
"645" 128.8 0.443084135780424 71.591354100855
"646" 129 0.593180803229925 71.5631129325975
"647" 129.2 0.767635263204136 71.2602115392632
"648" 129.4 1.09129016265452 70.8472429627119
"649" 129.6 1.38521711926261 70.2970848939211
"650" 129.8 1.43815701010631 68.7793522576245
"651" 130 1.67401439008133 65.7626891117368
"652" 130.2 1.63545519403246 62.6740993191711
"653" 130.4 1.42305952026644 59.5515670764038
"654" 130.6 1.12303533656818 57.7563071916711
"655" 130.8 0.998843965818175 58.5783858756711
"656" 131 1.18162157721032 59.0874356490093
"657" 131.2 1.36744497951992 58.9326368875263
"658" 131.4 1.97463330742531 58.7141756582961
"659" 131.6 2.39521416803246 58.134840871421
"660" 131.8 3.70670287315151 57.724989908471
"661" 132 5.79500212955587 55.423755187962
"662" 132.2 6.50514842738483 52.591402126421
"663" 132.4 6.46209541885818 49.563412307021
"664" 132.6 5.40603044499817 46.1435649815811
"665" 132.8 4.67909879270495 43.6639452227041
"666" 133 4.73744254787817 42.853488648401
"667" 133.2 5.12348611712005 43.1670418672135
"668" 133.4 6.06243352838421 43.5919302436475
"669" 133.6 7.09269536727817 44.1130306321011
"670" 133.8 7.08837516919072 44.2468429355387
"671" 134 6.89562319259368 44.2463847369925
"672" 134.2 7.04769425881817 44.2360488351711
"673" 134.4 7.09455892702571 44.4129010048927
"674" 134.6 7.43514969000335 45.085040809421
"675" 134.8 7.29223206623923 46.1965983282631
"676" 135 6.17338700873818 47.036694751841
"677" 135.2 4.37392710031819 47.6785033244211
"678" 135.4 3.46778495679931 47.3655151462135
"679" 135.6 3.48798438063637 46.877777333512
"680" 135.8 3.49474113040512 46.7472822064428
"681" 136 3.52467728563067 47.3592138355461
"682" 136.2 3.43883913231817 47.6344633949211
"683" 136.4 3.69404022358484 47.718628593521
"684" 136.6 4.22727846644779 47.8910911322544
"685" 136.8 4.64373894108484 48.3674835548211
"686" 137 5.36029593421032 50.1890671485975
"687" 137.2 5.63395813719818 52.563412304561
"688" 137.4 4.98847311500184 55.4552957731353
"689" 137.6 3.15083401929274 58.4546013280651
"690" 137.8 1.43815701010631 59.3732195185397
"691" 138 1.0416568597019 59.5385587572117
"692" 138.2 1.02398804635305 59.5030536977699
"693" 138.4 0.984233216318172 59.7160840544211
"694" 138.6 0.946245267618163 60.3840229851711
"695" 138.8 0.8006247976015 60.6130306185711
"696" 139 0.997332508973347 61.0717039532831
"697" 139.2 1.63143530528113 62.4161123247544
"698" 139.4 2.12387167731817 64.8970283532544
"699" 139.6 1.63002834421817 67.7313512234211
"700" 139.8 0.944811760120045 68.9484043694777
"701" 140 0.706628975818174 68.9204293199211
"702" 140.2 0.756305524118185 68.8000535126211
"703" 140.4 0.695524806198175 69.051961909361
"704" 140.6 0.75845578536533 69.3588897501003
"705" 140.8 0.993891169377496 69.5879950309295
"706" 141 1.31979342983484 69.7351680156711
"707" 141.2 1.88153476319747 70.9229805969555
"708" 141.4 2.02710992119552 73.2693031128739
"709" 141.6 1.98820043196102 75.9987994172961
"710" 141.8 2.87750356281818 78.1905977058565
"711" 142 3.01421422497442 80.9231451057336
"712" 142.2 2.84564270261816 81.7563338628574
"713" 142.4 2.59492224119818 81.7313512119411
"714" 142.6 2.59492224119818 81.7313512119411
"715" 142.8 2.79797155130836 81.5765839616563
"716" 143 2.95767495810631 82.0410937398278
"717" 143.2 3.09848052511326 82.2539391229129
"718" 143.4 4.10734080206407 82.8295867259948
"719" 143.6 5.37093681619912 84.276849816421
"720" 143.8 7.02201475969695 86.2312355478302
"721" 144 8.87636719623846 87.8718534748558
"722" 144.2 10.5746828047864 88.596491155421
"723" 144.4 11.1218646109199 88.4067296512855
"724" 144.6 11.6178439357547 88.1421109304211
"725" 144.8 11.7013417944792 87.8503834232516
"726" 145 11.9412049868779 87.185606647824
"727" 145.2 12.4496868239545 85.9131693903301
"728" 145.4 13.6705071291913 83.3972962943166
"729" 145.6 14.5332682526515 79.8409972926029
"730" 145.8 15.0275200583182 76.4053231444049
"731" 146 14.7763094298182 72.9517402858727
"732" 146.2 14.8728574910303 69.5067386843756
"733" 146.4 14.5751524012182 66.0637058930211
"734" 146.6 14.1649002652576 63.4576986708301
"735" 146.8 13.1903609433445 60.4794428324211
"736" 147 11.9919718896182 57.7078632692211
"737" 147.2 12.2887114988182 54.5634123029211
"738" 147.4 11.5679248254411 50.8811447549456
"739" 147.6 10.4337354554432 48.3969046743898
"740" 147.8 9.37474601251658 45.612121870421
"741" 148 7.97071247723121 42.8641092922689
"742" 148.2 6.00624003445818 40.7695191844611
"743" 148.4 5.81412955103246 40.741165858421
"744" 148.6 5.86568462426818 40.4985268182711
"745" 148.8 5.73272680381817 40.441274909921
"746" 149 5.68423155015859 40.1448643205913
"747" 149.2 6.09608979138339 39.9185400945515
"748" 149.4 7.08168661479776 39.1755014259925
"749" 149.6 8.5727782066277 37.033423222421
"750" 149.8 9.15164218681817 33.7618856024211
"751" 150 9.66606232546399 31.6546973089835
"752" 150.2 10.7243432629982 31.2504352228011
"753" 150.4 12.5375245709486 30.1774182970297
"754" 150.6 14.2251437798626 27.1037007054211
"755" 150.8 15.2762298343692 23.9161152412782
"756" 151 16.1212678768794 22.8957070788496
"757" 151.2 16.0259998265682 23.1042226634211
"758" 151.4 15.7615452606182 23.1342350598211
"759" 151.6 15.3686942789401 23.5775623934942
"760" 151.8 15.3563404744848 23.5928561669211
"761" 152 16.0864634601373 23.5621129942508
"762" 152.2 16.833649590596 23.8042944316211
"763" 152.4 18.9373377719382 23.1359314126611
"764" 152.6 20.8479316549761 21.7088522655789
"765" 152.8 22.5692723691578 19.4741137575909
"766" 153 23.7849165922973 17.047509025796
"767" 153.2 24.0595957132328 14.8454827134454
"768" 153.4 24.1568819233182 15.3458550831711
"769" 153.6 24.2336660749458 15.538724987187
"770" 153.8 24.7267011538182 15.7452048142544
"771" 154 26.6667999624253 15.4821691506711
"772" 154.2 28.8872860114372 14.544631286421
"773" 154.4 30.8617548688682 12.655015390721
"774" 154.6 32.3315962685682 10.0463835666711
"775" 154.8 32.6111386697161 9.3110365805639
"776" 155 32.3048098944848 10.0292569274211
"777" 155.2 32.6129993039382 9.89165661436105
"778" 155.4 33.0573916582041 10.8611222624211
"779" 155.6 34.1960607297636 11.1317676473483
"780" 155.8 35.7432062768182 11.7702131707665
"781" 156 37.4255297192467 12.060686056421
"782" 156.2 39.2950794802682 11.904379259021
"783" 156.4 40.9936834721396 11.454088456046
"784" 156.6 41.3792364839454 11.4301715332938
"785" 156.8 41.4202941658737 11.412436935421
"786" 157 41.4633147060682 11.2868415809211
"787" 157.2 41.5047118296515 11.2781423355877
"788" 157.4 41.8436239209946 11.3775120240093
"789" 157.6 43.6622325058182 11.6905409346711
"790" 157.8 45.8383015802863 11.8762270203998
"791" 158 48.4691690913182 11.836525145421
"792" 158.2 49.6088075523182 12.7034593131711
"793" 158.4 50.3457737570982 13.143565008641
"794" 158.6 51.4425894395636 12.7278814558938
"795" 158.8 52.6442596795729 11.1203761870248
"796" 159 53.3917741103598 8.05418842248355
"797" 159.2 53.7131576618616 4.43065429557322
"798" 159.4 53.6653777884967 2.01433928167105
"799" 159.6 54.0611239126656 2.38654599818377
"800" 159.8 54.8485246143871 2.54972453299002
"801" 160 56.909824710362 2.45747957478947
"802" 160.2 60.0754871020287 1.86822016721052
"803" 160.4 63.0101116770404 2.52778893592105
"804" 160.6 65.593736492134 2.96638542678947
"805" 160.8 68.6706175249967 3.14574604192105
"806" 161 71.8975059145682 2.94127494067105
"807" 161.2 75.0345345960078 1.56262266488657
"808" 161.4 75.8304889839234 2.11597696357894
"809" 161.6 77.6103089690682 3.16147458817105
"810" 161.8 81.3287447168182 3.80005356592105
"811" 162 84.8981783871201 4.21413969549652
"812" 162.2 88.9677758554 5.08041442538468
"813" 162.4 93.0796835146848 6.46544796577105
"814" 162.6 97.1973469237727 8.40333831810287
"815" 162.8 101.031449453012 10.3142383617643
"816" 163 104.386278427758 12.9256607756483
"817" 163.2 107.333730187186 15.6208887605387
"818" 163.4 110.001620362353 18.7957529407873
"819" 163.6 113.013068179412 21.1426108036086
"820" 163.8 115.301659454218 23.644445798621
"821" 164 117.358852983818 26.7507288260211
"822" 164.2 119.797129238612 30.4783202705828
"823" 164.4 121.932435027304 33.6255715349211
"824" 164.6 123.522895272876 36.8263838851167
"825" 164.8 124.474493775522 40.4278354948154
"826" 165 126.301049127804 43.865484285521
"827" 165.2 127.668691715508 47.1314157495056
"828" 165.4 127.294162643818 49.2199008569211
"829" 165.6 126.534403669818 52.2003678504358
"830" 165.8 127.64569291537 54.9251532163763
"831" 166 129.311269215635 57.4528865506323
"832" 166.2 129.668409437568 60.2380867482005
"833" 166.4 128.371432830833 62.5644377036748
"834" 166.6 127.276073144437 66.0047063684211
"835" 166.8 127.85280894823 69.9989758286563
"836" 167 129.127494081079 74.0262953492471
"837" 167.2 128.532900101427 77.4448150942037
"838" 167.4 126.546092269418 81.0431539136211
"839" 167.6 124.724389643524 84.2389847976711
"840" 167.8 123.429301776079 87.772284938595
"841" 168 122.590892804771 91.7771527304211
"842" 168.2 121.150968654047 96.0901298261211
"843" 168.4 118.39412894839 99.187185439721
"844" 168.6 115.234326535396 102.53406058097
"845" 168.8 112.65762946823 105.293093446774
"846" 169 110.56861151619 107.714993502521
"847" 169.2 109.635193348132 110.114121090521
"848" 169.4 108.834221775543 111.137701447812
"849" 169.6 106.834938843961 112.011612910121
"850" 169.8 103.417619593259 113.347651141112
"851" 170 99.3384858505 114.631651902057
"852" 170.2 96.8032473490241 116.316892270245
"853" 170.4 94.9575717915168 119.357409949257
"854" 170.6 92.437506286661 121.978897525721
"855" 170.8 88.5794879686877 123.683337016682
"856" 171 84.7029683954652 124.702612963862
"857" 171.2 80.2411445417086 126.515205614202
"858" 171.4 76.5802511293182 127.705531686142
"859" 171.6 72.2169131328043 127.872360504046
"860" 171.8 67.8953251765283 127.37843602903
"861" 172 63.7794635673788 126.937920686785
"862" 172.2 59.8789297395928 128.257101093153
"863" 172.4 55.6510935955428 128.407310903725
"864" 172.6 51.7456296666932 126.849247697421
"865" 172.8 47.9049363238623 124.826097472068
"866" 173 43.8972392090435 123.601687700562
"867" 173.2 39.7007567533256 122.567855678854
"868" 173.4 35.732654068846 120.535634471046
"869" 173.6 32.1598654442211 117.765531426212
"870" 173.8 28.2434642834697 115.93861465833
"871" 174 26.1543127743182 115.878359310018
"872" 174.2 26.5488349643436 116.405177034201
"873" 174.4 26.2208938026848 116.274608181071
"874" 174.6 25.8916649139515 115.962903346721
"875" 174.8 25.6289149354432 115.377661616921
"876" 175 24.6117376248576 113.778960667382
"877" 175.2 22.8481190331743 111.054576117311
"878" 175.4 20.4418839989799 109.132339065539
"879" 175.6 17.3752305180717 106.979819097914
"880" 175.8 15.4364131114505 104.630767448215
"881" 176 14.1389171661467 101.319137455421
"882" 176.2 11.8338215950303 98.2657023434211
"883" 176.4 9.3527548564064 95.8296897724505
"884" 176.6 7.27033425119912 93.740075302421
"885" 176.8 7.0708097729525 92.4094872405554
"886" 177 7.26512202256393 90.4833242931329
"887" 177.2 7.58310753081817 87.0307848446307
"888" 177.4 6.93567851265151 83.4183741113211
"889" 177.6 5.06944515984992 79.890566044421
"890" 177.8 2.98015740621162 76.5099771704211
"891" 178 1.72537064683778 75.4846815568328
"892" 178.2 1.90471043481819 75.7099184511711
"893" 178.4 1.85297401035916 75.1459426326834
"894" 178.6 2.36305505802187 74.368331709921
"895" 178.8 2.92746289981818 72.5757434684211
"896" 179 3.97087194169747 69.0540677266797
"897" 179.2 4.04437352826261 64.8404832585877
"898" 179.4 3.97578417644317 60.6225726032961
"899" 179.6 2.60550459833602 56.4718092479211
"900" 179.8 1.83568723890438 54.6818645270935
"901" 180 2.47661691524673 54.7065420737961
"902" 180.2 3.70670287315149 54.6872907011053
"903" 180.4 6.36975548201819 54.1964128904211
"904" 180.6 7.31653204961819 53.667933736421
"905" 180.8 7.37095709150567 53.4362653572804
"906" 181 7.28677925063637 53.3374118412847
"907" 181.2 7.32940777261505 52.4343569611554
"908" 181.4 7.1038543272088 50.8658932219836
"909" 181.6 6.65017160261061 48.690590760855
"910" 181.8 5.37564008603817 45.4565420813811
"911" 182 4.52003459531818 44.5957082594211
"912" 182.2 4.37940613138067 43.5424199455461
"913" 182.4 5.06599954092021 43.2882915768496
"914" 182.6 6.07607941706819 43.7442696224211
"915" 182.8 8.40545033735388 43.072136412671
"916" 183 11.123397619342 41.668101517421
"917" 183.2 11.9452174912182 41.5364011568211
"918" 183.4 11.7985444188182 41.5616886002114
"919" 183.6 11.8286054467713 41.4431833060461
"920" 183.8 11.8704939437753 41.302779816521
"921" 184 12.3299672280515 40.6066693118211
"922" 184.2 13.7224502078182 38.1881352909856
"923" 184.4 15.939652692228 35.0383215918637
"924" 184.6 18.0134210392936 31.8660027357489
"925" 184.8 19.4212656065639 28.476596436099
"926" 185 19.542463448877 24.5117733513622
"927" 185.2 19.7430440743658 20.294055733421
"928" 185.4 20.0921714124182 18.4565421035211
"929" 185.6 20.8747231556382 18.105397065641
"930" 185.8 21.2188778057756 18.6084017753147
"931" 186 21.4812090148834 19.5235849171167
"932" 186.2 22.5309977189582 20.7237176741811
"933" 186.4 25.3527988268367 21.8308706277544
"934" 186.6 28.1248958375273 22.4364171870029
"935" 186.8 30.3834520602364 22.7487003234574
"936" 187 32.0529484031039 21.868483213046
"937" 187.2 34.5422969308182 19.8490562614533
"938" 187.4 36.2059685609818 16.9471736106574
"939" 187.6 37.0587148706885 12.875541259921
"940" 187.8 38.3684448744789 9.75016261229605
"941" 188 41.0082026755901 7.76751037263158
"942" 188.2 43.946027741869 6.0027964804041
"943" 188.4 47.6081089207848 3.91455738262105
"944" 188.6 50.735346720663 1.74688168026588
"945" 188.8 53.5146593686545 1.65223954963923
"946" 189 57.1278015363871 2.27991668904174
"947" 189.2 60.7738110202364 3.77576487753014
"948" 189.4 64.7794786783182 4.29869921929202
"949" 189.6 68.0136467656995 2.71647224969224
"950" 189.8 71.0842527448182 1.94706169351782
"951" 190 74.4975785032217 2.162849871
"952" 190.2 78.244638373208 3.10462078087868
"953" 190.4 81.667922830211 4.03178748067105
"954" 190.6 85.4797914747636 3.44266286531196
"955" 190.8 87.8081986082899 3.25634047404369
"956" 191 88.2255222997664 3.56972979669692
"957" 191.2 89.1259321533775 4.51489377752275
"958" 191.4 91.3480661864432 6.66861272387418
"959" 191.6 94.2636412491682 8.21481183202105
"960" 191.8 98.3208144686594 9.47374797542105
"961" 192 101.692587519939 11.4741224932392
"962" 192.2 105.112503902905 13.6988255458558
"963" 192.4 108.020865141612 16.3954734029211
"964" 192.6 111.13811152023 18.7360661266416
"965" 192.8 113.601741722686 21.8905340180828
"966" 193 116.970378938289 25.0225501807593
"967" 193.2 118.766143435659 28.1583896450732
"968" 193.4 119.68571920419 31.5045246446211
"969" 193.6 121.842089443072 34.7832811504492
"970" 193.8 123.613076910635 37.5733037263788
"971" 194 125.614985201282 40.7427463113776
"972" 194.2 126.417087945892 44.033551512274
"973" 194.4 126.370763275418 47.9544868826211
"974" 194.6 127.339521388535 51.4615551788837
"975" 194.8 128.99276663569 54.5470546148211
"976" 195 128.70753779398 56.8927791622593
"977" 195.2 127.770429463341 60.3028449061673
"978" 195.4 127.563754537818 63.502097348534
"979" 195.6 128.694613886938 66.2843875696002
"980" 195.8 129.958522881407 69.8959439226813
"981" 196 128.900510188847 72.8567601614211
"982" 196.2 127.217085646456 75.431318027595
"983" 196.4 125.682388248975 78.9309150092211
"984" 196.6 125.485482698251 82.7706584914808
"985" 196.8 126.281150678485 85.4688406066711
"986" 197 126.131501183606 86.5666507684665
"987" 197.2 125.187558215909 86.0461788743756
"988" 197.4 123.716964141235 86.3859313607961
"989" 197.6 121.463588093348 88.3709533346483
"990" 197.8 119.944070145348 91.6441432463756
"991" 198 119.883590497418 95.2944750998211
"992" 198.2 119.242985456654 99.2512327060629
"993" 198.4 116.885464700018 103.085767770221
"994" 198.6 113.514897615364 105.56965792383
"995" 198.8 109.949950637361 107.496890994521
"996" 199 107.502441371118 110.021427524621
"997" 199.2 106.01005767219 112.889475504821
"998" 199.4 104.615877652777 114.887055461654
"999" 199.6 102.544438490788 115.192604943467
"1000" 199.8 98.6467801535829 116.788378574303
"1001" 200 96.1663905619946 118.494709960421
"1002" 200.2 94.3750536658779 120.665155441152
"1003" 200.4 93.8647677878182 121.055833976465
"1004" 200.6 93.7697979160682 121.102852451921
"1005" 200.8 93.6286264850885 121.047835603056
"1006" 201 91.5739793662121 120.77322025233
"1007" 201.2 88.3480104616839 121.155072268824
"1008" 201.4 85.2321440832385 123.163367993986
"1009" 201.6 82.332711932461 125.168646705221
"1010" 201.8 78.3469509352976 127.158309242243
"1011" 202 73.9210947203182 127.250884178656
"1012" 202.2 69.2934718786818 127.32538309683
"1013" 202.4 65.2592394334055 128.176037954421
"1014" 202.6 61.5380786649154 128.206329969421
"1015" 202.8 57.3013671640682 128.084404609046
"1016" 203 52.282138569042 127.153705054152
"1017" 203.2 48.6591088348182 126.386334510449
"1018" 203.4 44.8603139648182 124.457758965378
"1019" 203.6 41.8212780688182 122.637867385943
"1020" 203.8 37.568895751654 121.063924952048
"1021" 204 35.4756855113252 121.273981004266
"1022" 204.2 35.6183887310896 121.340947689821
"1023" 204.4 35.4370347499824 121.046834830152
"1024" 204.6 34.5402545679849 120.148653979421
"1025" 204.8 32.1026945264015 117.969900800546
"1026" 205 28.8104056390682 116.284150165796
"1027" 205.2 25.7638324516594 115.901713476421
"1028" 205.4 25.6728161025729 116.269447107572
"1029" 205.6 25.9043275635182 116.509977137621
"1030" 205.8 25.8809503643182 116.476213191671
"1031" 206 25.7417889633428 116.12329211729
"1032" 206.2 25.5039930272182 115.693770444221
"1033" 206.4 25.9709441112385 114.998748020595
"1034" 206.6 25.9269001127457 114.169010218421
"1035" 206.8 25.1975377010858 111.995408815337
"1036" 207 23.4188303485753 109.547054569721
"1037" 207.2 20.9859434276654 107.537330834546
"1038" 207.4 17.9316737102971 105.53911379859
"1039" 207.6 15.8570907073485 104.74268591433
"1040" 207.8 15.5286355423592 105.048332797126
"1041" 208 15.5722282703756 105.073360953782
"1042" 208.2 15.5722282703756 105.073360953782
"1043" 208.4 15.4908811261307 105.159786307234
"1044" 208.6 15.3672565516975 105.399158510249
"1045" 208.8 15.026674942663 105.576836846507
"1046" 209 14.8912758904 105.788256119348
"1047" 209.2 15.0116350140589 105.892221986588
"1048" 209.4 15.0736920466575 106.035604190921
"1049" 209.6 14.9430124791955 106.26656651661
"1050" 209.8 15.0360499266221 106.19864650695
"1051" 210 15.1222009164597 106.352984491478
"1052" 210.2 15.3747588738545 106.14217700733
"1053" 210.4 15.6095934658182 106.065505341211
"1054" 210.6 16.0527862006515 105.986035439103
"1055" 210.8 17.3413970094946 106.454970410348
"1056" 211 19.6960113759753 108.347490775721
"1057" 211.2 21.8329132969652 111.085639468068
"1058" 211.4 23.7084130844987 113.941062805546
"1059" 211.6 23.9599073745034 114.663779796754
"1060" 211.8 23.4157444927986 114.752755166303
"1061" 212 23.4683503531307 114.590447877109
"1062" 212.2 23.7542096670982 114.593946604841
"1063" 212.4 24.4111089646182 114.730763985821
"1064" 212.6 25.2596664042361 114.746276558003
"1065" 212.8 26.7617698341753 115.337676157121
"1066" 213 28.5827381382976 117.40718512601
"1067" 213.2 29.3467060913035 118.77535656998
"1068" 213.4 29.2207471604031 119.236464244704
"1069" 213.6 29.1636935619782 119.441274845141
"1070" 213.8 28.7266086934064 119.34787565348
"1071" 214 28.7686188954982 119.189366448401
"1072" 214.2 29.1428001901932 119.114938967546
"1073" 214.4 29.5749935895978 118.902265918167
"1074" 214.6 30.0236123105787 119.000031968393
"1075" 214.8 30.897029392661 118.849126535921
"1076" 215 31.9392075782291 119.341724494914
"1077" 215.2 34.008756513805 120.965581794474
"1078" 215.4 35.6308475553111 121.698666521604
"1079" 215.6 37.8695447040519 123.015380126239
"1080" 215.8 39.2595266564848 124.014381124421
"1081" 216 40.5264775638323 123.639318062858
"1082" 216.2 42.0329252115753 123.729170152421
"1083" 216.4 44.1452466951711 124.680161235098
"1084" 216.6 46.2278801180182 125.171163272621
"1085" 216.8 48.3902710440182 125.130059338421
"1086" 217 50.3685665263182 124.299417334796
"1087" 217.2 50.9275320571896 123.249344634821
"1088" 217.4 50.6478896785241 123.170282475671
"1089" 217.6 50.6453358668467 123.396563827721
"1090" 217.8 50.6719031316092 123.57617287069
"1091" 218 51.5439907360935 123.982042625465
"1092" 218.2 53.1592196808182 124.689660043421
"1093" 218.4 56.0610030815151 125.341806878239
"1094" 218.6 58.8718109853254 126.393813837117
"1095" 218.8 61.6197030971711 127.621337703274
"1096" 219 64.0640725091316 128.236079440869
"1097" 219.2 67.1592398517182 128.669191958621
"1098" 219.4 69.6474504915682 128.871618348859
"1099" 219.6 72.9334080541182 128.810958588821
"1100" 219.8 76.316603425654 127.996817734332
"1101" 220 79.4238417820066 126.338497983638
"1102" 220.2 82.1412647306793 124.654591210671
"1103" 220.4 84.4666533560099 122.023937187476
"1104" 220.6 85.7082125169467 119.694273754421
"1105" 220.8 85.5375682394531 118.106972168421
"1106" 221 85.214725042851 118.03168906229
"1107" 221.2 85.3071189806727 117.967298441076
"1108" 221.4 85.3567772082837 118.152514646145
"1109" 221.6 85.6418379692182 118.512325932221
"1110" 221.8 87.0210014048338 118.268087823202
"1111" 222 89.6915989306298 117.410519232247
"1112" 222.2 92.4855130350182 117.073688235221
"1113" 222.4 95.1824747583494 117.188650801187
"1114" 222.6 98.4686803765346 115.691929969555
"1115" 222.8 101.214380640471 113.432156953546
"1116" 223 103.180319983953 109.733174135317
"1117" 223.2 104.191645534418 105.975626001221
"1118" 223.4 104.311453680318 101.509977149921
"1119" 223.6 104.195038998818 97.2745671558565
"1120" 223.8 103.237018414848 94.6938668672569
"1121" 224 101.818859815618 93.0748626530211
"1122" 224.2 100.124012873618 89.5046923682211
"1123" 224.4 98.1067553926515 86.0230467901938
"1124" 224.6 96.1746801523182 83.2386154313404
"1125" 224.8 93.6952830936182 79.8041638970211
"1126" 225 91.7008114243718 76.0669564510461
"1127" 225.2 89.4432196604411 72.0925075206834
"1128" 225.4 87.0388082557869 68.1667042764992
"1129" 225.6 84.8996118946182 64.3916565696711
"1130" 225.8 82.1978629370758 61.5897828731483
"1131" 226 79.1229928568182 58.5895142449533
"1132" 226.2 76.8511487962772 54.9357061331752
"1133" 226.4 74.5668898482182 51.147381771371
"1134" 226.6 72.2567074764283 47.3600224783194
"1135" 226.8 70.3711864107664 42.8695455054555
"1136" 227 68.279551110748 38.9246015483684
"1137" 227.2 66.4801219618006 34.9805811953684
"1138" 227.4 64.9939267758182 30.7545152442659
"1139" 227.6 63.4053398301818 27.0929057328029
"1140" 227.8 61.2273250826826 23.6182706540821
"1141" 228 59.0138883998182 19.6335920902436
"1142" 228.2 56.6227642622909 15.9131694477301
"1143" 228.4 53.8555735154786 13.0503776257418
"1144" 228.6 53.1754538469293 10.7409639362544
"1145" 228.8 53.3558006740909 7.37396057201197
"1146" 229 52.830334574426 5.71967637530341
"1147" 229.2 52.799019978859 5.85255395370676
"1148" 229.4 52.6858313970182 5.92010908118469
"1149" 229.6 52.6843703220682 6.08278991167106
"1150" 229.8 52.2547123513066 6.71590657258384
"1151" 230 49.1242673903284 6.58475523056391
"1152" 230.2 44.9631979925473 6.22530801685855
"1153" 230.4 41.6739778595733 5.17487830384962
"1154" 230.6 40.7033470070753 4.76515716382105
"1155" 230.8 41.0506653951896 4.79787254002105
"1156" 231 41.0506653951896 4.79787254002105
"1157" 231.2 40.5742823614921 5.08614715929061
"1158" 231.4 38.7500489959538 6.78556268496342
"1159" 231.6 35.2441489115437 8.21181826818576
"1160" 231.8 30.790437870837 10.0401515011758
"1161" 232 28.4455213949761 12.468193374
"1162" 232.2 24.7108728418598 15.186822004421
"1163" 232.4 21.2214495237727 17.0460632705347
"1164" 232.6 21.8102070278182 16.8694945795823
"1165" 232.8 21.8776050013182 16.967992486421
"1166" 233 21.8776050013182 16.967992486421
"1167" 233.2 21.9915688474181 16.853488669721
"1168" 233.4 21.947582801555 17.0583902364474
"1169" 233.6 22.1599478632776 17.2568309429616
"1170" 233.8 22.2938559285629 17.6907470741019
"1171" 234 22.8851114668399 17.606890594095
"1172" 234.2 24.0619120515682 16.852125529046
"1173" 234.4 26.7693318380149 15.4162467737653
"1174" 234.6 29.4077967678182 14.6902283907759
"1175" 234.8 32.3242908938182 14.3588071550604
"1176" 235 34.2687587764283 13.2352974448448
"1177" 235.2 35.8610999107147 11.0651233151624
"1178" 235.4 37.2627242248182 7.85539707404605
"1179" 235.6 37.7319871205241 6.61774552589164
"1180" 235.8 37.6564175113454 7.1137246249665
"1181" 236 37.9758313319936 7.88134457636842
"1182" 236.2 39.3986503970068 9.08235227972294
"1183" 236.4 42.1597161572364 9.97285022983923
"1184" 236.6 45.2178475996417 9.80589101047988
"1185" 236.8 48.6872480560774 8.96686159108771
"1186" 237 50.9783730712392 7.26530065026315
"1187" 237.2 52.5528735765682 4.35789267292105
"1188" 237.4 53.6168580719368 2.38654599818377
"1189" 237.6 54.8092267364216 2.19436786047277
"1190" 237.8 57.7691817175034 2.06836004175439
"1191" 238 60.9188559152727 2.22128882051196
"1192" 238.2 64.6587389931711 2.28456187430341
"1193" 238.4 68.3495289109848 1.66547624225438
"1194" 238.6 72.5086337186545 1.18728465758469
"1195" 238.8 75.9975546280724 1.06037184996342
"1196" 239 79.1084146117664 2.34572348024864
"1197" 239.2 82.1518169386515 3.57387318725438
"1198" 239.4 84.7261574873465 3.64522136094935
"1199" 239.6 85.9495738865559 3.12116481663417
"1200" 239.8 86.0501040552467 3.27524440604605
"1201" 240 86.1993424251396 3.43200558367105
"1202" 240.2 87.1235165524114 3.55099159174309
"1203" 240.4 88.6199800318182 4.63728577405008
"1204" 240.6 91.1994842903182 5.67766991503396
"1205" 240.8 93.5515338248532 5.83232890910526
"1206" 241 93.4582300912041 5.73858309426315
"1207" 241.2 93.7526722014903 5.9618605970604
"1208" 241.4 93.7069716932182 6.97386448522105
"1209" 241.6 94.6245267618182 8.57104592842105
"1210" 241.8 96.7166988618629 10.6560407996748
"1211" 242 99.0866032757864 12.133386892421
"1212" 242.2 102.367161396855 12.5682700750392
"1213" 242.4 105.442587376684 13.5670582292121
"1214" 242.6 106.967857339412 15.6127540762037
"1215" 242.8 109.609922047505 17.9250393125703
"1216" 243 112.283336444274 20.5883337497299
"1217" 243.2 114.405787584876 24.1535218532471
"1218" 243.4 115.327958803318 27.0824962949211
"1219" 243.6 116.549000011532 30.037785278321
"1220" 243.8 118.90846471437 33.0156169463166
"1221" 244 120.627002371978 35.8860143759863
"1222" 244.2 123.08713907137 38.7408077813166
"1223" 244.4 124.697374508803 39.6067072906897
"1224" 244.6 124.451397816102 39.417101882771
"1225" 244.8 124.364485994076 39.5217745636938
"1226" 245 124.325258345418 40.3561310462211
"1227" 245.2 124.478585269583 41.9118631440093
"1228" 245.4 125.443606857147 44.716084066721
"1229" 245.6 126.80348497311 47.444031477546
"1230" 245.8 128.492655673227 50.4160088013225
"1231" 246 129.060602258368 50.899290168521
"1232" 246.2 129.017187459854 50.4126489475461
"1233" 246.4 128.862028890164 50.1255219526392
"1234" 246.6 128.70158500549 50.2929830735358
"1235" 246.8 128.258035969042 50.3563939629733
"1236" 247 127.646109815598 50.3537131595387
"1237" 247.2 126.826618659818 51.2604175904211
"1238" 247.4 125.780071545632 53.396563885121
"1239" 247.6 125.334466877548 56.365787195421
"1240" 247.8 125.978759047042 59.2717408851375
"1241" 248 127.4495678885 62.0061603884211
"1242" 248.2 127.562312869936 64.8406911449652
"1243" 248.4 126.925622842997 68.2668417094808
"1244" 248.6 127.017886653273 71.686937618512
"1245" 248.8 127.725070718624 74.6129736400181
"1246" 249 128.079940760763 74.9937165839827
"1247" 249.2 127.896542973204 74.6997263540211
"1248" 249.4 127.461756535142 74.758742326774
"1249" 249.6 126.292161678108 75.0109175411602
"1250" 249.8 124.462333740727 76.2960053917392
"1251" 250 122.906279293978 78.1749843601167
"1252" 250.2 121.716841084682 81.026516606921
"1253" 250.4 120.755630867576 84.3286216238756
"1254" 250.6 120.824151698564 87.790723556421
"1255" 250.8 120.341765048405 91.3954733414211
"1256" 251 118.421263197461 94.279879009721
"1257" 251.2 116.507725379142 96.8895062366041
"1258" 251.4 114.816176716665 99.988560696546
"1259" 251.6 111.931389272495 103.384696501774
"1260" 251.8 109.107432203693 106.180248562546
"1261" 252 106.643032850528 109.146330722595
"1262" 252.2 105.301442646439 112.624943599285
"1263" 252.4 104.842167669509 114.009977139671
"1264" 252.6 104.748890665348 114.105396986921
"1265" 252.8 103.985842691461 114.083586736121
"1266" 253 101.304978883204 115.299508218221
"1267" 253.2 97.9946004964896 117.197000037821
"1268" 253.4 94.8850155529039 119.628843002021
"1269" 253.6 91.2761604264039 121.242801561221
"1270" 253.8 87.8313877001711 122.513569409303
"1271" 254 86.3848871846351 123.90810636497
"1272" 254.2 86.9967878561832 124.159316765421
"1273" 254.4 87.2050055313494 124.040988581827
"1274" 254.6 87.1249704378182 123.992124385857
"1275" 254.8 87.0324425216298 123.705463358073
"1276" 255 86.0210589435647 123.241511375731
"1277" 255.2 84.0325928301711 123.69228516945
"1278" 255.4 80.9383130218459 125.200604781046
"1279" 255.6 77.3266340650435 127.380851228266
"1280" 255.8 74.9332393808867 128.98305043075
"1281" 256 73.7417071847904 129.298357110171
"1282" 256.2 73.2322087849376 128.72599626854
"1283" 256.4 72.0832270613816 127.477615017027
"1284" 256.6 69.2974186785467 125.615756846621
"1285" 256.8 66.2544359826818 124.948561447148
"1286" 257 62.6398251063788 125.237712499421
"1287" 257.2 59.2957344708182 126.994813110043
"1288" 257.4 57.4926445113956 127.042177967604
"1289" 257.6 56.6696110606877 125.763213107465
"1290" 257.8 55.3069998573182 123.493649735796
"1291" 258 52.7889415434896 120.501253034021
"1292" 258.2 51.1708493234898 118.335202156063
"1293" 258.4 49.2456874544505 115.317790340215
"1294" 258.6 46.7872388988761 112.409966077812
"1295" 258.8 44.5207247264394 111.069310938057
"1296" 259 41.9076143158636 110.803291969967
"1297" 259.2 41.0275000362808 110.775671570943
"1298" 259.4 40.9757398558182 110.836497703711
"1299" 259.6 41.0072505966753 110.939881419421
"1300" 259.8 40.9409224322785 111.079224688421
"1301" 260 40.3136313547869 111.636408439327
"1302" 260.2 37.7346957086667 113.538660924466
"1303" 260.4 35.7762392756877 116.237823138508
"1304" 260.6 34.809788108761 118.107578008721
"1305" 260.8 33.5700721526564 118.141095232377
"1306" 261 33.3178218598182 117.179384066021
"1307" 261.2 32.5467917362039 115.653924793721
"1308" 261.4 30.8203844315853 113.030943364462
"1309" 261.6 28.162133036253 110.147547670551
"1310" 261.8 25.1781521383689 107.370691825943
"1311" 262 22.6628782692211 104.235851592257
"1312" 262.2 20.2712574562896 100.893837564821
"1313" 262.4 18.461442368224 98.5312184401167
"1314" 262.6 18.308438776445 95.8787819853464
"1315" 262.8 18.5505959458182 92.1157392851791
"1316" 263 17.9636007787034 89.8937839420768
"1317" 263.2 17.1174228142182 88.1600065208211
"1318" 263.4 15.5064833193467 86.2100862137211
"1319" 263.6 12.6442655299824 83.4029930016151
"1320" 263.8 10.6161051367022 80.7803610589428
"1321" 264 10.1610362522753 80.6975453240211
"1322" 264.2 9.90564541101515 80.7431485756938
"1323" 264.4 9.99773740786364 80.7604976388301
"1324" 264.6 10.6048319704213 80.9871369874211
"1325" 264.8 11.6841721001515 80.6448372179211
"1326" 265 13.4668357344588 78.3945191536086
"1327" 265.2 15.0813235542088 75.4186126674992
"1328" 265.4 15.8326972915166 72.166102219421
"1329" 265.6 15.7579838904275 68.7272958790929
"1330" 265.8 14.9235424519824 64.8716041595703
"1331" 266 13.2100213729348 61.0456005927711
"1332" 266.2 11.7734334003756 57.1131557622243
"1333" 266.4 10.7505379380719 55.078964313436
"1334" 266.6 10.9026491972088 54.8019619210461
"1335" 266.8 11.6961179959691 55.1071253947984
"1336" 267 13.0342340024799 55.4783202500828
"1337" 267.2 15.3322211419769 55.475201954421
"1338" 267.4 18.5934855653182 54.2125135098081
"1339" 267.6 20.9732650285346 51.8204477386897
"1340" 267.8 22.8522138491133 49.698564352962
"1341" 268 22.8202689135034 48.901834699421
"1342" 268.2 22.8076547798354 49.0882872745073
"1343" 268.4 22.8466196249368 49.1584440061499
"1344" 268.6 23.1511354126543 49.9300748020276
"1345" 268.8 23.7869992649234 50.8169277740526
"1346" 269 26.0133897388182 51.6392556936469
"1347" 269.2 28.1931014726932 53.1201871132648
"1348" 269.4 30.6926773594903 55.0608469164538
"1349" 269.6 33.3119775600182 56.3925373748211
"1350" 269.8 36.210271219851 56.6251067074375
"1351" 270 38.3410918008182 56.0901298589211
"1352" 270.2 40.6348852094182 54.8482038470211
"1353" 270.4 42.450258858769 52.2201511360276
"1354" 270.6 43.4734523456118 50.3740266284211
"1355" 270.8 43.8640262536295 47.523948100138
"1356" 271 44.2249982710423 43.3433544021452
"1357" 271.2 45.4394744941788 39.9563543747161
"1358" 271.4 46.5370234246802 36.1835755188348
"1359" 271.6 48.2534748063267 33.2572925118787
"1360" 271.8 51.1528338543182 29.8650621631146
"1361" 272 53.5854824995642 27.249102377421
"1362" 272.2 55.5493367714389 24.1672554444555
"1363" 272.4 57.0594627737616 19.9422111214588
"1364" 272.6 58.5497892963454 15.7257995658574
"1365" 272.8 60.1154744164497 11.7249229848947
"1366" 273 60.9067048879108 8.52863710742105
"1367" 273.2 62.7277491464734 6.16909804936933
"1368" 273.4 65.8158478476909 4.48360665349378
"1369" 273.6 68.7534237678527 2.69449947364519
"1370" 273.8 68.9326772462918 2.87263961194736
"1371" 274 68.969562096663 2.89850052638657
"1372" 274.2 69.5524806198182 3.55973691358772
"1373" 274.4 71.8466547766025 4.31270137271517
"1374" 274.6 75.2005001623842 5.53921531013803
"1375" 274.8 78.5881855606039 6.89438289817105
"1376" 275 82.5316964256515 7.34119011942105
"1377" 275.2 86.3316858852333 7.09473885776068
"1378" 275.4 90.0659729178182 6.03645623584293
"1379" 275.6 92.0069196717088 5.3864085264523
"1380" 275.8 92.0223522758682 5.86112226652105
"1381" 276 92.2926511416182 6.73898486122105
"1382" 276.2 93.7669200411667 9.02790459101196
"1383" 276.4 96.2141763074182 11.5422731720211
"1384" 276.6 98.7974453690152 14.0591329005574
"1385" 276.8 101.957352010879 16.4475205923302
"1386" 277 105.138610627818 18.1807479643727
"1387" 277.2 108.820023381292 19.6397482094211
"1388" 277.4 112.116516063218 20.966818085021
"1389" 277.6 113.197711526218 23.7090376952211
"1390" 277.8 113.244208087862 26.7457203634505
"1391" 278 113.899027502218 30.226947261221
"1392" 278.2 115.848228535514 33.7342276756819
"1393" 278.4 118.282252352218 36.8388086768211
"1394" 278.6 121.544168590591 40.0595955209211
"1395" 278.8 124.739610731238 43.1987702058124
"1396" 279 125.997145538204 47.316956474621
"1397" 279.2 126.344463926318 51.5492677162593
"1398" 279.4 126.458427772418 55.294475132621
"1399" 279.6 126.546463336072 59.122360560421
"1400" 279.8 127.760378377864 63.2090287658756
"1401" 280 128.172988322699 65.1222592807046
"1402" 280.2 127.447248407236 65.6064794010778
"1403" 280.4 127.065117659009 65.8510189393769
"1404" 280.6 125.79766769503 68.4600118751483
"1405" 280.8 124.703044351893 72.3172005987196
"1406" 281 124.09486508924 76.6769619031085
"1407" 281.2 124.479600990136 80.8009787861483
"1408" 281.4 124.588960236394 83.6288760773756
"1409" 281.6 123.271603144489 85.9160212911197
"1410" 281.8 121.403277845412 88.5079857898559
"1411" 282 119.938314395545 92.361237856012
"1412" 282.2 120.168708837661 96.117392639621
"1413" 282.4 120.534542360436 95.8296897724505
"1414" 282.6 120.402063379675 95.424917176721
"1415" 282.8 120.52145407559 95.288603109221
"1416" 283 120.087625316906 95.1449120451269
"1417" 283.2 118.858603447201 95.0663309944505
"1418" 283.4 117.357600633861 96.2318964563211
"1419" 283.6 114.966805769903 98.4538541548999
"1420" 283.8 112.976451274635 100.867573107872
"1421" 284 110.405806021761 103.778243233121
"1422" 284.2 108.817705276108 107.193681094812
"1423" 284.4 107.022912337528 110.850059009725
"1424" 284.6 104.407724509215 114.395577892257
"1425" 284.8 101.272417784318 116.777152709921
"1426" 285 97.5479471617747 117.781135450551
"1427" 285.2 94.6405780077478 119.473099380111
"1428" 285.4 92.0295753365365 120.865422785055
"1429" 285.6 88.6044921136654 122.709086547296
"1430" 285.8 85.0807851884182 123.714909603821
"1431" 286 80.988554131445 123.861008235615
"1432" 286.2 76.4717141330325 125.070500576621
"1433" 286.4 72.5813863961648 126.723717587261
"1434" 286.6 69.1101551897497 127.576588024709
"1435" 286.8 64.7728028953256 128.218989318973
"1436" 287 59.8872611005753 128.282060006921
"1437" 287.2 55.6841265944124 128.235831757943
"1438" 287.4 54.1282561550093 128.676568955215
"1439" 287.6 53.9423558540182 128.876389341221
"1440" 287.8 53.6542405967137 128.566488464182
"1441" 288 53.5606094379154 128.026092480171
"1442" 288.2 52.7386841952095 126.803151152856
"1443" 288.4 50.1518747062689 125.096150660308
"1444" 288.6 47.4434944764182 124.078134165221
"1445" 288.8 44.952570411661 123.014884438721
"1446" 289 41.4854425803109 122.737435922204
"1447" 289.2 38.622582678282 121.730687388899
"1448" 289.4 35.1707118386633 120.204203561858
"1449" 289.6 33.3636833790821 118.616635320796
"1450" 289.8 31.5753856194467 116.133750311321
"1451" 290 29.394535398188 113.569477296887
"1452" 290.2 28.1235945375718 111.72958108003
"1453" 290.4 28.3023921981197 110.964115031421
"1454" 290.6 28.3020375020535 110.827444587274
"1455" 290.8 28.3700907791364 110.612452275467
"1456" 291 29.3208686997244 109.185311113093
"1457" 291.2 30.3040227129545 106.176875133603
"1458" 291.4 30.2252957622588 102.891139006726
"1459" 291.6 29.4480604922467 99.665193436421
"1460" 291.8 27.926898044303 96.432484672012
"1461" 292 26.7792758013182 92.4297013632275
"1462" 292.2 25.5257580057837 89.085654970059
"1463" 292.4 24.6910874519119 87.6860267795773
"1464" 292.6 24.6654302688182 87.5109621404694
"1465" 292.8 24.6021505023428 87.5411372164375
"1466" 293 24.8827230859789 87.571863748046
"1467" 293.2 25.4607055863267 87.5916177357939
"1468" 293.4 26.1096999111775 86.8988130397648
"1469" 293.6 27.255079378769 85.0195504333719
"1470" 293.8 28.2375228643182 82.0997333835178
"1471" 294 27.9767812092626 79.3695433864211
"1472" 294.2 26.3246069324689 76.297933065421
"1473" 294.4 24.6429042081564 73.1815083810534
"1474" 294.6 22.9909441132182 70.1329953788211
"1475" 294.8 21.0104887809921 67.5488089069428
"1476" 295 18.195041914654 65.6178728156748
"1477" 295.2 14.9822167372879 63.4056514814211
"1478" 295.4 12.4784655729697 60.6587164848302
"1479" 295.6 10.3683576451805 58.1783033277254
"1480" 295.8 9.03077144095454 57.6399794991029
"1481" 296 9.03292984713067 57.7719046667023
"1482" 296.2 8.85015053046897 57.607759810421
"1483" 296.4 9.23797843386363 57.310347299512
"1484" 296.6 9.98104573343484 56.8089593748711
"1485" 296.8 10.6960702651133 54.8105653498965
"1486" 297 10.3806640565241 51.9309471052593
"1487" 297.2 9.72146141731817 50.0842924143622
"1488" 297.4 9.68584771541192 48.5937081093429
"1489" 297.6 10.3862505195682 48.2776298653273
"1490" 297.8 10.9224650262182 48.2245984502211
"1491" 298 10.9687323996348 48.462903402071
"1492" 298.2 10.7917567973578 48.623148161421
"1493" 298.4 9.83667076993292 48.9727478099456
"1494" 298.6 8.95868752675468 48.326286414421
"1495" 298.8 7.35526291778428 47.7352327251329
"1496" 299 5.25250179195023 47.6175675729116
"1497" 299.2 3.89291830795542 47.3152458667152
"1498" 299.4 3.55705337827273 47.4329473538756
"1499" 299.6 3.37204713460388 47.638657673921
"1500" 299.8 3.45344988181817 47.5247953351858
"1501" 300 3.66449404126261 47.438730374921
"1502" 300.2 4.28525496542162 47.3575686657659
"1503" 300.4 4.68247175152406 48.1309920118328
"1504" 300.6 4.89699193241818 50.2199008561011
"1505" 300.8 4.88212708292686 53.5511321842689
"1506" 301 4.81528200502571 56.5618279717418
"1507" 301.2 3.57555400263959 59.852398121921
"1508" 301.4 1.86653396031817 61.4828902583404
"1509" 301.6 0.984233216318172 61.4703412461711
"1510" 301.8 0.810121784776491 61.465447920671
"1511" 302 1.01912010798143 61.2895378621353
"1512" 302.2 1.08333221292686 61.3257753906384
"1513" 302.4 1.07241952580031 61.794873583796
"1514" 302.6 0.9552593571402 62.1743580852685
"1515" 302.8 1.2527687157492 62.2628068741279
"1516" 303 1.18662802496572 62.206385641667
"1517" 303.2 1.31826517902506 62.2233227994038
"1518" 303.4 2.15100592638959 63.253434106046
"1519" 303.6 3.44666631955031 66.1432923370461
"1520" 303.8 3.99909496314545 69.0221215207665
"1521" 304 3.33603258583635 71.1803449749301
"1522" 304.2 1.88808440952506 72.7655707507486
"1523" 304.4 1.58327394581818 72.487663609421
"1524" 304.6 1.39240160128626 72.2952622152934
"1525" 304.8 1.54701764150335 72.269095070421
"1526" 305 1.74399219031817 72.417525943921
"1527" 305.2 1.81434024346631 72.5518205437544
"1528" 305.4 2.33380507802869 72.9543323360526
"1529" 305.6 3.5344078052772 74.2949853063883
"1530" 305.8 5.2994267639588 76.9393664830461
"1531" 306 6.56601083981817 79.8404376454049
"1532" 306.2 6.51699413181817 83.0847124519049
"1533" 306.4 7.86589623081818 85.9345220834211
"1534" 306.6 9.27276318267324 87.2080632331167
"1535" 306.8 10.9704591245758 87.6133775776938
"1536" 307 12.8030211364898 88.8205616424957
"1537" 307.2 13.2200289508182 89.9364730963727
"1538" 307.4 13.0200816294348 91.0837685070711
"1539" 307.6 13.0088800548182 91.1664657080211
"1540" 307.8 13.6040532329799 91.7659268660387
"1541" 308 15.359958374361 92.4151025663211
"1542" 308.2 17.5741130985896 93.6419291738211
"1543" 308.4 19.967940553156 95.01626970734
"1544" 308.6 22.8215479690151 95.7096070413301
"1545" 308.8 25.8551666887299 95.560269027274
"1546" 309 29.1274589032182 94.9186677014211
"1547" 309.2 31.1623065806417 93.5620651672152
"1548" 309.4 31.3775143262182 93.2216624180211
"1549" 309.6 31.2321373686932 93.4112176145773
"1550" 309.8 30.9334418043182 94.1595708520823
"1551" 310 32.0011098377137 95.5084960109434
"1552" 310.2 34.2236883288182 97.2951461828211
"1553" 310.4 36.2552177592964 100.02474648403
"1554" 310.6 38.5531971880093 102.963726587436
"1555" 310.8 40.2850007316858 105.89367719123
"1556" 311 42.4312254141421 108.42590016328
"1557" 311.2 44.9797046607325 110.692092736721
"1558" 311.4 48.0700203549776 113.095882660943
"1559" 311.6 50.1841322826298 115.778701554638
"1560" 311.8 52.7533655280404 118.653743039171
"1561" 312 54.7530089387765 120.949120475796
"1562" 312.2 55.2343758377446 122.406923697671
"1563" 312.4 55.1458388628333 122.386683124012
"1564" 312.6 55.0989706144372 122.481139134421
"1565" 312.8 55.5783423480325 121.493619445421
"1566" 313 57.2063972923182 120.738522126057
"1567" 313.2 59.8432078491417 119.673425720568
"1568" 313.4 62.6595948557022 118.107498986073
"1569" 313.6 65.9014166614293 116.273547960546
"1570" 313.8 69.0821536359134 114.047842158421
"1571" 314 71.765691544079 112.326992297595
"1572" 314.2 75.0031756832879 111.005697706557
"1573" 314.4 78.1202241266182 110.215203214421
"1574" 314.6 80.7396562369776 108.410629871334
"1575" 314.8 81.9949948940182 105.999113963621
"1576" 315 81.9994694360526 105.26713363539
"1577" 315.2 82.1130120448182 105.345239397453
"1578" 315.4 82.5493411012772 106.0244309067
"1579" 315.6 83.4502255442182 106.780088713421
"1580" 315.8 85.8566631183182 107.813843187598
"1581" 316 88.9323642899452 109.425280669421
"1582" 316.2 92.1671813302869 110.986360729937
"1583" 316.4 96.1440447098182 112.632353094999
"1584" 316.6 99.7203387374325 114.846945514121
"1585" 316.8 98.6132613753182 113.001253040171
"1586" 317 93.6570211933651 114.785263398577
"1587" 317.2 86.6405078884906 116.717926597835
"1588" 317.4 80.4893335923182 118.21152847826
"1589" 317.6 73.9937187398917 119.089680772686
"1590" 317.8 67.9005804263485 120.160220021512
"1591" 318 61.8512873833636 121.045022241467
"1592" 318.2 55.7640423651151 122.066990491843
"1593" 318.4 50.0097914552626 122.705300045421
"1594" 318.6 44.6440748722182 123.444798036221
"1595" 318.8 40.3292876198761 121.763876900986
"1596" 319 35.3743377894414 119.501458493725
"1597" 319.2 31.553979711846 116.252343550046
"1598" 319.4 27.5649436066896 112.644110183321
"1599" 319.6 23.2606873589168 109.382786518801
"1600" 319.8 19.5033582075682 107.646666076187
"1601" 320 18.6374564357299 105.961032377524
"1602" 320.2 15.6646484639341 102.480770378465
"1603" 320.4 12.9212155578182 99.8863717490211
"1604" 320.6 11.7806494301832 99.859062332421
"1605" 320.8 11.7377448483182 100.430998877171
"1606" 321 11.4516398081091 100.312891793512
"1607" 321.2 11.3783204106182 99.7219560122211
"1608" 321.4 11.5696052707388 99.035119524421
"1609" 321.6 12.5512416636995 97.6770104044549
"1610" 321.8 13.4530468396182 94.630940162021
"1611" 322 13.6211617760525 90.7215706702179
"1612" 322.2 12.6379555433182 86.7783839583565
"1613" 322.4 11.4071766408807 82.5691374707961
"1614" 322.6 10.7459848822576 77.9615154528301
"1615" 322.8 9.35996319581818 73.2226095296791
"1616" 323 7.68472293701818 68.7354616160211
"1617" 323.2 8.15941964614652 65.4754551332121
"1618" 323.4 8.02488099656393 60.9840359229634
"1619" 323.6 8.00066403963907 56.4860510161673
"1620" 323.8 7.61966917367063 51.9072991778309
"1621" 324 7.64478688838483 47.6295700694211
"1622" 324.2 8.93637714418484 43.3992901746711
"1623" 324.4 10.1773168017182 39.2809695673611
"1624" 324.6 12.2875101089162 34.8395685831269
"1625" 324.8 14.2935823858539 30.626662049921
"1626" 325 16.9552682587504 26.8981257426075
"1627" 325.2 19.9751926497547 23.365666054421
"1628" 325.4 21.9831270810404 20.4455158084211
"1629" 325.6 24.7193957790682 16.630353026921
"1630" 325.8 26.2386215120782 14.5786795112811
"1631" 326 25.827576401859 14.623390525421
"1632" 326.2 25.8514423800339 14.9473368975975
"1633" 326.4 25.8067506756809 15.2616611003034
"1634" 326.6 26.1195926061515 15.3705935620877
"1635" 326.8 27.4055065018009 15.4807590051452
"1636" 327 30.6179469686051 15.1847363246997
"1637" 327.2 34.0786434337818 15.2400257980392
"1638" 327.4 37.5350906494597 15.5420959011003
"1639" 327.6 41.0886533438896 16.899835452671
"1640" 327.8 43.3473456631458 18.2446442358348
"1641" 328 43.9472702855375 19.5660907834737
"1642" 328.2 44.6703742213182 20.6926568687314
"1643" 328.4 47.0622080283552 21.4279868282544
"1644" 328.6 49.8733664807646 20.191820182796
"1645" 328.8 52.1893682053871 17.7313512644211
"1646" 329 55.1803733616515 14.5570510125711
"1647" 329.2 58.3227098199059 11.0553100217368
"1648" 329.4 62.0584943762727 8.34203829502105
"1649" 329.6 65.3059706401396 5.10185291054605
"1650" 329.8 68.4321580649368 2.73587967625156
"1651" 330 70.6419463183842 3.22753448242105
"1652" 330.2 74.8500727385273 4.31705564738468
"1653" 330.4 79.6066243757515 4.93873040977105
"1654" 330.6 84.1439230579789 5.77660754467105
"1655" 330.8 88.7454394630087 6.40213765442105
"1656" 331 93.5409360939821 7.51986334888007
"1657" 331.2 96.3512517027273 7.70359277160287
"1658" 331.4 96.7697285707593 7.5008468573034
"1659" 331.6 96.6438861400813 7.54653809478947
"1660" 331.8 96.4888583980182 7.97797487782105
"1661" 332 96.5466035691764 9.69899397352553
"1662" 332.2 98.1544838410182 13.2216624836211
"1663" 332.4 99.7528998363182 16.343426213512
"1664" 332.6 102.053884157575 19.383477762521
"1665" 332.8 104.597780756341 22.624822833839
"1666" 333 107.353324497863 25.9175196523763
"1667" 333.2 110.169436563183 28.642535067421
"1668" 333.4 113.572455113394 31.4544602052847
"1669" 333.6 116.844724001412 34.5031180390298
"1670" 333.8 120.227286893009 37.9435200848475
"1671" 334 123.659793223415 40.5010903365554
"1672" 334.2 124.456239417406 41.934314872774
"1673" 334.4 124.124348563769 42.4591700402899
"1674" 334.6 123.13851128603 44.0383140001938
"1675" 334.8 122.238843316818 47.6315273996211
"1676" 335 120.954923704506 52.2315897857492
"1677" 335.2 120.540749541596 55.984107806421
"1678" 335.4 121.232850240951 59.8900849523475
"1679" 335.6 121.777143632618 63.5681098880211
"1680" 335.8 121.940784027018 67.9016389508211
"1681" 336 122.894913100818 73.0810187885985
"1682" 336.2 124.296676066709 77.1719523607179
"1683" 336.4 124.176738917167 80.048084522421
"1684" 336.6 122.622211938027 84.132171535824
"1685" 336.8 120.869730143083 88.5216520595387
"1686" 337 118.273362431396 93.2124822637028
"1687" 337.2 116.449383864257 96.2318217636813
"1688" 337.4 115.132349216729 99.5531581928837
"1689" 337.6 114.062667896618 102.839983020821
"1690" 337.8 111.655790428985 104.089204536194
"1691" 338 107.946689326749 106.540723541046
"1692" 338.2 104.649124335429 108.936821927546
"1693" 338.4 101.479116916951 111.916353432362
"1694" 338.6 98.4866348796515 115.685125569171
"1695" 338.8 95.5011717318182 119.105396982821
"1696" 339 91.867687056161 120.757523480921
"1697" 339.2 88.4620373060404 120.869603936421
"1698" 339.4 84.1567364533737 121.154348877421
"1699" 339.6 80.5056724949849 122.398249166103
"1700" 339.8 78.834753302166 124.369253599812
"1701" 340 79.0721471671764 124.476252623854
"1702" 340.2 79.1231757549823 124.259777746511
"1703" 340.4 79.0976215326069 124.037124749984
"1704" 340.6 78.7075762565182 123.325680512621
"1705" 340.8 76.6032741285303 122.311503850421
"1706" 341 73.1301516093256 122.27732360663
"1707" 341.2 69.0929489823182 121.831326554582
"1708" 341.4 65.11857473249 121.214175607046
"1709" 341.6 61.0051921623182 121.449647165582
"1710" 341.8 56.4466383183182 120.784786294421
"1711" 342 52.2969378204961 120.545428033523
"1712" 342.2 48.8915724014898 121.063924952048
"1713" 342.4 45.0368776700435 120.446113033759
"1714" 342.6 41.2682182274505 118.859550552848
"1715" 342.8 37.2252713176492 117.392677921759
"1716" 343 34.4083519683321 115.070197664671
"1717" 343.2 31.3333009277312 112.636761077073
"1718" 343.4 30.6002224528182 110.925714077021
"1719" 343.6 29.9256232759039 108.434731778921
"1720" 343.8 27.6354926542753 105.348581290721
"1721" 344 24.7442340532182 102.346735810421
"1722" 344.2 21.1758831711654 100.126389364796
"1723" 344.4 19.6039145423623 99.4612569001416
"1724" 344.6 19.3357643162446 99.9776466617299
"1725" 344.8 19.5077414324182 100.532290715021
"1726" 345 19.4889688330606 100.54421263533
"1727" 345.2 20.1001091927435 101.034302090496
"1728" 345.4 20.4474704620241 102.335078182024
"1729" 345.6 19.7289116529744 104.813889360952
"1730" 345.8 18.436982219061 107.551416621521
"1731" 346 17.9133787418182 108.201678695776
"1732" 346.2 17.4750730894789 108.502888812671
"1733" 346.4 17.4500440838699 108.268334606869
"1734" 346.6 17.4529431076543 108.226908692405
"1735" 346.8 17.6709067477362 107.976627125847
"1736" 347 17.9636951352576 107.715158731694
"1737" 347.2 18.5843420640182 107.637399341021
"1738" 347.4 19.4598974188012 107.296624835692
"1739" 347.6 20.6966752917312 105.888226952725
"1740" 347.8 21.7679214874661 103.550080362956
"1741" 348 22.1142991432182 100.684962470621
"1742" 348.2 21.5406151338182 97.6316220681469
"1743" 348.4 19.8364215606069 94.4704115175901
"1744" 348.6 17.7126943938472 90.8644411480298
"1745" 348.8 15.7112513567055 87.6485644099703
"1746" 349 13.6342201334182 84.650653281521
"1747" 349.2 13.8504592260182 82.4817916106211
"1748" 349.4 15.2297139788182 80.7373655546483
"1749" 349.6 17.4021497950994 77.3747195361242
"1750" 349.8 18.4306657217362 74.1072741314702
"1751" 350 18.5220028661515 71.0276732193301
"1752" 350.2 17.1801400016241 67.5661467117643
"1753" 350.4 16.1522784472467 63.405651481421
"1754" 350.6 15.4783623703091 59.396861292712
"1755" 350.8 14.5741155093182 55.0435895987598
"1756" 351 13.2036900481515 51.490893221471
"1757" 351.2 12.7547415635151 51.6140715697392
"1758" 351.4 12.9445014398338 51.7962367326711
"1759" 351.6 14.0394249195515 52.3242265541211
"1760" 351.8 15.4414500863264 52.8395980132571
"1761" 352 17.2557379094848 53.360819307421
"1762" 352.2 20.5480267968182 53.0807346764211
"1763" 352.4 23.7770024363182 53.554688203421
"1764" 352.6 26.2523461903182 55.2652098891469
"1765" 352.8 28.8804653805231 56.4186244150276
"1766" 353 31.3366042276182 57.820409755721
"1767" 353.2 34.1200848323636 60.1151125065574
"1768" 353.4 37.1809040276182 61.9709284448211
"1769" 353.6 39.4115947557585 64.1993926983464
"1770" 353.8 41.3362011854182 66.6743929154211
"1771" 354 42.0860425597576 69.3390310740574
"1772" 354.2 43.0589499458182 72.3853773215501
"1773" 354.4 44.2466624858182 75.182907294821
"1774" 354.6 45.8100126823182 78.6323458941029
"1775" 354.8 47.2856983818182 82.2410399960211
"1776" 355 49.0792785704394 84.473197150012
"1777" 355.2 51.7094844169973 86.1829861632867
"1778" 355.4 54.339494288865 88.342038229421
"1779" 355.6 54.2776489893182 89.3085489402759
"1780" 355.8 54.1376833113963 89.5586412818586
"1781" 356 54.0160534650555 89.9657929182177
"1782" 356.2 52.8845375902182 92.7225432170211
"1783" 356.4 52.1081733834531 96.4602982494211
"1784" 356.6 50.3518071371858 99.9551949329652
"1785" 356.8 48.6832281673261 103.403228087421
"1786" 357 46.7834538677557 107.187458061296
"1787" 357.2 44.8433044355495 110.473746084123
"1788" 357.4 42.4489050473399 112.968656197943
"1789" 357.6 39.0430549549376 113.635418634794
"1790" 357.8 35.2515975289358 114.178365105406
"1791" 358 34.4051233076839 114.199392657346
"1792" 358.2 34.1524609250057 114.147143170093
"1793" 358.4 34.2543237713182 113.877620577357
"1794" 358.6 34.1754496638023 113.442001858421
"1795" 358.8 33.7020627645794 112.723945467033
"1796" 359 30.4774921570182 111.231057588221
"1797" 359.2 26.9150210155506 109.791344738013
"1798" 359.4 23.6366121911225 108.382971944595
"1799" 359.6 22.7006772231515 108.153016039421
"1800" 359.8 23.4845555296594 108.371118547421
"1801" 360 24.7538354028896 108.920009859221
"1802" 360.2 26.0800218262557 109.483498135749
"1803" 360.4 27.0399971343555 111.425096202973
"1804" 360.6 28.5435855231991 114.550689607421
"1805" 360.8 30.5891656694128 116.596628674583
"1806" 361 33.2013655917446 117.085863980436
"1807" 361.2 36.9502427113182 118.439304887824
"1808" 361.4 39.6008557152266 121.273981004266
"1809" 361.6 41.5923096109004 123.00166384149
"1810" 361.8 42.4544105471515 122.682581034171
"1811" 362 45.6906219864039 122.796781930721
"1812" 362.2 49.5877031363737 123.970748972046
"1813" 362.4 53.762707160166 124.911348963899
"1814" 362.6 57.5447274604276 125.627343542359
"1815" 362.8 61.7332945124015 127.050689597171
"1816" 363 65.9653328925753 126.951634708121
"1817" 363.2 68.8836787060858 124.913374614872
"1818" 363.4 70.8742530814346 122.253990517832
"1819" 363.6 71.8076382093102 119.845733829421
"1820" 363.8 72.3107360254269 119.778037761117
"1821" 364 73.7535008289946 119.998975787656
"1822" 364.2 77.2747183164901 119.508545837452
"1823" 364.4 80.7092489380182 120.297411074621
"1824" 364.6 83.7504764464432 119.872334005093
"1825" 364.8 85.5950835708182 118.230470383421
"1826" 365 87.803212495253 115.695727774421
"1827" 365.2 90.7690334609227 113.122714977929
"1828" 365.4 93.2921958074124 110.003726451508
"1829" 365.6 95.5054067316732 106.441385487508
"1830" 365.8 98.1205191421805 103.476455741073
"1831" 366 100.384170160303 99.8822268144799
"1832" 366.2 102.13769883804 96.127086084421
"1833" 366.4 103.799191947848 92.0605207616483
"1834" 366.6 105.81979870223 88.5497167204946
"1835" 366.8 107.964352805311 85.0894660448993
"1836" 367 109.848055457266 81.5629565441972
"1837" 367.2 111.220157484938 78.720299602242
"1838" 367.4 113.570262446802 77.436912829421
"1839" 367.6 116.802581902855 77.4745850808029
"1840" 367.8 117.580101476247 79.1635576844211
"1841" 368 117.570381745236 81.3977520325405
"1842" 368.2 118.892122225465 85.2436996598916
"1843" 368.4 120.853744264218 88.4770940132211
"1844" 368.6 120.496622126439 88.8856422076938
"1845" 368.8 120.365614388385 88.7806846914061
"1846" 369 120.362738381021 88.1871538396819
"1847" 369.2 120.419569346818 87.2647173733727
"1848" 369.4 121.595970338818 86.2897293836506
"1849" 369.6 124.683244899834 84.573711563421
"1850" 369.8 125.555277668114 83.4447153649281
"1851" 370 125.980412751276 81.498314740546
"1852" 370.2 127.486777594973 78.0581977905901
"1853" 370.4 128.845337215735 75.015066230171
"1854" 370.6 129.665696012661 71.4227361713211
"1855" 370.8 130.2689935561 68.408697744745
"1856" 371 130.655520528788 67.5173794447392
"1857" 371.2 130.667230502525 68.3236123442831
"1858" 371.4 130.62866036304 68.8622531167544
"1859" 371.6 130.637102129418 69.079951731221
"1860" 371.8 130.364336202687 68.9264457037325
"1861" 372 130.246862292773 68.6624176117392
"1862" 372.2 129.903769554514 68.4947100014211
"1863" 372.4 129.169817610881 67.7492424447804
"1864" 372.6 128.643585299132 65.1450461098987
"1865" 372.8 128.346615648785 61.9248188792899
"1866" 373 128.422461418639 58.4172347903613
"1867" 373.2 128.727344344773 55.1648464916483
"1868" 373.4 129.426914620832 54.2471636663211
"1869" 373.6 129.430984758193 54.4441374938586
"1870" 373.8 129.579375182803 54.3010077229836
"1871" 374 129.732743866818 54.4710705152598
"1872" 374.2 129.688006395231 54.614908728421
"1873" 374.4 129.914687240581 54.870696556777
"1874" 374.6 129.847796973096 54.8814784604211
"1875" 374.8 129.773739658964 54.7958897489483
"1876" 375 129.648058750765 54.699726370421
"1877" 375.2 129.719547060818 54.2022848810211
"1878" 375.4 129.729127880162 53.6342419870768
"1879" 375.6 129.751125132318 53.6276821879533
"1880" 375.8 129.778948140753 53.615470869585
"1881" 376 129.837423616106 53.9197326553702
"1882" 376.2 130.038464455077 54.1883135930417
"1883" 376.4 130.091457048091 54.4905462377483
"1884" 376.6 130.125339952592 54.7398490016097
"1885" 376.8 130.319128929189 54.8956147340877
"1886" 377 130.353549226622 55.285876860671
"1887" 377.2 130.164363212263 55.487318760421
"1888" 377.4 130.122154380374 55.887173358421
"1889" 377.6 129.630997063848 55.8125448487392
"1890" 377.8 129.209840628261 55.7847863477211
"1891" 378 128.802340905639 56.4404773577793
"1892" 378.2 128.285152609905 58.1727717423776
"1893" 378.4 128.223406312018 59.8393958570211
"1894" 378.6 128.808094128774 62.5899053363034
"1895" 378.8 128.911714007818 64.7579456607275
"1896" 379 127.839207125166 65.6459435472906
"1897" 379.2 126.093073089333 67.5461244611122
"1898" 379.4 125.179311171415 69.998640728227
"1899" 379.6 125.247715084818 72.5577486585178
"1900" 379.8 125.593471402018 75.8699301950211
"1901" 380 124.594715986197 78.5109024521483
"1902" 380.2 122.610872251848 81.6939808120628
"1903" 380.4 120.612752843053 84.5925995257152
"1904" 380.6 118.248626453369 86.8706365268993
"1905" 380.8 115.582185844618 88.5475579004211
"1906" 381 113.013904181804 89.761240464576
"1907" 381.2 112.082702614375 91.3354951517211
"1908" 381.4 112.004013292068 94.143564942221
"1909" 381.6 111.520119183628 98.617089717421
"1910" 381.8 110.986872201876 101.839106478117
"1911" 382 109.132305265342 103.839433103421
"1912" 382.2 106.911076736878 103.546550009137
"1913" 382.4 103.539823472349 102.822000049609
"1914" 382.6 99.7528998363182 102.655015316921
"1915" 382.8 96.3878479626689 101.752087210108
"1916" 383 93.2696232581848 100.931096743271
"1917" 383.2 90.6357921483182 100.746618371921
"1918" 383.4 88.5345837358494 99.6612176094523
"1919" 383.6 85.1442989759505 97.5584728873328
"1920" 383.8 82.9518661612727 95.1717860841029
"1921" 384 80.7761927357273 91.9911245091029
"1922" 384.2 78.9734918974182 88.8705173834211
"1923" 384.4 77.2076278578485 85.6876315695574
"1924" 384.6 75.2265535923102 82.283635229421
"1925" 384.8 72.5854866826912 79.539178670421
"1926" 385 70.6111611573592 76.8228291286178
"1927" 385.2 70.0942759537362 74.132302288126
"1928" 385.4 70.5988153471691 73.2422659102105
"1929" 385.6 70.7969134220596 73.4236386628176
"1930" 385.8 70.8320746812919 73.4766304473158
"1931" 386 70.7822599760385 73.4500729162346
"1932" 386.2 70.5133522634064 73.7933179898916
"1933" 386.4 70.5133522634064 73.7933179898916
"1934" 386.6 70.4072094655682 73.954088404796
"1935" 386.8 69.3498782267515 73.5328779362211
"1936" 387 67.4631434413182 72.1206641969211
"1937" 387.2 65.1245103494744 70.307687099171
"1938" 387.4 62.9484218458182 67.5786794678211
"1939" 387.6 61.0145334611788 64.7217153855686
"1940" 387.8 59.4140575897198 61.8121921743391
"1941" 388 57.7382285741182 58.672827057821
"1942" 388.2 56.0857528056682 55.555778714321
"1943" 388.4 54.0573962816603 51.2856568482632
"1944" 388.6 52.3548855388521 48.2139492469295
"1945" 388.8 50.5971380820555 45.3804649692685
"1946" 389 49.1241337240768 42.0864446900935
"1947" 389.2 47.6081089207848 38.2784250389211
"1948" 389.4 46.6146665047818 34.5252443804211
"1949" 389.6 46.3107629151818 30.694571239912
"1950" 389.8 46.1547181427441 26.9906105160877
"1951" 390 44.8210160868526 23.6078977191969
"1952" 390.2 44.0859442413182 20.4104469756711
"1953" 390.4 45.1020554565454 18.0575136513847
"1954" 390.6 45.8165623286458 18.1459340490245
"1955" 390.8 45.5371901416545 18.5085892929301
"1956" 391 44.8758192500018 19.3281731979925
"1957" 391.2 44.2939481842 20.0700049752029
"1958" 391.4 42.8227785345454 19.8201784660392
"1959" 391.6 40.6016649789761 19.003615894421
"1960" 391.8 37.3594208215091 18.5918647959847
"1961" 392 34.2236883288182 18.6855497369211
"1962" 392.2 31.1032496856039 18.2561604242961
"1963" 392.4 30.6600569507705 17.5980663984211
"1964" 392.6 30.8738419434545 17.7799286412029
"1965" 392.8 31.2849979576861 18.6387400005343
"1966" 393 31.0687569961063 19.6850322047261
"1967" 393.2 30.4435760565395 21.3479199011752
"1968" 393.4 29.0217901923182 23.3518880734049
"1969" 393.6 26.3514164982182 25.6115626496211
"1970" 393.8 23.4706480113182 26.7746903360501
"1971" 394 21.2662364519275 27.1958073635304
"1972" 394.2 21.3521050443015 27.2478906968211
"1973" 394.4 22.4674178890287 26.9184411189474
"1974" 394.6 23.9876628791091 27.7799286330029
"1975" 394.8 25.9316314016463 29.1101680489835
"1976" 395 28.217974534342 31.380933223421
"1977" 395.2 30.2505225467526 34.5252443804211
"1978" 395.4 31.0405602136113 37.9735202396624
"1979" 395.6 30.5215900555091 41.9228849017665
"1980" 395.8 29.1357942160477 45.1684679982735
"1981" 396 27.7891142490182 46.3044575240211
"1982" 396.2 26.881241527848 46.5908704386598
"1983" 396.4 26.1541271049697 47.005003796512
"1984" 396.6 23.8091460852182 47.5375755500211
"1985" 396.8 20.1288494318526 48.436800041559
"1986" 397 16.5457250587825 48.306596604671
"1987" 397.2 15.0991304051619 48.6593092543273
"1988" 397.4 14.6086411667388 50.113515299421
"1989" 397.6 15.6157205543182 52.4333950675339
"1990" 397.8 17.4783554583182 54.9512478110985
"1991" 398 19.7882678228182 57.0443283314211
"1992" 398.2 22.4006698334182 59.7043400732211
"1993" 398.4 25.0898212516858 62.5393889465828
"1994" 398.6 26.59156409 65.0827275846029
"1995" 398.8 27.3245866778182 67.8729419645017
"1996" 399 28.1179889377636 71.9506433781847
"1997" 399.2 28.6826875356802 75.726876355059
"1998" 399.4 28.9863334342772 79.6009545174047
"1999" 399.6 29.7736714811039 84.028455293421
"2000" 399.8 30.0956645700848 88.1003079497211
"2001" 400 30.754952685228 91.8146949654047
"2002" 400.2 30.489279812547 95.4516254923194
"2003" 400.4 28.9549250091225 98.2380444166819
"2004" 400.6 27.0500220743109 100.948521237117
"2005" 400.8 26.5617122350894 103.790349770641
"2006" 401 27.9198910445428 106.059706098508
"2007" 401.2 30.1958484740093 107.257619713686
"2008" 401.4 33.787944211377 109.003241625142
"2009" 401.6 37.3928199395442 110.887264604325
"2010" 401.8 40.5405415126467 112.540511492021
"2011" 402 44.2458030299652 115.250435153921
"2012" 402.2 47.8202083010265 117.386779511796
"2013" 402.4 51.904365023761 118.881841912121
"2014" 402.6 56.0335947491198 119.536755276421
"2015" 402.8 59.1337270425388 120.7342699047
"2016" 403 62.1224847711417 121.570596801186
"2017" 403.2 65.1168289627888 123.664220508495
"2018" 403.4 65.8606940560153 125.047768765928
"2019" 403.6 65.8125403182266 124.709095505266
"2020" 403.8 65.6846167521818 124.613146226512
"2021" 404 65.5771220445928 124.542446757956
"2022" 404.2 65.4758634384301 124.436375672764
"2023" 404.4 65.1007678815369 124.494232856265
"2024" 404.6 64.1991020030182 124.771867911821
"2025" 404.8 63.4110955799849 125.058438847012
"2026" 405 62.8412763494848 124.845430905171
"2027" 405.2 61.6647051605821 124.633386800171
"2028" 405.4 58.5926739277137 125.410512620809
"2029" 405.6 56.4778224553107 124.971866158824
"2030" 405.8 52.6961332136148 124.840938445319
"2031" 406 48.8490485783182 124.601580184421
"2032" 406.2 45.7431324909449 122.988850371745
"2033" 406.4 42.4562194970896 121.324590001721
"2034" 406.6 38.9308906677312 120.076743369899
"2035" 406.8 34.9454593541182 118.794600908921
"2036" 407 31.9444114068182 116.279894351013
"2037" 407.2 28.6340330201039 114.023608546421
"2038" 407.4 26.8187135399731 112.597494612069
"2039" 407.6 27.820005547961 111.515429704421
"2040" 407.8 29.0742108383737 108.801265160421
"2041" 408 29.2478898023756 104.610340055651
"2042" 408.2 28.2549757830758 99.8791652151029
"2043" 408.4 27.140053188877 95.4592362478328
"2044" 408.6 25.0598262424182 91.3250094542211
"2045" 408.8 22.2742438774505 87.8368743322152
"2046" 409 19.8371094711467 84.198090577421
"2047" 409.2 17.5872013834358 80.6972245850387
"2048" 409.4 16.1794126963182 76.8685244752392
"2049" 409.6 15.7995332093182 73.2657023639211
"2050" 409.8 15.9310299548182 68.7648215690211
"2051" 410 15.6155290828025 66.2821622933117
"2052" 410.2 15.4254094721212 65.9906618887392
"2053" 410.4 15.4513103462348 66.0137939729211
"2054" 410.6 15.564523018208 66.2175719517939
"2055" 410.8 15.5728309348182 66.1984775482436
"2056" 411 15.5960263412825 66.2182650741711
"2057" 411.2 15.5960263412825 66.2182650741711
"2058" 411.4 15.6792380384348 66.452725270271
"2059" 411.6 15.6843238567034 66.4111159598309
"2060" 411.8 15.6982320127848 66.452725270271
"2061" 412 15.7615452606182 66.4101533384211
"2062" 412.2 15.8413843392419 66.6251279095397
"2063" 412.4 16.1703679466277 66.846824385421
"2064" 412.6 16.5134446590251 66.7968947882831
"2065" 412.8 16.8873699220909 66.9332943191483
"2066" 413 17.3034823258838 66.9241931712735
"2067" 413.2 18.8915031321952 66.3172603723719
"2068" 413.4 20.5246495976182 65.0772114722211
"2069" 413.6 22.0617889950151 63.2842080394665
"2070" 413.8 23.5755511932121 61.127141189512
"2071" 414 24.3668153240287 59.3745814432105
"2072" 414.2 25.1580897238012 56.7985009283363
"2073" 414.4 26.802939039663 53.8263762414038
"2074" 414.6 27.9176888446182 50.1532804536574
"2075" 414.8 28.3459166299636 46.5932526980756
"2076" 415 29.0719893209059 42.9690638458421
"2077" 415.2 30.3425862366348 38.927280000221
"2078" 415.4 31.7015376364411 35.6890536649129
"2079" 415.6 32.2727818108351 34.2082564132855
"2080" 415.8 32.0345523020385 34.0206512898787
"2081" 416 32.0933837546613 33.9864028900681
"2082" 416.2 32.1170839009091 34.1713234924392
"2083" 416.4 32.4356348813871 35.0385373518348
"2084" 416.6 33.0162142451396 35.983804902671
"2085" 416.8 35.4599063204114 36.491863605099
"2086" 417 39.0170767647818 36.9957509710392
"2087" 417.2 42.2977370864114 36.7570984347431
"2088" 417.4 46.0140220364478 35.924735473421
"2089" 417.6 48.9786899905483 34.0950977674211
"2090" 417.8 52.2347998791197 32.017065538421
"2091" 418 55.2349537477147 29.1751522553004
"2092" 418.2 58.2194092576515 27.177916142171
"2093" 418.4 60.8218020651458 26.490235174059
"2094" 418.6 62.5279294280046 25.4490378928448
"2095" 418.8 63.2278203888883 24.6484531738421
"2096" 419 63.2941270373775 24.659802546099
"2097" 419.2 63.1076286334733 24.8713881103693
"2098" 419.4 62.8146181398708 25.5189500259474
"2099" 419.6 62.6671649179432 26.5508714316711
"2100" 419.8 63.1555814012289 27.532332717671
"2101" 420 64.9690166455231 28.612342370503
"2102" 420.2 67.4798048223269 29.7442078234737
"2103" 420.4 70.4588597466954 30.0388375272631
"2104" 420.6 72.9646124405503 29.761067721296
"2105" 420.8 75.3592099211039 28.581951037421
"2106" 421 78.2625745717467 27.321045913046
"2107" 421.2 82.0351872715901 26.3157894521053
"2108" 421.4 85.6273810170813 25.6260881000526
"2109" 421.6 89.0357912581571 25.8113098552855
"2110" 421.8 92.3452498398182 25.0179577816938
"2111" 422 94.8756335413606 23.7411843556244
"2112" 422.2 96.7106446226317 21.6257748606583
"2113" 422.4 97.0225160235057 20.5402730178429
"2114" 422.6 97.2192968170894 20.4419218405397
"2115" 422.8 97.2013759486348 20.600308005071
"2116" 423 97.2162851973182 21.0002505476307
"2117" 423.2 97.2836831708182 22.3615602457325
"2118" 423.4 98.7609922869293 23.438366890421
"2119" 423.6 101.421447429218 24.736636050221
"2120" 423.8 104.115758187015 26.5446753376938
"2121" 424 107.463266299021 28.2871718664523
"2122" 424.2 110.917135870929 30.096551787421
"2123" 424.4 114.323991587675 31.980715120421
"2124" 424.6 115.953642664259 33.7113692127005
"2125" 424.8 115.77296048809 33.892747107221
"2126" 425 115.731915159213 33.9124070516041
"2127" 425.2 115.707838290318 33.8818419818211
"2128" 425.4 115.737265574522 33.7511340703365
"2129" 425.6 116.419307499022 33.0179342509804
"2130" 425.8 118.116756624548 31.877722269421
"2131" 426 118.437867737938 31.0103759772419
"2132" 426.2 118.054513185818 31.1947839054372
"2133" 426.4 118.021366641474 31.1589573102243
"2134" 426.6 118.021366641474 31.1589573102243
"2135" 426.8 117.964092213106 31.2983186370574
"2136" 427 117.836280710127 31.3202600992593
"2137" 427.2 116.961440597418 32.216084076971
"2138" 427.4 116.336604337766 33.0774949738693
"2139" 427.6 116.668548007441 34.4865232829863
"2140" 427.8 117.471564479961 36.766247650121
"2141" 428 119.129588594863 39.2762982673763
"2142" 428.2 120.968113964471 42.174735468296
"2143" 428.4 123.405984365112 44.8137490868475
"2144" 428.6 124.94533032279 47.1744218778436
"2145" 428.8 124.451002108303 49.5956165054679
"2146" 429 123.349260278818 53.409566150021
"2147" 429.2 123.213521702818 57.1243578807275
"2148" 429.4 123.853225261572 60.6785799049428
"2149" 429.6 124.690061232934 64.7996109890732
"2150" 429.8 125.253019131579 68.5687671963017
"2151" 430 126.214219530775 72.562321775621
"2152" 430.2 126.80814035898 73.4677679228034
"2153" 430.4 126.738518021042 73.376788156242
"2154" 430.6 126.107039246943 72.8720954940148
"2155" 430.8 124.748970080918 72.813139659821
"2156" 431 122.193721884539 74.0066094131563
"2157" 431.2 119.596016569024 75.9767486122593
"2158" 431.4 116.804061952804 78.347490800321
"2159" 431.6 114.196126085202 80.8130201450375
"2160" 431.8 111.89818972069 83.0639575358211
"2161" 432 109.32902857111 84.6100619814211
"2162" 432.2 106.490174267524 85.732024760524
"2163" 432.4 103.988857608025 85.9732026564211
"2164" 432.6 100.545822892517 85.476413610421
"2165" 432.8 97.0969627450046 84.4282072066244
"2166" 433 93.3665651819166 84.055966402126
"2167" 433.2 89.6009480285595 84.2685978537142
"2168" 433.4 85.6253127077147 85.2425383635762
"2169" 433.6 82.2404554856182 86.1664657121211
"2170" 433.8 79.2739420371364 84.918489770512
"2171" 434 76.6633497670994 82.8375057911867
"2172" 434.2 74.2337647596182 80.2856671262211
"2173" 434.4 70.7744263030015 77.4132850577211
"2174" 434.6 67.2564443086858 75.0225501397593
"2175" 434.8 63.5693786995682 73.0510077076085
"2176" 435 60.7275879218182 70.4207229182211
"2177" 435.2 57.9898987342557 68.3933264137179
"2178" 435.4 57.1274992450182 66.9679924454211
"2179" 435.6 57.3641438589538 66.9679924454211
"2180" 435.8 57.3076984888515 66.9107405370711
"2181" 436 56.9122970443182 67.011085279663
"2182" 436.2 54.7308493020348 66.452725270271
"2183" 436.4 51.1536507994515 65.9120128025211
"2184" 436.6 47.2558805256957 65.9787417841353
"2185" 436.8 43.1571875981015 65.7720636932211
"2186" 437 38.9783090048182 65.2011862415017
"2187" 437.2 35.0404292258682 64.181732905721
"2188" 437.4 30.5325259801348 62.6995446117711
"2189" 437.6 26.4813825937705 60.897472639421
"2190" 437.8 23.0745268770245 59.316229456421
"2191" 438 19.866655653469 57.9227967664211
"2192" 438.2 19.170254926057 56.8905172343613
"2193" 438.4 19.5108954989769 56.783817002421
"2194" 438.6 19.6046594041015 56.929824514721
"2195" 438.8 19.5217851976092 57.7393266218389
"2196" 439 18.2687498748182 58.7618855819211
"2197" 439.2 15.5336175684182 60.3394937231211
"2198" 439.4 12.5171370169588 62.0956164952179
"2199" 439.6 11.1347418816656 62.7371734554889
"2200" 439.8 11.3465014450404 62.454482210421
"2201" 440 11.6271901771015 62.419646393171
"2202" 440.2 12.7273332311197 61.7335322534211
"2203" 440.4 13.7953414330768 61.3217697598693
"2204" 440.6 14.8913838107088 59.1793474136398
"2205" 440.8 15.7172259871348 55.485804159671
"2206" 441 16.7429006020348 51.7707914400711
"2207" 441.2 17.2304126103515 48.1448372445711
"2208" 441.4 17.6437868478182 43.8887016492759
"2209" 441.6 18.3997428013699 40.4478555890417
"2210" 441.8 20.0957893122944 38.069410135421
"2211" 442 21.8866497510086 37.942183672421
"2212" 442.2 22.9829920331624 38.1167848605194
"2213" 442.4 26.3084944275559 37.6975632365358
"2214" 442.6 29.8711708167504 37.1775926768617
"2215" 442.8 34.3687332238545 37.0165698468029
"2216" 443 37.875863045941 37.5719833627895
"2217" 443.2 41.7600071838182 37.4678693472275
"2218" 443.4 46.1898921693182 37.3878397979211
"2219" 443.6 50.3236716778545 36.9124754679847
"2220" 443.8 54.5053897533944 35.8578876708278
"2221" 444 58.9425131934322 34.1971340284737
"2222" 444.2 62.7146498538182 33.0445915782659
"2223" 444.4 66.6028281325241 32.774009536774
"2224" 444.6 70.6644914817636 32.068617040312
"2225" 444.8 74.017730730169 30.661577583
"2226" 445 78.1849144795768 29.2212170091452
"2227" 445.2 82.4150667585901 27.7286728043684
"2228" 445.4 86.6892663667071 26.5170453482544
"2229" 445.6 90.510238758547 26.5099772114211
"2230" 445.8 94.8397918044515 27.0824962949211
"2231" 446 99.1649911064372 28.121512409421
"2232" 446.2 102.420822695018 29.8981157876211
"2233" 446.4 106.346522360675 31.980715120421
"2234" 446.6 109.507864871893 33.9954506016599
"2235" 446.8 111.752622455083 36.7423525959358
"2236" 447 112.495379150253 37.8497271744645
"2237" 447.2 112.437952552218 37.7372232386211
"2238" 447.4 112.450930335598 37.640421746524
"2239" 447.6 112.432816652394 37.5613304292847
"2240" 447.8 112.190889491318 37.3324347253243
"2241" 448 112.082466664383 37.5288952242906
"2242" 448.2 112.028851566218 37.478855652221
"2243" 448.4 112.368575057818 37.0000042897436
"2244" 448.6 114.073110989703 36.8716340668965
"2245" 448.8 116.467597264318 36.1676223573301
"2246" 449 118.349727449909 34.4038009384665
"2247" 449.2 119.987418136053 32.5929924736086
"2248" 449.4 120.646271621318 32.4540724018769
"2249" 449.6 121.176792973853 32.024586314559
"2250" 449.8 120.842542689602 31.8980179194711
"2251" 450 120.303154665318 32.3336659532598
"2252" 450.2 120.272147884121 32.6052813933301
"2253" 450.4 120.232873356053 33.4138838065681
"2254" 450.6 120.959113551789 35.7376377337152
"2255" 450.8 121.663007895348 38.4935874395828
"2256" 451 122.520894307166 41.555889357508
"2257" 451.2 124.070613854132 44.596127687321
"2258" 451.4 125.347930751517 47.0840648239553
"2259" 451.6 124.953434628333 49.2872560432152
"2260" 451.8 124.141729886027 52.1166765182121
"2261" 452 123.334206779333 56.0785638168301
"2262" 452.2 122.794051797818 59.8276518758211
"2263" 452.4 123.670696767818 63.3449742452211
"2264" 452.6 124.997352822418 66.9268885112211
"2265" 452.8 125.406104894997 70.6537620675554
"2266" 453 124.611263766881 75.1263893852961
"2267" 453.2 124.491112489742 78.6670440203756
"2268" 453.4 123.76910446298 81.8703274129946
"2269" 453.6 121.304178848804 83.8393277562906
"2270" 453.8 118.274738252475 86.8643937377211
"2271" 454 115.238575394612 88.4318451444799
"2272" 454.2 111.408293187455 89.3367178492392
"2273" 454.4 107.742240297287 90.298145098046
"2274" 454.6 103.968336724318 90.6567390401307
"2275" 454.8 100.180264259193 91.2225248682804
"2276" 455 97.300199670253 93.0715437018123
"2277" 455.2 93.9641208844182 94.7072760398211
"2278" 455.4 89.9227396686215 95.2498094664047
"2279" 455.6 86.1224620527705 95.818107531421
"2280" 455.8 81.9432556516711 97.2722133455828
"2281" 456 78.1343035761364 98.6358156903301
"2282" 456.2 74.8527039384372 100.701180349421
"2283" 456.4 72.8779830142116 103.609213789421
"2284" 456.6 69.834676810161 105.752070930521
"2285" 456.8 65.6629682603853 107.175352558287
"2286" 457 61.7712824611015 107.839493684171
"2287" 457.2 57.8600134684799 107.532653391053
"2288" 457.4 53.4287068382626 107.032211484421
"2289" 457.6 49.6003027876839 106.51453451166
"2290" 457.8 45.8317200815753 105.550326110621
"2291" 458 41.2303544223737 104.766368762421
"2292" 458.2 37.7346957086667 105.355686145148
"2293" 458.4 35.1578182148838 105.317385481175
"2294" 458.6 32.8444335760182 103.356718193621
"2295" 458.8 29.4724419914124 100.799168432725
"2296" 459 26.4655861295224 97.9861625092239
"2297" 459.2 23.9166640124211 95.3076870786711
"2298" 459.4 22.612589226166 92.4077534600732
"2299" 459.6 23.052655956869 89.2994712730143
"2300" 459.8 23.0109121375348 87.922190901521
"2301" 460 22.5305228695994 84.8890325070617
"2302" 460.2 22.0168941465515 80.5239720780711
"2303" 460.4 22.1999269902879 77.4410435587392
"2304" 460.6 21.8776050013182 74.7924199199211
"2305" 460.8 20.6050087198682 71.5735904060211
"2306" 461 18.5976007740122 67.1104101278837
"2307" 461.2 17.6375654964182 63.0161427716211
"2308" 461.4 17.0668360880805 58.9151830414375
"2309" 461.6 17.9349163862424 55.656403280512
"2310" 461.8 19.7088900195644 53.945319561033
"2311" 462 21.3133722338623 50.5782304471858
"2312" 462.2 22.6405832930046 46.6096019846922
"2313" 462.4 22.6373639753182 41.967992465921
"2314" 462.6 23.4785256965325 37.324226566421
"2315" 462.8 25.1372160833182 32.9369656326469
"2316" 463 26.2658680408009 29.6423804728693
"2317" 463.2 26.576278328228 29.6948101458637
"2318" 463.4 26.3707697532936 29.9576057907489
"2319" 463.6 26.1462508157655 30.3066827125263
"2320" 463.8 25.5814299995682 30.8038703376711
"2321" 464 24.6543431562944 30.629691251421
"2322" 464.2 22.5550567531348 29.6906387864211
"2323" 464.4 21.2278111419761 29.3424400455789
"2324" 464.6 20.8266050872848 30.3013258088211
"2325" 464.8 20.5005418609432 31.4956642302336
"2326" 465 19.4083883358182 33.5941779921029
"2327" 465.2 16.7819801584561 35.6702825474211
"2328" 465.4 14.4828322755639 36.6729995863194
"2329" 465.6 14.1343947913015 36.770791452371
"2330" 465.8 14.2931145539733 36.7626752814555
"2331" 466 14.2931145539733 36.7626752814555
"2332" 466.2 14.2931145539733 36.7626752814555
"2333" 466.4 14.8176413149538 36.8994195628448
"2334" 466.6 15.5272862436348 38.227534453721
"2335" 466.8 16.2608154435325 40.802507188796
"2336" 467 16.91737530631 43.4415251890276
"2337" 467.2 17.5540613484283 46.9201208096414
"2338" 467.4 17.111304562865 50.3530115430148
"2339" 467.6 15.4978642049358 53.1040499332152
"2340" 467.8 14.5373529783182 54.2002012714533
"2341" 468 14.6541389985151 54.2106480191483
"2342" 468.2 14.5174399406932 54.2234790970929
"2343" 468.4 14.2972825107273 54.4708839661938
"2344" 468.6 14.2204819088779 54.4466298033016
"2345" 468.8 14.1542805015365 54.5338455896887
"2346" 469 13.9713631781307 54.7661794783273
"2347" 469.2 13.9713631781307 54.7661794783273
"2348" 469.4 13.9713631781307 54.7661794783273
"2349" 469.6 13.9713631781307 54.7661794783273
"2350" 469.8 13.9713631781307 54.7661794783273
"2351" 470 13.9755086884055 54.7845440124211
"2352" 470.2 13.9713631781307 54.7661794783273
"2353" 470.4 14.0670525186061 54.7137708501029
"2354" 470.6 14.0733161286858 54.7093485398916
"2355" 470.8 14.0670525186061 54.7137708501029
"2356" 471 14.0670525186061 54.7137708501029
"2357" 471.2 13.9891700290838 54.7959981805929
"2358" 471.4 14.0959198176182 54.6837881102211
"2359" 471.6 14.0957453609077 54.7029816317345
"2360" 471.8 14.0900755178182 54.7143750463315
"2361" 472 13.9755086884055 54.7845440124211
"2362" 472.2 13.9675337478182 54.8158131891952
"2363" 472.4 13.9755086884055 54.7845440124211
"2364" 472.6 13.9205908236182 55.1359313864211
"2365" 472.8 12.8419000605325 55.971991000421
"2366" 473 10.6136026367879 57.1426396891938
"2367" 473.2 9.48863205431817 56.9519865437598
"2368" 473.4 9.89934149456421 56.141626284421
"2369" 473.6 10.1743946518182 56.2927135346211
"2370" 473.8 10.1978676592116 56.3935962583719
"2371" 474 10.5042433905303 57.0038471841029
"2372" 474.2 10.3906337444182 58.083670667621
"2373" 474.4 9.71060771768961 59.836040433821
"2374" 474.6 9.64741711053004 62.6401363226922
"2375" 474.8 9.2310199900719 65.5779958645852
"2376" 475 8.11720112221817 67.9544868662211
"2377" 475.2 6.49248577781817 68.8137256101375
"2378" 475.4 6.28793528481817 68.5945338416211
"2379" 475.6 6.39313268121817 68.6297657852211
"2380" 475.8 7.17259260131818 68.7902037219372
"2381" 476 7.90613567206407 69.3018680535686
"2382" 476.2 9.27645973254674 70.414012071821
"2383" 476.4 11.4580533578896 72.229715450921
"2384" 476.6 13.4607229348779 74.8351452246599
"2385" 476.8 16.0545951505896 77.295146199221
"2386" 477 18.8860540411932 79.065108635671
"2387" 477.2 20.3960750020182 80.3049608096211
"2388" 477.4 20.5661162961991 80.472172732421
"2389" 477.6 20.4033108017705 80.302537448421
"2390" 477.8 20.2214637290462 79.9116110232631
"2391" 478 20.0809618537854 79.5508982040932
"2392" 478.2 19.7149577463796 79.4696664675789
"2393" 478.4 19.7400291578023 79.5573538794211
"2394" 478.6 19.7122919254182 79.5824962518711
"2395" 478.8 19.6978203259134 79.7572811784211
"2396" 479 20.2011803086877 80.6531345959428
"2397" 479.2 21.543204044452 82.149155748745
"2398" 479.4 23.0911089181237 84.3662112606711
"2399" 479.6 24.5011477084119 87.1910363219679
"2400" 479.8 25.9773813110182 89.9392196726211
"2401" 480 27.5895610558472 93.0715437018123
"2402" 480.2 29.7828436216351 95.6046981525056
"2403" 480.4 32.1057300930784 97.8578805305169
"2404" 480.6 34.0199848357892 99.2281981939428
"2405" 480.8 36.5926590185821 101.324438558046
"2406" 481 39.1448544104091 103.996676199467
"2407" 481.2 41.715755989096 106.461207001671
"2408" 481.4 43.8834809982468 108.060487702694
"2409" 481.6 44.6759606843623 109.098661472392
"2410" 481.8 44.673209142863 109.442642063093
"2411" 482 44.7276576360245 110.212873059421
"2412" 482.2 45.2401934518182 113.095793441824
"2413" 482.4 46.5155031581753 116.782605272621
"2414" 482.6 48.3915880693252 120.279464286449
"2415" 482.8 51.2669301780074 122.368239975813
"2416" 483 53.0382751432904 123.048357115296
"2417" 483.2 52.9063725436376 123.228594604546
"2418" 483.4 52.9063725436376 123.228594604546
"2419" 483.6 52.9550989157446 123.304992848259
"2420" 483.8 52.9159936744358 123.316218712642
"2421" 484 51.6545520028018 123.099890785077
"2422" 484.2 50.9142664243102 123.177855479421
"2423" 484.4 50.6471448167848 123.501071279471
"2424" 484.6 50.1786267828182 123.280382299421
"2425" 484.8 49.1149642192182 123.483804830921
"2426" 485 47.3776486986715 124.652470769621
"2427" 485.2 45.8822432890013 124.45643450128
"2428" 485.4 44.3379796701932 124.243755757234
"2429" 485.6 42.3761020564103 122.828779864461
"2430" 485.8 40.3867331639629 120.930427113908
"2431" 486 37.7019598816619 119.96179011189
"2432" 486.2 34.7724031433737 119.651864933421
"2433" 486.4 33.0587245686848 117.868755762461
"2434" 486.6 30.2115364866675 115.289648789777
"2435" 486.8 27.612730034221 112.477958481046
"2436" 487 24.7762506521225 110.678579863943
"2437" 487.2 23.7119545789552 108.670387057257
"2438" 487.4 23.5380459848182 105.40064447005
"2439" 487.6 23.4454127146148 101.021556914845
"2440" 487.8 24.0025558817244 97.5560172294992
"2441" 488 23.9194572439432 94.3534886061711
"2442" 488.2 22.2459729887121 91.4417375097847
"2443" 488.4 20.1627968945083 88.8688633015619
"2444" 488.6 18.0408221826182 87.8676652745211
"2445" 488.8 17.7966139409753 87.7640665832211
"2446" 489 17.7347163930935 87.739095426508
"2447" 489.2 17.8283098898906 87.7225006704645
"2448" 489.4 18.5417882560994 87.6860267795773
"2449" 489.6 18.6546591949452 87.627146675421
"2450" 489.8 18.7258929862927 87.6886548685905
"2451" 490 19.414615868392 86.8841481042243
"2452" 490.2 20.1163455615909 84.3170555817847
"2453" 490.4 20.8811518854182 80.5616506844211
"2454" 490.6 21.7529570446463 76.7723817503585
"2455" 490.8 22.0733890446182 73.0513747070211
"2456" 491 22.8042807196061 69.4026443055574
"2457" 491.2 23.1041650398521 65.1566326332177
"2458" 491.4 23.0172434623182 61.4336413049211
"2459" 491.6 23.082739925594 58.4525936632486
"2460" 491.8 24.1226304941625 55.4925826187653
"2461" 492 25.3471709825848 51.548145129821
"2462" 492.2 25.5959169291571 48.220418389116
"2463" 492.4 26.5638232630805 45.2122672724211
"2464" 492.6 28.127809685865 43.6855497164211
"2465" 492.8 30.591810203106 41.0774072249211
"2466" 493 33.524227686088 38.7782432864211
"2467" 493.2 37.0198504544411 37.6287358057325
"2468" 493.4 39.9927056229199 37.4945806439973
"2469" 493.6 42.7709767863182 36.897109154921
"2470" 493.8 44.9426211870015 38.0303334360711
"2471" 494 47.6280073701039 40.123208752421
"2472" 494.2 50.8648606948182 42.1957688754856
"2473" 494.4 54.7371806268182 43.479564014421
"2474" 494.6 58.3333731037515 45.517610783621
"2475" 494.8 61.5207428946753 48.247527175421
"2476" 495 63.6675678890046 51.8625454400821
"2477" 495.2 64.7140155748708 55.7385830532632
"2478" 495.4 65.3476076775078 59.3015012698176
"2479" 495.6 67.3652956946667 62.5728964508756
"2480" 495.8 69.0365248986689 66.2786908623017
"2481" 496 70.3597245296932 69.6039657257023
"2482" 496.2 73.1301516093256 71.6108088937046
"2483" 496.4 76.1291442385057 73.9694237373898
"2484" 496.6 78.3634167809823 77.1764919243464
"2485" 496.8 79.6905144291307 81.2094046474836
"2486" 497 79.6296473749636 85.1428709870756
"2487" 497.2 80.1579685929493 88.5860627568145
"2488" 497.4 80.1416213199432 91.8487176158585
"2489" 497.6 79.2364853884182 94.8188438612211
"2490" 497.8 77.9343376878182 98.234921747534
"2491" 498 77.2552677562182 102.223424007821
"2492" 498.2 77.607112867615 105.696522948015
"2493" 498.4 79.5075577644358 108.42510960945
"2494" 498.6 81.3617777156877 109.799057793638
"2495" 498.8 81.5704862085454 110.577754149194
"2496" 499 81.5542981622244 110.354204241905
"2497" 499.2 81.5542981622244 110.354204241905
"2498" 499.4 81.4493413793578 110.121997014421
"2499" 499.6 80.8508318138182 109.759176847663
"2500" 499.8 80.1768520788182 109.365185220308
"2501" 500 78.9712573122005 109.95182716545
"2502" 500.2 77.2067687907137 111.271285105914
"2503" 500.4 74.859782438195 113.455435708551
"2504" 500.6 72.379869373061 116.275516941521
"2505" 500.8 69.6625906160501 118.494709960421
"2506" 501 67.2250499600294 120.704149803787
"2507" 501.2 66.1680997356364 122.831975744512
"2508" 501.4 66.7093200843025 124.35110308539
"2509" 501.6 67.2952256970646 124.225432380769
"2510" 501.8 66.8366257799227 123.792647748033
"2511" 502 66.0214696504903 122.880894414339
"2512" 502.2 65.5203312078039 122.055233403521
"2513" 502.4 64.1295633053979 121.625587267291
"2514" 502.6 60.9879249129091 122.016569777103
"2515" 502.8 57.5599774302182 122.845854995021
"2516" 503 54.0444592093476 123.108540221568
"2517" 503.2 50.2400778763035 123.130991950333
"2518" 503.4 47.0979602581058 121.621343859353
"2519" 503.6 44.6703742213182 119.295176456796
"2520" 503.8 41.4199969205787 116.844349785449
"2521" 504 38.1821426933544 114.589410704856
"2522" 504.2 34.8911908559753 112.502343553121
"2523" 504.4 30.9809489397892 111.010474984812
"2524" 504.6 27.7393565298876 109.435125574296
"2525" 504.8 25.8392053657467 107.224262859521
"2526" 505 26.0147300394275 105.774051573905
"2527" 505.2 26.5475028328871 105.287286965197
"2528" 505.4 26.5213042475768 105.734773145404
"2529" 505.6 26.5389131327854 105.742864144323
"2530" 505.8 26.5166417874792 105.789314706252
"2531" 506 26.4473317714064 105.854386665892
"2532" 506.2 26.5155881926 105.927048624439
"2533" 506.4 26.4948674933091 106.010324127494
"2534" 506.6 25.8998583930829 105.921741852186
"2535" 506.8 24.6661406558906 105.600584514638
"2536" 507 22.691632473461 105.146836470821
"2537" 507.2 21.3683462687457 105.899290123421
"2538" 507.4 21.4564342657312 106.026516586421
"2539" 507.6 21.3452386779872 106.092817700942
"2540" 507.8 21.4459237660909 106.20579023883
"2541" 508 21.472950765166 106.485638170291
"2542" 508.2 21.2284079675644 106.919000729854
"2543" 508.4 19.4672429042266 108.393645567027
"2544" 508.6 18.5714663410213 108.636646991405
"2545" 508.8 17.9175405377804 108.945523737515
"2546" 509 17.643066013877 108.698272309421
"2547" 509.2 17.5650386939821 108.546017689765
"2548" 509.4 17.6989306443182 108.740681130421
"2549" 509.6 18.0647405206885 109.072883561588
"2550" 509.8 18.2754144272217 109.247354939211
"2551" 510 18.4333643191848 109.429824471671
"2552" 510.2 18.6425995286912 109.098126907421
"2553" 510.4 18.8181140560182 109.123012962821
"2554" 510.6 19.2798996858035 109.194081319642
"2555" 510.8 20.3606889676127 109.700398559079
"2556" 511 22.0776748644715 111.079951696781
"2557" 511.2 23.9770722994715 112.606669252781
"2558" 511.4 25.9548047008319 114.777257281257
"2559" 511.6 25.9740666335197 115.919798261496
"2560" 511.8 25.5568081809663 116.063270889754
"2561" 512 25.4577899778559 116.247842613855
"2562" 512.2 25.4484721791182 116.113030573061
"2563" 512.4 25.3002446930142 116.219601445598
"2564" 512.6 25.2499313906295 115.9237752081
"2565" 512.8 25.5064537850287 115.963572959684
"2566" 513 25.6341910394293 115.674523363921
"2567" 513.2 26.8004695008838 115.453788926749
"2568" 513.4 28.942308238721 115.070197664671
"2569" 513.6 31.4933045160057 114.749480955859
"2570" 513.8 33.8112477429325 114.786967324421
"2571" 514 36.4359276942888 114.644238477274
"2572" 514.2 39.0124721649394 115.169472859285
"2573" 514.4 41.2648348765928 116.693828336266
"2574" 514.6 43.2361915203979 118.964894714986
"2575" 514.8 45.7653209779652 120.032653380803
"2576" 515 47.7357094664182 119.651492108621
"2577" 515.2 49.9998599654064 118.550839282333
"2578" 515.4 52.7428133200682 116.305354576296
"2579" 515.6 54.517813599114 114.398376236224
"2580" 515.8 56.9478681969987 112.228806657671
"2581" 516 59.3618004685573 110.413063767247
"2582" 516.2 61.9889099383555 108.582439261018
"2583" 516.4 64.0170938092467 107.959147143421
"2584" 516.6 64.9882569327286 108.736250358078
"2585" 516.8 65.6527802610838 110.300530577827
"2586" 517 65.731978350561 110.997436247921
"2587" 517.2 65.2230604346436 112.169737228421
"2588" 517.4 65.2135446042401 112.185072561015
"2589" 517.6 65.3376272640563 112.478715781421
"2590" 517.8 65.2679382090641 112.494209402208
"2591" 518 65.1326129377388 112.236379661421
"2592" 518.2 65.6734295201703 111.119158950449
"2593" 518.4 67.3057647967039 110.702997862121
"2594" 518.6 70.3122395938182 110.479442791421
"2595" 518.8 73.5499816830182 110.731938387221
"2596" 519 76.8968173684848 110.897472598421
"2597" 519.2 80.5506044773182 111.599856481711
"2598" 519.4 84.0512143736515 112.890962567376
"2599" 519.6 87.4925957478182 113.175822991131
"2600" 519.8 90.2677838952869 113.85491988789
"2601" 520 92.2243790939546 115.909699553103
"2602" 520.2 91.7121173614848 117.022518031421
"2603" 520.4 91.3759021833354 116.586313015421
"2604" 520.6 91.4629490958182 116.266194818195
"2605" 520.8 91.5910773288623 115.357080865553
"2606" 521 92.2261831349376 114.484228022272
"2607" 521.2 94.2003280013348 114.506160345371
"2608" 521.4 97.4142667444744 114.832973322202
"2609" 521.6 100.805105716977 115.071712265421
"2610" 521.8 103.645326974241 114.430630832477
"2611" 522 105.425577847415 113.715172536973
"2612" 522.2 105.781295080018 113.767757527421
"2613" 522.4 104.576123814703 113.858243939946
"2614" 522.6 102.898776838037 114.153106910546
"2615" 522.8 101.093489040441 113.903494121725
"2616" 523 100.073245970878 114.039884852988
"2617" 523.2 98.515578078661 115.539420977021
"2618" 523.4 96.6362829183252 117.854993801393
"2619" 523.6 95.2077220305928 120.150445901435
"2620" 523.8 94.2024384429293 120.445515726421
"2621" 524 92.5351895833182 119.593483959057
"2622" 524.2 89.5258317722401 119.120902707999
"2623" 524.4 86.1923533003788 119.009398833467
"2624" 524.6 82.4165814295909 119.535653748603
"2625" 524.8 79.2231269888753 120.539420972921
"2626" 525 76.2291503913333 121.380437462103
"2627" 525.2 72.7651757098753 120.103215956921
"2628" 525.4 69.1726011328182 119.10995434866
"2629" 525.6 65.6698888041564 117.708899453656
"2630" 525.8 61.7779607077908 115.791583328736
"2631" 526 58.0136412021932 115.512839733859
"2632" 526.2 54.1824359791356 115.738136595421
"2633" 526.4 50.2976934876988 114.957054728048
"2634" 526.6 46.2551839561463 114.165034391452
"2635" 526.8 42.3332895512964 113.206514367899
"2636" 527 38.8517975718463 111.199795441083
"2637" 527.2 35.7806591839872 108.716191529562
"2638" 527.4 32.5004668877892 106.170337805465
"2639" 527.6 30.358827461079 103.338166107378
"2640" 527.8 28.5254960238182 99.6615583946211
"2641" 528 26.8133631246633 96.7819909157591
"2642" 528.2 24.003874907721 93.8763893699211
"2643" 528.4 22.5680208943579 90.474596085421
"2644" 528.6 21.8059883767198 85.9893915037817
"2645" 528.8 20.9279062838182 82.1516756390773
"2646" 529 20.4359312104903 77.5736738282899
"2647" 529.2 20.4895837988182 73.726653626021
"2648" 529.4 20.1428220106848 69.5379669980211
"2649" 529.6 19.7526541209119 65.4949485534992
"2650" 529.8 19.8895690193515 61.5036158595711
"2651" 530 20.9701151157071 57.765278288421
"2652" 530.2 22.5423941035682 54.9331642110148
"2653" 530.4 25.1123363906212 52.1461095059211
"2654" 530.6 27.4039470621991 48.514096907421
"2655" 530.8 29.4661499916277 44.570076554421
"2656" 531 31.5343827541832 40.710873843421
"2657" 531.2 33.2498154621454 36.0935996879483
"2658" 531.4 33.518197852961 32.637294545546
"2659" 531.6 35.2162766658182 29.7111591836791
"2660" 531.8 38.1663769438939 27.4641756839211
"2661" 532 41.4046360508182 25.0325086088404
"2662" 532.2 44.2904947343182 22.5381260696398
"2663" 532.4 47.2995401445024 21.8092942100526
"2664" 532.6 51.1455927497272 22.6237870688756
"2665" 532.8 53.4207017149733 24.5752575499383
"2666" 533 56.3010178483015 27.216084081071
"2667" 533.2 58.8607111873182 29.9081549973565
"2668" 533.4 60.6449616143009 33.0972370112314
"2669" 533.6 61.7581675740503 36.978897595421
"2670" 533.8 63.6580172465348 41.001071347121
"2671" 534 66.1394095366182 44.1376929926211
"2672" 534.2 68.1694818624588 47.7528207054523
"2673" 534.4 70.0779805768348 51.6753715928211
"2674" 534.6 72.2622876270848 55.676643854171
"2675" 534.8 74.90047152274 58.9646527573273
"2676" 535 77.2337726196656 62.8406797304719
"2677" 535.2 78.581401998336 66.7703370475461
"2678" 535.4 79.0094804803971 71.3271728355789
"2679" 535.6 79.2148991843182 75.6234960088727
"2680" 535.8 80.0663759600182 78.782437532621
"2681" 536 80.2277380680555 79.4987208605566
"2682" 536.2 79.9177637651039 79.536149468921
"2683" 536.4 79.9291887120813 79.5031471157368
"2684" 536.6 79.6403914412626 79.351368177421
"2685" 536.8 78.3861861508499 79.8542156264211
"2686" 537 75.8665381537424 82.3681774894665
"2687" 537.2 73.3729828890753 85.135931361821
"2688" 537.4 70.5617126897585 87.9603588404211
"2689" 537.6 67.802732679697 91.1121053101938
"2690" 537.8 65.7709529992273 94.8479369055574
"2691" 538 64.3492827978788 98.9365327846938
"2692" 538.2 63.2844690843182 102.845855011421
"2693" 538.4 62.7789371516182 106.521721127021
"2694" 538.6 61.8629845523182 110.74415591605
"2695" 538.8 60.5069444293689 114.285173510725
"2696" 539 58.5125982976182 117.108920178821
"2697" 539.2 57.6841245259697 120.154437000467
"2698" 539.4 58.5918401272593 123.507058407142
"2699" 539.6 59.1633522253485 123.959664848376
"2700" 539.8 59.008111430661 123.936367535021
"2701" 540 58.7817798707593 123.591252390009
"2702" 540.2 57.6456329491619 122.884022933921
"2703" 540.4 56.2513481595083 122.892086582984
"2704" 540.6 54.1262933436695 123.399805892029
"2705" 540.8 50.9805945887071 124.712903339546
"2706" 541 49.8860169076966 125.395885939908
"2707" 541.2 50.138336534197 125.220363436285
"2708" 541.4 50.7181657643544 124.098205917769
"2709" 541.6 50.978074658445 122.909658116764
"2710" 541.8 50.2202574115305 120.857985081353
"2711" 542 48.2581249318737 118.319773573796
"2712" 542.2 45.3351633235682 116.159730168892
"2713" 542.4 42.4145145279688 114.86091303775
"2714" 542.6 39.7501542903798 113.14597002964
"2715" 542.8 39.4441534001667 111.115575106421
"2716" 543 40.52137794924 109.394042028952
"2717" 543.2 41.8396593343182 106.884269191808
"2718" 543.4 43.1627275072869 104.032639361593
"2719" 543.6 45.2126659527602 101.457427089117
"2720" 543.8 47.5906977776307 100.263555395218
"2721" 544 49.0798984204182 99.686724068621
"2722" 544.2 48.8583898771788 99.4607968237325
"2723" 544.4 48.6650444518026 99.6373626476398
"2724" 544.6 48.5367747627334 99.6953827666244
"2725" 544.8 48.6011611164622 99.7536050463024
"2726" 545 48.562529304225 99.7018519088109
"2727" 545.2 48.3482983454545 99.6536273943301
"2728" 545.4 48.1259446425375 99.7321547327368
"2729" 545.6 47.7790546899348 99.1626489075711
"2730" 545.8 47.3417848073182 97.3730650626952
"2731" 546 46.440130244088 94.7215365884211
"2732" 546.2 45.8068989160313 91.6457549079784
"2733" 546.4 45.4397911483775 88.296754234116
"2734" 546.6 44.8784034641991 84.852398101421
"2735" 546.8 45.1384400178003 81.594491888171
"2736" 547 45.5454537538717 78.9295518685461
"2737" 547.2 46.635268119594 75.3188742495762
"2738" 547.4 47.4308318268515 71.7644301005211
"2739" 547.6 48.06749324031 67.5936963618145
"2740" 547.8 49.4248976419452 64.320470334421
"2741" 548 51.4026829075959 62.0849196274211
"2742" 548.2 52.1465270761297 61.1426889837981
"2743" 548.4 52.2109820382682 61.2809695493211
"2744" 548.6 52.0590302434682 61.4527252743711
"2745" 548.8 51.8977424273775 61.682703279099
"2746" 549 51.3182652438182 62.0061603884211
"2747" 549.2 50.5327517283267 61.7668021275227
"2748" 549.4 48.7554961673406 60.6560407586748
"2749" 549.6 46.3798319128182 58.9527252764211
"2750" 549.8 44.4623449784372 56.147684687421
"2751" 550 42.5513589578963 53.2394619223273
"2752" 550.2 40.5134962283264 50.180356368585
"2753" 550.4 39.6540967331461 47.0706079041096
"2754" 550.6 40.2000066868003 46.098308711171
"2755" 550.8 40.0679881288182 46.3132655099211
"2756" 551 40.0643354414432 46.500435210296
"2757" 551.2 40.0112640425241 46.4022088969505
"2758" 551.4 39.9359502444478 46.7319166915877
"2759" 551.6 39.5420011468182 47.3641493448866
"2760" 551.8 38.9170381198182 47.6377782283243
"2761" 552 38.0478084979515 47.814048440771
"2762" 552.2 35.4108117256932 47.291056801796
"2763" 552.4 32.6792602505231 46.2008794603227
"2764" 552.6 30.3362549118515 44.340766000871
"2765" 552.8 27.6990915257831 41.9780366603684
"2766" 553 25.753562892115 39.2723817811085
"2767" 553.2 24.7400302586252 35.4693986584737
"2768" 553.4 25.0205701909314 33.3586017197041
"2769" 553.6 25.1825565382182 33.4912402174938
"2770" 553.8 25.0541834701975 33.9395639386797
"2771" 554 25.0131676522116 34.906923769421
"2772" 554.2 24.8406649999182 35.5875853464711
"2773" 554.4 24.7204736212444 36.7152080877981
"2774" 554.6 24.4976561690093 38.0613916608622
"2775" 554.8 23.9099602567682 40.5748626960711
"2776" 555 23.1864625065273 44.143564983221
"2777" 555.2 22.6920923759877 48.7444189062177
"2778" 555.4 22.2099995524432 52.2614084880148
"2779" 555.6 22.5175558294182 56.1106818260211
"2780" 555.8 23.4998772367854 59.3469187437489
"2781" 556 24.7391562189657 62.7069487747817
"2782" 556.2 26.3607859312309 66.2167504734211
"2783" 556.4 29.0506235499652 68.9100669835681
"2784" 556.6 32.1315984004124 71.1830604804645
"2785" 556.8 34.2567213276877 74.1092691294645
"2786" 557 37.0448521660976 77.1891419655534
"2787" 557.2 39.9056000843753 80.1195736778211
"2788" 557.4 42.4026087989242 83.5363477406483
"2789" 557.6 45.199903203197 86.8384527576029
"2790" 557.8 47.6797320323963 89.6838798313742
"2791" 558 49.6351069014182 93.2568943616211
"2792" 558.2 51.6438762326753 96.163436502421
"2793" 558.4 52.8498428580721 99.840887123421
"2794" 558.6 53.5559928469276 103.72252485803
"2795" 558.8 54.6748123528331 107.260803167764
"2796" 559 55.1764162836619 111.493278668452
"2797" 559.2 55.0808811150563 115.623026938421
"2798" 559.4 55.9631553348636 119.31011592783
"2799" 559.6 58.3351820536896 120.964720863521
"2800" 559.8 60.8736954168182 121.078385824421
"2801" 560 64.8887293794182 121.683200856221
"2802" 560.2 68.6865788479799 121.884921003892
"2803" 560.4 71.5785045504848 121.845006819421
"2804" 560.6 71.5691937787446 122.030857240862
"2805" 560.8 70.5690595286914 122.634049812956
"2806" 561 69.2348764585559 122.424130555372
"2807" 561.2 67.5494796883636 123.473891080557
"2808" 561.4 65.6754752672005 126.31352450273
"2809" 561.6 64.1314976701966 126.391347049056
"2810" 561.8 61.8018051164003 125.273791645645
"2811" 562 57.8567970200606 124.682542479057
"2812" 562.2 54.0388727463035 124.276030117333
"2813" 562.4 49.5730218035428 123.849284577117
"2814" 562.6 45.8267720714505 123.271315255112
"2815" 562.8 43.6703973364211 120.880206141671
"2816" 563 40.9804781375915 117.950180698781
"2817" 563.2 37.8162629058753 116.002888806521
"2818" 563.4 34.0249821356182 115.317963045821
"2819" 563.6 30.6824388737334 114.917274331319
"2820" 563.8 30.7153895371123 114.801400578627
"2821" 564 31.6163336680454 114.307802723512
"2822" 564.2 32.7531870888182 113.311257613034
"2823" 564.4 33.9175168019824 111.328252178899
"2824" 564.6 35.3808596892182 108.453606034421
"2825" 564.8 36.0066710823182 105.000496723518
"2826" 565 36.1457651361764 101.421678186794
"2827" 565.2 36.6316341093182 97.7178077366307
"2828" 565.4 36.5270845833261 94.042995452421
"2829" 565.6 35.2654790431667 91.9506433617847
"2830" 565.8 34.2743389270848 91.5863130359211
"2831" 566 34.2672810568346 91.5644133988473
"2832" 566.2 34.4789198591463 91.5982405168273
"2833" 566.4 34.8962618467854 91.5081000463719
"2834" 566.6 35.8333471720385 91.350189346116
"2835" 566.8 37.0302606581465 90.4270331006748
"2836" 567 38.4714316834545 87.7116889354665
"2837" 567.2 40.2734109053704 84.9638908014061
"2838" 567.4 42.1602474572182 81.947440466021
"2839" 567.6 43.1814917158182 79.2556063235501
"2840" 567.8 44.622180555057 77.6607120447195
"2841" 568 46.9596479719234 77.3068165965789
"2842" 568.2 50.1979426889368 77.5579782046244
"2843" 568.4 53.4572789706182 78.888133363421
"2844" 568.6 56.4639055677273 79.511365093012
"2845" 568.8 58.3377775036008 81.0071560582037
"2846" 569 58.740089848042 81.9446359331972
"2847" 569.2 58.8832938849325 82.0116129347211
"2848" 569.4 58.7834727383485 81.9055358058301
"2849" 569.6 58.5478467307869 81.5910840364836
"2850" 569.8 58.3128716711197 81.090129838421
"2851" 570 57.8254601600219 80.4257249760877
"2852" 570.2 58.0041442150182 79.3989965456211
"2853" 570.4 58.7834727383485 77.9152512844665
"2854" 570.6 60.4807316765346 75.6497743683464
"2855" 570.8 62.1360641736182 73.256894378021
"2856" 571 64.3802752968182 71.3367534518211
"2857" 571.2 66.6951262176008 68.561089025595
"2858" 571.4 69.4648161228182 66.9210165206211
"2859" 571.6 73.0136048347071 64.932369037421
"2860" 571.8 75.5159855824055 62.781635972421
"2861" 572 77.813249803225 60.6541096714549
"2862" 572.2 79.1254436922182 58.481987363321
"2863" 572.4 78.9206950873606 58.2540579202855
"2864" 572.6 78.9593268995978 58.0923293656245
"2865" 572.8 78.8726273439733 58.4262709467659
"2866" 573 79.1168657683182 59.2728434736469
"2867" 573.2 79.2132089530078 60.0911827643004
"2868" 573.4 80.7197315709928 61.218567998421
"2869" 573.6 83.5758284619538 62.0514443837261
"2870" 573.8 86.6977081330848 63.469264712921
"2871" 574 89.7608238217034 64.9907680696178
"2872" 574.2 93.1220183430868 66.911025372436
"2873" 574.4 96.590252361215 68.603761255421
"2874" 574.6 99.7816785853333 70.9062297773756
"2875" 574.8 103.628857727115 73.3611222111711
"2876" 575 106.316993913156 76.5492676957593
"2877" 575.2 109.337319591659 80.187427791421
"2878" 575.4 112.706790343018 83.358395921621
"2879" 575.6 116.016490373506 85.7001012086867
"2880" 575.8 119.298010819097 85.6702825064211
"2881" 576 121.164289103591 83.9527252559211
"2882" 576.2 122.761989319749 81.2703673276711
"2883" 576.4 124.552423737644 79.5136280142906
"2884" 576.6 124.54291423797 80.1359313659211
"2885" 576.8 123.588876570618 80.6908344776211
"2886" 577 122.389748371355 81.3578750814509
"2887" 577.2 121.650238836961 83.1402934136211
"2888" 577.4 121.411617058362 86.3157697084063
"2889" 577.6 121.830601786671 89.9922402936269
"2890" 577.8 120.917614112032 91.9843501130211
"2891" 578 118.931144086729 92.8253468733464
"2892" 578.2 116.678938669058 93.8468226566886
"2893" 578.4 114.351125836747 95.512158179921
"2894" 578.6 112.137521662499 98.6363185617254
"2895" 578.8 110.20509122863 102.464175622421
"2896" 579 108.050715197878 104.828309151302
"2897" 579.2 104.906940443724 106.693595878908
"2898" 579.4 101.497812946605 109.303870273301
"2899" 579.6 98.2909393863485 111.659179084694
"2900" 579.8 95.2390376966711 113.723717597921
"2901" 580 92.7251293268182 116.137278440127
"2902" 580.2 89.7674961780324 118.145745947621
"2903" 580.4 86.471292399042 119.240978616526
"2904" 580.6 82.8102747161182 121.008341365121
"2905" 580.8 81.4237145885682 122.788603086671
"2906" 581 81.7776932014545 123.167390965148
"2907" 581.2 81.6806918885976 123.159056611289
"2908" 581.4 81.7374029528333 122.884022933921
"2909" 581.6 81.676521711959 122.38138880897
"2910" 581.8 81.0365297268182 121.266289523621
"2911" 582 78.5994567102182 120.491186764421
"2912" 582.2 75.4831364914898 119.742288858794
"2913" 582.4 72.0713738336182 118.653253706621
"2914" 582.6 68.3018004626182 117.866406966221
"2915" 582.8 64.3572273539449 116.500300758745
"2916" 583 60.7007681898593 115.070052428983
"2917" 583.2 57.222677841761 113.680097096321
"2918" 583.4 54.1260701477312 112.255081688073
"2919" 583.6 53.5534981673254 111.364496447073
"2920" 583.8 53.4445351502209 111.317017006171
"2921" 584 53.4243618114505 111.09686533245
"2922" 584.2 53.8810343202958 110.399688889242
"2923" 584.4 53.8753644772062 110.382598767346
"2924" 584.6 53.9072900552182 110.385490941821
"2925" 584.8 53.4488936709051 110.269242548204
"2926" 585 51.1897765938035 109.873246114774
"2927" 585.2 47.7066573674124 108.996977918204
"2928" 585.4 43.9473777783182 108.546421369711
"2929" 585.6 40.1205868270182 107.660887303421
"2930" 585.8 36.1789503942593 106.050839292583
"2931" 586 32.3463128930645 104.383635738117
"2932" 586.2 28.2987023002361 102.150856721003
"2933" 586.4 24.7158474541896 100.217719790021
"2934" 586.6 21.1297172612869 99.1721908922961
"2935" 586.8 19.71871242379 98.3248357698858
"2936" 587 20.043410761848 97.6789414916748
"2937" 587.2 20.3269029163256 97.5365238092121
"2938" 587.4 20.4411856910994 97.6096908935773
"2939" 587.6 20.834602550169 95.3796704722105
"2940" 587.8 21.015091739851 91.2765895973063
"2941" 588 20.9652714792608 86.5963243026834
"2942" 588.2 20.6505339599769 82.841008305421
"2943" 588.4 20.1319683110563 78.291147652421
"2944" 588.6 20.3703412303182 73.7335674214049
"2945" 588.8 20.3580870533182 69.0672290849211
"2946" 589 19.2854861488476 64.8912075346858
"2947" 589.2 17.6280576056988 60.9522695381972
"2948" 589.4 17.0816264779432 57.5870287126554
"2949" 589.6 18.4112046824432 54.4202825320461
"2950" 589.8 20.0969199060057 50.9076394051554
"2951" 590 21.0278745698708 48.8482656623684
"2952" 590.2 20.9658942325182 48.952725284621
"2953" 590.4 20.7243994157825 49.097218196171
"2954" 590.6 20.0780064145978 48.983777167116
"2955" 590.8 18.4943033202244 47.8780592549679
"2956" 591 15.4347283051356 46.139202931421
"2957" 591.2 14.0042962788182 46.0741239572598
"2958" 591.4 14.3559911587182 46.1282978060211
"2959" 591.6 14.3559911587182 46.1282978060211
"2960" 591.8 14.3862527449707 46.1244163207092
"2961" 592 14.3586110172492 46.1598850658004
"2962" 592.2 14.7473273286594 46.339130230421
"2963" 592.4 16.2100481388182 46.4373349887275
"2964" 592.6 17.3125015109906 46.7389848284211
"2965" 592.8 18.4031687702182 46.4982332138211
"2966" 593 20.5168891339493 46.3698195177489
"2967" 593.2 23.255421870834 45.145624839421
"2968" 593.4 25.4201319634213 43.291753521421
"2969" 593.6 27.3918873959452 40.680581828421
"2970" 593.8 28.4887334928182 37.4494009896952
"2971" 594 28.9178305759657 34.4564169496178
"2972" 594.2 28.433800975232 31.1888400662314
"2973" 594.4 28.7154357673182 26.7008169059211
"2974" 594.6 28.4241948272848 24.448908510821
"2975" 594.8 28.5778931944389 24.8450653938866
"2976" 595 28.8244175873592 25.9155584908473
"2977" 595.2 29.3204290243922 27.2026546210877
"2978" 595.4 30.7798628155231 28.612342370503
"2979" 595.6 33.4381748133267 30.5208453670143
"2980" 595.8 36.4309191412147 31.8403272991797
"2981" 596 39.7843380609389 32.597105398059
"2982" 596.2 43.4858409118545 32.2837454232029
"2983" 596.4 46.4358797059821 31.0150454094538
"2984" 596.6 48.1905908008515 29.747890694771
"2985" 596.8 48.3610495450182 29.6456201918211
"2986" 597 47.9264841098896 30.013248746171
"2987" 597.2 47.4594894021866 31.1236105275789
"2988" 597.4 47.3700095920477 32.9797557069293
"2989" 597.6 48.4722828576051 35.6452543907653
"2990" 597.8 49.9273218914182 38.5181979884211
"2991" 598 52.2890683772626 40.819925097421
"2992" 598.2 55.1891062234216 42.606318340628
"2993" 598.4 57.6978286921674 43.952119448421
"2994" 598.6 60.6564968123107 45.3432915402867
"2995" 598.8 63.3017363337273 47.2883718277392
"2996" 599 66.4433131262182 49.4342285138211
"2997" 599.2 68.1861398843182 50.217192163663
"2998" 599.4 68.2260161816051 50.0301874286506
"2999" 599.6 68.0526116108009 50.1346152546969
"3000" 599.8 68.0519566461682 50.256796530371
"3001" 600 67.00921964753 50.5751861449804
"3002" 600.2 66.5658418944389 51.9837860876107
"3003" 600.4 66.6287652823717 54.795146217671
"3004" 600.6 67.3384954846463 58.3324962692961
"3005" 600.8 67.0936243039636 61.7702131297665
"3006" 601 67.7480530565682 65.333132395871
"3007" 601.2 68.3887228263102 68.652228479421
"3008" 601.4 68.3525438275483 71.7298972034211
"3009" 601.6 67.0955181313182 75.1310064746791
"3010" 601.8 66.6193127775723 78.5685430553555
"3011" 602 65.5993597082244 83.5352634242023
"3012" 602.2 64.3366749649769 88.123935721421
"3013" 602.4 62.5765118585454 92.9453229816029
"3014" 602.6 60.7761471775093 96.0934975854358
"3015" 602.8 59.1288177265303 99.3702593631029
"3016" 603 56.1410830787747 101.507211357247
"3017" 603.2 52.4523982050066 103.719845496378
"3018" 603.4 49.4131120590151 106.263620449285
"3019" 603.6 46.3905327434379 109.554811032153
"3020" 603.8 43.7093358176391 112.684068515943
"3021" 604 43.3170535488807 117.48087408339
"3022" 604.2 44.5642314234799 120.313299990362
"3023" 604.4 46.8846032859552 122.165106276558
"3024" 604.6 49.4084601516401 121.73114203975
"3025" 604.8 52.1841670156564 121.390982971068
"3026" 605 56.4963148666182 121.677328865621
"3027" 605.2 60.9555156140182 122.152960104221
"3028" 605.4 65.5722507709525 122.459618240182
"3029" 605.6 70.4086269263406 123.26855067657
"3030" 605.8 75.4325870453534 124.311288818139
"3031" 606 80.0317276112039 124.519791743921
"3032" 606.2 84.1916046188472 123.495263114856
"3033" 606.4 88.3980645452088 122.13855537728
"3034" 606.6 92.7921668833476 119.931620601362
"3035" 606.8 97.0246744296818 118.026285255739
"3036" 607 101.049445041949 115.806359481378
"3037" 607.2 104.903294910065 113.532877903421
"3038" 607.4 105.81514331636 113.225413951171
"3039" 607.6 101.180722735732 114.612109279214
"3040" 607.8 94.4550420676182 115.188779252621
"3041" 608 88.3106677020251 115.309661266007
"3042" 608.2 82.6950854523182 116.229258103131
"3043" 608.4 77.0551004880682 116.896427518984
"3044" 608.6 71.2265258167673 116.657473579472
"3045" 608.8 66.6915132333494 117.486837823843
"3046" 609 61.7649511363182 117.731351182421
"3047" 609.2 57.2807215397747 118.411736180204
"3048" 609.4 52.3439398587182 119.737894256021
"3049" 609.6 47.4398182233182 120.09530094655
"3050" 609.8 43.0379935271805 119.020210568465
"3051" 610 38.2737880902182 117.919254881621
"3052" 610.2 33.7503000450182 118.124774552621
"3053" 610.4 33.9061771158033 118.870692642123
"3054" 610.6 34.5421167223329 118.404903045362
"3055" 610.8 34.5920563162121 118.373266518467
"3056" 611 36.2421524686988 118.010489840048
"3057" 611.2 38.2537141909051 120.994986537638
"3058" 611.4 39.2068133641711 122.608989256553
"3059" 611.6 39.1966561586364 122.421381250285
"3060" 611.8 39.2869392055467 122.453270480621
"3061" 612 41.6126118717337 123.268390205942
"3062" 612.2 45.4114067417337 124.338167648351
"3063" 612.4 48.9140964356812 126.222410466476
"3064" 612.6 53.385895023061 127.627752482921
"3065" 612.8 57.7321725243254 128.683890171117
"3066" 613 60.539449503599 129.605240119668
"3067" 613.2 60.4422798315818 129.736902872785
"3068" 613.4 60.3986104008182 130.142087444098
"3069" 613.6 60.3986104008182 130.142087444098
"3070" 613.8 60.2550911413775 130.113289327269
"3071" 614 60.1719081263182 130.166711920808
"3072" 614.2 59.8092752587997 130.093522503921
"3073" 614.4 59.6213454596753 129.876934596671
"3074" 614.6 59.4033669921348 129.906923691521
"3075" 614.8 59.3214890123097 129.848054497624
"3076" 615 59.3308002696182 129.539924279021
"3077" 615.2 59.5579048210013 129.133350958041
"3078" 615.4 59.7426515143476 128.205082651156
"3079" 615.6 57.8262006658445 126.550153907211
"3080" 615.8 55.9962097837325 124.846945505921
"3081" 616 53.2872180778463 123.015729201956
"3082" 616.2 50.3399454690784 121.657943252818
"3083" 616.4 46.8983160775074 120.119426278462
"3084" 616.6 44.0679938919325 118.587403526321
"3085" 616.8 40.8247826029196 116.901613380247
"3086" 617 37.3453067219921 115.363832653551
"3087" 617.2 34.118166249096 113.167101822296
"3088" 617.4 31.9391353028321 110.262097583796
"3089" 617.6 30.4950250564182 107.549319482021
"3090" 617.8 30.9947126893182 106.471809206921
"3091" 618 32.0203873042182 104.748379965821
"3092" 618.2 32.8853436746182 101.049025887821
"3093" 618.4 34.3824439353256 97.0010333231524
"3094" 618.6 35.6244939371307 93.0355019660304
"3095" 618.8 37.2057423017682 89.1308423000211
"3096" 619 38.070721863834 85.555172849421
"3097" 619.2 39.0064333454739 81.765890068126
"3098" 619.4 41.2777581874182 78.3126782846211
"3099" 619.6 43.6471504418182 75.0017279719533
"3100" 619.8 44.9848646162936 73.368943510126
"3101" 620 44.8349886656848 73.6155751371711
"3102" 620.2 44.6568070967824 73.701907379921
"3103" 620.4 44.0020677164107 73.965447910421
"3104" 620.6 43.426806466705 73.4349375647041
"3105" 620.8 42.285575219596 71.796539636421
"3106" 621 41.5186622062927 68.8440436794888
"3107" 621.2 40.2755615355078 65.2767579114038
"3108" 621.4 39.8459047364182 61.0901298548211
"3109" 621.6 40.1118203773182 57.0443283314211
"3110" 621.8 39.8552351097831 52.7387169783158
"3111" 622 40.3142151859657 48.1280475228145
"3112" 622.2 39.8956820485078 43.8434860153176
"3113" 622.4 40.1014600276727 39.6328085677665
"3114" 622.6 41.0171998213348 37.4132850905211
"3115" 622.8 41.1670411745404 36.794116303921
"3116" 623 40.4882464144364 36.6140715820392
"3117" 623.2 39.3617193563775 36.4595178941668
"3118" 623.4 36.3605104431932 34.716084074921
"3119" 623.6 32.937429714941 32.3958751575789
"3120" 623.8 29.7347790574348 29.779697310521
"3121" 624 27.2799895090641 26.8416002871096
"3122" 624.2 26.6019792563102 24.819682774421
"3123" 624.4 26.7098008486656 25.3261241913024
"3124" 624.6 26.8440622289002 25.4838227885358
"3125" 624.8 27.2325728575375 26.4162313965789
"3126" 625 27.3298097696543 27.6362442609293
"3127" 625.2 26.0113845098545 28.6196232888029
"3128" 625.4 23.2359619548333 30.0376200491483
"3129" 625.6 21.6333967596753 31.950423105421
"3130" 625.8 19.2659335281932 34.859213845796
"3131" 626 16.3512629404372 37.3424017754211
"3132" 626.2 15.3093661293182 38.957650188163
"3133" 626.4 15.6285874401682 38.532877964921
"3134" 626.6 16.3235049155251 37.8748100528521
"3135" 626.8 17.5591636632521 37.3122240699116
"3136" 627 19.8131779531133 37.7351054715194
"3137" 627.2 23.2990895333182 38.7483421361307
"3138" 627.4 26.7286057519769 39.911164647421
"3139" 627.6 30.0014212438018 41.1639629333555
"3140" 627.8 33.1021393671991 42.867665311421
"3141" 628 35.7492361099452 45.218325675421
"3142" 628.2 38.6676753434055 46.799568858421
"3143" 628.4 41.4597798473182 49.1952763802114
"3144" 628.6 44.3946552388182 52.0948085127759
"3145" 628.8 46.3976387637713 55.8456165003429
"3146" 629 48.8163003466802 59.3409853445417
"3147" 629.2 50.5830146238182 62.504806041792
"3148" 629.4 52.0429584190182 66.4923612068211
"3149" 629.6 54.2637923430182 69.7102120556211
"3150" 629.8 57.6013513621356 71.887415681421
"3151" 630 61.7591953865152 73.9480988472847
"3152" 630.2 65.9854766232419 74.9767904722346
"3153" 630.4 70.4667668427673 75.4555069940312
"3154" 630.6 75.1056280297818 75.5453692600392
"3155" 630.8 79.2077509144015 75.8992901480211
"3156" 631 82.5989667514744 78.0307309859679
"3157" 631.2 86.3455658784689 80.381296687421
"3158" 631.4 90.0659729178182 83.3802061724211
"3159" 631.6 93.0819858146061 86.0519618954211
"3160" 631.8 95.4833847324269 88.3862909122037
"3161" 632 96.5536022817401 90.7513893724836
"3162" 632.2 96.0249780049376 93.0987888236748
"3163" 632.4 95.7038668915483 96.920736877421
"3164" 632.6 95.7641652228182 101.509977149921
"3165" 632.8 95.3963454020721 106.147684646421
"3166" 633 94.9983764156912 110.630902866421
"3167" 633.2 94.2140118323182 114.080772510211
"3168" 633.4 95.1085667533182 116.432410035986
"3169" 633.6 97.2606601716061 116.453303531376
"3170" 633.8 99.5040132758699 115.862438312145
"3171" 634 99.4205052851932 115.465129810234
"3172" 634.2 99.4679902210682 115.512839733859
"3173" 634.4 98.5343633280182 115.711386416021
"3174" 634.6 97.0852386626838 115.965371919884
"3175" 634.8 95.7524766232182 116.022601917821
"3176" 635 94.2223014226417 117.175670895495
"3177" 635.2 92.238241533621 119.505353976365
"3178" 635.4 90.5582111263252 121.510514710125
"3179" 635.6 90.42317303246 121.850070559242
"3180" 635.8 90.7248264030838 120.283832096359
"3181" 636 90.5839904000909 119.506738643376
"3182" 636.2 89.1082485773534 117.779733076801
"3183" 636.4 86.8158928623737 115.494285874671
"3184" 636.6 84.3677806128182 113.744269565021
"3185" 636.8 81.9580972997585 111.806775591973
"3186" 637 79.8495170174394 110.074631318239
"3187" 637.2 77.3825339264898 108.320390725287
"3188" 637.4 73.9498734693333 107.102158500876
"3189" 637.6 70.6690960816061 106.361931807057
"3190" 637.8 68.0556420441764 105.130234638123
"3191" 638 66.3529322645224 102.48567868659
"3192" 638.2 64.7446308624744 99.1065897473117
"3193" 638.4 64.9072875945726 97.2278022505263
"3194" 638.6 65.4963480328182 97.0344785079372
"3195" 638.8 65.3738062628182 97.0947876076753
"3196" 639 65.2120057405774 97.332708281421
"3197" 639.2 65.0609643323476 97.4125366503622
"3198" 639.4 64.4547429878182 97.0837274613565
"3199" 639.6 62.7851989014039 95.7411658133211
"3200" 639.8 60.5477316533252 93.8145680604351
"3201" 640 57.8432540793476 91.7771527304211
"3202" 640.2 55.5180440167626 89.3174411124211
"3203" 640.4 53.7494939606182 86.521721143421
"3204" 640.6 52.4638393218026 82.9031069361711
"3205" 640.8 50.8298487605324 79.5694706854211
"3206" 641 50.6075229778182 75.9928631595178
"3207" 641.2 51.2649488245901 73.4230614102631
"3208" 641.4 51.3672819518182 73.2718584830985
"3209" 641.6 51.4490434278674 73.2125175310276
"3210" 641.8 51.3318323683539 73.470173465171
"3211" 642 51.0604898776396 74.294873573546
"3212" 642.2 50.4801184391674 74.849974748421
"3213" 642.4 49.5197732975525 74.7745286985617
"3214" 642.6 46.3859590013182 74.2691497898404
"3215" 642.8 42.5988438937713 73.3014848066398
"3216" 643 39.0837338291674 71.851065263421
"3217" 643.2 36.2497122594848 69.688215392421
"3218" 643.4 34.0132935360182 66.8916565676211
"3219" 643.6 32.0077246546515 63.5791421127847
"3220" 643.8 31.1971074979657 59.6409995844538
"3221" 644 30.2741476306436 55.475201954421
"3222" 644.2 29.2394074735251 51.4178476832314
"3223" 644.4 28.3093576950078 47.1404062547831
"3224" 644.6 26.8733217470245 43.709783328421
"3225" 644.8 25.9247826128182 41.8241286962211
"3226" 645 25.9019533167244 41.7890802523273
"3227" 645.2 26.1829058539848 42.864939030071
"3228" 645.4 26.0824779436285 44.0606484263004
"3229" 645.6 25.0350091432675 45.5220360518993
"3230" 645.8 22.5759988274182 47.4142637474211
"3231" 646 20.0278841146182 49.5810282788211
"3232" 646.2 17.0869025819293 51.452422362421
"3233" 646.4 14.8441646487286 53.19335419763
"3234" 646.6 14.5827317275213 54.6528684097179
"3235" 646.8 14.5115043237088 54.6349771883586
"3236" 647 14.5634638016182 54.3901885802211
"3237" 647.2 14.6803497976182 54.1318209938211
"3238" 647.4 14.5890217096988 53.9965899267196
"3239" 647.6 14.6219067996182 53.265702380321
"3240" 647.8 13.1132425512467 52.9549063064211
"3241" 648 10.8610998783182 53.4122180167436
"3242" 648.2 9.86985184192755 54.0743855857648
"3243" 648.4 9.92866841022727 54.0198083246483
"3244" 648.6 9.94359433768258 53.9779549350482
"3245" 648.8 10.3776168948636 53.8578837353756
"3246" 649 11.572665186057 53.7630249274807
"3247" 649.2 12.6478211942927 53.9908932194211
"3248" 649.4 13.8229727535213 55.5533932181398
"3249" 649.6 14.68957283324 57.9865993230148
"3250" 649.8 15.2919893045559 61.7809069785194
"3251" 650 14.9329331295994 65.1371241263117
"3252" 650.2 13.6487449373329 68.3319349678769
"3253" 650.4 12.5993363188333 71.6580225132847
"3254" 650.6 11.5190071058037 75.5751392466385
"3255" 650.8 12.2612271304039 78.571045871021
"3256" 651 14.227713013108 80.9518402047254
"3257" 651.2 16.5400229339776 83.9499594632472
"3258" 651.4 18.8298026556182 87.9016389344211
"3259" 651.6 20.5005418609432 92.0037748676398
"3260" 651.8 21.9488324051307 96.0949008184836
"3261" 652 22.6603869745303 100.301325751421
"3262" 652.2 23.3848687723182 104.477226593437
"3263" 652.4 24.6110856577747 106.684775242812
"3264" 652.6 26.1791815452888 106.539164393215
"3265" 652.8 28.3326341304182 106.486489183421
"3266" 653 32.109576401166 107.619613166595
"3267" 653.2 35.7757673757039 109.770609640421
"3268" 653.4 38.1925784915047 112.575831077272
"3269" 653.6 40.5455633736689 115.851437773914
"3270" 653.8 42.0166446621324 119.001798291521
"3271" 654 42.3828390496008 120.912012757421
"3272" 654.2 42.4019509989467 120.555778661021
"3273" 654.4 43.0049605283109 119.838885199943
"3274" 654.6 44.3581004057334 118.585277951031
"3275" 654.8 47.7244847001356 117.579891107421
"3276" 655 51.7091557304414 117.012245087204
"3277" 655.2 55.8371301861913 116.990779233615
"3278" 655.4 59.5848964683853 117.96491618166
"3279" 655.6 62.907342347224 120.159717150117
"3280" 655.8 66.5288452435614 121.718353448597
"3281" 656 67.8430229283182 121.929824461421
"3282" 656.2 67.4943275783107 121.51396482863
"3283" 656.4 67.3998301934848 121.584495490421
"3284" 656.6 67.5170069506689 121.844373851943
"3285" 656.8 67.4128652739211 122.143115884686
"3286" 657 67.2732036978182 123.207872112467
"3287" 657.2 68.4708793026654 125.465659912296
"3288" 657.4 70.7884265563956 127.214202480956
"3289" 657.6 72.9125414344097 127.074432563858
"3290" 657.8 75.8562779040935 125.730023595378
"3291" 658 79.6330507748472 124.341595673073
"3292" 658.2 82.5029176766364 122.964985228557
"3293" 658.4 85.8547374619325 122.098853905121
"3294" 658.6 89.4961536873182 120.7342699047
"3295" 658.8 93.4683718013834 118.588746911334
"3296" 659 97.2836831708182 116.635386079721
"3297" 659.2 101.061373624874 114.640808352046
"3298" 659.4 104.869584311218 112.740159172421
"3299" 659.6 106.179666978326 112.911936807884
"3300" 659.8 105.747872990537 112.61446187364
"3301" 660 105.25029869819 111.591765582221
"3302" 660.2 105.397228631967 109.30022438063
"3303" 660.4 106.687076849021 105.838442684595
"3304" 660.6 108.359883641775 102.120664172321
"3305" 660.8 110.315201224862 99.2171350232472
"3306" 661 111.621255930167 95.6749089150574
"3307" 661.2 113.042926131515 91.788718772512
"3308" 661.4 114.430061834045 87.7984342511483
"3309" 661.6 115.244860165537 83.8692328895773
"3310" 661.8 116.586309604006 79.1876966338742
"3311" 662 117.44031898103 75.1972313931029
"3312" 662.2 118.585713191833 70.6806919566029
"3313" 662.4 120.380355980418 66.756600783821
"3314" 662.6 121.573624486642 62.5842924041122
"3315" 662.8 122.361573612618 58.547557925021
"3316" 663 123.857714361418 54.5663482982211
"3317" 663.2 125.809179194636 52.8747701576483
"3318" 663.4 125.702286698294 53.415344934421
"3319" 663.6 125.661867973115 53.3706642122961
"3320" 663.8 124.963083973591 53.5340345568302
"3321" 664 124.221107689281 53.6320006596151
"3322" 664.2 123.781738464018 52.511151588221
"3323" 664.4 123.750599304146 50.1263894057961
"3324" 664.6 124.097748103204 46.869846333221
"3325" 664.8 123.376301068938 43.5317386193613
"3326" 665 123.055189955548 40.165617573421
"3327" 665.2 123.616488769673 37.8220692477254
"3328" 665.4 123.99357037972 37.7225913931915
"3329" 665.6 124.318439995652 37.731351248021
"3330" 665.8 123.875247260818 37.8311750882211
"3331" 666 123.528886552083 37.6572605430975
"3332" 666.2 123.187059784369 37.3629476638558
"3333" 666.4 122.661900839654 36.9007713238987
"3334" 666.6 121.484241077936 35.4401523275828
"3335" 666.8 119.769196923392 33.5149165860093
"3336" 667 118.445892746618 31.0196659922211
"3337" 667.2 117.112241242258 28.2101853987847
"3338" 667.4 115.858672792509 25.7466184334211
"3339" 667.6 114.317699587891 23.141241734595
"3340" 667.8 114.090075647404 21.5678871917831
"3341" 668 114.236610107615 21.6710588559634
"3342" 668.2 114.642244136106 21.9168862590482
"3343" 668.4 114.354517617881 22.7170382832336
"3344" 668.6 114.232152590818 23.2510224284211
"3345" 668.8 113.571746713418 23.309742334421
"3346" 669 111.9458974004 22.8925680768688
"3347" 669.2 109.180818013682 21.4729658808301
"3348" 669.4 106.665555349758 19.778540714512
"3349" 669.6 103.780739691127 17.7481900609946
"3350" 669.8 101.491136276833 15.6610297301483
"3351" 670 99.0894871090211 13.7098887165515
"3352" 670.2 96.5757259450454 11.3295469671029
"3353" 670.4 93.7282485971776 9.2986222637023
"3354" 670.6 90.5230154256151 8.35038753165543
"3355" 670.8 87.4690918345559 6.87538831499482
"3356" 671 84.5436507456885 5.98410784742105
"3357" 671.2 82.0817201285503 5.14956283417105
"3358" 671.4 79.8092267688182 3.53287799362105
"3359" 671.6 79.5179858287848 2.57231819797105
"3360" 671.8 79.5759674346954 3.12039640831579
"3361" 672 79.2457388631015 3.53923931677105
"3362" 672.2 77.8367755863182 3.99089326042105
"3363" 672.4 75.2640020296252 4.86808624215789
"3364" 672.6 72.1011266326 5.56618819320287
"3365" 672.8 69.8909187082364 6.40588284900287
"3366" 673 66.900359016133 7.05846464608771
"3367" 673.2 63.4099009904031 6.71305946876068
"3368" 673.4 60.6253126753182 5.20590598207105
"3369" 673.6 60.0554934448182 3.90819605947105
"3370" 673.8 60.3910536583348 3.89547341317105
"3371" 674 60.3312124273182 4.15710847821138
"3372" 674.2 60.500869395094 4.70160660545553
"3373" 674.4 60.0012249466753 5.55850503667105
"3374" 674.6 59.3223926804322 7.02423998352631
"3375" 674.8 57.853379543615 8.7022482183898
"3376" 675 55.7818492160682 10.6702825679211
"3377" 675.2 53.7416343850251 13.0656497678521
"3378" 675.4 51.3379141828009 15.2372738776797
"3379" 675.6 47.9326726228357 16.9880808753158
"3380" 675.8 44.4804344778182 17.8656458642544
"3381" 676 41.1434538861319 17.3347040562446
"3382" 676.2 37.6622526508009 17.3628332336624
"3383" 676.4 35.4047681884 17.4051888774574
"3384" 676.6 35.3829757288009 17.2575423677314
"3385" 676.8 35.5623112830086 17.289087845421
"3386" 677 35.5279412341848 17.247890705021
"3387" 677.2 36.0641389468699 17.415478666628
"3388" 677.4 36.6739110199682 18.4183741646211
"3389" 677.6 36.3003628577515 20.7466184375211
"3390" 677.8 34.9644533284682 23.9336413356711
"3391" 678 33.2468553622467 26.667495689421
"3392" 678.2 30.7988373288338 29.3367901862023
"3393" 678.4 28.0017227917424 32.0443283519211
"3394" 678.6 24.732928686392 33.7618856024211
"3395" 678.8 21.7054721087713 35.050053540296
"3396" 679 18.2880657809368 35.8578876708278
"3397" 679.2 17.7540744408182 35.9349956720501
"3398" 679.4 18.6233040626848 36.1473817836711
"3399" 679.6 19.5750021459059 37.2170884923158
"3400" 679.8 20.2187979080848 39.5952189309711
"3401" 680 20.7969133572664 43.4881293428004
"3402" 680.2 21.3077857708182 47.6316221091469
"3403" 680.4 21.0649120004411 51.0688559298637
"3404" 680.6 20.2179675704084 54.6979386449456
"3405" 680.8 19.1732248438658 58.655863529421
"3406" 681 17.5838156482576 62.399405819512
"3407" 681.2 16.1378633774275 66.1867424460617
"3408" 681.4 14.8089243932182 70.1388673694211
"3409" 681.6 13.1962414307593 74.3209336158622
"3410" 681.8 12.5276679503182 78.5045597839049
"3411" 682 13.5720580355454 81.7783093428301
"3412" 682.2 15.0822980584898 85.231636044436
"3413" 682.4 15.2647797776182 89.1406289510211
"3414" 682.6 15.2757599772424 93.4368797704665
"3415" 682.8 16.2799690311123 97.6538927345828
"3416" 683 18.4251708400535 101.50436421773
"3417" 683.2 20.0650371633467 104.067229056221
"3418" 683.4 20.9224794340039 104.492528946821
"3419" 683.6 20.803169735848 104.475113298794
"3420" 683.8 20.7464713049525 104.49220342069
"3421" 684 20.435250074115 104.247334017905
"3422" 684.2 20.0452451228476 103.873021602406
"3423" 684.4 19.5211650585213 103.042658446374
"3424" 684.6 18.7715315487888 102.907597265524
"3425" 684.8 18.0097411336818 102.412128433012
"3426" 685 17.3745720054182 102.334991829221
"3427" 685.2 15.6095934658182 101.976126567634
"3428" 685.4 14.6465187100435 101.17399177228
"3429" 685.6 13.4801281724942 99.8300502617168
"3430" 685.8 12.2062895685853 98.1454471934621
"3431" 686 10.0134583364301 96.7959518604061
"3432" 686.2 9.2529433833515 96.4463639225211
"3433" 686.4 8.85618036359595 96.3926460825877
"3434" 686.6 8.9099006950909 96.5446752802938
"3435" 686.8 8.85994900930031 96.589039313171
"3436" 687 8.93752829414545 96.8083810399665
"3437" 687.2 8.98678882453514 96.803798268572
"3438" 687.4 8.87024997422557 96.6400308717544
"3439" 687.6 8.86366902731818 96.3449931600662
"3440" 687.8 8.92818366505348 96.2506596867887
"3441" 688 9.36788127941818 95.9580100376211
"3442" 688.2 9.92385622596572 94.7117040983063
"3443" 688.4 10.3925818443515 92.4514529843211
"3444" 688.6 10.2081820100369 90.0357405181086
"3445" 688.8 9.33882918041239 87.4791109151602
"3446" 689 8.5758873393338 84.7995764002648
"3447" 689.2 7.32932174918049 82.174320566595
"3448" 689.4 5.56324210961818 80.5792666562211
"3449" 689.6 5.31485936811816 80.593946632721
"3450" 689.8 6.32154000866818 80.924735436521
"3451" 690 7.37497504761818 81.0607698854211
"3452" 690.2 8.7409616603317 80.0276169447184
"3453" 690.4 10.1834770096155 77.5363852570562
"3454" 690.6 11.666337382452 74.8649927614915
"3455" 690.8 11.7127651798182 72.1576009119856
"3456" 691 10.375698311596 69.227776764421
"3457" 691.2 9.00774844174242 67.7371342444665
"3458" 691.4 9.29409699444317 68.1905592383117
"3459" 691.6 10.5002143656682 68.8000535126211
"3460" 691.8 12.1180540632446 69.2692946438034
"3461" 692 14.9894960679211 68.7529048822152
"3462" 692.2 18.0313251954432 68.2859790855617
"3463" 692.4 21.2662364519275 68.1070668719679
"3464" 692.6 23.7741675147734 67.4237290293017
"3465" 692.8 25.7282016195454 66.0831902254665
"3466" 693 26.7547674473182 63.9145573334211
"3467" 693.2 28.0895687436543 61.061347474667
"3468" 693.4 29.4021409938182 58.1365185830211
"3469" 693.6 30.1737866792758 54.9095114098956
"3470" 693.8 32.0729860024182 52.5698714942211
"3471" 694 34.3272918252727 51.8569584536483
"3472" 694.2 35.8882511718545 52.2629265310392
"3473" 694.4 38.9844360933182 51.5653822635178
"3474" 694.6 42.1460137593182 50.3587829047436
"3475" 694.8 45.4807837935848 49.2644301189711
"3476" 695 48.1015437813182 47.9455841871952
"3477" 695.2 49.2985726379348 45.333132412271
"3478" 695.4 50.4900034115067 41.9836350638309
"3479" 695.6 51.6653964991802 38.3091348748176
"3480" 695.8 52.4978910192392 34.7462166582632
"3481" 696 53.1843399168006 30.8423730830526
"3482" 696.2 52.7479934948909 27.6272568774029
"3483" 696.4 52.0503966187636 26.2601507022574
"3484" 696.6 52.1263725161636 26.1629959486938
"3485" 696.8 52.1173220957837 26.1875239345073
"3486" 697 52.7517727419314 26.8700521067041
"3487" 697.2 53.3465503619074 27.818592259421
"3488" 697.4 54.7582850427626 28.778849134921
"3489" 697.6 57.7369186448527 28.675020642128
"3490" 697.8 60.9552080192919 27.8759876562632
"3491" 698 64.2669160334561 26.5823646817486
"3492" 698.2 66.4348489678871 26.21384665099
"3493" 698.4 67.0269855117997 26.9623379687544
"3494" 698.6 66.5894206212182 27.3305878977711
"3495" 698.8 66.5473625351574 27.164284735421
"3496" 699 66.5948474710324 27.096127701671
"3497" 699.2 66.4523926634074 26.878025193671
"3498" 699.4 66.4523926634074 26.905288007171
"3499" 699.6 66.3772615114974 26.8268431192701
"3500" 699.8 66.4704394988748 26.6828131611569
"3501" 700 66.0714031389454 25.9756260668211
"3502" 700.2 66.7189532987526 25.0082878120768
"3503" 700.4 68.3355785343436 23.6118015118956
"3504" 700.6 70.0209986537848 22.2733359935211
"3505" 700.8 71.5341852770015 21.064684595021
"3506" 701 72.9844952954734 19.5278766643693
"3507" 701.2 74.8321616255809 18.6564385970821
"3508" 701.4 77.0148590169877 17.4014250129126
"3509" 701.6 79.3442018795596 15.5860498710762
"3510" 701.8 81.3425585163454 13.9839536269665
"3511" 702 84.3067285524074 12.796782020921
"3512" 702.2 87.0269370218182 12.3878398184211
"3513" 702.4 89.8534979505131 11.4950981966922
"3514" 702.6 91.4905209940682 9.50735317956168
"3515" 702.8 91.9843643271682 7.92219096712105
"3516" 703 91.6614667632182 8.29114770982105
"3517" 703.2 91.7965350252626 8.31053459942105
"3518" 703.4 91.8514065067182 8.40565152652105
"3519" 703.6 91.8657298316379 8.40836291015876
"3520" 703.8 91.8266841908975 8.31659300242105
"3521" 704 91.649877219547 8.35756423626851
"3522" 704.2 91.1204659765595 8.22885061414519
"3523" 704.4 89.9140211230182 7.81943113162105
"3524" 704.6 88.1403768975078 6.40600249771416
"3525" 704.8 85.5510118018346 5.38621299397843
"3526" 705 82.3313774611952 4.77302315591286
"3527" 705.2 79.0747930939515 3.98453193727105
"3528" 705.4 75.7142546716656 2.81350938248885
"3529" 705.6 73.6654066040682 3.13211463517105
"3530" 705.8 72.4305506314961 4.71543718530241
"3531" 706 70.0997646265131 7.00551351930241
"3532" 706.2 67.2935543846217 8.37339053054605
"3533" 706.4 63.7644986178909 8.49471005062105
"3534" 706.6 59.9524752788521 7.86590943009902
"3535" 706.8 56.4400886719906 6.53761608012795
"3536" 707 53.857459709555 4.33239587163158
"3537" 707.2 52.3101727932071 3.82125797642105
"3538" 707.4 52.4026485067091 4.08804801398469
"3539" 707.6 52.5654167671767 4.13492321853426
"3540" 707.8 52.4798198290682 4.67351216767106
"3541" 708 51.9380686173445 5.88589794615789
"3542" 708.2 49.2485770043009 8.14330178557622
"3543" 708.4 46.0966490225091 9.74384259643923
"3544" 708.6 42.6021414587626 10.6632144310877
"3545" 708.8 38.7622485156076 11.1624480958421
"3546" 709 35.6832253051866 10.0575867066316
"3547" 709.2 35.0096458881285 9.6239545877314
"3548" 709.4 35.1567256653094 9.78974152136842
"3549" 709.6 35.447744453596 10.331011999921
"3550" 709.8 35.6050682815454 11.2358620261665
"3551" 710 34.6219490813182 12.9480466635662
"3552" 710.2 32.5199863871212 15.2099540886029
"3553" 710.4 30.1017124027137 17.7826216301076
"3554" 710.6 26.9942894762182 19.492948444421
"3555" 710.8 23.3871261207129 20.1419579317895
"3556" 711 21.2854399186417 20.1561379710093
"3557" 711.2 20.9059901595682 20.6233066349211
"3558" 711.4 21.1449802763896 20.798417783171
"3559" 711.6 21.0644254744588 22.1147004974679
"3560" 711.8 19.8863012388182 24.4230528102759
"3561" 712 17.9838402595682 26.9214753026867
"3562" 712.2 15.5336175684182 29.149926318671
"3563" 712.4 13.1842090488182 30.4662308781711
"3564" 712.6 11.8340565235937 30.4046648542782
"3565" 712.8 11.722454529074 30.1137407447699
"3566" 713 11.8431287649246 30.1237501498253
"3567" 713.2 11.6683437881932 30.1120764451085
"3568" 713.4 11.4863182006723 30.0007532899835
"3569" 713.6 11.1692243511071 29.8857193630211
"3570" 713.8 11.0510396218182 30.135931406921
"3571" 714 11.0662348012982 30.4565420936811
"3572" 714.2 11.5524805446582 30.7924199560011
"3573" 714.4 11.2207730096267 32.1783221799742
"3574" 714.6 9.72146141731817 34.8512621918585
"3575" 714.8 7.9188257384408 37.5354705049871
"3576" 715 6.27332453531819 39.5017564139211
"3577" 715.2 5.67428380581816 39.8100359204211
"3578" 715.4 6.20959679813732 39.5601639799955
"3579" 715.6 6.24878950313893 39.551889918572
"3580" 715.8 6.40103330872557 39.7061886792544
"3581" 716 6.44690023937817 40.738984833341
"3582" 716.2 5.63395813719818 43.7924199453411
"3583" 716.4 4.12502254633602 47.529606419921
"3584" 716.6 2.56706441215149 50.5557787184211
"3585" 716.8 1.63121546761505 52.4641756634211
"3586" 717 1.89172310192927 53.969688808921
"3587" 717.2 2.38288041845454 56.8985962010756
"3588" 717.4 1.95844028781817 60.7072192419856
"3589" 717.6 1.07166579665944 64.520397633421
"3590" 717.8 0.889263344568172 67.839493716971
"3591" 718 1.82063454295851 70.309361131579
"3592" 718.2 2.72236105778042 74.1838933468927
"3593" 718.4 3.32889923034277 78.5122297028801
"3594" 718.6 4.30365635272294 82.5259713494211
"3595" 718.8 4.42494496332637 86.5838102243555
"3596" 719 5.40186402481817 88.2989453951791
"3597" 719.2 7.06230500831817 90.1888739826469
"3598" 719.4 8.4096900637713 93.0772481492023
"3599" 719.6 8.25162001761818 94.630940162021
"3600" 719.8 7.95674852770907 94.5183047059665
"3601" 720 7.89511772981819 94.8452678189211
"3602" 720.2 8.05270509942531 95.157741604421
"3603" 720.4 8.73824392155348 95.560269027274
"3604" 720.6 9.05667231506817 95.4865992922648
"3605" 720.8 10.2515917461913 96.4256658860031
"3606" 721 11.5536494046182 98.6767416854211
"3607" 721.2 12.1853276675083 101.286882859168
"3608" 721.4 13.68751665846 103.267411351511
"3609" 721.6 15.7827738201858 105.674772835774
"3610" 721.8 17.5435253996364 108.310809899376
"3611" 722 17.5623073200462 108.885763939105
"3612" 722.2 17.2919169082467 109.131880866992
"3613" 722.4 17.1142141790339 108.937757416245
"3614" 722.6 16.8880340470682 108.761885540921
"3615" 722.8 16.7571460827973 108.459722691296
"3616" 723 16.2670771933182 108.115966574921
"3617" 723.2 16.3486317405273 107.967298449276
"3618" 723.4 16.4503103632772 107.632489971831
"3619" 723.6 16.8626287886092 107.579818776481
"3620" 723.8 17.6008972283182 106.982767098647
"3621" 724 17.3401555732626 104.984471270421
"3622" 724.2 16.8106830203035 102.31823938545
"3623" 724.4 16.1652380885943 99.8436902651076
"3624" 724.6 15.0512857349242 97.5254756496029
"3625" 724.8 13.9426595974898 94.8134977205255
"3626" 725 13.0286475394358 92.3216071529652
"3627" 725.2 13.1886665656148 89.1894958558448
"3628" 725.4 14.0106977145644 86.5589688449882
"3629" 725.6 14.7634982447727 85.618235317012
"3630" 725.8 14.8773619908761 85.830698481508
"3631" 726 14.8790559908182 85.758362365421
"3632" 726.2 14.373375474225 85.7414430704719
"3633" 726.4 13.7965322778636 84.3344046449211
"3634" 726.6 12.799602554627 81.8647144808034
"3635" 726.8 10.9323272821307 79.5514848015148
"3636" 727 8.72571670139393 77.9788645159665
"3637" 727.2 8.14067258431816 78.5538087373243
"3638" 727.4 8.36850601361819 78.4829660120211
"3639" 727.6 8.53799070781818 78.1658785196211
"3640" 727.8 8.72640395510174 77.1537050951524
"3641" 728 8.34439827694317 74.474353762421
"3642" 728.2 8.22987578453876 71.5649839099946
"3643" 728.4 7.86005193101818 68.5201552940211
"3644" 728.6 6.64443757261816 65.708450461721
"3645" 728.8 5.7030487188963 65.3995287062492
"3646" 729 5.7030487188963 65.3995287062492
"3647" 729.2 6.00673823706407 65.5038452810604
"3648" 729.4 7.4362488783338 65.7513893929836
"3649" 729.6 8.71661890331818 65.2319668373888
"3650" 729.8 10.0621469889928 62.7513439574211
"3651" 730 10.0768325503182 59.5129321215662
"3652" 730.2 9.01350419154544 57.0848094787392
"3653" 730.4 8.79513989901818 56.5686970928211
"3654" 730.6 9.05034099028484 56.891656575821
"3655" 730.8 10.0750415552182 57.9838468274211
"3656" 731 11.0688464727713 59.0541088641242
"3657" 731.2 11.2906559136182 59.4635884586211
"3658" 731.4 11.082177284687 59.6347425452899
"3659" 731.6 10.9501341330838 59.9725248939054
"3660" 731.8 11.470024350127 61.5458999487446
"3661" 732 12.8117508948975 64.169010259421
"3662" 732.2 12.9866160555801 67.095218908421
"3663" 732.4 13.2119934249165 70.4218780639129
"3664" 732.6 12.4302943746182 74.0026371842211
"3665" 732.8 10.8254861764119 77.559595490171
"3666" 733 9.5975876715573 80.7084504494211
"3667" 733.2 9.91140116081817 82.8308191731029
"3668" 733.4 11.7244623487727 85.1324615491938
"3669" 733.6 14.0570425189486 88.723717618421
"3670" 733.8 15.4927074698182 92.6051034050211
"3671" 734 16.1944872791356 96.8419776384211
"3672" 734.2 16.4033714983555 101.415981479496
"3673" 734.4 17.643066013877 103.440825823686
"3674" 734.6 20.1317205096949 104.503284686942
"3675" 734.8 23.020078383863 106.263879390526
"3676" 735 26.7384573103252 109.232265069618
"3677" 735.2 28.5670453427088 112.143326377843
"3678" 735.4 29.5574074661167 115.532422165197
"3679" 735.6 29.0122166165369 117.564366449734
"3680" 735.8 28.8996197610151 117.355454814466
"3681" 736 29.2478898023756 117.493583694192
"3682" 736.2 29.8103825239652 117.214961420833
"3683" 736.4 30.631113751761 117.104306471921
"3684" 736.6 32.4839503883544 116.923739721638
"3685" 736.8 35.2180787506711 117.304768335892
"3686" 737 37.6907574496069 119.39783865552
"3687" 737.2 39.3357808538753 122.055233403521
"3688" 737.4 39.3357808538753 122.987621625221
"3689" 737.6 39.4014977749141 123.00166384149
"3690" 737.8 39.5367973182291 122.897094145873
"3691" 738 40.2589567983393 122.682431707337
"3692" 738.2 42.4128046985753 122.971263937121
"3693" 738.4 45.4587542525579 123.613396560846
"3694" 738.6 48.3009367470753 124.999617261521
"3695" 738.8 51.6767430695787 126.466971001083
"3696" 739 55.1427276467236 128.124377788299
"3697" 739.2 55.4969396008182 128.817402526557
"3698" 739.4 55.2136396444114 129.40168368676
"3699" 739.6 54.9925094623428 129.500841849782
"3700" 739.8 54.9135532457824 129.386203953671
"3701" 740 54.8050162494967 129.495255207671
"3702" 740.2 54.7778820004253 129.454360987421
"3703" 740.4 54.7778820004253 129.454360987421
"3704" 740.6 54.9542546193896 129.345309733421
"3705" 740.8 55.3743978308182 129.366416427744
"3706" 741 55.5285962247348 129.134022928796
"3707" 741.2 56.0720349353043 128.757644642421
"3708" 741.4 57.0052846227299 128.384696481274
"3709" 741.6 59.5214599630935 128.517942610682
"3710" 741.8 61.8299989936812 128.899394674257
"3711" 742 62.3980836146515 129.603893388739
"3712" 742.2 62.2635429630057 129.855635523624
"3713" 742.4 62.2510681069707 130.34617844598
"3714" 742.6 62.151865428633 130.538815124421
"3715" 742.8 61.9772367319946 130.528836578303
"3716" 743 61.9149035653971 130.587920075053
"3717" 743.2 61.9126820479293 130.453997482421
"3718" 743.4 62.2037774402664 130.458384601835
"3719" 743.6 62.4756934023182 130.277522066002
"3720" 743.8 62.7705144842593 130.158383053686
"3721" 744 62.9179656355928 129.79994594728
"3722" 744.2 63.7540423390821 129.436185778421
"3723" 744.4 65.7536857498182 128.977453742815
"3724" 744.6 67.8242964747337 129.213987448675
"3725" 744.8 68.0952379975559 129.788665651323
"3726" 745 68.5721464598182 130.560703548163
"3727" 745.2 68.3714007602364 130.715390033676
"3728" 745.4 68.0540670877626 130.828608734588
"3729" 745.6 67.9111145344786 130.830875872817
"3730" 745.8 67.8541958544064 130.843160781009
"3731" 746 67.5264566891515 130.940451605656
"3732" 746.2 67.3024251968182 130.928650055921
"3733" 746.4 67.2111825570835 131.02002541985
"3734" 746.6 66.948916330867 130.913253983006
"3735" 746.8 66.5655850455633 131.060194159068
"3736" 747 66.5590302622582 131.036694682961
"3737" 747.2 66.5367026515937 131.035604170421
"3738" 747.4 66.2303972629162 130.903032057715
"3739" 747.6 64.4078269958753 127.731351174221
"3740" 747.8 63.6420027191417 127.430498008774
"3741" 748 63.2633646683737 127.285452713421
"3742" 748.2 62.8432244494182 127.173512067221
"3743" 748.4 62.6236927935506 126.628243982351
"3744" 748.6 61.9856919193047 125.891037579691
"3745" 748.8 61.8613820830182 124.830587817821
"3746" 749 62.0367110770182 124.249260748421
"3747" 749.2 62.7549401024394 123.352447638603
"3748" 749.4 63.3753098312095 123.008483604247
"3749" 749.6 63.991925810108 123.22974701816
"3750" 749.8 64.168101804079 123.213152262117
"3751" 750 64.1055932062182 123.339102205421
"3752" 750.2 65.0699026732182 123.485901970421
"3753" 750.4 66.7345686043107 123.467935432018
"3754" 750.6 67.4894427904182 123.333230214821
"3755" 750.8 67.1711465222062 123.217280310884
"3756" 751 67.1913835006182 122.076624226421
"3757" 751.2 67.1503015108476 120.088782702715
"3758" 751.4 67.4394009733807 117.731351182421
"3759" 751.6 67.1485557411463 115.131160344859
"3760" 751.8 67.0407401311465 112.422019980212
"3761" 752 66.8330258795483 109.964478536421
"3762" 752.2 65.7774282177557 107.300769129905
"3763" 752.4 64.6707457197137 104.765645371018
"3764" 752.6 63.3867443308182 102.205808036021
"3765" 752.8 62.1329593893494 99.4584504340461
"3766" 753 60.3087464361515 97.386683144512
"3767" 753.2 58.2320719072182 95.408559488621
"3768" 753.4 55.752082539848 93.2525999207345
"3769" 753.6 53.637231067445 90.6435079780181
"3770" 753.8 52.4946662358182 87.7941436226307
"3771" 754 52.4703587699657 84.7880399843063
"3772" 754.2 53.5975421658182 83.0043987740211
"3773" 754.4 55.6613650504152 81.5344730077046
"3774" 754.6 57.9632341164182 80.502930778421
"3775" 754.8 60.6657916370477 80.139059885503
"3776" 755 63.2554952251402 80.2879562073024
"3777" 755.2 66.2903408981198 80.902319345421
"3778" 755.4 68.3251776618182 82.1353441652211
"3779" 755.6 70.516353945042 84.1948353161076
"3780" 755.8 72.2116370288182 86.7921885892392
"3781" 756 74.1048069312444 89.4245060047817
"3782" 756.2 75.2448286250182 91.5481450970211
"3783" 756.4 76.9245169144119 94.4548721938742
"3784" 756.6 79.0432402622444 97.4397731737817
"3785" 756.8 79.851435600707 100.113515258421
"3786" 757 79.8770623914967 103.466084018546
"3787" 757.2 78.7514085050182 106.322073446621
"3788" 757.4 77.5746415511711 108.217431118377
"3789" 757.6 76.3961556856182 110.620370565821
"3790" 757.8 76.2395655576436 112.569591826421
"3791" 758 76.7818794724182 114.037869095021
"3792" 758.2 77.4684987533329 114.324301342377
"3793" 758.4 78.0875149003182 114.474764137566
"3794" 758.6 80.2006177554242 115.562718290376
"3795" 758.8 83.2281421518182 117.478855586621
"3796" 759 85.6916030675151 119.11927623333
"3797" 759.2 85.7852413852062 118.819422276436
"3798" 759.4 84.8545012055369 117.522620266562
"3799" 759.6 83.8648415736914 116.199257860379
"3800" 759.8 83.4663716606148 113.351741922201
"3801" 760 82.4559281126706 109.922566305831
"3802" 760.2 82.3982515802182 106.709624826221
"3803" 760.4 82.7747376028182 103.609213789421
"3804" 760.6 83.7001136356667 101.105165676739
"3805" 760.8 84.5021995082182 98.3126782682211
"3806" 761 86.2615082047286 96.0268963751076
"3807" 761.2 88.2176040706241 94.5229656483017
"3808" 761.4 90.9811371365 92.7776153712847
"3809" 761.6 93.7460554481307 91.4789657077648
"3810" 761.8 96.5239241968182 90.5440347044211
"3811" 762 98.8967946156153 89.1828392022906
"3812" 762.2 101.217273987818 88.1081057006791
"3813" 762.4 104.272259764993 87.790723556421
"3814" 762.6 105.013929239612 87.6574386904211
"3815" 762.8 104.591840920723 87.839190780421
"3816" 763 103.229372717348 87.3589246516938
"3817" 763.2 101.865979482756 86.8391756352336
"3818" 763.4 100.339728596087 84.9866776306002
"3819" 763.6 97.8032242339211 83.0434302409505
"3820" 763.8 95.2878984032958 80.6173031326449
"3821" 764 93.2030422298182 77.8335427935662
"3822" 764.2 91.2730093523182 75.1125381171469
"3823" 764.4 89.7912908272182 72.4465596752211
"3824" 764.6 89.5989079747854 69.5208644243063
"3825" 764.8 89.8728138566317 66.702757615777
"3826" 765 89.8760331743182 63.8750732586969
"3827" 765.2 89.1555720782837 60.5255075862659
"3828" 765.4 88.4885072514622 56.9472911986244
"3829" 765.6 87.4619603053182 55.3575516768081
"3830" 765.8 85.2716318060251 55.0503825578521
"3831" 766 81.9706100569216 55.2675449688348
"3832" 766.2 78.5470465378182 55.5914842055501
"3833" 766.4 74.7836079817854 56.5187370416506
"3834" 766.6 71.1087610988182 57.4629444354856
"3835" 766.8 67.5347600659166 57.8952856577161
"3836" 767 63.7374023188182 57.9765068391711
"3837" 767.2 59.9225356243682 56.872572606371
"3838" 767.4 56.8748075706148 55.1812153817261
"3839" 767.6 53.6988433623515 52.9667201922711
"3840" 767.8 52.0958310687713 52.1123149766867
"3841" 768 52.0898954517869 52.1361699384992
"3842" 768.2 52.1684717147229 52.1006714834211
"3843" 768.4 52.1944388993182 52.0701840360662
"3844" 768.6 52.2709788778817 51.949211408421
"3845" 768.8 52.2950982103896 51.5849499280461
"3846" 769 50.3812291758848 49.467992459771
"3847" 769.2 47.7576998826148 47.1012567908617
"3848" 769.4 44.4492968149493 44.3300247503063
"3849" 769.6 42.2961274275682 41.974353789071
"3850" 769.8 39.1682487483182 40.0965322359856
"3851" 770 35.5750628973264 38.9051717951751
"3852" 770.2 31.9720390058727 37.793807875312
"3853" 770.4 29.1049732073775 37.533395497116
"3854" 770.6 28.4762523866145 37.8614049657544
"3855" 770.8 28.6705409188545 37.7799286248029
"3856" 771 28.6705409188545 37.6688946207301
"3857" 771.2 28.7018686427825 37.605942305921
"3858" 771.4 28.970871974094 37.1904194243004
"3859" 771.6 28.9482651303182 36.3289872994049
"3860" 771.8 27.4325094296427 34.2038301581053
"3861" 772 26.0208668637673 31.3747721356244
"3862" 772.2 25.7877438588871 30.9124515431624
"3863" 772.4 25.7978367565067 31.0338165269456
"3864" 772.6 25.9494382525994 31.1736222457648
"3865" 772.8 26.0834136073896 31.362758014421
"3866" 773 26.1665669513182 31.9273620875501
"3867" 773.2 26.0626106831015 32.4832596492711
"3868" 773.4 25.8093576917682 33.513793999571
"3869" 773.6 24.3468216668182 34.719113276421
"3870" 773.8 21.7198584346826 36.0390236520482
"3871" 774 19.1655145654411 37.872760333126
"3872" 774.2 18.4011321202879 38.4114345229665
"3873" 774.4 18.4943033202244 38.4732405603898
"3874" 774.6 19.0285088488182 38.0573960142177
"3875" 774.8 20.3548677356317 37.2358149565397
"3876" 775 21.7327357054283 37.093493828438
"3877" 775.2 23.4446078851932 38.1154161332023
"3878" 775.4 26.0905307874739 39.9938966096997
"3879" 775.6 28.4115321777182 42.438730379021
"3880" 775.8 30.4058994844682 45.371300351171
"3881" 776 31.9880041348346 48.3783290893719
"3882" 776.2 33.7678329444182 50.9668180604211
"3883" 776.4 34.4871531343182 54.1263278413243
"3884" 776.6 34.7235297590813 57.5264496648947
"3885" 776.8 34.2365655995639 60.7382085198787
"3886" 777 33.1033657739368 63.8498659115566
"3887" 777.2 31.5520768546706 67.2996155211096
"3888" 777.4 29.7687379812727 70.4262390306029
"3889" 777.6 27.5527743071061 72.8204097434211
"3890" 777.8 26.2220997693102 75.0680772564211
"3891" 778 25.9043275635182 75.778425008171
"3892" 778.2 25.7560520218182 75.7835551074856
"3893" 778.4 25.7017251704515 75.663921191471
"3894" 778.6 25.3245442809002 75.1459426326834
"3895" 778.8 23.6338170912182 75.1418033606211
"3896" 779 20.1806023749657 75.6840480007817
"3897" 779.2 16.9985278401619 76.0149867128117
"3898" 779.4 13.9779799314903 75.8592450973719
"3899" 779.6 11.7565300976753 75.667859153421
"3900" 779.8 11.7746195970563 75.128661286421
"3901" 780 12.5319257575809 75.4037538565397
"3902" 780.2 13.5064925377892 75.9900081477254
"3903" 780.4 14.4578953385642 76.364575498421
"3904" 780.6 15.8771142313111 76.8755292612943
"3905" 780.8 18.2687498748182 78.8000535044211
"3906" 781 20.8550526835716 81.2417558970649
"3907" 781.2 22.6753519240182 84.0554850914211
"3908" 781.4 23.4446078851932 87.340129833296
"3909" 781.6 25.0353532370057 89.296236701921
"3910" 781.8 27.3858575628182 91.0137939524211
"3911" 782 29.7676416479769 92.225474552421
"3912" 782.2 31.9337105761985 93.8844530189844
"3913" 782.4 32.4430032335057 94.3415611252648
"3914" 782.6 32.5814400850182 94.5604762748211
"3915" 782.8 32.5545208859394 94.5934839795574
"3916" 783 32.5680941466689 94.5457524774957
"3917" 783.2 32.5082950203338 94.4429447129679
"3918" 783.4 32.6744922958963 94.4190897511554
"3919" 783.6 32.6259598982005 94.1233583863328
"3920" 783.8 32.5973292750994 93.7928970035773
"3921" 784 33.2799252283025 93.3038702864211
"3922" 784.2 34.72821577249 92.5643664702336
"3923" 784.4 37.4699312177273 91.4475205308301
"3924" 784.6 40.3136313547869 90.1192328844523
"3925" 784.8 42.7019077886818 88.1338494717847
"3926" 785 45.0351791255007 86.082253910421
"3927" 785.2 47.9856861078636 84.2071781819211
"3928" 785.4 50.2649630298636 81.4139790169665
"3929" 785.6 52.1785805526123 79.1143777071269
"3930" 785.8 53.9231531546753 76.909831768421
"3931" 786 56.2000001439227 75.3991192472121
"3932" 786.2 57.9817250977526 75.4775657083719
"3933" 786.4 58.9884790033917 76.8355272375093
"3934" 786.6 61.3965831489242 78.9966762199665
"3935" 786.8 63.6673634878817 81.4536340184211
"3936" 787 66.1335652368182 84.1204328662392
"3937" 787.2 68.4296015479505 86.3831248947005
"3938" 787.4 69.2348764585559 89.017798459126
"3939" 787.6 69.6505140358182 91.2600387195178
"3940" 787.8 71.3674603910404 95.0547487534211
"3941" 788 72.4371904742244 98.9276775337179
"3942" 788.2 73.7250278883182 102.784293819647
"3943" 788.4 75.0855079304704 106.059706098508
"3944" 788.6 76.361532636803 110.155593612876
"3945" 788.8 77.1371930890724 114.115100700201
"3946" 789 77.7601798389394 117.46533221433
"3947" 789.2 79.5345446782182 120.473570792621
"3948" 789.4 81.4830707584119 120.647620263999
"3949" 789.6 81.8818045581858 120.700592311553
"3950" 789.8 81.7776932014545 120.813701399648
"3951" 790 81.3651715169414 120.884127505257
"3952" 790.2 80.3846324623623 120.930722531392
"3953" 790.4 79.2163845391061 121.299475167467
"3954" 790.6 78.4855841813026 122.878059193468
"3955" 790.8 77.6155564917759 124.994011105506
"3956" 791 76.8018474967348 124.251707411171
"3957" 791.2 75.1668759791564 123.0243462387
"3958" 791.4 72.250742270127 121.722145970348
"3959" 791.6 69.1726011328182 120.666914718406
"3960" 791.8 66.3868182281515 120.487924547421
"3961" 792 63.3202548330935 120.17631190616
"3962" 792.2 59.9056818161421 119.252692972379
"3963" 792.4 55.8768190878182 118.154134505621
"3964" 792.6 52.0780242178182 117.941932914283
"3965" 792.8 48.585400874654 116.962295697123
"3966" 793 46.4009363287626 114.508280786421
"3967" 793.2 44.3110287606425 111.273748546908
"3968" 793.4 42.0994996649309 108.538791250168
"3969" 793.6 39.2453829172428 106.495337388435
"3970" 793.8 35.505072867057 104.811219029406
"3971" 794 31.7143435484942 103.232910166463
"3972" 794.2 28.3789710788325 101.875298850821
"3973" 794.4 24.8711623671844 100.754682020984
"3974" 794.6 22.3803866752888 98.3835739194358
"3975" 794.8 19.7611335737468 95.6757350609211
"3976" 795 18.685562089721 94.2580687589211
"3977" 795.2 19.0852072797137 94.5115722337046
"3978" 795.4 19.7515052918182 94.8921490341952
"3979" 795.6 19.7339993246753 95.509128978421
"3980" 795.8 19.6759091013111 95.8842379867028
"3981" 796 18.9672379638182 96.3757737559533
"3982" 796.2 17.4466226268331 97.2459917369882
"3983" 796.4 17.6235577302309 97.9809574024211
"3984" 796.6 18.8270576057121 98.6300326692847
"3985" 796.8 20.6306092939921 100.765978920638
"3986" 797 22.4799853307039 103.958177802221
"3987" 797.2 24.8216710255682 106.539164393215
"3988" 797.4 27.1735719671417 109.115500268965
"3989" 797.6 29.1010710041212 112.324226504921
"3990" 797.8 30.9364645013115 115.095218869061
"3991" 798 33.7447098452095 115.751043627899
"3992" 798.2 37.3495538218467 116.215538751821
"3993" 798.4 41.3090163363485 116.70197343633
"3994" 798.6 44.6511049719776 117.139471550204
"3995" 798.8 47.7621711571793 118.234955931796
"3996" 799 50.7037543089652 120.027040448612
"3997" 799.2 53.6246764148896 122.611394798921
"3998" 799.4 56.4643660277115 124.942547105261
"3999" 799.6 59.2789750816858 125.016937166568
"4000" 799.8 61.399246257042 122.92674823866
"4001" 800 63.6331644343256 120.25499251566
"4002" 800.2 66.529961223253 118.455988862986
"4003" 800.4 69.6321327703182 118.039157141292
"4004" 800.6 73.5412152333182 117.922190876921
"4005" 800.8 77.4013752512182 118.077798627821
"4006" 801 81.5498685973107 118.620037520988
"4007" 801.2 84.9064157063256 119.725198736899
"4008" 801.4 88.4273882649376 119.013110324585
"4009" 801.6 91.5854908658182 117.017065468721
"4010" 801.8 95.5769006869731 114.96283167066
"4011" 802 99.1771449888338 113.55076912478
"4012" 802.2 102.748520933804 112.175189791121
"4013" 802.4 104.366597476818 112.603303907631
"4014" 802.6 104.246250484788 113.151198514421
"4015" 802.8 103.595927249325 113.574705781668
"4016" 803 103.119512971108 113.748609731986
"4017" 803.2 103.014436574704 113.821863726521
"4018" 803.4 102.630774737833 113.752632703148
"4019" 803.6 102.409303495412 114.379210461638
"4020" 803.8 101.689059802318 115.472055444308
"4021" 804 98.7861915895495 112.50747058969
"4022" 804.2 94.4576100175303 113.064453198739
"4023" 804.4 89.8964882236182 115.065467450021
"4024" 804.6 86.0139250564849 117.870143687512
"4025" 804.8 82.0942594406212 120.547682431557
"4026" 805 78.1740933247747 123.262936530247
"4027" 805.2 73.9769593507593 123.855060202995
"4028" 805.4 69.8117634442785 124.013915093421
"4029" 805.6 65.9436254933182 123.456542017421
"4030" 805.8 62.6036081576182 122.746031154821
"4031" 806 58.3966863515848 122.438730313421
"4032" 806.2 53.8971654231703 123.069486862379
"4033" 806.4 49.6255669414505 124.135706812553
"4034" 806.6 46.9713585425753 122.529606358421
"4035" 806.8 44.6409469371139 119.650499659506
"4036" 807 40.9844420974559 116.353986430812
"4037" 807.2 40.3017601208182 113.914557292421
"4038" 807.4 38.4243846850646 110.081168646378
"4039" 807.6 35.9416507849525 106.548714755451
"4040" 807.8 32.8444335760182 103.350846203021
"4041" 808 28.4898823219119 100.794328295546
"4042" 808.2 24.3361208361985 98.3570903661394
"4043" 808.4 20.6389838570858 95.9648744773366
"4044" 808.6 16.6982033390122 93.9305080892569
"4045" 808.8 14.5800650010501 93.3425913838558
"4046" 809 14.631115999303 92.8470116238301
"4047" 809.2 15.6738807636182 91.8006406928211
"4048" 809.4 16.5017346852879 88.5560100081029
"4049" 809.6 17.032531883225 84.1241575238617
"4050" 809.8 17.8441786834652 80.4446426364358
"4051" 810 17.9869038038182 76.4299476211146
"4052" 810.2 17.2109316110182 72.1999360700211
"4053" 810.4 15.9953172526182 68.3596542176211
"4054" 810.6 14.0277072438331 64.8260305011822
"4055" 810.8 11.1638163445213 61.3441851981242
"4056" 811 11.0272971538807 59.1495287113742
"4057" 811.2 12.4344813356689 59.5166992989733
"4058" 811.4 14.6231322173182 60.2393541845017
"4059" 811.6 18.3755909805369 60.0679447411554
"4060" 811.8 21.0584898574744 58.4279161165461
"4061" 812 22.6679994178182 55.9731635945501
"4062" 812.2 23.1030227013182 52.4026144716468
"4063" 812.4 24.2549153393182 48.3888247679694
"4064" 812.6 25.4740050626706 44.4927077685686
"4065" 812.8 26.2763682674531 40.4988297384211
"4066" 813 26.4361588453182 36.815320714421
"4067" 813.2 24.8118465560768 34.9332464859038
"4068" 813.4 24.2993367309432 34.9904161357648
"4069" 813.6 24.5035973281197 35.1553182924211
"4070" 813.8 24.5980322953182 35.1654807748727
"4071" 814 24.5805936588182 35.0830834874211
"4072" 814.2 25.4664664706076 35.1278960472631
"4073" 814.4 26.7177936374044 35.0846021056797
"4074" 814.6 28.1335568705642 33.616483930421
"4075" 814.8 29.2466231855809 30.7407962013533
"4076" 815 30.4186659262444 27.6800435350768
"4077" 815.2 31.7675709559733 25.2201641037659
"4078" 815.4 32.900893686586 21.909377433296
"4079" 815.6 34.5085979440682 19.7530592780304
"4080" 815.8 34.7156634021461 20.3655647524374
"4081" 816 34.0948006457289 21.534513747671
"4082" 816.2 33.4572648024147 22.646310414
"4083" 816.4 32.7841450096603 23.6775143772632
"4084" 816.6 33.049515369 26.7528640953301
"4085" 816.8 33.8248148674682 29.9323690661211
"4086" 817 34.2816360471741 32.7138845682177
"4087" 817.2 35.1406388146802 35.8479608836797
"4088" 817.4 35.8228584273182 38.7544982553081
"4089" 817.6 36.4905101856707 41.4705578523883
"4090" 817.8 36.0007516917334 43.5496977305058
"4091" 818 34.7438310110182 43.7912455472211
"4092" 818.2 31.8197634501463 45.2063035319679
"4093" 818.4 28.1392852120348 46.344582793121
"4094" 818.6 24.3841868622608 47.6087132722079
"4095" 818.8 20.7442978651015 48.2975090001711
"4096" 819 18.0088323310813 47.9442881621053
"4097" 819.2 15.9521077573756 48.5660402642899
"4098" 819.4 15.2355582786182 50.7612983894211
"4099" 819.6 15.4829669701515 52.6041247727211
"4100" 819.8 16.1139162330423 55.60315960399
"4101" 820 16.4920827356182 59.9157317348211
"4102" 820.2 16.7375433272182 64.0848450608211
"4103" 820.4 16.5247576845 67.8470116443302
"4104" 820.6 15.781726358365 71.691274884296
"4105" 820.8 14.1382292556069 75.7788729886746
"4106" 821 12.6839544316092 79.7115266721822
"4107" 821.2 12.4770487730182 83.6796776930211
"4108" 821.4 13.0597963030758 87.8100002932392
"4109" 821.6 14.1138179857557 91.5386031122961
"4110" 821.8 15.3453294748616 92.8004960197689
"4111" 822 17.2628717965646 93.0028273880549
"4112" 822.2 20.4998730590294 94.4542842194633
"4113" 822.4 24.2050755895794 97.2516884442867
"4114" 822.6 27.6517732037182 100.244982603521
"4115" 822.8 30.9947126893182 103.227534400421
"4116" 823 33.2360016626182 106.897109097521
"4117" 823.2 34.58088844346 111.014933277481
"4118" 823.4 35.9454001973182 115.570553351147
"4119" 823.6 37.3893507204848 119.103184348682
"4120" 823.8 39.0615653250241 119.185100619936
"4121" 824 41.9147868656182 118.764821528021
"4122" 824.2 45.6997250893182 118.56858339055
"4123" 824.4 49.584032803166 119.23594239703
"4124" 824.6 53.3615564238939 119.847936885057
"4125" 824.8 57.0220440118623 121.82879168198
"4126" 825 59.568605651621 124.682216675055
"4127" 825.2 61.1028754589753 126.379115624621
"4128" 825.4 60.6308991383623 126.274233977392
"4129" 825.6 60.4086208552689 125.918642864773
"4130" 825.8 60.3444158715506 124.972508041337
"4131" 826 61.0665573102182 123.738397566221
"4132" 826.2 63.5184528263109 122.383414459943
"4133" 826.4 66.6642792260093 120.796012158803
"4134" 826.6 69.9323601068182 120.403106905421
"4135" 826.8 73.1698405109525 120.551221295182
"4136" 827 76.9154389119652 121.59304852995
"4137" 827.2 80.8263234598182 121.745140886098
"4138" 827.4 83.8291455193107 121.041138122854
"4139" 827.6 87.6836778298521 121.050021124065
"4140" 827.8 91.4067240484064 121.710920105965
"4141" 828 93.6575607949091 121.010324115194
"4142" 828.2 95.3347362375138 119.164031787508
"4143" 828.4 97.1167664265303 116.221982689557
"4144" 828.6 99.7996965847167 114.180073389117
"4145" 828.8 102.325719998273 113.122283409194
"4146" 829 103.639577274206 113.595541683705
"4147" 829.2 103.713702134598 113.706878801348
"4148" 829.4 103.484485258618 113.697293640221
"4149" 829.6 103.511404457697 113.71215155583
"4150" 829.8 102.32984352052 113.515787781526
"4151" 830 101.257343201501 113.114848096421
"4152" 830.2 100.754400302045 111.884716905467
"4153" 830.4 100.334407666418 109.968579609221
"4154" 830.6 100.483880061303 107.246734027012
"4155" 830.8 100.981921706024 104.535347600965
"4156" 831 101.748643518021 101.883359160899
"4157" 831.2 103.227994580072 100.722427424731
"4158" 831.4 103.92072049369 100.408559484521
"4159" 831.6 103.953920045495 100.421068304833
"4160" 831.8 103.998783641018 100.438338865421
"4161" 832 103.595526954818 100.573394649221
"4162" 832.2 103.174650140863 100.612745750406
"4163" 832.4 102.831129647644 101.204027798421
"4164" 832.6 102.780424232712 101.099382655694
"4165" 832.8 102.700029404818 101.109829403389
"4166" 833 102.560446669928 101.038841654124
"4167" 833.2 101.715610519151 99.5988144122472
"4168" 833.4 100.021050062436 97.0027926004064
"4169" 833.6 98.4233216318182 94.1526796738987
"4170" 833.8 96.9750310876307 91.9679924249211
"4171" 834 95.1885902425151 89.7646614066029
"4172" 834.2 94.1081280841776 87.1075439556242
"4173" 834.4 93.6013029823182 84.3651852408081
"4174" 834.6 93.2043619104182 80.9198421110211
"4175" 834.8 93.3053089069636 77.4190680787665
"4176" 835 93.165307145088 74.086615970421
"4177" 835.2 92.1751545471316 70.9955645054658
"4178" 835.4 90.2984364844898 67.9079491496748
"4179" 835.6 88.220843980961 65.459450098421
"4180" 835.8 87.0456196195395 63.4077371611424
"4181" 836 87.3020221675768 62.3022909488521
"4182" 836.2 87.2909210721063 62.342555782116
"4183" 836.4 87.300183670362 62.4882817218947
"4184" 836.6 87.3706375100563 62.6059422854211
"4185" 836.8 87.3681846965809 62.6336671805058
"4186" 837 87.3101199121272 62.5543907835301
"4187" 837.2 87.3101199121272 62.5543907835301
"4188" 837.4 87.4068165088182 62.6289004441579
"4189" 837.6 87.7351869128351 62.4395929149126
"4190" 837.8 88.0158296546436 62.509007837421
"4191" 838 89.1016634508182 62.1705761252211
"4192" 838.2 90.8540811072659 61.1687444155405
"4193" 838.4 92.3622593690868 59.4027651530031
"4194" 838.6 93.8472348884182 57.290951936621
"4195" 838.8 95.6737177259134 55.693304462421
"4196" 839 97.6042064879744 54.7065420737961
"4197" 839.2 99.8122560061619 53.6986699372179
"4198" 839.4 101.824704115418 51.9239525282211
"4199" 839.6 103.914306943909 50.0295238032847
"4200" 839.8 105.278161927087 48.7157422610031
"4201" 840 105.433824891909 48.0979947741029
"4202" 840.2 105.476606435221 48.1574649457494
"4203" 840.4 105.518301589018 48.265702384421
"4204" 840.6 105.477391490418 48.371398215221
"4205" 840.8 105.414238161236 48.4650871398688
"4206" 841 105.372881658701 48.4789938076858
"4207" 841.2 105.308637333693 48.5996718497961
"4208" 841.4 105.354661194618 48.6180218204211
"4209" 841.6 105.397671588459 48.6473817734211
"4210" 841.8 105.349790944785 48.749162943821
"4211" 842 105.811702378978 48.9294926261602
"4212" 842.2 107.270837425818 48.7951286336791
"4213" 842.4 109.482716374318 47.9825209022598
"4214" 842.6 112.200284360352 47.457814344371
"4215" 842.8 115.283063954855 47.7035927388029
"4216" 843 118.309711284612 47.744679726421
"4217" 843.2 120.382806815818 46.5358328955662
"4218" 843.4 121.579453839383 44.5097559332471
"4219" 843.6 121.469343843151 43.5988044007392
"4220" 843.8 121.577880839437 43.734016940421
"4221" 844 121.438174244218 44.4665244662211
"4222" 844.2 121.487433342532 45.4194646550211
"4223" 844.4 121.357013887318 46.4988961805017
"4224" 844.6 121.026151108318 47.2697577287492
"4225" 844.8 120.405303290012 48.5448410420479
"4226" 845 120.725169668618 50.6438585774211
"4227" 845.2 120.310224382818 53.0513747234211
"4228" 845.4 119.583796181115 56.1020573398273
"4229" 845.6 119.506633160318 59.1435649709211
"4230" 845.8 118.590453221083 62.5281630822005
"4231" 846 118.725769770374 65.9501807414211
"4232" 846.2 118.147833456818 68.5123259732211
"4233" 846.4 116.625434515959 70.4729919049704
"4234" 846.6 114.440535411556 72.5492713796506
"4235" 846.8 111.928887871132 74.4135888845703
"4236" 847 109.539179851418 75.8758021856211
"4237" 847.2 106.367757859949 77.2456780216819
"4238" 847.4 104.852051411818 78.623893786421
"4239" 847.6 104.736024871671 78.6092138099211
"4240" 847.8 104.739526833579 78.4411609446151
"4241" 848 104.739526833579 78.4411609446151
"4242" 848.2 104.641656619018 78.3244222658211
"4243" 848.4 104.431748851201 78.0875853116211
"4244" 848.6 103.453846959667 77.4352605376938
"4245" 848.8 101.424369579118 77.177916101171
"4246" 849 98.5657764394432 77.6073054137961
"4247" 849.2 96.0873462789227 79.0791921620479
"4248" 849.4 93.9626155344697 81.4775922484665
"4249" 849.6 91.4443927706467 84.1163021369211
"4250" 849.8 89.3005441007286 86.7754437223315
"4251" 850 86.784695030108 88.7735018865515
"4252" 850.2 83.5783435538963 90.8050630365617
"4253" 850.4 80.0159259014505 92.3945752714505
"4254" 850.6 76.6361157597593 93.9325186918328
"4255" 850.8 73.1732069802869 95.0512462391867
"4256" 851 69.232899464088 96.018034830421
"4257" 851.2 65.4398722605573 97.9448703932471
"4258" 851.4 61.6334543908182 99.6221321720211
"4259" 851.6 57.6035440287273 100.873844834921
"4260" 851.8 53.8186660463107 102.606593304884
"4261" 852 50.9082365911832 104.869361613421
"4262" 852.2 48.2792293478182 107.740331882127
"4263" 852.4 44.8718254644242 109.935838813148
"4264" 852.6 41.4739596807039 112.000707784721
"4265" 852.8 38.4856239432428 114.463548194407
"4266" 853 35.6014601995794 115.019718508331
"4267" 853.2 34.6668810636515 114.105396986921
"4268" 853.4 34.796260309224 113.743078146638
"4269" 853.6 35.1082648485467 113.800053475721
"4270" 853.8 35.0369514559168 113.844672333872
"4271" 854 35.1329080845887 114.302493720585
"4272" 854.2 34.5860349164182 115.353194989421
"4273" 854.4 34.8678318067747 115.690196189073
"4274" 854.6 35.3472755438886 115.849833067632
"4275" 854.8 36.34270359224 116.657877900859
"4276" 855 36.2808818584182 119.011445133221
"4277" 855.2 36.1115742642121 120.154437000467
"4278" 855.4 36.4281405033788 119.859502927148
"4279" 855.6 36.9817174810099 119.038472377627
"4280" 855.8 38.1785980564894 118.343083901777
"4281" 856 40.3713155198463 117.709848118252
"4282" 856.2 43.1654670228182 117.672631276421
"4283" 856.4 46.2010650954064 118.006384859789
"4284" 856.6 48.4769748342017 119.488122068777
"4285" 856.8 50.0317400478448 122.011249397741
"4286" 857 51.5026185242741 124.354611168009
"4287" 857.2 52.9974426863544 124.557327501638
"4288" 857.4 53.2837286765573 123.760779211551
"4289" 857.6 52.5202719788033 123.217280310884
"4290" 857.8 52.1574020210719 121.434210926451
"4291" 858 52.5291311086307 118.333688968187
"4292" 858.2 52.5069204128182 114.94262919505
"4293" 858.4 52.4687574044467 111.657196334621
"4294" 858.6 52.6682984976182 109.393124530421
"4295" 858.8 53.2301177439657 107.864000420896
"4296" 859 53.124358945169 107.064416679316
"4297" 859.2 54.4760134795057 105.887362642515
"4298" 859.4 56.7574488076818 105.101233219148
"4299" 859.6 59.4975454482869 104.396427529234
"4300" 859.8 62.5408066987504 103.589806362862
"4301" 860 65.4877701089182 103.481987326421
"4302" 860.2 68.7089247001564 103.642891382568
"4303" 860.4 71.3596216079753 104.748799393721
"4304" 860.6 72.6605855134545 106.500724312148
"4305" 860.8 72.8183102394003 107.494368167003
"4306" 861 72.8764261310682 107.676484778452
"4307" 861.2 72.8296499255794 107.557031947287
"4308" 861.4 72.795630867042 107.192442680182
"4309" 861.6 73.8879306381198 106.293086318421
"4310" 861.8 76.2542351516689 105.796749392048
"4311" 862 79.0375965608494 105.129967604968
"4312" 862.2 81.8605759986182 105.034150175021
"4313" 862.4 84.9638991924182 105.259243148021
"4314" 862.6 88.4396138640994 105.660740505296
"4315" 862.8 92.1725773457272 105.517610734421
"4316" 863 95.6797475590404 106.317319930421
"4317" 863.2 98.5423883366988 107.329163655346
"4318" 863.4 99.5799696220868 107.067115119615
"4319" 863.6 99.5471317808598 106.153743049421
"4320" 863.8 99.1886670688623 105.427803819362
"4321" 864 98.8814116014358 105.584965920715
"4322" 864.2 98.8319798678333 105.720016471012
"4323" 864.4 98.8265783180182 105.746618367821
"4324" 864.6 98.8032011188182 105.729002396021
"4325" 864.8 98.5895189073807 105.899290123421
"4326" 865 97.8600520476458 106.129613892645
"4327" 865.2 96.8512049856182 105.529354715621
"4328" 865.4 95.6961271057435 104.025073422212
"4329" 865.6 94.2563358744182 102.082496233421
"4330" 865.8 92.8616485174588 99.5121240981242
"4331" 866 92.1778453201233 97.5346892763532
"4332" 866.2 92.2807420024031 96.7461862853267
"4333" 866.4 92.2899946417091 96.6973470358938
"4334" 866.6 92.3165796898559 96.7173802937041
"4335" 866.8 92.6226221636594 96.532999085421
"4336" 867 93.3941708113853 95.9357490583315
"4337" 867.2 94.4345870183182 94.4489084534211
"4338" 867.4 95.9541049663182 92.540511508421
"4339" 867.6 97.7417731404358 90.980116359274
"4340" 867.8 99.0720389096182 90.3737469770211
"4341" 868 100.247894319379 89.9786331852847
"4342" 868.2 100.479140032053 89.6666902265387
"4343" 868.4 100.227749195068 89.2365992973898
"4344" 868.6 100.224871320167 87.8851795668301
"4345" 868.8 100.594871535117 85.9608145786449
"4346" 869 100.114972472365 82.8494332720929
"4347" 869.2 100.109036855381 80.0524389995773
"4348" 869.4 100.581727807955 77.1345434433301
"4349" 869.6 100.383017398088 74.7045730764211
"4350" 869.8 99.1771449888338 71.7688035101867
"4351" 870 97.6284968590182 68.0308227440211
"4352" 870.2 96.7531618182837 65.4873396432659
"4353" 870.4 97.2591748168182 63.9453379293081
"4354" 870.6 98.7748519033704 62.3707496555255
"4355" 870.8 101.396029363421 61.0368159084211
"4356" 871 104.830244323012 59.0324791786002
"4357" 871.2 107.508772695901 57.839493725171
"4358" 871.4 110.517096941833 56.3322399191076
"4359" 871.6 111.987941467618 55.6820265122211
"4360" 871.8 112.760497442904 56.2151627622141
"4361" 872 113.470110687209 56.9190897819054
"4362" 872.2 113.646028610876 57.2877180867254
"4363" 872.4 113.696711594436 57.3418137375534
"4364" 872.6 115.289970854618 58.5651738968211
"4365" 872.8 118.171025122691 60.6490781164211
"4366" 873 121.067442356905 62.5371925818123
"4367" 873.2 124.320418534646 64.1948531347179
"4368" 873.4 126.038109501318 63.8222155457598
"4369" 873.6 125.860980942864 63.862510144012
"4370" 873.8 124.991862722606 64.0706989016483
"4371" 874 123.84689804537 64.6779161114211
"4372" 874.2 122.781654798242 65.3776616579211
"4373" 874.4 121.715037043699 66.4040184228688
"4374" 874.6 120.21755048599 68.5601407538211
"4375" 874.8 119.055880634699 71.4513010893464
"4376" 875 117.702205597068 74.7419035302005
"4377" 875.2 117.058818156058 78.0313189603788
"4378" 875.4 117.394272982606 80.5870070074665
"4379" 875.6 117.048756180997 82.0756602010628
"4380" 875.8 117.510804778618 83.9321732888211
"4381" 876 118.626003440455 85.7628108431483
"4382" 876.2 118.64073138848 85.7151859639505
"4383" 876.4 118.538844943437 85.621815282421
"4384" 876.6 118.372581162362 85.1314410160681
"4385" 876.8 117.571449976543 83.9444278778993
"4386" 877 116.48369385275 82.8626747975058
"4387" 877.2 114.307032682006 81.7759599905304
"4388" 877.4 111.161155680287 80.6607405257961
"4389" 877.6 108.157733486193 80.1597863277336
"4390" 877.8 105.045014069008 80.2741256274555
"4391" 878 102.362379697018 81.4130893214211
"4392" 878.2 99.3562609601858 82.7347189704358
"4393" 878.4 97.8814347165388 83.7001433073181
"4394" 878.6 97.6986284566182 83.6033418152211
"4395" 878.8 97.7220056558182 83.562237881021
"4396" 879 97.7220056558182 83.562237881021
"4397" 879.2 97.7220056558182 83.562237881021
"4398" 879.4 97.6810955572182 83.5798538528211
"4399" 879.6 97.7015506065182 82.788603119471
"4400" 879.8 96.0476573772958 82.0414799572718
"4401" 880 93.3835871042848 81.4272799653711
"4402" 880.2 90.3312855754055 80.817501703421
"4403" 880.4 87.9922045707526 80.4393977653719
"4404" 880.6 85.4216398348182 79.723471381034
"4405" 880.8 82.8599512644182 77.7019912622211
"4406" 881 80.0722202598182 75.8640582044211
"4407" 881.2 77.3032475723182 73.955187711792
"4408" 881.4 75.7136510495994 72.2936126700617
"4409" 881.6 73.4135508155559 70.1653394581916
"4410" 881.8 70.8014783270758 68.4137477067847
"4411" 882 67.5409875984903 67.5186118918473
"4412" 882.2 64.3505824833182 65.939920542792
"4413" 882.4 61.3009999595723 63.6705328060276
"4414" 882.6 58.1739028607713 61.2726203126867
"4415" 882.8 54.8466374281572 59.6966766278617
"4416" 883 51.3058101786706 58.0767397934702
"4417" 883.2 47.7951893563182 56.5518387972275
"4418" 883.4 44.1802071413182 54.9204672152114
"4419" 883.6 42.0975540593636 52.9672984943756
"4420" 883.8 41.5455590863182 50.8697407964694
"4421" 884 41.4849913098346 50.0990148594538
"4422" 884.2 40.9228329328975 50.022639254421
"4423" 884.4 39.6400345628182 50.2849094746146
"4424" 884.6 37.1532674234792 49.9800250638278
"4425" 884.8 33.6354878328182 50.5804031951307
"4426" 885 29.719402982961 50.4649026734211
"4427" 885.2 25.8148305318351 49.4883702576583
"4428" 885.4 21.9741317562116 48.3783290893719
"4429" 885.6 18.936813800232 46.4296929097486
"4430" 885.8 17.7749065417182 43.462903406171
"4431" 886 17.3190511573182 41.6850232637314
"4432" 886.2 17.0578840100057 42.301961931296
"4433" 886.4 16.9304052206182 42.7988791358211
"4434" 886.6 15.7425512862682 43.806414856271
"4435" 886.8 13.1564733887504 44.8111804568617
"4436" 887 11.6763797004182 45.5117387930211
"4437" 887.2 11.9012460927229 45.3576689444211
"4438" 887.4 12.1210335102015 45.2822418270711
"4439" 887.6 12.250976414088 45.2607344964211
"4440" 887.8 12.3715730766277 45.4970122134211
"4441" 888 12.1216090851818 46.5886262812392
"4442" 888.2 10.9794681242675 48.7303555536384
"4443" 888.4 8.96950818620173 51.2563956790512
"4444" 888.6 7.58184607142112 52.0656574778475
"4445" 888.8 7.3332026752772 52.0449540394375
"4446" 889 7.58923461931817 51.9716861292275
"4447" 889.2 8.02369232541817 51.7301768384211
"4448" 889.4 9.07325435616738 50.9495749134211
"4449" 889.6 9.35619267981818 50.132995395221
"4450" 889.8 10.0341314566182 48.7648215854211
"4451" 890 10.8455310468838 46.5700447709948
"4452" 890.2 11.3223821125325 44.012703478421
"4453" 890.4 12.3601627770182 41.788896752621
"4454" 890.6 13.099675426711 38.791874693171
"4455" 890.8 13.5720580355454 36.0519619364211
"4456" 891 13.8368225264848 33.7886701209474
"4457" 891.2 15.2073681266417 31.9601343690534
"4458" 891.4 16.5743667661356 31.380933223421
"4459" 891.6 17.0446937500404 30.484289579421
"4460" 891.8 17.6489465012918 28.0768715452105
"4461" 892 17.3401555732626 26.3474100642544
"4462" 892.2 16.503893091464 24.7844683069835
"4463" 892.4 16.3974916610774 24.8913738765877
"4464" 892.6 16.3046921016054 24.8046012180168
"4465" 892.8 16.2530628009406 24.7729465227068
"4466" 893 15.8702950745437 24.6240319951858
"4467" 893.2 15.99722559541 24.6638952687068
"4468" 893.4 15.1801644805138 24.5434986202689
"4469" 893.6 15.2297139788182 24.410740571921
"4470" 893.8 15.0397742353182 24.2199008774211
"4471" 894 15.1697330071866 24.0993705440526
"4472" 894.2 15.1980573549015 24.060867798671
"4473" 894.4 15.1428843817896 24.099944498021
"4474" 894.6 14.8814911157348 23.997254567171
"4475" 894.8 14.8606881914467 24.1653752504211
"4476" 895 15.0714308592348 24.188094261671
"4477" 895.2 15.3003892322135 24.2909109963048
"4478" 895.4 15.3994473666267 24.0412424400168
"4479" 895.6 15.4545406139814 24.2588477538496
"4480" 895.8 15.7995332093182 24.0550847776256
"4481" 896 16.4959789354848 23.9804157705975
"4482" 896.2 18.3569361843003 22.965811456421
"4483" 896.4 20.341990464886 21.9233554012346
"4484" 896.6 22.2045504614411 20.4031069874211
"4485" 896.8 23.7942696857272 18.6265629222574
"4486" 897 24.7632280275682 16.4688732854211
"4487" 897.2 25.5796381151955 14.8363491063456
"4488" 897.4 25.8511444353382 14.143565007821
"4489" 897.6 25.7295829994982 14.9527253125011
"4490" 897.8 26.3192728493182 15.4412749304211
"4491" 898 27.8693405462727 16.0658412033301
"4492" 898.2 30.2960057757289 16.511340360296
"4493" 898.4 33.2433541688182 17.1034271083243
"4494" 898.6 35.9428039733775 16.9809307707939
"4495" 898.8 38.7494939411802 16.4020540820417
"4496" 899 41.6474349137504 15.2924846601329
"4497" 899.2 44.0583461589293 14.8192788890877
"4498" 899.4 46.9047562948545 15.0110181646392
"4499" 899.6 49.3750355603182 15.9991140374211
"4500" 899.8 51.7395861294 16.9194151096392
"4501" 900 53.5025722940682 17.973081544121
"4502" 900.2 55.384162878115 19.7470955375773
"4503" 900.4 57.2697105401515 21.8216820498711
"4504" 900.6 58.0315453583428 23.6817955093227
"4505" 900.8 58.2121438029821 25.0395730078965
"4506" 901 58.3853336312837 25.8650706575935
"4507" 901.2 58.3616045847526 25.6777910026178
"4508" 901.4 58.3560325819234 25.4787732481579
"4509" 901.6 58.3563961029636 24.7473123967665
"4510" 901.8 59.2957344708182 24.0811083723301
"4511" 902 60.9034387283003 22.986258566546
"4512" 902.2 63.6643485713182 21.804791640128
"4513" 902.4 66.420140990169 20.3763224688947
"4514" 902.6 69.5271553206848 19.251707497271
"4515" 902.8 72.2252041533539 17.472354536171
"4516" 903 74.6469358829789 14.9096500671711
"4517" 903.2 75.158977876232 12.1048706162314
"4518" 903.4 74.9601768465241 9.67118063789164
"4519" 903.6 74.8974516474322 9.02638274336842
"4520" 903.8 75.2783005238727 10.2296163642574
"4521" 904 75.4134784192467 11.031514846796
"4522" 904.2 75.7134352089818 12.1865906860392
"4523" 904.4 76.8553362750768 12.6905510579728
"4524" 904.6 79.0691167338009 13.4933939106969
"4525" 904.8 81.8633899207441 14.6637798787544
"4526" 905 84.4780682058182 16.247726542663
"4527" 905.2 87.2168767653182 18.0748627145211
"4528" 905.4 90.1762605108182 20.0768326710178
"4529" 905.6 93.4025810786348 21.134659149671
"4530" 905.8 96.4467611760213 22.1803016424523
"4531" 906 98.0862454672971 23.5694331863084
"4532" 906.2 97.6279489559119 24.2318283583273
"4533" 906.4 97.5429659952785 24.377419355421
"4534" 906.6 97.2710205212515 24.677916144221
"4535" 906.8 96.1946953080848 25.7211731408211
"4536" 907 94.4875210451953 28.2181489031752
"4537" 907.2 92.9089419818182 31.1024421177759
"4538" 907.4 90.7323189032116 33.7618856024211
"4539" 907.6 88.4620373060404 36.700211057421
"4540" 907.8 86.2016815845423 39.5594639077486
"4541" 908 84.2261306346148 41.0332014199804
"4542" 908.2 82.2309584984432 41.136476654171
"4543" 908.4 79.986067219663 41.0466973890245
"4544" 908.6 79.3124612858182 40.7789143694211
"4545" 908.8 79.7319631443436 40.6450528887939
"4546" 909 80.5423275332041 40.9602249563684
"4547" 909.2 80.7041970856487 41.7253996339295
"4548" 909.4 80.6076175550555 43.6661422898617
"4549" 909.6 80.7692858359636 46.2115733090756
"4550" 909.8 81.0167008524967 48.960904128671
"4551" 910 81.2320481201273 52.2282284047665
"4552" 910.2 81.7592748020848 55.5875853300711
"4553" 910.4 81.5677011683182 59.4329025722598
"4554" 910.6 80.5753170676015 63.0812240007711
"4555" 910.8 80.1498083778527 66.9087663333349
"4556" 911 80.0624797601515 70.8992901521211
"4557" 911.2 79.2983543552664 74.9898402935417
"4558" 911.4 78.6384506449493 78.9126802093719
"4559" 911.6 79.1950882648348 82.9285522287711
"4560" 911.8 80.5689857428182 86.9562484478211
"4561" 912 82.6950854523182 90.9214521647598
"4562" 912.2 85.3293505642869 94.4131260107023
"4563" 912.4 88.1023704990999 97.6636165466886
"4564" 912.6 90.4692296040182 101.078385840821
"4565" 912.8 93.0766595983704 103.894049154346
"4566" 913 96.4624731033329 106.241678987083
"4567" 913.2 98.8895373658636 107.09637547983
"4568" 913.4 98.7859338694091 107.692026647512
"4569" 913.6 97.532784473769 108.057968634978
"4570" 913.8 96.3369993698817 109.073893295421
"4571" 914 94.8524544540182 112.288015896221
"4572" 914.2 92.9783823181515 115.892350489967
"4573" 914.4 90.643817771283 119.037662330689
"4574" 914.6 89.4831441158455 119.922086305585
"4575" 914.8 89.5484559355283 119.833353614595
"4576" 915 90.0395923978876 119.454209535546
"4577" 915.2 90.4798714633555 118.175694351705
"4578" 915.4 90.5467578935526 116.711551564937
"4579" 915.6 90.3231221090182 114.859947779021
"4580" 915.8 89.4878954376008 112.194234249247
"4581" 916 89.1352681746682 109.219900807721
"4582" 916.2 88.0640683196594 106.232502288421
"4583" 916.4 86.193470087654 103.580730252929
"4584" 916.6 84.1239773599674 100.795040383958
"4585" 916.8 81.5780406301619 98.9932786787023
"4586" 917 79.2969650363485 97.3577680392847
"4587" 917.2 77.7371568397273 95.0445596211029
"4588" 917.4 76.050120800445 92.1702255340181
"4589" 917.6 74.0304539665758 89.3135857650574
"4590" 917.8 71.3234680873816 87.0088482509422
"4591" 918 69.5821587047401 84.3821145685461
"4592" 918.2 68.7800589962515 82.317865206371
"4593" 918.4 68.3205857119753 81.7553424878211
"4594" 918.6 68.3069741050641 81.8409745380932
"4595" 918.8 68.2903003888182 81.8411763780662
"4596" 919 68.3318842353592 81.8222034206014
"4597" 919.2 68.3692494308018 81.7846611856178
"4598" 919.4 68.3699525393182 81.8165519013565
"4599" 919.6 68.3475503719901 81.9131260209523
"4600" 919.8 68.3953092594182 81.8828485694211
"4601" 920 68.4128421588182 81.853488616421
"4602" 920.2 68.4594940256427 81.9204499127368
"4603" 920.4 68.5527977592918 81.853488616421
"4604" 920.6 68.9433635113526 81.3138729285245
"4605" 920.8 69.3319054338182 80.5052985165662
"4606" 921 69.4258541241515 78.6346591025211
"4607" 921.2 68.8891989758499 76.661437245421
"4608" 921.4 67.7551403604301 74.2540810802121
"4609" 921.6 66.9249808347348 71.9743537644711
"4610" 921.8 66.0973862380563 69.1490175254211
"4611" 922 64.6502262875801 66.2955097124211
"4612" 922.2 63.3685407740641 63.4703075527817
"4613" 922.4 61.6975531628182 60.9596201282598
"4614" 922.6 59.3763149680606 58.5479138032392
"4615" 922.8 58.031359461848 56.7082226008091
"4616" 923 56.4871172800477 53.9721221019293
"4617" 923.2 54.5378995844575 51.3316515747489
"4618" 923.4 52.6990970298975 48.786725042421
"4619" 923.6 51.2760564119293 46.430006275421
"4620" 923.8 48.9538429195596 44.4225857779383
"4621" 924 46.846896855851 43.4540392673555
"4622" 924.2 46.0579001441741 43.2909320430482
"4623" 924.4 46.0321456026826 43.2844629008617
"4624" 924.6 45.986853133163 43.19857946149
"4625" 924.8 45.9999524258182 43.1448372486711
"4626" 925 46.7054429016753 43.1100014314211
"4627" 925.2 47.6660905266953 42.9422793273158
"4628" 925.4 48.1526028521515 42.476898317921
"4629" 925.6 48.6722081274733 40.7308247912314
"4630" 925.8 49.5017506059818 38.2726420178756
"4631" 926 50.4554881038521 35.6185294099295
"4632" 926.2 51.6273197417165 32.5521560135566
"4633" 926.4 52.7788363748699 29.5107668904555
"4634" 926.6 54.1483674219682 26.9298245393211
"4635" 926.8 55.1041828430724 24.2587157305397
"4636" 927 55.8235026685901 21.6887638766842
"4637" 927.2 56.4747775395774 19.385295283421
"4638" 927.4 57.5609514801848 18.857305461971
"4639" 927.6 59.2105890685596 18.9948416555935
"4640" 927.8 62.0881819278883 18.4612293942632
"4641" 928 65.2080406684909 18.7584158020938
"4642" 928.2 68.1939285561402 19.2968836735397
"4643" 928.4 71.0140508494622 20.0343658827939
"4644" 928.6 72.4454090208182 21.6479689946211
"4645" 928.8 72.9591418258182 22.5823731762275
"4646" 929 73.002533665687 22.6431270081096
"4647" 929.2 72.8574321567182 22.635931413071
"4648" 929.4 72.8032526233264 22.7244685172407
"4649" 929.6 72.6951200122727 23.0679230851665
"4650" 929.8 72.6248392778357 23.3895808031053
"4651" 930 72.6186507648896 23.4020164724211
"4652" 930.2 72.5111573935682 23.2950623579211
"4653" 930.4 72.5126736034219 23.2549001580626
"4654" 930.6 72.6618645689663 23.2939749522544
"4655" 930.8 73.6805043785515 23.8827507504711
"4656" 931 75.4306158397129 24.7689835072105
"4657" 931.2 77.204338857961 25.2763349005461
"4658" 931.4 78.5867055106545 25.3926975454392
"4659" 931.6 79.7194370718909 25.580067427312
"4660" 931.8 81.013251583547 26.2706189505227
"4661" 932 81.4145239558182 27.4888001606307
"4662" 932.2 82.0948350156015 28.997254563071
"4663" 932.4 83.6080216388182 31.2001052965905
"4664" 932.6 85.6087202703515 33.074862702221
"4665" 932.8 87.5312597890423 33.9593059760417
"4666" 933 89.9924478558182 34.9253921269533
"4667" 933.2 91.4226853713896 35.979261100421
"4668" 933.4 92.9120541537547 36.797145505421
"4669" 933.6 93.7887918904182 36.700816897721
"4670" 933.8 94.8923106624903 36.2584442288309
"4671" 934 96.9939445790385 35.5991219833702
"4672" 934.2 99.5395828936182 34.4136765590211
"4673" 934.4 102.072655720048 34.149822030585
"4674" 934.6 104.862278936468 34.684277459171
"4675" 934.8 108.022815969977 34.513127574421
"4676" 935 110.894958349089 33.9559598680143
"4677" 935.2 112.221524933818 33.6326070996952
"4678" 935.4 112.225609659485 33.725535184421
"4679" 935.6 112.184762402818 33.7372611257114
"4680" 935.8 111.864148571855 33.9631347348029
"4681" 936 111.351283856072 34.464660350421
"4682" 936.2 111.200113391762 35.4660034378154
"4683" 936.4 111.74212667603 37.3647077137392
"4684" 936.6 113.383869663965 40.025917927774
"4685" 936.8 115.224355306864 42.4537662337392
"4686" 937 117.434055370951 44.7800714937005
"4687" 937.2 119.878706904435 47.4396017890512
"4688" 937.4 122.729381267244 48.5848113817817
"4689" 937.6 124.045342553505 48.0093505559882
"4690" 937.8 123.614080113506 48.0867901708273
"4691" 938 123.021979490018 48.4770940460211
"4692" 938.2 122.102476321485 48.9073662847689
"4693" 938.4 121.250109910355 49.387953722227
"4694" 938.6 121.026151108318 51.8916565799211
"4695" 938.8 121.384926179374 55.111697774421
"4696" 939 122.390795111618 58.4888380190211
"4697" 939.2 124.057161381353 62.0384149846746
"4698" 939.4 126.100255684675 65.408559513221
"4699" 939.6 125.894035391732 67.742256348821
"4700" 939.8 124.301172746242 70.403106946421
"4701" 940 123.159532285311 74.0207637638993
"4702" 940.2 122.36123481263 77.5222572890732
"4703" 940.4 121.595970338818 81.662648921921
"4704" 940.6 122.225322921758 85.4481109217793
"4705" 940.8 121.88902022879 88.969082939921
"4706" 941 120.3921268941 90.5407265407027
"4707" 941.2 117.488867479369 92.5958273618993
"4708" 941.4 114.523508124965 95.1224603163622
"4709" 941.6 112.098983163818 97.6904953768999
"4710" 941.8 109.324211258775 99.9804938012471
"4711" 942 105.613099569598 102.17230314848
"4712" 942.2 102.566930190018 103.767757535621
"4713" 942.4 99.2807639024753 105.195909535121
"4714" 942.6 96.1825832084994 107.02220194903
"4715" 942.8 93.1419415417209 109.064048390546
"4716" 943 90.6272873836838 111.373825837287
"4717" 943.2 89.4130550495369 114.206780574624
"4718" 943.4 87.9536127401061 116.881247088739
"4719" 943.6 85.7160852709027 118.930147009844
"4720" 943.8 83.1235376553979 119.639748127421
"4721" 944 80.4845680790404 119.318652768421
"4722" 944.2 77.8148594620682 119.305778662046
"4723" 944.4 74.0947539143753 119.912376262421
"4724" 944.6 70.3181752108026 121.148574462062
"4725" 944.8 66.3887967671463 122.162410339093
"4726" 945 62.5510094594182 122.346735794021
"4727" 945.2 58.5800194953109 122.267251167638
"4728" 945.4 54.5784250203107 121.918431046824
"4729" 945.6 51.0016990046515 120.721173062921
"4730" 945.8 47.5138839107741 119.53871534798
"4731" 946 43.8972392090435 118.532340322717
"4732" 946.2 40.290749121195 118.516836301812
"4733" 946.4 37.3433047220606 118.575672255057
"4734" 946.6 36.5992727263956 117.666841989914
"4735" 946.8 36.2717342587312 116.116128260856
"4736" 947 34.5138740480543 113.172402924921
"4737" 947.2 32.5428516945579 110.542184608791
"4738" 947.4 30.0758150113047 107.720003965543
"4739" 947.6 27.9053986259211 104.641993312598
"4740" 947.8 25.2710060904152 102.937002328197
"4741" 948 22.3580408231123 102.043205708083
"4742" 948.2 19.8776512315241 101.100233099965
"4743" 948.4 19.3714556079154 99.490257049796
"4744" 948.6 19.8120102907557 97.2757214282023
"4745" 948.8 20.1001091927435 94.1754665030927
"4746" 949 20.1097043118182 90.450082854821
"4747" 949.2 20.5597153964182 87.0325843256211
"4748" 949.4 21.9869642475758 84.8490935179665
"4749" 949.6 24.1143581001465 82.8390189790628
"4750" 949.8 25.3577912693182 80.1420874850985
"4751" 950 25.2965203843182 76.7008168649211
"4752" 950.2 24.2043668591932 73.8740038901398
"4753" 950.4 22.8565252178182 71.0490259124211
"4754" 950.6 22.8634827175801 68.743104524421
"4755" 950.8 22.9087064660325 65.2504351949211
"4756" 951 22.1251022428485 62.1854340408302
"4757" 951.2 20.8977571181832 60.406741996421
"4758" 951.4 18.6848083605801 58.661921932421
"4759" 951.6 15.3896632365024 56.9237979980526
"4760" 951.8 12.7690020779525 55.2954391907793
"4761" 952 13.1403768003182 54.8258168828586
"4762" 952.2 14.2833475375199 55.2095888123684
"4763" 952.4 15.2412254784242 55.5754409858756
"4764" 952.6 16.5188132215887 56.0557161435194
"4765" 952.8 19.2038378428182 55.588074662621
"4766" 953 22.1135907432424 54.0776385351029
"4767" 953.2 25.3271558268182 52.8643234099533
"4768" 953.4 28.959644008961 51.8219849454211
"4769" 953.6 32.1037157078182 51.1652345169856
"4770" 953.8 35.1824317960087 49.459207775421
"4771" 954 38.4498476216932 47.5560172704992
"4772" 954.2 40.5836061918182 44.9598663861469
"4773" 954.4 42.4462410958182 42.6205410987275
"4774" 954.6 43.7145484153182 40.4535871482759
"4775" 954.8 43.1639555659733 39.8687558264211
"4776" 955 42.9880507788896 39.896018639921
"4777" 955.2 42.9747303293454 39.9173332032029
"4778" 955.4 42.9747303293454 39.9173332032029
"4779" 955.6 42.8888704202147 40.125402312128
"4780" 955.8 43.1075366826953 40.2437390857895
"4781" 956 43.2915523796145 40.4695474572544
"4782" 956.2 43.4864164868348 40.638475927571
"4783" 956.4 43.9841403093182 40.7183002729049
"4784" 956.6 44.763734434225 40.5738923247431
"4785" 956.8 46.3598382556076 40.0495513264737
"4786" 957 48.3045546469515 39.207178218821
"4787" 957.2 50.1961596822182 38.0484387404211
"4788" 957.4 51.9875767209134 36.403349310421
"4789" 957.6 54.0913854989182 34.887839799971
"4790" 957.8 55.2816745581848 34.614302904521
"4791" 958 55.7317741927818 34.7264935128029
"4792" 958.2 55.7317741927818 34.7264935128029
"4793" 958.4 55.6568888585024 34.7863934360526
"4794" 958.6 55.4758351848737 35.0836271902544
"4795" 958.8 55.4901560385503 35.090947760546
"4796" 959 55.6082835883871 35.0056339562314
"4797" 959.2 55.6435597536953 35.0006695842632
"4798" 959.4 55.6122601593717 35.077316353796
"4799" 959.6 55.5172902876217 35.063684947046
"4800" 959.8 55.6410318200251 35.0056339562314
"4801" 960 55.4902750484147 34.7395205286316
"4802" 960.2 55.8324998143348 33.9527252969211
"4803" 960.4 56.4746622149002 32.6543896704047
"4804" 960.6 57.0164575488182 30.962903416421
"4805" 960.8 57.5801496908182 29.2002012919533
"4806" 961 57.7827661691458 27.1088190114038
"4807" 961.2 57.2915426945768 25.5426173806797
"4808" 961.4 56.3418439770768 24.2199008774211
"4809" 961.6 55.4899047955034 22.565956858421
"4810" 961.8 55.4969396008182 21.3176972214399
"4811" 962 55.6074499970363 20.8403033784574
"4812" 962.2 55.6733122197824 20.8802062236711
"4813" 962.4 55.8832577231911 20.8494777982855
"4814" 962.6 56.7331575924114 21.1082434857431
"4815" 962.8 58.3553770521789 20.4156210657489
"4816" 963 60.4287083794147 18.5415829498421
"4817" 963.2 62.8390931340423 17.1588321809211
"4818" 963.4 65.3488961325231 16.0419506901588
"4819" 963.6 67.8399091620313 14.3525501158965
"4820" 963.8 70.6397219101975 13.5065552689383
"4821" 964 73.4567975695404 13.744922090421
"4822" 964.2 74.8368756264789 14.643837635546
"4823" 964.4 75.3013235230848 15.517610808221
"4824" 964.6 75.5572423353796 15.8899156157368
"4825" 964.8 75.5172550209585 15.9300923935263
"4826" 965 75.2773311344322 15.8229543194211
"4827" 965.2 75.3751162050423 15.8361156776624
"4828" 965.4 75.4298613620823 15.8373573152324
"4829" 965.6 75.4625287925682 15.676154554421
"4830" 965.8 75.6441195363539 15.318592269671
"4831" 966 75.9968647742824 14.998254211046
"4832" 966.2 77.5234002004906 14.5199798535245
"4833" 966.4 79.436130844086 13.757796196796
"4834" 966.6 81.4254413135091 13.137319345912
"4835" 966.8 83.4008146459091 12.0339189304392
"4836" 967 85.5496279057071 11.6315491772544
"4837" 967.2 87.1016674127034 12.2877271917981
"4838" 967.4 87.1173845187229 13.3935347164211
"4839" 967.6 87.0201534595503 13.873663154171
"4840" 967.8 86.5937411155901 14.9189768191579
"4841" 968 86.0139250564848 16.543904276421
"4842" 968.2 86.0772383043182 19.4489085149211
"4843" 968.4 86.2999262794561 21.7521462071624
"4844" 968.6 85.9687013080324 24.860576994671
"4845" 968.8 85.324514135633 27.6055384205877
"4846" 969 84.706958726211 30.667556270171
"4847" 969.2 84.9040810650535 33.6047235010681
"4848" 969.4 85.5350466728727 36.5446753294938
"4849" 969.6 85.3071189806727 39.6328085677665
"4850" 969.8 84.2494574939166 41.7896668497489
"4851" 970 82.5664165938182 44.2703810382759
"4852" 970.2 80.5879797171682 47.279697296171
"4853" 970.4 79.0791458797401 49.7745287190617
"4854" 970.6 77.3369951867547 52.270306767421
"4855" 970.8 76.6800499775978 55.2911907988956
"4856" 971 76.9507893174575 58.8400985714702
"4857" 971.2 76.6568934819585 62.3744475181579
"4858" 971.4 75.137896202115 65.9780115302023
"4859" 971.6 73.7772009752424 69.2812008636029
"4860" 971.8 73.0461263937034 72.4679298705194
"4861" 972 72.4444663918182 76.245264045792
"4862" 972.2 71.3488598888521 80.1909190745058
"4863" 972.4 69.9208486072121 83.3108099198756
"4864" 972.6 68.3887228263102 86.948605539421
"4865" 972.8 66.6303307198182 90.1329953624211
"4866" 973 64.4241075453182 93.4484458125574
"4867" 973.2 62.8986539803338 96.6793473828898
"4868" 973.4 61.9951811284394 100.318674814557
"4869" 973.6 60.1105484429341 103.581555862682
"4870" 973.8 57.9848827199027 106.662648901421
"4871" 974 55.6414008141844 110.044005741999
"4872" 974.2 53.3573242549211 113.218553700715
"4873" 974.4 51.6100567338327 116.774386917247
"4874" 974.6 49.3518302522888 119.858652482877
"4875" 974.8 47.5669553096932 120.805990704921
"4876" 975 47.1395908868182 120.116847363671
"4877" 975.2 47.1070297879325 119.912376262421
"4878" 975.4 47.2010419803035 119.965298194509
"4879" 975.6 47.2416480624301 120.084091296705
"4880" 975.8 47.3349574801324 120.424917156221
"4881" 976 47.6814778020976 120.852141480715
"4882" 976.2 47.712162867224 121.664308364725
"4883" 976.4 47.9149613465853 122.060536580942
"4884" 976.6 47.9513881467086 122.05007961138
"4885" 976.8 48.0154241485126 121.845006819421
"4886" 977 48.0751149965943 121.684866047585
"4887" 977.2 47.9099020687904 121.267186633296
"4888" 977.4 47.860811362137 120.674154587465
"4889" 977.6 47.0091844957585 120.175238613481
"4890" 977.8 44.9639174612727 120.183352105694
"4891" 978 42.3802435996896 120.370391529221
"4892" 978.2 39.7261851405151 119.998295432239
"4893" 978.4 36.7031720074803 119.020808577691
"4894" 978.6 33.9915397534293 117.201240919921
"4895" 978.8 31.3667864334346 115.812497267859
"4896" 979 29.0819392160435 113.807041971576
"4897" 979.2 25.9980311703115 111.705905894741
"4898" 979.4 23.7467221873544 108.880814625899
"4899" 979.6 21.4463904485074 106.017920203786
"4900" 979.8 19.5332058815467 103.145745959921
"4901" 980 17.7046863941212 100.185665330512
"4902" 980.2 16.2081914453333 96.7910319768301
"4903" 980.4 13.9616655503816 93.0727123466041
"4904" 980.6 12.8733600594559 90.3444721253341
"4905" 980.8 11.5945595032182 86.8622965982211
"4906" 981 9.75724716609354 83.2253217826819
"4907" 981.2 8.49098220942686 79.8289283791167
"4908" 981.4 7.87234214971523 75.7297795958475
"4909" 981.6 6.67699867150388 72.147927010421
"4910" 981.8 5.5644944595753 69.694273795421
"4911" 982 5.48550364561181 68.2039066574211
"4912" 982.2 6.45687207591192 67.3138893917023
"4913" 982.4 7.57368124081818 65.9227781186211
"4914" 982.6 8.68131520291341 63.478352317421
"4915" 982.8 8.70053529600567 60.3840229851711
"4916" 983 8.58795004481817 57.2659486218081
"4917" 983.2 8.53353319102155 54.8577582724041
"4918" 983.4 8.61723545086901 54.5472394474549
"4919" 983.6 8.57569586781818 54.5818806604533
"4920" 983.8 8.66760219531816 54.5387878262114
"4921" 984 8.62614222980151 54.7033614122211
"4922" 984.2 8.66589464606407 54.7104527232735
"4923" 984.4 8.77788978831817 54.7111591631791
"4924" 984.6 8.9557668263338 55.1299676459679
"4925" 984.8 9.16890943622727 55.1706295126938
"4926" 985 9.20267077462415 55.1928984594061
"4927" 985.2 9.20678598331816 55.3452394384533
"4928" 985.4 9.33307716568385 55.3410128491673
"4929" 985.6 9.24967560281817 55.4375812261146
"4930" 985.8 9.22880520761505 55.4639371113429
"4931" 986 9.1457065698338 55.3923722259054
"4932" 986.2 8.82327178280123 54.8836348411499
"4933" 986.4 8.34439827694317 53.8417997080929
"4934" 986.6 8.25536402217755 52.2614084880148
"4935" 986.8 7.94869047798483 50.2504352072211
"4936" 987 8.15671972086578 48.823075460421
"4937" 987.2 8.66322570353246 46.635991977421
"4938" 987.4 8.66589464606407 45.9005415804538
"4939" 987.6 8.5300212080909 46.0589015534756
"4940" 987.8 8.48202410803852 46.2020460269465
"4941" 988 8.86673257156817 46.9298245229211
"4942" 988.2 9.11657638801819 48.2187264596211
"4943" 988.4 9.88125199518324 48.701907400421
"4944" 988.6 11.9627503906182 48.927279992021
"4945" 988.8 14.2287616797388 48.489863295421
"4946" 989 16.2081914453333 47.0165698386029
"4947" 989.2 17.9691266174661 45.1638853780408
"4948" 989.4 19.6246274284182 43.1511985718211
"4949" 989.6 21.1772021971619 41.6876966646242
"4950" 989.8 21.8301200654432 41.7354065882492
"4951" 990 21.6483673798526 41.9153470329555
"4952" 990.2 21.7003279073848 42.0506896668711
"4953" 990.4 21.8866497510086 42.655621206421
"4954" 990.6 23.1896503064182 43.7383976318211
"4955" 990.8 25.6384119226182 44.658832158371
"4956" 991 28.0895687436543 44.9557286666997
"4957" 991.2 30.1677442676182 44.1083330396211
"4958" 991.4 31.8961727418023 42.776789266421
"4959" 991.6 33.1663570900015 40.5939466655211
"4960" 991.8 33.9612261378 37.9603588814211
"4961" 992 33.5572330884673 35.0743270102105
"4962" 992.2 32.9320980730182 32.602968184912
"4963" 992.4 32.4659408720216 30.1973882576922
"4964" 992.6 31.5022565940805 29.1191625427817
"4965" 992.8 30.9253696083579 29.0908568894211
"4966" 993 31.0108092777504 29.2464243562855
"4967" 993.2 30.976905838365 29.1876966748742
"4968" 993.4 31.0787843790641 29.2443033260604
"4969" 993.6 31.0706885867182 29.219900873321
"4970" 993.8 31.0376023088182 29.181732934421
"4971" 994 31.2336691408182 29.3356359138565
"4972" 994.2 31.5075499967682 29.245346165921
"4973" 994.4 31.6074215393182 29.2556063645501
"4974" 994.6 31.6848270907015 29.302598074271
"4975" 994.8 31.7748223501217 29.433913959296
"4976" 995 31.7086241390251 29.2870238003521
"4977" 995.2 32.1479182748539 29.202180044546
"4978" 995.4 32.7303689661285 28.5236650223521
"4979" 995.6 33.5329983524545 27.0235094802574
"4980" 995.8 34.2303528812217 25.4252042111053
"4981" 996 34.5047991491982 23.5481451527811
"4982" 996.2 33.9403883724114 22.693183321421
"4983" 996.4 33.8724789917804 22.5635563591192
"4984" 996.6 33.7747398441818 22.4988738142938
"4985" 996.8 33.8023674432363 22.4919341890392
"4986" 997 33.7926712185682 22.6418034036711
"4987" 997.2 33.8657249660682 22.5904234859211
"4988" 997.4 33.8657249660682 22.5904234859211
"4989" 997.6 33.8959491635633 22.6482798638916
"4990" 997.8 33.9121871494782 22.6626489703011
"4991" 998 33.9121871494782 22.6626489703011
"4992" 998.2 33.9731295182437 22.8556000826976
"4993" 998.4 34.0225756592299 22.7081511405975
"4994" 998.6 34.0449215114064 22.7380867789505
"4995" 998.8 34.1151513325324 22.8294973889211
"4996" 999 34.1287184570682 23.0088028161711
"4997" 999.2 34.1392706650404 22.8840230159211
"4998" 999.4 34.1392706650404 22.8840230159211
"4999" 999.6 34.1269917321273 22.9291305800756
"5000" 999.8 34.13927 22.88402
"5001" 1000 34.13927 22.88402
"5002" 1000.2 34.13927 22.88402
"5003" 1000.4 34.13768 23.05326
"5004" 1000.6 34.18645 23.11977
"5005" 1000.8 34.45293 23.31177
"5006" 1001 34.5086 23.55832
"5007" 1001.2 34.63576 23.77353
"5008" 1001.4 34.8125 23.80641
"5009" 1001.6 35.36955 23.70057
"5010" 1001.8 35.87398 23.36894
"5011" 1002 36.56961 23.13513
"5012" 1002.2 36.89572 22.55086
"5013" 1002.4 36.73722 22.44509
"5014" 1002.6 36.75622 22.46418
"5015" 1002.8 36.80054 22.54051
"5016" 1003 36.81434 22.54927
"5017" 1003.2 36.82586 22.5596
"5018" 1003.4 36.82586 22.5596
"5019" 1003.6 36.81202 22.55086
"5020" 1003.8 36.85221 22.57622
"5021" 1004 36.81735 22.6866
"5022" 1004.2 36.83777 22.68671
"5023" 1004.4 36.83777 22.68671
"5024" 1004.6 36.80425 22.69318
"5025" 1004.8 36.80425 22.69318
"5026" 1005 36.85665 22.69318
"5027" 1005.2 36.837 22.70634
"5028" 1005.4 36.837 22.70634
"5029" 1005.6 36.837 22.70634
"5030" 1005.8 36.95882 22.76952
"5031" 1006 36.93524 22.79847
"5032" 1006.2 36.99874 22.85491
"5033" 1006.4 36.97148 22.79496
"5034" 1006.6 37.05969 22.85112
"5035" 1006.8 37.17984 23.0471
"5036" 1007 37.6426 23.07486
"5037" 1007.2 37.61641 23.0617
"5038" 1007.4 37.69185 23.35759
"5039" 1007.6 37.93103 23.711
"5040" 1007.8 37.96454 23.90291
"5041" 1008 38.51566 24.48775
"5042" 1008.2 39.17478 25.14229
"5043" 1008.4 40.01518 25.4252
"5044" 1008.6 40.83492 25.96759
"5045" 1008.8 41.30619 25.92129
"5046" 1009 41.17408 25.85264
"5047" 1009.2 41.17408 25.85264
"5048" 1009.4 41.07613 25.85672
"5049" 1009.6 41.0396 25.79066
"5050" 1009.8 40.35494 25.59395
"5051" 1010 39.98519 25.68301
"5052" 1010.2 39.81525 25.67296
"5053" 1010.4 39.16212 26.12183
"5054" 1010.6 38.86825 26.03468
"5055" 1010.8 38.44985 26.16919
"5056" 1011 37.83254 25.88021
"5057" 1011.2 36.8108 25.29913
"5058" 1011.4 34.93105 23.75925
"5059" 1011.6 32.65832 21.81137
"5060" 1011.8 31.2043 21.13356
"5061" 1012 29.56383 19.56341
"5062" 1012.2 28.93812 17.32993
"5063" 1012.4 29.56338 16.32732
"5064" 1012.6 29.43136 16.54227
"5065" 1012.8 29.16081 17.15225
"5066" 1013 28.84839 17.81405
"5067" 1013.2 27.80795 18.36748
"5068" 1013.4 25.50681 18.89002
"5069" 1013.6 22.97166 19.85349
"5070" 1013.8 20.15325 20.52285
"5071" 1014 19.17748 20.85214
"5072" 1014.2 18.56524 20.33794
"5073" 1014.4 18.78858 20.47342
"5074" 1014.6 18.58703 20.29995
"5075" 1014.8 18.62864 20.25244
"5076" 1015 18.8213 20.28745
"5077" 1015.2 18.7436 20.11685
"5078" 1015.4 18.84807 20.22181
"5079" 1015.6 18.91162 20.13887
"5080" 1015.8 18.79688 20.26347
"5081" 1016 18.62628 20.25717
"5082" 1016.2 18.71567 20.36943
"5083" 1016.4 18.65789 20.24485
"5084" 1016.6 18.44603 20.30133
"5085" 1016.8 18.67189 20.27069
"5086" 1017 19.02007 20.36918
"5087" 1017.2 18.96773 20.69318
"5088" 1017.4 18.4083 21.99993
"5089" 1017.6 17.7353 23.78138
"5090" 1017.8 16.78993 26.14874
"5091" 1018 16.2174 28.45307
"5092" 1018.2 15.32468 31.28097
"5093" 1018.4 14.11419 33.93758
"5094" 1018.6 12.98605 36.99423
"5095" 1018.8 11.54681 39.16362
"5096" 1019 10.00491 40.62037
"5097" 1019.2 9.584942 42.38545
"5098" 1019.4 9.934424 44.9636
"5099" 1019.6 10.41593 48.15836
"5100" 1019.8 10.5109 51.51594
"5101" 1020 9.888024 54.89518
"5102" 1020.2 8.737228 58.34551
"5103" 1020.4 8.012004 62.17645
"5104" 1020.6 6.354348 65.47019
"5105" 1020.8 5.931433 68.25396
"5106" 1021 6.949442 71.23284
"5107" 1021.2 7.881226 74.52024
"5108" 1021.4 8.453334 78.29489
"5109" 1021.6 8.865271 82.40546
"5110" 1021.8 9.739843 86.37824
"5111" 1022 9.851103 90.00204
"5112" 1022.2 10.19193 92.69318
"5113" 1022.4 12.35119 93.69093
"5114" 1022.6 15.25538 95.32058
"5115" 1022.8 18.21599 97.71439
"5116" 1023 20.20669 100.9706
"5117" 1023.2 20.91657 104.9081
"5118" 1023.4 20.97195 108.9085
"5119" 1023.6 22.53551 110.7062
"5120" 1023.8 25.62364 111.423
"5121" 1024 29.51861 112.3715
"5122" 1024.2 33.10106 113.681
"5123" 1024.4 36.20869 115.8767
"5124" 1024.6 38.83108 118.8382
"5125" 1024.8 41.49944 121.0604
"5126" 1025 45.14794 123.0476
"5127" 1025.2 49.03899 124.7924
"5128" 1025.4 53.32702 125.5963
"5129" 1025.6 57.79792 125.7139
"5130" 1025.8 61.3717 126.3003
"5131" 1026 65.14374 127.4131
"5132" 1026.2 66.55625 127.5314
"5133" 1026.4 66.30048 127.5104
"5134" 1026.6 66.2813 127.7928
"5135" 1026.8 66.0808 128.2381
"5136" 1027 66.3018 128.9582
"5137" 1027.2 66.40758 129.6135
"5138" 1027.4 66.64403 129.963
"5139" 1027.6 66.87579 130.0801
"5140" 1027.8 67.21815 129.9783
"5141" 1028 66.99086 129.5995
"5142" 1028.2 67.17823 129.1649
"5143" 1028.4 67.48952 128.148
"5144" 1028.6 69.43516 126.9871
"5145" 1028.8 71.85229 126.2676
"5146" 1029 74.71664 126.1172
"5147" 1029.2 77.49593 125.5985
"5148" 1029.4 80.41483 125.376
"5149" 1029.6 83.52422 124.9496
"5150" 1029.8 86.75983 124.7626
"5151" 1030 89.11627 124.896
"5152" 1030.2 89.2706 124.9236
"5153" 1030.4 89.99584 125.1947
"5154" 1030.6 90.4255 124.9969
"5155" 1030.8 91.36925 124.5898
"5156" 1031 91.71031 124.5089
"5157" 1031.2 91.64055 124.1203
"5158" 1031.4 92.29098 123.1343
"5159" 1031.6 94.21385 121.6926
"5160" 1031.8 96.32211 120.5641
"5161" 1032 97.71311 118.9262
"5162" 1032.2 100.4714 116.3816
"5163" 1032.4 104.0859 114.6421
"5164" 1032.6 105.0929 114.2308
"5165" 1032.8 105.2772 114.1242
"5166" 1033 106.2026 113.0184
"5167" 1033.2 108.2332 110.8218
"5168" 1033.4 110.568 108.7677
"5169" 1033.6 112.6688 107.9638
"5170" 1033.8 113.373 107.884
"5171" 1034 114.3533 107.6075
"5172" 1034.2 115.0714 107.7541
"5173" 1034.4 115.1157 107.6056
"5174" 1034.6 115.4982 107.8998
"5175" 1034.8 115.3583 108.1283
"5176" 1035 115.4062 108.0846
"5177" 1035.2 115.5247 107.7668
"5178" 1035.4 115.8299 107.2556
"5179" 1035.6 115.7282 107.1602
"5180" 1035.8 115.6712 107.0778
"5181" 1036 115.5006 106.894
"5182" 1036.2 115.2889 106.4662
"5183" 1036.4 114.7471 105.938
"5184" 1036.6 114.7121 104.5461
"5185" 1036.8 115.3092 102.2814
"5186" 1037 116.4522 100.2205
"5187" 1037.2 118.2368 98.39111
"5188" 1037.4 120.1767 96.60646
"5189" 1037.6 121.8458 95.24887
"5190" 1037.8 122.2952 95.16248
"5191" 1038 121.9053 95.19046
"5192" 1038.2 120.7499 94.58192
"5193" 1038.4 119.6966 93.37578
"5194" 1038.6 118.2156 91.78822
"5195" 1038.8 116.9688 89.70442
"5196" 1039 116.5079 87.83313
"5197" 1039.2 116.5018 87.25957
"5198" 1039.4 116.4024 87.22548
"5199" 1039.6 116.2266 87.2027
"5200" 1039.8 115.0224 86.84851
"5201" 1040 113.0925 86.55108
"5202" 1040.2 110.7924 86.17341
"5203" 1040.4 108.6684 85.40017
"5204" 1040.6 106.8317 84.83856
"5205" 1040.8 106.0981 84.65645
"5206" 1041 105.9903 84.46984
"5207" 1041.2 106.0332 84.35287
"5208" 1041.4 106.2137 83.94988
"5209" 1041.6 105.5433 82.32786
"5210" 1041.8 104.9859 80.57016
"5211" 1042 104.9871 79.06911
"5212" 1042.2 105.6801 77.9525
"5213" 1042.4 106.6075 77.94127
"5214" 1042.6 106.6886 77.98465
"5215" 1042.8 107.4336 78.31103
"5216" 1043 108.2144 78.41837
"5217" 1043.2 110.1329 78.36481
"5218" 1043.4 112.9478 77.54767
"5219" 1043.6 116.1282 76.89791
"5220" 1043.8 118.6519 76.84395
"5221" 1044 119.2349 76.84468
"5222" 1044.2 119.0532 76.84241
"5223" 1044.4 117.9128 76.64274
"5224" 1044.6 116.7644 76.23565
"5225" 1044.8 116.1174 75.05482
"5226" 1045 115.587 72.67583
"5227" 1045.2 115.426 69.63975
"5228" 1045.4 115.4444 66.28466
"5229" 1045.6 115.5927 63.20903
"5230" 1045.8 116.4331 60.49101
"5231" 1046 117.2537 58.68261
"5232" 1046.2 117.3647 58.16001
"5233" 1046.4 117.2865 58.27071
"5234" 1046.6 117.351 58.19542
"5235" 1046.8 117.3924 58.24568
"5236" 1047 117.4648 58.17148
"5237" 1047.2 117.4858 58.30825
"5238" 1047.4 117.6821 57.95226
"5239" 1047.6 118.5129 56.31969
"5240" 1047.8 119.4653 53.9743
"5241" 1048 120.92 51.43701
"5242" 1048.2 122.1869 50.22711
"5243" 1048.4 122.3055 50.15726
"5244" 1048.6 121.9578 50.79811
"5245" 1048.8 121.1067 51.78756
"5246" 1049 120.0592 52.27334
"5247" 1049.2 119.0331 52.56632
"5248" 1049.4 117.395 51.76817
"5249" 1049.6 115.1664 50.16271
"5250" 1049.8 113.4473 47.88402
"5251" 1050 112.1049 45.41503
"5252" 1050.2 111.9625 43.59013
"5253" 1050.4 112.2314 43.47158
"5254" 1050.6 112.1623 43.76189
"5255" 1050.8 112.1909 43.93795
"5256" 1051 111.9904 44.55796
"5257" 1051.2 111.6657 45.08106
"5258" 1051.4 110.3477 45.21874
"5259" 1051.6 108.5269 45.18764
"5260" 1051.8 106.2137 44.82489
"5261" 1052 103.9628 43.95329
"5262" 1052.2 101.871 42.54629
"5263" 1052.4 99.91028 41.28097
"5264" 1052.6 98.20625 39.19627
"5265" 1052.8 97.4707 37.54932
"5266" 1053 97.42395 36.89166
"5267" 1053.2 97.53694 36.91226
"5268" 1053.4 97.56698 37.07409
"5269" 1053.6 97.60561 37.08056
"5270" 1053.8 97.60561 37.08056
"5271" 1054 97.62426 37.08513
"5272" 1054.2 97.60561 37.08056
"5273" 1054.4 97.36678 36.98827
"5274" 1054.6 96.78293 37.14495
"5275" 1054.8 95.37241 36.6543
"5276" 1055 93.35448 35.84688
"5277" 1055.2 91.76318 34.55602
"5278" 1055.4 90.24657 32.62936
"5279" 1055.6 88.79971 31.42334
"5280" 1055.8 87.07278 31.00458
"5281" 1056 84.70767 30.48748
"5282" 1056.2 81.27857 29.88028
"5283" 1056.4 78.47332 28.45018
"5284" 1056.6 75.83887 26.90397
"5285" 1056.8 73.30379 25.49444
"5286" 1057 70.99995 23.4039
"5287" 1057.2 69.00301 20.62803
"5288" 1057.4 68.99383 18.83149
"5289" 1057.6 69.21925 18.80273
"5290" 1057.8 69.29002 18.82781
"5291" 1058 69.31074 18.91803
"5292" 1058.2 69.31074 18.91803
"5293" 1058.4 69.45751 18.9241
"5294" 1058.6 69.47108 18.87639
"5295" 1058.8 69.45251 18.81612
"5296" 1059 69.38587 18.76256
"5297" 1059.2 69.41434 18.59186
"5298" 1059.4 69.45918 18.863
"5299" 1059.6 69.49916 18.90317
"5300" 1059.8 69.50948 18.74676
"5301" 1060 69.78991 18.8355
"5302" 1060.2 70.13134 18.79157
"5303" 1060.4 70.69212 18.51445
"5304" 1060.6 71.90638 17.52006
"5305" 1060.8 73.4779 15.99259
"5306" 1061 75.30218 14.1992
"5307" 1061.2 77.5422 12.60946
"5308" 1061.4 79.46154 10.75115
"5309" 1061.6 81.17155 9.801633
"5310" 1061.8 81.2621 10.09107
"5311" 1062 81.30875 10.10446
"5312" 1062.2 81.27635 10.10434
"5313" 1062.4 81.11067 10.14724
"5314" 1062.6 81.09938 10.13377
"5315" 1062.8 81.10228 10.11244
"5316" 1063 80.96196 9.972731
"5317" 1063.2 80.52678 9.39095
"5318" 1063.4 79.93585 8.231775
"5319" 1063.6 79.19871 7.194274
"5320" 1063.8 78.60731 6.650135
"5321" 1064 78.37341 7.218995
"5322" 1064.2 78.04133 8.607746
"5323" 1064.4 78.08457 8.632115
"5324" 1064.6 78.3049 8.57868
"5325" 1064.8 78.60493 8.481717
"5326" 1065 78.60255 8.481239
"5327" 1065.2 78.50075 8.549842
"5328" 1065.4 78.54057 8.578247
"5329" 1065.6 78.56407 8.620523
"5330" 1065.8 78.58358 8.628658
"5331" 1066 78.40227 8.988066
"5332" 1066.2 77.53673 10.28179
"5333" 1066.4 76.35307 12.84436
"5334" 1066.6 74.91664 15.23069
"5335" 1066.8 73.52765 17.8813
"5336" 1067 72.76035 20.36777
"5337" 1067.2 73.43729 21.95863
"5338" 1067.4 74.22132 22.49619
"5339" 1067.6 74.16435 22.19097
"5340" 1067.8 73.84061 21.94923
"5341" 1068 73.55641 22.0596
"5342" 1068.2 73.04445 22.3115
"5343" 1068.4 72.46489 23.45018
"5344" 1068.6 71.79106 25.60349
"5345" 1068.8 71.28611 28.37674
"5346" 1069 70.89242 31.32608
"5347" 1069.2 71.46545 34.38893
"5348" 1069.4 72.61051 37.50234
"5349" 1069.6 74.15927 40.18985
"5350" 1069.8 75.32303 42.46175
"5351" 1070 75.93876 45.01783
"5352" 1070.2 75.87229 46.69735
"5353" 1070.4 75.54337 49.52962
"5354" 1070.6 76.40931 52.7568
"5355" 1070.8 78.03646 55.86112
"5356" 1071 80.56899 58.18937
"5357" 1071.2 83.2402 60.4128
"5358" 1071.4 86.46588 62.58749
"5359" 1071.6 90.20249 63.9563
"5360" 1071.8 93.33747 65.52103
"5361" 1072 96.80325 67.00728
"5362" 1072.2 100.1167 67.72488
"5363" 1072.4 103.4944 67.79194
"5364" 1072.6 106.92 68.27206
"5365" 1072.8 109.4453 69.67792
"5366" 1073 112.8928 71.82159
"5367" 1073.2 116.5766 73.14369
"5368" 1073.4 120.2402 73.20648
"5369" 1073.6 122.9144 72.15995
"5370" 1073.8 124.0955 70.24822
"5371" 1074 125.0366 67.10976
"5372" 1074.2 125.9149 64.29624
"5373" 1074.4 127.3602 61.76277
"5374" 1074.6 127.3756 61.76625
"5375" 1074.8 127.289 61.88591
"5376" 1075 127.2205 61.95489
"5377" 1075.2 127.1601 62.29803
"5378" 1075.4 127.2048 62.40468
"5379" 1075.6 127.0372 62.55623
"5380" 1075.8 126.8757 62.76399
"5381" 1076 126.127 63.22311
"5382" 1076.2 125.6915 63.36589
"5383" 1076.4 125.1493 63.07486
"5384" 1076.6 124.2831 61.80409
"5385" 1076.8 123.3488 60.30496
"5386" 1077 122.7524 58.47001
"5387" 1077.2 122.6881 56.18555
"5388" 1077.4 122.3908 53.37433
"5389" 1077.6 121.6753 50.89188
"5390" 1077.8 120.9647 48.73719
"5391" 1078 120.207 45.90406
"5392" 1078.2 120.0883 43.64977
"5393" 1078.4 119.6966 41.94554
"5394" 1078.6 119.2361 41.35499
"5395" 1078.8 119.1295 41.56695
"5396" 1079 118.3267 42.08365
"5397" 1079.2 117.2601 42.69187
"5398" 1079.4 115.4015 42.87294
"5399" 1079.6 113.036 42.02524
"5400" 1079.8 110.2216 40.85338
"5401" 1080 107.5234 39.094
"5402" 1080.2 105.088 37.63481
"5403" 1080.4 103.0386 36.02348
"5404" 1080.6 101.6467 33.99763
"5405" 1080.8 101.0161 31.93831
"5406" 1081 100.8896 31.50704
"5407" 1081.2 100.7876 31.47751
"5408" 1081.4 100.8838 31.55989
"5409" 1081.6 100.9756 31.57916
"5410" 1081.8 100.9756 31.57916
"5411" 1082 100.7786 31.6421
"5412" 1082.2 100.2594 31.97493
"5413" 1082.4 99.28305 32.34231
"5414" 1082.6 97.33973 31.84097
"5415" 1082.8 95.11125 30.88736
"5416" 1083 93.08163 29.32266
"5417" 1083.2 91.12251 27.26141
"5418" 1083.4 89.28319 25.02374
"5419" 1083.6 87.61786 23.11727
"5420" 1083.8 85.96589 20.75846
"5421" 1084 85.81281 18.98865
"5422" 1084.2 86.30648 18.50129
"5423" 1084.4 86.37078 18.21713
"5424" 1084.6 86.32243 18.231
"5425" 1084.8 86.29431 18.41292
"5426" 1085 86.22417 18.51631
"5427" 1085.2 85.8673 18.98353
"5428" 1085.4 85.30138 19.2516
"5429" 1085.6 83.96825 19.29755
"5430" 1085.8 82.11564 19.07404
"5431" 1086 79.50532 18.46418
"5432" 1086.2 77.11675 18.5081
"5433" 1086.4 74.4065 17.70308
"5434" 1086.6 71.45188 16.44569
"5435" 1086.8 69.03693 15.20954
"5436" 1087 67.41413 13.79759
"5437" 1087.2 67.37907 12.95097
"5438" 1087.4 67.51787 12.91831
"5439" 1087.6 67.55811 12.96717
"5440" 1087.8 67.50113 13.15756
"5441" 1088 67.52431 13.17061
"5442" 1088.2 67.65963 13.46049
"5443" 1088.4 67.50646 14.07526
"5444" 1088.6 66.81044 14.80977
"5445" 1088.8 65.71505 15.71298
"5446" 1089 65.50504 16.67653
"5447" 1089.2 66.15548 16.40281
"5448" 1089.4 66.97247 15.05164
"5449" 1089.6 68.3015 14.1712
"5450" 1089.8 68.04542 14.25244
"5451" 1090 68.16396 14.32914
"5452" 1090.2 68.18105 14.3674
"5453" 1090.4 68.21945 14.46279
"5454" 1090.6 68.15507 14.54842
"5455" 1090.8 68.18491 14.55994
"5456" 1091 68.13657 14.553
"5457" 1091.2 68.13657 14.553
"5458" 1091.4 68.25956 14.63104
"5459" 1091.6 68.23697 14.50121
"5460" 1091.8 68.2229 14.58579
"5461" 1092 68.39928 15.20954
"5462" 1092.2 68.96231 16.72944
"5463" 1092.4 69.3792 18.48801
"5464" 1092.6 69.68866 21.08005
"5465" 1092.8 69.73206 23.69249
"5466" 1093 69.06209 26.48916
"5467" 1093.2 68.99383 28.46328
"5468" 1093.4 69.15188 30.4725
"5469" 1093.6 69.24044 31.02197
"5470" 1093.8 69.15903 31.02879
"5471" 1094 69.12877 31.06811
"5472" 1094.2 68.84021 30.72208
"5473" 1094.4 68.69942 30.50757
"5474" 1094.6 68.10758 30.41538
"5475" 1094.8 66.83001 30.36918
"5476" 1095 64.82191 30.52841
"5477" 1095.2 62.98507 30.79255
"5478" 1095.4 60.84858 31.11691
"5479" 1095.6 58.77081 30.88888
"5480" 1095.8 56.42331 30.25311
"5481" 1096 54.47941 30.60621
"5482" 1096.2 52.71782 31.64591
"5483" 1096.4 50.38695 33.36789
"5484" 1096.6 47.76414 35.08806
"5485" 1096.8 44.60476 35.96175
"5486" 1097 41.05485 36.80193
"5487" 1097.2 37.70155 37.23648
"5488" 1097.4 34.14896 37.49108
"5489" 1097.6 31.03033 36.90478
"5490" 1097.8 28.5255 35.66432
"5491" 1098 25.37617 34.46368
"5492" 1098.2 22.40944 34.04815
"5493" 1098.4 21.43819 34.48537
"5494" 1098.6 21.50385 34.38365
"5495" 1098.8 21.57821 34.22766
"5496" 1099 21.91035 33.88692
"5497" 1099.2 22.18587 33.31138
"5498" 1099.4 22.20568 32.87708
"5499" 1099.6 22.63736 33.18937
"5500" 1099.8 23.40034 33.98184
"5501" 1100 23.64833 34.7284
"5502" 1100.2 23.6956 36.39123
"5503" 1100.4 23.27458 39.24083
"5504" 1100.6 22.31263 42.11574
"5505" 1100.8 20.74089 44.94216
"5506" 1101 18.88825 47.65502
"5507" 1101.2 16.70582 49.83604
"5508" 1101.4 14.83174 51.08892
"5509" 1101.6 14.10142 52.44139
"5510" 1101.8 14.12684 54.89584
"5511" 1102 13.56458 59.19446
"5512" 1102.2 12.74899 62.56133
"5513" 1102.4 11.76331 65.90048
"5514" 1102.6 10.30881 69.5869
"5515" 1102.8 9.45995 71.64218
"5516" 1103 9.824216 72.43039
"5517" 1103.2 10.3205 72.51702
"5518" 1103.4 11.32238 73.13484
"5519" 1103.6 12.62726 75.5985
"5520" 1103.8 13.47355 79.16296
"5521" 1104 14.63687 82.83082
"5522" 1104.2 16.2998 86.48202
"5523" 1104.4 17.60258 89.76366
"5524" 1104.6 18.15313 92.81156
"5525" 1104.8 17.95794 96.77947
"5526" 1105 18.63778 99.94509
"5527" 1105.2 20.5168 101.5387
"5528" 1105.4 22.59724 102.6792
"5529" 1105.6 25.65298 104.7543
"5530" 1105.8 28.86627 107.4092
"5531" 1106 31.13437 110.4851
"5532" 1106.2 34.05783 113.2103
"5533" 1106.4 37.63747 115.5393
"5534" 1106.6 40.46308 118.0869
"5535" 1106.8 43.87896 120.7371
"5536" 1107 47.13453 123.0342
"5537" 1107.2 50.7567 124.1867
"5538" 1107.4 54.98139 124.8033
"5539" 1107.6 58.80732 125.1523
"5540" 1107.8 62.41617 125.016
"5541" 1108 66.12301 125.7307
"5542" 1108.2 70.14638 127.0368
"5543" 1108.4 73.03384 127.4616
"5544" 1108.6 75.24509 126.3528
"5545" 1108.8 77.70449 124.7202
"5546" 1109 81.74264 123.1261
"5547" 1109.2 85.6398 122.6701
"5548" 1109.4 89.89279 121.3012
"5549" 1109.6 93.689 120.3632
"5550" 1109.8 97.05813 119.7292
"5551" 1110 97.72593 119.1954
"5552" 1110.2 98.41832 118.0126
"5553" 1110.4 100.7283 115.7353
"5554" 1110.6 103.7944 113.5541
"5555" 1110.8 106.6091 112.7634
"5556" 1111 106.5274 112.7332
"5557" 1111.2 106.5274 112.7332
"5558" 1111.4 106.1868 112.6513
"5559" 1111.6 105.9461 111.3527
"5560" 1111.8 105.9642 109.0553
"5561" 1112 106.569 105.6648
"5562" 1112.2 107.7901 102.6986
"5563" 1112.4 109.3343 99.48496
"5564" 1112.6 111.6665 96.38667
"5565" 1112.8 114.5794 93.90445
"5566" 1113 118.0353 91.14482
"5567" 1113.2 120.9936 88.90365
"5568" 1113.4 122.1135 85.77538
"5569" 1113.6 123.2913 81.84779
"5570" 1113.8 124.5048 78.22208
"5571" 1114 125.4515 74.0547
"5572" 1114.2 126.6195 70.31196
"5573" 1114.4 127.1531 66.86985
"5574" 1114.6 126.7635 63.27843
"5575" 1114.8 126.5947 58.77097
"5576" 1115 126.5344 54.94509
"5577" 1115.2 126.1775 52.59719
"5578" 1115.4 126.1165 52.54051
"5579" 1115.6 126.1419 52.48962
"5580" 1115.8 126.2542 52.67691
"5581" 1116 126.2464 52.63655
"5582" 1116.2 125.7406 52.72053
"5583" 1116.4 124.8277 52.70203
"5584" 1116.6 122.8622 51.57359
"5585" 1116.8 120.1199 49.62884
"5586" 1117 118.2162 47.15995
"5587" 1117.2 116.9129 44.01717
"5588" 1117.4 117.0736 40.88657
"5589" 1117.6 117.719 36.97248
"5590" 1117.8 118.154 33.19515
"5591" 1118 118.5626 30.63439
"5592" 1118.2 119.0545 30.61706
"5593" 1118.4 119.0174 30.85303
"5594" 1118.6 119.0709 30.87684
"5595" 1118.8 119.0084 31.02375
"5596" 1119 118.5836 31.12361
"5597" 1119.2 117.7556 31.36446
"5598" 1119.4 116.1946 30.64285
"5599" 1119.6 114.1883 28.80005
"5600" 1119.8 112.1623 26.30757
"5601" 1120 110.5171 23.50212
"5602" 1120.2 108.9045 20.03299
"5603" 1120.4 108.1637 16.83679
"5604" 1120.6 108.4171 15.80827
"5605" 1120.8 108.3916 15.53316
"5606" 1121 108.323 15.30387
"5607" 1121.2 108.2518 15.12205
"5608" 1121.4 108.0664 15.16236
"5609" 1121.6 108.0277 15.14257
"5610" 1121.8 108.1947 14.64964
"5611" 1122 108.1979 14.64122
"5612" 1122.2 108.0444 14.33518
"5613" 1122.4 107.7822 13.86251
"5614" 1122.6 107.3001 13.61856
"5615" 1122.8 106.9073 13.24813
"5616" 1123 105.8415 13.1618
"5617" 1123.2 104.9583 13.06269
"5618" 1123.4 103.4623 12.36539
"5619" 1123.6 101.8101 10.91488
"5620" 1123.8 101.3117 10.06486
"5621" 1124 101.4877 10.09776
"5622" 1124.2 101.596 10.41583
"5623" 1124.4 101.6523 10.47944
"5624" 1124.6 101.4854 10.69341
"5625" 1124.8 100.3346 10.84919
"5626" 1125 97.98217 10.5841
"5627" 1125.2 95.21986 9.790141
"5628" 1125.4 92.9063 8.982085
"5629" 1125.6 90.60001 7.110707
"5630" 1125.8 88.57865 5.543487
"5631" 1126 85.90729 4.935048
"5632" 1126.2 82.83393 4.811864
"5633" 1126.4 80.16378 4.060868
"5634" 1126.6 76.81604 3.398632
"5635" 1126.8 74.46028 2.414927
"5636" 1127 72.24179 1.506948
"5637" 1127.2 70.33296 2.221289
"5638" 1127.4 67.60069 3.549988
"5639" 1127.6 64.54322 4.074992
"5640" 1127.8 60.98102 4.317056
"5641" 1128 57.73037 4.398895
"5642" 1128.2 54.80886 3.839662
"5643" 1128.4 53.3669 2.74362
"5644" 1128.6 53.81646 2.955831
"5645" 1128.8 53.79714 2.910547
"5646" 1129 53.82414 2.892728
"5647" 1129.2 53.95167 2.774695
"5648" 1129.4 53.97087 2.766887
"5649" 1129.6 54.23067 2.886032
"5650" 1129.8 54.33155 3.072275
"5651" 1130 54.22163 3.411558
"5652" 1130.2 53.76035 4.093129
"5653" 1130.4 52.52007 4.913863
"5654" 1130.6 50.2138 5.67311
"5655" 1130.8 47.4172 5.86993
"5656" 1131 44.77052 5.475973
"5657" 1131.2 43.31157 4.152373
"5658" 1131.4 43.36557 4.040678
"5659" 1131.6 43.42437 4.197
"5660" 1131.8 43.84956 4.263521
"5661" 1132 44.39277 3.917493
"5662" 1132.2 44.39686 3.746618
"5663" 1132.4 44.90501 3.272438
"5664" 1132.6 45.22686 2.919513
"5665" 1132.8 45.84426 2.714457
"5666" 1133 46.53978 2.189634
"5667" 1133.2 46.54023 2.090978
"5668" 1133.4 46.40218 2.329465
"5669" 1133.6 46.65611 2.422538
"5670" 1133.8 47.09889 2.804961
"5671" 1134 48.32847 3.128581
"5672" 1134.2 50.58001 3.522796
"5673" 1134.4 52.6645 3.676175
"5674" 1134.6 55.3201 3.253857
"5675" 1134.8 57.97249 2.680461
"5676" 1135 61.05009 2.665425
"5677" 1135.2 64.35206 2.036432
"5678" 1135.4 67.55311 2.571314
"5679" 1135.6 71.0935 2.550594
"5680" 1135.8 73.54122 2.67622
"5681" 1136 77.28303 3.125753
"5682" 1136.2 80.23835 2.944809
"5683" 1136.4 83.36568 2.826113
"5684" 1136.6 85.38953 2.89192
"5685" 1136.8 86.06847 3.485902
"5686" 1137 86.12246 3.863667
"5687" 1137.2 86.09231 3.845492
"5688" 1137.4 86.65339 3.978171
"5689" 1137.6 88.53991 4.596316
"5690" 1137.8 91.36102 5.378818
"5691" 1138 94.74359 6.075888
"5692" 1138.2 94.96296 5.913169
"5693" 1138.4 94.80329 5.921742
"5694" 1138.6 94.80329 5.921742
"5695" 1138.8 94.66922 6.101356
"5696" 1139 94.62453 6.335495
"5697" 1139.2 95.04186 7.141092
"5698" 1139.4 96.2016 8.079489
"5699" 1139.6 98.44634 9.091518
"5700" 1139.8 100.2561 9.387974
"5701" 1140 100.1017 9.216431
"5702" 1140.2 99.94284 9.1468
"5703" 1140.4 100.0141 9.35826
"5704" 1140.6 100.1357 9.986196
"5705" 1140.8 100.7243 11.13375
"5706" 1141 102.2981 12.80223
"5707" 1141.2 104.3748 13.992
"5708" 1141.4 106.3114 14.9305
"5709" 1141.6 107.2302 14.72881
"5710" 1141.8 107.4581 14.51252
"5711" 1142 107.1605 14.70177
"5712" 1142.2 107.2117 14.41368
"5713" 1142.4 107.3359 14.20816
"5714" 1142.6 107.3244 14.19146
"5715" 1142.8 107.4273 14.02825
"5716" 1143 106.9977 14.24171
"5717" 1143.2 106.9747 13.58972
"5718" 1143.4 106.7033 13.4834
"5719" 1143.6 106.5469 13.43012
"5720" 1143.8 106.3058 13.13652
"5721" 1144 106.2769 12.57038
"5722" 1144.2 102.7305 12.64042
"5723" 1144.4 100.631 13.62138
"5724" 1144.6 100.2853 13.37698
"5725" 1144.8 99.18308 12.57868
"5726" 1145 98.25384 11.62448
"5727" 1145.2 97.4001 9.974641
"5728" 1145.4 97.26437 8.428725
"5729" 1145.6 97.347 8.214812
"5730" 1145.8 97.33795 8.546812
"5731" 1146 97.00184 9.082004
"5732" 1146.2 96.20103 9.709723
"5733" 1146.4 94.31938 9.497088
"5734" 1146.6 91.85683 8.474111
"5735" 1146.8 89.68609 7.107942
"5736" 1147 87.69951 5.39247
"5737" 1147.2 86.42036 3.713868
"5738" 1147.4 86.54709 3.743136
"5739" 1147.6 86.45712 3.679188
"5740" 1147.8 86.60907 3.850944
"5741" 1148 86.6413 4.048723
"5742" 1148.2 86.30788 4.713358
"5743" 1148.4 84.69842 5.418657
"5744" 1148.6 82.50908 5.940184
"5745" 1148.8 80.20946 6.437731
"5746" 1149 77.94375 7.426008
"5747" 1149.2 75.72552 8.39929
"5748" 1149.4 73.48649 10.0072
"5749" 1149.6 71.54518 10.92139
"5750" 1149.8 69.30668 10.86112
"5751" 1150 65.96982 10.32151
"5752" 1150.2 63.12375 9.187605
"5753" 1150.4 60.3067 7.302885
"5754" 1150.6 58.80999 5.085875
"5755" 1150.8 58.64927 3.890451
"5756" 1151 58.67593 3.94402
"5757" 1151.2 58.70059 4.716084
"5758" 1151.4 58.73246 5.293868
"5759" 1151.6 57.35165 5.719676
"5760" 1151.8 55.11706 6.09013
"5761" 1152 52.30739 6.482612
"5762" 1152.2 49.31757 6.662649
"5763" 1152.4 46.08596 6.100932
"5764" 1152.6 44.80918 5.78919
"5765" 1152.8 44.83217 5.588292
"5766" 1153 44.96989 5.657071
"5767" 1153.2 45.53069 6.056452
"5768" 1153.4 45.84519 6.613172
"5769" 1153.6 45.10896 8.196306
"5770" 1153.8 43.13476 10.05248
"5771" 1154 41.10976 11.4609
"5772" 1154.2 38.82656 12.41965
"5773" 1154.4 35.99231 12.3503
"5774" 1154.6 33.46393 12.23108
"5775" 1154.8 32.67704 11.78124
"5776" 1155 33.30398 12.04634
"5777" 1155.2 34.15286 12.83421
"5778" 1155.4 33.97439 14.60635
"5779" 1155.6 32.64812 16.67391
"5780" 1155.8 31.0752 18.90874
"5781" 1156 28.79328 20.29674
"5782" 1156.2 26.29687 21.02652
"5783" 1156.4 23.62039 21.19325
"5784" 1156.6 23.56332 21.5064
"5785" 1156.8 24.28455 22.02368
"5786" 1157 24.49244 24.14356
"5787" 1157.2 23.98532 27.26102
"5788" 1157.4 23.24455 30.31426
"5789" 1157.6 21.6253 32.5257
"5790" 1157.8 19.5248 34.74071
"5791" 1158 16.96815 36.24604
"5792" 1158.2 14.51819 37.03342
"5793" 1158.4 14.53123 37.78183
"5794" 1158.6 15.26589 38.88729
"5795" 1158.8 16.05279 41.63084
"5796" 1159 16.89847 44.38075
"5797" 1159.2 17.09405 47.67263
"5798" 1159.4 17.24501 50.15469
"5799" 1159.6 16.27863 52.49266
"5800" 1159.8 14.34531 54.7304
"5801" 1160 12.73747 56.29832
"5802" 1160.2 11.69391 56.70962
"5803" 1160.4 11.53002 56.7069
"5804" 1160.6 11.56499 56.69633
"5805" 1160.8 12.32126 56.97276
"5806" 1161 12.9855 58.74721
"5807" 1161.2 13.79329 61.43961
"5808" 1161.4 15.02601 64.48431
"5809" 1161.6 15.93687 67.97797
"5810" 1161.8 16.51407 71.29369
"5811" 1162 15.97741 74.55917
"5812" 1162.2 15.17302 78.2019
"5813" 1162.4 13.63082 81.34648
"5814" 1162.6 11.92016 83.95851
"5815" 1162.8 12.22574 85.51761
"5816" 1163 14.19063 86.90513
"5817" 1163.2 16.9339 88.77143
"5818" 1163.4 19.97278 91.50998
"5819" 1163.6 22.24923 94.54848
"5820" 1163.8 24.31929 97.80658
"5821" 1164 25.93647 100.9727
"5822" 1164.2 26.6935 104.7973
"5823" 1164.4 26.89388 109.0341
"5824" 1164.6 27.77124 111.89
"5825" 1164.8 30.21385 112.9816
"5826" 1165 33.53252 114.6355
"5827" 1165.2 37.5998 116.9572
"5828" 1165.4 41.48823 118.8032
"5829" 1165.6 44.67037 121.0923
"5830" 1165.8 48.06216 123.2439
"5831" 1166 51.56247 124.5634
"5832" 1166.2 55.26545 124.864
"5833" 1166.4 59.46583 125.2054
"5834" 1166.6 63.69553 125.7124
"5835" 1166.8 67.57826 124.9139
"5836" 1167 71.63356 123.9876
"5837" 1167.2 75.85168 123.804
"5838" 1167.4 79.24996 124.5751
"5839" 1167.6 80.24635 125.8041
"5840" 1167.8 79.9253 125.6353
"5841" 1168 79.84133 125.5262
"5842" 1168.2 79.83561 125.4975
"5843" 1168.4 79.78247 125.5477
"5844" 1168.6 79.8326 124.6192
"5845" 1168.8 79.70717 123.7186
"5846" 1169 79.95888 123.0459
"5847" 1169.2 80.8092 121.7558
"5848" 1169.4 83.48895 119.8733
"5849" 1169.6 86.27321 118.9067
"5850" 1169.8 88.90853 118.1011
"5851" 1170 91.71815 118.1736
"5852" 1170.2 94.97039 119.5372
"5853" 1170.4 95.82748 120.4783
"5854" 1170.6 93.69321 118.3408
"5855" 1170.8 93.89492 117.6162
"5856" 1171 94.83374 116.0166
"5857" 1171.2 97.65836 113.4492
"5858" 1171.4 101.3018 111.7696
"5859" 1171.6 104.3426 111.277
"5860" 1171.8 105.8451 111.858
"5861" 1172 105.5164 111.7616
"5862" 1172.2 104.921 111.146
"5863" 1172.4 103.9579 110.1154
"5864" 1172.6 103.1956 108.6188
"5865" 1172.8 102.881 106.0245
"5866" 1173 102.5903 104.1436
"5867" 1173.2 102.7539 102.8522
"5868" 1173.4 102.2162 102.494
"5869" 1173.6 100.5438 101.8375
"5870" 1173.8 98.53343 99.71498
"5871" 1174 97.04991 97.20874
"5872" 1174.2 95.77662 94.09851
"5873" 1174.4 94.95099 91.6877
"5874" 1174.6 94.94213 90.90117
"5875" 1174.8 94.94213 90.90117
"5876" 1175 94.86195 90.77524
"5877" 1175.2 94.3917 91.09998
"5878" 1175.4 92.61899 90.73876
"5879" 1175.6 90.00567 89.72941
"5880" 1175.8 87.02091 88.54802
"5881" 1176 84.24907 86.64237
"5882" 1176.2 81.13287 85.31842
"5883" 1176.4 78.09401 84.01634
"5884" 1176.6 75.25067 81.85349
"5885" 1176.8 73.08871 79.34451
"5886" 1177 70.16835 77.0825
"5887" 1177.2 67.91209 74.457
"5888" 1177.4 65.71807 71.27381
"5889" 1177.6 64.62692 68.53352
"5890" 1177.8 64.81435 66.0589
"5891" 1178 65.97679 64.77485
"5892" 1178.2 68.10309 62.96917
"5893" 1178.4 70.00143 60.23077
"5894" 1178.6 71.60757 56.70019
"5895" 1178.8 73.41157 53.71221
"5896" 1179 75.01551 50.27103
"5897" 1179.2 75.60905 46.68857
"5898" 1179.4 75.92029 43.1098
"5899" 1179.6 74.8184 40.75715
"5900" 1179.8 73.42725 39.29624
"5901" 1180 72.43433 37.01932
"5902" 1180.2 71.5693 33.9562
"5903" 1180.4 69.57781 31.31914
"5904" 1180.6 67.67308 28.82684
"5905" 1180.8 65.48432 26.06584
"5906" 1181 63.58028 23.82571
"5907" 1181.2 61.05042 21.52997
"5908" 1181.4 58.97917 19.42346
"5909" 1181.6 58.13771 18.98104
"5910" 1181.8 58.00535 18.73705
"5911" 1182 58.11873 18.75751
"5912" 1182.2 58.33378 18.80867
"5913" 1182.4 58.36714 18.77945
"5914" 1182.6 58.44256 18.87639
"5915" 1182.8 58.52954 18.92167
"5916" 1183 59.07188 18.86957
"5917" 1183.2 59.59525 18.89841
"5918" 1183.4 60.52868 18.69559
"5919" 1183.6 60.75527 18.84291
"5920" 1183.8 60.803 18.87023
"5921" 1184 60.73799 18.99283
"5922" 1184.2 60.75087 19.01871
"5923" 1184.4 60.7836 19.00998
"5924" 1184.6 61.27955 19.15911
"5925" 1184.8 63.38863 18.29771
"5926" 1185 65.25147 17.24617
"5927" 1185.2 67.50899 16.05986
"5928" 1185.4 69.77634 14.5825
"5929" 1185.6 70.69212 13.44528
"5930" 1185.8 70.61072 13.53969
"5931" 1186 70.52471 14.14745
"5932" 1186.2 69.75969 15.01102
"5933" 1186.4 69.10056 15.67818
"5934" 1186.6 68.11585 16.52386
"5935" 1186.8 67.49313 17.87197
"5936" 1187 66.81473 20.22543
"5937" 1187.2 65.74059 22.60763
"5938" 1187.4 64.12563 25.12866
"5939" 1187.6 62.96157 27.29242
"5940" 1187.8 61.96755 29.34713
"5941" 1188 60.45375 30.63458
"5942" 1188.2 58.67466 31.99283
"5943" 1188.4 56.78467 32.30633
"5944" 1188.6 54.23286 32.20885
"5945" 1188.8 51.05468 32.00928
"5946" 1189 47.69941 31.86688
"5947" 1189.2 44.74897 31.77452
"5948" 1189.4 41.77463 32.36239
"5949" 1189.6 39.47761 33.30905
"5950" 1189.8 36.81846 34.45408
"5951" 1190 33.50392 35.48279
"5952" 1190.2 30.82889 36.56087
"5953" 1190.4 29.06317 38.07193
"5954" 1190.6 26.00286 39.74352
"5955" 1190.8 22.90083 40.68752
"5956" 1191 20.90953 41.30929
"5957" 1191.2 20.84213 41.24773
"5958" 1191.4 21.25539 41.19147
"5959" 1191.6 21.21915 41.08377
"5960" 1191.8 21.68112 41.06644
"5961" 1192 21.80977 41.09558
"5962" 1192.2 21.85343 41.09013
"5963" 1192.4 21.80977 41.09558
"5964" 1192.6 21.84219 41.05261
"5965" 1192.8 21.75849 40.98145
"5966" 1193 21.93459 40.79115
"5967" 1193.2 21.96275 40.82953
"5968" 1193.4 21.96275 40.82953
"5969" 1193.6 21.92345 40.86902
"5970" 1193.8 22.29547 41.29369
"5971" 1194 22.36164 41.85103
"5972" 1194.2 21.89931 42.84586
"5973" 1194.4 20.89956 44.77362
"5974" 1194.6 19.3609 46.89404
"5975" 1194.8 17.00248 49.05798
"5976" 1195 14.50732 50.57455
"5977" 1195.2 11.35969 51.17004
"5978" 1195.4 9.685676 51.88336
"5979" 1195.6 9.586577 52.02165
"5980" 1195.8 9.558656 52.02252
"5981" 1196 9.663904 51.92635
"5982" 1196.2 9.619186 51.90046
"5983" 1196.4 9.594835 51.89744
"5984" 1196.6 9.726888 51.86439
"5985" 1196.8 9.707698 51.8557
"5986" 1197 9.732634 51.85798
"5987" 1197.2 9.93975 51.74069
"5988" 1197.4 10.09867 51.93735
"5989" 1197.6 10.39488 52.48152
"5990" 1197.8 10.22495 53.91213
"5991" 1198 9.537649 56.21941
"5992" 1198.2 8.52229 58.54826
"5993" 1198.4 7.065227 60.79066
"5994" 1198.6 6.089927 61.12887
"5995" 1198.8 6.271362 60.901
"5996" 1199 6.448442 60.85006
"5997" 1199.2 7.252245 60.99583
"5998" 1199.4 8.157624 61.43364
"5999" 1199.6 9.600591 62.65386
"6000" 1199.8 10.92441 64.60274
"6001" 1200 11.46258 67.15247
"6002" 1200.2 12.24912 69.81004
"6003" 1200.4 12.96912 72.12379
"6004" 1200.6 12.7783 73.71298
"6005" 1200.8 12.77086 73.85904
"6006" 1201 12.7605 74.02906
"6007" 1201.2 13.04385 73.51286
"6008" 1201.4 13.58162 72.98091
"6009" 1201.6 14.19861 72.78406
"6010" 1201.8 15.77579 72.90788
"6011" 1202 18.08156 73.63355
"6012" 1202.2 19.98938 75.14603
"6013" 1202.4 21.95298 77.19458
"6014" 1202.6 23.49068 78.85132
"6015" 1202.8 24.39287 80.26316
"6016" 1203 24.58199 82.41692
"6017" 1203.2 24.2624 85.03415
"6018" 1203.4 24.4228 87.73135
"6019" 1203.6 24.82634 91.20776
"6020" 1203.8 24.67922 94.21632
"6021" 1204 23.59875 97.2381
"6022" 1204.2 22.69323 99.89345
"6023" 1204.4 22.07321 101.4445
"6024" 1204.6 22.0617 101.5129
"6025" 1204.8 22.05529 101.5839
"6026" 1205 22.08719 101.5626
"6027" 1205.2 22.21459 101.4299
"6028" 1205.4 22.2607 101.358
"6029" 1205.6 22.43574 101.1841
"6030" 1205.8 23.33381 101.1477
"6031" 1206 25.13296 101.8015
"6032" 1206.2 27.99146 103.388
"6033" 1206.4 30.70017 104.8594
"6034" 1206.6 33.77224 106.3086
"6035" 1206.8 35.72738 108.3643
"6036" 1207 37.20036 110.8953
"6037" 1207.2 38.01097 113.689
"6038" 1207.4 39.62458 115.8064
"6039" 1207.6 41.3423 117.7479
"6040" 1207.8 42.85081 120.4363
"6041" 1208 44.32643 122.9304
"6042" 1208.2 46.32918 124.0265
"6043" 1208.4 48.59207 123.8719
"6044" 1208.6 51.60011 123.7397
"6045" 1208.8 54.67573 123.5127
"6046" 1209 58.03498 122.8315
"6047" 1209.2 61.40742 121.5201
"6048" 1209.4 64.85147 121.3573
"6049" 1209.6 68.41284 121.1665
"6050" 1209.8 71.29312 121.1323
"6051" 1210 75.10202 121.5371
"6052" 1210.2 78.46382 122.4758
"6053" 1210.4 81.13588 122.8693
"6054" 1210.6 82.53603 123.8905
"6055" 1210.8 82.21513 124.6281
"6056" 1211 82.20086 124.6285
"6057" 1211.2 82.14356 124.5186
"6058" 1211.4 82.14356 124.5186
"6059" 1211.6 82.17355 124.4649
"6060" 1211.8 82.15757 124.4686
"6061" 1212 82.14126 124.3418
"6062" 1212.2 82.34899 123.5547
"6063" 1212.4 82.13878 122.7774
"6064" 1212.6 82.39241 121.877
"6065" 1212.8 83.31623 120.9009
"6066" 1213 84.97671 119.5275
"6067" 1213.2 86.93927 118.3949
"6068" 1213.4 89.44796 117.5263
"6069" 1213.6 91.10922 117.3839
"6070" 1213.8 92.53802 118.0105
"6071" 1214 93.30832 119.3656
"6072" 1214.2 93.49574 120.6921
"6073" 1214.4 93.4163 120.6364
"6074" 1214.6 93.49516 120.7281
"6075" 1214.8 93.42519 120.5776
"6076" 1215 93.46906 120.5727
"6077" 1215.2 93.41118 120.3632
"6078" 1215.4 93.63014 120.0663
"6079" 1215.6 94.57471 119.865
"6080" 1215.8 96.27463 119.9856
"6081" 1216 97.09374 119.2581
"6082" 1216.2 99.00942 118.1894
"6083" 1216.4 101.2697 117.5267
"6084" 1216.6 103.557 116.3425
"6085" 1216.8 105.3931 114.3652
"6086" 1217 105.7243 113.8204
"6087" 1217.2 105.831 113.7237
"6088" 1217.4 105.831 113.7237
"6089" 1217.6 105.8201 113.7673
"6090" 1217.8 105.8925 113.8554
"6091" 1218 105.7884 113.9203
"6092" 1218.2 105 114.7435
"6093" 1218.4 104.2947 114.9193
"6094" 1218.6 102.9323 114.8217
"6095" 1218.8 101.9056 114.7994
"6096" 1219 101.2892 115.6882
"6097" 1219.2 100.6641 116.5255
"6098" 1219.4 99.51827 117.3665
"6099" 1219.6 98.27031 118.94
"6100" 1219.8 97.09374 119.4489
"6101" 1220 95.05791 120.817
"6102" 1220.2 92.91507 122.9459
"6103" 1220.4 91.53594 124.0816
"6104" 1220.6 91.49988 124.1554
"6105" 1220.8 91.15677 124.1218
"6106" 1221 90.35376 123.7688
"6107" 1221.2 89.37254 123.293
"6108" 1221.4 87.53171 122.1494
"6109" 1221.6 85.47005 121.8485
"6110" 1221.8 83.0382 122.0628
"6111" 1222 80.69372 122.4425
"6112" 1222.2 78.86495 123.571
"6113" 1222.4 77.69818 125.1087
"6114" 1222.6 76.18538 126.3543
"6115" 1222.8 74.1771 127.135
"6116" 1223 71.29072 127.4873
"6117" 1223.2 68.95148 127.2392
"6118" 1223.4 66.34223 126.4777
"6119" 1223.6 63.22691 126.1514
"6120" 1223.8 60.17661 126.0896
"6121" 1224 56.82377 125.4092
"6122" 1224.2 53.82903 124.6612
"6123" 1224.4 50.47885 124.7001
"6124" 1224.6 47.26249 124.1301
"6125" 1224.8 44.49649 122.4083
"6126" 1225 42.02705 120.1328
"6127" 1225.2 39.87784 118.2513
"6128" 1225.4 39.25021 118.196
"6129" 1225.6 39.13978 118.3375
"6130" 1225.8 38.9419 118.7215
"6131" 1226 38.20982 119.347
"6132" 1226.2 36.50847 120.3367
"6133" 1226.4 35.69256 121.0901
"6134" 1226.6 35.34606 121.7621
"6135" 1226.8 35.42268 121.6972
"6136" 1227 35.01906 121.5839
"6137" 1227.2 34.56955 121.6735
"6138" 1227.4 34.5263 121.8845
"6139" 1227.6 34.20334 122.2229
"6140" 1227.8 33.9845 122.1984
"6141" 1228 33.86453 122.0409
"6142" 1228.2 33.76521 121.8838
"6143" 1228.4 33.5996 121.4555
"6144" 1228.6 33.61793 120.9034
"6145" 1228.8 32.91464 119.289
"6146" 1229 32.01397 117.14
"6147" 1229.2 30.86281 115.6533
"6148" 1229.4 29.02308 114.5435
"6149" 1229.6 26.83883 113.5074
"6150" 1229.8 24.1007 112.2642
"6151" 1230 21.97124 111.5492
"6152" 1230.2 21.46087 111.7441
"6153" 1230.4 21.35844 111.8026
"6154" 1230.6 21.17337 111.9357
"6155" 1230.8 21.0941 111.6245
"6156" 1231 21.59416 111.1547
"6157" 1231.2 21.9825 110.3199
"6158" 1231.4 21.95477 108.3444
"6159" 1231.6 21.22145 105.8415
"6160" 1231.8 19.75134 103.869
"6161" 1232 18.09421 101.3191
"6162" 1232.2 16.74388 98.31408
"6163" 1232.4 15.32331 95.90372
"6164" 1232.6 12.91298 93.75006
"6165" 1232.8 11.20299 92.59504
"6166" 1233 11.20884 91.25455
"6167" 1233.2 11.99498 89.12853
"6168" 1233.4 12.61804 85.95654
"6169" 1233.6 12.99448 82.6611
"6170" 1233.8 12.58836 79.4501
"6171" 1234 10.92814 76.6952
"6172" 1234.2 8.438085 74.20443
"6173" 1234.4 8.068702 72.8413
"6174" 1234.6 9.0291 72.26841
"6175" 1234.8 10.5267 70.84392
"6176" 1235 11.95785 68.07609
"6177" 1235.2 13.31132 64.69064
"6178" 1235.4 13.80517 61.20463
"6179" 1235.6 13.44543 58.03901
"6180" 1235.8 11.95325 55.65478
"6181" 1236 9.608599 53.21647
"6182" 1236.2 9.210998 52.00497
"6183" 1236.4 10.58213 52.24948
"6184" 1236.6 12.36335 52.60297
"6185" 1236.8 15.42791 51.55146
"6186" 1237 18.53131 50.07307
"6187" 1237.2 21.36038 47.95449
"6188" 1237.4 23.36027 45.38317
"6189" 1237.6 25.04431 42.71571
"6190" 1237.8 25.25163 40.32677
"6191" 1238 25.01467 39.0623
"6192" 1238.2 24.98448 39.14629
"6193" 1238.4 25.21792 39.04617
"6194" 1238.6 25.33941 39.24699
"6195" 1238.8 25.27399 39.33182
"6196" 1239 25.38167 39.39495
"6197" 1239.2 26.00563 39.83059
"6198" 1239.4 27.22222 39.90399
"6199" 1239.6 28.76033 40.43087
"6200" 1239.8 30.52147 40.69034
"6201" 1240 32.96151 40.59518
"6202" 1240.2 34.63372 39.74759
"6203" 1240.4 35.53073 38.01858
"6204" 1240.6 35.98144 36.0649
"6205" 1240.8 35.52429 34.40233
"6206" 1241 35.56444 34.32318
"6207" 1241.2 35.73677 34.35058
"6208" 1241.4 35.74954 34.30896
"6209" 1241.6 35.77188 34.54685
"6210" 1241.8 35.8399 34.47667
"6211" 1242 35.80652 34.22838
"6212" 1242.2 35.75608 34.05947
"6213" 1242.4 35.80985 34.00295
"6214" 1242.6 35.65003 33.29379
"6215" 1242.8 35.25003 31.84679
"6216" 1243 34.19037 30.454
"6217" 1243.2 34.02441 29.6385
"6218" 1243.4 33.66065 28.82732
"6219" 1243.6 33.20615 27.32105
"6220" 1243.8 32.07737 25.84204
"6221" 1244 30.53435 24.81506
"6222" 1244.2 30.46353 24.84094
"6223" 1244.4 30.49572 24.78919
"6224" 1244.6 30.52147 24.77625
"6225" 1244.8 30.77902 24.9121
"6226" 1245 30.78546 24.87975
"6227" 1245.2 31.34294 25.04687
"6228" 1245.4 31.76564 25.40984
"6229" 1245.6 32.62578 25.91625
"6230" 1245.8 33.12626 25.98895
"6231" 1246 33.83737 26.07654
"6232" 1246.2 34.55292 25.54942
"6233" 1246.4 34.52618 25.52751
"6234" 1246.6 34.59653 25.59112
"6235" 1246.8 34.46204 25.62688
"6236" 1247 34.49306 25.48985
"6237" 1247.2 34.51212 25.49923
"6238" 1247.4 34.46204 25.62688
"6239" 1247.6 34.64826 25.94868
"6240" 1247.8 35.05549 26.45075
"6241" 1248 35.91958 27.04842
"6242" 1248.2 37.44301 27.448
"6243" 1248.4 39.02883 27.62153
"6244" 1248.6 40.86158 28.05009
"6245" 1248.8 42.42173 28.07363
"6246" 1249 44.28748 27.75801
"6247" 1249.2 44.99732 26.94797
"6248" 1249.4 45.06177 26.85696
"6249" 1249.6 44.93236 27.01669
"6250" 1249.8 44.80237 27.11161
"6251" 1250 44.75368 27.19968
"6252" 1250.2 44.78172 27.20095
"6253" 1250.4 44.85376 27.29308
"6254" 1250.6 44.85376 27.29308
"6255" 1250.8 44.71326 27.48264
"6256" 1251 44.71085 27.4673
"6257" 1251.2 44.81811 27.61261
"6258" 1251.4 44.88142 27.63381
"6259" 1251.6 44.83881 27.62621
"6260" 1251.8 44.83881 27.62621
"6261" 1252 45.09854 27.76499
"6262" 1252.2 45.48641 27.95895
"6263" 1252.4 46.82187 28.51553
"6264" 1252.6 48.43918 28.92058
"6265" 1252.8 50.42522 29.14825
"6266" 1253 52.32269 29.66692
"6267" 1253.2 53.91526 29.64669
"6268" 1253.4 54.1357 29.30896
"6269" 1253.6 53.97076 29.16834
"6270" 1253.8 53.8318 29.23262
"6271" 1254 53.53303 29.42658
"6272" 1254.2 53.707 29.47284
"6273" 1254.4 53.57682 29.59117
"6274" 1254.6 53.4979 30.15783
"6275" 1254.8 53.70234 31.1691
"6276" 1255 54.10405 32.34967
"6277" 1255.2 55.09255 33.91579
"6278" 1255.4 55.87682 35.55697
"6279" 1255.6 56.15368 37.31991
"6280" 1255.8 56.0564 39.34134
"6281" 1256 56.19005 41.22137
"6282" 1256.2 56.81426 42.89141
"6283" 1256.4 57.79924 43.64507
"6284" 1256.6 58.46362 43.70978
"6285" 1256.8 58.32153 43.7902
"6286" 1257 58.34604 43.84061
"6287" 1257.2 58.19171 43.91814
"6288" 1257.4 57.97882 44.41074
"6289" 1257.6 57.51223 45.34165
"6290" 1257.8 57.50113 47.28518
"6291" 1258 57.48648 49.94768
"6292" 1258.2 57.9319 52.68317
"6293" 1258.4 58.72893 55.48732
"6294" 1258.6 59.88016 57.90164
"6295" 1258.8 60.30272 60.22499
"6296" 1259 61.01745 62.33859
"6297" 1259.2 60.89123 63.64738
"6298" 1259.4 60.10225 65.61743
"6299" 1259.6 58.7832 68.09486
"6300" 1259.8 57.38367 71.08377
"6301" 1260 55.58597 73.83226
"6302" 1260.2 54.18782 76.87991
"6303" 1260.4 52.69307 79.57553
"6304" 1260.6 50.64617 82.2704
"6305" 1260.8 47.95605 84.55373
"6306" 1261 45.85524 87.21518
"6307" 1261.2 43.16503 89.23072
"6308" 1261.4 40.54138 91.18408
"6309" 1261.6 38.67051 93.48348
"6310" 1261.8 36.81856 95.14768
"6311" 1262 33.9081 96.60393
"6312" 1262.2 30.54079 97.39237
"6313" 1262.4 27.74793 98.77858
"6314" 1262.6 26.43616 100.3088
"6315" 1262.8 25.30529 103.1453
"6316" 1263 24.29096 105.7983
"6317" 1263.2 23.464 106.2756
"6318" 1263.4 23.55145 105.4818
"6319" 1263.6 23.7252 105.4887
"6320" 1263.8 23.80562 105.5385
"6321" 1264 24.75505 105.4379
"6322" 1264.2 25.70608 106.0066
"6323" 1264.4 26.57582 106.9096
"6324" 1264.6 28.12359 108.8919
"6325" 1264.8 29.16438 111.4915
"6326" 1265 30.09325 114.2357
"6327" 1265.2 29.57288 115.2286
"6328" 1265.4 29.57304 114.8572
"6329" 1265.6 29.67801 114.8785
"6330" 1265.8 30.44243 114.0731
"6331" 1266 31.29401 113.6659
"6332" 1266.2 32.6923 113.1035
"6333" 1266.4 35.01601 112.7586
"6334" 1266.6 37.59158 113.3563
"6335" 1266.8 40.03424 114.5435
"6336" 1267 42.23419 116.1493
"6337" 1267.2 43.22141 118.2493
"6338" 1267.4 42.77673 119.7381
"6339" 1267.6 42.58104 119.2068
"6340" 1267.8 42.93951 118.0808
"6341" 1268 43.2472 117.0786
"6342" 1268.2 44.54464 115.7369
"6343" 1268.4 46.55105 114.2586
"6344" 1268.6 48.75007 112.3072
"6345" 1268.8 50.3143 111.4009
"6346" 1269 52.809 109.9532
"6347" 1269.2 53.69251 110.1634
"6348" 1269.4 53.8744 110.363
"6349" 1269.6 54.08426 110.6882
"6350" 1269.8 55.08145 110.8015
"6351" 1270 56.80022 110.4677
"6352" 1270.2 59.13698 110.1092
"6353" 1270.4 60.91329 110.3994
"6354" 1270.6 63.24868 111.1045
"6355" 1270.8 64.74781 112.0707
"6356" 1271 66.26595 112.2433
"6357" 1271.2 67.53075 111.715
"6358" 1271.4 68.75362 110.5692
"6359" 1271.6 69.98663 109.5361
"6360" 1271.8 70.92728 107.9228
"6361" 1272 70.9281 106.7725
"6362" 1272.2 70.94141 105.5951
"6363" 1272.4 70.87329 105.5763
"6364" 1272.6 70.89083 105.5352
"6365" 1272.8 70.87019 105.5713
"6366" 1273 70.84781 105.7429
"6367" 1273.2 70.82069 105.8582
"6368" 1273.4 70.9281 105.853
"6369" 1273.6 71.21014 106.5065
"6370" 1273.8 71.65689 106.8323
"6371" 1274 72.55645 106.5981
"6372" 1274.2 74.23163 106.0932
"6373" 1274.4 75.85168 105.9107
"6374" 1274.6 77.70802 106.3883
"6375" 1274.8 79.63046 106.8254
"6376" 1275 82.08257 107.3783
"6377" 1275.2 84.31675 108.3717
"6378" 1275.4 87.29225 109.4556
"6379" 1275.6 89.67997 110.3748
"6380" 1275.8 90.53219 111.4857
"6381" 1276 90.51598 112.4818
"6382" 1276.2 90.49845 112.4583
"6383" 1276.4 90.54495 112.4044
"6384" 1276.6 90.49261 112.2704
"6385" 1276.8 90.46168 112.3401
"6386" 1277 90.35776 111.6355
"6387" 1277.2 90.66457 111.0404
"6388" 1277.4 91.81342 110.3326
"6389" 1277.6 93.61931 109.2933
"6390" 1277.8 95.34274 107.9866
"6391" 1278 96.33123 106.8728
"6392" 1278.2 96.04495 106.635
"6393" 1278.4 96.0379 106.6795
"6394" 1278.6 96.07169 106.7717
"6395" 1278.8 96.02948 106.7656
"6396" 1279 96.09377 106.6458
"6397" 1279.2 96.12704 106.0873
"6398" 1279.4 96.21144 104.8712
"6399" 1279.6 96.57652 103.8558
"6400" 1279.8 97.65814 102.1098
"6401" 1280 99.02107 100.7578
"6402" 1280.2 100.3624 100.4418
"6403" 1280.4 101.6026 100.3326
"6404" 1280.6 103.7013 99.55532
"6405" 1280.8 105.057 98.448
"6406" 1281 105.7007 97.16428
"6407" 1281.2 107.1275 96.42922
"6408" 1281.4 108.4638 97.13241
"6409" 1281.6 109.3264 98.18595
"6410" 1281.8 111.4083 98.75148
"6411" 1282 112.6844 98.27822
"6412" 1282.2 114.3386 97.31435
"6413" 1282.4 115.8587 95.61079
"6414" 1282.6 116.8667 93.54726
"6415" 1282.8 118.1401 91.94679
"6416" 1283 120.4129 90.63757
"6417" 1283.2 121.6672 90.70368
"6418" 1283.4 121.6836 90.74368
"6419" 1283.6 121.6836 90.74368
"6420" 1283.8 121.6603 90.76717
"6421" 1284 121.6603 90.76717
"6422" 1284.2 121.6603 90.83763
"6423" 1284.4 121.5625 90.86786
"6424" 1284.6 121.5244 90.95295
"6425" 1284.8 121.5299 90.93082
"6426" 1285 121.3467 91.01379
"6427" 1285.2 121.4963 91.01379
"6428" 1285.4 121.4001 90.95416
"6429" 1285.6 121.2104 90.92834
"6430" 1285.8 121.368 90.93746
"6431" 1286 121.2824 90.86233
"6432" 1286.2 121.3773 90.97331
"6433" 1286.4 121.4089 90.96822
"6434" 1286.6 121.2884 90.89263
"6435" 1286.8 121.0174 90.48531
"6436" 1287 121.0895 89.74153
"6437" 1287.2 121.2576 88.6283
"6438" 1287.4 121.4751 87.2317
"6439" 1287.6 122.3614 85.73864
"6440" 1287.8 122.9737 83.83025
"6441" 1288 123.4784 81.69968
"6442" 1288.2 123.7101 79.64639
"6443" 1288.4 124.2666 77.93838
"6444" 1288.6 125.1034 77.18968
"6445" 1288.8 125.5592 77.49551
"6446" 1289 125.4066 77.54767
"6447" 1289.2 125.4061 77.52969
"6448" 1289.4 125.412 77.53935
"6449" 1289.6 125.304 77.58665
"6450" 1289.8 125.3262 77.42707
"6451" 1290 125.0763 76.95901
"6452" 1290.2 124.9763 75.92363
"6453" 1290.4 124.6237 74.37371
"6454" 1290.6 124.1458 72.88981
"6455" 1290.8 123.8752 71.43027
"6456" 1291 123.4723 69.50674
"6457" 1291.2 123.1038 67.56694
"6458" 1291.4 122.7235 65.27164
"6459" 1291.6 123.0439 64.06944
"6460" 1291.8 123.6715 62.79165
"6461" 1292 124.6293 61.67575
"6462" 1292.2 125.2374 60.34858
"6463" 1292.4 125.2814 58.87867
"6464" 1292.6 125.7123 56.78798
"6465" 1292.8 126.7499 55.05618
"6466" 1293 127.3632 55.22846
"6467" 1293.2 127.3849 55.26696
"6468" 1293.4 127.3947 55.27625
"6469" 1293.6 127.2883 55.34145
"6470" 1293.8 127.4171 55.338
"6471" 1294 127.3402 55.4193
"6472" 1294.2 127.3402 55.4193
"6473" 1294.4 127.3565 55.42646
"6474" 1294.6 127.7617 55.62918
"6475" 1294.8 129.0036 55.51761
"6476" 1295 129.4896 55.94981
"6477" 1295.2 129.688 56.03863
"6478" 1295.4 129.7137 56.24574
"6479" 1295.6 129.6903 56.26335
"6480" 1295.8 129.8168 56.23922
"6481" 1296 129.9533 56.09013
"6482" 1296.2 129.9866 55.79215
"6483" 1296.4 129.92 55.92607
"6484" 1296.6 130.0575 56.12707
"6485" 1296.8 129.9778 56.32406
"6486" 1297 129.9969 56.39985
"6487" 1297.2 129.9015 56.63952
"6488" 1297.4 129.8267 56.74939
"6489" 1297.6 129.4884 56.95318
"6490" 1297.8 129.1991 57.21272
"6491" 1298 128.7256 58.70934
"6492" 1298.2 128.3987 60.20933
"6493" 1298.4 127.7382 62.21044
"6494" 1298.6 127.1266 64.52075
"6495" 1298.8 126.7766 66.64163
"6496" 1299 125.7633 68.44914
"6497" 1299.2 124.6917 69.66253
"6498" 1299.4 123.959 70.82408
"6499" 1299.6 123.6371 72.23175
"6500" 1299.8 122.9737 73.83252
"6501" 1300 121.6231 75.56668
"6502" 1300.2 120.4391 76.83961
"6503" 1300.4 119.7258 77.49647
"6504" 1300.6 119.3105 77.31088
"6505" 1300.8 117.6539 77.31088
"6506" 1301 115.9096 77.35683
"6507" 1301.2 114.2536 78.01284
"6508" 1301.4 112.5085 78.973
"6509" 1301.6 111.6521 80.2089
"6510" 1301.8 111.5068 80.74774
"6511" 1302 111.3012 80.63757
"6512" 1302.2 110.7279 80.64285
"6513" 1302.4 109.2261 80.57725
"6514" 1302.6 107.4198 80.59334
"6515" 1302.8 105.8225 81.23824
"6516" 1303 103.6949 82.33499
"6517" 1303.2 101.8484 82.98006
"6518" 1303.4 99.81426 83.01027
"6519" 1303.6 97.8535 83.18937
"6520" 1303.8 95.88881 82.90907
"6521" 1304 94.1895 82.32751
"6522" 1304.2 91.85327 82.1726
"6523" 1304.4 89.90406 82.7545
"6524" 1304.6 89.06241 83.92139
"6525" 1304.8 87.56359 85.18561
"6526" 1305 85.41245 86.07582
"6527" 1305.2 82.79484 86.94652
"6528" 1305.4 80.0263 87.49689
"6529" 1305.6 77.40935 88.03306
"6530" 1305.8 74.34283 88.3291
"6531" 1306 71.67245 87.80646
"6532" 1306.2 69.48917 86.50882
"6533" 1306.4 68.02703 84.75187
"6534" 1306.6 67.13006 82.993
"6535" 1306.8 66.37476 81.09013
"6536" 1307 65.07451 78.49934
"6537" 1307.2 63.56207 76.09307
"6538" 1307.4 61.35629 74.86182
"6539" 1307.6 59.11155 74.2199
"6540" 1307.8 56.53567 73.42672
"6541" 1308 54.15319 71.78171
"6542" 1308.2 52.26796 70.21227
"6543" 1308.4 50.01747 68.51784
"6544" 1308.6 48.1071 67.7075
"6545" 1308.8 45.89865 67.55323
"6546" 1309 43.41553 66.98676
"6547" 1309.2 40.20835 65.82921
"6548" 1309.4 38.26536 64.69043
"6549" 1309.6 37.56544 64.08154
"6550" 1309.8 37.22243 64.036
"6551" 1310 35.8218 63.89482
"6552" 1310.2 33.65076 63.51411
"6553" 1310.4 30.79799 63.04896
"6554" 1310.6 27.71147 61.90317
"6555" 1310.8 24.90787 59.89812
"6556" 1311 23.45849 57.96036
"6557" 1311.2 23.87976 56.19963
"6558" 1311.4 23.85105 53.45395
"6559" 1311.6 23.52479 49.75488
"6560" 1311.8 24.13509 46.21965
"6561" 1312 24.95953 43.04531
"6562" 1312.2 25.04327 40.70845
"6563" 1312.4 24.21583 37.38126
"6564" 1312.6 23.19473 33.8182
"6565" 1312.8 22.68638 33.04778
"6566" 1313 23.03624 33.31023
"6567" 1313.2 23.12992 33.32845
"6568" 1313.4 23.05794 33.4211
"6569" 1313.6 23.06056 33.60118
"6570" 1313.8 23.08485 33.55487
"6571" 1314 23.0489 33.53924
"6572" 1314.2 23.0207 33.4496
"6573" 1314.4 23.0207 33.4496
"6574" 1314.6 22.99545 33.53038
"6575" 1314.8 22.54239 33.5949
"6576" 1315 22.14813 33.67514
"6577" 1315.2 22.10783 33.77345
"6578" 1315.4 22.07923 33.83235
"6579" 1315.6 22.12982 33.9058
"6580" 1315.8 22.03078 33.89116
"6581" 1316 22.13719 33.97181
"6582" 1316.2 22.12359 33.94334
"6583" 1316.4 22.25437 33.78066
"6584" 1316.6 22.54873 33.67283
"6585" 1316.8 22.96726 34.14356
"6586" 1317 23.04538 34.53231
"6587" 1317.2 22.99825 34.18809
"6588" 1317.4 23.04999 34.15015
"6589" 1317.6 23.07066 33.97062
"6590" 1317.8 23.07066 33.97062
"6591" 1318 23.07066 33.97062
"6592" 1318.2 23.07066 33.97062
"6593" 1318.4 23.07066 33.97062
"6594" 1318.6 23.05644 33.93152
"6595" 1318.8 23.05644 33.93152
"6596" 1319 23.05644 33.93152
"6597" 1319.2 23.05644 33.93152
"6598" 1319.4 23.05644 33.93152
"6599" 1319.6 23.05644 33.93152
"6600" 1319.8 23.05644 33.93152
"6601" 1320 23.05644 33.93152
"6602" 1320.2 23.04692 33.96465
"6603" 1320.4 23.04692 33.96465
"6604" 1320.6 23.04692 33.96465
"6605" 1320.8 23.04692 33.96465
"6606" 1321 23.04692 33.96465
"6607" 1321.2 23.04692 33.96465
"6608" 1321.4 23.05644 33.93152
"6609" 1321.6 23.05644 33.93152
"6610" 1321.8 23.13121 33.99089
"6611" 1322 23.13121 33.99089
"6612" 1322.2 22.98725 33.80876
"6613" 1322.4 22.93394 33.83554
"6614" 1322.6 22.81464 33.7428
"6615" 1322.8 22.81464 33.7428
"6616" 1323 22.82027 33.42262
"6617" 1323.2 22.82052 32.65774
"6618" 1323.4 22.78801 31.91271
"6619" 1323.6 22.9432 31.69823
"6620" 1323.8 23.51233 31.4155
"6621" 1324 24.15377 30.55828
"6622" 1324.2 24.91975 29.03156
"6623" 1324.4 25.29954 28.07305
"6624" 1324.6 25.71439 27.75044
"6625" 1324.8 25.79281 27.78429
"6626" 1325 25.77304 27.94965
"6627" 1325.2 25.75356 27.97109
"6628" 1325.4 25.6546 28.04295
"6629" 1325.6 25.61942 27.97308
"6630" 1325.8 25.6553 27.8812
"6631" 1326 25.73511 27.94648
"6632" 1326.2 25.79429 27.94457
"6633" 1326.4 25.83468 28.17028
"6634" 1326.6 26.41242 28.20368
"6635" 1326.8 26.60772 28.37528
"6636" 1327 27.25348 28.15814
"6637" 1327.2 27.84884 27.93531
"6638" 1327.4 28.28262 27.67379
"6639" 1327.6 28.6883 27.34604
"6640" 1327.8 29.26075 27.35337
"6641" 1328 29.58283 27.26061
"6642" 1328.2 29.58283 27.26061
"6643" 1328.4 29.62837 27.18715
"6644" 1328.6 29.51061 27.22158
"6645" 1328.8 29.51061 27.22158
"6646" 1329 29.50139 27.24043
"6647" 1329.2 29.4621 27.20095
"6648" 1329.4 29.35987 27.23244
"6649" 1329.6 29.34224 27.23517
"6650" 1329.8 29.1835 27.2597
"6651" 1330 29.17862 27.28673
"6652" 1330.2 29.02497 27.30868
"6653" 1330.4 28.92437 26.9171
"6654" 1330.6 28.67745 27.04433
"6655" 1330.8 28.61564 26.99516
"6656" 1331 28.50478 27.14148
"6657" 1331.2 28.50059 26.83534
"6658" 1331.4 28.39426 26.83614
"6659" 1331.6 28.33556 26.50998
"6660" 1331.8 28.31276 26.50998
"6661" 1332 28.28807 26.58154
"6662" 1332.2 28.32438 26.46507
"6663" 1332.4 28.25613 26.56549
"6664" 1332.6 28.30164 26.54406
"6665" 1332.8 28.32877 26.55087
"6666" 1333 28.31223 26.55685
"6667" 1333.2 28.30448 26.57243
"6668" 1333.4 28.37221 26.8113
"6669" 1333.6 28.43571 26.62795
"6670" 1333.8 28.4096 26.78168
"6671" 1334 28.38795 26.79953
"6672" 1334.2 28.33222 26.77113
"6673" 1334.4 28.32901 26.73372
"6674" 1334.6 28.30936 26.7074
"6675" 1334.8 28.24922 26.87778
"6676" 1335 28.27711 26.74486
"6677" 1335.2 28.32246 26.77979
"6678" 1335.4 28.33889 26.77113
"6679" 1335.6 28.34211 26.77979
"6680" 1335.8 28.3321 26.94023
"6681" 1336 28.38795 26.79953
"6682" 1336.2 28.33222 26.77113
"6683" 1336.4 28.32901 26.73372
"6684" 1336.6 28.32901 26.73372
"6685" 1336.8 28.32901 26.73372
"6686" 1337 28.37221 26.8113
"6687" 1337.2 28.51916 26.78988
"6688" 1337.4 28.55882 26.95192
"6689" 1337.6 28.7084 26.9482
"6690" 1337.8 28.68152 27.02115
"6691" 1338 28.79328 26.99803
"6692" 1338.2 28.79951 26.94171
"6693" 1338.4 28.78105 26.98881
"6694" 1338.6 28.79328 26.99803
"6695" 1338.8 28.80236 26.98869
"6696" 1339 28.66545 27.06576
"6697" 1339.2 28.65212 27.03228
"6698" 1339.4 28.76837 26.99803
"6699" 1339.6 28.80713 27.16805
"6700" 1339.8 28.98979 27.16428
"6701" 1340 29.05602 27.17463
"6702" 1340.2 29.0297 27.39825
"6703" 1340.4 29.25993 27.51507
"6704" 1340.6 29.85507 27.48538
"6705" 1340.8 30.32493 27.53449
"6706" 1341 30.5877 27.54596
"6707" 1341.2 30.49273 27.79133
"6708" 1341.4 30.71463 28.12079
"6709" 1341.6 30.70653 28.1354
"6710" 1341.8 30.68481 28.14383
"6711" 1342 30.69449 28.29525
"6712" 1342.2 30.69343 28.50392
"6713" 1342.4 30.73273 29.25412
"6714" 1342.6 31.05803 30.02545
"6715" 1342.8 31.19753 30.28796
"6716" 1343 31.34839 30.15567
"6717" 1343.2 31.27184 30.07023
"6718" 1343.4 31.19078 30.08053
"6719" 1343.6 31.1388 29.97141
"6720" 1343.8 30.97679 29.60662
"6721" 1344 30.62601 29.58586
"6722" 1344.2 30.38691 29.54815
"6723" 1344.4 30.38189 29.5202
"6724" 1344.6 30.10833 29.52807
"6725" 1344.8 30.10396 29.36599
"6726" 1345 29.94537 29.40699
"6727" 1345.2 29.65891 29.53213
"6728" 1345.4 29.51705 29.25936
"6729" 1345.6 29.3754 29.14292
"6730" 1345.8 29.08175 29.09313
"6731" 1346 28.76837 29.15045
"6732" 1346.2 28.82811 29.23996
"6733" 1346.4 28.79141 29.27079
"6734" 1346.6 28.37845 29.29254
"6735" 1346.8 28.17094 29.62703
"6736" 1347 28.14562 29.64104
"6737" 1347.2 27.99487 29.64217
"6738" 1347.4 27.76574 29.64104
"6739" 1347.6 27.61379 29.48708
"6740" 1347.8 27.4579 29.41206
"6741" 1348 27.46445 29.38573
"6742" 1348.2 27.46445 29.38573
"6743" 1348.4 27.41077 29.25056
"6744" 1348.6 27.18937 28.99747
"6745" 1348.8 26.60119 28.69994
"6746" 1349 25.91066 28.711
"6747" 1349.2 25.09301 28.92274
"6748" 1349.4 24.28253 29.61039
"6749" 1349.6 23.4268 29.90335
"6750" 1349.8 21.87449 30.34554
"6751" 1350 20.54803 30.32677
"6752" 1350.2 19.29197 30.27752
"6753" 1350.4 18.47914 30.362
"6754" 1350.6 18.44682 30.35063
"6755" 1350.8 18.52408 30.2642
"6756" 1351 18.49668 30.22499
"6757" 1351.2 18.59068 30.28796
"6758" 1351.4 18.53273 30.30736
"6759" 1351.6 18.94755 30.2204
"6760" 1351.8 19.23744 30.454
"6761" 1352 19.40184 30.67555
"6762" 1352.2 19.26674 30.89606
"6763" 1352.4 18.92854 31.71957
"6764" 1352.6 18.52956 32.8789
"6765" 1352.8 17.90074 34.01236
"6766" 1353 16.85174 35.57335
"6767" 1353.2 15.74439 37.11697
"6768" 1353.4 14.32672 38.65489
"6769" 1353.6 12.8419 39.48708
"6770" 1353.8 11.73844 39.78394
"6771" 1354 11.54721 39.26118
"6772" 1354.2 11.54721 39.26118
"6773" 1354.4 11.54721 39.26118
"6774" 1354.6 11.65885 39.20718
"6775" 1354.8 11.62086 39.29624
"6776" 1355 11.7701 39.24853
"6777" 1355.2 11.67326 39.36204
"6778" 1355.4 11.94376 39.75425
"6779" 1355.6 11.82979 40.34586
"6780" 1355.8 11.64964 41.44174
"6781" 1356 11.2965 42.88109
"6782" 1356.2 10.37762 44.67445
"6783" 1356.4 9.470071 46.64356
"6784" 1356.6 8.463455 48.99587
"6785" 1356.8 7.228502 50.59752
"6786" 1357 6.184964 51.82198
"6787" 1357.2 6.144799 52.14719
"6788" 1357.4 6.061956 52.01888
"6789" 1357.6 5.979648 51.95527
"6790" 1357.8 5.840359 51.86621
"6791" 1358 5.783377 51.79624
"6792" 1358.2 5.764383 51.77715
"6793" 1358.4 5.701589 51.76339
"6794" 1358.6 5.720064 51.73898
"6795" 1358.8 5.642586 51.75904
"6796" 1359 5.801796 51.81879
"6797" 1359.2 6.394241 52.55631
"6798" 1359.4 6.836186 53.73644
"6799" 1359.6 7.420388 55.09839
"6800" 1359.8 8.037758 56.99904
"6801" 1360 7.999944 59.48586
"6802" 1360.2 7.191946 62.01222
"6803" 1360.4 6.052046 64.55622
"6804" 1360.6 4.638159 67.02621
"6805" 1360.8 2.969967 68.03785
"6806" 1361 2.719445 67.63431
"6807" 1361.2 1.822588 67.25096
"6808" 1361.4 1.27266 67.22951
"6809" 1361.6 1.028687 67.14665
"6810" 1361.8 0.8384655 67.14552
"6811" 1362 0.9842332 67.06341
"6812" 1362.2 1.066816 67.13394
"6813" 1362.4 0.7942935 67.15883
"6814" 1362.6 0.8384655 67.17215
"6815" 1362.8 0.7501214 67.14552
"6816" 1363 0.81081 67.32478
"6817" 1363.2 0.9111795 67.58455
"6818" 1363.4 1.014224 67.4702
"6819" 1363.6 1.087534 67.25593
"6820" 1363.8 1.153822 67.16565
"6821" 1364 1.364113 66.75595
"6822" 1364.2 1.665396 66.55341
"6823" 1364.4 1.672376 66.34855
"6824" 1364.6 1.946387 66.13581
"6825" 1364.8 2.045276 65.88218
"6826" 1365 2.469833 64.69836
"6827" 1365.2 3.07357 63.20572
"6828" 1365.4 4.066589 61.69144
"6829" 1365.6 4.546436 60.09776
"6830" 1365.8 4.846341 58.43675
"6831" 1366 4.775114 56.16169
"6832" 1366.2 4.760235 54.07486
"6833" 1366.4 4.735543 52.22563
"6834" 1366.6 4.321746 50.11178
"6835" 1366.8 4.403149 48.2657
"6836" 1367 3.966991 46.71071
"6837" 1367.2 3.565179 46.11782
"6838" 1367.4 3.585245 45.85879
"6839" 1367.6 3.580076 45.48792
"6840" 1367.8 3.747319 45.23387
"6841" 1368 4.220116 44.89998
"6842" 1368.2 5.395056 44.34995
"6843" 1368.4 6.41651 43.32677
"6844" 1368.6 7.944966 41.69483
"6845" 1368.8 8.881506 39.85179
"6846" 1369 9.278269 37.70591
"6847" 1369.2 9.201192 35.56242
"6848" 1369.4 8.727071 34.25582
"6849" 1369.6 8.51851 34.08419
"6850" 1369.8 8.639247 34.13469
"6851" 1370 8.914218 34.04815
"6852" 1370.2 9.185409 34.23686
"6853" 1370.4 10.15089 33.48807
"6854" 1370.6 11.43092 32.63975
"6855" 1370.8 12.48117 31.06768
"6856" 1371 12.8382 28.93017
"6857" 1371.2 12.45185 27.86971
"6858" 1371.4 12.36041 27.56569
"6859" 1371.6 12.47559 27.46418
"6860" 1371.8 12.82639 27.40576
"6861" 1372 13.36549 27.51365
"6862" 1372.2 14.71834 27.02378
"6863" 1372.4 16.61043 25.9448
"6864" 1372.6 18.1271 25.04148
"6865" 1372.8 19.53501 23.48835
"6866" 1373 20.10856 21.69782
"6867" 1373.2 19.81992 20.45877
"6868" 1373.4 19.1889 19.95357
"6869" 1373.6 19.29865 19.85179
"6870" 1373.8 19.2052 19.6575
"6871" 1374 19.26488 19.64823
"6872" 1374.2 19.28968 19.52047
"6873" 1374.4 19.21019 20.18738
"6874" 1374.6 19.62662 20.14324
"6875" 1374.8 20.57335 19.91116
"6876" 1375 22.19417 19.4065
"6877" 1375.2 23.18719 18.6889
"6878" 1375.4 23.74475 17.56572
"6879" 1375.6 24.01163 16.12231
"6880" 1375.8 24.01443 15.34586
"6881" 1376 23.95639 15.48368
"6882" 1376.2 23.9778 15.4849
"6883" 1376.4 23.86995 15.57121
"6884" 1376.6 23.66789 15.76611
"6885" 1376.8 23.57862 15.86536
"6886" 1377 23.64133 15.65938
"6887" 1377.2 23.88252 15.39887
"6888" 1377.4 24.03301 15.38319
"6889" 1377.6 24.32532 15.00919
"6890" 1377.8 24.80554 14.82915
"6891" 1378 26.15125 14.40529
"6892" 1378.2 27.6151 13.65133
"6893" 1378.4 28.61368 12.34013
"6894" 1378.6 28.71198 11.86043
"6895" 1378.8 28.56933 11.80064
"6896" 1379 28.50898 12.23019
"6897" 1379.2 28.26981 12.17498
"6898" 1379.4 28.23267 12.37989
"6899" 1379.6 28.3782 12.46573
"6900" 1379.8 28.65438 13.16483
"6901" 1380 28.9307 13.39929
"6902" 1380.2 29.59278 13.55711
"6903" 1380.4 31.3354 13.12091
"6904" 1380.6 33.08405 12.28319
"6905" 1380.8 34.91605 11.45211
"6906" 1381 36.30077 10.12239
"6907" 1381.2 37.10944 8.417035
"6908" 1381.4 37.1474 7.50098
"6909" 1381.6 37.09314 7.73953
"6910" 1381.8 37.05922 8.257524
"6911" 1382 37.18275 8.725057
"6912" 1382.2 37.53051 9.659771
"6913" 1382.4 38.89554 9.990625
"6914" 1382.6 40.77988 10.15041
"6915" 1382.8 42.24864 9.668374
"6916" 1383 43.55265 9.077505
"6917" 1383.2 44.71786 9.095855
"6918" 1383.4 45.18175 9.510564
"6919" 1383.6 45.08191 9.541148
"6920" 1383.8 45.19002 9.528845
"6921" 1384 45.44533 9.349672
"6922" 1384.2 45.31468 9.087436
"6923" 1384.4 45.32461 8.931521
"6924" 1384.6 45.50956 8.529408
"6925" 1384.8 46.33683 7.476418
"6926" 1385 47.13281 5.940184
"6927" 1385.2 48.23088 4.761192
"6928" 1385.4 49.1023 3.870028
"6929" 1385.6 49.33889 3.810098
"6930" 1385.8 49.41887 3.879022
"6931" 1386 49.23226 4.010982
"6932" 1386.2 49.04577 3.922736
"6933" 1386.4 48.59127 3.96363
"6934" 1386.6 48.39882 4.139324
"6935" 1386.8 48.21073 4.234918
"6936" 1387 47.89269 4.252042
"6937" 1387.2 47.4843 3.884871
"6938" 1387.4 47.03105 3.438821
"6939" 1387.6 46.8044 3.08534
"6940" 1387.8 46.74355 2.870218
"6941" 1388 46.7287 2.947117
"6942" 1388.2 46.69133 2.98326
"6943" 1388.4 46.70857 3.154135
"6944" 1388.6 46.7175 3.312352
"6945" 1388.8 46.61047 3.759159
"6946" 1389 46.83569 4.42809
"6947" 1389.2 47.63689 4.664037
"6948" 1389.4 48.97234 4.700683
"6949" 1389.6 50.59242 4.215811
"6950" 1389.8 51.69814 4.181733
"6951" 1390 53.53423 4.669434
"6952" 1390.2 55.3201 4.787155
"6953" 1390.4 56.98932 4.999617
"6954" 1390.6 58.75757 6.198272
"6955" 1390.8 60.25156 7.586067
"6956" 1391 61.97388 9.041784
"6957" 1391.2 63.58837 10.11685
"6958" 1391.4 64.74926 11.25574
"6959" 1391.6 65.3919 12.69076
"6960" 1391.8 66.19688 14.36621
"6961" 1392 67.59081 15.29736
"6962" 1392.2 68.63553 15.59263
"6963" 1392.4 69.89166 15.68664
"6964" 1392.6 71.39869 15.25044
"6965" 1392.8 73.1342 14.68473
"6966" 1393 75.20846 14.28917
"6967" 1393.2 76.96646 14.32168
"6968" 1393.4 78.66304 13.84875
"6969" 1393.6 79.29812 13.28305
"6970" 1393.8 79.40935 13.25834
"6971" 1394 79.52932 13.27173
"6972" 1394.2 79.29812 13.28305
"6973" 1394.4 79.25297 13.09667
"6974" 1394.6 79.02233 12.78315
"6975" 1394.8 78.87988 12.31968
"6976" 1395 78.61 11.62448
"6977" 1395.2 78.86952 10.11785
"6978" 1395.4 79.30976 8.111617
"6979" 1395.6 79.13235 6.308728
"6980" 1395.8 79.34741 5.472707
"6981" 1396 79.30003 5.680028
"6982" 1396.2 79.37721 5.472707
"6983" 1396.4 79.30272 5.644837
"6984" 1396.6 79.42935 6.744437
"6985" 1396.8 79.56502 7.575953
"6986" 1397 80.50793 8.093947
"6987" 1397.2 81.83317 8.226909
"6988" 1397.4 83.62159 7.944001
"6989" 1397.6 85.12754 7.585619
"6990" 1397.8 86.61992 7.241984
"6991" 1398 87.07163 7.605622
"6992" 1398.2 86.41041 8.239423
"6993" 1398.4 85.97775 8.813382
"6994" 1398.6 85.62738 9.816526
"6995" 1398.8 86.28051 11.57761
"6996" 1399 87.4255 13.28885
"6997" 1399.2 88.7882 14.76466
"6998" 1399.4 90.12024 15.89566
"6999" 1399.6 90.76729 16.97386
"7000" 1399.8 90.92934 17.12413
"7001" 1400 90.80199 17.12305
"7002" 1400.2 90.80199 17.12305
"7003" 1400.4 90.8198 17.09919
"7004" 1400.6 90.65136 17.09313
"7005" 1400.8 90.14195 17.50234
"7006" 1401 89.67228 18.95273
"7007" 1401.2 88.95209 20.33842
"7008" 1401.4 88.06693 21.97362
"7009" 1401.6 87.36175 24.08405
"7010" 1401.8 86.83354 26.06584
"7011" 1402 86.16166 28.43958
"7012" 1402.2 85.67771 30.85981
"7013" 1402.4 85.38746 33.17932
"7014" 1402.6 85.60239 35.74662
"7015" 1402.8 85.89396 38.10767
"7016" 1403 86.82034 41.0071
"7017" 1403.2 87.64969 41.73335
"7018" 1403.4 88.05885 41.874
"7019" 1403.6 88.07891 41.87698
"7020" 1403.8 88.05553 41.89459
"7021" 1404 87.95937 41.94486
"7022" 1404.2 87.62295 42.52077
"7023" 1404.4 87.19577 43.49471
"7024" 1404.6 86.837 45.21227
"7025" 1404.8 86.574 47.12066
"7026" 1405 85.77784 49.30077
"7027" 1405.2 85.02338 50.94977
"7028" 1405.4 84.03079 53.39375
"7029" 1405.6 82.85402 55.85303
"7030" 1405.8 82.26287 57.61998
"7031" 1406 82.56929 59.08989
"7032" 1406.2 83.26905 59.5869
"7033" 1406.4 83.95822 59.34633
"7034" 1406.6 83.64478 58.71264
"7035" 1406.8 83.4212 58.7087
"7036" 1407 83.20849 58.55788
"7037" 1407.2 82.88625 58.41837
"7038" 1407.4 82.61248 58.40653
"7039" 1407.6 82.62557 58.36704
"7040" 1407.8 82.28477 58.2339
"7041" 1408 82.2326 57.59052
"7042" 1408.2 82.72164 56.0144
"7043" 1408.4 83.29665 54.07223
"7044" 1408.6 83.92946 51.88285
"7045" 1408.8 84.31538 49.81216
"7046" 1409 84.80661 47.64054
"7047" 1409.2 85.85616 45.80669
"7048" 1409.4 87.30266 44.94755
"7049" 1409.6 88.67101 44.96199
"7050" 1409.8 89.34139 45.52327
"7051" 1410 89.27402 45.76214
"7052" 1410.2 89.25956 45.76135
"7053" 1410.4 89.27347 45.77821
"7054" 1410.6 89.28657 45.75188
"7055" 1410.8 89.30621 45.68301
"7056" 1411 89.22895 45.75568
"7057" 1411.2 89.60031 45.95716
"7058" 1411.4 89.63785 45.95745
"7059" 1411.6 89.66771 45.951
"7060" 1411.8 89.81467 45.92278
"7061" 1412 90.79241 46.00241
"7062" 1412.2 92.5382 45.80599
"7063" 1412.4 94.40034 45.53138
"7064" 1412.6 96.77513 45.59395
"7065" 1412.8 99.32919 46.1694
"7066" 1413 101.8838 46.66146
"7067" 1413.2 104.2336 46.50122
"7068" 1413.4 105.4248 45.77011
"7069" 1413.6 105.9986 45.27962
"7070" 1413.8 105.9659 45.25099
"7071" 1414 105.9141 45.39118
"7072" 1414.2 105.9461 45.37419
"7073" 1414.4 105.9141 45.39118
"7074" 1414.6 106.0209 45.29085
"7075" 1414.8 105.9378 45.40907
"7076" 1415 106.1128 45.58779
"7077" 1415.2 106.9231 45.99948
"7078" 1415.4 108.5306 46.35105
"7079" 1415.6 110.4175 46.13205
"7080" 1415.8 112.503 45.64847
"7081" 1416 114.942 45.71091
"7082" 1416.2 117.6452 45.10412
"7083" 1416.4 119.3564 43.38932
"7084" 1416.6 119.6755 42.55111
"7085" 1416.8 119.4925 42.53481
"7086" 1417 119.2624 43.27964
"7087" 1417.2 118.8707 44.01191
"7088" 1417.4 118.7929 44.72071
"7089" 1417.6 118.4751 45.29448
"7090" 1417.8 117.7862 45.80415
"7091" 1418 116.6687 45.63885
"7092" 1418.2 114.8623 45.13839
"7093" 1418.4 112.6343 44.31012
"7094" 1418.6 110.0208 43.52839
"7095" 1418.8 107.1021 42.86347
"7096" 1419 104.5979 41.93467
"7097" 1419.2 102.2335 40.67199
"7098" 1419.4 99.69145 39.41411
"7099" 1419.6 97.53694 37.78687
"7100" 1419.8 96.01556 35.68712
"7101" 1420 95.03456 34.35561
"7102" 1420.2 94.36738 33.67968
"7103" 1420.4 93.99344 33.85423
"7104" 1420.6 92.81527 34.24707
"7105" 1420.8 90.8194 33.98453
"7106" 1421 88.53336 33.04459
"7107" 1421.2 86.41792 31.70203
"7108" 1421.4 84.24323 29.85749
"7109" 1421.6 82.86136 28.08276
"7110" 1421.8 81.65623 26.43759
"7111" 1422 80.08057 24.61976
"7112" 1422.2 78.91869 22.6619
"7113" 1422.4 78.57641 20.96482
"7114" 1422.6 78.96346 19.99982
"7115" 1422.8 79.14605 20.16375
"7116" 1423 79.13611 20.20222
"7117" 1423.2 79.23595 20.09082
"7118" 1423.4 79.97952 19.67265
"7119" 1423.6 81.20664 19.51025
"7120" 1423.8 82.96223 18.5456
"7121" 1424 84.77985 16.87742
"7122" 1424.2 86.58601 15.00507
"7123" 1424.4 87.92599 13.17028
"7124" 1424.6 88.29987 11.5843
"7125" 1424.8 88.24655 10.96156
"7126" 1425 88.37318 10.98835
"7127" 1425.2 88.47441 11.22964
"7128" 1425.4 88.47441 11.22964
"7129" 1425.6 88.48851 11.22986
"7130" 1425.8 88.32849 11.637
"7131" 1426 87.98342 12.48326
"7132" 1426.2 87.50179 13.46682
"7133" 1426.4 86.69771 13.72372
"7134" 1426.6 85.34461 13.32159
"7135" 1426.8 83.68838 13.12184
"7136" 1427 81.18629 12.74907
"7137" 1427.2 78.81204 12.29924
"7138" 1427.4 77.15007 11.16647
"7139" 1427.6 76.22148 9.95842
"7140" 1427.8 76.26368 9.900562
"7141" 1428 76.17505 9.836949
"7142" 1428.2 76.19715 9.845467
"7143" 1428.4 76.28856 9.934187
"7144" 1428.6 76.26164 9.950017
"7145" 1428.8 76.19715 9.845467
"7146" 1429 76.19715 9.845467
"7147" 1429.2 76.25464 9.920555
"7148" 1429.4 76.28368 10.62676
"7149" 1429.6 76.01698 11.30861
"7150" 1429.8 75.20402 12.27401
"7151" 1430 73.7377 13.13146
"7152" 1430.2 72.16579 13.82243
"7153" 1430.4 70.1485 14.32256
"7154" 1430.6 68.15507 14.37803
"7155" 1430.8 66.41675 13.83822
"7156" 1431 66.11321 13.66238
"7157" 1431.2 66.13357 13.65341
"7158" 1431.4 66.41687 13.55875
"7159" 1431.6 66.83634 13.45018
"7160" 1431.8 66.84825 13.44878
"7161" 1432 66.78387 13.42937
"7162" 1432.2 66.89332 13.37115
"7163" 1432.4 66.73504 13.15756
"7164" 1432.6 66.47608 13.09489
"7165" 1432.8 66.26924 12.3265
"7166" 1433 65.9577 11.29935
"7167" 1433.2 65.36702 10.20681
"7168" 1433.4 64.57475 9.058016
"7169" 1433.6 64.80399 7.616847
"7170" 1433.8 65.02725 6.528726
"7171" 1434 65.17387 5.477434
"7172" 1434.2 65.45611 4.64611
"7173" 1434.4 65.35346 3.370664
"7174" 1434.6 65.14003 2.420136
"7175" 1434.8 64.71402 1.720905
"7176" 1435 64.71402 2.102585
"7177" 1435.2 64.81435 2.228228
"7178" 1435.4 64.74812 2.441724
"7179" 1435.6 64.7584 2.395473
"7180" 1435.8 64.62866 2.456836
"7181" 1436 64.4724 3.162843
"7182" 1436.2 63.67113 3.350217
"7183" 1436.4 62.37621 3.553697
"7184" 1436.6 60.62531 3.800054
"7185" 1436.8 59.34475 4.538788
"7186" 1437 58.90319 5.263158
"7187" 1437.2 59.17141 5.364939
"7188" 1437.4 59.50759 5.040512
"7189" 1437.6 59.58928 4.3292
"7190" 1437.8 59.4978 4.518748
"7191" 1438 59.47242 4.416954
"7192" 1438.2 59.53607 4.076576
"7193" 1438.4 59.58444 3.700817
"7194" 1438.6 59.52085 3.559737
"7195" 1438.8 59.59702 3.201212
"7196" 1439 60.38872 3.20075
"7197" 1439.2 61.20947 2.903467
"7198" 1439.4 62.35549 2.984648
"7199" 1439.6 63.70505 3.527425
"7200" 1439.8 64.60772 4.55069
"7201" 1440 65.51249 5.753889
"7202" 1440.2 66.76037 6.942547
"7203" 1440.4 68.71275 7.841168
"7204" 1440.6 70.89516 8.22227
"7205" 1440.8 72.95068 8.598804
"7206" 1441 74.41887 9.373889
"7207" 1441.2 75.34892 10.51235
"7208" 1441.4 76.69667 11.98769
"7209" 1441.6 78.62135 13.13908
"7210" 1441.8 80.90742 13.69943
"7211" 1442 83.60802 13.72372
"7212" 1442.2 85.84261 13.73494
"7213" 1442.4 88.0358 13.9959
"7214" 1442.6 90.4951 14.01351
"7215" 1442.8 92.20596 13.14484
"7216" 1443 92.3575 12.6464
"7217" 1443.2 92.50305 12.62272
"7218" 1443.4 92.52585 12.82583
"7219" 1443.6 92.44776 13.33901
"7220" 1443.8 92.22529 14.00161
"7221" 1444 92.34525 14.995
"7222" 1444.2 93.29495 16.58631
"7223" 1444.4 95.13654 17.96921
"7224" 1444.6 97.37413 19.31865
"7225" 1444.8 99.86801 20.65756
"7226" 1445 102.9404 20.64599
"7227" 1445.2 105.7716 20.02143
"7228" 1445.4 106.4008 19.70033
"7229" 1445.6 105.8065 20.25536
"7230" 1445.8 105.0121 21.0163
"7231" 1446 104.2525 22.37073
"7232" 1446.2 103.6277 24.67792
"7233" 1446.4 103.1837 27.01093
"7234" 1446.6 102.8698 29.99515
"7235" 1446.8 103.3164 33.18082
"7236" 1447 103.7778 36.17919
"7237" 1447.2 103.4388 38.70712
"7238" 1447.4 103.5517 41.96799
"7239" 1447.6 103.838 45.38887
"7240" 1447.8 103.8537 48.37833
"7241" 1448 103.0855 51.92057
"7242" 1448.2 102.3185 55.31823
"7243" 1448.4 101.3459 58.4233
"7244" 1448.6 99.97119 61.63018
"7245" 1448.8 98.11048 63.9763
"7246" 1449 96.60772 66.25515
"7247" 1449.2 96.06222 68.14826
"7248" 1449.4 95.81318 68.87023
"7249" 1449.6 95.22996 68.88235
"7250" 1449.8 94.41902 68.27571
"7251" 1450 92.56583 68.64861
"7252" 1450.2 90.23546 69.94509
"7253" 1450.4 87.82406 71.72334
"7254" 1450.6 85.87029 73.98634
"7255" 1450.8 85.2602 75.63757
"7256" 1451 84.71844 77.7842
"7257" 1451.2 85.06649 79.72699
"7258" 1451.4 85.86862 81.42175
"7259" 1451.6 86.55497 83.88911
"7260" 1451.8 86.70736 86.56693
"7261" 1452 87.35579 89.68076
"7262" 1452.2 87.88167 93.34204
"7263" 1452.4 87.89879 96.82033
"7264" 1452.6 88.08216 99.87724
"7265" 1452.8 87.33311 102.9598
"7266" 1453 86.76793 106.0034
"7267" 1453.2 86.61252 108.5016
"7268" 1453.4 87.08121 110.9702
"7269" 1453.6 87.10046 114.0377
"7270" 1453.8 87.32843 117.0225
"7271" 1454 86.45136 119.6802
"7272" 1454.2 84.71414 120.521
"7273" 1454.4 84.24839 120.6158
"7274" 1454.6 84.46834 120.5154
"7275" 1454.8 84.49441 120.3546
"7276" 1455 84.46275 120.3554
"7277" 1455.2 84.49441 120.3546
"7278" 1455.4 84.54946 120.3533
"7279" 1455.6 84.85846 120.5727
"7280" 1455.8 85.12754 120.872
"7281" 1456 85.28955 122.536
"7282" 1456.2 85.27226 124.1654
"7283" 1456.4 85.1834 124.9215
"7284" 1456.6 85.08218 126.0258
"7285" 1456.8 85.07603 126.8011
"7286" 1457 84.98049 126.9963
"7287" 1457.2 84.90546 126.9328
"7288" 1457.4 84.73615 126.7586
"7289" 1457.6 84.81278 126.4936
"7290" 1457.8 84.90817 126.2627
"7291" 1458 84.50542 125.4258
"7292" 1458.2 83.76111 124.8636
"7293" 1458.4 81.87063 123.9168
"7294" 1458.6 79.95168 123.3134
"7295" 1458.8 77.87727 123.5438
"7296" 1459 76.02648 123.9081
"7297" 1459.2 73.91826 124.3965
"7298" 1459.4 71.71064 125.2377
"7299" 1459.6 69.43136 125.7687
"7300" 1459.8 66.67082 125.9429
"7301" 1460 63.89833 126.3993
"7302" 1460.2 60.6611 126.4989
"7303" 1460.4 57.64246 125.8756
"7304" 1460.6 54.26091 126.1625
"7305" 1460.8 51.53939 125.7352
"7306" 1461 48.69167 124.8033
"7307" 1461.2 45.52239 123.7346
"7308" 1461.4 42.51606 122.2713
"7309" 1461.6 39.78328 120.0627
"7310" 1461.8 36.92505 118.5
"7311" 1462 33.41189 116.487
"7312" 1462.2 30.00908 114.1776
"7313" 1462.4 26.6047 112.0599
"7314" 1462.6 23.42968 109.1708
"7315" 1462.8 20.96536 106.3616
"7316" 1463 18.79309 103.5286
"7317" 1463.2 16.8183 99.94856
"7318" 1463.4 15.15264 96.51772
"7319" 1463.6 13.66857 93.53392
"7320" 1463.8 12.23672 90.11164
"7321" 1464 11.6299 86.98496
"7322" 1464.2 10.73645 85.14547
"7323" 1464.4 8.986477 83.94996
"7324" 1464.6 7.345838 81.86455
"7325" 1464.8 7.976938 79.74544
"7326" 1465 9.12371 77.0825
"7327" 1465.2 10.43781 74.09449
"7328" 1465.4 10.94331 70.88733
"7329" 1465.6 11.31502 67.45318
"7330" 1465.8 12.66553 64.67792
"7331" 1466 14.02101 61.68231
"7332" 1466.2 14.57126 59.24535
"7333" 1466.4 14.07802 58.09849
"7334" 1466.6 12.99324 57.26473
"7335" 1466.8 11.508 56.23119
"7336" 1467 9.537277 53.85788
"7337" 1467.2 7.310688 52.12947
"7338" 1467.4 7.382828 51.37281
"7339" 1467.6 8.090392 51.21614
"7340" 1467.8 9.702735 50.80306
"7341" 1468 11.82181 49.1065
"7342" 1468.2 14.08414 46.61375
"7343" 1468.4 15.59091 42.99728
"7344" 1468.6 16.76169 39.54965
"7345" 1468.8 18.01945 36.05196
"7346" 1469 19.91489 32.96218
"7347" 1469.2 21.20648 29.55069
"7348" 1469.4 21.2698 26.20463
"7349" 1469.6 21.12107 23.37891
"7350" 1469.8 21.694 22.43237
"7351" 1470 22.17608 22.49931
"7352" 1470.2 22.21226 22.67501
"7353" 1470.4 22.99011 23.43837
"7354" 1470.6 24.56209 24.34713
"7355" 1470.8 27.441 24.42921
"7356" 1471 30.78639 23.48117
"7357" 1471.2 33.78351 22.26304
"7358" 1471.4 36.66577 21.16041
"7359" 1471.6 39.71014 20.58456
"7360" 1471.8 42.54829 19.66607
"7361" 1472 45.25307 17.97071
"7362" 1472.2 46.92855 16.04913
"7363" 1472.4 48.07619 13.36836
"7364" 1472.6 48.69243 12.34097
"7365" 1472.8 48.27219 12.26061
"7366" 1473 47.97795 12.30887
"7367" 1473.2 47.966 12.6289
"7368" 1473.4 47.9697 12.80486
"7369" 1473.6 48.0593 13.43913
"7370" 1473.8 48.83639 13.53288
"7371" 1474 49.79875 13.70637
"7372" 1474.2 51.46437 13.78244
"7373" 1474.4 53.67493 13.09465
"7374" 1474.6 55.82156 12.00616
"7375" 1474.8 57.52296 10.7036
"7376" 1475 58.11103 9.573763
"7377" 1475.2 58.13077 9.149926
"7378" 1475.4 58.43467 8.761886
"7379" 1475.6 58.49734 8.790997
"7380" 1475.8 58.57668 8.489257
"7381" 1476 58.92811 7.924653
"7382" 1476.2 58.84802 6.403652
"7383" 1476.4 58.32569 5.129116
"7384" 1476.6 57.31538 4.297488
"7385" 1476.8 56.4229 4.318899
"7386" 1477 56.55819 4.172645
"7387" 1477.2 56.66109 4.089391
"7388" 1477.4 57.25879 4.550251
"7389" 1477.6 57.81075 5.087354
"7390" 1477.8 58.70481 5.699363
"7391" 1478 59.87865 5.32019
"7392" 1478.2 61.8216 4.23865
"7393" 1478.4 62.97393 2.82768
"7394" 1478.6 62.93523 2.15637
"7395" 1478.8 62.95361 2.180994
"7396" 1479 62.92016 2.526746
"7397" 1479.2 62.88849 3.18225
"7398" 1479.4 63.5923 3.582891
"7399" 1479.6 65.2517 4.270337
"7400" 1479.8 67.51554 4.398895
"7401" 1480 69.18641 3.87292
"7402" 1480.2 70.37329 3.016248
"7403" 1480.4 70.19392 2.777028
"7404" 1480.6 70.04826 2.826448
"7405" 1480.8 69.95074 2.90126
"7406" 1481 69.83578 3.039929
"7407" 1481.2 69.85638 3.908196
"7408" 1481.4 69.69062 4.747312
"7409" 1481.6 70.06757 5.718154
"7410" 1481.8 71.36673 6.899553
"7411" 1482 72.77211 8.539761
"7412" 1482.2 74.56174 10.16892
"7413" 1482.4 76.53593 11.21736
"7414" 1482.6 78.67592 12.13339
"7415" 1482.8 80.02449 13.85094
"7416" 1483 81.50643 15.63827
"7417" 1483.2 82.82927 17.56596
"7418" 1483.4 83.16031 19.89193
"7419" 1483.6 82.54144 20.40311
"7420" 1483.8 81.80359 20.2886
"7421" 1484 81.7846 19.75078
"7422" 1484.2 81.87821 19.44891
"7423" 1484.4 81.67409 19.54953
"7424" 1484.6 81.35741 19.08523
"7425" 1484.8 80.19627 18.60993
"7426" 1485 78.28971 18.30387
"7427" 1485.2 75.77301 17.87448
"7428" 1485.4 72.85143 17.1287
"7429" 1485.6 69.53098 17.26325
"7430" 1485.8 66.62973 17.19388
"7431" 1486 63.10119 16.79389
"7432" 1486.2 60.60922 15.14369
"7433" 1486.4 58.6068 13.71401
"7434" 1486.6 56.39915 13.1103
"7435" 1486.8 54.25733 13.61323
"7436" 1487 51.42379 14.08419
"7437" 1487.2 48.6169 13.39152
"7438" 1487.4 46.43315 11.80528
"7439" 1487.6 44.9432 10.30595
"7440" 1487.8 45.06061 10.5766
"7441" 1488 45.41977 10.90276
"7442" 1488.2 45.66077 11.66538
"7443" 1488.4 45.89768 12.44656
"7444" 1488.6 45.40481 13.85094
"7445" 1488.8 43.91383 15.75179
"7446" 1489 41.67182 17.34341
"7447" 1489.2 38.82731 18.33945
"7448" 1489.4 35.38368 19.41483
"7449" 1489.6 31.79246 19.71608
"7450" 1489.8 28.44952 20.02143
"7451" 1490 25.87991 19.31259
"7452" 1490.2 25.94232 19.1054
"7453" 1490.4 26.67117 19.66562
"7454" 1490.6 27.27376 20.46568
"7455" 1490.8 27.82468 21.83111
"7456" 1491 28.26558 24.03911
"7457" 1491.2 28.22024 27.14384
"7458" 1491.4 27.97747 30.50197
"7459" 1491.6 26.66473 33.75542
"7460" 1491.8 25.20009 37.12654
"7461" 1492 22.89363 40.26255
"7462" 1492.2 20.39502 42.83207
"7463" 1492.4 17.48525 44.55626
"7464" 1492.6 14.64572 46.64784
"7465" 1492.8 12.48495 49.4645
"7466" 1493 10.03047 52.12807
"7467" 1493.2 8.089081 54.38364
"7468" 1493.4 7.44794 56.26362
"7469" 1493.6 8.318358 57.65378
"7470" 1493.8 8.760423 59.93826
"7471" 1494 8.85618 63.49047
"7472" 1494.2 8.369537 67.02412
"7473" 1494.4 7.737322 70.92571
"7474" 1494.6 7.068432 74.58311
"7475" 1494.8 5.721038 76.72137
"7476" 1495 5.311937 76.74486
"7477" 1495.2 5.404649 76.55046
"7478" 1495.4 5.469262 76.46073
"7479" 1495.6 5.465624 76.49805
"7480" 1495.8 5.600345 76.41745
"7481" 1496 6.34174 76.6372
"7482" 1496.2 7.581096 77.23916
"7483" 1496.4 8.900251 79.18735
"7484" 1496.6 9.975688 81.74779
"7485" 1496.8 10.72786 84.67906
"7486" 1497 11.36965 88.10811
"7487" 1497.2 12.37429 91.35731
"7488" 1497.4 13.18067 94.55879
"7489" 1497.6 13.55342 97.95067
"7490" 1497.8 12.4261 99.57739
"7491" 1498 11.87609 100.2099
"7492" 1498.2 11.36009 100.6269
"7493" 1498.4 11.3976 100.462
"7494" 1498.6 11.83571 100.4119
"7495" 1498.8 12.15954 100.8999
"7496" 1499 12.36281 100.7049
"7497" 1499.2 12.8419 100.4467
"7498" 1499.4 14.53052 100.8877
"7499" 1499.6 16.59312 102.3387
"7500" 1499.8 18.57706 104.0075
"7501" 1500 20.00459 106.2863
"7502" 1500.2 20.92224 108.7647
"7503" 1500.4 20.99219 110.9022
"7504" 1500.6 20.57565 111.2775
"7505" 1500.8 20.44627 111.6586
"7506" 1501 20.33476 111.7651
"7507" 1501.2 20.09509 111.6245
"7508" 1501.4 19.97433 111.2662
"7509" 1501.6 19.76113 111.4132
"7510" 1501.8 19.61695 111.138
"7511" 1502 19.35688 111.1069
"7512" 1502.2 19.45674 111.0485
"7513" 1502.4 19.59102 111.0887
"7514" 1502.6 19.64581 111.3791
"7515" 1502.8 19.8561 111.5836
"7516" 1503 19.89878 111.8327
"7517" 1503.2 20.19794 111.9837
"7518" 1503.4 20.50582 112.1758
"7519" 1503.6 20.73797 112.1354
"7520" 1503.8 20.86946 112.1706
"7521" 1504 21.40276 111.6563
"7522" 1504.2 22.66902 111.9425
"7523" 1504.4 24.51334 112.8218
"7524" 1504.6 26.31884 114.4815
"7525" 1504.8 27.69187 116.0774
"7526" 1505 28.29172 117.7255
"7527" 1505.2 27.97533 117.988
"7528" 1505.4 27.63208 117.696
"7529" 1505.6 27.32852 117.6233
"7530" 1505.8 27.09577 117.5232
"7531" 1506 26.84712 117.4468
"7532" 1506.2 26.7482 117.3838
"7533" 1506.4 26.59026 117.1912
"7534" 1506.6 26.30838 117.2664
"7535" 1506.8 25.82593 117.1873
"7536" 1507 25.6077 117.1791
"7537" 1507.2 25.73127 117.3073
"7538" 1507.4 25.88361 117.4364
"7539" 1507.6 26.17189 117.5654
"7540" 1507.8 26.39817 117.7314
"7541" 1508 26.54659 117.9799
"7542" 1508.2 26.527 118.1379
"7543" 1508.4 26.56279 118.004
"7544" 1508.6 26.86352 118.2085
"7545" 1508.8 27.36819 118.5302
"7546" 1509 27.53021 118.6321
"7547" 1509.2 27.74339 118.5471
"7548" 1509.4 28.23226 118.6621
"7549" 1509.6 31.07913 117.4822
"7550" 1509.8 30.35825 118.026
"7551" 1510 29.83205 118.113
"7552" 1510.2 30.32324 118.199
"7553" 1510.4 31.53778 118.9355
"7554" 1510.6 32.86468 119.4247
"7555" 1510.8 33.94511 120.0723
"7556" 1511 35.61658 120.5462
"7557" 1511.2 37.0962 121.6998
"7558" 1511.4 38.06355 122.8015
"7559" 1511.6 37.63702 122.8335
"7560" 1511.8 37.1879 122.7394
"7561" 1512 36.97781 122.6318
"7562" 1512.2 36.42823 123.0811
"7563" 1512.4 35.87198 123.0813
"7564" 1512.6 35.36333 122.7946
"7565" 1512.8 35.44643 122.395
"7566" 1513 35.3686 122.0252
"7567" 1513.2 35.6897 121.8062
"7568" 1513.4 35.8118 121.14
"7569" 1513.6 35.01844 120.2022
"7570" 1513.8 33.37153 119.1652
"7571" 1514 31.54427 117.6092
"7572" 1514.2 29.4837 116.9224
"7573" 1514.4 28.07079 116.8003
"7574" 1514.6 27.95568 116.6136
"7575" 1514.8 28.16167 115.8391
"7576" 1515 26.85909 114.281
"7577" 1515.2 25.27373 112.0214
"7578" 1515.4 24.09 109.2323
"7579" 1515.6 23.0498 106.0956
"7580" 1515.8 21.91454 103.4396
"7581" 1516 20.92224 100.4646
"7582" 1516.2 20.36713 97.67198
"7583" 1516.4 20.50054 95.49853
"7584" 1516.6 20.28376 92.98857
"7585" 1516.8 20.68041 90.79982
"7586" 1517 22.01085 89.094
"7587" 1517.2 23.64676 87.48053
"7588" 1517.4 25.46308 86.03435
"7589" 1517.6 26.4194 85.12022
"7590" 1517.8 26.49743 84.05738
"7591" 1518 25.75605 82.00739
"7592" 1518.2 24.2202 79.17595
"7593" 1518.4 22.4977 76.11146
"7594" 1518.6 21.37015 72.8413
"7595" 1518.8 20.45461 69.33941
"7596" 1519 19.45514 66.83294
"7597" 1519.2 17.72861 63.52095
"7598" 1519.4 15.49503 60.83083
"7599" 1519.6 13.58546 58.67928
"7600" 1519.8 11.7505 57.00798
"7601" 1520 10.50357 56.14626
"7602" 1520.2 10.97265 55.6509
"7603" 1520.4 12.51714 54.98087
"7604" 1520.6 14.15244 52.5895
"7605" 1520.8 15.83982 49.68833
"7606" 1521 17.28344 46.36923
"7607" 1521.2 18.37729 42.89493
"7608" 1521.4 18.73581 39.40573
"7609" 1521.6 19.21212 35.53033
"7610" 1521.8 19.20809 31.99922
"7611" 1522 19.50642 28.75696
"7612" 1522.2 20.2149 28.92337
"7613" 1522.4 20.85708 30.04213
"7614" 1522.6 22.8273 30.89929
"7615" 1522.8 25.5561 31.54178
"7616" 1523 29.05042 31.65224
"7617" 1523.2 32.31184 30.77102
"7618" 1523.4 35.18896 28.91894
"7619" 1523.6 37.17506 27.54932
"7620" 1523.8 37.8838 26.4191
"7621" 1524 37.57477 26.48271
"7622" 1524.2 37.55746 26.67449
"7623" 1524.4 37.54919 26.66015
"7624" 1524.6 37.61147 26.754
"7625" 1524.8 37.62422 26.76238
"7626" 1525 37.61041 26.7558
"7627" 1525.2 37.57056 26.7074
"7628" 1525.4 37.50331 26.64993
"7629" 1525.6 37.6748 26.78168
"7630" 1525.8 37.89381 26.60848
"7631" 1526 38.80033 26.35852
"7632" 1526.2 39.84349 25.49217
"7633" 1526.4 40.73404 23.90403
"7634" 1526.6 40.68164 22.52355
"7635" 1526.8 39.85524 21.32048
"7636" 1527 39.82339 21.52694
"7637" 1527.2 39.88512 21.75745
"7638" 1527.4 39.9965 21.90938
"7639" 1527.6 40.08849 21.88965
"7640" 1527.8 40.09283 21.8853
"7641" 1528 40.14981 22.0131
"7642" 1528.2 40.15252 21.97072
"7643" 1528.4 40.25111 22.197
"7644" 1528.6 40.4917 22.56815
"7645" 1528.8 40.80224 22.86282
"7646" 1529 41.18607 23.01229
"7647" 1529.2 40.93285 23.1672
"7648" 1529.4 40.93285 23.1672
"7649" 1529.6 41.06807 23.14067
"7650" 1529.8 41.06152 23.42184
"7651" 1530 41.43423 23.77341
"7652" 1530.2 42.32993 24.0517
"7653" 1530.4 43.97845 24.69018
"7654" 1530.6 45.05025 25.70845
"7655" 1530.8 45.45048 27.05523
"7656" 1531 44.72218 27.67583
"7657" 1531.2 44.52878 27.48152
"7658" 1531.4 44.43899 27.33579
"7659" 1531.6 44.25508 27.29921
"7660" 1531.8 44.0748 26.6523
"7661" 1532 43.75574 26.33382
"7662" 1532.2 43.48325 26.1283
"7663" 1532.4 43.40863 25.81478
"7664" 1532.6 42.51021 25.83072
"7665" 1532.8 41.02222 26.2994
"7666" 1533 39.09881 27.18428
"7667" 1533.2 36.66758 27.66138
"7668" 1533.4 33.89986 28.23066
"7669" 1533.6 30.81834 28.67737
"7670" 1533.8 27.38586 28.60921
"7671" 1534 24.20814 28.27903
"7672" 1534.2 21.76364 26.68809
"7673" 1534.4 21.61963 25.50736
"7674" 1534.6 21.69918 25.79288
"7675" 1534.8 21.74894 25.97439
"7676" 1535 21.73515 26.11637
"7677" 1535.2 21.41139 26.41745
"7678" 1535.4 20.15527 26.67817
"7679" 1535.6 17.79949 26.66714
"7680" 1535.8 15.29174 26.14388
"7681" 1536 14.318 25.37342
"7682" 1536.2 14.46996 24.86876
"7683" 1536.4 14.62191 25.28012
"7684" 1536.6 14.44463 25.27164
"7685" 1536.8 14.594 25.87904
"7686" 1537 14.76948 25.85672
"7687" 1537.2 14.68703 25.59083
"7688" 1537.4 15.17127 25.70258
"7689" 1537.6 15.41965 25.79066
"7690" 1537.8 15.75978 26.02178
"7691" 1538 16.74193 25.69524
"7692" 1538.2 18.0112 25.31319
"7693" 1538.4 19.57787 24.41368
"7694" 1538.6 20.92197 22.56794
"7695" 1538.8 22.21317 20.42219
"7696" 1539 23.38251 17.64327
"7697" 1539.2 25.09277 15.67722
"7698" 1539.4 25.79036 14.05196
"7699" 1539.6 25.64474 13.75552
"7700" 1539.8 26.01686 13.70571
"7701" 1540 26.72644 13.32403
"7702" 1540.2 27.72504 12.25153
"7703" 1540.4 28.32825 11.44832
"7704" 1540.6 28.36269 11.46999
"7705" 1540.8 28.37939 11.33088
"7706" 1541 28.35184 11.4609
"7707" 1541.2 28.5255 11.05196
"7708" 1541.4 28.5514 11.08666
"7709" 1541.6 28.85357 10.54016
"7710" 1541.8 28.89452 10.50125
"7711" 1542 28.73508 10.70319
"7712" 1542.2 29.03533 10.32878
"7713" 1542.4 29.51318 10.0596
"7714" 1542.6 30.00032 10.05286
"7715" 1542.8 30.96758 10.18345
"7716" 1543 32.05295 10.25355
"7717" 1543.2 33.10404 9.80983
"7718" 1543.4 33.81106 8.814531
"7719" 1543.6 33.95132 8.419814
"7720" 1543.8 33.53825 8.504667
"7721" 1544 33.60767 8.79799
"7722" 1544.2 33.43137 8.614666
"7723" 1544.4 33.44394 8.46056
"7724" 1544.6 33.25164 8.436336
"7725" 1544.8 33.08405 8.571046
"7726" 1545 32.57267 8.145327
"7727" 1545.2 32.34156 8.154668
"7728" 1545.4 32.26098 8.06214
"7729" 1545.6 32.13435 8.189367
"7730" 1545.8 32.17234 8.342038
"7731" 1546 32.16149 8.352943
"7732" 1546.2 31.94441 8.189367
"7733" 1546.4 30.72219 10.18903
"7734" 1546.6 30.36862 9.99881
"7735" 1546.8 30.31316 10.32228
"7736" 1547 29.39698 11.35506
"7737" 1547.2 27.97533 12.34178
"7738" 1547.4 26.29639 13.08639
"7739" 1547.6 24.82167 14.18037
"7740" 1547.8 23.7559 15.75934
"7741" 1548 22.87479 17.51666
"7742" 1548.2 21.7315 19.65443
"7743" 1548.4 20.26498 21.3835
"7744" 1548.6 18.40945 23.1102
"7745" 1548.8 16.26575 23.75148
"7746" 1549 15.30724 23.88496
"7747" 1549.2 14.70253 24.18095
"7748" 1549.4 14.82004 24.13009
"7749" 1549.6 15.3305 24.46137
"7750" 1549.8 15.07615 26.07145
"7751" 1550 14.47787 28.57741
"7752" 1550.2 14.05616 31.06287
"7753" 1550.4 13.19277 33.16304
"7754" 1550.6 11.73327 35.00819
"7755" 1550.8 9.199127 36.9346
"7756" 1551 7.930069 37.3841
"7757" 1551.2 8.353895 37.63211
"7758" 1551.4 8.523678 39.00414
"7759" 1551.6 8.592183 41.54121
"7760" 1551.8 8.262996 44.44891
"7761" 1552 7.675014 47.53928
"7762" 1552.2 6.031204 50.36494
"7763" 1552.4 4.119905 53.27441
"7764" 1552.6 2.767001 53.70966
"7765" 1552.8 2.543049 53.49734
"7766" 1553 2.824922 53.67861
"7767" 1553.2 3.361755 53.72109
"7768" 1553.4 3.424228 53.94685
"7769" 1553.6 3.77793 55.03256
"7770" 1553.8 3.804659 57.41881
"7771" 1554 3.654563 60.52435
"7772" 1554.2 3.687222 63.26864
"7773" 1554.4 3.060471 67.26412
"7774" 1554.6 1.304757 69.69342
"7775" 1554.8 0.8739456 70.95716
"7776" 1555 1.438157 70.91417
"7777" 1555.2 2.262302 71.96217
"7778" 1555.4 3.692406 74.20759
"7779" 1555.6 4.946769 77.24043
"7780" 1555.8 5.966986 80.23135
"7781" 1556 5.826031 83.5677
"7782" 1556.2 5.086365 87.06598
"7783" 1556.4 5.305362 88.10945
"7784" 1556.6 5.797014 88.74133
"7785" 1556.8 7.263933 89.85114
"7786" 1557 9.455546 91.94618
"7787" 1557.2 11.28008 94.58923
"7788" 1557.4 12.22233 98.0685
"7789" 1557.6 12.55905 100.897
"7790" 1557.8 14.20019 101.9553
"7791" 1558 16.50986 104.0118
"7792" 1558.2 18.10511 107.3732
"7793" 1558.4 20.14101 110.4631
"7794" 1558.6 22.85444 112.6877
"7795" 1558.8 25.49747 114.9822
"7796" 1559 28.50922 117.6496
"7797" 1559.2 31.07537 119.164
"7798" 1559.4 33.7796 120.43
"7799" 1559.6 35.77914 122.3682
"7800" 1559.8 35.91135 122.8308
"7801" 1560 35.62087 122.9778
"7802" 1560.2 35.30705 122.8982
"7803" 1560.4 35.29882 123.1901
"7804" 1560.6 35.40554 122.9476
"7805" 1560.8 35.85266 122.8873
"7806" 1561 36.2596 123.1047
"7807" 1561.2 36.59794 122.7774
"7808" 1561.4 37.86282 122.494
"7809" 1561.6 40.28615 123.1115
"7810" 1561.8 42.79883 124.4744
"7811" 1562 45.06565 126.0251
"7812" 1562.2 45.82823 126.7609
"7813" 1562.4 45.82839 126.9778
"7814" 1562.6 45.48908 127.1944
"7815" 1562.8 45.19512 126.9175
"7816" 1563 44.97773 126.8292
"7817" 1563.2 44.4741 126.7581
"7818" 1563.4 44.31763 126.4486
"7819" 1563.6 43.85936 126.3767
"7820" 1563.8 43.93046 126.077
"7821" 1564 43.8473 125.9845
"7822" 1564.2 43.35135 125.0363
"7823" 1564.4 41.47262 123.9114
"7824" 1564.6 39.03922 123.2208
"7825" 1564.8 37.01661 122.3975
"7826" 1565 35.80833 122.3006
"7827" 1565.2 35.94074 121.538
"7828" 1565.4 36.7978 121.0354
"7829" 1565.6 37.35211 119.7632
"7830" 1565.8 37.38727 118.2069
"7831" 1566 36.39124 116.4011
"7832" 1566.2 34.65561 114.8191
"7833" 1566.4 32.67704 113.2221
"7834" 1566.6 30.29827 111.7683
"7835" 1566.8 27.83945 111.0035
"7836" 1567 25.30918 109.3395
"7837" 1567.2 22.79037 106.6255
"7838" 1567.4 21.38376 103.571
"7839" 1567.6 20.43071 100.8196
"7840" 1567.8 19.50478 98.08341
"7841" 1568 18.33831 96.40569
"7842" 1568.2 15.89722 94.22535
"7843" 1568.4 13.90556 91.68991
"7844" 1568.6 12.22978 89.11662
"7845" 1568.8 10.4069 86.0409
"7846" 1569 9.414206 82.88066
"7847" 1569.2 9.064457 78.76251
"7848" 1569.4 8.961702 75.1741
"7849" 1569.6 8.302849 71.7032
"7850" 1569.8 7.409623 68.37475
"7851" 1570 6.640876 64.98207
"7852" 1570.2 7.019781 61.65866
"7853" 1570.4 7.052964 57.6012
"7854" 1570.6 7.165059 53.60921
"7855" 1570.8 7.383238 49.6279
"7856" 1571 7.268761 46.14987
"7857" 1571.2 6.820225 45.43678
"7858" 1571.4 7.05527 45.74238
"7859" 1571.6 7.383476 46.14218
"7860" 1571.8 7.442184 46.16647
"7861" 1572 7.858827 46.89904
"7862" 1572.2 8.730213 47.69915
"7863" 1572.4 9.106283 47.51374
"7864" 1572.6 10.60971 46.76144
"7865" 1572.8 12.58207 44.94625
"7866" 1573 13.70376 42.56639
"7867" 1573.2 13.90014 39.48708
"7868" 1573.4 13.03558 37.197
"7869" 1573.6 12.41579 37.14752
"7870" 1573.8 12.50481 37.14562
"7871" 1574 13.13359 37.63321
"7872" 1574.2 13.82476 38.25722
"7873" 1574.4 14.83115 38.69869
"7874" 1574.6 16.93917 38.18011
"7875" 1574.8 17.73812 37.67561
"7876" 1575 17.90175 37.64337
"7877" 1575.2 17.94682 37.70806
"7878" 1575.4 17.469 38.53623
"7879" 1575.6 17.68959 39.48708
"7880" 1575.8 18.5774 41.46704
"7881" 1576 19.08193 43.75115
"7882" 1576.2 20.19152 46.82119
"7883" 1576.4 21.33116 49.34028
"7884" 1576.6 22.40713 51.3307
"7885" 1576.8 21.99028 53.18225
"7886" 1577 20.80128 55.20257
"7887" 1577.2 18.52005 57.42601
"7888" 1577.4 15.87041 59.56227
"7889" 1577.6 12.70114 61.15335
"7890" 1577.8 9.742566 61.96375
"7891" 1578 9.093199 62.26453
"7892" 1578.2 9.849126 62.86337
"7893" 1578.4 10.29128 65.57486
"7894" 1578.6 10.69418 69.10771
"7895" 1578.8 10.46341 72.86017
"7896" 1579 9.703655 77.03479
"7897" 1579.2 9.399139 81.23471
"7898" 1579.4 8.617437 84.46561
"7899" 1579.6 7.653229 84.24429
"7900" 1579.8 7.746691 84.01634
"7901" 1580 8.140578 84.00264
"7902" 1580.2 8.799695 84.04253
"7903" 1580.4 9.531522 85.68846
"7904" 1580.6 9.958886 88.49113
"7905" 1580.8 10.80768 92.37949
"7906" 1581 11.73022 96.38044
"7907" 1581.2 12.2642 99.15218
"7908" 1581.4 12.18501 100.5102
"7909" 1581.6 12.01631 100.6872
"7910" 1581.8 12.03993 100.6042
"7911" 1582 12.33679 100.7319
"7912" 1582.2 12.82579 100.4484
"7913" 1582.4 13.97496 100.7119
"7914" 1582.6 15.78026 101.5127
"7915" 1582.8 17.79256 103.2974
"7916" 1583 19.73551 105.6925
"7917" 1583.2 21.0413 108.6109
"7918" 1583.4 21.66128 111.1527
"7919" 1583.6 21.86884 111.1841
"7920" 1583.8 21.97785 111.0997
"7921" 1584 23.11647 110.7415
"7922" 1584.2 25.77538 111.3879
"7923" 1584.4 28.49715 112.5473
"7924" 1584.6 30.54139 114.7237
"7925" 1584.8 32.34057 117.6659
"7926" 1585 32.64831 119.825
"7927" 1585.2 32.4464 119.926
"7928" 1585.4 32.54637 119.7807
"7929" 1585.6 32.95742 119.3355
"7930" 1585.8 33.6598 118.7213
"7931" 1586 35.85425 118.5299
"7932" 1586.2 38.6405 118.4605
"7933" 1586.4 41.02407 119.2849
"7934" 1586.6 43.14558 120.9279
"7935" 1586.8 45.03153 123.263
"7936" 1587 46.46863 124.8048
"7937" 1587.2 48.5521 125.623
"7938" 1587.4 50.759 125.6088
"7939" 1587.6 53.70858 125.7819
"7940" 1587.8 56.70264 126.5874
"7941" 1588 59.75888 127.9164
"7942" 1588.2 61.67368 129.2214
"7943" 1588.4 61.83582 129.5919
"7944" 1588.6 61.59875 129.6648
"7945" 1588.8 61.31025 129.6386
"7946" 1589 61.42849 129.438
"7947" 1589.2 61.66348 129.0824
"7948" 1589.4 61.8585 128.5665
"7949" 1589.6 62.83755 127.801
"7950" 1589.8 65.21505 127.7746
"7951" 1590 67.31119 128.4947
"7952" 1590.2 67.66394 129.4653
"7953" 1590.4 67.1741 129.6021
"7954" 1590.6 67.11583 129.2853
"7955" 1590.8 67.11445 128.7659
"7956" 1591 67.20461 127.7716
"7957" 1591.2 67.98481 126.096
"7958" 1591.4 69.28656 124.2526
"7959" 1591.6 70.00834 122.5623
"7960" 1591.8 70.76809 121.6463
"7961" 1592 71.16559 121.6422
"7962" 1592.2 71.32163 121.7881
"7963" 1592.4 71.53954 121.83
"7964" 1592.6 71.63031 122.3867
"7965" 1592.8 72.33826 122.4966
"7966" 1593 74.30097 123.4229
"7967" 1593.2 76.56908 124.1862
"7968" 1593.4 78.09977 123.8382
"7969" 1593.6 79.16853 123.5591
"7970" 1593.8 81.51868 123.9729
"7971" 1594 83.44438 124.3432
"7972" 1594.2 83.77319 124.6016
"7973" 1594.4 83.53416 124.8666
"7974" 1594.6 83.37204 124.9139
"7975" 1594.8 83.06848 124.7952
"7976" 1595 83.04096 124.7841
"7977" 1595.2 83.14309 124.8238
"7978" 1595.4 82.32367 124.0684
"7979" 1595.6 82.43486 123.0468
"7980" 1595.8 82.87094 121.5652
"7981" 1596 83.62973 120.1196
"7982" 1596.2 83.48773 119.3917
"7983" 1596.4 82.67099 118.711
"7984" 1596.6 81.44904 118.0876
"7985" 1596.8 80.46935 118.2257
"7986" 1597 79.33584 118.3714
"7987" 1597.2 78.04797 118.3559
"7988" 1597.4 75.62497 117.3946
"7989" 1597.6 73.80937 116.2046
"7990" 1597.8 72.23999 115.3729
"7991" 1598 70.59121 115.2325
"7992" 1598.2 68.50781 115.7514
"7993" 1598.4 66.25647 115.7331
"7994" 1598.6 64.58483 114.9656
"7995" 1598.8 62.7697 113.8482
"7996" 1599 60.19659 113.6637
"7997" 1599.2 57.91796 114.638
"7998" 1599.4 56.2 116.3015
"7999" 1599.6 54.20639 118.5156
"8000" 1599.8 51.39852 120.4569
"8001" 1600 48.35949 121.3922
"8002" 1600.2 44.85518 120.8518
"8003" 1600.4 42.24168 119.4871
"8004" 1600.6 39.82278 117.0731
"8005" 1600.8 37.36438 114.0973
"8006" 1601 34.67061 111.2428
"8007" 1601.2 32.1567 108.0771
"8008" 1601.4 29.72019 105.4623
"8009" 1601.6 25.94342 103.139
"8010" 1601.8 22.62651 100.4304
"8011" 1602 18.72571 96.72792
"8012" 1602.2 16.17941 93.54378
"8013" 1602.4 14.99455 89.30532
"8014" 1602.6 13.99798 85.14981
"8015" 1602.8 12.50252 81.00468
"8016" 1603 11.43659 76.641
"8017" 1603.2 10.18922 72.57355
"8018" 1603.4 9.973769 68.59725
"8019" 1603.6 10.81588 63.76916
"8020" 1603.8 10.46223 59.37893
"8021" 1604 9.430616 55.25521
"8022" 1604.2 9.573071 50.86589
"8023" 1604.4 11.06831 46.57128
"8024" 1604.6 11.5069 42.80769
"8025" 1604.8 11.9478 39.01154
"8026" 1605 14.13756 35.98636
"8027" 1605.2 16.17065 32.67557
"8028" 1605.4 16.93572 29.78548
"8029" 1605.6 17.79239 28.20027
"8030" 1605.8 17.99407 28.24809
"8031" 1606 19.36303 27.99682
"8032" 1606.2 21.97683 26.06563
"8033" 1606.4 24.09561 23.43807
"8034" 1606.6 26.05034 20.10492
"8035" 1606.8 27.32254 16.93619
"8036" 1607 28.62334 15.9791
"8037" 1607.2 29.85819 16.73022
"8038" 1607.4 32.39394 16.89802
"8039" 1607.6 35.33842 16.01067
"8040" 1607.8 38.23142 13.97817
"8041" 1608 40.2891 11.45273
"8042" 1608.2 42.17583 9.633387
"8043" 1608.4 42.82096 10.07098
"8044" 1608.6 42.86422 10.09082
"8045" 1608.8 42.74987 10.14017
"8046" 1609 42.43694 9.87402
"8047" 1609.2 42.64102 8.651399
"8048" 1609.4 43.77399 6.006428
"8049" 1609.6 44.66679 3.674027
"8050" 1609.8 44.86735 3.503192
"8051" 1610 44.62379 3.652423
"8052" 1610.2 44.55492 3.721473
"8053" 1610.4 44.52513 3.699021
"8054" 1610.6 44.25251 3.914557
"8055" 1610.8 44.07905 4.055707
"8056" 1611 44.0453 4.351754
"8057" 1611.2 44.32324 4.945092
"8058" 1611.4 45.2104 5.569998
"8059" 1611.6 47.87863 5.489852
"8060" 1611.8 50.40927 4.842856
"8061" 1612 52.74609 3.543407
"8062" 1612.2 55.35285 2.319401
"8063" 1612.4 57.7946 1.152922
"8064" 1612.6 59.9769 1.023007
"8065" 1612.8 62.61641 2.010109
"8066" 1613 65.75369 2.707063
"8067" 1613.2 68.62898 2.174626
"8068" 1613.4 71.45801 1.485353
"8069" 1613.6 74.17653 1.556042
"8070" 1613.8 76.73744 1.431009
"8071" 1614 79.21895 2.558128
"8072" 1614.2 80.15519 2.675463
"8073" 1614.4 83.0382 3.036695
"8074" 1614.6 86.10175 3.775429
"8075" 1614.8 89.15782 4.927201
"8076" 1615 92.66386 6.139379
"8077" 1615.2 95.72448 7.613999
"8078" 1615.4 98.54995 9.859905
"8079" 1615.6 101.2206 11.97146
"8080" 1615.8 103.2012 13.90381
"8081" 1616 104.5068 16.21554
"8082" 1616.2 106.3366 18.67749
"8083" 1616.4 107.5998 19.35945
"8084" 1616.6 108.3595 19.1209
"8085" 1616.8 108.4087 18.82186
"8086" 1617 108.4486 18.82868
"8087" 1617.2 108.3376 18.95773
"8088" 1617.4 108.1134 19.43327
"8089" 1617.6 108.7343 20.73026
"8090" 1617.8 109.5626 22.76365
"8091" 1618 110.5035 25.04324
"8092" 1618.2 111.6977 27.61201
"8093" 1618.4 113.0517 30.49035
"8094" 1618.6 115.2571 32.53709
"8095" 1618.8 117.2214 32.71227
"8096" 1619 119.9372 32.28606
"8097" 1619.2 120.9326 33.27197
"8098" 1619.4 120.6734 33.94182
"8099" 1619.6 119.8783 35.47668
"8100" 1619.8 119.6966 38.34204
"8101" 1620 119.7203 41.5386
"8102" 1620.2 119.4433 44.56341
"8103" 1620.4 119.786 48.14222
"8104" 1620.6 120.4563 50.92655
"8105" 1620.8 121.917 52.68458
"8106" 1621 123.6995 53.19905
"8107" 1621.2 125.8087 53.66048
"8108" 1621.4 126.7141 54.80583
"8109" 1621.6 126.2656 55.37668
"8110" 1621.8 125.2736 56.86732
"8111" 1622 123.7596 58.8255
"8112" 1622.2 122.3172 61.5747
"8113" 1622.4 120.8935 64.43741
"8114" 1622.6 119.7301 67.52929
"8115" 1622.8 119.3167 70.78479
"8116" 1623 119.6631 72.51918
"8117" 1623.2 120.3493 72.76307
"8118" 1623.4 121.1298 73.68208
"8119" 1623.6 122.4421 76.19191
"8120" 1623.8 123.2995 79.68865
"8121" 1624 122.7462 83.50213
"8122" 1624.2 120.4827 86.18449
"8123" 1624.4 118.3413 89.11571
"8124" 1624.6 116.2722 92.5187
"8125" 1624.8 113.6506 95.981
"8126" 1625 111.175 98.62159
"8127" 1625.2 108.5998 100.4483
"8128" 1625.4 106.3248 102.775
"8129" 1625.6 104.1954 106.0954
"8130" 1625.8 102.4173 109.1224
"8131" 1626 100.8043 112.7373
"8132" 1626.2 98.51428 115.4682
"8133" 1626.4 95.46129 117.9325
"8134" 1626.6 92.24638 119.4829
"8135" 1626.8 88.6443 120.3626
"8136" 1627 84.98431 121.204
"8137" 1627.2 80.56899 121.0855
"8138" 1627.4 76.49237 120.7221
"8139" 1627.6 72.4728 121.071
"8140" 1627.8 68.43093 122.3054
"8141" 1628 64.15479 123.0179
"8142" 1628.2 59.51197 122.6814
"8143" 1628.4 54.94883 122.0443
"8144" 1628.6 50.9554 120.6481
"8145" 1628.8 46.53721 119.3617
"8146" 1629 42.02539 118.3238
"8147" 1629.2 37.82474 116.6595
"8148" 1629.4 33.91643 114.8351
"8149" 1629.6 30.24613 113.1849
"8150" 1629.8 27.81529 110.8667
"8151" 1630 26.46329 107.2243
"8152" 1630.2 24.222 103.293
"8153" 1630.4 22.09468 99.43255
"8154" 1630.6 19.64174 95.41401
"8155" 1630.8 17.29267 91.76655
"8156" 1631 15.15374 87.70409
"8157" 1631.2 12.91075 83.48275
"8158" 1631.4 11.54863 79.07959
"8159" 1631.6 9.780995 75.00605
"8160" 1631.8 8.185184 71.01492
"8161" 1632 7.545788 67.26293
"8162" 1632.2 6.112606 63.12907
"8163" 1632.4 5.659202 59.63605
"8164" 1632.6 6.088098 59.13741
"8165" 1632.8 5.981613 59.21595
"8166" 1633 5.961964 59.1304
"8167" 1633.2 5.238883 58.63466
"8168" 1633.4 3.492082 57.62655
"8169" 1633.6 2.126985 57.11941
"8170" 1633.8 1.999428 57.14962
"8171" 1634 1.843791 56.98611
"8172" 1634.2 2.062601 56.97045
"8173" 1634.4 2.415113 56.42728
"8174" 1634.6 2.339137 55.51761
"8175" 1634.8 1.77674 55.50445
"8176" 1635 1.868184 56.58925
"8177" 1635.2 1.639198 57.82085
"8178" 1635.4 1.407432 58.33668
"8179" 1635.6 0.9842332 58.71948
"8180" 1635.8 1.077182 58.62789
"8181" 1636 0.9397792 58.91212
"8182" 1636.2 1.065636 58.85925
"8183" 1636.4 0.9842332 59.14356
"8184" 1636.6 1.00204 59.50139
"8185" 1636.8 1.408432 59.63339
"8186" 1637 1.436159 61.10461
"8187" 1637.2 1.241571 63.94534
"8188" 1637.4 1.262812 66.36367
"8189" 1637.6 0.9063891 69.12667
"8190" 1637.8 0.5451922 70.85361
"8191" 1638 0.69069 70.81254
"8192" 1638.2 0.7282275 70.88435
"8193" 1638.4 0.8266236 70.64673
"8194" 1638.6 0.6561555 70.66334
"8195" 1638.8 0.6710893 70.64037
"8196" 1639 0.5948567 70.73708
"8197" 1639.2 0.6710893 70.64037
"8198" 1639.4 0.5743632 70.55377
"8199" 1639.6 0.6602184 70.43678
"8200" 1639.8 0.6602184 70.43678
"8201" 1640 0.414414 70.59395
"8202" 1640.2 0.4397393 70.42855
"8203" 1640.4 0.2244742 70.40311
"8204" 1640.6 0.07383238 70.31098
"8205" 1640.8 0.2033698 70.43138
"8206" 1641 0.04678868 70.25536
"8207" 1641.2 0.01079203 70.25998
"8208" 1641.4 0.0345345 70.28383
"8209" 1641.6 0.183183 70.61884
"8210" 1641.8 0.2657655 71.00052
"8211" 1642 2.383456 73.9082
"8212" 1642.2 3.49852 75.21615
"8213" 1642.4 4.026723 75.30248
"8214" 1642.6 4.646405 76.34927
"8215" 1642.8 4.812002 77.23452
"8216" 1643 5.087535 77.52779
"8217" 1643.2 5.71492 78.07844
"8218" 1643.4 6.656911 79.00513
"8219" 1643.6 7.091084 80.21111
"8220" 1643.8 7.354302 81.93324
"8221" 1644 7.474328 83.39782
"8222" 1644.2 7.252245 84.73076
"8223" 1644.4 7.065524 84.48643
"8224" 1644.6 7.583108 83.98351
"8225" 1644.8 8.17892 83.43804
"8226" 1645 9.231294 83.0724
"8227" 1645.2 9.693529 82.00504
"8228" 1645.4 10.46138 81.46611
"8229" 1645.6 10.67116 81.45334
"8230" 1645.8 10.84 81.93831
"8231" 1646 10.97506 82.83411
"8232" 1646.2 10.98867 82.99283
"8233" 1646.4 10.97283 84.22776
"8234" 1646.6 11.31988 86.13417
"8235" 1646.8 11.16694 89.35769
"8236" 1647 10.83397 91.54088
"8237" 1647.2 9.826354 92.71141
"8238" 1647.4 9.435044 92.22547
"8239" 1647.6 9.610899 92.08477
"8240" 1647.8 9.60523 92.02211
"8241" 1648 9.480013 92.01651
"8242" 1648.2 9.338567 92.05584
"8243" 1648.4 9.305968 92.11709
"8244" 1648.6 8.29385 93.00838
"8245" 1648.8 7.664872 93.30387
"8246" 1649 7.605926 93.60658
"8247" 1649.2 7.540429 93.87639
"8248" 1649.4 7.279872 93.84516
"8249" 1649.6 6.917951 93.93746
"8250" 1649.8 6.934206 94.07611
"8251" 1650 7.032759 94.33865
"8252" 1650.2 6.979723 94.32445
"8253" 1650.4 7.011346 94.12308
"8254" 1650.6 7.057672 94.2348
"8255" 1650.8 6.941434 94.30144
"8256" 1651 7.081299 94.37257
"8257" 1651.2 7.244939 95.33705
"8258" 1651.4 7.548551 95.45654
"8259" 1651.6 7.44949 95.53523
"8260" 1651.8 9.280415 97.15301
"8261" 1652 9.606346 97.38668
"8262" 1652.2 9.813553 97.75101
"8263" 1652.4 10.52591 97.62583
"8264" 1652.6 12.15858 98.45385
"8265" 1652.8 13.53402 99.52137
"8266" 1653 14.04666 100.932
"8267" 1653.2 14.04026 102.314
"8268" 1653.4 13.51432 102.2495
"8269" 1653.6 13.15499 102.1764
"8270" 1653.8 13.02166 102.1123
"8271" 1654 13.09209 101.9661
"8272" 1654.2 13.17005 101.6412
"8273" 1654.4 13.50649 101.5625
"8274" 1654.6 14.64314 101.5829
"8275" 1654.8 16.46031 102.3513
"8276" 1655 18.13662 103.7088
"8277" 1655.2 18.73003 105.065
"8278" 1655.4 18.68608 105.1897
"8279" 1655.6 19.32397 104.312
"8280" 1655.8 20.39494 103.6434
"8281" 1656 22.31865 103.4928
"8282" 1656.2 23.37082 103.574
"8283" 1656.4 24.33627 103.2434
"8284" 1656.6 25.11809 102.1288
"8285" 1656.8 25.13824 100.6003
"8286" 1657 24.37215 99.15629
"8287" 1657.2 23.84239 96.91418
"8288" 1657.4 22.83324 94.62782
"8289" 1657.6 20.93341 92.21968
"8290" 1657.8 19.75571 90.52306
"8291" 1658 18.48897 88.36416
"8292" 1658.2 16.68592 86.78351
"8293" 1658.4 14.15064 85.54859
"8294" 1658.6 11.77678 84.39992
"8295" 1658.8 10.25872 82.31696
"8296" 1659 10.22901 79.78867
"8297" 1659.2 10.21776 76.38685
"8298" 1659.4 9.739843 73.01946
"8299" 1659.6 10.17539 69.74325
"8300" 1659.8 9.644298 66.76523
"8301" 1660 8.920153 63.02596
"8302" 1660.2 9.197688 59.25923
"8303" 1660.4 9.271937 55.51125
"8304" 1660.6 9.332537 51.68264
"8305" 1660.8 9.520182 47.70743
"8306" 1661 10.27959 43.4448
"8307" 1661.2 10.78706 39.73937
"8308" 1661.4 11.16666 37.37125
"8309" 1661.6 10.90632 37.59685
"8310" 1661.8 10.91364 37.33505
"8311" 1662 11.05104 37.44237
"8312" 1662.2 11.0898 37.82015
"8313" 1662.4 11.20873 37.71551
"8314" 1662.6 11.97271 37.82896
"8315" 1662.8 13.60964 36.70306
"8316" 1663 15.50869 34.88307
"8317" 1663.2 16.79825 32.32751
"8318" 1663.4 16.70175 29.41432
"8319" 1663.6 16.16585 28.30251
"8320" 1663.8 16.2676 28.56832
"8321" 1664 16.38935 28.61926
"8322" 1664.2 16.81707 28.87503
"8323" 1664.4 17.77547 29.52923
"8324" 1664.6 19.44808 29.62608
"8325" 1664.8 21.5128 28.50319
"8326" 1665 23.05041 26.92801
"8327" 1665.2 24.33006 25.26391
"8328" 1665.4 24.97216 23.62683
"8329" 1665.6 24.77335 22.17089
"8330" 1665.8 24.58856 20.82642
"8331" 1666 24.8303 19.01518
"8332" 1666.2 24.68201 17.39458
"8333" 1666.4 23.69664 17.02671
"8334" 1666.6 23.97411 17.40008
"8335" 1666.8 23.84735 17.09522
"8336" 1667 23.95991 17.32847
"8337" 1667.2 23.82359 17.4793
"8338" 1667.4 23.43064 18.04568
"8339" 1667.6 22.18316 17.93049
"8340" 1667.8 21.08331 17.75737
"8341" 1668 20.69798 17.76148
"8342" 1668.2 21.34885 17.91703
"8343" 1668.4 21.03475 17.60015
"8344" 1668.6 21.23181 17.61685
"8345" 1668.8 21.28725 17.55599
"8346" 1669 21.22638 17.6223
"8347" 1669.2 21.67115 17.74795
"8348" 1669.4 21.79274 17.95873
"8349" 1669.6 22.44742 18.15977
"8350" 1669.8 23.79107 17.53344
"8351" 1670 25.46611 16.62039
"8352" 1670.2 26.46236 15.36889
"8353" 1670.4 27.07049 13.68411
"8354" 1670.6 26.89374 12.89964
"8355" 1670.8 27.07049 13.28803
"8356" 1671 27.46048 13.92819
"8357" 1671.2 28.28316 14.24359
"8358" 1671.4 29.68003 13.97443
"8359" 1671.6 31.21919 13.4149
"8360" 1671.8 32.03105 12.60212
"8361" 1672 32.4177 11.21152
"8362" 1672.2 32.1802 10.96641
"8363" 1672.4 32.27364 11.08377
"8364" 1672.6 32.15546 11.20039
"8365" 1672.8 32.69192 11.85841
"8366" 1673 33.92477 12.03745
"8367" 1673.2 36.09776 11.30641
"8368" 1673.4 37.03231 10.12905
"8369" 1673.6 37.28172 8.978171
"8370" 1673.8 37.11863 8.893499
"8371" 1674 37.10246 9.960597
"8372" 1674.2 37.36448 10.56805
"8373" 1674.4 37.60331 11.62448
"8374" 1674.6 39.48868 12.20035
"8375" 1674.8 41.4629 12.09258
"8376" 1675 42.52772 11.65127
"8377" 1675.2 42.86946 11.3771
"8378" 1675.4 42.5746 11.50157
"8379" 1675.6 42.73706 10.93609
"8380" 1675.8 42.87428 10.17142
"8381" 1676 43.1836 8.834273
"8382" 1676.2 43.77399 7.151466
"8383" 1676.4 43.95551 6.336487
"8384" 1676.6 43.80425 6.418374
"8385" 1676.8 43.81565 6.424099
"8386" 1677 43.88348 7.466902
"8387" 1677.2 44.3327 8.168162
"8388" 1677.4 45.27672 8.549026
"8389" 1677.6 46.59691 8.489257
"8390" 1677.8 48.19289 8.657791
"8391" 1678 49.41887 8.879325
"8392" 1678.2 50.0309 9.822106
"8393" 1678.4 50.64452 10.35702
"8394" 1678.6 52.45087 10.69856
"8395" 1678.8 54.58654 11.02564
"8396" 1679 56.79377 11.4468
"8397" 1679.2 59.12759 12.28773
"8398" 1679.4 61.27111 13.19573
"8399" 1679.6 62.00391 14.24083
"8400" 1679.8 62.13217 14.25171
"8401" 1680 62.04308 14.08495
"8402" 1680.2 61.90157 13.78733
"8403" 1680.4 62.06343 13.08986
"8404" 1680.6 63.00283 11.93377
"8405" 1680.8 64.23417 10.17673
"8406" 1681 65.68038 7.807687
"8407" 1681.2 66.69339 5.390384
"8408" 1681.4 67.96446 3.390218
"8409" 1681.6 68.25188 3.311633
"8410" 1681.8 67.75788 3.589472
"8411" 1682 67.64664 3.835634
"8412" 1682.2 67.70057 4.074386
"8413" 1682.4 67.93799 4.697
"8414" 1682.6 69.10477 5.067774
"8415" 1682.8 70.80346 5.260964
"8416" 1683 73.16134 5.326771
"8417" 1683.2 75.02275 5.593947
"8418" 1683.4 77.36418 5.253905
"8419" 1683.6 79.3966 4.951672
"8420" 1683.8 81.30683 4.857012
"8421" 1684 83.56217 4.319927
"8422" 1684.2 85.24286 3.895473
"8423" 1684.4 85.65246 4.192142
"8424" 1684.6 86.51005 5.486326
"8425" 1684.8 88.98965 7.674678
"8426" 1685 91.65399 8.915183
"8427" 1685.2 94.1895 9.543713
"8428" 1685.4 97.05689 10.35412
"8429" 1685.6 98.69291 11.29821
"8430" 1685.8 99.1037 12.6328
"8431" 1686 99.5024 14.73876
"8432" 1686.2 99.82413 17.46895
"8433" 1686.4 99.99186 20.52007
"8434" 1686.6 99.9315 23.22867
"8435" 1686.8 99.58829 25.54306
"8436" 1687 99.63649 27.77814
"8437" 1687.2 99.37896 29.37854
"8438" 1687.4 99.19618 29.58315
"8439" 1687.6 99.27478 29.4647
"8440" 1687.8 99.75903 29.31101
"8441" 1688 101.0469 29.80196
"8442" 1688.2 102.7088 30.76212
"8443" 1688.4 104.9707 32.13975
"8444" 1688.6 106.8742 32.3115
"8445" 1688.8 108.9574 31.39305
"8446" 1689 111.6088 30.19749
"8447" 1689.2 115.2393 29.1372
"8448" 1689.4 117.7972 30.34827
"8449" 1689.6 118.8102 32.48962
"8450" 1689.8 118.4578 34.71885
"8451" 1690 118.7724 37.69261
"8452" 1690.2 119.6002 41.19609
"8453" 1690.4 120.8905 44.65065
"8454" 1690.6 122.4534 48.11848
"8455" 1690.8 124.624 50.92086
"8456" 1691 126.0389 54.28407
"8457" 1691.2 125.3948 56.94476
"8458" 1691.4 123.8473 60.56925
"8459" 1691.6 122.2328 63.90333
"8460" 1691.8 121.5779 67.53142
"8461" 1692 121.6197 71.69127
"8462" 1692.2 122.1831 75.53843
"8463" 1692.4 122.9255 79.5307
"8464" 1692.6 122.7077 83.73382
"8465" 1692.8 121.2856 87.24538
"8466" 1693 119.4089 91.04651
"8467" 1693.2 118.0637 94.45461
"8468" 1693.4 115.3559 96.14401
"8469" 1693.6 112.165 97.48022
"8470" 1693.8 109.1701 98.68057
"8471" 1694 106.4238 100.0064
"8472" 1694.2 103.7256 101.5234
"8473" 1694.4 101.4244 103.8219
"8474" 1694.6 99.59049 107.3486
"8475" 1694.8 98.3326 110.8839
"8476" 1695 96.45107 114.2701
"8477" 1695.2 93.73264 116.7855
"8478" 1695.4 90.72518 119.1065
"8479" 1695.6 87.4962 120.9363
"8480" 1695.8 84.11831 121.3032
"8481" 1696 80.07806 120.7496
"8482" 1696.2 76.30589 120.4637
"8483" 1696.4 72.49655 119.9737
"8484" 1696.6 68.60278 120.0214
"8485" 1696.8 64.69463 120.4147
"8486" 1697 59.94613 121.0161
"8487" 1697.2 55.65336 121.6941
"8488" 1697.4 51.44117 121.4864
"8489" 1697.6 47.74293 120.0663
"8490" 1697.8 43.92061 118.1482
"8491" 1698 40.14534 117.0297
"8492" 1698.2 36.44627 115.3387
"8493" 1698.4 33.27652 112.856
"8494" 1698.6 29.83205 110.5373
"8495" 1698.8 26.65962 107.8189
"8496" 1699 24.19599 104.99
"8497" 1699.2 21.15891 102.459
"8498" 1699.4 18.71954 99.93491
"8499" 1699.6 18.66564 98.11189
"8500" 1699.8 19.17716 97.41937
"8501" 1700 19.26516 96.26345
"8502" 1700.2 18.8657 93.55226
"8503" 1700.4 18.03276 89.73575
"8504" 1700.6 16.8183 85.4274
"8505" 1700.8 15.49786 81.43252
"8506" 1701 13.70469 77.7048
"8507" 1701.2 12.02119 74.22577
"8508" 1701.4 10.3078 70.81244
"8509" 1701.6 9.037075 67.09522
"8510" 1701.8 9.237978 63.28421
"8511" 1702 10.29712 60.69083
"8512" 1702.2 10.72543 56.60812
"8513" 1702.4 12.03192 53.48958
"8514" 1702.6 13.17005 50.63331
"8515" 1702.8 13.25305 47.92931
"8516" 1703 12.38395 44.16767
"8517" 1703.2 12.1107 40.35088
"8518" 1703.4 13.14972 37.2846
"8519" 1703.6 15.01867 36.24583
"8520" 1703.8 16.97716 34.12595
"8521" 1704 18.99499 31.06768
"8522" 1704.2 20.17437 28.11804
"8523" 1704.4 21.5274 25.85397
"8524" 1704.6 21.65547 25.37141
"8525" 1704.8 21.53438 25.41181
"8526" 1705 21.15101 25.71633
"8527" 1705.2 21.01805 26.00538
"8528" 1705.4 21.09605 25.99064
"8529" 1705.6 21.12118 26.20196
"8530" 1705.8 21.32024 26.22215
"8531" 1706 22.00122 26.23129
"8532" 1706.2 23.55304 25.70104
"8533" 1706.4 25.54402 23.96545
"8534" 1706.6 27.10688 21.48851
"8535" 1706.8 27.4351 18.49471
"8536" 1707 26.57459 16.56044
"8537" 1707.2 26.44294 16.91347
"8538" 1707.4 27.09612 17.26557
"8539" 1707.6 27.66577 17.71126
"8540" 1707.8 28.66516 18.3151
"8541" 1708 30.49454 18.3484
"8542" 1708.2 32.73432 17.58595
"8543" 1708.4 34.89711 16.11789
"8544" 1708.6 36.53174 14.79358
"8545" 1708.8 38.15769 12.53663
"8546" 1709 38.90887 10.23135
"8547" 1709.2 38.93826 9.593401
"8548" 1709.4 38.97218 10.19954
"8549" 1709.6 38.92153 10.91837
"8550" 1709.8 39.06082 11.35094
"8551" 1710 39.59124 12.28889
"8552" 1710.2 40.94822 12.87666
"8553" 1710.4 43.05237 13.22188
"8554" 1710.6 45.05371 14.06029
"8555" 1710.8 47.3537 14.78201
"8556" 1711 49.33599 14.74731
"8557" 1711.2 51.5606 14.17778
"8558" 1711.4 53.02772 13.22507
"8559" 1711.6 53.67216 11.76761
"8560" 1711.8 54.33695 9.763794
"8561" 1712 55.05708 7.064417
"8562" 1712.2 55.26603 4.59709
"8563" 1712.4 55.21036 4.252042
"8564" 1712.6 55.29034 4.586849
"8565" 1712.8 55.66434 5.181215
"8566" 1713 56.50362 5.791148
"8567" 1713.2 58.68406 5.912228
"8568" 1713.4 61.05009 5.607826
"8569" 1713.6 63.85429 5.326771
"8570" 1713.8 66.88677 4.977995
"8571" 1714 69.47522 3.93914
"8572" 1714.2 70.94141 2.42243
"8573" 1714.4 70.89763 2.620602
"8574" 1714.6 71.01502 2.712267
"8575" 1714.8 71.08445 2.783285
"8576" 1715 71.53185 2.973082
"8577" 1715.2 72.61187 3.322954
"8578" 1715.4 74.44947 4.04641
"8579" 1715.6 76.58025 4.181733
"8580" 1715.8 78.59361 3.810463
"8581" 1716 80.57521 2.332778
"8582" 1716.2 80.60697 2.43873
"8583" 1716.4 80.58255 3.063958
"8584" 1716.6 80.94887 3.941416
"8585" 1716.8 82.45528 5.030641
"8586" 1717 84.80764 6.059997
"8587" 1717.2 87.57258 6.530796
"8588" 1717.4 90.30081 6.863898
"8589" 1717.6 93.05994 7.451884
"8590" 1717.8 95.51091 7.72287
"8591" 1718 95.84475 7.39131
"8592" 1718.2 95.61221 7.496472
"8593" 1718.4 95.48519 7.581065
"8594" 1718.6 95.44033 7.832715
"8595" 1718.8 95.23233 8.471222
"8596" 1719 95.86055 9.989526
"8597" 1719.2 97.09082 11.7889
"8598" 1719.4 98.45085 13.4499
"8599" 1719.6 99.99099 15.36064
"8600" 1719.8 101.8973 17.65944
"8601" 1720 104.1158 19.97016
"8602" 1720.2 106.6323 21.43483
"8603" 1720.4 109.6044 21.59904
"8604" 1720.6 111.909 21.73898
"8605" 1720.8 112.1273 22.55646
"8606" 1721 111.4486 23.53172
"8607" 1721.2 111.1269 25.55017
"8608" 1721.4 111.2548 28.71524
"8609" 1721.6 111.4853 31.61274
"8610" 1721.8 111.3501 34.50889
"8611" 1722 111.3279 37.73249
"8612" 1722.2 112.0688 41.01985
"8613" 1722.4 113.4687 44.0296
"8614" 1722.6 116.1324 46.41905
"8615" 1722.8 119.2323 47.56899
"8616" 1723 122.205 47.80526
"8617" 1723.2 124.7978 47.9749
"8618" 1723.4 125.0844 49.09895
"8619" 1723.6 124.1546 50.3481
"8620" 1723.8 122.8148 51.53118
"8621" 1724 121.2107 53.96908
"8622" 1724.2 119.3111 56.58968
"8623" 1724.4 117.4387 59.18388
"8624" 1724.6 115.1323 61.22545
"8625" 1724.8 113.0152 63.60023
"8626" 1725 110.6912 65.07082
"8627" 1725.2 107.977 66.29008
"8628" 1725.4 105.7043 68.07833
"8629" 1725.6 103.5886 69.93131
"8630" 1725.8 101.1616 71.78139
"8631" 1726 98.5557 73.52594
"8632" 1726.2 95.93176 75.36494
"8633" 1726.4 94.21161 77.92606
"8634" 1726.6 92.69678 80.71984
"8635" 1726.8 91.55671 83.8602
"8636" 1727 91.69889 86.96913
"8637" 1727.2 92.42905 88.46552
"8638" 1727.4 93.74915 89.79685
"8639" 1727.6 95.34975 91.5921
"8640" 1727.8 97.23108 94.261
"8641" 1728 99.32622 97.24789
"8642" 1728.2 100.6911 100.7177
"8643" 1728.4 102.4358 103.9372
"8644" 1728.6 104.4265 105.4155
"8645" 1728.8 105.1403 105.402
"8646" 1729 104.6566 105.437
"8647" 1729.2 103.7647 105.5697
"8648" 1729.4 103.3092 105.8053
"8649" 1729.6 102.976 106.052
"8650" 1729.8 102.4489 106.3322
"8651" 1730 101.3798 108.7204
"8652" 1730.2 100.0364 111.8181
"8653" 1730.4 99.17223 115.1523
"8654" 1730.6 98.81454 118.2668
"8655" 1730.8 98.71554 117.608
"8656" 1731 98.65579 117.532
"8657" 1731.2 98.59092 117.5068
"8658" 1731.4 98.58208 117.4807
"8659" 1731.6 98.37517 117.4303
"8660" 1731.8 96.8503 117.8604
"8661" 1732 94.11983 119.4707
"8662" 1732.2 90.88905 122.0677
"8663" 1732.4 88.11381 123.764
"8664" 1732.6 86.72188 122.9129
"8665" 1732.8 86.45136 122.4503
"8666" 1733 86.5046 122.3831
"8667" 1733.2 86.49397 122.4539
"8668" 1733.4 87.03269 122.8088
"8669" 1733.6 87.24165 123.5672
"8670" 1733.8 87.20602 124.2908
"8671" 1734 87.44188 124.6544
"8672" 1734.2 87.7736 125.3847
"8673" 1734.4 87.70529 125.7739
"8674" 1734.6 87.64505 125.9278
"8675" 1734.8 87.63605 125.8651
"8676" 1735 87.57641 126.0533
"8677" 1735.2 87.76137 126.2301
"8678" 1735.4 87.81783 126.2409
"8679" 1735.6 87.81783 126.2409
"8680" 1735.8 87.92191 126.0895
"8681" 1736 88.16035 126.0032
"8682" 1736.2 88.4138 125.9405
"8683" 1736.4 88.78459 125.8207
"8684" 1736.6 89.1044 125.6572
"8685" 1736.8 89.21855 125.5
"8686" 1737 89.31722 125.3041
"8687" 1737.2 89.54427 124.7339
"8688" 1737.4 90.64107 123.6792
"8689" 1737.6 92.53519 122.6595
"8690" 1737.8 94.59777 121.9567
"8691" 1738 95.92292 122.0438
"8692" 1738.2 95.39022 122.2876
"8693" 1738.4 95.41594 122.9604
"8694" 1738.6 95.30119 122.9138
"8695" 1738.8 95.40209 122.7767
"8696" 1739 95.33248 122.566
"8697" 1739.2 95.62603 122.4619
"8698" 1739.4 95.54304 122.3001
"8699" 1739.6 95.63935 121.8044
"8700" 1739.8 96.11194 120.9138
"8701" 1740 97.40175 119.6449
"8702" 1740.2 98.91021 118.5646
"8703" 1740.4 100.1708 118.3538
"8704" 1740.6 100.1941 118.3773
"8705" 1740.8 100.1941 118.3773
"8706" 1741 100.1941 118.3773
"8707" 1741.2 100.1941 118.3773
"8708" 1741.4 100.1599 117.9167
"8709" 1741.6 100.6024 116.247
"8710" 1741.8 101.5003 113.9146
"8711" 1742 101.8753 110.7284
"8712" 1742.2 101.4624 107.9985
"8713" 1742.4 100.819 105.3576
"8714" 1742.6 99.82595 103.2217
"8715" 1742.8 98.3485 102.2213
"8716" 1743 97.92257 102.1808
"8717" 1743.2 97.82232 101.5413
"8718" 1743.4 96.82001 99.50055
"8719" 1743.6 96.31288 97.29636
"8720" 1743.8 95.49768 94.59133
"8721" 1744 94.22684 91.70559
"8722" 1744.2 93.47904 88.91162
"8723" 1744.4 91.8313 86.39996
"8724" 1744.6 89.79949 84.47397
"8725" 1744.8 87.65228 82.00029
"8726" 1745 86.99187 80.16823
"8727" 1745.2 86.09834 78.06093
"8728" 1745.4 84.47392 76.21249
"8729" 1745.6 82.46838 74.2199
"8730" 1745.8 80.01068 71.8026
"8731" 1746 78.82528 69.1079
"8732" 1746.2 78.22006 65.75298
"8733" 1746.4 78.46655 62.46681
"8734" 1746.6 78.47965 59.14356
"8735" 1746.8 78.49001 56.04502
"8736" 1747 78.18491 53.53025
"8737" 1747.2 78.31734 53.20672
"8738" 1747.4 78.46848 53.27244
"8739" 1747.6 78.59653 53.22753
"8740" 1747.8 78.93357 53.20813
"8741" 1748 78.93415 53.23435
"8742" 1748.2 78.99249 53.38021
"8743" 1748.4 79.72345 53.36913
"8744" 1748.6 81.22939 52.7519
"8745" 1748.8 82.90524 51.28097
"8746" 1749 84.72354 49.49556
"8747" 1749.2 86.38777 47.51446
"8748" 1749.4 87.7867 45.12608
"8749" 1749.6 88.32588 42.67595
"8750" 1749.8 89.33841 39.95285
"8751" 1750 90.58514 37.97944
"8752" 1750.2 91.41455 35.9629
"8753" 1750.4 91.48133 33.28786
"8754" 1750.6 92.092 30.2799
"8755" 1750.8 92.04534 27.37378
"8756" 1751 92.31905 24.06196
"8757" 1751.2 92.43539 21.08884
"8758" 1751.4 92.10702 19.15456
"8759" 1751.6 92.15531 19.06723
"8760" 1751.8 92.22783 19.04294
"8761" 1752 92.14495 19.02212
"8762" 1752.2 92.10351 18.91803
"8763" 1752.4 92.10351 18.17549
"8764" 1752.6 92.22884 16.48166
"8765" 1752.8 91.59182 13.711
"8766" 1753 90.54887 11.00344
"8767" 1753.2 89.02724 8.755922
"8768" 1753.4 88.04424 5.737562
"8769" 1753.6 88.34717 5.386213
"8770" 1753.8 88.84056 6.102442
"8771" 1754 88.92633 7.222856
"8772" 1754.2 88.94598 8.176205
"8773" 1754.4 88.51084 9.143565
"8774" 1754.6 88.3122 10.32041
"8775" 1754.8 88.93785 12.67699
"8776" 1755 90.80199 15.05363
"8777" 1755.2 93.2171 16.82408
"8778" 1755.4 95.70572 17.91338
"8779" 1755.6 98.72224 18.74499
"8780" 1755.8 101.9045 18.91393
"8781" 1756 105.1453 18.25535
"8782" 1756.2 106.5696 18.57953
"8783" 1756.4 106.4846 19.53872
"8784" 1756.6 105.5868 20.13048
"8785" 1756.8 104.6322 20.47193
"8786" 1757 104.1975 20.05323
"8787" 1757.2 102.8492 20.0396
"8788" 1757.4 100.5433 21.11106
"8789" 1757.6 98.30875 23.32326
"8790" 1757.8 96.68673 26.0556
"8791" 1758 96.48656 28.94397
"8792" 1758.2 96.71386 32.04433
"8793" 1758.4 96.95129 35.05602
"8794" 1758.6 97.62387 37.42487
"8795" 1758.8 98.50837 40.02826
"8796" 1759 99.894 42.92219
"8797" 1759.2 101.3793 46.23803
"8798" 1759.4 103.0796 49.66156
"8799" 1759.6 104.8352 52.63767
"8800" 1759.8 106.9183 55.32954
"8801" 1760 107.5048 55.38044
"8802" 1760.2 107.1826 55.34613
"8803" 1760.4 106.9917 55.4646
"8804" 1760.6 106.7692 55.52339
"8805" 1760.8 106.2081 56.10949
"8806" 1761 105.2612 57.99853
"8807" 1761.2 105.2842 60.99413
"8808" 1761.4 105.4971 64.08226
"8809" 1761.6 105.8943 67.42485
"8810" 1761.8 107.0737 70.3922
"8811" 1762 108.8122 73.26294
"8812" 1762.2 109.5279 74.44116
"8813" 1762.4 110.5557 74.79242
"8814" 1762.6 111.4417 74.37136
"8815" 1762.8 111.1396 74.26518
"8816" 1763 111.1282 74.41983
"8817" 1763.2 111.0603 74.35707
"8818" 1763.4 111.0619 74.41377
"8819" 1763.6 111.0438 74.45618
"8820" 1763.8 111.084 74.55983
"8821" 1764 111.0599 74.85978
"8822" 1764.2 111.5264 75.53642
"8823" 1764.4 113.311 76.80078
"8824" 1764.6 115.7229 77.86706
"8825" 1764.8 117.2069 77.61978
"8826" 1765 118.2364 76.95129
"8827" 1765.2 119.3337 75.98018
"8828" 1765.4 121.0057 75.49412
"8829" 1765.6 122.6008 75.72199
"8830" 1765.8 122.4578 76.36756
"8831" 1766 121.1076 76.45
"8832" 1766.2 119.6285 76.54985
"8833" 1766.4 118.1385 78.36859
"8834" 1766.6 116.5067 81.07329
"8835" 1766.8 115.5396 83.97454
"8836" 1767 115.1965 87.30857
"8837" 1767.2 116.0937 90.73946
"8838" 1767.4 116.6684 93.77279
"8839" 1767.6 115.4133 95.0961
"8840" 1767.8 113.3189 95.59395
"8841" 1768 110.0652 96.38079
"8842" 1768.2 106.632 97.64063
"8843" 1768.4 103.9813 97.72548
"8844" 1768.6 100.9109 98.17952
"8845" 1768.8 97.91871 99.01767
"8846" 1769 95.0441 99.98041
"8847" 1769.2 92.36065 102.0515
"8848" 1769.4 90.43002 104.4256
"8849" 1769.6 89.16808 107.7672
"8850" 1769.8 87.92844 110.7985
"8851" 1770 86.80014 114.188
"8852" 1770.2 84.86901 116.8673
"8853" 1770.4 82.58011 118.0008
"8854" 1770.6 81.58398 118.0176
"8855" 1770.8 81.57822 117.8852
"8856" 1771 81.54171 117.7314
"8857" 1771.2 81.54836 117.7314
"8858" 1771.4 81.54836 117.7314
"8859" 1771.6 81.50992 117.7431
"8860" 1771.8 81.56617 117.9103
"8861" 1772 81.68488 118.0057
"8862" 1772.2 81.49698 118.6256
"8863" 1772.4 80.85815 120.0955
"8864" 1772.6 80.22764 121.5371
"8865" 1772.8 79.65094 121.7496
"8866" 1773 78.97126 121.1552
"8867" 1773.2 77.2011 120.7221
"8868" 1773.4 74.12755 120.2538
"8869" 1773.6 71.37092 119.9088
"8870" 1773.8 69.78991 120.0453
"8871" 1774 69.44475 120.3575
"8872" 1774.2 69.48235 120.2563
"8873" 1774.4 69.72515 120.1082
"8874" 1774.6 70.19112 119.3687
"8875" 1774.8 70.2012 118.2481
"8876" 1775 69.85974 116.5919
"8877" 1775.2 69.34144 114.5749
"8878" 1775.4 69.60835 112.3991
"8879" 1775.6 70.80385 110.2549
"8880" 1775.8 72.47979 108.919
"8881" 1776 74.22792 108.7061
"8882" 1776.2 75.42016 108.988
"8883" 1776.4 76.95738 110.1918
"8884" 1776.6 78.84836 111.2091
"8885" 1776.8 81.31148 111.7864
"8886" 1777 83.01836 112.3651
"8887" 1777.2 83.8251 113.0785
"8888" 1777.4 83.90984 113.3342
"8889" 1777.6 83.90107 113.1512
"8890" 1777.8 84.13113 112.8071
"8891" 1778 84.73615 111.8211
"8892" 1778.2 85.1729 110.2174
"8893" 1778.4 86.70762 108.3332
"8894" 1778.6 88.93735 107.0499
"8895" 1778.8 91.79589 105.5939
"8896" 1779 94.96823 103.9727
"8897" 1779.2 97.72112 102.7244
"8898" 1779.4 99.83973 100.6703
"8899" 1779.6 101.5945 99.2116
"8900" 1779.8 104.2463 97.96036
"8901" 1780 107.3505 97.50234
"8902" 1780.2 108.9919 98.11189
"8903" 1780.4 109.1827 98.2246
"8904" 1780.6 109.1827 98.2246
"8905" 1780.8 109.0362 98.24185
"8906" 1781 108.076 97.94659
"8907" 1781.2 107.656 97.17045
"8908" 1781.4 107.3532 96.58963
"8909" 1781.6 107.1313 94.82472
"8910" 1781.8 107.3643 92.35244
"8911" 1782 107.2726 89.78741
"8912" 1782.2 107.0761 86.94861
"8913" 1782.4 106.5274 85.20984
"8914" 1782.6 105.7988 83.23928
"8915" 1782.8 105.5045 81.34061
"8916" 1783 105.9305 79.54524
"8917" 1783.2 106.8915 78.31765
"8918" 1783.4 108.3112 77.87075
"8919" 1783.6 108.9709 77.7564
"8920" 1783.8 109.3434 77.17649
"8921" 1784 110.4621 75.67926
"8922" 1784.2 111.7951 74.18719
"8923" 1784.4 113.0239 73.0638
"8924" 1784.6 114.7927 71.99344
"8925" 1784.8 116.6809 70.97856
"8926" 1785 117.8142 69.66823
"8927" 1785.2 118.1385 68.0024
"8928" 1785.4 117.808 66.22099
"8929" 1785.6 118.1662 63.41292
"8930" 1785.8 119.2999 60.56925
"8931" 1786 120.7151 58.05661
"8932" 1786.2 122.6538 55.97563
"8933" 1786.4 125.0829 55.07327
"8934" 1786.6 125.6883 55.45978
"8935" 1786.8 125.7212 55.48183
"8936" 1787 125.2131 55.18018
"8937" 1787.2 124.7134 54.59068
"8938" 1787.4 124.4507 53.05353
"8939" 1787.6 123.9386 50.93746
"8940" 1787.8 124.0679 47.79552
"8941" 1788 124.6238 45.41995
"8942" 1788.2 124.8864 44.80252
"8943" 1788.4 124.7947 45.07951
"8944" 1788.6 124.7121 45.37268
"8945" 1788.8 123.8863 46.12498
"8946" 1789 122.8411 46.13466
"8947" 1789.2 121.2664 45.95879
"8948" 1789.4 118.9694 44.7488
"8949" 1789.6 117.1839 42.99307
"8950" 1789.8 115.6831 41.24612
"8951" 1790 115.2968 39.53265
"8952" 1790.2 114.8294 37.56675
"8953" 1790.4 114.3961 35.03216
"8954" 1790.6 114.3783 32.04433
"8955" 1790.8 114.2747 29.42462
"8956" 1791 114.166 29.39502
"8957" 1791.2 114.2758 29.63611
"8958" 1791.4 114.2758 29.63611
"8959" 1791.6 114.3596 29.6385
"8960" 1791.8 114.4233 29.67986
"8961" 1792 114.317 29.61882
"8962" 1792.2 113.8607 29.7017
"8963" 1792.4 112.9268 29.83116
"8964" 1792.6 111.0178 29.38138
"8965" 1792.8 109.1015 28.62711
"8966" 1793 106.5995 27.64327
"8967" 1793.2 104.5457 27.06341
"8968" 1793.4 102.9025 25.86625
"8969" 1793.6 102.1505 24.38032
"8970" 1793.8 101.3395 23.26009
"8971" 1794 100.6188 22.04208
"8972" 1794.2 100.6536 20.66782
"8973" 1794.4 100.2396 19.06127
"8974" 1794.6 99.43429 17.52204
"8975" 1794.8 98.66878 15.84644
"8976" 1795 98.7429 14.21142
"8977" 1795.2 99.31574 12.61806
"8978" 1795.4 99.30581 11.42483
"8979" 1795.6 99.02378 10.65797
"8980" 1795.8 99.51394 9.72224
"8981" 1796 99.50298 9.173698
"8982" 1796.2 99.54915 9.202552
"8983" 1796.4 99.59059 9.174793
"8984" 1796.6 99.53583 9.477534
"8985" 1796.8 99.53533 9.299707
"8986" 1797 99.32062 9.314663
"8987" 1797.2 99.14217 9.581028
"8988" 1797.4 98.61885 9.777826
"8989" 1797.6 97.36678 9.632592
"8990" 1797.8 95.55813 9.696677
"8991" 1798 93.86477 10.09776
"8992" 1798.2 91.9518 10.46581
"8993" 1798.4 89.90501 10.7188
"8994" 1798.6 87.66007 10.86112
"8995" 1798.8 85.49476 10.49853
"8996" 1799 83.33477 9.260747
"8997" 1799.2 81.9515 8.208138
"8998" 1799.4 80.28569 7.684773
"8999" 1799.6 78.66959 7.616847
"9000" 1799.8 76.63753 7.365424
"9001" 1800 75.23168 6.592674
