# Supplementary material for: Adaptive switch to sexually dimorphic movements by partner-seeking termites
Source: Sci Adv. 2019 Jun 19;5(6):eaau6108. doi: 10.1126/sciadv.aau6108 (PMC6584256; doi:10.1126/sciadv.aau6108)
Supplement: Data file S1 [file aau6108_Data_file_S1.zip › Dataset/RsExperiments/170606_165_M_1_tandem-position_set2_5FPS.txt]

"time" "x" "y"
"1" 0 0 67.3148618210792
"2" 0.2 0.62796873192336 71.9825959722361
"3" 0.4 1.18085932326556 76.8609168895044
"4" 0.6 1.7792960500148 80.624892242028
"5" 0.8 2.86441202209387 84.9380030018205
"6" 1 4.80560453888357 89.7098246707486
"7" 1.2 6.58385718924696 93.8125459304816
"8" 1.4 8.84234249131415 97.9929666043172
"9" 1.6 11.0502559390829 101.935455263559
"10" 1.8 14.1188428144279 105.935606247419
"11" 2 17.4250241275801 109.382457214256
"12" 2.2 19.5868582304038 111.432412298526
"13" 2.4 22.4322330975703 114.240498156246
"14" 2.6 26.2992143953066 117.034022620985
"15" 2.8 30.0438395071023 119.867228486098
"16" 3 34.4016287947795 122.178483058404
"17" 3.2 38.4031617574394 124.084395923009
"18" 3.4 42.6642268434069 125.834652145117
"19" 3.6 46.4994991193269 127.371457198084
"20" 3.8 50.9795769752152 128.676120674639
"21" 4 55.2492819867421 129.416761709092
"22" 4.2 59.676211362403 130.122582863969
"23" 4.4 63.8392162258257 129.795592988602
"24" 4.6 68.3936088008504 129.410762001691
"25" 4.8 72.5733195651094 128.993431079464
"26" 5 76.665578896568 128.166415227658
"27" 5.2 80.7680589100235 127.851101083124
"28" 5.4 84.3510665764262 126.562333009666
"29" 5.6 87.7744452940794 124.916429101878
"30" 5.8 91.7069165205072 123.607872540665
"31" 6 95.2394931265928 121.482965032138
"32" 6.2 98.6614756792585 119.706663616542
"33" 6.4 101.769324001053 117.991721323
"34" 6.6 103.375018076944 116.485465495532
"35" 6.8 105.832479801272 114.064481200058
"36" 7 107.566855056368 112.522358115284
"37" 7.2 108.19429840507 111.619951503468
"38" 7.4 109.288789276798 109.238884464073
"39" 7.6 109.615226392131 105.595942811533
"40" 7.8 110.24968449645 102.329279896427
"41" 8 109.945248946731 100.037113558791
"42" 8.2 108.718476661464 97.0336134085805
"43" 8.4 108.140703169119 94.8913324529829
"44" 8.6 106.526082337264 92.7982999419378
"45" 8.8 104.374064060828 90.835772166117
"46" 9 101.426084505847 89.399041126982
"47" 9.2 98.6864958582244 88.0480059253288
"48" 9.4 95.1571208877763 86.9759946126912
"49" 9.6 91.6595519480406 86.2720787918813
"50" 9.8 87.794484474895 85.1780684331314
"51" 10 84.3907047286256 83.1761046046491
"52" 10.2 80.7537580731472 81.5206782004931
"53" 10.4 76.9051333793575 79.7422238804861
"54" 10.6 73.1532677004604 78.0552667506365
"55" 10.8 70.0771321595359 75.1698714098658
"56" 11 67.3915814969039 71.8120473903234
"57" 11.2 64.9929853242287 68.5279354249286
"58" 11.4 63.0561641769407 64.9477224029214
"59" 11.6 61.733217469619 61.6432399443487
"60" 11.8 59.6634492122454 58.7101763213595
"61" 12 56.9989007856799 56.0011635426022
"62" 12.2 54.4923270620764 52.95276678434
"63" 12.4 53.1034411708066 49.1158332316896
"64" 12.6 52.6805408338033 44.721219108976
"65" 12.8 52.9259310459119 40.3287509756193
"66" 13 53.4957739392673 35.7679964683389
"67" 13.2 53.5834129390649 31.233697255696
"68" 13.4 53.5277374202072 27.1614489663155
"69" 13.6 52.9946774496437 22.6191509446612
"70" 13.8 51.5470299087974 18.7503552789287
"71" 14 50.749559932849 15.6408787743487
"72" 14.2 50.3356958756149 14.7357137584282
"73" 14.4 50.0942302496318 14.3924034953015
"74" 14.6 50.5918506950358 13.2183897422881
"75" 14.8 53.4392647077131 12.4802622607258
"76" 15 57.5213311454816 12.8103296862059
"77" 15.2 61.6356484528914 13.9284635689547
"78" 15.4 65.5782164539172 15.2506661228823
"79" 15.6 70.047341763367 16.574089127201
"80" 15.8 74.3691836497643 17.7022611312306
"81" 16 78.76054172305 18.1802418999769
"82" 16.2 82.9503292020632 18.992252284249
"83" 16.4 86.7786606577251 20.1812483549984
"84" 16.6 91.0840223742117 21.3901284615739
"85" 16.8 94.9300195449484 22.3264485158465
"86" 17 98.9045718838963 24.3577401163477
"87" 17.2 101.995406652518 25.8730013152276
"88" 17.4 106.341860438555 27.0181438463661
"89" 17.6 108.695328908161 26.897539050513
"90" 17.8 109.013169977608 27.0082949262864
"91" 18 109.811649727762 27.0260810193758
"92" 18.2 110.398173960046 27.4981059647323
"93" 18.4 110.600662528353 28.5334423130066
"94" 18.6 109.156139485858 30.441512575268
"95" 18.8 106.311590558217 30.6307098300026
"96" 19 102.754271511576 29.8552970512899
"97" 19.2 99.398073002543 28.0779719853071
"98" 19.4 96.2601682411891 25.5765581537723
"99" 19.6 92.5555137018588 23.8227208025226
"100" 19.8 88.156240955102 22.9478231643491
"101" 20 83.7400621493992 21.6132604867853
"102" 20.2 79.4940836249485 21.054942979768
"103" 20.4 74.8181997519147 20.4764641677439
"104" 20.6 70.3744773101508 19.8310904279562
"105" 20.8 66.107933267269 18.9730857328419
"106" 21 61.9563378271448 18.3525714941436
"107" 21.2 57.8625086906801 18.5305953300125
"108" 21.4 53.604595270895 19.3461441868454
"109" 21.6 49.4430750176736 20.2891717038597
"110" 21.8 45.5083617939929 21.2375855340309
"111" 22 42.4408070814602 23.0440345769095
"112" 22.2 39.4160885575431 25.5706140722197
"113" 22.4 37.3851115565765 29.2279865763403
"114" 22.6 34.8181274719091 32.634804532659
"115" 22.8 32.5508981801704 36.3667191564439
"116" 23 29.8448878655829 39.2072758940896
"117" 23.2 27.2399052702847 42.6262948241331
"118" 23.4 25.3281831837729 46.282533633082
"119" 23.6 24.3900015646794 50.0961589272059
"120" 23.8 23.472955178345 53.7804791243417
"121" 24 23.29834203495 57.7048060924378
"122" 24.2 22.3990383099259 61.6728094323251
"123" 24.4 21.6978113896726 65.501343781594
"124" 24.6 21.0401480103518 69.1999326608542
"125" 24.8 19.9876136315623 72.6445148374405
"126" 25 18.9187650722618 76.0135482052912
"127" 25.2 16.8310401118422 79.2320668012832
"128" 25.4 14.4052959123555 81.8859686913384
"129" 25.6 12.9190805212047 83.5979363639484
"130" 25.8 12.6483594298992 83.7922489492145
"131" 26 12.4070053583644 84.7503146067785
"132" 26.2 12.2703146802723 86.9735764868648
"133" 26.4 13.622474201343 90.0515213875746
"134" 26.6 16.1985374654217 92.7167531179533
"135" 26.8 18.9948677377507 95.0119674273724
"136" 27 22.1755418229791 97.3776737025002
"137" 27.2 25.6892528571398 98.9023147587076
"138" 27.4 29.5387052417568 99.6694167359933
"139" 27.6 33.0595481626102 100.260920814931
"140" 27.8 36.8895720794823 101.921535460271
"141" 28 40.6882153596491 103.449113264907
"142" 28.2 44.2171152011055 104.508479396661
"143" 28.4 47.9284826652849 105.231230210155
"144" 28.6 51.26692870205 106.144784055907
"145" 28.8 55.0939406426549 106.536356618491
"146" 29 58.9536363984483 107.394366003823
"147" 29.2 62.7793124549026 108.225360525564
"148" 29.4 67.2163882424981 108.376414906152
"149" 29.6 71.1395634635435 108.792722167284
"150" 29.8 74.7234756511545 108.868802920884
"151" 30 78.9493076855093 108.592868064826
"152" 30.2 83.1853099562247 108.776756382497
"153" 30.4 87.0510600655723 108.463426649018
"154" 30.6 90.3416923031148 108.66718798225
"155" 30.8 92.4102986932183 108.790066046745
"156" 31 95.2132853519042 107.932943613439
"157" 31.2 98.0737078397146 105.496828054336
"158" 31.4 100.11816863056 102.828612441634
"159" 31.6 102.457377224144 99.7548105318589
"160" 31.8 104.397366656207 96.9091984888758
"161" 32 105.945238488401 93.4078082117512
"162" 32.2 106.500804661049 89.6094630097632
"163" 32.4 107.258009681557 85.5671051085928
"164" 32.6 108.597765737645 82.6119228552094
"165" 32.8 110.156190796625 79.4737892286768
"166" 33 113.044689750075 76.4287703412545
"167" 33.2 115.42507472003 74.3651082616403
"168" 33.4 117.845200679802 72.6245422056289
"169" 33.6 120.76926284614 71.1311112441379
"170" 33.8 121.275754287758 71.0456948514448
"171" 34 121.165729768857 71.0541248324076
"172" 34.2 121.534867378836 70.9747576793513
"173" 34.4 122.460293542496 71.0573347802803
"174" 34.6 123.919136233853 71.6204081876052
"175" 34.8 124.574911882915 72.0079135330968
"176" 35 124.721650700423 72.3521813290401
"177" 35.2 125.351131138384 73.561162601085
"178" 35.4 125.550625682037 74.4048257991464
"179" 35.6 125.961497091202 75.5275405726609
"180" 35.8 126.002771810141 76.5823646145113
"181" 36 125.715781094588 76.6967990677125
"182" 36.2 125.393053624169 76.752173851338
"183" 36.4 124.996346848377 77.5834701636314
"184" 36.6 124.946734650425 77.6036881573692
"185" 36.8 124.712887015757 77.7269678990784
"186" 37 125.840332622514 77.7045579179122
"187" 37.2 127.191145708348 76.0262451887442
"188" 37.4 127.607965080863 73.4264503299471
"189" 37.6 127.659328454881 70.8874871206701
"190" 37.8 127.156913676629 67.4684063620943
"191" 38 125.877698981727 64.1401538508023
"192" 38.2 123.670750960912 60.3893780205149
"193" 38.4 122.185872571691 56.5807285136771
"194" 38.6 120.508312193624 52.7483017145826
"195" 38.8 118.561964003057 49.7764551016869
"196" 39 116.421330801217 45.693863342172
"197" 39.2 116.004140169601 41.9134521957069
"198" 39.4 113.646803783261 37.7793215686325
"199" 39.6 110.729810995726 35.8171612968135
"200" 39.8 107.038042130749 34.3560517153313
"201" 40 104.082484932395 31.7323855975102
"202" 40.2 101.212355858654 28.9346378500549
"203" 40.4 97.8857357896935 26.9075828281911
"204" 40.6 93.9962589430347 25.9642370152738
"205" 40.8 90.2888627660076 24.1877646033872
"206" 41 86.5355522620469 22.4684987607587
"207" 41.2 82.5474405074109 20.2161962081495
"208" 41.4 79.1367180222051 17.9274179444144
"209" 41.6 76.5640143301722 15.2178778230006
"210" 41.8 75.7548226129669 13.4604265293878
"211" 42 75.8424573076531 12.4875604666291
"212" 42.2 77.2112052224292 11.0922639838232
"213" 42.4 80.0831310626869 9.57054603744339
"214" 42.6 82.5942405629286 8.06970826987603
"215" 42.8 82.7245173724164 7.78384674231601
"216" 43 84.5934739048261 7.75556279769075
"217" 43.2 86.8703509304865 10.011525610112
"218" 43.4 89.1240860758101 13.6505911288117
"219" 43.6 92.0627139910446 17.0986877896485
"220" 43.8 94.923122014693 19.4142010519884
"221" 44 99.0784819307444 20.1420552769017
"222" 44.2 100.359511950047 20.1311339960593
"223" 44.4 101.352200125033 20.0997064153223
"224" 44.6 103.862830966071 20.8913625875915
"225" 44.8 105.421196032615 24.3855612130871
"226" 45 106.119244780594 28.2598107319986
"227" 45.2 108.122201628345 32.7589230511523
"228" 45.4 109.495173827195 36.8786894437518
"229" 45.6 112.177741834148 39.9582066000412
"230" 45.8 114.950543239609 43.285012735339
"231" 46 116.520412027501 47.1829784784026
"232" 46.2 118.648108279414 51.0211058301018
"233" 46.4 120.445318082791 54.5546888177573
"234" 46.6 121.935205373088 58.7422555138987
"235" 46.8 123.101051217463 62.7489750856605
"236" 47 124.285892114733 66.5606201228477
"237" 47.2 124.989699098808 69.1124096867621
"238" 47.4 125.317827991099 71.0812984069181
"239" 47.6 125.879047965674 74.5654944751772
"240" 47.8 125.573640591442 78.3242924829943
"241" 48 124.956846118493 81.6570599017526
"242" 48.2 123.185942872905 84.6791122083791
"243" 48.4 120.600809168005 87.2331454844178
"244" 48.6 117.292698643914 88.0604097146336
"245" 48.8 114.317845003731 89.2822736180414
"246" 49 110.522364629976 90.0292735010899
"247" 49.2 107.143388025618 89.8983796392423
"248" 49.4 103.935265067403 89.2181882475951
"249" 49.6 101.477244192936 87.4787939562196
"250" 49.8 99.888834071601 85.2646401854297
"251" 50 98.1545050066428 81.8508935865994
"252" 50.2 97.185995734779 78.8478491506416
"253" 50.4 96.8525507879445 75.9790198188335
"254" 50.6 96.6352650867327 72.7490675448383
"255" 50.8 96.0026593513241 69.3134048349869
"256" 51 94.4485904210195 66.1213824207186
"257" 51.2 92.3157763497122 62.9210057332884
"258" 51.4 91.2270218716061 59.6694662959343
"259" 51.6 89.5820978488437 56.5687724433147
"260" 51.8 87.2192096344196 53.136835897221
"261" 52 85.0778757409648 50.2160846627187
"262" 52.2 82.7913744627767 47.106809227187
"263" 52.4 81.5251805466887 43.5484391414048
"264" 52.6 80.8687652281373 39.7606078420367
"265" 52.8 80.816576621971 37.2099430696129
"266" 53 80.7382508501954 33.9359168995052
"267" 53.2 79.1672891682368 31.4852023653705
"268" 53.4 78.5828880033495 31.1267189550382
"269" 53.6 78.0832268489628 30.9493817750829
"270" 53.8 76.4721182322003 30.4253435591114
"271" 54 73.7734270167043 30.3527757484052
"272" 54.2 70.2985412572401 32.1255482081932
"273" 54.4 67.1905377614592 34.2976687938771
"274" 54.6 64.6783978613784 37.0277425217344
"275" 54.8 61.5369045344057 39.5295100398506
"276" 55 58.5785792653622 41.7737034027813
"277" 55.2 56.263272599646 44.3318377474285
"278" 55.4 55.5661713482622 48.0504688183513
"279" 55.6 56.380934457815 51.7410545029182
"280" 55.8 57.27962336321 55.4407747199918
"281" 56 59.2721006274287 58.7183399734295
"282" 56.2 61.8398504274365 60.9302174697316
"283" 56.4 64.832110270233 62.7632993746039
"284" 56.6 68.0790492805129 63.7297654142408
"285" 56.8 71.5301390108583 65.045207825986
"286" 57 74.7667675081217 66.720377594904
"287" 57.2 78.0519624788524 67.4521344196281
"288" 57.4 82.5330475306054 67.3209789350218
"289" 57.6 85.8201822033219 66.4263463521402
"290" 57.8 89.4200569281526 66.2528844034206
"291" 58 93.4520292450085 67.3636909078354
"292" 58.2 95.3366650272211 67.581448673615
"293" 58.4 98.6196507198768 68.2041182626677
"294" 58.6 99.9852544250765 68.8191829960221
"295" 58.8 100.28855545501 68.9712433776942
"296" 59 100.584280383599 68.9802772698341
"297" 59.2 100.729030441091 69.1334787610599
"298" 59.4 100.813626750085 69.7798303473128
"299" 59.6 99.7497398982957 71.086532993919
"300" 59.8 97.3617673509683 72.1894700340517
"301" 60 94.769584318473 72.1175315407328
"302" 60.2 91.4822015772257 71.5565057273814
"303" 60.4 89.1926689712811 69.0341061321979
"304" 60.6 86.7096925182932 66.2978842730863
"305" 60.8 84.5678567569207 63.2567917361153
"306" 61 82.786319120432 59.8548579042513
"307" 61.2 81.5927230941076 56.1198896728196
"308" 61.4 80.9243211830054 52.3466290609532
"309" 61.6 79.5758645186984 48.6017844622155
"310" 61.8 78.2065640706239 45.4511429796306
"311" 62 77.8868648661289 42.4617668739492
"312" 62.2 78.1426675151515 39.2864002599046
"313" 62.4 79.9815226417688 36.4551263854373
"314" 62.6 80.7331748083429 35.5377557573249
"315" 62.8 83.2439629702808 35.2267177127632
"316" 63 84.5947804805904 34.8684157736412
"317" 63.2 86.8231800132449 34.9541481914089
"318" 63.4 90.6714105801055 35.8389501296555
"319" 63.6 94.1836751535889 36.5822761173938
"320" 63.8 97.7083963937842 37.8000327285751
"321" 64 100.786219486903 39.4750988985492
"322" 64.2 103.638886999645 41.2533256650122
"323" 64.4 106.170483899532 43.556784006125
"324" 64.6 109.320295766183 45.8190856451046
"325" 64.8 111.881012709434 48.0457028748195
"326" 65 113.875235404742 50.9689971101804
"327" 65.2 115.673233349766 54.3341585229397
"328" 65.4 117.046261889913 57.7892444775517
"329" 65.6 117.985674014143 61.2310663336294
"330" 65.8 117.986260603897 64.612019421732
"331" 66 117.300708112425 68.7951831997863
"332" 66.2 116.496842655468 71.4091745019061
"333" 66.4 115.338354755896 74.866949832697
"334" 66.6 114.825031551998 77.9364062361884
"335" 66.8 114.4393049015 79.3125548390622
"336" 67 114.097085697943 81.5154215755349
"337" 67.2 114.669929664993 84.9429675274394
"338" 67.4 115.939120662706 87.2242519254482
"339" 67.6 116.961809942765 88.8097594661716
"340" 67.8 117.277734913768 89.3920185734141
"341" 68 117.344670318016 89.6022770007877
"342" 68.2 117.410606642837 91.8589538216929
"343" 68.4 115.97740200572 93.6191620578999
"344" 68.6 113.956227297411 94.8223430418463
"345" 68.8 111.058613397776 95.9899805672877
"346" 69 108.20431251417 95.3907574249686
"347" 69.2 105.525310789151 93.8617313774775
"348" 69.4 102.915393351472 91.9735804315747
"349" 69.6 100.606314542954 89.3875091311134
"350" 69.8 100.022503893367 88.528768043139
"351" 70 98.0335976637046 87.2825888063807
"352" 70.2 95.3110633496012 85.5218791787941
"353" 70.4 93.0760669232678 82.9263247109674
"354" 70.6 91.4921323746931 80.0813223057899
"355" 70.8 90.1842588124505 77.4013956339751
"356" 71 89.4590984630702 74.7346481332643
"357" 71.2 89.4216413130808 71.166550636233
"358" 71.4 89.5809482008582 69.7858362478806
"359" 71.6 90.3442018775303 68.116812110822
"360" 71.8 92.3578962321709 65.6483937902881
"361" 72 95.1573393333603 63.5471884823457
"362" 72.2 97.5084610089493 61.5962159718412
"363" 72.4 98.4236854126834 60.8124602604648
"364" 72.6 98.8628099550518 59.3715751884149
"365" 72.8 98.5288556517555 56.9430798704284
"366" 73 96.900057231805 53.9503439639908
"367" 73.2 94.4654968089794 51.4309738373938
"368" 73.4 91.3550302710257 49.1616048086408
"369" 73.6 88.3861648183975 47.0495517062888
"370" 73.8 85.0578663735881 45.0813752520239
"371" 74 81.5756210035064 43.697417298187
"372" 74.2 78.1928250416593 42.5962679917261
"373" 74.4 74.9148900400971 40.4088826544768
"374" 74.6 71.7570560036002 38.4377937087516
"375" 74.8 69.4773418117134 35.8582332511292
"376" 75 68.652918593799 33.3011243789084
"377" 75.2 68.1084991703408 29.770406654315
"378" 75.4 68.0816045183779 26.4881497786637
"379" 75.6 68.60848302017 24.7642032760037
"380" 75.8 69.9665853862398 23.1468235709278
"381" 76 72.1119960665599 22.1958770312055
"382" 76.2 74.8943023653694 22.7026497728974
"383" 76.4 77.4630115384452 25.1465286051955
"384" 76.6 79.3469891243776 28.688131498915
"385" 76.8 81.8249969691913 32.2544933997629
"386" 77 84.2438883173787 35.0595652087294
"387" 77.2 86.1010893561075 38.5021491753997
"388" 77.4 87.2578520817986 42.2247561730542
"389" 77.6 87.7319323764555 45.8407940836471
"390" 77.8 86.5411149268005 49.5622455679641
"391" 78 84.6264782301454 53.3034361955118
"392" 78.2 83.3461040624994 56.354375785062
"393" 78.4 81.6203423549459 59.2656595993806
"394" 78.6 79.3926338996527 61.1938088372622
"395" 78.8 76.4088218393186 62.5875632072264
"396" 79 73.5209076129464 62.7894426914077
"397" 79.2 70.5535532995519 62.287562485095
"398" 79.4 68.1460069637273 60.4887464359616
"399" 79.6 64.9464086920201 58.8120042743548
"400" 79.8 62.2340136377575 56.9530672197527
"401" 80 59.0686986984796 55.1932572006043
"402" 80.2 56.5546690696392 54.3967828338479
"403" 80.4 55.3711638399704 53.9615756908386
"404" 80.6 52.686934908996 52.6553925285293
"405" 80.8 49.547920920302 51.3420533789891
"406" 81 46.1443543765606 50.3843759907646
"407" 81.2 43.0099768775586 49.7102603335442
"408" 81.4 39.7252546922243 49.5328990176503
"409" 81.6 36.9611475338719 49.2836939504097
"410" 81.8 34.0281759310275 48.6462599788105
"411" 82 31.3964901449227 46.9788882523026
"412" 82.2 29.3200250210374 44.3924160964351
"413" 82.4 28.0708700440189 41.5454656607162
"414" 82.6 26.8155591203155 38.3508945860488
"415" 82.8 26.5887453647688 35.4224627868644
"416" 83 27.2634202429515 31.9754258864011
"417" 83.2 28.1782160693422 29.386422030422
"418" 83.4 29.9257480365894 27.1434237503559
"419" 83.6 32.471442227901 25.401570979366
"420" 83.8 35.5699765481623 24.6810569066583
"421" 84 39.2605851052053 25.4044030366757
"422" 84.2 42.8467710441644 26.4315340739028
"423" 84.4 46.654878171133 27.148098225727
"424" 84.6 50.5975327634522 27.7447595019685
"425" 84.8 54.3728617308259 27.9975273567719
"426" 85 58.5229231296595 28.0170734493284
"427" 85.2 62.135876864115 27.6585977411486
"428" 85.4 66.0050151506249 28.1208202862753
"429" 85.6 69.1224255745609 28.1712247339553
"430" 85.8 73.2396552902655 26.3444134377776
"431" 86 76.1425438365709 24.6359607269467
"432" 86.2 79.2504078890746 23.700905572035
"433" 86.4 83.3758514784002 24.2943992190993
"434" 86.6 87.1231317307515 24.1440497540276
"435" 86.8 90.4439481626396 22.9018457263186
"436" 87 93.2404096731709 20.4822105894409
"437" 87.2 95.6474266741332 18.8578781398316
"438" 87.4 98.6017699591172 18.0162230268451
"439" 87.6 98.8890045224156 17.741608162337
"440" 87.8 99.198896533306 17.6218989204846
"441" 88 100.558722911214 16.8283199239711
"442" 88.2 101.450315401704 15.3984726800351
"443" 88.4 101.53147692939 13.2017421327201
"444" 88.6 99.6006549386345 10.8414599154445
"445" 88.8 96.2833171267873 9.32540060362139
"446" 89 92.6926713764694 8.04812342143529
"447" 89.2 90.1569281127454 6.90531399722914
"448" 89.4 85.7850788147249 5.66468112008613
"449" 89.6 82.2069436770519 5.92086604698193
"450" 89.8 78.7880468043026 7.0127540192939
"451" 90 75.6745472697585 8.78833879348122
"452" 90.2 72.8712980282744 11.0644203010671
"453" 90.4 69.9771387541977 12.5344170203304
"454" 90.6 66.763328214358 12.6645611760286
"455" 90.8 64.075163498948 11.9175106619284
"456" 91 63.7733159852763 11.6372407898118
"457" 91.2 63.5019643003575 11.4892843991014
"458" 91.4 62.0693070888719 11.5227197811098
"459" 91.6 59.8059947743166 12.6999898948048
"460" 91.8 58.7047141975383 14.7597740660712
"461" 92 58.7043113597851 17.2963464645425
"462" 92.2 59.250661665075 20.9549310423442
"463" 92.4 60.5959284151182 24.0927070502864
"464" 92.6 62.1930237566358 26.4169050995681
"465" 92.8 63.8486418621858 28.9032153888494
"466" 93 64.9264729145916 32.4062316162189
"467" 93.2 64.8890720175121 35.7399296940879
"468" 93.4 63.631700182479 38.9263533538894
"469" 93.6 62.6164313514896 41.3752558524356
"470" 93.8 61.7783293465957 44.668594647037
"471" 94 61.0526560461758 47.9197755210538
"472" 94.2 60.929273768778 50.7984195498415
"473" 94.4 61.3392821361582 54.4950185522436
"474" 94.6 62.1935027333041 57.3630085481956
"475" 94.8 62.6818449717289 60.9324056017967
"476" 95 62.7164968556943 64.2158745682494
"477" 95.2 63.350664413097 67.2841266429677
"478" 95.4 64.7370751009373 70.7425357477771
"479" 95.6 66.7940275888035 74.0382634429776
"480" 95.8 68.1763181028495 76.6865624529827
"481" 96 69.6616985059424 78.8942402202244
"482" 96.2 72.0762907215501 81.3551821227727
"483" 96.4 73.8218820395679 83.8214725861794
"484" 96.6 74.5455314620658 85.2345550640724
"485" 96.8 75.2159900637314 86.9768587260344
"486" 97 75.0399921880969 89.9114809334712
"487" 97.2 74.572734481058 93.4310099633512
"488" 97.4 73.7665450526932 95.9895836216407
"489" 97.6 72.4896516048895 98.1314473664295
"490" 97.8 69.9329980629935 100.415301885548
"491" 98 67.0157464839551 102.419400411484
"492" 98.2 64.1032724943278 103.624012899417
"493" 98.4 61.6604326433069 105.041582228918
"494" 98.6 58.9193997042292 106.611908915087
"495" 98.8 56.2220686133483 108.346369000868
"496" 99 54.1496683158687 110.38773528519
"497" 99.2 52.9066097861493 112.516347695164
"498" 99.4 52.1233021215002 115.299246659411
"499" 99.6 51.8478329405087 117.9797391296
"500" 99.8 52.2612643412143 119.677124667209
"501" 100 53.1164903268603 121.71072266178
"502" 100.2 54.7110157114591 122.394930934192
"503" 100.4 57.1299598411052 123.377014934521
"504" 100.6 58.4970163085349 124.127397574933
"505" 100.8 59.7978811961882 124.261615325553
"506" 101 62.563867459029 124.588031425019
"507" 101.2 65.9433715066702 124.005534572955
"508" 101.4 69.7929887524513 123.477280222076
"509" 101.6 73.3101120111845 122.871817473013
"510" 101.8 76.5076862320272 121.417508377421
"511" 102 79.4852131243682 119.418021339471
"512" 102.2 82.4983134793776 117.253455134845
"513" 102.4 85.3034305398806 114.895397122284
"514" 102.6 88.1757261479194 112.594167211862
"515" 102.8 91.490786770086 110.673784002236
"516" 103 94.6223218601035 109.113445193172
"517" 103.2 96.4948851331759 108.095720391404
"518" 103.4 98.6678266824303 106.367283427636
"519" 103.6 100.647676733856 103.2612594927
"520" 103.8 102.235695206374 99.6821516509818
"521" 104 103.845654086308 96.5168031547579
"522" 104.2 105.603589038082 93.6500744499663
"523" 104.4 107.587951825737 91.3032898426733
"524" 104.6 109.710358922276 89.7044260756042
"525" 104.8 112.029991672634 88.7161089698424
"526" 105 114.236382284209 88.4872991489377
"527" 105.2 116.631859389473 88.1686160004679
"528" 105.4 118.06056049795 88.0142891721142
"529" 105.6 118.293353703784 87.9420447788555
"530" 105.8 118.959461484529 87.6775225984626
"531" 106 119.528862677586 87.4487419842312
"532" 106.2 120.06330148359 87.1363819621331
"533" 106.4 119.740981096378 86.1340182028762
"534" 106.6 118.059727306479 84.1624588350211
"535" 106.8 116.448284470413 82.3823601854149
"536" 107 113.864510869154 80.6505840300472
"537" 107.2 111.202551997993 78.9029624839132
"538" 107.4 108.624275443043 76.9997145770308
"539" 107.6 105.951835549091 74.6054250228207
"540" 107.8 103.679422374061 72.2906650544124
"541" 108 101.71331952819 69.2092519032321
"542" 108.2 99.5890904978071 66.6283351297114
"543" 108.4 96.6722376908702 63.8256787718301
"544" 108.6 93.6255099522556 61.1822645987924
"545" 108.8 90.4129321208413 59.3968666672338
"546" 109 87.2152641062454 57.6752193599413
"547" 109.2 84.2906067336719 55.5254230836323
"548" 109.4 80.8527930764102 54.0778148015514
"549" 109.6 77.7163731255183 51.9713213464192
"550" 109.8 75.3926777867073 50.0779934909124
"551" 110 72.974710126772 48.284268822698
"552" 110.2 71.1334765926532 46.0276328740034
"553" 110.4 70.6584808503845 42.7761219053903
"554" 110.6 72.1618497496846 39.7604697603745
"555" 110.8 74.7266415464223 37.1431221435715
"556" 111 77.6745284010397 35.338846227358
"557" 111.2 80.9878850173523 34.6956672525318
"558" 111.4 84.5078991259964 35.179686452334
"559" 111.6 88.3898261415777 35.2869793775373
"560" 111.8 91.7980879490212 34.5545542503731
"561" 112 94.8546960076092 32.6243708452577
"562" 112.2 97.2231288932568 30.2132704599577
"563" 112.4 98.7548516150792 27.519205169329
"564" 112.6 99.7174207860724 24.7676657121992
"565" 112.8 99.9911731581046 22.6725710449458
"566" 113 99.9336175988516 22.4617669455624
"567" 113.2 99.9605427720997 22.3399744571534
"568" 113.4 100.295215604848 21.0796321241688
"569" 113.6 100.81944947391 19.7996373000094
"570" 113.8 100.804051936301 19.7893941709738
"571" 114 101.354363099597 18.9482784630974
"572" 114.2 102.105363391834 18.1097807698943
"573" 114.4 104.613504723099 16.9405223889267
"574" 114.6 107.051222993931 18.2322384753493
"575" 114.8 107.864094598167 20.6391281028913
"576" 115 108.718076605724 23.3449084499013
"577" 115.2 110.491753485894 26.0286326389094
"578" 115.4 112.966690217912 27.4185329302231
"579" 115.6 113.944185914469 28.0859900218647
"580" 115.8 115.912342575579 29.7198360181956
"581" 116 117.876109572736 31.3515704818492
"582" 116.2 119.810013751126 34.0060740576193
"583" 116.4 120.526689801553 37.6276094826547
"584" 116.6 121.210632744084 41.4304040871262
"585" 116.8 122.411297778565 45.1279317276654
"586" 117 123.59788489146 47.3681571618823
"587" 117.2 124.930654333123 50.6939175556298
"588" 117.4 125.41141993617 54.2532170258611
"589" 117.6 125.147739595547 57.7851288581662
"590" 117.8 125.155112755243 61.6931409040671
"591" 118 125.719468839879 64.4435466037693
"592" 118.2 125.372000970265 67.5987304826627
"593" 118.4 124.265972553477 70.9198602839967
"594" 118.6 122.881242996212 73.4144962206585
"595" 118.8 120.924836008674 75.2882433935775
"596" 119 118.267680998241 76.7454757338623
"597" 119.2 114.961933574701 77.3088037063203
"598" 119.4 111.508180324421 77.7522382800247
"599" 119.6 108.436014972511 78.7729629455299
"600" 119.8 105.624919318547 80.4732757148843
"601" 120 103.207760550742 82.988359230181
"602" 120.2 102.276635576081 85.5559685813304
"603" 120.4 101.96078477446 88.7509785765526
"604" 120.6 102.591096039766 91.3719621985931
"605" 120.8 103.385536128425 94.0470668223447
"606" 121 104.790859843478 96.5380193585301
"607" 121.2 107.045247472438 98.5304289154922
"608" 121.4 107.724937176334 99.2125785467888
"609" 121.6 107.771630980931 98.7202382934489
"610" 121.8 108.052471759726 99.106846983425
"611" 122 108.019393982804 99.6307626817917
"612" 122.2 107.041843152084 101.173218797717
"613" 122.4 104.789059597363 102.325969794136
"614" 122.6 101.262437107553 102.363472792151
"615" 122.8 97.8738872849242 102.464310268919
"616" 123 94.1795973765621 102.636330996527
"617" 123.2 91.1343611792384 102.339249549414
"618" 123.4 87.6017574593648 101.088087775867
"619" 123.6 84.3769237873108 99.7138555819976
"620" 123.8 81.4591416944146 98.9254899837231
"621" 124 79.1650200449039 98.2058747020697
"622" 124.2 77.1308838581434 96.107605243813
"623" 124.4 75.3560571154947 92.8957516220209
"624" 124.6 73.303004407524 89.7578768421734
"625" 124.8 71.2393460568858 86.700934190791
"626" 125 68.9064552033385 84.822558119571
"627" 125.2 65.4562132816975 83.1577777420091
"628" 125.4 62.2461351468746 82.3998018907633
"629" 125.6 59.025051395263 82.2530151523177
"630" 125.8 56.5614559533505 83.4563377194572
"631" 126 54.5131163876824 85.8598688286097
"632" 126.2 53.9315195802008 87.2769649274233
"633" 126.4 53.2777260170707 90.1580175563117
"634" 126.6 53.0801791430334 93.3966411152819
"635" 126.8 53.1627376233784 96.8082660714786
"636" 127 52.8760665411851 100.058072754152
"637" 127.2 52.180284438087 102.27841434642
"638" 127.4 51.3022034174397 104.631756748327
"639" 127.6 50.5303155730028 106.900002155709
"640" 127.8 49.3802187024099 109.567652109124
"641" 128 48.818842235294 110.758823834655
"642" 128.2 48.0769322938827 111.464539734714
"643" 128.4 46.6370485433291 112.386033466037
"644" 128.6 43.8910472416438 112.669888274823
"645" 128.8 41.8065839705422 112.402391019628
"646" 129 39.9663301775285 111.587814397386
"647" 129.2 37.8112322466901 109.759021791083
"648" 129.4 36.2911482291744 106.938711486242
"649" 129.6 35.328837584507 104.411799114893
"650" 129.8 35.0036182148295 101.386204556854
"651" 130 35.6998477142161 98.0505064320826
"652" 130.2 37.112693880137 95.878519667565
"653" 130.4 39.3804786923829 94.3769654501917
"654" 130.6 42.7861467199906 93.8323473362696
"655" 130.8 46.2918403810346 93.9815849839009
"656" 131 50.064047294015 94.4941785465328
"657" 131.2 52.942003514362 95.9823157443238
"658" 131.4 55.5136618466963 98.4685381395929
"659" 131.6 57.7381598547654 101.217926716498
"660" 131.8 60.3747750922579 102.752635513035
"661" 132 64.0624013819914 103.337513685752
"662" 132.2 67.8275360000407 102.804893907298
"663" 132.4 71.4297229385347 101.273659682425
"664" 132.6 75.099004804907 100.085019748805
"665" 132.8 78.5639215909454 98.930358015018
"666" 133 82.1113383267842 98.3554651923509
"667" 133.2 86.1930759899942 98.3684376344649
"668" 133.4 89.9678199363881 97.8483945995881
"669" 133.6 93.7250406023061 97.4283014033088
"670" 133.8 96.7940916773378 97.3370399262065
"671" 134 99.1042907019375 96.8340413004926
"672" 134.2 100.205812327056 96.5137122892158
"673" 134.4 102.127131859156 96.3932014347487
"674" 134.6 103.996434299186 97.3788211690843
"675" 134.8 106.299260319051 99.944393627571
"676" 135 106.621750044611 100.724335796686
"677" 135.2 107.273627380278 102.426154354508
"678" 135.4 107.986715642976 104.963618353018
"679" 135.6 108.140080361086 106.520610327573
"680" 135.8 107.777569891517 107.691949051667
"681" 136 107.626896910842 108.83697131189
"682" 136.2 106.876485688553 110.866224465614
"683" 136.4 105.963838986434 112.448229362648
"684" 136.6 104.800175079729 113.939177524383
"685" 136.8 103.200386307462 115.497835630986
"686" 137 101.949721499995 116.865652181082
"687" 137.2 100.472484135961 118.195719686569
"688" 137.4 98.5342802013901 119.716693161789
"689" 137.6 96.784734589452 120.947090924632
"690" 137.8 95.5407914519226 121.669918708709
"691" 138 95.6298466977734 121.204427990663
"692" 138.2 95.8497871283411 120.887053054518
"693" 138.4 95.6855096563183 120.706995502606
"694" 138.6 95.7428050864808 120.546850973375
"695" 138.8 95.075757958921 120.551285511853
"696" 139 94.9212875474688 120.681688139949
"697" 139.2 93.9318250130793 120.490393717416
"698" 139.4 93.8545772502823 120.27754347991
"699" 139.6 94.0089687696785 120.744696426756
"700" 139.8 94.9484792844481 120.566132309338
"701" 140 97.1289905566657 120.250679383
"702" 140.2 99.0823644844784 119.488335077328
"703" 140.4 101.145309640063 117.862661549606
"704" 140.6 103.283767426574 116.490395898322
"705" 140.8 104.61113305219 115.581412049334
"706" 141 106.698765039869 113.7745431222
"707" 141.2 109.11569129274 111.451273240128
"708" 141.4 111.461090717318 109.362543486078
"709" 141.6 113.827806430574 107.387144797546
"710" 141.8 116.163279596048 105.047885024625
"711" 142 118.393924020251 101.666726087136
"712" 142.2 119.978563206718 97.989853115803
"713" 142.4 122.061905144983 94.4769180009316
"714" 142.6 123.644115145036 92.0450534082809
"715" 142.8 125.047040897566 88.590630795996
"716" 143 126.173385350289 84.7949250609692
"717" 143.2 127.193686914131 81.5215495903912
"718" 143.4 128.219451062113 77.5116597250676
"719" 143.6 128.670655930683 73.5744420188832
"720" 143.8 129.188811749631 69.5296280299058
"721" 144 129.297522771623 65.4151806535797
"722" 144.2 129.430799838555 63.3157825530801
"723" 144.4 129.222381331847 59.6794634453709
"724" 144.6 128.33245400478 55.5995130605038
"725" 144.8 127.865416069525 51.3168674760719
"726" 145 127.220385657023 49.0946550840606
"727" 145.2 126.452710211098 45.7995678004569
"728" 145.4 125.016637918357 42.7776849927558
"729" 145.6 123.967366792467 40.1694060388741
"730" 145.8 122.816808978718 36.9191615808786
"731" 146 121.167438882529 33.5160120874727
"732" 146.2 118.99417426833 30.3359074534087
"733" 146.4 116.270427030576 26.9853042833631
"734" 146.6 113.905588087872 23.4907269472809
"735" 146.8 111.079797474664 20.3745749883619
"736" 147 108.1041409692 17.8518845526507
"737" 147.2 105.776288701667 15.4432768608429
"738" 147.4 102.68109341681 12.8257811836809
"739" 147.6 99.0388080559089 11.0389986844067
"740" 147.8 95.3115917535372 9.17316121103053
"741" 148 91.7314487649773 6.70610477173117
"742" 148.2 88.3563138472424 5.14546983093653
"743" 148.4 84.8953112394776 4.24592710545767
"744" 148.6 80.1144898101305 3.96439098514906
"745" 148.8 76.125381106167 3.55976965014462
"746" 149 72.4045109155325 3.45264633122544
"747" 149.2 69.046307802071 4.79189218789173
"748" 149.4 66.4659695591638 7.2562831854693
"749" 149.6 64.6181404311411 9.61976572212362
"750" 149.8 62.5179576192126 12.3173267944059
"751" 150 60.4094939509393 14.905973080669
"752" 150.2 58.1403945013273 17.8283496760961
"753" 150.4 56.7266376365502 21.0658289853561
"754" 150.6 56.2617263359675 24.4523105568363
"755" 150.8 55.9490804458515 28.1049256154912
"756" 151 55.8513593042512 31.4892556861303
"757" 151.2 57.1105384719264 33.8557835552625
"758" 151.4 59.0398554891166 36.4624843131648
"759" 151.6 61.9106679463983 38.9525624256916
"760" 151.8 65.4809314519112 41.0532178913213
"761" 152 68.9088704584141 42.073998085133
"762" 152.2 72.5710860585229 43.7224292831418
"763" 152.4 75.857663736308 46.0123113642801
"764" 152.6 78.6200599386554 48.722296020919
"765" 152.8 80.5491397408084 51.2469939051411
"766" 153 81.7948024149198 53.5856424196588
"767" 153.2 83.0301686201751 56.0746536208722
"768" 153.4 85.2118240022348 58.8815136052312
"769" 153.6 87.5605395660221 60.6666943732078
"770" 153.8 88.144817250088 60.8508332350463
"771" 154 88.2675426473643 60.7506013114933
"772" 154.2 89.0763279803998 61.6441024624513
"773" 154.4 89.0883600552183 63.7593272073428
"774" 154.6 87.9099988417922 66.5768067907673
"775" 154.8 86.274391594751 69.3812445916267
"776" 155 84.7412077831434 72.4652923273844
"777" 155.2 83.7058236522405 75.8899345253967
"778" 155.4 83.3246300930221 80.2271753738208
"779" 155.6 82.5427144961076 83.9743189540118
"780" 155.8 82.1285802282917 85.9231404459537
"781" 156 82.1420977661144 86.0095172174735
"782" 156.2 82.0968929625521 86.1443268509813
"783" 156.4 81.4678869207431 86.9928939645741
"784" 156.6 79.054113222125 88.283011380169
"785" 156.8 76.0933838350273 87.6297563626936
"786" 157 72.6602772123099 87.2969104880748
"787" 157.2 69.0583668726365 87.4630966326314
"788" 157.4 65.4090409087497 87.4625585177343
"789" 157.6 61.9478786379273 87.8354764047896
"790" 157.8 59.1653094775387 88.5372906637641
"791" 158 56.3954260422052 90.1742739315303
"792" 158.2 54.1292530991433 92.1978282589027
"793" 158.4 51.7733464095023 94.132113863465
"794" 158.6 50.396933377182 95.8476145369314
"795" 158.8 49.4005866687843 98.6569757846357
"796" 159 49.4790786526489 102.522081220225
"797" 159.2 50.082100632071 105.418001601457
"798" 159.4 50.1192908804721 108.195823999947
"799" 159.6 50.7845080868387 111.055869672035
"800" 159.8 50.8944818979411 112.459771872762
"801" 160 50.9675138675423 113.227721760268
"802" 160.2 50.982249671374 114.181056055171
"803" 160.4 50.7280353656124 115.340707569958
"804" 160.6 50.4312430121798 115.634318676273
"805" 160.8 49.218433038827 116.355982312127
"806" 161 46.9134347748393 116.020695602207
"807" 161.2 43.9769051610532 114.349572258496
"808" 161.4 41.4470472205563 112.300395883411
"809" 161.6 39.1398583014397 110.352540216678
"810" 161.8 38.0985041024632 107.314217158387
"811" 162 37.4377005173864 103.761450676002
"812" 162.2 36.2995020731388 100.666229967692
"813" 162.4 35.7833511948542 96.9284013981327
"814" 162.6 35.6982099684775 93.2590341377271
"815" 162.8 35.3612076945084 89.6942646838385
"816" 163 36.0322642947727 85.7150476983355
"817" 163.2 37.1712710374057 81.575942808717
"818" 163.4 38.6449860683069 77.7598225736805
"819" 163.6 39.8120342604706 73.9054790267567
"820" 163.8 41.5759797316255 69.94153368966
"821" 164 43.7891720440027 66.5745942924355
"822" 164.2 46.9109815921196 63.4349145599626
"823" 164.4 49.3372557061268 60.4412788621271
"824" 164.6 52.2365649879341 57.6035586946619
"825" 164.8 54.972701390524 54.2207434010638
"826" 165 56.4192106137596 50.7771004365806
"827" 165.2 57.7135226927468 47.0815060784172
"828" 165.4 58.0545124506056 43.1421820657935
"829" 165.6 58.7761671962846 39.4899753309244
"830" 165.8 60.7916500745377 36.3668880134889
"831" 166 63.4800289256593 33.7796220103229
"832" 166.2 66.9133221197447 32.5077555149131
"833" 166.4 70.7189920413189 32.2608932713838
"834" 166.6 74.4934572065723 32.5960993417205
"835" 166.8 78.471562150974 32.2744827306756
"836" 167 82.2521413522156 31.9167253402762
"837" 167.2 86.1773749852013 32.5125146196372
"838" 167.4 89.4761431031683 32.7532203324334
"839" 167.6 92.2859574880978 32.1476335540709
"840" 167.8 94.6741039133163 30.438818966542
"841" 168 94.7808143784667 30.1344246855775
"842" 168.2 95.0146595474996 29.8006990135044
"843" 168.4 95.8407200356816 28.526706061184
"844" 168.6 97.0921656731522 25.7952941877638
"845" 168.8 96.9212228229573 22.4923410419637
"846" 169 95.8939721876298 19.1274646258934
"847" 169.2 94.4349663239711 16.084458162096
"848" 169.4 93.4147888049734 13.0655218557985
"849" 169.6 93.2836659368194 12.7095002292835
"850" 169.8 93.3174982844697 12.892009131938
"851" 170 93.1408060356031 12.4442081085701
"852" 170.2 91.7756060617673 10.2756005899616
"853" 170.4 89.3772660756024 8.85329286638845
"854" 170.6 86.5433774818253 7.85691830368125
"855" 170.8 84.0866955561775 7.53726068109874
"856" 171 80.7944272677895 6.77558829387405
"857" 171.2 77.6266676907848 7.24108731581131
"858" 171.4 74.0211062619175 8.02343440922146
"859" 171.6 71.0286113561045 8.59689934125107
"860" 171.8 68.3027861538006 9.43909266934629
"861" 172 65.6612733256701 10.9597411408015
"862" 172.2 62.7887581025611 13.4230743715914
"863" 172.4 61.0810126363219 15.7675286445372
"864" 172.6 60.0289988024865 18.3071205442772
"865" 172.8 60.4586309716199 21.536268246759
"866" 173 61.7544701951806 24.7152967622322
"867" 173.2 63.1842967493785 27.7390589370719
"868" 173.4 65.2291408325497 30.2694319935797
"869" 173.6 67.9526262728693 32.9074452509346
"870" 173.8 71.2162066109698 34.6721041423903
"871" 174 74.22567799743 36.5514301362882
"872" 174.2 78.1522309462161 37.715410610158
"873" 174.4 81.6168977553231 38.6605603808589
"874" 174.6 85.2084158671484 39.9202400036493
"875" 174.8 88.2527271293074 41.0699165436683
"876" 175 91.1876577825197 42.912670999011
"877" 175.2 94.0775977213866 45.4341451258713
"878" 175.4 96.7694864319657 48.3043168046208
"879" 175.6 99.5863162269597 50.828481883122
"880" 175.8 102.705130894584 52.5229675258244
"881" 176 105.91314727097 53.5636045053408
"882" 176.2 108.983698778942 54.0725387658365
"883" 176.4 110.248319993797 54.2011262778926
"884" 176.6 112.989319443316 54.2003029817786
"885" 176.8 116.281792908612 53.2324248377042
"886" 177 119.129527179472 51.8083840848748
"887" 177.2 119.84240134087 51.4259452053854
"888" 177.4 119.728980577854 51.4465729834179
"889" 177.6 119.986048585695 51.3556498083961
"890" 177.8 121.2626642596 51.2132471374951
"891" 178 122.964683872809 51.6480017720523
"892" 178.2 124.564776301718 52.914320377816
"893" 178.4 124.316316125174 55.3577977730271
"894" 178.6 123.442271431293 58.4947895397471
"895" 178.8 122.497029806923 61.491444339177
"896" 179 121.352737454555 63.8120724960353
"897" 179.2 119.417585532621 66.3748754811739
"898" 179.4 117.029100467924 68.247411553735
"899" 179.6 114.820737370317 70.251598590913
"900" 179.8 113.691989588623 72.7979535697782
"901" 180 112.951572477618 75.8238398646498
"902" 180.2 112.460328720648 79.2889387118887
"903" 180.4 112.647368533272 82.2137651378284
"904" 180.6 113.205746476917 83.4584277233089
"905" 180.8 113.505475667697 83.8871100099582
"906" 181 114.201554934393 85.5844808457475
"907" 181.2 115.235976356552 86.6270843841274
"908" 181.4 115.521893274705 86.6480302021661
"909" 181.6 115.552245028381 86.5417922381811
"910" 181.8 115.664316537345 88.1825832489212
"911" 182 114.486789963591 88.8200033838753
"912" 182.2 111.453776389759 89.0352933556821
"913" 182.4 108.671374774369 89.1366211566438
"914" 182.6 105.707002971642 89.0749623743246
"915" 182.8 102.550634797187 87.9662613866858
"916" 183 99.6362663640833 87.0764131309225
"917" 183.2 96.6741340375533 85.9501938234236
"918" 183.4 93.6844194723359 84.6661249827168
"919" 183.6 90.6279379483394 83.6229945078392
"920" 183.8 87.4193567578213 83.251157004183
"921" 184 84.6530077214811 83.4708292760041
"922" 184.2 81.8566444055531 83.7746259835985
"923" 184.4 78.691821804202 83.88902656209
"924" 184.6 74.7720663022545 83.9584171599281
"925" 184.8 71.518352924037 84.4644651915019
"926" 185 69.7894467902969 84.7258621794896
"927" 185.2 67.9427054059637 85.1886447569915
"928" 185.4 65.0607438935581 86.6540724637202
"929" 185.6 62.6422395621154 88.307008609741
"930" 185.8 60.7854052828547 89.3354341049354
"931" 186 57.9247498057713 89.9085059114259
"932" 186.2 56.1016464861425 89.5903411588681
"933" 186.4 54.0454833634337 88.6350268182195
"934" 186.6 52.2510316915395 85.9965730774578
"935" 186.8 51.4815618827162 82.5514174668378
"936" 187 51.4636052672624 78.8613210504002
"937" 187.2 51.2949828539886 75.1816434481804
"938" 187.4 50.365415680235 71.522568342948
"939" 187.6 49.0685875232046 68.6570262326968
"940" 187.8 47.685185700186 66.1002170864852
"941" 188 46.9227707467647 62.9539967878153
"942" 188.2 47.8048717027054 59.5259145894308
"943" 188.4 49.8958040452539 55.9909767148769
"944" 188.6 52.1167483575485 53.6229787015803
"945" 188.8 55.0801234817053 51.02182894841
"946" 189 57.8831000115065 48.5938035289966
"947" 189.2 61.2188115281447 46.7417102489286
"948" 189.4 64.9787972305283 45.9077337330729
"949" 189.6 68.3053808103313 45.0184303419543
"950" 189.8 71.8386435657337 45.0922475480072
"951" 190 75.0982474518611 46.633434401213
"952" 190.2 77.772455191841 49.0109006021664
"953" 190.4 80.4349049488539 51.1567683814465
"954" 190.6 82.1932876430134 53.6052722457618
"955" 190.8 83.0308791684321 56.5101799951828
"956" 191 84.4568995816556 60.1791145738179
"957" 191.2 86.4377008265683 62.9519525908957
"958" 191.4 89.2229521317146 64.7687653716419
"959" 191.6 91.5285594640296 66.5196740488381
"960" 191.8 94.1499961666929 68.1609385848594
"961" 192 96.2848611229387 68.6431362279533
"962" 192.2 99.3585865254648 69.2853064419867
"963" 192.4 101.858017888749 70.6249744633864
"964" 192.6 103.869752315257 71.5875368717984
"965" 192.8 106.852080818991 72.6056565269296
"966" 193 110.523295756332 73.9102743189603
"967" 193.2 113.256154723443 75.7050835126772
"968" 193.4 115.005999928788 77.3810238040504
"969" 193.6 116.520986406371 79.3519278717744
"970" 193.8 117.79442618482 82.3599166942361
"971" 194 118.234159842754 84.0412739622813
"972" 194.2 118.333610763229 86.6104716004417
"973" 194.4 118.423275822901 89.0882790032372
"974" 194.6 117.9503224937 91.0286138886749
"975" 194.8 116.793597565803 92.6296780906072
"976" 195 114.743816565395 93.5421709631852
"977" 195.2 111.97542681615 93.2959891765296
"978" 195.4 109.568475886286 91.7760437086723
"979" 195.6 106.535763901266 90.0541599168909
"980" 195.8 103.591004827419 88.712743619918
"981" 196 100.887848346868 86.4135246615406
"982" 196.2 99.5814688651667 83.7274264118353
"983" 196.4 98.2919572776481 80.2217016962299
"984" 196.6 97.0632173771781 77.3521526353319
"985" 196.8 96.1632208917729 73.8767864706484
"986" 197 95.0758560653373 70.334525607804
"987" 197.2 93.7734998629974 66.9405938693975
"988" 197.4 92.9710212376494 63.7975427447342
"989" 197.6 92.3763660790722 60.2424185105287
"990" 197.8 91.6404810267337 56.9696560488689
"991" 198 92.318226939197 52.8857475468232
"992" 198.2 93.1829468803945 50.0439102946461
"993" 198.4 93.6674666359541 46.5803191849146
"994" 198.6 93.3182822888046 43.3235943465769
"995" 198.8 93.0824488165277 40.0982248716719
"996" 199 93.785339899086 36.5099817627989
"997" 199.2 95.4175434443253 33.4336038774862
"998" 199.4 96.5508286627908 31.7065970790611
"999" 199.6 97.181385598455 30.6740152306576
"1000" 199.8 97.5296385102094 30.053394023274
"1001" 200 98.049490137083 28.8735652904441
"1002" 200.2 99.4426782725724 26.6925544969972
"1003" 200.4 101.357772295951 24.5001680739124
"1004" 200.6 102.868873861802 23.2368836013145
"1005" 200.8 103.962193548151 22.857281838889
"1006" 201 105.934732057601 23.4415172742179
"1007" 201.2 107.373740848573 25.0744958455682
"1008" 201.4 108.096032769262 28.2675955936292
"1009" 201.6 107.259315932966 30.3548604459762
"1010" 201.8 104.85796467723 33.0883825911455
"1011" 202 102.123506917466 35.8140196304179
"1012" 202.2 99.2252491506358 37.8138705028873
"1013" 202.4 96.3864340657827 39.3607841154454
"1014" 202.6 92.9780980216809 41.3548650369443
"1015" 202.8 90.1160882016553 43.6962284655022
"1016" 203 88.0427942290663 47.5170138957805
"1017" 203.2 87.3590783898785 50.2435867335047
"1018" 203.4 87.0810722291999 53.4334913535741
"1019" 203.6 87.9529794727804 56.1433992649815
"1020" 203.8 89.4432572657347 59.5554380974724
"1021" 204 90.312147289125 62.7520100118354
"1022" 204.2 90.1920490896852 67.2132336948803
"1023" 204.4 89.3203245161832 70.5537425270208
"1024" 204.6 87.6205450729058 73.7604412973025
"1025" 204.8 87.2898160819266 77.7171750756396
"1026" 205 87.4924885898562 80.5120545982202
"1027" 205.2 86.6345006251273 83.5001773296967
"1028" 205.4 84.3962721927377 86.6199504457441
"1029" 205.6 82.296969025098 89.9514161519228
"1030" 205.8 80.6848051128727 93.1710411075127
"1031" 206 78.684366112047 96.3950493075141
"1032" 206.2 75.8527663162449 99.0683980444598
"1033" 206.4 73.4386933465098 101.53425131905
"1034" 206.6 71.067978019497 104.283895212442
"1035" 206.8 68.6803620308449 106.8430549537
"1036" 207 67.2653776603909 109.545705118692
"1037" 207.2 65.7180676042053 112.953407442388
"1038" 207.4 64.0412112005834 115.595556680822
"1039" 207.6 61.8503576482752 117.685312520743
"1040" 207.8 59.1691006095192 119.049552583127
"1041" 208 56.0530181855079 119.60816447481
"1042" 208.2 52.4452120699121 119.895266814953
"1043" 208.4 49.2443484805759 119.774606359023
"1044" 208.6 45.71350065536 118.2638423582
"1045" 208.8 42.3697951299871 116.579190775719
"1046" 209 39.155845489201 114.897664386123
"1047" 209.2 36.5316745627538 112.804736470503
"1048" 209.4 33.9892823405112 110.14681264909
"1049" 209.6 31.5987419203631 107.207530235941
"1050" 209.8 28.9665593815671 104.617765549366
"1051" 210 26.0727715489721 102.255201954766
"1052" 210.2 23.7720183399318 99.9336048209346
"1053" 210.4 21.5073626240018 97.6471626455469
"1054" 210.6 18.6647952813127 95.8513083841671
"1055" 210.8 15.5060735612043 94.7463853765247
"1056" 211 13.3763801458538 93.6572090574091
"1057" 211.2 12.1030186664497 92.1982549311854
"1058" 211.4 11.470735707344 89.1620784698923
"1059" 211.6 12.0823887030516 85.7608208143948
"1060" 211.8 13.4720360396239 82.0626413966543
"1061" 212 14.4851207074672 78.8319357187693
"1062" 212.2 15.0768639396097 75.4665288124788
"1063" 212.4 16.1830517526274 72.1015509656621
"1064" 212.6 17.6123743969805 69.1387179005831
"1065" 212.8 19.2011053520503 66.3574955999087
"1066" 213 21.6178299297283 63.769626693844
"1067" 213.2 24.8577866920823 61.6534672009991
"1068" 213.4 28.3079932251412 60.5419526128238
"1069" 213.6 31.7168141757567 59.3689743403614
"1070" 213.8 35.3815230234712 57.5818579994818
"1071" 214 38.4282011171149 55.4423872594813
"1072" 214.2 41.3522927735321 53.9555465407394
"1073" 214.4 45.7060940230834 52.9562327923971
"1074" 214.6 49.6921228746817 51.9724565543066
"1075" 214.8 53.3665515085645 50.5739311167127
"1076" 215 56.8223275900649 48.2193726976279
"1077" 215.2 59.7555201989706 45.382736578081
"1078" 215.4 63.2166702139135 43.7739400895293
"1079" 215.6 67.3644401178342 43.0594141836327
"1080" 215.8 71.7129915632735 43.2223737565192
"1081" 216 75.0254394243527 43.2479389885424
"1082" 216.2 78.6148451768565 43.5932549875743
"1083" 216.4 82.2676750404018 44.0048918109561
"1084" 216.6 86.1827115247761 43.8424224630392
"1085" 216.8 89.0932138556908 43.2310192577736
"1086" 217 90.9346577953303 42.5770594742148
"1087" 217.2 93.991316873021 41.0981474259649
"1088" 217.4 96.343295059238 39.1964331792265
"1089" 217.6 99.0052972616205 37.330900168197
"1090" 217.8 101.819616385962 35.6687872107303
"1091" 218 104.31431109958 33.6474959088127
"1092" 218.2 106.234050235977 30.9650673037932
"1093" 218.4 107.447284107936 27.8793016179136
"1094" 218.6 108.116769492496 25.7106922129365
"1095" 218.8 108.163253415622 25.6095628577019
"1096" 219 108.302322074072 25.3540709384915
"1097" 219.2 108.783539501432 24.7401356483188
"1098" 219.4 110.240299284346 24.2301198300391
"1099" 219.6 112.897740779919 24.547925307598
"1100" 219.8 115.058664394948 25.9131644805634
"1101" 220 116.773873012833 28.1460039982316
"1102" 220.2 118.876492167711 30.3260038071679
"1103" 220.4 120.664272526418 33.1709738165053
"1104" 220.6 122.018935689745 36.2835708602198
"1105" 220.8 123.526537015432 39.5976976338886
"1106" 221 125.323529110035 43.1204502656447
"1107" 221.2 126.355409121647 46.8359421689935
"1108" 221.4 127.302468760954 50.8434071868952
"1109" 221.6 128.195569895709 54.9336375843666
"1110" 221.8 128.575156707323 59.2773117545654
"1111" 222 128.635566433819 62.5911773703407
"1112" 222.2 129.056845711672 66.2143580850011
"1113" 222.4 128.831743980564 69.7951769113133
"1114" 222.6 128.108951489278 73.2624155511434
"1115" 222.8 127.769359654304 76.7974736773023
"1116" 223 127.127990429877 80.3549098899454
"1117" 223.2 126.166248822627 83.9950039304069
"1118" 223.4 124.822648421838 87.2376463517563
"1119" 223.6 122.891650928349 90.6608551459562
"1120" 223.8 121.025222201006 92.9393010655537
"1121" 224 120.485095332656 93.5915508242077
"1122" 224.2 119.506417122415 95.1025044176588
"1123" 224.4 118.731566424886 97.8160155446129
"1124" 224.6 117.258972757904 101.409414175845
"1125" 224.8 115.206496758427 104.333997339706
"1126" 225 113.361643287474 107.093980478425
"1127" 225.2 111.60216723204 109.736164917362
"1128" 225.4 109.305014630306 112.297187340622
"1129" 225.6 107.116760762855 113.865833651034
"1130" 225.8 104.607987312332 115.917582422043
"1131" 226 102.540933670407 117.842339662648
"1132" 226.2 100.090323681258 119.702877398231
"1133" 226.4 97.2982924295212 121.465333310396
"1134" 226.6 94.5459273164867 122.579410199685
"1135" 226.8 91.8710488787309 123.586747867926
"1136" 227 88.9838936538892 124.977812045963
"1137" 227.2 86.0646215763299 126.570319558761
"1138" 227.4 82.8084178096904 127.649060689118
"1139" 227.6 79.6847830562829 128.213656311941
"1140" 227.8 76.791099359704 129.005452502494
"1141" 228 73.4331103249436 129.879616921246
"1142" 228.2 70.1138591260906 129.982964962659
"1143" 228.4 66.553376497502 129.873514426549
"1144" 228.6 62.7157505282795 129.69093011232
"1145" 228.8 59.2970928427312 129.828876156231
"1146" 229 55.6997683676617 129.396135030372
"1147" 229.2 52.1776594664184 128.607214834672
"1148" 229.4 48.5878443370175 127.684065639899
"1149" 229.6 45.9415209024741 126.571564505057
"1150" 229.8 44.0042858221306 124.850394441831
"1151" 230 43.0550845358757 123.399879984773
"1152" 230.2 42.4649850874886 121.680857717505
"1153" 230.4 42.3393723257163 119.417514514621
"1154" 230.6 42.5867766890231 117.759717620813
"1155" 230.8 43.1857674578139 115.738696586623
"1156" 231 44.1721574810846 112.869481079725
"1157" 231.2 45.2151821040327 110.40620460537
"1158" 231.4 46.2858633748686 107.686681837267
"1159" 231.6 46.9716163926939 105.637568418906
"1160" 231.8 47.173234638787 104.99298134414
"1161" 232 47.5057670525199 104.197016513691
"1162" 232.2 47.5622771978805 103.944644321347
"1163" 232.4 47.5747043578386 103.93764514866
"1164" 232.6 47.6523445170306 104.006840611482
"1165" 232.8 47.6989771461669 103.882884621271
"1166" 233 47.7005356845999 103.864058956097
"1167" 233.2 47.6819425932812 103.84992138997
"1168" 233.4 47.6638602718377 103.967226618417
"1169" 233.6 47.6243390692208 104.02102248932
"1170" 233.8 47.4805440807906 103.98667270321
"1171" 234 47.8794333070533 103.38230465182
"1172" 234.2 48.2491140067238 101.671216469993
"1173" 234.4 47.8360588659231 99.7751160537152
"1174" 234.6 47.262927694613 97.345177742639
"1175" 234.8 45.066643691578 94.9270981979674
"1176" 235 42.7521027023129 92.821211460269
"1177" 235.2 40.41269564631 90.3828313463796
"1178" 235.4 39.3665304941764 87.7011088467167
"1179" 235.6 39.2787472234589 83.9217494304483
"1180" 235.8 40.1362498458863 80.0790496210155
"1181" 236 41.99648980975 76.8130005257274
"1182" 236.2 43.7881206307445 74.0025667887903
"1183" 236.4 46.0800873549974 71.2062678774515
"1184" 236.6 48.9376919824877 69.2537435705135
"1185" 236.8 52.5368363250925 67.5850665753125
"1186" 237 56.0645437717054 66.6868874238003
"1187" 237.2 59.922435213678 66.7537157079531
"1188" 237.4 62.9011891452954 67.6222854299688
"1189" 237.6 66.0601038925596 69.321787078638
"1190" 237.8 69.2495884733064 71.6040867392551
"1191" 238 72.4397523103615 73.4109976415844
"1192" 238.2 76.1324965155072 74.4156562746806
"1193" 238.4 80.0423840238538 75.0953079284575
"1194" 238.6 82.975940741495 76.1566212379492
"1195" 238.8 83.7439039273863 76.477725263257
"1196" 239 86.0908301264826 76.947289439228
"1197" 239.2 88.9057444042327 75.6567045019498
"1198" 239.4 91.4892912109276 73.1061106868568
"1199" 239.6 93.7472133937303 70.4964355269546
"1200" 239.8 95.6107271779185 68.1683135457161
"1201" 240 98.0998157413012 66.5139353145592
"1202" 240.2 101.249035470336 64.9852997099984
"1203" 240.4 104.358165238861 64.0706156878039
"1204" 240.6 107.83175621621 63.6271409155723
"1205" 240.8 111.269621464908 63.7622652533099
"1206" 241 114.090140603907 64.1152337225248
"1207" 241.2 116.688873379216 65.253527832028
"1208" 241.4 118.695884060052 66.928673791129
"1209" 241.6 121.140530209242 69.6525736592982
"1210" 241.8 123.278501243406 71.5348455758453
"1211" 242 124.803798587134 73.8304169036061
"1212" 242.2 125.659361293437 76.8154907024735
"1213" 242.4 125.984250604931 79.2738222155817
"1214" 242.6 125.978994300732 82.2361321950304
"1215" 242.8 125.517785228338 85.3022949453158
"1216" 243 124.365633937016 89.0516096203447
"1217" 243.2 123.130387177153 92.3446369663153
"1218" 243.4 121.211186857338 95.7919160794619
"1219" 243.6 119.899387696708 99.1971484965444
"1220" 243.8 117.866355805847 102.085221511793
"1221" 244 115.185017114748 105.240348354818
"1222" 244.2 113.091859190609 107.847483112826
"1223" 244.4 110.699051750307 110.131033845571
"1224" 244.6 108.374961403569 112.593189727527
"1225" 244.8 106.474439108933 114.378852851705
"1226" 245 103.748402966168 116.51541753908
"1227" 245.2 101.163570359878 118.275544827737
"1228" 245.4 98.4085116904287 120.377526605713
"1229" 245.6 95.34457763978 122.358167801549
"1230" 245.8 93.0237766141746 123.303589192536
"1231" 246 91.6078020173824 123.843399822926
"1232" 246.2 89.6051497372984 124.792194206847
"1233" 246.4 86.5177273346245 126.183804950193
"1234" 246.6 83.1992216826062 127.312404963307
"1235" 246.8 79.8489150951656 128.148482699688
"1236" 247 76.4677397133065 128.601232578412
"1237" 247.2 72.6152102728307 129.234219882356
"1238" 247.4 69.1574182338623 129.803531534338
"1239" 247.6 65.8236692459685 129.480173004325
"1240" 247.8 62.3913536519458 128.361685581995
"1241" 248 59.158113828589 127.047960227508
"1242" 248.2 56.2982014291841 126.101325469018
"1243" 248.4 53.8182360320792 125.043725764643
"1244" 248.6 51.7550709471414 123.535524008148
"1245" 248.8 49.3302249030685 121.802802848872
"1246" 249 47.136929753338 120.284706560804
"1247" 249.2 45.2683234512313 118.492346728152
"1248" 249.4 43.3334316729425 116.874246197577
"1249" 249.6 41.2940779327526 115.773258798078
"1250" 249.8 38.8209276184438 115.03211440827
"1251" 250 36.6455589981707 114.362456008077
"1252" 250.2 33.6746856857669 112.37155452925
"1253" 250.4 31.9573383966365 109.4250492439
"1254" 250.6 31.2871225383458 105.995494744415
"1255" 250.8 30.6076524905523 102.37214413026
"1256" 251 30.6638015930793 98.7999799096051
"1257" 251.2 31.4915727217581 94.8301409068202
"1258" 251.4 32.0918699975982 91.1002880990076
"1259" 251.6 33.6611925549993 87.6170649411508
"1260" 251.8 34.6770193746521 83.6438782623176
"1261" 252 34.1277314597938 79.2026614155015
"1262" 252.2 33.1986825192782 75.3277107173238
"1263" 252.4 33.2808788176195 71.0677779535914
"1264" 252.6 34.792975238383 66.9410149946607
"1265" 252.8 36.3760637960517 63.1087568648267
"1266" 253 37.7516386672896 59.1240162959051
"1267" 253.2 38.3386827777667 55.1735318663646
"1268" 253.4 38.8613114542316 50.5309514380248
"1269" 253.6 39.9839222614509 46.4310368847899
"1270" 253.8 41.5457822791359 42.6116038984261
"1271" 254 42.2939552779859 38.6644017593403
"1272" 254.2 43.4181588499262 34.756118564657
"1273" 254.4 45.2295099954056 30.8826085405743
"1274" 254.6 47.7438243223106 27.9738025809888
"1275" 254.8 50.8760864109446 26.1136826867893
"1276" 255 54.9151588804035 25.004919048615
"1277" 255.2 58.7597576731761 24.055495669564
"1278" 255.4 62.8032236597461 23.0681005990142
"1279" 255.6 66.4057644749352 21.7004137414944
"1280" 255.8 70.2576268491077 20.689952615326
"1281" 256 74.3528681839683 21.3423323952045
"1282" 256.2 79.1602261764269 22.2503802322327
"1283" 256.4 83.1127524074345 22.5071360914805
"1284" 256.6 87.210768811134 23.6320508877609
"1285" 256.8 90.6505758767424 25.2492538996755
"1286" 257 94.241130986527 26.5364581017159
"1287" 257.2 97.8902076483957 26.4977757639985
"1288" 257.4 101.202050673792 25.9584744616461
"1289" 257.6 105.678002946013 25.8810722915839
"1290" 257.8 110.450516224617 26.6032864783634
"1291" 258 115.588214506162 27.1478946401355
"1292" 258.2 117.54618789846 28.4936135778938
"1293" 258.4 118.245832784635 30.7774546332017
"1294" 258.6 118.567802207249 32.8808522068884
"1295" 258.8 117.665588425624 35.2902033499509
"1296" 259 118.55988805127 35.5844145456381
"1297" 259.2 119.846110471854 34.584621600422
"1298" 259.4 119.787109838439 33.0663907987634
"1299" 259.6 117.835226638569 31.3893985074807
"1300" 259.8 115.706482187247 31.5390948203901
"1301" 260 113.476216364311 31.983991562241
"1302" 260.2 111.689515898995 34.4456869899863
"1303" 260.4 111.333155747921 38.2413263994209
"1304" 260.6 110.627845377115 42.4532871079568
"1305" 260.8 109.466467048358 46.7416387334773
"1306" 261 106.143628615481 50.2899490067004
"1307" 261.2 102.864005848207 53.3548609533929
"1308" 261.4 99.9018214622624 57.1236272062893
"1309" 261.6 96.2610638950133 59.9298340577385
"1310" 261.8 92.2955966987062 62.0560153156994
"1311" 262 87.8755856317322 63.5248000353089
"1312" 262.2 83.3240260774804 65.3114860492331
"1313" 262.4 78.742261903415 67.4334656042628
"1314" 262.6 75.202475534979 69.9430870548754
"1315" 262.8 71.3337534400755 72.2151623167157
"1316" 263 67.2335134659508 74.5703591725034
"1317" 263.2 63.6894698137146 76.7857975364969
"1318" 263.4 60.839289060283 79.1224465388721
"1319" 263.6 58.1446991542515 81.2836138277946
"1320" 263.8 54.819997886526 82.4892021452054
"1321" 264 51.053652877453 81.7753396167272
"1322" 264.2 46.8492029252706 80.1722371742203
"1323" 264.4 43.3485989802206 78.8396789302554
"1324" 264.6 39.9994509962175 76.2524475953443
"1325" 264.8 37.3116265451196 73.2437372432165
"1326" 265 34.1205134503252 70.2858928655457
"1327" 265.2 30.6764838899309 67.6524876051061
"1328" 265.4 27.273514226492 65.760648524817
"1329" 265.6 22.9985020092287 64.1457438696617
"1330" 265.8 18.9488199352464 62.9158458209535
"1331" 266 15.375851873471 62.1933453681586
"1332" 266.2 11.8502180927038 60.0251823349599
"1333" 266.4 9.17887626168539 57.776747460375
"1334" 266.6 7.50119794293282 54.3055679926597
"1335" 266.8 6.8129765292109 50.8674959954486
"1336" 267 6.82881205400915 47.3552728625626
"1337" 267.2 7.038396324992 43.9832925536793
"1338" 267.4 7.75021847491476 40.2354858894035
"1339" 267.6 8.75333722261069 36.392984485259
"1340" 267.8 9.64248604970892 33.6771452859743
"1341" 268 10.4771189681903 31.2091388334461
"1342" 268.2 11.9354434832466 29.1093602167881
"1343" 268.4 14.5603077099763 25.9558218079739
"1344" 268.6 16.0386524148826 23.7637497130206
"1345" 268.8 18.8137292886118 21.5615554265419
"1346" 269 21.4718005024387 18.8159707738309
"1347" 269.2 23.4312915832748 16.6344547486546
"1348" 269.4 26.2526291405411 13.6187058640931
"1349" 269.6 29.6830695941146 11.5112760831228
"1350" 269.8 33.421450172165 9.65731859401321
"1351" 270 37.2442856888554 7.81704190555875
"1352" 270.2 41.3821479911441 6.07619125413383
"1353" 270.4 45.7459770937674 4.91387065043952
"1354" 270.6 49.9100674042291 3.39360089676825
"1355" 270.8 54.5312426673491 2.21981395476152
"1356" 271 58.4805764436715 1.12542010562742
"1357" 271.2 62.2719793117793 0.921396249065895
"1358" 271.4 65.7282189357987 1.34300636654479
"1359" 271.6 69.9592287204539 1.67140032850741
"1360" 271.8 73.8980994276513 2.37025372684421
"1361" 272 77.719470621889 2.1031511617327
"1362" 272.2 81.4071355323818 2.50037143659861
"1363" 272.4 84.9240924139849 3.85645980968677
"1364" 272.6 88.5328560596409 5.18928722510545
"1365" 272.8 92.4415275737549 7.27242169743477
"1366" 273 95.2456214654234 10.3914308364465
"1367" 273.2 97.2813360220544 14.4042284573245
"1368" 273.4 99.4150373849566 18.3576858068044
"1369" 273.6 101.282200977258 22.3754488984052
"1370" 273.8 103.309802222098 25.9475404419078
"1371" 274 104.830268771105 30.1323000271727
"1372" 274.2 106.633002399857 34.222326286168
"1373" 274.4 108.865663327865 38.0546608274004
"1374" 274.6 110.317481340644 42.0324849233245
"1375" 274.8 110.980229836107 46.2444880546344
"1376" 275 111.359015191081 50.2687903992039
"1377" 275.2 111.533334769417 54.3653820874616
"1378" 275.4 111.908166342985 58.352695641466
"1379" 275.6 111.307753540029 62.6220962136779
"1380" 275.8 110.001720794255 66.7732017624788
"1381" 276 109.256700795907 70.4066643311402
"1382" 276.2 108.351463800874 74.3403691100083
"1383" 276.4 105.937473082997 77.9723253978888
"1384" 276.6 104.068264974781 81.3519211768408
"1385" 276.8 101.510559126651 84.524506685827
"1386" 277 98.8720782805045 87.5150688308422
"1387" 277.2 96.0834743245703 90.5645873476933
"1388" 277.4 93.2450680130092 93.0887768018932
"1389" 277.6 90.5983879655433 95.7475992190773
"1390" 277.8 88.2762285574429 98.4263125797645
"1391" 278 86.5507054907195 99.9635380246602
"1392" 278.2 83.980528494708 101.444576799223
"1393" 278.4 80.4114602883905 102.255589568353
"1394" 278.6 76.7257766307364 102.573029074987
"1395" 278.8 73.4219615259762 102.043035001324
"1396" 279 70.1777742568528 100.857772276422
"1397" 279.2 66.388875749216 99.7940113460764
"1398" 279.4 62.6912641614732 99.2375790674223
"1399" 279.6 58.5522907512845 98.4427653743921
"1400" 279.8 54.0597452373355 98.9357985821229
"1401" 280 50.4089566537839 99.980690088085
"1402" 280.2 47.3324585440916 101.259054128589
"1403" 280.4 43.4508020813339 102.298370531023
"1404" 280.6 40.546350123701 103.333888633932
"1405" 280.8 36.7410404293854 104.393414441521
"1406" 281 33.0844751387177 104.344491413493
"1407" 281.2 29.4645074141245 102.987721599456
"1408" 281.4 25.9158697490738 101.640569569959
"1409" 281.6 22.6347528633528 100.310701804424
"1410" 281.8 19.5863117665796 98.6576954181382
"1411" 282 16.9811856773783 97.0775927010491
"1412" 282.2 14.0923108220836 94.9702705723249
"1413" 282.4 11.8178692591882 92.3637933785212
"1414" 282.6 9.9984057936865 89.1503831315543
"1415" 282.8 8.54652329714487 86.2279562875938
"1416" 283 8.48485913171729 82.4735018814884
"1417" 283.2 9.85282478663969 78.8675886118288
"1418" 283.4 10.9829300594668 75.5193115858362
"1419" 283.6 12.2160630711909 72.711172048968
"1420" 283.8 15.2536991028752 70.110871710703
"1421" 284 18.6809667157455 68.8941925598658
"1422" 284.2 22.0159104147469 67.5962402134798
"1423" 284.4 25.4438107759748 65.9212754571884
"1424" 284.6 29.211517306446 64.3691031859143
"1425" 284.8 32.7443209664258 62.3170450241235
"1426" 285 36.5065595402133 60.6107522910738
"1427" 285.2 40.7514319528371 60.2662037304338
"1428" 285.4 45.2073816645955 59.6861797065639
"1429" 285.6 49.4135377350522 59.3296605222232
"1430" 285.8 53.388648243503 58.58378374826
"1431" 286 57.5933741386701 58.3454001664786
"1432" 286.2 61.8537055284882 58.8875375694903
"1433" 286.4 65.8658929211065 59.209784782904
"1434" 286.6 69.7668697395032 59.0642314642548
"1435" 286.8 73.6000056403928 58.860190559085
"1436" 287 77.4305098635417 59.349337354757
"1437" 287.2 81.6351874137252 60.1687159646672
"1438" 287.4 85.3687741397918 60.4654392023551
"1439" 287.6 89.3756574761464 61.6120124222731
"1440" 287.8 92.8324797023985 63.2031478456538
"1441" 288 96.2717535111015 63.9149279103445
"1442" 288.2 99.5943357191601 63.6803779528095
"1443" 288.4 103.153342648033 62.1408337433673
"1444" 288.6 106.464903497143 60.6224192284008
"1445" 288.8 109.853141508174 59.6730863059952
"1446" 289 113.766057630993 59.7077245939696
"1447" 289.2 117.376158325237 60.9234944947799
"1448" 289.4 120.564555528679 61.8326879615393
"1449" 289.6 123.369349153215 63.6851737743719
"1450" 289.8 124.385127713543 64.581802258976
"1451" 290 125.408528832295 65.4273177457678
"1452" 290.2 127.166416779295 67.373429449974
"1453" 290.4 128.18879487426 70.1621875775941
"1454" 290.6 128.239099613817 73.7005709048222
"1455" 290.8 127.700431534515 76.8919108909539
"1456" 291 126.518718326265 80.5425761685084
"1457" 291.2 125.521113397402 84.3415304044773
"1458" 291.4 124.496179136077 88.0347810645771
"1459" 291.6 123.131334768223 91.9701823708601
"1460" 291.8 120.942725342862 95.707452163703
"1461" 292 118.307723449018 98.7268435738963
"1462" 292.2 115.029222650961 101.26207905809
"1463" 292.4 111.782849972035 103.294444148757
"1464" 292.6 108.491681874647 105.298387170981
"1465" 292.8 105.344966702589 107.553362638794
"1466" 293 102.595341613481 109.21191183118
"1467" 293.2 99.5400970926644 109.670378621345
"1468" 293.4 96.2017040271154 108.840580153919
"1469" 293.6 93.0825478220851 107.446128264676
"1470" 293.8 90.3837560154127 105.608173040467
"1471" 294 88.3245046814445 103.426978051749
"1472" 294.2 87.3742758476027 100.763120666798
"1473" 294.4 87.2359453181357 97.6873167971409
"1474" 294.6 87.8937244123937 94.4037833675599
"1475" 294.8 88.6095593222189 91.0140251004627
"1476" 295 88.4892370530645 87.2762911969698
"1477" 295.2 87.5334403739036 83.4440651593134
"1478" 295.4 88.0144912945479 79.7016143035806
"1479" 295.6 89.0420977080622 76.2786661779626
"1480" 295.8 89.862453091603 72.9475869858366
"1481" 296 90.7035619346821 68.896908770322
"1482" 296.2 91.022296474267 65.0347228822153
"1483" 296.4 91.3788542030367 61.0178200486912
"1484" 296.6 92.311819593753 57.2553947727056
"1485" 296.8 93.2533237306593 53.4403286579851
"1486" 297 94.3197452132906 49.6337983705831
"1487" 297.2 95.3851684048178 45.9778302011062
"1488" 297.4 96.5633466691532 42.502267108161
"1489" 297.6 96.9523865474396 38.7061986393116
"1490" 297.8 96.6258388051181 34.9043134985046
"1491" 298 97.1263929260439 31.2200194886411
"1492" 298.2 98.5883782730551 27.9168922327351
"1493" 298.4 99.332718945098 25.4393318352253
"1494" 298.6 99.4241070289787 22.1093148580451
"1495" 298.8 98.6197723295218 18.670318084967
"1496" 299 98.0888291902804 17.6356239588299
"1497" 299.2 97.6925025240596 15.3142697758867
"1498" 299.4 97.1302308299501 13.2217633826399
"1499" 299.6 96.341575268721 11.0765554437261
"1500" 299.8 95.2553292938026 9.45849190257096
"1501" 300 92.8104233034345 7.4343954187637
"1502" 300.2 89.9747770514252 5.80045713716324
"1503" 300.4 87.3968130029245 4.5772015847083
"1504" 300.6 84.0473603668755 3.47249441251933
"1505" 300.8 80.7945550499215 2.51191586319679
"1506" 301 77.6128192406845 1.47579790130573
"1507" 301.2 75.3510621797487 0.909731905833793
"1508" 301.4 72.6661106769712 0.497230540068415
"1509" 301.6 69.1089005759618 0.0315153849797005
"1510" 301.8 65.3553725538662 0.112254469702238
"1511" 302 61.6533275889205 0.216940251466263
"1512" 302.2 58.2907538298578 0.416676044769016
"1513" 302.4 55.115016097035 0.569943961263884
"1514" 302.6 52.2032367191995 1.32142223364828
"1515" 302.8 48.8452202429597 2.13876643377873
"1516" 303 45.3965306933124 2.8788848364883
"1517" 303.2 41.6702413520964 3.7831727341107
"1518" 303.4 39.7112372228534 4.38514104761331
"1519" 303.6 37.4812825897957 6.43825072389532
"1520" 303.8 34.8664933351384 8.3618221336975
"1521" 304 32.5075822944307 9.83108169287801
"1522" 304.2 29.9959993430722 11.0068155188713
"1523" 304.4 26.9066654139889 12.901625476907
"1524" 304.6 24.1004232688134 15.0229875948171
"1525" 304.8 21.1250174538106 17.3621644616155
"1526" 305 18.5016107308779 20.0096248135278
"1527" 305.2 16.2949429418565 22.5450954907789
"1528" 305.4 14.4006560976135 25.1543882319317
"1529" 305.6 11.8265386470542 28.1754629214617
"1530" 305.8 9.88073524947556 31.1622700217636
"1531" 306 8.44744243726367 34.191495105086
"1532" 306.2 7.17930109293074 36.8423013329904
"1533" 306.4 6.11929942887887 39.2824135834805
"1534" 306.6 4.6308276095306 42.8099134430064
"1535" 306.8 3.31645990351082 45.9122144842122
"1536" 307 2.63311497989756 48.9885644012655
"1537" 307.2 2.07640483838733 51.3139384224289
"1538" 307.4 1.74120371400694 53.6908248286519
"1539" 307.6 1.52814544063918 56.6851627283478
"1540" 307.8 2.01424645075701 59.4952869960321
"1541" 308 1.91629415693345 62.3619819275777
"1542" 308.2 1.7908347216768 63.4236084425128
"1543" 308.4 1.51294246970411 64.7558671315275
"1544" 308.6 1.56056580394254 68.4108228412251
"1545" 308.8 2.35907103102714 71.2634437392549
"1546" 309 2.61321736286609 72.2877991433159
"1547" 309.2 2.61820090856737 72.5713800214878
"1548" 309.4 2.96589455519876 74.6044804542651
"1549" 309.6 4.05167420178652 76.2905214253014
"1550" 309.8 6.15496602678458 78.0364330470271
"1551" 310 8.52399937472615 79.5357992854583
"1552" 310.2 10.5076673297904 80.7075660648735
"1553" 310.4 13.1270706274961 81.8833204286777
"1554" 310.6 15.5985059271012 82.9478183170193
"1555" 310.8 18.0382099499006 84.2576974987224
"1556" 311 19.6067153085375 84.9700535345066
"1557" 311.2 21.2551826879128 86.1851036899285
"1558" 311.4 22.9759574654487 87.7371711201146
"1559" 311.6 24.8297880663414 89.6371958018597
"1560" 311.8 26.3938752367327 91.4674587502418
"1561" 312 27.8791580181354 93.0491590539048
"1562" 312.2 29.7955979735688 94.9025470827599
"1563" 312.4 31.6952488098612 96.2496712847345
"1564" 312.6 33.2230917430547 96.8982703236782
"1565" 312.8 35.4717769532938 97.5863833191626
"1566" 313 36.7792774208899 97.6332138405906
"1567" 313.2 36.9467966069877 97.5757049183019
"1568" 313.4 36.9445873932379 97.4923864907446
"1569" 313.6 37.0749623211747 97.3811644395305
"1570" 313.8 37.18085036497 97.3475122647307
"1571" 314 37.2273970194327 97.2662442439484
"1572" 314.2 37.1390604999417 97.0701813682336
"1573" 314.4 37.1040094209456 97.0585372947523
"1574" 314.6 37.0293920211961 97.004667393958
"1575" 314.8 37.0782885340388 96.9715906172804
"1576" 315 37.2615072878495 96.9859974516651
"1577" 315.2 37.2178089760891 96.940336947152
"1578" 315.4 37.2502168431825 96.988450778815
"1579" 315.6 37.1110901893453 96.9821167752075
"1580" 315.8 37.4223129735403 96.9230154883966
"1581" 316 38.5660583306219 96.9410870714796
"1582" 316.2 39.9569044986006 97.0989310828054
"1583" 316.4 41.3199635698183 97.4616665549282
"1584" 316.6 41.6386329813766 97.6427645544863
"1585" 316.8 42.6200218513193 98.1497043710992
"1586" 317 44.1076847304036 98.1184783900931
"1587" 317.2 45.778637283513 96.7822901158736
"1588" 317.4 47.1807225597364 93.8868698551646
"1589" 317.6 47.3731595668452 90.7834756476766
"1590" 317.8 46.6098021247799 87.2454133223081
"1591" 318 45.8873320201662 83.8264814569559
"1592" 318.2 45.2270398252605 80.0787049693408
"1593" 318.4 43.9453764872698 76.6734809670711
"1594" 318.6 42.6902914547244 73.3173453006888
"1595" 318.8 42.7954247424977 69.0898905098163
"1596" 319 45.1318394653265 67.0449515192764
"1597" 319.2 48.9188056816526 65.2913439453579
"1598" 319.4 52.5079339407177 64.0964957436259
"1599" 319.6 56.4922972613673 63.2147915577235
"1600" 319.8 60.0861515348591 62.2274545660778
"1601" 320 63.6031005515649 60.7973890743646
"1602" 320.2 66.9737958463558 59.3958957743358
"1603" 320.4 69.7879560193073 56.7645170236947
"1604" 320.6 73.23344693715 54.1614401051364
"1605" 320.8 76.343926874105 52.0005095899907
"1606" 321 79.3276328606503 49.6309333173241
"1607" 321.2 82.6921502219701 47.9158808862098
"1608" 321.4 87.3961335100866 47.39155250225
"1609" 321.6 90.2768796989702 47.807036377747
"1610" 321.8 91.4104983680603 47.6449758545667
"1611" 322 93.4154183855555 46.3231956773071
"1612" 322.2 93.5227149106086 45.1515152348182
"1613" 322.4 93.5451587074424 44.8514534125738
"1614" 322.6 94.2527547324377 44.0892083998298
"1615" 322.8 96.7841481552704 44.0809934279062
"1616" 323 99.7586465048297 46.1773927266919
"1617" 323.2 102.74258504919 47.0692206761186
"1618" 323.4 106.26970466555 47.8008407523961
"1619" 323.6 108.078661191208 48.7651344438483
"1620" 323.8 109.430308524182 50.0794263822969
"1621" 324 111.272043634782 52.4274166027412
"1622" 324.2 112.091725502858 53.631648414385
"1623" 324.4 112.311389575935 55.5884119136307
"1624" 324.6 110.705030943147 58.4734185647561
"1625" 324.8 108.109608487764 60.4172841999306
"1626" 325 105.383797921684 61.833727534908
"1627" 325.2 102.466576873446 61.9225085471422
"1628" 325.4 98.6799704964544 60.6925261673547
"1629" 325.6 95.3302982773818 59.1183929589606
"1630" 325.8 91.6207433226147 58.1762525503544
"1631" 326 88.0046895635004 58.2036123287482
"1632" 326.2 84.5017010682191 57.7003162480141
"1633" 326.4 81.2942588327217 56.0319041401367
"1634" 326.6 78.4559767423564 53.9195002777438
"1635" 326.8 75.858313921377 51.2222866838025
"1636" 327 73.107477841158 48.6002755432209
"1637" 327.2 70.1800697551251 46.3467123729742
"1638" 327.4 66.3287201122039 44.4378199162891
"1639" 327.6 63.123555359271 42.1144283609431
"1640" 327.8 60.9902912742836 39.708405024371
"1641" 328 60.2058860715816 36.8736488050711
"1642" 328.2 61.1172953308372 33.0435978657396
"1643" 328.4 63.1501483682076 29.5409715351772
"1644" 328.6 64.709240399563 26.0693232045854
"1645" 328.8 65.2298667671184 22.4615333094316
"1646" 329 64.6841173823103 18.603301575444
"1647" 329.2 64.5702987895593 14.89421410046
"1648" 329.4 65.3734548720537 10.8255198928079
"1649" 329.6 66.4763250387308 7.8557526820505
"1650" 329.8 67.9138022971476 5.57301511094822
"1651" 330 69.4001523247462 3.53075523069139
"1652" 330.2 71.9776203118385 1.14620617600404
"1653" 330.4 74.9800066545312 0.588313825992767
"1654" 330.6 77.692202851974 1.48965548313773
"1655" 330.8 81.111255928155 2.7599574049626
"1656" 331 84.5303568351342 3.70585554085246
"1657" 331.2 87.5487996005859 4.8569820540488
"1658" 331.4 90.3834316388822 6.29617976240879
"1659" 331.6 92.6587390462951 7.4097018731861
"1660" 331.8 95.4471226022434 8.74407848479536
"1661" 332 97.7213165506081 10.8443140827685
"1662" 332.2 99.4433068586269 13.872011142866
"1663" 332.4 100.55654626446 17.4186864127427
"1664" 332.6 101.886534644012 21.4411198048699
"1665" 332.8 103.699861533674 25.1231141816986
"1666" 333 105.598942428856 28.7445390630706
"1667" 333.2 108.118768087993 31.537338760436
"1668" 333.4 111.420244120075 33.2587527665247
"1669" 333.6 114.655993933001 35.7700457374232
"1670" 333.8 117.038813884656 38.9784814537251
"1671" 334 119.494463462384 42.2245904143684
"1672" 334.2 121.564879319396 44.4392271339619
"1673" 334.4 123.767589934486 46.1848484062675
"1674" 334.6 125.761421144521 49.5439312458224
"1675" 334.8 126.155893676739 52.1235916107404
"1676" 335 125.557825131743 56.375818296548
"1677" 335.2 124.913006451664 59.975950830605
"1678" 335.4 123.408592497504 63.7051227773979
"1679" 335.6 122.148777027186 66.8197160186512
"1680" 335.8 121.208447435899 70.6244326511565
"1681" 336 119.798989654192 75.3569256898089
"1682" 336.2 117.88616665462 78.4872162898242
"1683" 336.4 116.893463637197 81.8253336799034
"1684" 336.6 116.359968766716 85.699284002832
"1685" 336.8 116.457191013914 90.1282050752357
"1686" 337 116.451136843466 93.886487675188
"1687" 337.2 115.607385287189 96.3716360377593
"1688" 337.4 113.586025862955 99.1114352357564
"1689" 337.6 110.039885011684 101.022402452492
"1690" 337.8 106.391370419951 102.295092292222
"1691" 338 103.03126874531 103.870317352248
"1692" 338.2 99.4585663418852 105.415514835768
"1693" 338.4 95.7305331808808 105.812454194101
"1694" 338.6 91.366452837806 105.721219219945
"1695" 338.8 87.5021733702669 106.408930491084
"1696" 339 83.8113758963092 107.400448413764
"1697" 339.2 80.2402628055548 108.195903538684
"1698" 339.4 76.3635975034429 108.449389858424
"1699" 339.6 72.0156267630122 108.523579786943
"1700" 339.8 68.5722599012503 108.289464408566
"1701" 340 64.7036074237262 109.033171630034
"1702" 340.2 61.3013745897413 111.333742522428
"1703" 340.4 58.6434130188562 113.580034963406
"1704" 340.6 55.5452862920657 115.712386936355
"1705" 340.8 52.1399874664417 117.189414857101
"1706" 341 49.1797066197796 119.336634603657
"1707" 341.2 46.9059341443181 121.88003891339
"1708" 341.4 44.7299555858235 123.433286195941
"1709" 341.6 41.5469670507348 124.106445407576
"1710" 341.8 38.373949728892 123.607027287083
"1711" 342 35.1396253411616 122.248036604126
"1712" 342.2 32.1730523674684 120.674334139617
"1713" 342.4 29.6389770778271 118.282992791527
"1714" 342.6 27.0935096519997 115.502224791838
"1715" 342.8 24.496050187252 112.915943558241
"1716" 343 21.8216620426912 111.071994539567
"1717" 343.2 19.8142926040839 108.564656706087
"1718" 343.4 17.4820098855159 105.331802605507
"1719" 343.6 15.0033910572813 102.567260997854
"1720" 343.8 12.6361835749174 99.8858882470206
"1721" 344 11.2313186001398 96.3255934839905
"1722" 344.2 11.1115613385519 92.6620535782945
"1723" 344.4 11.2083014223171 88.6366820223902
"1724" 344.6 10.594222548176 85.0918408804325
"1725" 344.8 9.9527219140916 81.2507687481942
"1726" 345 10.6744703171403 77.1215570699142
"1727" 345.2 11.6664029514213 73.5725687264554
"1728" 345.4 11.9889749487185 69.3431787454865
"1729" 345.6 12.4422861637452 65.1741362933968
"1730" 345.8 13.1162553122976 61.6642770491786
"1731" 346 14.9576809746823 58.1701933524018
"1732" 346.2 17.1647955148109 54.9715873804247
"1733" 346.4 19.7580595099606 51.8412769120641
"1734" 346.6 22.1114532381205 49.0416290334182
"1735" 346.8 25.5760008994984 46.4330561583714
"1736" 347 28.7816065002379 43.7211292364611
"1737" 347.2 32.4433119500034 41.6628508394586
"1738" 347.4 35.4841527705006 39.7235142478514
"1739" 347.6 39.1563986654402 38.087474719539
"1740" 347.8 43.1851577157191 37.313939203549
"1741" 348 47.0408049283165 36.331857254176
"1742" 348.2 50.8431254659316 35.5792492720425
"1743" 348.4 54.3302672325166 33.7100485465062
"1744" 348.6 57.8869644807907 31.5209651407771
"1745" 348.8 61.7869987773662 29.966247180048
"1746" 349 65.4370348326382 29.110790497585
"1747" 349.2 69.4549798478112 27.8554962033509
"1748" 349.4 73.5048574902291 26.7743066222251
"1749" 349.6 78.0429265881838 27.1471697237964
"1750" 349.8 82.3187809997225 27.8566256070798
"1751" 350 86.1027502989234 28.3335189441842
"1752" 350.2 89.9561176845596 28.1764065238703
"1753" 350.4 93.929447380559 28.3210864349079
"1754" 350.6 97.534140234913 29.3379793031883
"1755" 350.8 101.624239109829 30.6818890515204
"1756" 351 104.933734279312 32.338114982546
"1757" 351.2 107.939835815799 34.4085734639686
"1758" 351.4 110.833713724908 37.4437700023838
"1759" 351.6 113.804354383328 39.9710109079209
"1760" 351.8 116.401105945681 42.4505939140348
"1761" 352 119.071151601221 45.2408417091365
"1762" 352.2 121.458490570704 48.3429220253338
"1763" 352.4 122.762912121604 52.1189029062797
"1764" 352.6 122.959138343814 56.0589048212072
"1765" 352.8 122.981481929907 59.9651556675013
"1766" 353 122.861095560951 64.0010314249225
"1767" 353.2 122.46806162935 67.7324960093906
"1768" 353.4 122.083747603962 71.4946666057104
"1769" 353.6 120.96681739183 75.1221431376705
"1770" 353.8 119.40157422485 78.5573317513049
"1771" 354 118.422815799999 82.7187007518049
"1772" 354.2 117.270516763051 86.7556437244084
"1773" 354.4 115.734616802552 90.2452303605219
"1774" 354.6 113.460333192927 93.5441039045687
"1775" 354.8 110.536697646966 96.5399247352737
"1776" 355 107.937122502172 99.3669121012989
"1777" 355.2 105.032375280964 102.405337043372
"1778" 355.4 101.849309350778 105.360017089853
"1779" 355.6 98.7196031022642 107.757660817337
"1780" 355.8 95.8555964549482 110.369386027516
"1781" 356 92.5669049552887 112.523394008909
"1782" 356.2 88.8074636472469 114.333892123844
"1783" 356.4 85.2751528341125 115.326439237362
"1784" 356.6 81.7349601250834 115.335092546927
"1785" 356.8 78.2223009911352 114.793201031017
"1786" 357 76.3885927676458 114.737882351703
"1787" 357.2 72.6799746862699 115.156755715646
"1788" 357.4 68.8299725484028 116.352164658257
"1789" 357.6 65.9606955490284 116.710284410667
"1790" 357.8 63.2684807738048 115.053472869214
"1791" 358 60.6790442086739 112.236352757003
"1792" 358.2 58.4490733105248 108.840646189102
"1793" 358.4 56.3456372123265 105.486845149729
"1794" 358.6 54.3063462306125 102.038485722215
"1795" 358.8 51.8247388781461 99.5161311471326
"1796" 359 48.7982957185066 96.7767331505642
"1797" 359.2 46.150083379404 93.9130173771131
"1798" 359.4 43.570412495341 90.8004171458044
"1799" 359.6 40.7468232630868 87.6139876664607
"1800" 359.8 39.1382905431745 84.0242788221976
"1801" 360 37.7442930078563 79.8099120352138
"1802" 360.2 35.5168217636733 76.1232772170229
"1803" 360.4 32.8550257529167 73.0554434599458
"1804" 360.6 31.1034833434236 69.7891058743599
"1805" 360.8 30.1337559242233 65.7364464057064
"1806" 361 29.6308160669289 61.9194925404936
"1807" 361.2 28.0166618251888 58.1040682101314
"1808" 361.4 25.6631360953714 54.4798392105406
"1809" 361.6 23.998881398228 50.5365757503851
"1810" 361.8 23.084097858135 46.6365765744837
"1811" 362 22.8451190637229 42.8073199670286
"1812" 362.2 22.6221054430079 38.9342571911119
"1813" 362.4 22.5962659007172 35.07042454657
"1814" 362.6 22.9346709721094 31.2316346903946
"1815" 362.8 23.4058866213978 27.8455880868818
"1816" 363 23.6249114889078 24.2308339707331
"1817" 363.2 25.5349328237523 20.8804762492331
"1818" 363.4 27.9655814982925 17.7366309623637
"1819" 363.6 29.9853371170616 14.8801854212661
"1820" 363.8 31.1277419068829 12.8026896679869
"1821" 364 32.6066269432395 10.2235397458188
"1822" 364.2 34.511399637751 8.12244721372
"1823" 364.4 37.5622419230534 6.51675117477198
"1824" 364.6 40.2775616101741 5.4374046050854
"1825" 364.8 43.2745006315769 4.57600042018871
"1826" 365 46.941106019537 4.14157827222468
"1827" 365.2 50.3308037544081 3.39108383578912
"1828" 365.4 53.8769861590686 3.25539345873169
"1829" 365.6 57.7471613362031 3.25306821410075
"1830" 365.8 61.8835504388646 2.60036283789381
"1831" 366 66.0071750405342 2.23602329166509
"1832" 366.2 70.0107877277764 1.88692339671694
"1833" 366.4 74.4118879509651 2.31144050961404
"1834" 366.6 78.4945854094241 3.34429150339057
"1835" 366.8 82.5358593185396 4.69277403701934
"1836" 367 86.4808265267127 6.0249115438344
"1837" 367.2 90.0111947903467 7.56911138676072
"1838" 367.4 93.6913554455429 9.81898352105373
"1839" 367.6 96.81958183895 12.5046791977493
"1840" 367.8 100.155010939443 15.4065726508082
"1841" 368 103.611107346366 18.1955815381037
"1842" 368.2 106.601265169022 20.99732752993
"1843" 368.4 109.642837816791 23.5024880917353
"1844" 368.6 112.643691719538 26.9340670722334
"1845" 368.8 115.477718566928 30.5554338461031
"1846" 369 118.093674895208 33.6934969048347
"1847" 369.2 120.314408147354 37.121606896591
"1848" 369.4 122.491777132429 40.9528594857163
"1849" 369.6 124.232969184268 45.2031268382134
"1850" 369.8 125.350564318814 49.2925415996758
"1851" 370 125.385958234813 53.5005688291053
"1852" 370.2 124.436319895608 57.688046610684
"1853" 370.4 124.084086209882 62.3277519784982
"1854" 370.6 124.726863068979 66.5623054370949
"1855" 370.8 124.268915772286 70.6239207927086
"1856" 371 123.114364781054 74.6252348085578
"1857" 371.2 121.788816686362 78.6106783962491
"1858" 371.4 120.174154658787 82.4257818472969
"1859" 371.6 118.551946662664 86.3263886856615
"1860" 371.8 117.06435817187 90.2696055308789
"1861" 372 115.019305381255 93.5881000448635
"1862" 372.2 112.212237880333 96.9191070768768
"1863" 372.4 108.964947842404 99.9951507732936
"1864" 372.6 106.013445495954 102.992005885881
"1865" 372.8 102.493584344273 105.38323555182
"1866" 373 98.9220957520504 108.118159227634
"1867" 373.2 95.2849513976277 110.711218420452
"1868" 373.4 91.9530055927338 112.832747951627
"1869" 373.6 88.5799078682981 115.07375608159
"1870" 373.8 85.9469704871862 117.870014877163
"1871" 374 83.4419947706763 120.752378361394
"1872" 374.2 79.8881736223236 122.691756830133
"1873" 374.4 75.6721139073239 123.786877107291
"1874" 374.6 71.8288726893207 124.060449693837
"1875" 374.8 67.8810680999423 123.290482365391
"1876" 375 64.3468087806374 121.551530795201
"1877" 375.2 61.4347452560187 119.740076088934
"1878" 375.4 58.3633948387954 117.567663932817
"1879" 375.6 54.917479258684 116.000876535651
"1880" 375.8 52.0606699211376 114.046204198275
"1881" 376 49.3845969810704 110.934248603462
"1882" 376.2 47.5809202343459 107.779519602008
"1883" 376.4 45.3303571419053 104.541868129972
"1884" 376.6 43.2334084850474 101.404188491285
"1885" 376.8 41.1097546462346 98.0620882999951
"1886" 377 39.6753382262833 94.1544446476585
"1887" 377.2 38.0128907578569 90.4914168605026
"1888" 377.4 36.881676078176 86.530225272589
"1889" 377.6 35.9726389261633 82.4202270531583
"1890" 377.8 35.8009679085271 78.3943771115573
"1891" 378 36.0018952113106 74.4251293065076
"1892" 378.2 37.5730670269412 70.4050552155879
"1893" 378.4 40.0310347606442 66.7072718044367
"1894" 378.6 41.6462219383861 63.4149412597525
"1895" 378.8 44.0007201026048 60.1268788649913
"1896" 379 47.1084196779927 57.3136022223784
"1897" 379.2 50.5446975484477 54.8408249655969
"1898" 379.4 54.4661943974597 53.020090909923
"1899" 379.6 58.1732888670699 51.3219031287919
"1900" 379.8 62.2155878910613 49.6599107205808
"1901" 380 65.912631910043 48.6729573274297
"1902" 380.2 69.8360297959547 47.8803276396471
"1903" 380.4 74.0436801521951 47.5417735060172
"1904" 380.6 77.6626696464273 47.4855402272756
"1905" 380.8 81.519215383694 47.8672774970242
"1906" 381 85.3843710464216 48.1931428456829
"1907" 381.2 89.3877435090191 48.425423935023
"1908" 381.4 93.3766037164373 48.780896823961
"1909" 381.6 96.8669271465929 49.389788561477
"1910" 381.8 100.860824774116 50.1332946744161
"1911" 382 104.226119841912 51.8270936296726
"1912" 382.2 107.506999230749 54.2239364377987
"1913" 382.4 110.616296146703 56.1441236656223
"1914" 382.6 113.54929673313 59.180378391164
"1915" 382.8 115.473701545538 62.3373127854976
"1916" 383 117.002336043525 64.6257342398275
"1917" 383.2 118.399361345126 67.9015584558248
"1918" 383.4 119.656985469818 70.6554696185394
"1919" 383.6 120.85605738515 73.2053615268029
"1920" 383.8 121.798687770204 76.1088297607476
"1921" 384 121.62960203703 79.4735814852618
"1922" 384.2 120.680898084616 82.4285729333202
"1923" 384.4 119.799964330055 85.6426270883201
"1924" 384.6 119.322466378368 88.5633474519626
"1925" 384.8 118.353010910669 91.6513371913776
"1926" 385 116.13016811225 94.4238278344639
"1927" 385.2 113.333537257197 96.7559161362468
"1928" 385.4 110.742628361476 98.784270968681
"1929" 385.6 109.434269839956 99.4401908735925
"1930" 385.8 108.958344947467 99.6758190593677
"1931" 386 107.767762585358 99.9560208080078
"1932" 386.2 107.631120495829 100.029502044975
"1933" 386.4 107.194781168064 100.21354939751
"1934" 386.6 106.972960676465 100.385542100064
"1935" 386.8 106.702841455062 100.551206257075
"1936" 387 106.684728379028 100.5465278105
"1937" 387.2 105.831241238739 100.961897833565
"1938" 387.4 104.486301820275 101.345119151777
"1939" 387.6 102.025359068587 102.501159042922
"1940" 387.8 99.4149574973891 103.685671178528
"1941" 388 96.6123309951558 104.937372200616
"1942" 388.2 93.0409294487391 105.246198119999
"1943" 388.4 89.5995545333796 105.762860748821
"1944" 388.6 85.7790310922134 105.676655900766
"1945" 388.8 82.1776920361503 105.588293085858
"1946" 389 78.7683481801731 105.226089768025
"1947" 389.2 75.7563699284414 103.732827839858
"1948" 389.4 72.9583456595518 101.047010642778
"1949" 389.6 69.7416579144822 98.6759691805368
"1950" 389.8 67.0907275589247 96.1605630799778
"1951" 390 63.9459114267225 93.6319920449161
"1952" 390.2 61.5641760617452 90.326133630928
"1953" 390.4 59.1904366466822 87.2787553517507
"1954" 390.6 56.405328389122 84.0121638568272
"1955" 390.8 53.4334820567202 81.4137179337228
"1956" 391 50.7719246612618 79.0258889419705
"1957" 391.2 48.4950549790986 76.0620797299356
"1958" 391.4 46.7626643016279 72.9580367216645
"1959" 391.6 45.2838395706834 69.8204423662792
"1960" 391.8 43.307625637292 66.7011161466598
"1961" 392 40.6734630993803 64.0385678191375
"1962" 392.2 38.581951126385 61.3260029204162
"1963" 392.4 37.5385837866924 57.8045081326888
"1964" 392.6 37.9089532729821 53.3864696417632
"1965" 392.8 39.2623190826967 49.476128169488
"1966" 393 40.2153650369446 45.4594171112603
"1967" 393.2 40.5648360264573 41.1995346215312
"1968" 393.4 41.6689662527012 37.1199148577987
"1969" 393.6 43.0909996274197 33.2119945663046
"1970" 393.8 44.984288533815 29.1327406099282
"1971" 394 46.5240477245774 25.2909870481265
"1972" 394.2 48.1499697746447 21.9279363773136
"1973" 394.4 50.599670829835 18.9513692548079
"1974" 394.6 53.5800800147818 16.8684967601312
"1975" 394.8 57.4672308016114 15.1774419359986
"1976" 395 61.6213179437009 13.0740447932922
"1977" 395.2 65.5321006117131 12.5119476460366
"1978" 395.4 69.5843964988084 12.0882784880947
"1979" 395.6 74.0429992383386 11.4666014000346
"1980" 395.8 77.3635888208689 11.0154836609558
"1981" 396 81.5080826512503 11.1564590358958
"1982" 396.2 85.282894356157 12.1047284743781
"1983" 396.4 89.566700285365 13.1203990206524
"1984" 396.6 93.3489919139613 14.1261886279407
"1985" 396.8 96.9328739984928 15.0777290448192
"1986" 397 100.549388974981 16.1072215098335
"1987" 397.2 103.485354224178 18.4154565350237
"1988" 397.4 105.922100396959 21.5572817868865
"1989" 397.6 107.859209208488 25.1529619842971
"1990" 397.8 109.204862321105 28.7787987287085
"1991" 398 110.186668585472 32.2087533346741
"1992" 398.2 110.651433873295 36.0286287430473
"1993" 398.4 109.881608753681 40.431904509894
"1994" 398.6 109.334487847978 44.3645070125484
"1995" 398.8 109.860037195036 49.4294249619705
"1996" 399 109.92899283154 53.3821409135605
"1997" 399.2 109.315156015442 57.3178405372984
"1998" 399.4 107.634239609441 61.3391949659211
"1999" 399.6 105.597193327076 65.2629197188548
"2000" 399.8 103.836851129789 68.8412864704045
"2001" 400 101.857129192162 72.374472624766
"2002" 400.2 99.1884723331974 75.1934258199265
"2003" 400.4 96.0882570269959 77.7260439474401
"2004" 400.6 93.7714448045933 80.3700787618178
"2005" 400.8 91.1241368396151 83.4854768201666
"2006" 401 88.489999855444 86.5263267221755
"2007" 401.2 86.6301833748706 89.8160623493032
"2008" 401.4 84.4192810090576 92.8403272208852
"2009" 401.6 82.1391231448176 95.0998156800208
"2010" 401.8 78.5969708804887 96.6769332332171
"2011" 402 75.3384234811579 96.8204954162005
"2012" 402.2 71.4250561420379 96.2539256207414
"2013" 402.4 67.9759916411719 95.9799544615174
"2014" 402.6 64.3070362520358 96.022459371242
"2015" 402.8 60.4471300161288 96.6133669647158
"2016" 403 56.9974683481344 96.566672146533
"2017" 403.2 53.1150526919061 96.391549504476
"2018" 403.4 49.0212958857918 95.9393445802612
"2019" 403.6 45.3697481460069 95.7219188249917
"2020" 403.8 41.4778415798048 95.6589900692894
"2021" 404 37.5841295671804 95.6886957585085
"2022" 404.2 33.4764247962053 95.2635005169168
"2023" 404.4 29.8801658751479 95.0036298713142
"2024" 404.6 26.3306237736042 94.4543315401913
"2025" 404.8 23.1294626977324 93.2266847661443
"2026" 405 20.5212926916713 91.0849438732944
"2027" 405.2 18.0665441688302 88.2553702642556
"2028" 405.4 15.9641854775367 85.2167912648077
"2029" 405.6 13.4472847617145 82.4937583479858
"2030" 405.8 11.3635870813899 79.3559416289612
"2031" 406 10.0291595600864 76.030522455363
"2032" 406.2 8.27839315187476 72.4914154518453
"2033" 406.4 6.54086824338373 69.4404640073814
"2034" 406.6 5.22512283358296 67.3563843630507
"2035" 406.8 4.48725991854016 65.3535299516172
"2036" 407 3.86887669805941 63.3067214293698
"2037" 407.2 4.24322669149694 59.9600321934945
"2038" 407.4 6.44392987371315 57.6447254044572
"2039" 407.6 9.34950540086849 56.3454158632109
"2040" 407.8 12.5028605801075 54.994306088291
"2041" 408 15.80775599004 54.1203638442379
"2042" 408.2 19.4105339414494 54.0215287038615
"2043" 408.4 22.8204511343949 53.9724178168766
"2044" 408.6 26.5572336465138 53.8000837717623
"2045" 408.8 29.8684619036816 54.9931631218488
"2046" 409 33.5630712178822 55.8775715811747
"2047" 409.2 37.2332892007746 56.5439666372345
"2048" 409.4 40.9154331985314 56.9591096135592
"2049" 409.6 44.8150763581888 57.5209847396414
"2050" 409.8 48.7859893879595 58.8612897245776
"2051" 410 52.4015314189396 59.857791881518
"2052" 410.2 56.1791785464071 61.8857990837033
"2053" 410.4 59.0759469531003 64.813025559374
"2054" 410.6 61.6086919890429 68.1544922634104
"2055" 410.8 64.5623960465626 70.9388679524398
"2056" 411 67.0675113212644 74.090720692239
"2057" 411.2 68.485501725664 77.3700874119601
"2058" 411.4 69.8699085795152 81.2758881973984
"2059" 411.6 72.118504714683 84.3335842172066
"2060" 411.8 73.9794518689004 87.6200427812495
"2061" 412 74.5841296465967 91.2127834418231
"2062" 412.2 75.5572666586294 94.7714322114554
"2063" 412.4 77.1014404092391 98.1811437266929
"2064" 412.6 78.7954617367822 101.408323712164
"2065" 412.8 79.0528978199621 104.894364892185
"2066" 413 78.0453133890498 108.632968189016
"2067" 413.2 76.8885059413248 111.964297181344
"2068" 413.4 76.1222061746643 115.79277225399
"2069" 413.6 76.0067077550898 118.82568021824
"2070" 413.8 75.3088901625887 121.695959535434
"2071" 414 73.6329980582422 124.62970270073
"2072" 414.2 71.6759329835845 126.686068230448
"2073" 414.4 69.1738585541409 128.225220603054
"2074" 414.6 66.6098604713482 128.950350548032
"2075" 414.8 63.2118133477938 129.355484528675
"2076" 415 60.1177777345034 129.433750189848
"2077" 415.2 56.9880603166162 129.42393973948
"2078" 415.4 53.8396930208138 128.74484689431
"2079" 415.6 50.9988054377817 127.815699921023
"2080" 415.8 48.6107400799998 126.688684867589
"2081" 416 46.6227980735709 125.286535730333
"2082" 416.2 44.839497920457 123.221437091654
"2083" 416.4 43.275074161637 120.600247235915
"2084" 416.6 41.7226411061293 118.290245931274
"2085" 416.8 39.6096567575516 115.923635450174
"2086" 417 37.7535837452356 114.46020597053
"2087" 417.2 35.2716361104325 112.94794262995
"2088" 417.4 32.9930572112402 110.698195585296
"2089" 417.6 30.8105972735595 108.51243692257
"2090" 417.8 27.9367493666319 106.647465349318
"2091" 418 24.5870367761068 105.203580824073
"2092" 418.2 21.7368204841157 103.962521652598
"2093" 418.4 19.3081016119567 101.48490340612
"2094" 418.6 17.7812437026297 98.3676886175247
"2095" 418.8 16.1278448994758 94.8826474457586
"2096" 419 14.4375554468049 91.7883087891154
"2097" 419.2 12.5108897002611 88.3440090808605
"2098" 419.4 11.0387139635578 85.1219547268921
"2099" 419.6 9.41977368473461 81.8191645236961
"2100" 419.8 7.50615451220737 79.632054066118
"2101" 420 6.11326335072731 77.3220754270121
"2102" 420.2 5.601722553084 74.0448422620048
"2103" 420.4 5.37299811397887 70.4028063260425
"2104" 420.6 5.86447113400019 66.5709051599726
"2105" 420.8 6.87512057559071 63.0016551008716
"2106" 421 8.6359638412462 59.7494814166734
"2107" 421.2 10.771023316329 56.5836148275286
"2108" 421.4 12.844037699298 52.9275837720992
"2109" 421.6 15.5601751443502 49.8255218412706
"2110" 421.8 18.0862640351561 46.9102914221052
"2111" 422 20.3994557692041 43.2843867362226
"2112" 422.2 22.3759853204906 39.629704949791
"2113" 422.4 25.2201436897386 36.6751135573884
"2114" 422.6 28.5168777904343 34.4168683719443
"2115" 422.8 32.4814518286405 32.0266042105247
"2116" 423 36.1615023207738 30.3705129829158
"2117" 423.2 39.3958779702515 28.3312791898717
"2118" 423.4 42.0143758983615 25.7987124372767
"2119" 423.6 44.711197748733 23.3369249263602
"2120" 423.8 48.2973589511196 21.6374060781644
"2121" 424 52.0732543676402 21.1942499359175
"2122" 424.2 55.7116923759134 21.2711650298144
"2123" 424.4 59.4209377994728 21.9331214434191
"2124" 424.6 63.3601194629233 23.2611555255477
"2125" 424.8 67.0111981297493 24.089417321583
"2126" 425 71.235124362208 25.1618047606308
"2127" 425.2 75.2623734869208 25.9292391798122
"2128" 425.4 78.8736978540886 25.8563074797909
"2129" 425.6 82.312666205112 27.2395113092604
"2130" 425.8 86.9383533937645 28.3965955396565
"2131" 426 90.8454772160503 29.1673030076072
"2132" 426.2 95.08431672091 29.8347700208726
"2133" 426.4 99.1745828333197 30.1669646126881
"2134" 426.6 102.92569210505 31.1279286367909
"2135" 426.8 106.48773501982 32.1019338015676
"2136" 427 109.759523059684 34.4349703072205
"2137" 427.2 112.490426940541 37.2005686708674
"2138" 427.4 114.380120759954 40.4015298664616
"2139" 427.6 116.010303407915 43.6458096030549
"2140" 427.8 117.693707455394 46.8938368159473
"2141" 428 118.564937514121 50.355212154307
"2142" 428.2 118.547848676306 54.2271893341929
"2143" 428.4 118.277093268339 58.1524349213906
"2144" 428.6 118.375951392173 62.06699067435
"2145" 428.8 118.243570027401 65.7523332989044
"2146" 429 118.463190733571 69.7232551313531
"2147" 429.2 119.299227462572 73.7427200771834
"2148" 429.4 120.248081063001 77.5200535867495
"2149" 429.6 121.029775557631 81.2774323626076
"2150" 429.8 120.991436946804 85.1485924621263
"2151" 430 119.883818735261 89.0237813331329
"2152" 430.2 118.457652661769 92.3458186111489
"2153" 430.4 116.720720879274 95.4434283182378
"2154" 430.6 113.55550252967 98.218935651359
"2155" 430.8 110.746359430159 100.36552775878
"2156" 431 107.537486081252 102.234765015402
"2157" 431.2 104.186768072964 103.48728136762
"2158" 431.4 100.842327895914 105.70562629776
"2159" 431.6 97.8397574526007 108.13236031628
"2160" 431.8 94.4015302343525 110.390409351816
"2161" 432 90.6446776842824 112.583950258171
"2162" 432.2 87.1586547856219 114.348921841822
"2163" 432.4 83.4177021737922 116.335020700767
"2164" 432.6 79.6880165083669 117.798283948163
"2165" 432.8 75.3092561143309 119.048876223634
"2166" 433 71.3861724980295 119.481177462663
"2167" 433.2 67.7579824647458 119.249487978366
"2168" 433.4 63.689837104352 119.152609646881
"2169" 433.6 60.0853704684835 118.863623881771
"2170" 433.8 56.7205748176476 117.634283909909
"2171" 434 53.3446354913685 116.196780459271
"2172" 434.2 50.1202388914371 114.586747626421
"2173" 434.4 47.8840111831355 112.089636163339
"2174" 434.6 45.8536005234272 108.791498068128
"2175" 434.8 43.7426000541208 106.047449179483
"2176" 435 41.2942030206216 103.445197170585
"2177" 435.2 38.1065999915943 101.037974819791
"2178" 435.4 35.3511288745082 98.516078236863
"2179" 435.6 32.3670890543749 96.0782387967646
"2180" 435.8 29.2985173185165 94.1113814693178
"2181" 436 25.8287003340269 91.4796234453193
"2182" 436.2 23.0664873623472 89.0840225997024
"2183" 436.4 20.4901714714757 86.3643291555708
"2184" 436.6 18.4292011001451 82.9285757017138
"2185" 436.8 17.1592711746249 79.4875094609324
"2186" 437 15.9560871663115 76.0414239163135
"2187" 437.2 14.186862669792 73.0115431172861
"2188" 437.4 12.3813961219084 69.6270767084161
"2189" 437.6 11.8682031602859 65.7243532110904
"2190" 437.8 11.3005559347379 61.7733692358087
"2191" 438 10.527334882314 58.4225898974408
"2192" 438.2 10.3332538774374 54.9662704712329
"2193" 438.4 11.2438613628901 51.2003435909784
"2194" 438.6 12.7889078133142 47.8028767472651
"2195" 438.8 13.8229459320843 43.7704180185529
"2196" 439 15.2535420230828 40.3831111887302
"2197" 439.2 18.2408491956886 37.061928219405
"2198" 439.4 21.3482675015061 34.5753628909278
"2199" 439.6 24.0523248999486 31.7350507096194
"2200" 439.8 26.8004883028661 28.7051147113592
"2201" 440 30.1164797921572 26.001982666731
"2202" 440.2 33.4311385239946 24.1573461067662
"2203" 440.4 36.7549260385014 22.026472740314
"2204" 440.6 40.32960671187 20.6294992680168
"2205" 440.8 44.0578600875587 18.8306123103207
"2206" 441 47.3326392785595 16.9098331716484
"2207" 441.2 51.1148887835352 15.4340538196222
"2208" 441.4 54.8401658824332 14.7561221740131
"2209" 441.6 58.7685082075537 13.9683784458868
"2210" 441.8 62.9036064988931 13.5331522906951
"2211" 442 67.4721952746023 13.986863550709
"2212" 442.2 71.251533474549 14.6860413756031
"2213" 442.4 75.6277762241068 15.2979030252154
"2214" 442.6 79.8280843062504 16.3857429312956
"2215" 442.8 83.8002350114259 18.8700525252412
"2216" 443 86.8356546043414 21.7779905240944
"2217" 443.2 89.9269543486332 24.2611899510276
"2218" 443.4 92.7374165107842 27.1617409917977
"2219" 443.6 94.9011097429864 30.5948583186884
"2220" 443.8 97.2955821014845 34.1273342812343
"2221" 444 100.032186883042 37.0029000435133
"2222" 444.2 102.704094965314 39.5407901888348
"2223" 444.4 104.999591199834 42.9640363997041
"2224" 444.6 106.754817891911 46.4652268588425
"2225" 444.8 108.513389272123 49.7678935408431
"2226" 445 110.735306574239 52.7994300582974
"2227" 445.2 113.12149027062 55.3750355142385
"2228" 445.4 115.546048388557 58.4263584280968
"2229" 445.6 117.582937782082 61.6147514037168
"2230" 445.8 119.374617793735 64.8755033822613
"2231" 446 120.82834780239 68.7829628144388
"2232" 446.2 121.170940768814 72.3042538071228
"2233" 446.4 120.933591570605 75.6304949117308
"2234" 446.6 119.957114646902 79.3439144588206
"2235" 446.8 118.345578737089 82.6079908743561
"2236" 447 116.250584440911 85.4802961759732
"2237" 447.2 113.911873960169 88.6438059623154
"2238" 447.4 111.116661167662 91.5689506558589
"2239" 447.6 108.414021667763 94.594839087497
"2240" 447.8 105.560509010816 96.974397715422
"2241" 448 102.360981125019 99.1933008365638
"2242" 448.2 98.8094945222623 100.576869229527
"2243" 448.4 95.4580940937844 102.14702132664
"2244" 448.6 92.0083066251255 103.298219747935
"2245" 448.8 88.1384249959228 103.439735830127
"2246" 449 84.39287388359 102.658925531131
"2247" 449.2 80.9521946418279 101.904582702194
"2248" 449.4 77.2054617386792 100.989304286701
"2249" 449.6 73.8191489426537 99.9642130397919
"2250" 449.8 70.5804200499102 98.4053138071581
"2251" 450 67.3043297643703 95.6100604930019
"2252" 450.2 63.9691372444575 93.5320683032391
"2253" 450.4 60.5228750003222 91.7460988768216
"2254" 450.6 57.388069756701 89.8497752710941
"2255" 450.8 54.4787187833097 87.0693543239717
"2256" 451 51.2717758708405 84.7735076818989
"2257" 451.2 47.5551109201098 83.4424710955888
"2258" 451.4 44.3069142493429 81.556858851498
"2259" 451.6 41.3587587782809 78.7116657794516
"2260" 451.8 39.6224593659557 75.0715544816965
"2261" 452 39.5937417745013 71.2946265834018
"2262" 452.2 39.2532178660978 67.0963165986748
"2263" 452.4 39.1945327024663 63.2989249565384
"2264" 452.6 38.9977787750721 58.9950153685206
"2265" 452.8 39.881209903324 55.1525852057963
"2266" 453 41.6159905384864 51.1732288436679
"2267" 453.2 43.3980723029947 47.3756431827543
"2268" 453.4 46.0176368570292 44.1031494676319
"2269" 453.6 49.3029445518589 41.7222054237962
"2270" 453.8 52.7333171494287 39.3063909426933
"2271" 454 56.1885737073244 37.4567258220888
"2272" 454.2 59.634383527195 35.6796939570665
"2273" 454.4 62.8909078961884 33.7623932733777
"2274" 454.6 66.6075527641892 32.4043982429911
"2275" 454.8 70.6343954909061 31.8948719975519
"2276" 455 74.3693799721436 31.8873224738762
"2277" 455.2 78.1128263503268 32.2444830060229
"2278" 455.4 81.9540063610887 33.8790501647595
"2279" 455.6 85.5015651442839 35.5336537884565
"2280" 455.8 89.8754158663848 36.2369560811477
"2281" 456 94.1079882464986 36.5037945395373
"2282" 456.2 97.8579485886986 37.1368375106059
"2283" 456.4 101.6191395536 37.8801704866941
"2284" 456.6 105.176782692315 38.4347113122596
"2285" 456.8 108.908336633303 39.2570639042699
"2286" 457 112.450114887349 41.0651148381026
"2287" 457.2 115.567700744132 42.9219942161285
"2288" 457.4 117.839927828824 45.6675194096485
"2289" 457.6 119.637538930754 49.2063274474313
"2290" 457.8 121.001184378814 52.70829769932
"2291" 458 121.813454082543 56.2781710160456
"2292" 458.2 122.197483818771 60.0308032923328
"2293" 458.4 122.764318792604 63.4388655311708
"2294" 458.6 122.410066442597 66.8070514490191
"2295" 458.8 121.228858463908 70.1814012090857
"2296" 459 120.193692227996 73.6684008836513
"2297" 459.2 119.461332784607 77.2537680335997
"2298" 459.4 118.56490660806 80.4397508966684
"2299" 459.6 116.328751994135 83.3980095294875
"2300" 459.8 113.356161458582 85.420923489466
"2301" 460 110.093963720119 86.5557865828404
"2302" 460.2 106.751112009865 87.9020315101129
"2303" 460.4 103.248928216255 88.7576698650624
"2304" 460.6 99.6394553424684 88.7795629744131
"2305" 460.8 96.1662567669761 87.2865763368027
"2306" 461 93.0477807119162 85.170130573335
"2307" 461.2 89.9163242580233 83.4120117990032
"2308" 461.4 86.5355825692828 81.5538530296691
"2309" 461.6 83.6556448370049 78.8836585222846
"2310" 461.8 80.700599934727 75.96283728678
"2311" 462 77.5892732171676 73.5151535908925
"2312" 462.2 74.9170269093909 70.6629000033698
"2313" 462.4 73.1759880845869 68.308824181717
"2314" 462.6 70.7497567406139 64.7212967619978
"2315" 462.8 68.585430282775 61.778524425266
"2316" 463 67.5419908458109 58.1802010758874
"2317" 463.2 67.9038458240399 54.3525405341838
"2318" 463.4 68.9623274337527 50.8785476195742
"2319" 463.6 70.6668416088938 47.7188042323738
"2320" 463.8 72.7328870265362 44.5432788923805
"2321" 464 74.8636742019117 41.2675204907388
"2322" 464.2 77.3686269186655 38.5791359733107
"2323" 464.4 80.870982001066 36.6341697583584
"2324" 464.6 84.0588199277288 35.1087506934728
"2325" 464.8 87.8825042379824 34.4155689952068
"2326" 465 91.5397753971215 33.9562272100169
"2327" 465.2 95.2503047587112 34.0710675623788
"2328" 465.4 99.0905256371533 35.0132456116641
"2329" 465.6 102.659136407311 35.2481059899464
"2330" 465.8 106.379484516869 35.4673615877371
"2331" 466 109.854835092492 36.2491201159706
"2332" 466.2 112.95866192886 37.5906530507796
"2333" 466.4 115.826007568447 39.8791073667833
"2334" 466.6 117.924636730809 42.1033665065755
"2335" 466.8 120.059203732665 44.9292976531507
"2336" 467 121.948700598755 47.7942839002014
"2337" 467.2 123.870502438996 50.4831809067436
"2338" 467.4 125.891812003955 52.8317807016
"2339" 467.6 127.607361728084 55.8472550879458
"2340" 467.8 128.323790510873 58.4008617512397
"2341" 468 129.006173191995 62.3984780073645
"2342" 468.2 128.628829832123 65.8176286523521
"2343" 468.4 128.208162240349 68.798700832084
"2344" 468.6 127.574858657703 71.6649513725619
"2345" 468.8 126.183343558398 74.2827319510262
"2346" 469 123.773688243793 77.3845407791401
"2347" 469.2 121.946371522206 79.1719458735439
"2348" 469.4 119.752766692843 81.0805587400576
"2349" 469.6 117.212826923413 82.6741502414014
"2350" 469.8 113.754614859391 83.6118657836839
"2351" 470 109.421643852741 85.3709392310031
"2352" 470.2 106.808196146067 86.1179707779871
"2353" 470.4 102.17548525159 85.8513990348712
"2354" 470.6 98.3956435635948 84.8577896587533
"2355" 470.8 94.6488838268857 83.8543322264305
"2356" 471 91.089765356619 82.2564361333911
"2357" 471.2 87.4873594712231 80.4273556937643
"2358" 471.4 84.536670637199 78.1518868911115
"2359" 471.6 81.6869099882353 75.3794945913753
"2360" 471.8 78.5870058706998 72.9393375688621
"2361" 472 75.9284946188989 70.7312868085023
"2362" 472.2 73.582096504683 67.5693480483176
"2363" 472.4 70.9645149231285 64.4337199066861
"2364" 472.6 68.4553352306406 61.5540906852091
"2365" 472.8 66.035435098314 58.6073176260412
"2366" 473 64.0124195680144 55.5024419921179
"2367" 473.2 62.7468492285666 52.6233955741047
"2368" 473.4 61.0362986614092 49.393292160715
"2369" 473.6 59.8541508651614 45.7557828807983
"2370" 473.8 58.8950366321775 42.2414023179138
"2371" 474 57.618873513696 39.0974045481847
"2372" 474.2 56.4268960862046 35.327517449043
"2373" 474.4 55.8077152776169 31.6255926337045
"2374" 474.6 55.6267755683893 27.711229545877
"2375" 474.8 56.5992598979786 24.0645687143055
"2376" 475 58.2984021515327 20.218959944238
"2377" 475.2 60.3759455977749 16.8990322716092
"2378" 475.4 62.178684229467 13.4547532107162
"2379" 475.6 63.5060156648906 9.71310817732224
"2380" 475.8 64.5980200333583 6.08511786778949
"2381" 476 65.4162265699833 4.16495093310304
"2382" 476.2 66.7941695660823 2.53546610791789
"2383" 476.4 69.6019431981278 1.38210311961093
"2384" 476.6 73.1783719957678 1.12370945108871
"2385" 476.8 76.7363454041993 1.41553948038041
"2386" 477 80.2286008743809 2.22613173102502
"2387" 477.2 83.7850557332106 3.19494698315829
"2388" 477.4 87.2892834070564 4.29761559584422
"2389" 477.6 90.8176606391926 5.87119145818629
"2390" 477.8 94.0067103831558 7.46461151496745
"2391" 478 97.350132306828 9.21607638835143
"2392" 478.2 99.4818097892201 10.541582604939
"2393" 478.4 102.51726141328 12.7043440561113
"2394" 478.6 105.467212216504 15.2672577595986
"2395" 478.8 107.884036015898 16.93280611587
"2396" 479 110.230105461409 19.70622040816
"2397" 479.2 111.57109955308 21.2827904773662
"2398" 479.4 113.370393717028 23.6606701650426
"2399" 479.6 115.687418498217 27.0271488599792
"2400" 479.8 117.301759175346 28.9583556942509
"2401" 480 118.940198088421 32.1838356506501
"2402" 480.2 119.174050220769 35.824189453752
"2403" 480.4 118.642722879287 39.6957329275737
"2404" 480.6 117.423686574669 43.467077015937
"2405" 480.8 115.33254813866 46.7338280495802
"2406" 481 113.008290810129 49.8115183004897
"2407" 481.2 110.664243660807 52.9375795327781
"2408" 481.4 107.799255590998 55.9367725132998
"2409" 481.6 104.134287094194 57.8629075422807
"2410" 481.8 100.182837812409 59.9470384216023
"2411" 482 96.4887611062547 61.7128419870862
"2412" 482.2 92.4067882549725 62.7891704620698
"2413" 482.4 88.6306486985229 64.0092026460625
"2414" 482.6 84.9506457295921 65.1083889587328
"2415" 482.8 81.1820039621563 66.157995086108
"2416" 483 77.0433815160808 66.9365253589619
"2417" 483.2 73.2726374933047 67.2789040952146
"2418" 483.4 69.4300659079304 68.0938335659154
"2419" 483.6 65.5872471678012 68.3548398374854
"2420" 483.8 62.196839218012 69.1273202308664
"2421" 484 58.8271225757736 69.3406959850837
"2422" 484.2 55.6465322349046 68.9688057059825
"2423" 484.4 52.7147516887562 67.4468932141883
"2424" 484.6 50.3032220653291 66.4010316382812
"2425" 484.8 47.0025939756851 65.61065251302
"2426" 485 43.6131399222275 65.2475657822392
"2427" 485.2 40.3342922357114 64.913605860203
"2428" 485.4 37.7080704162259 63.4015132478914
"2429" 485.6 36.3660437459544 60.7040588184362
"2430" 485.8 36.4037743227885 57.2053116541573
"2431" 486 37.9000691273599 53.5094627461591
"2432" 486.2 39.7675489711992 50.3120854009281
"2433" 486.4 42.6541199041842 47.3627550612057
"2434" 486.6 45.6096528117664 44.4228595436092
"2435" 486.8 48.3219101076937 41.5777903343669
"2436" 487 50.8457162396773 38.482215451579
"2437" 487.2 53.8715347471332 36.1737636703179
"2438" 487.4 57.2582109573572 34.2483569457227
"2439" 487.6 60.9441117948317 33.3439717584183
"2440" 487.8 64.9017386333117 32.2939305912245
"2441" 488 68.6295161540801 31.1964060422226
"2442" 488.2 72.8895194124587 29.9668894907964
"2443" 488.4 76.5560254923686 29.3215838970093
"2444" 488.6 80.7530002723812 29.1451110297741
"2445" 488.8 84.5405743326186 28.6174229350615
"2446" 489 88.8266108005813 28.3878275222023
"2447" 489.2 92.8831187910819 28.9773134700679
"2448" 489.4 96.4792109946643 29.8738163101053
"2449" 489.6 100.493166397764 30.7637300311515
"2450" 489.8 104.125266372177 31.4035272966417
"2451" 490 107.548553599561 33.0976436560104
"2452" 490.2 111.034196850225 35.3410684223381
"2453" 490.4 114.396328699841 36.4537212529017
"2454" 490.6 117.86124620662 38.3928923885047
"2455" 490.8 120.322834102462 40.6743344891269
"2456" 491 122.683566382166 43.4058811926611
"2457" 491.2 124.620635705366 46.2547400844813
"2458" 491.4 125.468489932265 49.5710554841444
"2459" 491.6 125.225555181949 53.2987836062411
"2460" 491.8 124.745503606481 57.3351103621955
"2461" 492 124.792075425147 61.2429874505087
"2462" 492.2 124.693690578045 64.820857694717
"2463" 492.4 123.686923603486 68.2732413311188
"2464" 492.6 121.633572999328 71.5233568127902
"2465" 492.8 118.866828376514 73.8047704614722
"2466" 493 115.341482072379 75.4408022812113
"2467" 493.2 111.819233983177 76.9513819186796
"2468" 493.4 108.056576086562 78.7291404723078
"2469" 493.6 104.244288341687 79.8533772032891
"2470" 493.8 99.6361745110821 79.7412653760382
"2471" 494 95.6878541711449 78.9161617221008
"2472" 494.2 92.0100120308309 77.9180266800751
"2473" 494.4 88.2624564114574 77.1453925686135
"2474" 494.6 84.3733588802377 75.0537689962463
"2475" 494.8 81.590619406403 72.9036056054761
"2476" 495 79.8241256000194 70.2031915506159
"2477" 495.2 79.2304120816151 66.7835557713901
"2478" 495.4 79.8974628290979 62.7505728956929
"2479" 495.6 80.6896306901596 59.6603163493616
"2480" 495.8 81.721601864275 55.7373012745362
"2481" 496 82.3194301982969 51.7979565550105
"2482" 496.2 81.933544970506 47.8840100487883
"2483" 496.4 82.8052918010996 44.1121158766689
"2484" 496.6 85.4788346127887 40.7298287379705
"2485" 496.8 88.0998618341484 37.6791272331513
"2486" 497 90.6751563711512 34.536751556436
"2487" 497.2 92.7310276579694 31.1820644751539
"2488" 497.4 93.9862080553611 27.5759973488093
"2489" 497.6 95.5178477031606 23.9301453004176
"2490" 497.8 97.593110625042 20.5829686790348
"2491" 498 99.1075132124234 18.0381401573765
"2492" 498.2 99.8171771023066 17.2010020036946
"2493" 498.4 100.780034227389 15.7374507121844
"2494" 498.6 101.231704541918 13.4571360967936
"2495" 498.8 99.3167496555251 11.7468123310098
"2496" 499 96.6515685507994 9.58466799163523
"2497" 499.2 94.2922965358474 8.34049422880532
"2498" 499.4 91.4376858805774 6.62820044807711
"2499" 499.6 88.1767163203686 5.10716944901824
"2500" 499.8 84.5280108027758 3.81030571142843
"2501" 500 81.3932877421702 2.58735943874057
"2502" 500.2 78.2300762468021 2.04696066813378
"2503" 500.4 74.9820900408312 1.30487111941775
"2504" 500.6 71.3304840477662 0.788720102204252
"2505" 500.8 67.3063499027548 0.367325190364142
"2506" 501 64.1107308789066 0.661589208259233
"2507" 501.2 60.7479565536128 0.584035568518673
"2508" 501.4 57.0739615537381 0.574067002027922
"2509" 501.6 53.5418799558517 1.20401003620108
"2510" 501.8 49.3812137866735 1.97009286435369
"2511" 502 45.94301196333 2.53084818893318
"2512" 502.2 42.972703265012 3.61076528417179
"2513" 502.4 39.8092513356388 5.13412842376785
"2514" 502.6 36.4645286127862 6.98358860027962
"2515" 502.8 33.1037610364961 8.5249586351325
"2516" 503 29.8010347440496 10.5362928851667
"2517" 503.2 26.6667785798218 12.8724552211135
"2518" 503.4 23.7655068587667 14.891374632673
"2519" 503.6 21.3465087691699 16.9932267441181
"2520" 503.8 18.8251249777937 18.9435092628568
"2521" 504 16.5034435550095 21.5837679345366
"2522" 504.2 14.6342602571147 24.2066589548211
"2523" 504.4 12.8173773068051 26.5989252836719
"2524" 504.6 11.2319391829206 28.9798920207402
"2525" 504.8 9.40392398645641 31.7584354487337
"2526" 505 7.86021211293313 34.8131600490601
"2527" 505.2 6.40750599878795 38.0254196003966
"2528" 505.4 5.23216465246965 40.5956102039321
"2529" 505.6 4.18095484969905 43.6011414516794
"2530" 505.8 3.1455389066072 46.6735319881015
"2531" 506 2.41537836551944 50.0352944317747
"2532" 506.2 1.90907442851672 53.1987260056485
"2533" 506.4 1.37433880441141 56.1310719837826
"2534" 506.6 0.693076214094547 59.7544611095746
"2535" 506.8 0.342679196327622 62.2566544577588
"2536" 507 0.398451816103242 65.9637378257757
"2537" 507.2 1.0798813346288 69.0181152035165
"2538" 507.4 1.49435122676846 71.6590438661307
"2539" 507.6 1.56521223569305 73.8134624503303
"2540" 507.8 1.89239512401048 76.4059791391753
"2541" 508 2.67839633692616 79.5934220021451
"2542" 508.2 3.59208777173327 82.1939655865557
"2543" 508.4 3.77202194156454 83.8063983221741
"2544" 508.6 4.52224836538032 86.9498907035086
"2545" 508.8 6.05210587596933 90.0324925052879
"2546" 509 7.36817265812506 93.1259506256845
"2547" 509.2 8.44332475754738 96.1863592777094
"2548" 509.4 10.2273664322105 99.1864002388479
"2549" 509.6 12.03640802401 102.114844862708
"2550" 509.8 14.1171223513862 104.748944526265
"2551" 510 16.4644017941753 107.034660120292
"2552" 510.2 18.6968483912057 109.932968290415
"2553" 510.4 20.6544407727092 112.292351570922
"2554" 510.6 23.144838023958 114.922205831849
"2555" 510.8 26.1065971523454 117.439111013387
"2556" 511 28.2532812818904 119.013072640608
"2557" 511.2 31.0215478551696 120.598950848221
"2558" 511.4 34.3981308868271 122.457356825238
"2559" 511.6 36.8977890761071 124.200319256672
"2560" 511.8 39.3387388367779 125.003286142999
"2561" 512 42.9168028273632 125.534508596524
"2562" 512.2 46.2565697807297 126.560344429088
"2563" 512.4 49.4132827787264 127.740930984504
"2564" 512.6 52.4436674541971 128.411916778649
"2565" 512.8 54.4687545271657 128.664709393571
"2566" 513 56.8542879963936 128.855676864883
"2567" 513.2 59.6793828296445 128.406856511722
"2568" 513.4 61.3477291129455 127.963509408415
"2569" 513.6 62.7686270862275 127.407265340619
"2570" 513.8 63.861781768805 125.832511546691
"2571" 514 63.4378638382925 124.145019333186
"2572" 514.2 62.9436612888405 122.006273529727
"2573" 514.4 61.1357469532703 120.660691939741
"2574" 514.6 57.8769363321087 120.205567983749
"2575" 514.8 54.3805183047942 119.578836701057
"2576" 515 51.0001250999564 118.407361075561
"2577" 515.2 47.8064634377995 116.471083636982
"2578" 515.4 45.2121014790364 113.656595146146
"2579" 515.6 43.4812796917879 110.275506969371
"2580" 515.8 41.0903855747076 106.96172823736
"2581" 516 38.1246540068192 103.551715767974
"2582" 516.2 36.0005086222536 100.082423174037
"2583" 516.4 33.8853293286306 96.6847826752014
"2584" 516.6 31.9235058149874 92.3724691221259
"2585" 516.8 30.2212518839342 88.5258553462427
"2586" 517 27.9894173567239 85.0251919289758
"2587" 517.2 25.489756775492 81.4975123296716
"2588" 517.4 22.9689853200732 78.5442657337114
"2589" 517.6 20.3335061987692 74.5218053461714
"2590" 517.8 18.4664877291254 70.7312361530402
"2591" 518 17.3628770913904 66.3652183476775
"2592" 518.2 16.1157207797758 62.7585521141296
"2593" 518.4 15.2616793595795 58.9507247408079
"2594" 518.6 14.654192377495 55.9733547268449
"2595" 518.8 13.6089014715484 53.9100817704145
"2596" 519 12.0509667969705 51.6919883484317
"2597" 519.2 10.9748404291343 48.3650964360616
"2598" 519.4 12.0313029902317 45.170416136999
"2599" 519.6 14.3441866639502 41.5773979711144
"2600" 519.8 16.0847444438376 37.9244115927591
"2601" 520 18.3504344326377 33.7632527384932
"2602" 520.2 20.5340103456129 30.3384045944688
"2603" 520.4 22.7569074081457 26.8888465188762
"2604" 520.6 25.4540355602035 23.5921691501496
"2605" 520.8 28.5928213333791 20.4771358544905
"2606" 521 32.0050454612831 17.2889442835429
"2607" 521.2 35.2684405545007 14.3182416920798
"2608" 521.4 39.0074580032159 11.6702410655455
"2609" 521.6 42.5276764331151 8.92915651108193
"2610" 521.8 46.3473987439706 7.25183105209506
"2611" 522 50.2408518102513 5.73817123128703
"2612" 522.2 54.5330107664596 4.280106856437
"2613" 522.4 58.7006503263741 2.6398539135568
"2614" 522.6 62.5656926831923 1.18557391305075
"2615" 522.8 66.76675542883 0.533153948883204
"2616" 523 70.6091270187536 0.857136044529711
"2617" 523.2 74.6242846651194 1.33551405942085
"2618" 523.4 78.5256819256356 2.01116488348058
"2619" 523.6 82.3007012111456 2.91097871410324
"2620" 523.8 86.0366797420799 3.99520395158358
"2621" 524 89.3796754876495 5.70649134386594
"2622" 524.2 92.7076536792082 7.88358965802142
"2623" 524.4 95.950368784137 9.24340026301549
"2624" 524.6 99.3377560341358 10.6377966391342
"2625" 524.8 102.870255669897 13.0943924122484
"2626" 525 105.698994324682 16.499275408654
"2627" 525.2 108.451799000714 19.6619917361693
"2628" 525.4 110.835457229676 23.1670948919179
"2629" 525.6 112.935724521703 26.2382259405855
"2630" 525.8 114.144434835596 29.9453507406313
"2631" 526 114.825192196858 33.6701699046316
"2632" 526.2 116.825604401077 36.7965848086161
"2633" 526.4 119.683348905209 39.5547297540982
"2634" 526.6 121.927673229536 42.899152907218
"2635" 526.8 122.578733720026 46.5599328039937
"2636" 527 121.453328377254 50.9712518375385
"2637" 527.2 119.954128793178 54.5989565448243
"2638" 527.4 118.162042228705 58.816659300213
"2639" 527.6 116.585452457404 62.5093660586655
"2640" 527.8 115.040839599213 66.4447863858187
"2641" 528 113.478502858921 70.7190237713064
"2642" 528.2 112.407113779425 74.770547451527
"2643" 528.4 110.399212689604 78.216678264709
"2644" 528.6 109.001820431305 81.7715846486602
"2645" 528.8 107.482581500303 84.7555353181977
"2646" 529 105.905450216084 88.5481684059573
"2647" 529.2 104.914696332887 92.1081969279726
"2648" 529.4 103.893379373009 95.7758436693356
"2649" 529.6 101.460143045968 99.5741644800158
"2650" 529.8 98.1063303949281 101.967659440413
"2651" 530 94.868913096878 104.236122293348
"2652" 530.2 91.8573313680733 106.833901183927
"2653" 530.4 88.346532040404 108.142935400042
"2654" 530.6 84.802144419886 108.996499361674
"2655" 530.8 80.7871291037052 110.250597711582
"2656" 531 77.4821269005623 111.267862072597
"2657" 531.2 73.7662037462693 111.586720844789
"2658" 531.4 69.6847280753498 111.919851725106
"2659" 531.6 65.9214733730394 111.753046555336
"2660" 531.8 62.2418499396086 111.882408324889
"2661" 532 58.6829898580154 112.319573772768
"2662" 532.2 54.8313829726252 112.082948326145
"2663" 532.4 51.3621004167427 110.558081007237
"2664" 532.6 48.3866940221666 108.571323584084
"2665" 532.8 45.7930484147221 105.44222467624
"2666" 533 42.9424272999429 102.755449764124
"2667" 533.2 39.6867921489956 100.48558277485
"2668" 533.4 36.528582101808 97.9874582471764
"2669" 533.6 32.8198547060894 96.3277894106953
"2670" 533.8 29.0990089216283 95.3049589179476
"2671" 534 25.4423848876646 93.8830817837272
"2672" 534.2 21.851264450912 92.1687064080786
"2673" 534.4 18.2327166069638 90.1171247895022
"2674" 534.6 15.2572298408232 87.9231302091597
"2675" 534.8 12.9887924328105 85.039390537816
"2676" 535 11.4262069083161 81.2458421059999
"2677" 535.2 10.7723529586999 77.0505641415119
"2678" 535.4 10.6975705657829 73.1579893501121
"2679" 535.6 10.4858460510444 69.2794683704938
"2680" 535.8 10.4481347503621 65.0587381461619
"2681" 536 11.0443119543087 61.0620017632314
"2682" 536.2 12.5677042087761 57.3561002298521
"2683" 536.4 14.7071560193852 53.5777472680513
"2684" 536.6 16.2695586251173 50.0418754318135
"2685" 536.8 17.9722119173529 46.3424896719105
"2686" 537 19.7445076718889 42.7615649077757
"2687" 537.2 22.4253395827586 39.5132700955519
"2688" 537.4 25.0180656190135 36.1728379881307
"2689" 537.6 27.3918031118141 32.9965873258632
"2690" 537.8 30.2379958264336 30.3356669563759
"2691" 538 33.8247593421748 28.2604338778414
"2692" 538.2 37.8316754819371 26.7710951762132
"2693" 538.4 41.5338463839332 24.7214065738457
"2694" 538.6 45.3565279239641 23.4342228778192
"2695" 538.8 49.4593803248705 23.1065853749898
"2696" 539 53.4753577334047 23.5073978687728
"2697" 539.2 57.5377790413641 24.8101903823131
"2698" 539.4 61.614639906399 25.6861377056864
"2699" 539.6 65.6553274809548 26.4050766134161
"2700" 539.8 69.6657280998531 27.9444742774759
"2701" 540 72.8976661933142 30.634748996374
"2702" 540.2 75.5215267567472 33.3624564753604
"2703" 540.4 78.1947478553382 36.2620400564135
"2704" 540.6 80.9207323694079 39.3865574258795
"2705" 540.8 82.4749385885899 42.9965660224
"2706" 541 83.7825885196062 46.9841099386263
"2707" 541.2 85.0141823263477 50.6549412384941
"2708" 541.4 86.1225773848124 54.1217281793673
"2709" 541.6 88.0271889579634 58.3591885285168
"2710" 541.8 89.7587511649814 61.2395658428816
"2711" 542 91.7130737295837 63.8961775696286
"2712" 542.2 93.7790781965676 66.9076223511403
"2713" 542.4 95.5970896709675 70.7041285413401
"2714" 542.6 96.4889070807343 73.8771655273116
"2715" 542.8 97.7227182166405 77.257804712513
"2716" 543 99.4767674203907 80.5905561469333
"2717" 543.2 101.063583844281 84.0882969209257
"2718" 543.4 101.960415294759 87.7828834271672
"2719" 543.6 102.015773678253 91.6913966710913
"2720" 543.8 102.414510605178 95.19843621278
"2721" 544 102.255801927626 98.8184230809818
"2722" 544.2 102.285753531197 102.517268688471
"2723" 544.4 102.359451984609 105.415556703228
"2724" 544.6 101.304755908859 108.89372064964
"2725" 544.8 98.8109509115011 111.869666118486
"2726" 545 95.815243932529 114.306794690178
"2727" 545.2 92.8445726532362 116.340691123467
"2728" 545.4 89.5684496645169 118.28622530162
"2729" 545.6 85.7815640954218 119.590896729778
"2730" 545.8 82.1184146902907 120.439218265083
"2731" 546 78.2496034333334 121.581592510633
"2732" 546.2 74.1223737540469 122.112931985957
"2733" 546.4 70.2784811584979 122.397253390445
"2734" 546.6 66.2471800076381 122.197203768304
"2735" 546.8 62.685098990851 121.659921180365
"2736" 547 59.403453197944 120.413668752297
"2737" 547.2 56.159851912704 118.52475619377
"2738" 547.4 53.1011191478715 116.460296459664
"2739" 547.6 50.4047670048666 113.694701054038
"2740" 547.8 47.4217983027887 111.207536498112
"2741" 548 44.3687963499831 108.830119067673
"2742" 548.2 41.2332538225888 106.567907748877
"2743" 548.4 38.0088167685834 104.738914607204
"2744" 548.6 34.9728700634662 101.929912063611
"2745" 548.8 33.0493744789346 98.5955026714818
"2746" 549 31.5202005027021 95.0162215773421
"2747" 549.2 29.4016680825835 91.7172714405461
"2748" 549.4 27.6158538322356 88.3601864686469
"2749" 549.6 25.7241274626628 84.916433980912
"2750" 549.8 23.479099411635 81.8580523912411
"2751" 550 20.9265429561129 78.8770264563525
"2752" 550.2 18.8308508720026 75.598623062975
"2753" 550.4 17.918087340779 72.3748920457832
"2754" 550.6 17.4683770141933 69.1071822249588
"2755" 550.8 17.6012392330185 65.604836195918
"2756" 551 17.8550874214044 61.9293912578746
"2757" 551.2 19.2028000523227 59.0249086211168
"2758" 551.4 21.2431743157045 56.3050539969839
"2759" 551.6 23.501661820467 52.9354062733921
"2760" 551.8 25.6035776783508 49.9530594459889
"2761" 552 27.8406257211691 46.9645716732476
"2762" 552.2 30.9728431317875 44.3598776408854
"2763" 552.4 34.5379603851156 42.6997198955076
"2764" 552.6 38.1787323410183 41.2621950658769
"2765" 552.8 42.0139106838793 40.1093170856221
"2766" 553 45.7502778373528 38.4939329448278
"2767" 553.2 49.5106520447468 37.010202446438
"2768" 553.4 53.2726279462619 35.248991994883
"2769" 553.6 56.9995840077182 33.349395269388
"2770" 553.8 61.0635841615359 31.8039425297819
"2771" 554 65.1735644267972 31.4945288743948
"2772" 554.2 69.5638892630725 30.964408850727
"2773" 554.4 73.5600873607251 30.2753834205078
"2774" 554.6 77.8867985020138 29.539814052268
"2775" 554.8 82.2907046997479 29.4429696011326
"2776" 555 86.1138002579478 29.2005291026409
"2777" 555.2 90.6588388428388 29.2605366654081
"2778" 555.4 94.6406958089109 29.7964041887017
"2779" 555.6 98.2050749475071 29.8946053406375
"2780" 555.8 101.933008259558 30.7251377715472
"2781" 556 105.768806394541 31.5391468151493
"2782" 556.2 109.171715218441 32.4401726674031
"2783" 556.4 112.56568827608 34.4966777398147
"2784" 556.6 115.619164850431 37.11531803417
"2785" 556.8 118.890801297851 39.5572489329184
"2786" 557 121.349464141809 40.8281346141437
"2787" 557.2 123.654346279681 42.3089423468752
"2788" 557.4 125.801534179554 45.0393828781986
"2789" 557.6 126.590978080555 48.2405619791622
"2790" 557.8 127.212087152432 52.1692967720492
"2791" 558 127.872276367095 56.4178992006863
"2792" 558.2 127.92588958256 60.3888544232523
"2793" 558.4 127.917124390984 64.7534592529829
"2794" 558.6 127.279138551057 68.2888408132837
"2795" 558.8 126.144202567903 71.4121655748782
"2796" 559 124.446317965811 74.3881436572603
"2797" 559.2 122.398315181482 77.0839514021393
"2798" 559.4 119.245900425327 79.3014068372845
"2799" 559.6 116.656644634526 81.6615101172947
"2800" 559.8 114.085364850778 84.4941165725551
"2801" 560 111.380575526426 86.7959285569251
"2802" 560.2 107.925514130134 88.7210435888982
"2803" 560.4 104.332124888239 90.3187758896112
"2804" 560.6 100.949249186424 91.770765947975
"2805" 560.8 97.446975340278 93.2946018083451
"2806" 561 94.2165998187509 94.3014301128113
"2807" 561.2 90.9542364844846 95.4162143121318
"2808" 561.4 87.8290908767442 96.1030362563768
"2809" 561.6 84.3810105585586 95.7494720340305
"2810" 561.8 80.7301566599017 95.7433529705766
"2811" 562 77.1501100125574 95.6743311791031
"2812" 562.2 73.3443747663172 94.5888482799816
"2813" 562.4 69.5961328432614 93.7463153010756
"2814" 562.6 65.8309611296419 91.8375590296338
"2815" 562.8 63.3805455350971 88.9230464417073
"2816" 563 61.0918975238158 85.7371882852479
"2817" 563.2 58.5112502585717 82.8059918367992
"2818" 563.4 55.2504524828855 80.9981971753197
"2819" 563.6 52.2917547696437 78.5326313824699
"2820" 563.8 50.1946595909525 74.6487309781119
"2821" 564 48.5798943003906 70.6932693033337
"2822" 564.2 47.1115280173372 66.7942760039639
"2823" 564.4 44.9239636304842 63.3200900087291
"2824" 564.6 42.1495861889678 59.8364840515029
"2825" 564.8 39.6804339502254 56.3559772961661
"2826" 565 38.0381828225084 52.7600012607513
"2827" 565.2 37.1138087676522 48.7793506409469
"2828" 565.4 36.3185718841603 44.3090612921352
"2829" 565.6 35.1230443860354 39.2762914083197
"2830" 565.8 35.0077033900505 35.1773059511097
"2831" 566 34.7668672633465 30.7410006213825
"2832" 566.2 34.6626842067384 26.5557471565373
"2833" 566.4 34.9750494947973 22.072265280664
"2834" 566.6 34.9380007970059 17.9680530584858
"2835" 566.8 35.0850268001067 14.5654658297427
"2836" 567 35.0345792928963 14.1334712734363
"2837" 567.2 34.4917264186916 12.7885881004235
"2838" 567.4 34.4423474901561 9.87516277334259
"2839" 567.6 35.5607637936158 7.46211024954402
"2840" 567.8 37.8282853319531 6.62313134477318
"2841" 568 40.7908241454838 5.15236943379199
"2842" 568.2 44.1379672028525 4.09549510745536
"2843" 568.4 47.5397109627478 2.8933432430503
"2844" 568.6 51.3879739959738 1.86368113711547
"2845" 568.8 55.4924703757907 1.1822141155741
"2846" 569 59.3586464323738 1.1869128650542
"2847" 569.2 63.3217728171155 1.38960785238396
"2848" 569.4 67.1506430577092 1.02540795297418
"2849" 569.6 70.979211802003 0.864116246784275
"2850" 569.8 74.7554134687705 1.34682384751516
"2851" 570 78.9055070537617 1.92150111665665
"2852" 570.2 81.875747201083 2.69830260212366
"2853" 570.4 85.04212727684 3.37509030034313
"2854" 570.6 88.3966614335584 4.61865639662483
"2855" 570.8 91.4202545036969 6.42988957690959
"2856" 571 95.141213908796 8.29964347228232
"2857" 571.2 98.2407993640171 9.6900722440818
"2858" 571.4 101.41995471578 11.8608087362395
"2859" 571.6 104.323774489042 14.710033340932
"2860" 571.8 106.08944367897 16.6011269493031
"2861" 572 109.493955358177 19.5316532359443
"2862" 572.2 112.936981584755 22.6192392662037
"2863" 572.4 115.567685875208 26.4512194774649
"2864" 572.6 118.102239990891 29.8895664656695
"2865" 572.8 120.799809941818 32.8665868322711
"2866" 573 122.899519896089 36.6518824686811
"2867" 573.2 124.43662868192 40.5705496454636
"2868" 573.4 125.588858929082 44.8190570388021
"2869" 573.6 126.74515553423 48.8529168989811
"2870" 573.8 127.52313464167 52.8521754843938
"2871" 574 128.08289812926 56.6601681323199
"2872" 574.2 127.822039921774 60.9407297277675
"2873" 574.4 127.808342510247 64.9214275946719
"2874" 574.6 127.045318333831 68.7881221805115
"2875" 574.8 125.646420111083 72.0314953254206
"2876" 575 123.295218670859 74.9844243809088
"2877" 575.2 120.917572768788 77.9805362445815
"2878" 575.4 118.020459361007 80.9847837132303
"2879" 575.6 115.070352047885 83.7834734064527
"2880" 575.8 111.491283850239 85.8401112918218
"2881" 576 107.978730781964 87.710356751495
"2882" 576.2 104.004470807283 88.3789880361331
"2883" 576.4 100.05195524711 89.3978526364841
"2884" 576.6 96.14615713413 90.8305613715221
"2885" 576.8 92.5135096770598 92.4586108641508
"2886" 577 88.2201318240904 93.3213338353114
"2887" 577.2 84.2918950104377 94.0001910723786
"2888" 577.4 80.218379941746 93.8637432606032
"2889" 577.6 76.2146025851254 93.8612115983303
"2890" 577.8 72.3117643758398 92.9673789342762
"2891" 578 68.5800872635113 91.0211076234542
"2892" 578.2 65.0763038898546 89.4730534108281
"2893" 578.4 61.3429609248239 87.4468166346742
"2894" 578.6 57.5985871578043 85.8230150635508
"2895" 578.8 53.9877281060541 84.2147796421099
"2896" 579 50.6571516837108 82.6240699186161
"2897" 579.2 47.2486438723198 80.5099030253833
"2898" 579.4 44.134585750167 77.940716904296
"2899" 579.6 41.460516112602 75.0236370175163
"2900" 579.8 38.3662487950795 71.995327432452
"2901" 580 35.3607748561917 69.1934988292819
"2902" 580.2 33.0272171654879 65.6995279602164
"2903" 580.4 31.2007179321661 61.9363711848456
"2904" 580.6 29.3872458295635 58.6230717547298
"2905" 580.8 27.1715599882988 55.3063133226756
"2906" 581 25.2518089719814 52.204563786899
"2907" 581.2 23.702418942455 49.0568698149996
"2908" 581.4 22.4341352117052 45.5629810369928
"2909" 581.6 21.0945922095395 41.7095267695991
"2910" 581.8 19.2047016919618 38.8047748823556
"2911" 582 17.2147809055083 35.7250856846976
"2912" 582.2 16.0234572859589 32.4207828149834
"2913" 582.4 15.6133569882411 30.0524419505382
"2914" 582.6 15.0986743302307 27.9154590718569
"2915" 582.8 15.176824714108 25.6846263209574
"2916" 583 16.2503440087399 23.3844793089026
"2917" 583.2 18.6446832015174 20.7435088977459
"2918" 583.4 20.9580078157524 18.2510708958057
"2919" 583.6 23.1316313875369 15.7927154529155
"2920" 583.8 25.9937638661709 13.578067341855
"2921" 584 28.9279429650294 11.3905675071795
"2922" 584.2 31.7866397617596 9.62905118306981
"2923" 584.4 35.78928323194 7.50465959532754
"2924" 584.6 39.4550659755237 5.96079796743493
"2925" 584.8 43.6498125066605 4.801083226718
"2926" 585 47.2713979078432 3.98356917854031
"2927" 585.2 51.416655790439 2.91629358853821
"2928" 585.4 55.3911484787803 1.99465860539369
"2929" 585.6 59.5216534698476 0.96555133030978
"2930" 585.8 63.6621769050763 0.527663864990604
"2931" 586 67.636258936816 0.63803560511788
"2932" 586.2 72.1090990797254 1.38916709453784
"2933" 586.4 75.7690771065572 2.48226185075094
"2934" 586.6 79.694410443333 3.55417009930734
"2935" 586.8 83.6847886306921 3.92980968987307
"2936" 587 87.5993509525738 4.60003720156291
"2937" 587.2 91.1251275393635 6.62773948535555
"2938" 587.4 94.0147361594925 9.22304294385545
"2939" 587.6 97.6206726639931 11.3396353903146
"2940" 587.8 101.565768126537 13.1091514249376
"2941" 588 105.127282298295 15.8629354059403
"2942" 588.2 107.949548849885 18.7642910370506
"2943" 588.4 110.372997747 22.3456170041486
"2944" 588.6 112.98086178948 25.9268712295231
"2945" 588.8 116.095403873312 29.4446559003078
"2946" 589 118.603719243418 33.1337103880954
"2947" 589.2 120.959390306235 37.0334653830131
"2948" 589.4 122.486661828373 40.8435040120874
"2949" 589.6 122.569694993337 45.0824675178227
"2950" 589.8 122.796606122088 49.7046679773457
"2951" 590 122.939920925167 53.8708193952753
"2952" 590.2 123.171319628241 58.2951418230597
"2953" 590.4 123.301359437204 62.751391346677
"2954" 590.6 123.132229344361 66.8734734112517
"2955" 590.8 123.289527301448 71.136356274237
"2956" 591 123.385807545087 75.104459569468
"2957" 591.2 121.517253417249 78.5856349946248
"2958" 591.4 118.858052435026 81.8187433068265
"2959" 591.6 115.848386009037 84.5977764334794
"2960" 591.8 113.026559878651 87.6871017790859
"2961" 592 110.154319498382 90.4284534994353
"2962" 592.2 106.559521360321 92.3558304849559
"2963" 592.4 102.39957753178 93.5521507168759
"2964" 592.6 98.3491773372524 94.4413292691545
"2965" 592.8 94.2717006518669 95.3369632873782
"2966" 593 90.4235645061229 95.984151919585
"2967" 593.2 85.8828184123925 95.8153258313369
"2968" 593.4 81.8552181335508 94.9798998727166
"2969" 593.6 77.7470309564326 94.3599707350823
"2970" 593.8 73.3972046743055 93.7674660612042
"2971" 594 69.0251625890307 93.6238149376432
"2972" 594.2 65.3074421386799 93.4332737030305
"2973" 594.4 60.9285527243436 93.1351809812824
"2974" 594.6 57.5105129820545 91.3655959480005
"2975" 594.8 54.8659182933368 88.4579413149949
"2976" 595 51.8895528474517 85.524552344373
"2977" 595.2 48.7942912197392 82.8375527040702
"2978" 595.4 46.5306165391939 79.7704482589594
"2979" 595.6 44.3326342618489 76.4594668536623
"2980" 595.8 42.0672588712441 72.7002449313806
"2981" 596 40.6389404238265 68.7618135399824
"2982" 596.2 39.436348729671 64.9025630742635
"2983" 596.4 39.116817377334 60.9257324809105
"2984" 596.6 39.9575813521575 56.7916580515287
"2985" 596.8 41.4307073895882 52.6619280879084
"2986" 597 42.9486704703411 49.2383407522914
"2987" 597.2 44.671356683216 45.5578620437873
"2988" 597.4 46.8278878935216 42.0668029437677
"2989" 597.6 49.2763579112981 38.7166887031734
"2990" 597.8 53.1031139793072 36.1641373329799
"2991" 598 56.7392682241326 33.6433862815735
"2992" 598.2 60.0663575865052 31.345129183771
"2993" 598.4 63.9218858738159 29.6734012094799
"2994" 598.6 67.8384023622865 28.6979150834652
"2995" 598.8 71.7098986091703 28.2242832970649
"2996" 599 75.6016057525834 28.2028488779737
"2997" 599.2 79.3767796921681 27.3893294160058
"2998" 599.4 83.5283636152832 26.7337292518596
"2999" 599.6 87.2787051023066 26.6610949921321
"3000" 599.8 91.128653480147 27.1404409881329
"3001" 600 94.7928609475682 27.5922522149368
