# Supplementary material for: Adaptive switch to sexually dimorphic movements by partner-seeking termites
Source: Sci Adv. 2019 Jun 19;5(6):eaau6108. doi: 10.1126/sciadv.aau6108 (PMC6584256; doi:10.1126/sciadv.aau6108)
Supplement: Data file S1 [file aau6108_Data_file_S1.zip › Dataset/RsExperiments/170607_168_F_1_after-position_set1_5FPS.txt]

"time" "x" "y"
"1" 0 88.3228327746207 39.945054985
"2" 0.2 89.9242825986207 39.956043996
"3" 0.4 91.5016370505126 40.1743392145135
"4" 0.6 92.5994803763985 39.8278388676667
"5" 0.8 92.6208819586207 39.8655462583529
"6" 1 92.7901490180146 39.886113926
"7" 1.2 92.7901490180146 39.886113926
"8" 1.4 92.7694700866207 39.758241798
"9" 1.6 92.853006811954 39.6799098734359
"10" 1.8 92.8036185452874 39.6207382757436
"11" 2 92.764107931954 39.571428611
"12" 2.2 92.7385906608429 39.5180098075278
"13" 2.4 92.7064882875096 39.4966422861389
"14" 2.6 92.762808240726 39.5208213235
"15" 2.8 92.8575223106207 39.527472567
"16" 3 92.8905418946207 39.5604396
"17" 3.2 92.7822614569991 39.571428611
"18" 3.4 92.8670001541762 39.5073260468333
"19" 3.6 92.8670001541762 39.5073260468333
"20" 3.8 92.8575223106207 39.527472567
"21" 4 92.8670001541762 39.5073260468333
"22" 4.2 92.8575223106207 39.527472567
"23" 4.4 92.9592583261883 39.4986635381622
"24" 4.6 92.8905418946207 39.5604396
"25" 4.8 92.7822614569991 39.571428611
"26" 5 92.9205041097318 39.571428611
"27" 5.2 92.9205041097318 39.571428611
"28" 5.4 92.9205041097318 39.571428611
"29" 5.6 92.9205041097318 39.571428611
"30" 5.8 92.9205041097318 39.571428611
"31" 6 92.9526064830651 39.5927961323889
"32" 6.2 92.9721196903854 39.6279896970294
"33" 6.4 92.9721196903854 39.6958630002647
"34" 6.6 93.0119472337722 39.606393646
"35" 6.8 93.0116137026207 39.637362677
"36" 7 92.9579568786207 39.66758245725
"37" 7.2 93.0119472337722 39.676323716
"38" 7.4 92.6885572321342 39.6649837046486
"39" 7.6 92.3345634937558 39.7169587566757
"40" 7.8 92.4282677186207 39.8105138503243
"41" 8 92.4282677186207 39.8105138503243
"42" 8.2 92.652984331954 39.8492063890555
"43" 8.4 92.652984331954 39.8492063890555
"44" 8.6 92.6924243906207 39.835164875
"45" 8.8 92.7034309186207 39.868131908
"46" 9 92.6924243906207 39.835164875
"47" 9.2 92.6924243906207 39.835164875
"48" 9.4 92.749291451954 39.8278388676667
"49" 9.6 92.749291451954 39.8278388676667
"50" 9.8 92.749291451954 39.8278388676667
"51" 10 92.749291451954 39.8278388676667
"52" 10.2 92.749291451954 39.8278388676667
"53" 10.4 92.749291451954 39.8278388676667
"54" 10.6 92.749291451954 39.8278388676667
"55" 10.8 92.749291451954 39.8278388676667
"56" 11 92.5683508022571 39.816183856
"57" 11.2 92.5683508022571 39.816183856
"58" 11.4 92.5755609609736 39.7976729551176
"59" 11.6 92.5302399633266 39.8316096067353
"60" 11.8 92.4175669275096 39.8278388676667
"61" 12 92.5713525826207 39.89010993
"62" 12.2 92.5994803763985 39.9133089532222
"63" 12.4 92.6156761683504 39.9352539751892
"64" 12.6 92.7222578744102 40.0268941985
"65" 12.8 92.6814178626207 40.10989015
"66" 13 92.6006067754628 40.1078658585
"67" 13.2 92.6979276546207 40.10989015
"68" 13.4 92.6594048066207 40.16758245775
"69" 13.6 92.5727283986207 40.12912091925
"70" 13.8 92.5532066851072 40.0599941000541
"71" 14 92.5844414267288 40.0392040792432
"72" 14.2 92.5383329986207 39.692307732
"73" 14.4 92.5740298461883 39.6337986734324
"74" 14.6 92.4817716741762 39.3577533971111
"75" 14.8 92.4389685097318 39.1974969866944
"76" 15 92.4595024602423 39.1556281947838
"77" 15.2 92.4595024602423 39.1556281947838
"78" 15.4 92.6690355186207 39.0666209181875
"79" 15.6 92.6690355186207 39.0666209181875
"80" 15.8 92.6395220463626 39.1247784864839
"81" 16 92.5152547947497 39.2240340697097
"82" 16.2 92.6519487715239 39.0875576427742
"83" 16.4 92.5525349702336 38.9883020595484
"84" 16.6 92.4158409934594 38.8642325805161
"85" 16.8 92.1861241026207 38.802197841
"86" 17 92.1336812339148 38.7569489721765
"87" 17.2 91.9708088986207 38.5978709177188
"88" 17.4 91.9467321186207 38.51373630225
"89" 17.6 91.9109609026207 38.516483555
"90" 17.8 91.9109609026207 38.516483555
"91" 18 91.929736744503 38.5759534968823
"92" 18.2 91.9729976968025 38.5457875843333
"93" 18.4 91.9729976968025 38.5457875843333
"94" 18.6 91.9439804866207 38.538461577
"95" 18.8 91.9439804866207 38.538461577
"96" 19 91.929736744503 38.5759534968823
"97" 19.2 91.929736744503 38.5759534968823
"98" 19.4 91.929736744503 38.5759534968823
"99" 19.6 91.9439804866207 38.538461577
"100" 19.8 91.929736744503 38.5759534968823
"101" 20 91.929736744503 38.5759534968823
"102" 20.2 91.929736744503 38.5759534968823
"103" 20.4 91.929736744503 38.5759534968823
"104" 20.6 91.9439804866207 38.538461577
"105" 20.8 91.9109609026207 38.516483555
"106" 21 91.9109609026207 38.516483555
"107" 21.2 91.8164342503854 38.4515191076176
"108" 21.4 91.689913131954 38.417582456
"109" 21.6 91.6351502597972 38.5080801936471
"110" 21.8 91.6351502597972 38.5080801936471
"111" 22 91.7220155052874 38.4496337380833
"112" 22.2 91.8562617937722 38.4408924793333
"113" 22.4 91.8383866086207 38.4776786099062
"114" 22.6 91.9146297452874 38.5108225493333
"115" 22.8 91.9146297452874 38.5108225493333
"116" 23 92.0203787397972 38.4062702387941
"117" 23.2 92.0656997374442 38.4288946732059
"118" 23.4 92.0057590631368 38.529244987129
"119" 23.6 92.0069240686207 38.5017170714687
"120" 23.8 92.0069240686207 38.5017170714687
"121" 24 91.9708088986207 38.465659379125
"122" 24.2 92.0057590631368 38.3803616122903
"123" 24.4 91.989904275862 38.3910572570345
"124" 24.6 91.9659935426207 38.3791209175
"125" 24.8 91.9106169486207 38.4536401483437
"126" 25 91.9496505161965 38.452547491
"127" 25.2 91.8383866086207 38.4416209175625
"128" 25.4 91.8745017786207 38.4536401483437
"129" 25.6 91.5917715906207 38.516483555
"130" 25.8 91.5917715906207 38.516483555
"131" 26 91.5558385139148 38.5193924108529
"132" 26.2 91.5558385139148 38.5193924108529
"133" 26.4 91.5558385139148 38.5193924108529
"134" 26.6 91.5558385139148 38.5193924108529
"135" 26.8 91.5994428071056 38.5108225493333
"136" 27 91.7199443844271 38.4920241434193
"137" 27.2 91.7180027086207 38.5257555330313
"138" 27.4 91.4376801986207 38.703296742
"139" 27.6 91.3426238204389 38.872127911
"140" 27.8 91.4651965186207 38.802197841
"141" 28 91.4706997826207 38.769230808
"142" 28.2 91.6227899877116 38.5457875843333
"143" 28.4 91.5784990127384 38.5533290624706
"144" 28.6 91.7541178786207 38.4710012594722
"145" 28.8 91.7128433986207 38.483516522
"146" 29 91.7128433986207 38.483516522
"147" 29.2 91.7128433986207 38.483516522
"148" 29.4 91.7128433986207 38.483516522
"149" 29.6 91.7128433986207 38.483516522
"150" 29.8 91.6351502597972 38.5080801936471
"151" 30 91.6351502597972 38.5080801936471
"152" 30.2 91.7300410986207 38.4536401483437
"153" 30.4 91.7300410986207 38.4536401483437
"154" 30.6 91.5994428071056 38.5108225493333
"155" 30.8 91.5994428071056 38.5108225493333
"156" 31 91.5994428071056 38.5108225493333
"157" 31.2 91.5994428071056 38.5108225493333
"158" 31.4 91.5994428071056 38.5108225493333
"159" 31.6 91.5994428071056 38.5108225493333
"160" 31.8 91.5994428071056 38.5108225493333
"161" 32 91.5994428071056 38.5108225493333
"162" 32.2 91.5994428071056 38.5108225493333
"163" 32.4 91.6227899877116 38.5457875843333
"164" 32.6 91.6227899877116 38.5457875843333
"165" 32.8 91.5558385139148 38.5193924108529
"166" 33 91.5994428071056 38.5108225493333
"167" 33.2 91.5013116886207 38.4416209175625
"168" 33.4 91.5781083144827 38.3512694585862
"169" 33.6 91.5708236824917 38.2811060290645
"170" 33.8 91.5855804186207 38.3094093789687
"171" 34 91.5459702321691 38.3679546643871
"172" 34.2 91.2605438886207 38.51373630225
"173" 34.4 91.2385915303854 38.4628313248235
"174" 34.6 91.1819402833266 38.5533290624706
"175" 34.8 91.1324991949843 38.522477561
"176" 35 90.9991943250723 38.5664658308387
"177" 35.2 91.0613279508788 38.4423963518065
"178" 35.4 91.0274368822571 38.382617421
"179" 35.6 91.0274368822571 38.382617421
"180" 35.8 90.9991943250723 38.3679546643871
"181" 36 90.9991943250723 38.3679546643871
"182" 36.2 90.9991943250723 38.3679546643871
"183" 36.4 91.0201912055172 38.2584312622069
"184" 36.6 91.0201912055172 38.2584312622069
"185" 36.8 91.0799680386207 38.307692346
"186" 37 91.0201912055172 38.2584312622069
"187" 37.2 90.9991943250723 38.144629602129
"188" 37.4 90.9011119586207 38.252747291
"189" 37.6 90.7836384386207 38.1661031658077
"190" 37.8 90.618861221651 38.3359973743333
"191" 38 90.4896985934594 38.1198157063226
"192" 38.2 90.4204101864995 38.032967071
"193" 38.4 90.4671045477116 38.0213120593333
"194" 38.6 90.4204101864995 37.8115218493333
"195" 38.8 90.3095110786207 37.648351686
"196" 39 90.4873088386207 37.7075232836923
"197" 39.2 90.488841577931 37.7809776808276
"198" 39.4 90.5169417986207 37.7075232836923
"199" 39.6 90.5021253186207 37.648351686
"200" 39.8 90.5021253186207 37.648351686
"201" 40 90.5021253186207 37.648351686
"202" 40.2 90.5021253186207 37.648351686
"203" 40.4 90.5021253186207 37.648351686
"204" 40.6 90.5709161186207 37.74450553225
"205" 40.8 90.5169417986207 37.7075232836923
"206" 41 90.6562167106207 37.6739927116666
"207" 41.2 90.6760994708788 37.6979794776129
"208" 41.4 90.7146651696551 37.8738158772069
"209" 41.6 90.7133796463626 37.760014217129
"210" 41.8 90.6947395586207 37.725274763
"211" 42 90.7308547286207 37.7084478399062
"212" 42.2 90.7146651696551 37.8738158772069
"213" 42.4 90.7204214572873 37.725274763
"214" 42.6 90.7678001324138 37.8075028797931
"215" 42.8 90.6748139475862 37.8207654792758
"216" 43 90.6388192953949 37.7972350608387
"217" 43.2 90.601539119911 37.760014217129
"218" 43.4 90.5984324386207 37.7084478399062
"219" 43.6 90.5623172686207 37.7324863014687
"220" 43.8 90.5518322192659 37.7103864255161
"221" 44 90.514966267954 37.7765568143333
"222" 44.2 90.5623172686207 37.7565247630313
"223" 44.4 90.5433997986207 37.68956047725
"224" 44.6 90.4873088386207 37.7075232836923
"225" 44.8 90.3984099586207 37.7814877808077
"226" 45 90.3920600386207 37.90934069725
"227" 45.2 90.4091391337931 37.9666540735862
"228" 45.4 90.4195763586207 37.90934069725
"229" 45.6 90.4091391337931 37.9666540735862
"230" 45.8 90.3645437186207 38.04670333475
"231" 46 90.3654313418465 37.9957462272903
"232" 46.2 90.2755203303854 38.1460892430588
"233" 46.4 90.2755203303854 38.1460892430588
"234" 46.6 90.2379686466207 38.13186817
"235" 46.8 90.2613575186207 38.2012363019375
"236" 47 90.2102855610449 38.2194472576667
"237" 47.2 90.1055665892089 38.2026503290882
"238" 47.4 90.1168968386207 38.2931480667353
"239" 47.6 90.1389098946207 38.35164839
"240" 47.8 90.5131318466207 38.68131872
"241" 48 90.6198340208429 39.0479243369722
"242" 48.2 90.3951174075096 38.9624542514167
"243" 48.4 90.4554309574086 39.046953086
"244" 48.6 90.2641900809736 38.9040077958529
"245" 48.8 90.3576646386207 38.8863324564688
"246" 49 90.1519176095298 38.837162876
"247" 49.2 90.1282270880325 38.8474467098235
"248" 49.4 90.1279033666207 38.868131907
"249" 49.6 90.200189482945 38.9269379658649
"250" 49.8 90.0948837826207 38.90109894
"251" 50 90.0715758409736 38.9153200130588
"252" 50.2 90.0948837826207 38.90109894
"253" 50.4 90.0948837826207 38.90109894
"254" 50.6 90.0149245939148 39.0510666195294
"255" 50.8 90.2049490626207 39.054945094
"256" 51 90.1168968386207 39.0171299679118
"257" 51.2 90.1168968386207 39.0171299679118
"258" 51.4 90.1168968386207 39.0957201085
"259" 51.6 90.0948837826207 39.12087916
"260" 51.8 90.1052232483177 39.1635032026667
"261" 52 90.1052232483177 39.1635032026667
"262" 52.2 90.1168968386207 39.2116271218065
"263" 52.4 90.0807816686207 39.2709478414687
"264" 52.6 90.1790304644271 39.2860688092258
"265" 52.8 90.1790304644271 39.2860688092258
"266" 53 90.1790304644271 39.2860688092258
"267" 53.2 90.206783483954 39.263736303
"268" 53.4 90.3095110786207 39.3451842668823
"269" 53.6 90.3208413280325 39.3791209185
"270" 53.8 90.3208413280325 39.3791209185
"271" 54 90.3208413280325 39.3791209185
"272" 54.2 90.3040078146207 39.395604435
"273" 54.4 90.2988102875096 39.4111722005833
"274" 54.6 90.2755203303854 39.3791209185
"275" 54.8 90.2252423486207 39.3430632261562
"276" 55 90.206783483954 39.263736303
"277" 55.2 90.1168968386207 39.2116271218065
"278" 55.4 90.1168968386207 39.2116271218065
"279" 55.6 90.1168968386207 39.2116271218065
"280" 55.8 90.1848783350913 39.2773109636471
"281" 56 90.1848783350913 39.2773109636471
"282" 56.2 90.2011655686207 39.2709478414687
"283" 56.4 90.0942363397972 39.3451842668823
"284" 56.6 90.0351817064995 39.326673366
"285" 56.8 90.0633928830651 39.3470696364167
"286" 57 90.1770887886207 39.2709478414687
"287" 57.2 90.168260635954 39.2252747645
"288" 57.4 90.168260635954 39.2252747645
"289" 57.6 90.1519176095298 39.256743296
"290" 57.8 90.1168968386207 39.2116271218065
"291" 58 90.1168968386207 39.2116271218065
"292" 58.2 90.0567048886207 39.1988324567812
"293" 58.4 90.0942363397972 39.2433743120294
"294" 58.6 90.1168968386207 39.2433743120294
"295" 58.8 90.1829360066207 39.296703336
"296" 59 90.1829360066207 39.296703336
"297" 59.2 90.2301993327384 39.3112476152647
"298" 59.4 90.2301993327384 39.3112476152647
"299" 59.6 90.2301993327384 39.3112476152647
"300" 59.8 90.2011655686207 39.2709478414687
"301" 60 90.0235081161965 39.291708331
"302" 60.2 90.1273084191612 39.3843184237027
"303" 60.4 90.1481315802423 39.4155034549189
"304" 60.6 90.1481315802423 39.4155034549189
"305" 60.8 90.0807816686207 39.2709478414687
"306" 61 90.1770887886207 39.2709478414687
"307" 61.2 90.1377199997018 39.3635284028919
"308" 61.4 90.1689547413234 39.3843184237027
"309" 61.6 90.008242651954 39.6601860075385
"310" 61.8 89.8857597506207 39.850274765125
"311" 62 89.8357841640261 39.9248589647838
"312" 62.2 89.8837322323049 39.895315251
"313" 62.4 89.8837322323049 39.895315251
"314" 62.6 89.9040074154628 39.9256796235
"315" 62.8 89.8670189056477 39.9248589647838
"316" 63 89.863457049147 39.9054367085
"317" 63.2 89.814961002945 39.9352539751892
"318" 63.4 89.814961002945 39.9352539751892
"319" 63.6 89.814961002945 39.9352539751892
"320" 63.8 89.814961002945 39.9352539751892
"321" 64 89.8172746875096 39.956043996
"322" 64.2 89.8814794341762 39.9239927139167
"323" 64.4 89.8814794341762 39.9239927139167
"324" 64.6 89.8814794341762 39.9239927139167
"325" 64.8 89.8566073251072 39.956043996
"326" 65 89.8566073251072 39.956043996
"327" 65.2 89.7867009986207 40.021978062
"328" 65.4 89.7867009986207 40.021978062
"329" 65.6 89.8566073251072 39.956043996
"330" 65.8 89.810980104503 39.9899806476176
"331" 66 89.8814794341762 39.9239927139167
"332" 66.2 89.7316683586207 39.956043996
"333" 66.4 89.8172746875096 39.8705739104444
"334" 66.6 89.7429986080325 39.9334195615882
"335" 66.8 89.8172746875096 39.8705739104444
"336" 67 89.8172746875096 39.8705739104444
"337" 67.2 89.7429986080325 39.9334195615882
"338" 67.4 89.7429986080325 39.9334195615882
"339" 67.6 89.7646879426207 39.989011029
"340" 67.8 89.7867009986207 40.021978062
"341" 68 89.7867009986207 40.021978062
"342" 68.2 89.7867009986207 40.021978062
"343" 68.4 89.7867009986207 40.021978062
"344" 68.6 89.7867009986207 40.021978062
"345" 68.8 89.7867009986207 40.021978062
"346" 69 89.8172746875096 40.1590354491944
"347" 69.2 89.860077851954 40.1236968561282
"348" 69.4 89.7733146807829 40.1951292353243
"349" 69.6 89.8172746875096 40.1804029705833
"350" 69.8 89.7733146807829 40.1951292353243
"351" 70 89.7958731052874 40.1590354491944
"352" 70.2 89.8087140546207 40.131868172
"353" 70.4 89.763770731954 40.1376679278055
"354" 70.6 89.8449708527384 40.0578539508529
"355" 70.8 89.8449708527384 40.0578539508529
"356" 71 89.8449708527384 40.0578539508529
"357" 71.2 89.8449708527384 40.0578539508529
"358" 71.4 89.763770731954 40.1376679278055
"359" 71.6 89.8087140546207 40.131868172
"360" 71.8 89.8087140546207 40.131868172
"361" 72 89.8449708527384 40.0578539508529
"362" 72.2 89.8449708527384 40.0578539508529
"363" 72.4 89.8449708527384 40.0578539508529
"364" 72.6 89.8449708527384 40.0578539508529
"365" 72.8 89.8717514422571 40.025974066
"366" 73 89.7536814146207 40.076923117
"367" 73.2 89.7536814146207 40.076923117
"368" 73.4 89.8717514422571 40.025974066
"369" 73.6 89.8449708527384 40.0578539508529
"370" 73.8 89.8449708527384 40.0578539508529
"371" 74 89.763770731954 40.1376679278055
"372" 74.2 89.8087140546207 40.131868172
"373" 74.4 89.7958731052874 40.1590354491944
"374" 74.6 89.7733146807829 40.1951292353243
"375" 74.8 89.8087140546207 40.131868172
"376" 75 89.8449708527384 40.0578539508529
"377" 75.2 89.8449708527384 40.0578539508529
"378" 75.4 89.8449708527384 40.0578539508529
"379" 75.6 89.8449708527384 40.0578539508529
"380" 75.8 89.8449708527384 40.0578539508529
"381" 76 89.8449708527384 40.0578539508529
"382" 76.2 89.8449708527384 40.0578539508529
"383" 76.4 89.8449708527384 40.0578539508529
"384" 76.6 89.8449708527384 40.0578539508529
"385" 76.8 89.8449708527384 40.0578539508529
"386" 77 89.8449708527384 40.0578539508529
"387" 77.2 89.8449708527384 40.0578539508529
"388" 77.4 89.8449708527384 40.0578539508529
"389" 77.6 89.8950986228631 40.0492840893333
"390" 77.8 89.7958731052874 40.1590354491944
"391" 78 89.8106895852874 40.2124542526667
"392" 78.2 89.8995884652874 40.1927303867692
"393" 78.4 89.9749705565154 40.1685946035
"394" 78.6 90.0098889275096 40.1483516885
"395" 78.8 90.0098889275096 40.1483516885
"396" 79 89.9884873452874 40.1163004064167
"397" 79.2 89.8950986228631 40.0492840893333
"398" 79.4 89.8449708527384 40.0578539508529
"399" 79.6 89.8717514422571 40.025974066
"400" 79.8 89.9016220997972 39.9673562132059
"401" 80 89.7851723141763 39.9987790387778
"402" 80.2 89.8357841640261 39.9976240376216
"403" 80.4 89.8357841640261 39.9976240376216
"404" 80.6 89.8676313515619 40.0126050820294
"405" 80.8 89.8637466946207 40.032967073
"406" 81 89.8336406033266 40.0239172992353
"407" 81.2 89.8087140546207 40.054945095
"408" 81.4 89.8449708527384 40.0578539508529
"409" 81.6 89.8449708527384 40.0578539508529
"410" 81.8 89.8449708527384 40.0578539508529
"411" 82 89.8336406033266 40.0239172992353
"412" 82.2 89.8336406033266 40.0239172992353
"413" 82.4 89.8336406033266 40.0239172992353
"414" 82.6 89.836730671348 40.0026640426667
"415" 82.8 89.8761290386207 39.9320055344375
"416" 83 89.8717514422571 39.956043996
"417" 83.2 89.8761290386207 39.9320055344375
"418" 83.4 89.8761290386207 39.9320055344375
"419" 83.6 89.9067722131662 39.9443889843333
"420" 83.8 89.958273346856 39.9447317787941
"421" 84 89.958273346856 39.9447317787941
"422" 84.2 89.958273346856 39.9447317787941
"423" 84.4 89.958273346856 39.9447317787941
"424" 84.6 89.9768137549843 39.921078961
"425" 84.8 89.9768137549843 39.921078961
"426" 85 89.958273346856 39.9447317787941
"427" 85.2 89.958273346856 39.9447317787941
"428" 85.4 89.8386762697318 39.9774115173889
"429" 85.6 89.8386762697318 39.9774115173889
"430" 85.8 89.8386762697318 39.9774115173889
"431" 86 89.9187793346207 40.010989051
"432" 86.2 89.8878420667288 40.0599941000541
"433" 86.4 89.9242825986207 40.0628816029444
"434" 86.6 89.9242825986207 40.0628816029444
"435" 86.8 89.8921802252873 40.0415140815555
"436" 87 89.8921802252873 40.0415140815555
"437" 87.2 89.9135818075096 40.0308303208611
"438" 87.4 89.9187793346207 40.010989051
"439" 87.6 89.958273346856 39.9447317787941
"440" 87.8 89.958273346856 39.9447317787941
"441" 88 89.958273346856 39.9447317787941
"442" 88.2 89.9768137549843 39.921078961
"443" 88.4 89.958273346856 39.9447317787941
"444" 88.6 89.958273346856 39.9447317787941
"445" 88.8 89.958273346856 39.9447317787941
"446" 89 89.958273346856 39.9447317787941
"447" 89.2 89.9187793346207 40.010989051
"448" 89.4 89.9135818075096 40.0308303208611
"449" 89.6 89.8921802252873 40.0415140815555
"450" 89.8 89.8921802252873 40.0415140815555
"451" 90 89.8921802252873 40.0415140815555
"452" 90.2 89.9297858626207 40.043956084
"453" 90.4 89.9242825986207 40.0628816029444
"454" 90.6 89.8449708527384 40.0578539508529
"455" 90.8 89.8449708527384 40.0578539508529
"456" 91 90.1061960475096 39.8919414318333
"457" 91.2 90.2981808292089 39.7297996518823
"458" 91.4 90.3095110786207 39.6782662179444
"459" 91.6 90.2252423486207 39.85989014975
"460" 91.8 90.1168968386207 39.9346764746111
"461" 92 90.0118345258934 39.9443889843333
"462" 92.2 90.003594344503 39.9673562132059
"463" 92.4 89.8857597506207 40.021978062
"464" 92.6 89.8902918503854 40.0012928648235
"465" 92.8 89.8878420667288 40.0599941000541
"466" 93 89.9135818075096 40.0308303208611
"467" 93.2 89.8857597506207 40.021978062
"468" 93.4 89.8902918503854 40.0012928648235
"469" 93.6 89.836730671348 40.0026640426667
"470" 93.8 89.8902918503854 40.0012928648235
"471" 94 89.8637466946207 40.032967073
"472" 94.2 89.8087140546207 40.054945095
"473" 94.4 89.810980104503 40.0352295164412
"474" 94.6 89.836730671348 40.0026640426667
"475" 94.8 89.810980104503 40.0352295164412
"476" 95 89.836730671348 40.0026640426667
"477" 95.2 89.810980104503 40.0352295164412
"478" 95.4 89.810980104503 40.0352295164412
"479" 95.6 89.860077851954 40.0026640426667
"480" 95.8 89.8563011021501 40.0239172992353
"481" 96 89.860077851954 40.0026640426667
"482" 96.2 89.860077851954 40.0026640426667
"483" 96.4 89.8637466946207 40.032967073
"484" 96.6 89.9304959612013 39.9312301001935
"485" 96.8 89.8761290386207 39.9320055344375
"486" 97 89.9301193937722 39.9327339726667
"487" 97.2 89.9301193937722 39.9327339726667
"488" 97.4 89.9844745486207 39.9320055344375
"489" 97.6 89.9469430974442 40.0465417336471
"490" 97.8 90.1499164226207 39.989011029
"491" 98 90.0752505164586 40.0495990896487
"492" 98.2 89.929488388891 40.1743392145135
"493" 98.4 89.9991881363985 40.0415140815555
"494" 98.6 90.0231926137558 40.008019048027
"495" 98.8 89.8461957445667 40.1639442041081
"496" 99 90.0231926137558 40.008019048027
"497" 99.2 90.0856620969991 40.1015741416757
"498" 99.4 90.1275976297318 40.0842491243333
"499" 99.6 90.1473096133575 40.259687721
"500" 99.8 90.2418358051072 40.2159192561351
"501" 100 90.304572251954 40.3110735821538
"502" 100.2 90.200189482945 40.392634433027
"503" 100.4 90.3480339266207 40.417582458
"504" 100.6 90.2988102875096 40.5650183555833
"505" 100.8 90.2415295821501 40.6574014627647
"506" 101 90.1829360066207 40.692307733
"507" 101.2 90.274939291954 40.6167935035641
"508" 101.4 90.248685529147 40.664546021
"509" 101.6 90.2415295821501 40.6574014627647
"510" 101.8 90.2641900809736 40.6574014627647
"511" 102 90.3480339266207 40.681318722
"512" 102.2 90.3503686446813 40.585414626
"513" 102.4 90.4001530739148 40.4537815530588
"514" 102.6 90.5021253186207 40.516483557
"515" 102.8 90.5021253186207 40.4474969879444
"516" 103 90.5131318466207 40.417582458
"517" 103.2 90.5021253186207 40.292582457875
"518" 103.4 90.5721668604389 40.3290043693333
"519" 103.6 90.6422084022571 40.410589451
"520" 103.8 90.8873537986207 40.4007555349062
"521" 104 90.8625003482981 40.2910315893871
"522" 104.2 90.9234689686207 40.2685439963125
"523" 104.4 91.0861814012013 40.2786246414839
"524" 104.6 91.0986081263626 40.1917760061613
"525" 104.8 91.1184908866207 40.0714286115
"526" 105 91.2725822786207 39.9816850216666
"527" 105.2 91.3471426295884 39.9064162043871
"528" 105.4 91.1955365826207 39.7509157906667
"529" 105.6 91.3688893986207 39.85989014975
"530" 105.8 91.4266736706207 39.879120919
"531" 106 91.4266736706207 39.879120919
"532" 106.2 91.4355635586207 39.8081150017692
"533" 106.4 91.3762976386207 39.7637363035
"534" 106.6 91.3762976386207 39.7637363035
"535" 106.8 91.4152594934355 39.7851038248889
"536" 107 91.4059305986207 39.8524937000385
"537" 107.2 91.4059305986207 39.8524937000385
"538" 107.4 91.4865981008429 39.9845340245185
"539" 107.6 91.429527214917 39.9702890102593
"540" 107.8 91.4059305986207 40.0300084931154
"541" 108 91.3929661786207 40.0642170730312
"542" 108.2 91.2601555534594 40.1669621103548
"543" 108.4 91.2104486528142 40.2414037977742
"544" 108.6 91.2839125280325 40.3859082498235
"545" 108.8 91.1160832086207 40.3166209194375
"546" 109 91.0799680386207 40.340659381
"547" 109.2 91.0318144786207 40.340659381
"548" 109.4 90.9864125506207 40.527472568
"549" 109.6 90.8980545897318 40.3727106630833
"550" 109.8 90.9100142974442 40.3859082498235
"551" 110 90.8993921886207 40.4007555349062
"552" 110.2 90.8289858471056 40.5271395676667
"553" 110.4 90.6452101826207 40.670329711
"554" 110.6 90.5325380933575 40.5532099885
"555" 110.8 90.3440828652874 40.6956889671538
"556" 111 90.3700469826207 40.615384656
"557" 111.2 90.2650616386207 40.6858270342051
"558" 111.4 90.2790983038838 40.6544245635
"559" 111.6 90.1609229506207 40.692307733
"560" 111.8 90.1939425346207 40.714285755
"561" 112 90.064838935918 40.8396198804595
"562" 112.2 90.0618641986207 40.835164876
"563" 112.4 90.0942363397972 40.8270847208529
"564" 112.6 90.1752647901359 40.795204836
"565" 112.8 90.1752647901359 40.795204836
"566" 113 90.1752647901359 40.795204836
"567" 113.2 90.0205897186207 40.8534798943333
"568" 113.4 90.1622178362678 40.7139625487941
"569" 113.6 90.148999211954 40.725274766
"570" 113.8 90.1622178362678 40.7139625487941
"571" 114 90.064838935918 40.8396198804595
"572" 114.2 90.2188690833266 40.7818358520294
"573" 114.4 90.1275976297318 40.8534798943333
"574" 114.6 90.1389098946207 40.813186854
"575" 114.8 90.1061960475096 40.82142861225
"576" 115 90.1962085845031 40.7478992004118
"577" 115.2 90.1962085845031 40.7478992004118
"578" 115.4 90.1962085845031 40.7478992004118
"579" 115.6 90.2489751746207 40.780219821
"580" 115.8 90.2188690833266 40.7818358520294
"581" 116 90.2188690833266 40.7818358520294
"582" 116.2 90.2528598315619 40.7931480692353
"583" 116.4 90.2528598315619 40.7931480692353
"584" 116.6 90.1752647901359 40.795204836
"585" 116.8 90.0966216554628 40.8366107985
"586" 117 90.1939425346207 40.714285755
"587" 117.2 90.1622178362678 40.7139625487941
"588" 117.4 90.1168968386207 40.7980398388378
"589" 117.6 90.1168968386207 40.7980398388378
"590" 117.8 90.0966216554628 40.8366107985
"591" 118 90.1622178362678 40.7139625487941
"592" 118.2 90.1622178362678 40.7139625487941
"593" 118.4 90.1622178362678 40.7139625487941
"594" 118.6 90.1282270880325 40.6913381143823
"595" 118.8 90.1609229506207 40.692307733
"596" 119 90.1609229506207 40.692307733
"597" 119.2 90.1609229506207 40.692307733
"598" 119.4 90.1939425346207 40.714285755
"599" 119.6 90.1622178362678 40.7139625487941
"600" 119.8 90.1622178362678 40.7139625487941
"601" 120 90.1939425346207 40.714285755
"602" 120.2 90.1168968386207 40.725274766
"603" 120.4 90.1282270880325 40.6913381143823
"604" 120.6 90.1282270880325 40.6913381143823
"605" 120.8 90.1282270880325 40.6913381143823
"606" 121 90.1609229506207 40.692307733
"607" 121.2 90.1609229506207 40.692307733
"608" 121.4 90.2075388339148 40.6800258971765
"609" 121.6 90.1939425346207 40.714285755
"610" 121.8 90.1939425346207 40.714285755
"611" 122 90.2269621186207 40.747252788
"612" 122.2 90.2269621186207 40.747252788
"613" 122.4 90.2269621186207 40.747252788
"614" 122.6 90.2269621186207 40.747252788
"615" 122.8 90.1377199997018 40.7980398388378
"616" 123 90.1939425346207 40.714285755
"617" 123.2 90.1939425346207 40.714285755
"618" 123.4 90.1939425346207 40.714285755
"619" 123.6 90.2075388339148 40.6800258971765
"620" 123.8 90.2075388339148 40.6800258971765
"621" 124 90.1939425346207 40.714285755
"622" 124.2 90.1377199997018 40.7980398388378
"623" 124.4 90.1377199997018 40.7980398388378
"624" 124.6 90.0966216554628 40.8366107985
"625" 124.8 90.0966216554628 40.8366107985
"626" 125 90.1061960475096 40.8000610908611
"627" 125.2 90.1622178362678 40.7139625487941
"628" 125.4 90.1377199997018 40.7980398388378
"629" 125.6 90.1061960475096 40.8000610908611
"630" 125.8 90.1377199997018 40.7980398388378
"631" 126 90.1622178362678 40.7139625487941
"632" 126.2 90.1168968386207 40.725274766
"633" 126.4 90.1275976297318 40.6932234839167
"634" 126.6 90.1275976297318 40.6932234839167
"635" 126.8 90.1499164226207 40.6593407
"636" 127 90.1499164226207 40.6593407
"637" 127.2 90.1609229506207 40.692307733
"638" 127.4 90.1939425346207 40.714285755
"639" 127.6 90.0966216554628 40.8366107985
"640" 127.8 90.1377199997018 40.8188298596487
"641" 128 90.2489751746207 40.780219821
"642" 128.2 90.2489751746207 40.780219821
"643" 128.4 90.2528598315619 40.7931480692353
"644" 128.6 90.4360861506207 40.736263777
"645" 128.8 90.5750063824045 40.9643600053243
"646" 129 90.7311800905126 41.5152955568108
"647" 129.2 91.0643506678099 42.0142560562703
"648" 129.4 91.2309359564586 42.0350460770811
"649" 129.6 91.4912254699721 42.1493911915405
"650" 129.8 91.6247911746207 42.329670372
"651" 130 91.7031317562678 42.5239173017353
"652" 130.2 91.6344635780146 42.508491551
"653" 130.4 91.6227899877116 42.438561481
"654" 130.6 91.5177276749843 42.438561481
"655" 130.8 91.4838366063626 42.5118752640645
"656" 131 91.4838366063626 42.5118752640645
"657" 131.2 91.4838366063626 42.5118752640645
"658" 131.4 91.4908784172873 42.4560439985
"659" 131.6 91.5583969573304 42.4870613682581
"660" 131.8 91.5781083144827 42.3565745023793
"661" 132 91.5781083144827 42.3565745023793
"662" 132.2 91.5855804186207 42.504120921625
"663" 132.4 91.5583969573304 42.4870613682581
"664" 132.6 91.4908784172873 42.4560439985
"665" 132.8 91.4651965186207 42.5201465626666
"666" 133 91.4651965186207 42.5201465626666
"667" 133.2 91.4651965186207 42.5201465626666
"668" 133.4 91.5013116886207 42.4440247677187
"669" 133.6 91.4651965186207 42.5201465626666
"670" 133.8 91.4651965186207 42.5201465626666
"671" 134 91.4651965186207 42.5201465626666
"672" 134.2 91.4651965186207 42.5201465626666
"673" 134.4 91.4651965186207 42.5201465626666
"674" 134.6 91.5013116886207 42.4199863061562
"675" 134.8 91.4651965186207 42.5201465626666
"676" 135 91.4651965186207 42.3534798958333
"677" 135.2 91.4486867266207 42.461538504
"678" 135.4 91.3929661786207 42.407967075375
"679" 135.6 91.3496279746207 42.3534798958333
"680" 135.8 91.4838366063626 42.3257710455161
"681" 136 91.4838366063626 42.4126196808387
"682" 136.2 91.4908784172873 42.3534798958333
"683" 136.4 91.5644220361965 42.438561481
"684" 136.6 91.555083163954 42.2765568188333
"685" 136.8 91.5781083144827 42.3565745023793
"686" 137 91.5515408331034 42.0117469158276
"687" 137.2 91.5294012652873 42.032967075
"688" 137.4 91.5752617986207 41.92032971225
"689" 137.6 91.6826642089433 41.990783452129
"690" 137.8 91.6216955886207 41.8550824594375
"691" 138 91.6578107586207 41.7228709208437
"692" 138.2 91.8761068972873 41.6996337413333
"693" 138.4 91.9410669939148 41.7886231833529
"694" 138.6 91.9184064950913 41.8225598349706
"695" 138.8 91.9531525932873 41.956043998
"696" 139 91.9708088986207 42.0594093827187
"697" 139.2 91.9311987121691 42.0776320874516
"698" 139.4 91.9029561549843 41.9723610143333
"699" 139.6 91.9029561549843 41.9723610143333
"700" 139.8 91.9029561549843 41.9723610143333
"701" 140 91.9070762456795 41.9469942242353
"702" 140.2 91.9439804866207 41.989011031
"703" 140.4 91.8263482186207 41.8911401517813
"704" 140.6 91.8263482186207 41.9632555364688
"705" 140.8 91.7945047353949 41.9535626084194
"706" 141 91.8277644997972 42.0374919618823
"707" 141.2 91.8164342503854 42.0940530479118
"708" 141.4 91.8212410228631 42.0656011076667
"709" 141.6 91.7902330486207 42.0473901519375
"710" 141.8 91.7945047353949 41.9535626084194
"711" 142 91.7945047353949 41.9535626084194
"712" 142.2 91.7945047353949 41.9535626084194
"713" 142.4 91.8051040009736 42.0827408307059
"714" 142.6 91.8051040009736 42.0827408307059
"715" 142.8 91.8008956226207 42.109890152
"716" 143 91.7711132527384 42.0940530479118
"717" 143.2 91.7045051198328 42.0656011076667
"718" 143.4 91.6811579392268 42.123876166
"719" 143.6 91.6578107586207 42.119505536625
"720" 143.8 91.5735420286207 42.0473901519375
"721" 144 91.5877692168025 42.018981061
"722" 144.2 91.5917715906207 42.076923119
"723" 144.4 91.5079996830651 42.1568986990555
"724" 144.6 91.4495791478099 42.0558360978919
"725" 144.8 91.2832830697318 42.1141636562778
"726" 145 91.1184908866207 42.274725317
"727" 145.2 91.1955365826207 42.219780262
"728" 145.4 91.1819402833266 42.1506141339412
"729" 145.6 91.1819402833266 42.1506141339412
"730" 145.8 91.1366192856795 42.2184874371765
"731" 146 91.2123903286207 42.119505536625
"732" 146.2 91.1684664732153 42.2221562643784
"733" 146.4 91.1013696208429 42.1568986990555
"734" 146.6 91.0901056301996 42.142278816
"735" 146.8 91.1625169986207 42.043956086
"736" 147 91.1625169986207 42.043956086
"737" 147.2 91.1625169986207 42.043956086
"738" 147.4 91.0955854094315 42.1182061603243
"739" 147.6 91.1334719941762 42.1355311776667
"740" 147.8 91.208377531954 42.1355311776667
"741" 148 91.1845300546207 42.131868174
"742" 148.2 91.0906688297318 42.263736306
"743" 148.4 91.1515104706207 42.252747295
"744" 148.6 91.159279784503 42.2184874371765
"745" 148.8 91.2123903286207 42.119505536625
"746" 149 91.1366192856795 42.1393019167353
"747" 149.2 91.0084256066207 42.153846196
"748" 149.4 90.9729601275096 42.1568986990555
"749" 149.6 91.0858048337722 42.0422910843333
"750" 149.8 91.0585664563985 42.0393773314167
"751" 150 91.0573075397972 42.0601163962941
"752" 150.2 90.9729601275096 42.1782662204444
"753" 150.4 90.9729601275096 42.1782662204444
"754" 150.6 90.8646932997972 42.2071752199706
"755" 150.8 90.8990273889237 42.2054612476667
"756" 151 90.9340481598328 42.228771271
"757" 151.2 90.9340481598328 42.228771271
"758" 151.4 90.8646932997972 42.2071752199706
"759" 151.6 90.8873537986207 42.1704962126667
"760" 151.8 90.8990273889237 42.088911131
"761" 152 90.9743408747497 42.0900390353548
"762" 152.2 90.9234689686207 42.0473901519375
"763" 152.4 90.8543342146207 42.142857185
"764" 152.6 90.8338498430651 42.1782662204444
"765" 152.8 90.8338498430651 42.1782662204444
"766" 153 90.8646932997972 42.2071752199706
"767" 153.2 90.9475457486207 42.1916209213125
"768" 153.4 90.9340481598328 42.228771271
"769" 153.6 91.0364745005562 42.1644807227742
"770" 153.8 90.9533929666207 42.329670372
"771" 154 91.0364745005562 42.1644807227742
"772" 154.2 90.9340481598328 42.228771271
"773" 154.4 90.8646932997972 42.2071752199706
"774" 154.6 90.8646932997972 42.2071752199706
"775" 154.8 90.8873537986207 42.1704962126667
"776" 155 90.8646932997972 42.2071752199706
"777" 155.2 90.9475457486207 42.0834478442812
"778" 155.4 90.9234689686207 42.0954670750625
"779" 155.6 90.8646932997972 42.2071752199706
"780" 155.8 90.8646932997972 42.2071752199706
"781" 156 90.8990273889237 42.2054612476667
"782" 156.2 90.8990273889237 42.2054612476667
"783" 156.4 90.8433276866207 42.19780224
"784" 156.6 90.8873537986207 42.1704962126667
"785" 156.8 90.8873537986207 42.1704962126667
"786" 157 90.9475457486207 42.0834478442812
"787" 157.2 90.8990273889237 42.088911131
"788" 157.4 90.8990273889237 42.088911131
"789" 157.6 90.8873537986207 42.1704962126667
"790" 157.8 90.9475457486207 42.1916209213125
"791" 158 90.9340481598328 42.228771271
"792" 158.2 91.0364745005562 42.1644807227742
"793" 158.4 90.992416111348 42.298701341
"794" 158.6 90.9893260433266 42.3202973920294
"795" 158.8 90.9893260433266 42.3202973920294
"796" 159 90.9893260433266 42.3202973920294
"797" 159.2 90.966665544503 42.2863607404118
"798" 159.4 90.9340481598328 42.228771271
"799" 159.6 90.8990273889237 42.2054612476667
"800" 159.8 90.8646932997972 42.2071752199706
"801" 160 90.8646932997972 42.2071752199706
"802" 160.2 90.8990273889237 42.2054612476667
"803" 160.4 90.9475457486207 42.1916209213125
"804" 160.6 90.9340481598328 42.228771271
"805" 160.8 90.9690689307419 42.263736306
"806" 161 90.9893260433266 42.3202973920294
"807" 161.2 90.9893260433266 42.3202973920294
"808" 161.4 91.1040448186207 42.2517170752187
"809" 161.6 91.1281215986207 42.2997939983437
"810" 161.8 91.3076030495298 42.158841201
"811" 162 91.3405637750913 42.1393019167353
"812" 162.2 91.5013116886207 42.119505536625
"813" 162.4 91.5697585346207 42.384615427
"814" 162.6 91.6265760169991 42.4924265349189
"815" 162.8 91.5508028475096 42.5094628019722
"816" 163 91.6578107586207 42.9474969904444
"817" 163.2 91.786220251954 42.9746920176667
"818" 163.4 91.8745017786207 42.8767170758438
"819" 163.6 92.0100196546207 42.923076966
"820" 163.8 92.0430392386207 42.9337114927742
"821" 164 92.1673064902336 42.8220489616452
"822" 164.2 92.3348789961965 42.9746920176667
"823" 164.4 92.4539496172873 42.9688645118333
"824" 164.6 92.6329203486207 42.9608516913125
"825" 164.8 92.7236095532873 43.109890153
"826" 165 92.7784754277116 43.067932111
"827" 165.2 92.7072262731034 42.9268662801379
"828" 165.4 92.8134961986207 42.9709323364839
"829" 165.6 92.8857265386207 42.93681322975
"830" 165.8 92.903382843954 42.9816850246667
"831" 166 92.8931986427586 43.0064418770345
"832" 166.2 92.9626169005562 43.1198157113226
"833" 166.4 92.912909999911 43.0701879197097
"834" 166.6 92.8814776950913 43.0103426415882
"835" 166.8 92.9218417086207 43.1050824606875
"836" 167 92.8814776950913 43.0103426415882
"837" 167.2 92.7762160231368 42.9088975969677
"838" 167.4 92.9041381939148 42.9537815555588
"839" 167.6 92.8496113686207 42.8767170758438
"840" 167.8 92.8777009452873 42.8278388706667
"841" 168 92.9041381939148 42.9537815555588
"842" 168.2 92.9041381939148 42.9537815555588
"843" 168.4 92.8718641501359 42.9513819943333
"844" 168.6 92.930232101651 42.9397269826667
"845" 168.8 92.9041381939148 42.9537815555588
"846" 169 92.9041381939148 42.9537815555588
"847" 169.2 92.8736881486207 42.984890152875
"848" 169.4 92.8718641501359 42.9746920176667
"849" 169.6 92.7894194186207 42.9488324605312
"850" 169.8 92.847486946856 43.0442792932059
"851" 170 92.7901490180146 43.032967076
"852" 170.2 92.8485169695298 43.067932111
"853" 170.4 92.8245027266207 43.109890153
"854" 170.6 92.7908356997972 43.0669037276176
"855" 170.8 92.6850867052874 43.0795871226667
"856" 171 92.6569971286207 43.0690247683437
"857" 171.2 92.6395220463626 43.0825948676129
"858" 171.4 92.6617395246813 43.1961372393333
"859" 171.6 92.6267187537722 43.207792251
"860" 171.8 92.633722907954 43.1227106658333
"861" 172 92.6690355186207 43.0930632299062
"862" 172.2 92.6643754966852 43.0453740239032
"863" 172.4 92.7016556721691 43.0081531801935
"864" 172.6 92.7434546568025 43.102897146
"865" 172.8 92.7434546568025 43.102897146
"866" 173 92.6643754966852 43.0453740239032
"867" 173.2 92.6383923440753 43.0912421343333
"868" 173.4 92.6088435686207 43.081043999125
"869" 173.6 92.6088435686207 43.081043999125
"870" 173.8 92.6088435686207 43.081043999125
"871" 174 92.6395220463626 43.0825948676129
"872" 174.2 92.6395220463626 43.0825948676129
"873" 174.4 92.6395220463626 43.0825948676129
"874" 174.6 92.6395220463626 43.0825948676129
"875" 174.8 92.5309953132873 43.0586081016666
"876" 175 92.5415702127383 43.1234648136471
"877" 175.2 92.5383329986207 43.175824219
"878" 175.4 92.5383329986207 43.175824219
"879" 175.6 92.5415702127383 43.1234648136471
"880" 175.8 92.6449587386207 43.032967076
"881" 176 92.6734131149843 43.0446220876667
"882" 176.2 92.7455147021501 43.0555915104118
"883" 176.4 92.7016556721691 43.0081531801935
"884" 176.6 92.6979276546207 42.9688645118333
"885" 176.8 92.7533042486207 42.9728709220937
"886" 177 92.7886427482981 42.9833392843871
"887" 177.2 92.8134961986207 42.9461184406774
"888" 177.4 92.8533474206896 42.9401288796207
"889" 177.6 92.8756298244271 42.9088975969677
"890" 177.8 92.9596173462069 42.9401288796207
"891" 178 92.9923522786207 42.923076966
"892" 178.2 92.9861848275862 42.8870784816896
"893" 178.4 93.0886593986207 42.8956044385
"894" 178.6 93.0317923372873 42.802197845
"895" 178.8 93.0317923372873 42.802197845
"896" 179 93.0317923372873 42.802197845
"897" 179.2 93.0317923372873 42.802197845
"898" 179.4 93.0127523089655 42.6881394894483
"899" 179.6 93.0924547531034 42.6085638925517
"900" 179.8 92.8931986427586 42.4494126987586
"901" 180 92.9547466412873 42.2765568188333
"902" 180.2 93.2843310075096 42.0643061063704
"903" 180.4 93.2468782386207 42.0073260493333
"904" 180.6 93.2603612354207 41.9714286134
"905" 180.8 93.2431741186207 41.9530854181154
"906" 181 93.1024175586207 41.831043997875
"907" 181.2 93.0749012386207 41.5769231185
"908" 181.4 92.9059510338207 41.5560439976
"909" 181.6 92.9276379704725 41.3805454219259
"910" 181.8 92.9984058690207 41.3252747666
"911" 182 92.9740080652873 41.3021978435
"912" 182.2 92.9829967298207 41.3560439974
"913" 182.4 92.7967471342728 41.2436694153478
"914" 182.6 92.5520911586207 41.45329674475
"915" 182.8 92.4425354401022 41.3947904361852
"916" 183 92.1571810104725 41.2238502650741
"917" 183.2 92.0287715171392 41.3378103791481
"918" 183.4 91.8091505186207 41.219780261
"919" 183.6 91.7022601986207 41.2726120446538
"920" 183.8 91.5890199586207 41.384615426
"921" 184 91.5202291586207 41.4670330085
"922" 184.2 91.1096009986207 41.6424345302308
"923" 184.4 90.9006375393103 41.8260705230689
"924" 184.6 90.8625003482981 42.0155973479355
"925" 184.8 90.7790082886207 42.0594093827187
"926" 185 90.7822914858934 42.1471861893333
"927" 185.2 90.6216789848276 42.316786703931
"928" 185.4 90.4755578372413 42.4892004972069
"929" 185.6 90.601539119911 42.4622474724516
"930" 185.8 90.6748139475862 42.3963623008276
"931" 186 90.5021253186207 42.3919414343333
"932" 186.2 90.5021253186207 42.3919414343333
"933" 186.4 90.5021253186207 42.263736306
"934" 186.6 90.5021253186207 42.263736306
"935" 186.8 90.6465859986207 42.311813229125
"936" 187 90.5449284830651 42.4204314628518
"937" 187.2 90.6465859986207 42.5762363063125
"938" 187.4 90.8307025515619 42.7275372114412
"939" 187.6 90.8983603266207 42.901098944
"940" 187.8 91.0006562927384 43.032967076
"941" 188 91.015763291954 43.1184371615555
"942" 188.2 91.1227712030651 43.1825397257222
"943" 188.4 91.0558912586207 43.2973901531875
"944" 188.6 90.9100142974442 43.4854557642353
"945" 188.8 90.8500736231368 43.5540588879355
"946" 189 90.8151234586207 43.561813230375
"947" 189.2 90.7355971246813 43.592407636
"948" 189.4 90.7355971246813 43.592407636
"949" 189.6 90.7355971246813 43.592407636
"950" 189.8 90.8659522163985 43.5457875893333
"951" 190 90.8323211586207 43.527472571
"952" 190.2 90.8873537986207 43.3942724376667
"953" 190.4 90.8080420527384 43.3270847233529
"954" 190.6 90.5623172686207 43.2853709224062
"955" 190.8 90.6607488103854 43.2252747685
"956" 191 90.7002428226207 43.230769274
"957" 191.2 90.6607488103854 43.2592114201176
"958" 191.4 90.5502788786207 43.2853709224062
"959" 191.6 90.6538819925601 43.242757286
"960" 191.8 90.5021253186207 43.2613324608437
"961" 192 90.5154090593103 43.1523304713448
"962" 192.2 90.5269787689433 43.2314782424516
"963" 192.4 90.4904517283177 43.242757286
"964" 192.6 90.5262020986207 43.2493132300625
"965" 192.8 90.5394054941046 43.2686990861613
"966" 193 90.4772718682981 43.2438851903548
"967" 193.2 90.4419333686207 43.2372939992812
"968" 193.4 90.5518322192659 43.1074087634194
"969" 193.6 90.6772291731662 43.0446220876667
"970" 193.8 90.5278072172873 43.0457875888333
"971" 194 90.6772291731662 43.0446220876667
"972" 194.2 90.4437573671056 43.0912421343333
"973" 194.4 90.3937798086207 43.1171016914687
"974" 194.6 90.514966267954 43.0842491273333
"975" 194.8 90.4539717586207 43.1892170761562
"976" 195 90.5262020986207 43.2493132300625
"977" 195.2 90.5262020986207 43.2493132300625
"978" 195.4 90.5262020986207 43.2493132300625
"979" 195.6 90.5262020986207 43.2493132300625
"980" 195.8 90.5262020986207 43.2493132300625
"981" 196 90.5262020986207 43.2493132300625
"982" 196.2 90.5262020986207 43.2493132300625
"983" 196.4 90.5137989089237 43.277722321
"984" 196.6 90.5623172686207 43.273351691625
"985" 196.8 90.5021253186207 43.3497091577647
"986" 197 90.5863940486207 43.417582461
"987" 197.2 90.6947395586207 43.3836458093824
"988" 197.4 90.7112493506207 43.450549494
"989" 197.6 90.6720790597972 43.5533290674706
"990" 197.8 90.6263925702336 43.6657214190645
"991" 198 90.6342036546207 43.857142901
"992" 198.2 90.6342036546207 43.857142901
"993" 198.4 90.8173122568025 43.837162881
"994" 198.6 91.0858048337722 43.907092951
"995" 198.8 91.2375615077116 44.0352980793333
"996" 199 91.4878570174442 44.2659987514412
"997" 199.2 91.5253884686207 44.3791209235
"998" 199.4 91.5558385139148 44.6279897020294
"999" 199.6 91.6578107586207 44.450549495
"1000" 199.8 91.6811579392268 44.3849484293333
"1001" 200 91.757224559911 44.3481035537419
"1002" 200.2 91.757224559911 44.3481035537419
"1003" 200.4 91.8814918115239 44.4721730327742
"1004" 200.6 91.8836343503448 44.3194392258276
"1005" 200.8 92.0196920580146 44.151848196
"1006" 201 92.1548797650723 44.0131159603548
"1007" 201.2 92.6270953212013 44.0503368040645
"1008" 201.4 92.672245755954 43.9047619486666
"1009" 201.6 92.8880565495884 43.9883020645484
"1010" 201.8 93.145589715862 44.0011368382414
"1011" 202 93.1473608812873 43.8534798973333
"1012" 202.2 93.1987246786207 43.8518256376129
"1013" 202.4 93.1473608812873 43.8534798973333
"1014" 202.6 93.288611323954 44.0457875898333
"1015" 202.8 93.211565627954 44.109890154
"1016" 203 93.134519931954 44.1739927181667
"1017" 203.2 93.1602018306207 44.186813231
"1018" 203.4 93.1264943386207 44.09065938475
"1019" 203.6 93.1365910528142 44.1992201789032
"1020" 203.8 93.085422184503 44.2207498826176
"1021" 204 92.9886000531662 44.2450882893333
"1022" 204.2 92.9501901753949 44.2612549184193
"1023" 204.4 92.9501901753949 44.2612549184193
"1024" 204.6 92.9501901753949 44.2612549184193
"1025" 204.8 92.9607894409736 44.3904331407059
"1026" 205 92.9218417086207 44.3911401542812
"1027" 205.2 92.9068849210449 44.4082584526667
"1028" 205.4 92.9068849210449 44.4082584526667
"1029" 205.6 92.9068849210449 44.4082584526667
"1030" 205.8 92.8814776950913 44.4130575751176
"1031" 206 92.9068849210449 44.4082584526667
"1032" 206.2 92.8795353666207 44.450549495
"1033" 206.4 92.8134961986207 44.4356820095294
"1034" 206.6 92.7886427482981 44.7575328345484
"1035" 206.8 92.7568449515619 44.8768584805588
"1036" 207 92.7228542033266 44.7184874396765
"1037" 207.2 92.7317810664995 44.7695638143333
"1038" 207.4 92.8248264480325 44.7976729601176
"1039" 207.6 92.8465157826207 44.813186858
"1040" 207.8 92.9820336586207 44.9199863086562
"1041" 208 92.980428539954 44.7509157956667
"1042" 208.2 93.1264943386207 44.8478709239687
"1043" 208.4 93.1862979534594 44.7575328345484
"1044" 208.6 93.3528160706206 44.7124542571666
"1045" 208.8 93.3793005286207 44.5954670775625
"1046" 209 93.4672172555904 44.5248085693333
"1047" 209.2 93.7300743062069 44.4785904196207
"1048" 209.4 93.955897897931 44.3459644247931
"1049" 209.6 94.1104320812873 44.1996337438333
"1050" 209.8 94.3840430786207 44.0832629350384
"1051" 210 94.4868324086207 43.7180632305312
"1052" 210.2 94.5138150068965 43.417582461
"1053" 210.4 94.4232009186207 43.32142861475
"1054" 210.6 94.5256227763985 43.0757021187778
"1055" 210.8 94.4473963034482 42.9136036806552
"1056" 211 94.2443448386207 42.6758242185
"1057" 211.2 94.0728969986207 42.3672866019615
"1058" 211.4 93.8407721452873 42.1739927161666
"1059" 211.6 93.7266303734355 41.822140863963
"1060" 211.8 93.3913389186207 41.7417582835
"1061" 212 93.2272601215836 41.6512006928518
"1062" 212.2 92.9829967298207 41.5560439976
"1063" 212.4 92.8666311613793 41.6403941303103
"1064" 212.6 92.8666311613793 41.6403941303103
"1065" 212.8 92.8666311613793 41.6403941303103
"1066" 213 92.6708189838059 41.5657306072963
"1067" 213.2 92.3245523586207 41.6128487313846
"1068" 213.4 92.0287715171392 41.7081807498889
"1069" 213.6 91.7816341986207 41.97527476725
"1070" 213.8 91.5382570924138 42.1178477116896
"1071" 214 91.246900379954 42.1996337418333
"1072" 214.2 91.2588241186207 42.373626416
"1073" 214.4 90.9466197186207 42.6631445904231
"1074" 214.6 90.9223745695298 42.858141901
"1075" 214.8 90.8632770186207 42.9608516913125
"1076" 215 90.6433757612873 43.1483516915
"1077" 215.2 90.8252201728142 43.2190712945484
"1078" 215.4 90.8640066180146 43.4991675426667
"1079" 215.6 90.7472707149843 43.8488178926667
"1080" 215.8 90.6225092186207 44.1026786155312
"1081" 216 90.5502788786207 44.4031593850625
"1082" 216.2 90.6040975633266 44.6279897020294
"1083" 216.4 90.5351449026207 44.879120924
"1084" 216.6 90.5877316475096 44.956044001
"1085" 216.8 90.6947395586207 44.9680632317812
"1086" 217 90.6947395586207 44.9680632317812
"1087" 217.2 90.7332624066207 44.9945055395
"1088" 217.4 90.8151234586207 45.0401786164688
"1089" 217.6 90.9093668546207 45.16483521
"1090" 217.8 91.0799680386207 45.2509157961666
"1091" 218 91.0974784240752 45.550449596
"1092" 218.2 91.1324991949843 45.8767899226667
"1093" 218.4 91.3327742286207 45.9055632327187
"1094" 218.6 91.4531581286207 45.9536401558438
"1095" 218.8 91.3929661786207 46.157967079125
"1096" 219 91.7541178786207 46.350274771625
"1097" 219.2 91.8889478466207 46.4432234896666
"1098" 219.4 91.8889478466207 46.4432234896666
"1099" 219.6 91.8690650863626 46.5565402805161
"1100" 219.8 91.757224559911 46.5565402805161
"1101" 220 91.6811579392268 46.634365681
"1102" 220.2 91.6312432772413 46.4281925435862
"1103" 220.4 91.6312432772413 46.4281925435862
"1104" 220.6 91.6064469612873 46.4432234896666
"1105" 220.8 91.4892732986207 46.4223901563125
"1106" 221 91.4411197386207 46.4344093870937
"1107" 221.2 91.5013116886207 46.5305632333437
"1108" 221.4 91.4827069040753 46.5178155643333
"1109" 221.6 91.5013116886207 46.5305632333437
"1110" 221.8 91.5086900566852 46.3952499577742
"1111" 222 91.4411197386207 46.4344093870937
"1112" 222.2 91.4050045686207 46.4223901563125
"1113" 222.4 91.4050045686207 46.4223901563125
"1114" 222.6 91.3745545233266 46.392695586147
"1115" 222.8 91.2612520292089 46.4718811065882
"1116" 223 91.2364671086207 46.4344093870937
"1117" 223.2 91.0197760886207 46.6267170795937
"1118" 223.4 91.0558912586207 46.6507555411563
"1119" 223.6 91.0741312434692 46.669330716
"1120" 223.8 91.0741312434692 46.669330716
"1121" 224 90.9100142974442 46.879120926
"1122" 224.2 90.8756802083177 46.8208458676667
"1123" 224.4 90.630534811954 47.053946101
"1124" 224.6 90.6672232386207 47.010989058
"1125" 224.8 90.6772291731662 46.949050996
"1126" 225 90.534227691954 46.9645910115555
"1127" 225.2 90.534227691954 46.9859585329444
"1128" 225.4 90.5351449026207 47.087912135
"1129" 225.6 90.5137989089237 47.2054612526667
"1130" 225.8 90.5766856695884 47.1024459882581
"1131" 226 90.4178565886207 47.1435440031875
"1132" 226.2 90.2324653826207 47.1611722083333
"1133" 226.4 90.0807816686207 47.215659387875
"1134" 226.6 90.0807816686207 47.215659387875
"1135" 226.8 90.1168968386207 47.2396978494375
"1136" 227 90.0602455915619 47.3316096142353
"1137" 227.2 90.1519176095298 47.2404262876667
"1138" 227.4 90.2372807386207 47.3478709264687
"1139" 227.6 90.4087365961965 47.3220113693333
"1140" 227.8 90.4360861506207 47.494505542
"1141" 228 90.5247858174442 47.4221073518823
"1142" 228.2 90.5623172686207 47.4560440035
"1143" 228.4 90.5623172686207 47.4560440035
"1144" 228.6 90.7005763537722 47.3802864276667
"1145" 228.8 90.8986840480325 47.5126050895294
"1146" 229 91.2123903286207 47.5762363113125
"1147" 229.2 91.3367870252874 47.7765568243333
"1148" 229.4 91.5445082645031 47.8067227368823
"1149" 229.6 91.6457723686207 47.6603709267812
"1150" 229.8 91.8504249986207 47.7565247730312
"1151" 230 92.1130807804389 47.788211836
"1152" 230.2 92.148101551348 47.7649018126667
"1153" 230.4 92.1200849346206 47.5329670805
"1154" 230.6 92.0858424030651 47.3634514108148
"1155" 230.8 92.3087140524138 47.3433119078965
"1156" 231 92.3087140524138 47.3433119078965
"1157" 231.2 92.325540123954 47.2765568238333
"1158" 231.4 92.4667905666207 47.2380952853333
"1159" 231.6 92.5281417689911 47.0073260543333
"1160" 231.8 92.8134961986207 47.0714286185
"1161" 232 92.9330498648276 46.9852217218621
"1162" 232.2 92.9729010868965 46.9852217218621
"1163" 232.4 93.124164327653 47.1148529361613
"1164" 232.6 93.1088380332873 47.1996337468333
"1165" 232.8 92.9994685682758 47.1841607141034
"1166" 233 93.0496039766852 47.3009571547097
"1167" 233.2 93.0002736434692 47.3220113693333
"1168" 233.4 92.9874703508788 47.3133641026129
"1169" 233.6 93.0061104386207 47.2997940033437
"1170" 233.8 92.9547466412873 47.186813234
"1171" 234 92.9596173462069 47.1178477166896
"1172" 234.2 92.9330498648276 46.9852217218621
"1173" 234.4 92.9468445186207 46.7755706300384
"1174" 234.6 92.9729010868965 46.6271315358276
"1175" 234.8 92.6949643586207 46.5240913398461
"1176" 235 92.3485652744827 46.2955665487586
"1177" 235.2 92.0550776286207 46.1219093867812
"1178" 235.4 92.287017275954 46.109890156
"1179" 235.6 92.595200059954 45.9816850276667
"1180" 235.8 92.6395220463626 45.9485998332581
"1181" 236 92.5709449334355 46.0244200704444
"1182" 236.2 92.6540913103448 45.9507389622069
"1183" 236.4 92.6565512623244 45.8392348850741
"1184" 236.6 92.6565512623244 45.8392348850741
"1185" 236.8 92.6759145986207 45.8076923535
"1186" 237 92.6759145986207 45.8076923535
"1187" 237.2 92.5478213848276 45.7385373704827
"1188" 237.4 92.4282677186207 45.5970696426666
"1189" 237.6 92.4017002372413 45.5793861766896
"1190" 237.8 92.4282677186207 45.3850380842692
"1191" 238 92.2998582252873 45.24450553975
"1192" 238.2 92.2652864386207 45.2075232911923
"1193" 238.4 92.2652864386207 45.2075232911923
"1194" 238.6 92.3997322756577 45.2409442861852
"1195" 238.8 92.4282677186207 45.3727106680833
"1196" 239 92.6540913103448 45.4069723834138
"1197" 239.2 92.6208819586207 45.5329670785
"1198" 239.4 92.6208819586207 45.5329670785
"1199" 239.6 92.6280158193614 45.4546195000741
"1200" 239.8 92.6280158193614 45.4546195000741
"1201" 240 92.6208819586207 45.5329670785
"1202" 240.2 92.6422835408429 45.5543345998889
"1203" 240.4 92.8134961986207 45.5329670785
"1204" 240.6 93.0209269186207 45.6217244750384
"1205" 240.8 93.0061104386207 45.725274771
"1206" 241 93.0061104386207 45.725274771
"1207" 241.2 93.0703151852873 45.5329670785
"1208" 241.4 93.0703151852873 45.4304029758333
"1209" 241.6 92.9729010868965 45.340659386
"1210" 241.8 92.9235614786207 45.285714331
"1211" 242 93.057474235954 45.1483516935
"1212" 242.2 93.0393197903448 45.1815081922069
"1213" 242.4 93.0611430786207 45.0384615835
"1214" 242.6 93.0198685986207 44.96978026475
"1215" 242.8 93.1559215141762 44.8705739154444
"1216" 243 93.2295429570207 45.0021978472
"1217" 243.2 93.2295429570207 45.0021978472
"1218" 243.4 93.3775807586207 45.05219784725
"1219" 243.6 93.3913389186207 45.1483516935
"1220" 243.8 93.558271259954 45.186813232
"1221" 244 93.3913389186207 45.340659386
"1222" 244.2 93.5839531586207 45.340659386
"1223" 244.4 93.6370881213793 45.4467601818621
"1224" 244.6 93.6096350572873 45.5457875913333
"1225" 244.8 93.8057513743783 45.6669997126667
"1226" 245 93.7886057886207 45.6171016939687
"1227" 245.2 93.8126825686207 45.5449863092812
"1228" 245.4 93.8866326786207 45.505494551
"1229" 245.6 93.9948635372873 45.4304029758333
"1230" 245.8 93.9824653793103 45.4069723834138
"1231" 246 93.9948635372873 45.340659386
"1232" 246.2 93.955897897931 45.3273967865172
"1233" 246.4 93.9279071586207 45.395604441
"1234" 246.6 93.9306587906207 45.417582463
"1235" 246.8 94.0534503686207 45.5089286169375
"1236" 247 94.1067632386207 45.57417586975
"1237" 247.2 94.1067632386207 45.57417586975
"1238" 247.4 94.0432640386207 45.6069315756154
"1239" 247.6 93.9691816386207 45.5329670785
"1240" 247.8 93.9691816386207 45.5329670785
"1241" 248 93.9691816386207 45.5543345998889
"1242" 248.2 93.9178178412873 45.5201465656667
"1243" 248.4 93.9178178412873 45.5201465656667
"1244" 248.6 93.866454043954 45.4816850271666
"1245" 248.8 93.9824653793103 45.4865479803103
"1246" 249 94.0223166013793 45.5263357787586
"1247" 249.2 94.0333863852873 45.5073260528333
"1248" 249.4 94.0333863852873 45.5073260528333
"1249" 249.6 94.0223166013793 45.5263357787586
"1250" 249.8 94.0333863852873 45.5073260528333
"1251" 250 94.0077044866207 45.4304029758333
"1252" 250.2 94.0333863852873 45.3919414373333
"1253" 250.4 94.0517305986207 45.340659386
"1254" 250.6 94.1067632386207 45.1483516935
"1255" 250.8 94.1617958786207 44.9688645138333
"1256" 251 94.1617958786207 44.9688645138333
"1257" 251.2 94.4685518904725 44.899063943963
"1258" 251.4 94.2062453186207 44.8820795038846
"1259" 251.6 94.2062453186207 44.8820795038846
"1260" 251.8 94.3692265986207 44.7785292079231
"1261" 252 94.193898251954 44.7797619495417
"1262" 252.2 94.2803277186207 44.7045647108077
"1263" 252.4 94.2082889710345 44.5979538149655
"1264" 252.6 94.4208288220689 44.5449034170345
"1265" 252.8 94.4644753986207 44.516483561
"1266" 253 94.5057498786207 44.5439560885
"1267" 253.2 94.4284925186207 44.6453931131154
"1268" 253.4 94.482819611954 44.6568987015555
"1269" 253.6 94.4400164475096 44.6996337443333
"1270" 253.8 94.5138150068965 44.7836302077241
"1271" 254 94.6158151586207 44.8736264185
"1272" 254.2 94.5470243586207 44.956044001
"1273" 254.4 94.5109091886207 45.1363324627187
"1274" 254.6 94.4868324086207 45.1723901550625
"1275" 254.8 94.4868324086207 45.1723901550625
"1276" 255 94.5283842708788 45.1669621153548
"1277" 255.2 94.6553698686207 45.1723901550625
"1278" 255.4 94.6312930886207 45.2324863089687
"1279" 255.6 94.4872475255172 45.1947707916896
"1280" 255.8 94.4165437444271 45.1049273758387
"1281" 256 94.3984362306207 45.27472532
"1282" 256.2 94.2340262186207 45.2324863089687
"1283" 256.4 94.2750983727384 45.3745960376176
"1284" 256.6 94.2143270349843 45.4572095026667
"1285" 256.8 94.1058756153949 45.4151010734194
"1286" 257 94.0352208066207 45.60439565
"1287" 257.2 93.8969512986207 45.6171016939687
"1288" 257.4 93.7765673986207 45.7931480742353
"1289" 257.6 93.5972368993103 45.9772641611724
"1290" 257.8 93.5612926597972 46.0872657215882
"1291" 258 93.5090476208429 46.1739927201667
"1292" 258.2 93.5110720948369 46.2242352704595
"1293" 258.4 93.5046414127384 46.2682611968823
"1294" 258.6 93.5046414127384 46.2682611968823
"1295" 258.8 93.5046414127384 46.2682611968823
"1296" 259 93.396544708891 46.3177903641081
"1297" 259.2 93.3638225986207 46.219780266
"1298" 259.4 93.2403710007829 46.3281853745135
"1299" 259.6 93.1753774980146 46.389610436
"1300" 259.8 92.9858352554628 46.454019711
"1301" 260 92.9098033186207 46.4824863102187
"1302" 260.2 92.8021659492089 46.6415643646765
"1303" 260.4 92.8952113307419 46.599400646
"1304" 260.6 92.8355092546207 46.70329675
"1305" 260.8 92.8905418946207 46.725274772
"1306" 261 92.9607894409736 46.6189399302647
"1307" 261.2 93.0422256086207 46.734890156625
"1308" 261.4 93.2220718592268 46.949050996
"1309" 261.6 93.3229919302336 47.0776320924516
"1310" 261.8 93.3070701886207 47.0353709261562
"1311" 262 93.4479901656795 47.1732385733529
"1312" 262.2 93.5478379886207 47.2036401570937
"1313" 262.4 93.6709402347497 47.4374335816452
"1314" 262.6 93.6709402347497 47.4374335816452
"1315" 262.8 93.7380445506206 47.5970696446666
"1316" 263 93.8200609366852 47.4622474774516
"1317" 263.2 93.8991400968025 47.4968365443333
"1318" 263.4 93.8849129086207 47.4560440035
"1319" 263.6 93.827931195954 47.3791209265
"1320" 263.8 93.8672093939148 47.4786684379118
"1321" 264 93.8481098306207 47.58241763
"1322" 264.2 93.6682218886207 47.6122940036562
"1323" 264.4 93.635316955954 47.7380952858333
"1324" 264.6 93.6585135095884 47.7103864355161
"1325" 264.8 93.5959915486207 47.74450554225
"1326" 265 93.5573856772413 47.5820386985862
"1327" 265.2 93.5218195328142 47.7103864355161
"1328" 265.4 93.5237612086207 47.7685440038125
"1329" 265.6 93.5466729831368 47.7103864355161
"1330" 265.8 93.683366959911 47.7103864355161
"1331" 266 93.8757929161965 47.753246801
"1332" 266.2 93.9691816386207 47.600274772875
"1333" 266.4 94.0371631350913 47.6822883476176
"1334" 266.6 94.2481401931034 47.7809776908276
"1335" 266.8 94.3764231746207 47.824175872
"1336" 267 94.3434035906207 47.835164883
"1337" 267.2 94.2260006252874 47.7765568243333
"1338" 267.4 94.1858726586207 47.8406593885
"1339" 267.6 94.0561687147497 47.8220489666452
"1340" 267.8 94.0719092332873 47.7637363115
"1341" 268 94.1793062640753 47.788211836
"1342" 268.2 94.2637681233266 47.7727860852647
"1343" 268.4 94.3182949486207 47.6363324652188
"1344" 268.6 94.4903731115619 47.648351696
"1345" 268.8 94.6812706471056 47.543456591
"1346" 269 94.9442912286207 47.6243132344375
"1347" 269.2 94.9804063986207 47.600274772875
"1348" 269.4 95.0228948339148 47.7275372164412
"1349" 269.6 95.1248670786207 47.9088976019677
"1350" 269.8 95.1248670786207 47.9088976019677
"1351" 270 95.1745739792659 47.760014227129
"1352" 270.2 95.3982550321691 47.8468628624516
"1353" 270.4 95.3656348786207 47.600274772875
"1354" 270.6 95.4017500486207 47.5762363113125
"1355" 270.8 95.5943642886207 47.3839286188125
"1356" 271 95.638505051954 47.2380952853333
"1357" 271.2 95.9750264827586 47.0647973187586
"1358" 271.4 96.5324326786207 46.7755706300384
"1359" 271.6 96.4399574068965 46.5342933394483
"1360" 271.8 96.4517651763985 46.1526251987778
"1361" 272 96.5006830786207 45.76648356225
"1362" 272.2 96.4456504386207 45.29945059475
"1363" 272.4 96.5027997186207 45.2075232911923
"1364" 272.6 96.5027997186207 45.2075232911923
"1365" 272.8 96.4731667586207 45.0891800958077
"1366" 273 96.2064701186207 44.956044001
"1367" 273.2 96.1093398608429 44.7851038298889
"1368" 273.4 96.0340062914207 44.6637363084
"1369" 273.6 96.0329056386207 44.406593451
"1370" 273.8 96.0329056386207 44.406593451
"1371" 274 96.0380012534355 44.4574685019259
"1372" 274.2 96.2002965852873 44.5554029749583
"1373" 274.4 96.247054389925 44.6215958401304
"1374" 274.6 96.4665248882758 44.6112164144483
"1375" 274.8 96.5196598510345 44.7305798097931
"1376" 275 96.6229778341762 44.6568987015555
"1377" 275.2 96.6657809986207 44.5316408175517
"1378" 275.4 96.678621947954 44.5586081031667
"1379" 275.6 96.7085841630651 44.7281237728518
"1380" 275.8 96.822725934917 44.7566138013704
"1381" 276 96.85126137788 44.8420838869259
"1382" 276.2 97.1102753986207 44.9412511015769
"1383" 276.4 97.4495216993103 45.0223569984138
"1384" 276.6 97.5218442875096 45.0842491293333
"1385" 276.8 97.7096259121691 45.1669621153548
"1386" 277 97.9675875862069 45.3539219854827
"1387" 277.2 97.9865643586207 45.38186817725
"1388" 277.4 98.065444475954 45.4560440015
"1389" 277.6 97.9848967028631 45.3989344443333
"1390" 277.8 97.9848967028631 45.3989344443333
"1391" 278 98.0575742166852 45.4771358129355
"1392" 278.2 98.1103877986207 45.4728709245937
"1393" 278.4 98.0575742166852 45.4151010734194
"1394" 278.6 98.0575742166852 45.340659386
"1395" 278.8 98.0575742166852 45.340659386
"1396" 279 98.0575742166852 45.340659386
"1397" 279.2 98.0575742166852 45.4151010734194
"1398" 279.4 98.0526035266207 45.3150183603333
"1399" 279.6 97.9315317186207 45.29945059475
"1400" 279.8 98.1353563112133 45.2266992719259
"1401" 280 98.3104102786207 45.2814877883077
"1402" 280.2 98.3104102786207 45.2814877883077
"1403" 280.4 98.3104102786207 45.2814877883077
"1404" 280.6 98.335104411954 45.397639443037
"1405" 280.8 98.2199786593103 45.5130731792758
"1406" 281 98.2708996652873 45.5970696426666
"1407" 281.2 98.2452177666207 45.6611722068333
"1408" 281.4 98.1535599558621 45.7517999699655
"1409" 281.6 98.1553311212873 45.8919414378333
"1410" 281.8 98.1465029686207 46.0497940020937
"1411" 282 98.1103877986207 45.9816850276667
"1412" 282.2 98.1406557506207 46.021978068
"1413" 282.4 98.1600005574086 46.1565102026667
"1414" 282.6 98.1946565286207 46.1940247714687
"1415" 282.8 98.2066949186207 46.1940247714687
"1416" 283 98.0381574586207 46.109890156
"1417" 283.2 98.0327207663626 46.3580291140645
"1418" 283.4 97.9965702931662 46.5061605526667
"1419" 283.6 97.8335048286207 46.5546016949062
"1420" 283.8 97.8836000644271 46.6433889158387
"1421" 284 97.7981192580146 46.7159507626667
"1422" 284.2 97.6893881026207 46.604395651
"1423" 284.4 97.6563685186207 46.604395651
"1424" 284.6 97.5539466608429 46.6654457121111
"1425" 284.8 97.5242901826207 46.582417629
"1426" 285 97.446115611954 46.7016061329231
"1427" 285.2 97.5218442875096 46.7402320369722
"1428" 285.4 97.4142249026207 46.824175871
"1429" 285.6 97.3151661506207 46.769230816
"1430" 285.8 97.1655368645667 46.827145873973
"1431" 286 97.1580173897318 46.8043346011389
"1432" 286.2 97.238684891954 46.948154456641
"1433" 286.4 97.2971276741762 46.9218559687778
"1434" 286.6 97.2271139266207 47.065934113
"1435" 286.8 97.2271139266207 47.065934113
"1436" 287 97.1238905424045 47.1286011757297
"1437" 287.2 97.0938126430651 47.0821123791944
"1438" 287.4 96.9490372339148 47.0827408357059
"1439" 287.6 96.8583952386207 47.0035553152647
"1440" 287.8 96.8525584434692 47.0422910893333
"1441" 288 96.8323662872694 47.2013662485676
"1442" 288.2 96.8476944475096 47.263736311
"1443" 288.4 96.8859115586207 47.285714333
"1444" 288.6 96.8797968208429 47.3385226358611
"1445" 288.8 97.0069833666207 47.285714333
"1446" 289 97.0082063141762 47.3385226358611
"1447" 289.2 96.9079246146207 47.450549498
"1448" 289.4 96.8797968208429 47.4987790462778
"1449" 289.6 96.8470649892089 47.3994829174706
"1450" 289.8 96.7450927445031 47.3316096142353
"1451" 290 96.7450927445031 47.3316096142353
"1452" 290.2 96.7318201666207 47.307692355
"1453" 290.4 96.7318201666207 47.307692355
"1454" 290.6 96.6871825808429 47.4346764821111
"1455" 290.8 96.505269131954 47.5094628069722
"1456" 291 96.4731667586207 47.3919414393333
"1457" 291.2 96.2484501452874 47.3812576786389
"1458" 291.4 96.1452019715937 47.4196614670811
"1459" 291.6 96.0451351141762 47.5842491318333
"1460" 291.8 96.0772374875096 47.6163004139167
"1461" 292 95.9613632066207 47.714285762
"1462" 292.2 95.8525208741762 47.7872405850278
"1463" 292.4 95.8328545553775 47.7211167688378
"1464" 292.6 95.7742522306207 47.69230774
"1465" 292.8 95.6621594323049 47.729323356
"1466" 293 95.6862000066207 47.681318729
"1467" 293.2 95.6142113640261 47.6899317376216
"1468" 293.4 95.544086306856 47.7501616508529
"1469" 293.6 95.3854628150913 47.7162249992353
"1470" 293.8 95.3923868563985 47.5308303283611
"1471" 294 95.2649501622571 47.6017316493333
"1472" 294.2 95.158857826856 47.6596639132059
"1473" 294.4 95.2104734075096 47.5949328925278
"1474" 294.6 95.1365406689237 47.6017316493333
"1475" 294.8 95.1135368292089 47.5917906099706
"1476" 295 95.1248670786207 47.6257272615882
"1477" 295.2 95.1815183256795 47.6936005648235
"1478" 295.4 95.2182558010449 47.6949717426667
"1479" 295.6 95.1462686608429 47.8406593885
"1480" 295.8 95.3009715266207 47.780219828
"1481" 296 95.3583388846813 47.8464868943333
"1482" 296.2 95.351472066856 47.8745960401176
"1483" 296.4 95.4880825026207 47.758241806
"1484" 296.6 95.3734015818465 48.0205601330968
"1485" 296.8 95.4440563906207 48.373626422
"1486" 297 95.5651281986207 48.483516532
"1487" 297.2 95.4987653092089 48.6438268101176
"1488" 297.4 95.4886939763985 48.7167277654444
"1489" 297.6 95.5100955586207 48.802197851
"1490" 297.8 95.5100955586207 49.0171299779118
"1491" 298 95.7552409549843 49.2334332826667
"1492" 298.2 95.8613332903854 49.2886231908529
"1493" 298.4 95.8839937892089 49.3451842768823
"1494" 298.6 95.9194008186207 49.4512363131875
"1495" 298.8 95.8252824968025 49.501498551
"1496" 299 95.7462033366852 49.4721730377742
"1497" 299.2 95.6800492997972 49.5148675349706
"1498" 299.4 95.6735258228631 49.4781885276667
"1499" 299.6 95.5850010963985 49.47527477475
"1500" 299.8 95.4761048103854 49.5148675349706
"1501" 300 95.3851565921342 49.5090585585676
"1502" 300.2 95.4351900208429 49.4218559712778
"1503" 300.4 95.2972061354628 49.470214046
"1504" 300.6 95.2972061354628 49.470214046
"1505" 300.8 95.2914523672694 49.5090585585676
"1506" 301 95.2870685438838 49.551185706
"1507" 301.2 95.322687108891 49.5298485793784
"1508" 301.4 95.2870685438838 49.551185706
"1509" 301.6 95.204178824503 49.6393019242353
"1510" 301.8 95.0499615408429 49.66758246725
"1511" 302 95.0499615408429 49.66758246725
"1512" 302.2 95.1138605506207 49.681318731
"1513" 302.4 95.1688931906207 49.582417632
"1514" 302.6 95.0539039375681 49.6625217385
"1515" 302.8 95.0234911628312 49.6422788235
"1516" 303 95.0519860148369 49.6337986834324
"1517" 303.2 95.0359681986207 49.7489434140769
"1518" 303.4 94.9108512563985 49.9239927239167
"1519" 303.6 94.7946712386207 49.813186863
"1520" 303.8 94.6943176009736 49.854234051147
"1521" 304 94.5730533099721 49.904068953973
"1522" 304.2 94.5305145666207 49.835164885
"1523" 304.4 94.2260006252874 49.9774115273889
"1524" 304.6 94.1232730306207 50.252747303
"1525" 304.8 93.908356089147 50.4317525085
"1526" 305 93.7652371492089 50.8723335996765
"1527" 305.2 93.712362651954 51.3663004176667
"1528" 305.4 93.5940907501996 51.6665703235
"1529" 305.6 93.5943647391613 52.0246510766757
"1530" 305.8 93.3800086692089 52.4899806601176
"1531" 306 93.3800086692089 52.4899806601176
"1532" 306.2 93.3748291266207 52.450549503
"1533" 306.4 93.2100549280325 52.5917906149706
"1534" 306.6 93.1238191408429 52.4987790512778
"1535" 306.8 92.9847088563985 52.6163004189167
"1536" 307 92.8952113307419 52.753246806
"1537" 307.2 92.9696699067288 52.4820315345135
"1538" 307.4 92.9633072741762 52.5201465726667
"1539" 307.6 92.930232101651 52.6949717476667
"1540" 307.8 93.1238191408429 52.9581807611389
"1541" 308 93.1880238875096 53.0115995646111
"1542" 308.2 93.315460581651 53.137862191
"1543" 308.4 93.4298617666207 53.494505548
"1544" 308.6 93.5527184169991 53.5215325750541
"1545" 308.8 93.6447787080944 53.5694043335
"1546" 309 93.617943906856 53.5420168602647
"1547" 309.2 93.6189739295298 53.592407646
"1548" 309.4 93.6059662146207 53.714285768
"1549" 309.6 93.4933111633266 53.6098901635
"1550" 309.8 93.3573481703854 53.7682612043823
"1551" 310 93.3102381859891 53.822440771
"1552" 310.2 93.2924289034856 53.7086427623514
"1553" 310.4 92.930232101651 53.9187479726667
"1554" 310.6 92.7171890786207 53.9304029843333
"1555" 310.8 92.376209815918 53.9581230120811
"1556" 311 92.267755851954 53.9731380271111
"1557" 311.2 91.9597465942964 54.1764182305946
"1558" 311.4 91.7827497251072 54.2179982722162
"1559" 311.6 91.6994570807829 54.4258984803243
"1560" 311.8 91.8095674325601 54.2800533343333
"1561" 312 91.8932281630651 54.1761294803055
"1562" 312.2 92.0543694880324 54.1076277205588
"1563" 312.4 92.5296436344102 54.065355751
"1564" 312.6 92.8343193597018 53.854172908027
"1565" 312.8 93.1258436148369 54.0308880849189
"1566" 313 93.1080826833266 54.0058177657059
"1567" 313.2 93.3308030146207 54.010989065
"1568" 313.4 93.2687662204389 53.8604729143333
"1569" 313.6 93.8200609366852 53.913860387129
"1570" 313.8 94.2305866786207 53.692307746
"1571" 314 94.6794466486207 53.5377747788125
"1572" 314.2 95.1248670786207 53.3868132402
"1573" 314.4 95.7834835121691 52.9461184506774
"1574" 314.6 96.3054059689433 52.3009571597097
"1575" 314.8 96.8408848531662 51.949051001
"1576" 315 97.7864456677116 51.2614053126667
"1577" 315.2 99.0641389547497 50.1669621203548
"1578" 315.4 100.733340537444 49.0736910639412
"1579" 315.6 102.456246588621 48.4055632352188
"1580" 315.8 103.539701688621 48.1531593888125
"1581" 316 104.177736358621 48.3901099385
"1582" 316.2 104.237513191724 48.4043198665172
"1583" 316.4 104.237513191724 48.4043198665172
"1584" 316.6 104.41020182069 48.5502084608276
"1585" 316.8 104.357509649287 48.57142862
"1586" 317 104.357923873459 48.5912797366452
"1587" 317.2 104.358677008318 48.7555778043333
"1588" 317.4 104.485919142621 49.109890159
"1589" 317.6 104.707425518621 49.3550824669375
"1590" 317.8 104.860641391348 49.5947386443333
"1591" 318 104.843631302621 50.10989016
"1592" 318.2 105.03379964751 50.43681323725
"1593" 318.4 105.208789055091 50.6121526039412
"1594" 318.6 105.472901075862 50.8048503728965
"1595" 318.8 105.526036038621 50.6355311861666
"1596" 319 105.812205766621 50.76923082
"1597" 319.2 106.070669406897 50.9242137682414
"1598" 319.4 106.103878758621 50.9175824685
"1599" 319.6 105.964399481379 50.5263357837586
"1600" 319.8 105.864570157409 50.0143190643333
"1601" 320 106.103878758621 49.626373676
"1602" 320.2 106.026833062621 49.2124542616667
"1603" 320.4 106.227702198621 48.51373631225
"1604" 320.6 106.125280340843 47.4774115248889
"1605" 320.8 106.085238670879 46.1347040518065
"1606" 321 106.184652472169 45.1297412716452
"1607" 321.2 106.602019034483 43.6297840527241
"1608" 321.4 107.228497385717 42.4622474724516
"1609" 321.6 108.164267447106 40.970030011
"1610" 321.8 109.005519083782 39.2612549134194
"1611" 322 109.903632402257 37.228771266
"1612" 322.2 110.462667671213 36.6369556735926
"1613" 322.4 110.726620518621 36.494505531
"1614" 322.6 110.919234758621 36.494505531
"1615" 322.8 110.931661483782 36.1719248855161
"1616" 323 110.850443958621 36.20604399225
"1617" 323.2 110.245084918621 35.90384618975
"1618" 323.4 110.133961318621 34.8968723933077
"1619" 323.6 110.063171469732 34.0586080926667
"1620" 323.8 109.545253179954 33.6996337333333
"1621" 324 109.450551178621 33.0930632199062
"1622" 324.2 109.862963119911 32.7724211600323
"1623" 324.4 109.994686406621 32.5329670655
"1624" 324.6 109.900243295395 32.6607586289032
"1625" 324.8 109.708516678621 32.96428574725
"1626" 325 109.185706598621 33.2893773226667
"1627" 325.2 108.695916102621 33.472527506
"1628" 325.4 107.897598868621 33.8142170667812
"1629" 325.6 107.057072305287 34.117779690359
"1630" 325.8 106.970642838621 34.888736298625
"1631" 326 105.873681252279 35.5939426783171
"1632" 326.2 104.471243771954 36.109890146
"1633" 326.4 103.811769302621 36.638736300375
"1634" 326.6 103.637476904962 37.1324042183171
"1635" 326.8 103.366964790249 37.8719652819302
"1636" 327 102.579038166621 38.638736302375
"1637" 327.2 101.85292727583 39.1331459629767
"1638" 327.4 101.438855823987 40.256231613561
"1639" 327.6 100.453861051954 41.5586081001667
"1640" 327.8 99.0711100444744 42.7609220475854
"1641" 328 98.2442781849622 43.5582954067317
"1642" 328.2 97.9200132590858 43.9810887227442
"1643" 328.4 97.1047622897835 44.3030923008837
"1644" 328.6 96.7744351852874 44.5911524818974
"1645" 328.8 96.1114278200841 45.1905655772195
"1646" 329 95.2188252444744 45.9973197994146
"1647" 329.2 93.7541703939695 47.0311781712326
"1648" 329.4 92.02424760545 47.9297775874634
"1649" 329.6 90.9643994946207 48.85989015875
"1650" 329.8 90.3611880698402 49.4776199905122
"1651" 330 89.8493770608429 49.4004884498889
"1652" 330.2 89.741546011954 49.2854325654872
"1653" 330.4 89.3760728386207 49.3446041631795
"1654" 330.6 89.356317531954 49.4530854256154
"1655" 330.8 89.5101619826207 49.78296708275
"1656" 331 89.5249603937427 49.9185205538049
"1657" 331.2 89.4609672645667 49.9248589747838
"1658" 331.4 89.2735588148369 49.8416988915405
"1659" 331.6 88.9507998180802 49.7481437978919
"1660" 331.8 88.9315784386207 49.8574246765128
"1661" 332 88.9236281322792 50.0310909103902
"1662" 332.2 88.8649042786207 50.331044006375
"1663" 332.4 88.8130465986207 50.409692921641
"1664" 332.6 88.6550041452874 50.2124542626667
"1665" 332.8 88.3156934051072 50.4342144846486
"1666" 333 88.3935062701996 50.441873966
"1667" 333.2 88.2966922706207 50.888736314625
"1668" 333.4 88.0270323346207 51.01373631475
"1669" 333.6 87.6597638310532 51.1410751922162
"1670" 333.8 86.9129233830109 51.9354061092927
"1671" 334 85.3459902786207 53.2104818790769
"1672" 334.2 83.7606269186207 54.4803355085
"1673" 334.4 82.0177029420353 56.2036987964878
"1674" 334.6 79.7345195117914 57.9860627757561
"1675" 334.8 77.7039791497318 59.0799756390555
"1676" 335 74.9802363195963 60.0967569617317
"1677" 335.2 72.4774874912523 61.656448876
"1678" 335.4 69.8740574252873 63.2435898068333
"1679" 335.6 68.0574975628312 64.611914466
"1680" 335.8 65.2461703371573 65.4532297625854
"1681" 336 62.3914528066207 66.417582484
"1682" 336.2 59.7150816602423 67.980992048973
"1683" 336.4 57.6228745506207 68.494505563
"1684" 336.6 55.4671567997018 68.7918028605946
"1685" 336.8 53.5201912386207 69.7434934185
"1686" 337 53.0639996175681 70.725274796
"1687" 337.2 53.0248974786207 70.791208862
"1688" 337.4 53.1242619675096 70.7359585566944
"1689" 337.6 53.0516701142964 70.7148797855946
"1690" 337.8 52.8630367727384 70.4424693658529
"1691" 338 52.7964286398328 70.1541792243333
"1692" 338.2 52.7902846449365 70.178716091
"1693" 338.4 52.7717473346207 70.274725345
"1694" 338.6 52.9248381331662 70.3523144226667
"1695" 338.8 53.599502984503 70.4198449314412
"1696" 339 53.9054197186207 70.7624956397097
"1697" 339.2 54.2281787153775 70.7148797855946
"1698" 339.4 55.0418437346207 71.64835172
"1699" 339.6 55.6857999910532 72.4612415337027
"1700" 339.8 55.7834085586207 73.2012363369375
"1701" 340 55.8202318692089 73.5759535318823
"1702" 340.2 55.9249508410449 74.0003330743333
"1703" 340.4 55.7834085586207 73.9704671069375
"1704" 340.6 55.8202318692089 74.0963155233529
"1705" 340.8 55.7857015852874 73.5641026376667
"1706" 341 54.5092913899721 70.4134244838378
"1707" 341.2 54.3359691962678 70.1144150668823
"1708" 341.4 54.9472876531661 71.25849157975
"1709" 341.6 54.6937942823416 71.539228285186
"1710" 341.8 54.3947640040261 71.9207009926216
"1711" 342 54.3658147313036 72.1324042533171
"1712" 342.2 54.2799474075096 72.6804030030833
"1713" 342.4 54.2136025026207 73.142857216
"1714" 342.6 54.4351088786207 73.9945055685
"1715" 342.8 54.3437831613793 74.5449034470345
"1716" 343 54.6879150686207 75.7853709549063
"1717" 343.2 55.1814890586207 76.5546017249062
"1718" 343.4 55.3556916433266 77.7501616808529
"1719" 343.6 55.2011882422571 78.4991675776667
"1720" 343.8 55.4711870889433 79.571428651
"1721" 344 56.0925233470078 80.9485998682581
"1722" 344.2 56.5910125506207 82.274725357
"1723" 344.4 57.1798617986207 83.6098901935
"1724" 344.6 58.3169071508788 85.0056718326129
"1725" 344.8 58.8893131786207 85.4728709645938
"1726" 345 58.8885365082981 85.9485998732581
"1727" 345.2 59.6371525574086 86.634365721
"1728" 345.4 60.873523106856 87.9650938177647
"1729" 345.6 61.4173750786207 89.4130576201176
"1730" 345.8 61.1547192968025 90.060939151
"1731" 346 60.6348797286207 90.1844094308437
"1732" 346.2 59.5768390075096 91.7722833640556
"1733" 346.4 58.8793992103854 93.3610214249706
"1734" 346.6 58.1209199426207 95.208791304
"1735" 346.8 57.7215893486207 96.927197899125
"1736" 347 57.2365130456795 97.5239173567353
"1737" 347.2 57.0642932546207 97.780219878
"1738" 347.4 57.0474395086207 97.8166209769375
"1739" 347.6 57.01381504 97.8340281387586
"1740" 347.8 56.9744066092873 97.7765568743333
"1741" 348 56.5121324332873 97.5842491818333
"1742" 348.2 56.0015158597972 97.4899807051176
"1743" 348.4 55.3096396618465 97.536689214871
"1744" 348.6 54.9681189737931 97.5687761491034
"1745" 348.8 54.7891791727384 97.7727861352647
"1746" 349 54.622741715862 97.7279273428965
"1747" 349.2 54.5267559766852 97.6731656418064
"1748" 349.4 54.1461875186207 97.8406594385
"1749" 349.6 52.6293503786207 98.4296017467812
"1750" 349.8 50.6670928086207 99.5113325170937
"1751" 350 48.6299297008429 101.077838928917
"1752" 350.2 46.4175411386207 101.97527482725
"1753" 350.4 43.6676810228631 102.939727042667
"1754" 350.6 41.7947993786207 103.754120982875
"1755" 350.8 40.4464996986207 103.153159443812
"1756" 351 39.6079398466207 102.758241861
"1757" 351.2 39.6402923683177 102.951382054333
"1758" 351.4 39.4394261075862 103.576733714793
"1759" 351.6 39.2667374786207 104.024091397346
"1760" 351.8 38.9632241307419 104.839493944333
"1761" 352 38.3036662786207 105.747899265412
"1762" 352.2 39.0612822892873 105.558608164167
"1763" 352.4 39.9186625986207 104.847562798564
"1764" 352.6 41.2891869986207 104.407967137375
"1765" 352.8 42.802937371954 103.328825124462
"1766" 353 43.4153518786207 102.234150567154
"1767" 353.2 44.2018266548369 100.642114742757
"1768" 353.4 44.3968533342305 98.9429108467317
"1769" 353.6 44.5141740710531 97.2949213922162
"1770" 353.8 44.6146152009736 96.4379445049706
"1771" 354 44.0545771586207 95.472527568
"1772" 354.2 43.1850614466207 94.021978116
"1773" 354.4 41.997327586856 92.2524241387941
"1774" 354.6 40.6150371586207 91.2230123730588
"1775" 354.8 39.3251054301359 89.6180487076667
"1776" 355 37.5332093186207 87.9311571661471
"1777" 355.2 35.5963661275096 86.2167278029444
"1778" 355.4 33.936008241864 84.623403708027
"1779" 355.6 31.957274011954 82.4018034072821
"1780" 355.8 28.8559378066207 80.119505574625
"1781" 356 27.071214809147 77.648351726
"1782" 356.2 25.8403919256795 74.9447318137941
"1783" 356.4 24.4540810863626 72.0155973779355
"1784" 356.6 23.485210747954 70.1355312056666
"1785" 356.8 23.177027963954 69.3534799228333
"1786" 357 22.6248671426207 69.3021978715
"1787" 357.2 21.2543876410449 68.9304029993333
"1788" 357.4 19.3070868586207 67.792582485375
"1789" 357.6 17.2966757286207 67.1315247924063
"1790" 357.8 15.1847516883504 66.1306801968108
"1791" 358 12.9842137624917 65.7873095305161
"1792" 358.2 10.8298715004389 65.1075591726667
"1793" 358.4 8.34708316283122 65.016772766
"1794" 358.6 7.49059366889099 64.5610336255946
"1795" 358.8 7.46272737979717 64.469618681147
"1796" 359 7.71199286685599 64.6279897220294
"1797" 359.2 7.50678946084292 64.8919414568333
"1798" 359.4 6.72626116803246 65.4650937952647
"1799" 359.6 5.42013519417625 67.3064713737778
"1800" 359.8 5.00280434084292 68.3534799218333
"1801" 360 5.89632039862071 69.4993132563125
"1802" 360.2 5.74085319062071 71.659340731
"1803" 360.4 6.47699568097364 73.5646413146765
"1804" 360.6 7.44453031256009 76.634365711
"1805" 360.8 6.86902231062067 79.1355312146666
"1806" 361 6.48379383062067 81.340659422
"1807" 361.2 6.73054828943153 82.8354619182973
"1808" 361.4 7.22273209680252 84.1751582593333
"1809" 361.6 8.2503415746207 85.670329756
"1810" 361.8 8.9016690550913 87.8519716457059
"1811" 362 9.44552102685599 90.3293472137941
"1812" 362.2 9.72267635862069 92.0714286635
"1813" 362.4 11.0487513186207 93.5738325111563
"1814" 362.6 11.889833499954 94.494505589
"1815" 362.8 11.7614240066207 94.494505589
"1816" 363 11.3841657710345 94.9029936530689
"1817" 363.2 11.0217853250207 94.9406594356
"1818" 363.4 11.1785565673163 95.3573818440435
"1819" 363.6 11.4339797986207 95.38186822725
"1820" 363.8 11.889833499954 95.109890205
"1821" 364 12.6003660297318 95.2231380683611
"1822" 364.2 12.8629692278099 95.3510544464054
"1823" 364.4 12.9778121161965 95.5737596693333
"1824" 364.6 13.0090672128142 95.7873095605161
"1825" 364.8 13.0245064774086 95.9234100193333
"1826" 365 13.5334750146207 96.186813283
"1827" 365.2 14.6121147586207 97.043956141
"1828" 365.4 15.9293476257175 98.5540589429355
"1829" 365.6 16.9731925392659 99.7575328895484
"1830" 365.8 17.9596174124138 101.786282784621
"1831" 366 19.1727228928142 103.181850510839
"1832" 366.2 20.6580617363985 105.137667992806
"1833" 366.4 21.4468135973304 107.511875329065
"1834" 366.6 21.7602432208429 108.702482811185
"1835" 366.8 22.8770166931662 109.513153622667
"1836" 367 23.8474606870418 109.3386351585
"1837" 367.2 25.6316768049365 109.935801151
"1838" 367.4 26.9507563680325 110.668713749971
"1839" 367.6 28.8551569380802 111.068310179378
"1840" 367.8 30.5250142786207 110.942237360872
"1841" 368 32.6108454075096 110.768009878778
"1842" 368.2 34.2683979506207 111.446428682875
"1843" 368.4 35.9356441515619 112.953781625559
"1844" 368.6 37.8391260527384 113.9945056085
"1845" 368.8 40.5846243838838 114.935801156
"1846" 369 42.6658123021501 116.517130045412
"1847" 369.2 44.4287991106207 118.439560558
"1848" 369.4 47.4085934613234 120.018414138432
"1849" 369.6 48.1036453380146 121.168165289333
"1850" 369.8 48.7106720337722 121.471195592667
"1851" 370 49.0447427209736 121.132514665412
"1852" 370.2 49.3789850786207 120.479548350028
"1853" 370.4 50.6309776386207 119.7637363835
"1854" 370.6 53.4101259586207 118.600732719333
"1855" 370.8 55.3109830915937 117.648351766
"1856" 371 57.4738519544102 116.4843841535
"1857" 371.2 59.2665160652874 115.789377405167
"1858" 371.4 61.8026035586207 115.1483517635
"1859" 371.6 64.4456989630651 115.329975695306
"1860" 371.8 66.8105737986207 115.5329671485
"1861" 372 69.5794034986207 115.424794071469
"1862" 372.2 70.8204520677116 116.051615167667
"1863" 372.4 70.8554728386207 116.336134570118
"1864" 372.6 70.887575211954 116.323565439889
"1865" 372.8 70.983882331954 116.342990459333
"1866" 373 70.88204032 116.202728422379
"1867" 373.2 71.0721638586207 116.121909456781
"1868" 373.4 71.1412875173304 115.874158215839
"1869" 373.6 71.1477151337931 115.672224443069
"1870" 373.8 71.1473125961965 115.515484631
"1871" 374 71.3735387255172 115.327396856517
"1872" 374.2 71.4333155586207 115.340659456
"1873" 374.4 71.2904082192659 115.477135882935
"1874" 374.6 70.9617427641379 115.96400163169
"1875" 374.8 71.0721638586207 116.843063303656
"1876" 375 71.3731236086207 117.55219791975
"1877" 375.2 71.5637961728142 117.871676828258
"1878" 375.4 71.8426208186207 117.996909458656
"1879" 375.6 71.6401975201022 117.919007036926
"1880" 375.8 71.6657810206896 117.940128954621
"1881" 376 71.7800211906207 117.968864586833
"1882" 376.2 71.7800211906207 117.968864586833
"1883" 376.4 71.6259297986207 117.93681330475
"1884" 376.6 71.5846553186207 118.01923088725
"1885" 376.8 71.5846553186207 118.01923088725
"1886" 377 71.5637961728142 117.933711567774
"1887" 377.2 65.3231638341762 114.966727831694
"1888" 377.4 64.8584024472694 115.496584612081
"1889" 377.6 64.4242973808429 114.913309028222
"1890" 377.8 64.5395175269928 114.419371440767
"1891" 378 63.871971931954 114.403775825872
"1892" 378.2 63.2046560497835 114.41042689693
"1893" 378.4 62.2263548866207 114.802197917
"1894" 378.6 61.6741940652873 115.186813302
"1895" 378.8 61.430216027954 115.904762020667
"1896" 379 61.5411985186207 116.15109901725
"1897" 379.2 61.5359069186207 116.213440521962
"1898" 379.4 61.4404887874207 116.3098902262
"1899" 379.6 61.4861658786207 116.219780336
"1900" 379.8 61.6248057986207 116.553677208692
"1901" 380 62.1184909122207 116.3252748416
"1902" 380.2 62.5516589363985 116.124135240259
"1903" 380.4 62.6658007082503 116.238095354333
"1904" 380.6 62.6372652652873 116.029762020792
"1905" 380.8 62.8735387330207 115.8175825334
"1906" 381 62.8889478722207 115.7714286872
"1907" 381.2 63.1509032386207 116.109890226
"1908" 381.4 63.5503994401022 116.280830397111
"1909" 381.6 63.6955366068965 116.308829218241
"1910" 381.8 63.8472777986207 116.376162415615
"1911" 382 64.4128586041379 116.388404815138
"1912" 382.2 64.6075484286207 116.734890226625
"1913" 382.4 65.6735284463626 117.635944818097
"1914" 382.6 66.6179595586207 118.522477641
"1915" 382.8 67.0901751147497 119.310882785032
"1916" 383 67.1771621908788 119.881602388581
"1917" 383.2 67.487830319911 120.030485763419
"1918" 383.4 67.8606320747497 119.683091222129
"1919" 383.6 68.2055678398328 119.408258527667
"1920" 383.8 68.3079941805562 119.261254993419
"1921" 384 68.5055791106207 119.032967152
"1922" 384.2 68.3339773331661 119.011988131
"1923" 384.4 68.5055791106207 119.032967152
"1924" 384.6 68.3328476308788 119.037929931161
"1925" 384.8 68.5441019586207 118.802197921
"1926" 385 68.7795193630651 118.289377407667
"1927" 385.2 68.9828343941763 117.819291937111
"1928" 385.4 68.9293304386207 117.35989022725
"1929" 385.6 68.7480464480325 117.048804254088
"1930" 385.8 68.9733565506207 116.450549567
"1931" 386 68.4123132680944 116.049161481
"1932" 386.2 67.4674377452874 115.626655511513
"1933" 386.4 65.8944816815475 115.077995290634
"1934" 386.6 64.8271677056477 114.987229102216
"1935" 386.8 63.8162978858934 115.527139642667
"1936" 387 62.0172308546207 116.219780336
"1937" 387.2 60.3387353346207 117.03296715
"1938" 387.4 59.392007161045 117.939727057667
"1939" 387.6 58.3063632628631 118.813852932667
"1940" 387.8 56.6950052634483 120.353922060483
"1941" 388 55.287710146856 121.3021979235
"1942" 388.2 53.6215671544102 122.506651366
"1943" 388.4 52.5279360628631 122.555111677667
"1944" 388.6 51.8391942349843 122.193806316
"1945" 388.8 51.3416577655172 122.396362380828
"1946" 389 51.3952212360401 122.30095722971
"1947" 389.2 50.9776832706207 123.084249207333
"1948" 389.4 50.3099539052873 123.430403053833
"1949" 389.6 49.8667340412013 123.417582541
"1950" 389.8 48.6989984434692 123.359307482667
"1951" 390 47.1879980986207 123.754121002875
"1952" 390.2 45.4187195683177 123.977023101
"1953" 390.4 43.8894792386207 123.417582541
"1954" 390.6 42.5304787675096 122.701770574472
"1955" 390.8 40.9940522760401 122.387805865032
"1956" 391 39.2777440066207 121.846153968
"1957" 391.2 38.3999733986207 121.770947923969
"1958" 391.4 38.1774707420689 121.587343812379
"1959" 391.6 37.9122244360401 121.134704126806
"1960" 391.8 37.0882040055172 120.433497657379
"1961" 392 36.2562482460281 119.856328976185
"1962" 392.2 35.6366998786207 119.867286679462
"1963" 392.4 35.5738575668965 120.433497657379
"1964" 392.6 36.0919234537931 121.003789435138
"1965" 392.8 36.7352360386207 120.450549571
"1966" 393 36.880806247653 120.055299659226
"1967" 393.2 36.737070459954 119.263736383
"1968" 393.4 36.2134450815837 118.374847493222
"1969" 393.6 36.3133191319541 117.776556894333
"1970" 393.8 36.3713105160401 117.251329433097
"1971" 394 35.9747850131662 116.168165284333
"1972" 394.2 35.9397642422571 115.433899549333
"1973" 394.4 35.7296396168025 115.352314467667
"1974" 394.6 35.6284685008429 115.411884527296
"1975" 394.8 35.0653393686207 115.040178686469
"1976" 395 33.8362585831368 113.901453499226
"1977" 395.2 32.5065989908788 112.983339354387
"1978" 395.4 30.5084546833266 111.901745425412
"1979" 395.6 28.467056297931 110.566123642207
"1980" 395.8 26.6986583186207 109.66758252725
"1981" 396 24.8393095663626 108.169443567935
"1982" 396.2 23.8025656386207 106.83791219475
"1983" 396.4 23.0074388744828 105.698749632034
"1984" 396.6 21.578329771954 104.619505599125
"1985" 396.8 20.1497741586207 103.501717136469
"1986" 397 18.5607066786207 101.769230871
"1987" 397.2 18.3277055818465 99.7575328895484
"1988" 397.4 17.4568789186207 98.6246831079231
"1989" 397.6 15.9895984143783 96.6809857776667
"1990" 397.8 14.740524251954 95.1739927691666
"1991" 398 14.5639611986207 94.9720696920417
"1992" 398.2 15.0127523778207 95.3868132822
"1993" 398.4 15.6658279539148 95.1936006123235
"1994" 398.6 16.3053283102486 95.1886021907674
"1995" 398.8 17.5013283586207 94.571428666
"1996" 399 19.066936411954 93.3091012485641
"1997" 399.2 20.3292556095298 92.56968041225
"1998" 399.4 22.0085015746207 92.571428664
"1999" 399.6 23.1661625452874 92.5201466126667
"2000" 399.8 24.148868592767 92.7421603714878
"2001" 400 24.3340650828312 93.073452956
"2002" 400.2 25.2215153294315 93.6982477919459
"2003" 400.4 25.9911713986207 93.6345450358718
"2004" 400.6 27.4287704040261 93.8957529896487
"2005" 400.8 29.3856269666207 94.657967127625
"2006" 401 31.2985904975681 95.705031906
"2007" 401.2 33.1127125106207 96.93681328375
"2008" 401.4 34.3715170376451 97.9391585005122
"2009" 401.6 35.1508752975681 98.599768751
"2010" 401.8 35.1306001144102 99.1159630835
"2011" 402 35.5766541438838 99.9256796835
"2012" 402.2 36.7887813099721 101.577665679243
"2013" 402.4 36.8563078466207 102.725274828
"2014" 402.6 34.3229719852874 99.8064714062778
"2015" 402.8 34.0533120492873 100.161172261333
"2016" 403 32.7786788680944 98.5896472935
"2017" 403.2 32.5445005026207 98.8406594395
"2018" 403.4 32.4846887123049 98.984384136
"2019" 403.6 32.3846827413234 99.0204931195135
"2020" 403.8 32.1565203906207 99.021978121
"2021" 404 32.1235008066207 99.000000099
"2022" 404.2 32.052458671348 98.7788878776667
"2023" 404.4 31.1059762575681 97.8406594385
"2024" 404.6 30.1005657045031 96.5171300254118
"2025" 404.8 29.8578236943783 95.340659436
"2026" 405 30.2484399852874 95.1236969111282
"2027" 405.2 31.0710015666207 94.965659435625
"2028" 405.4 31.510109975918 94.9664390614054
"2029" 405.6 31.7399656386207 95.1730065758718
"2030" 405.8 31.7893539052874 95.3110736371538
"2031" 406 32.9104675586207 95.725274821
"2032" 406.2 34.7815773186207 95.945055041
"2033" 406.4 36.519450160726 96.332562271
"2034" 406.6 38.1617399965154 96.980335551
"2035" 406.8 39.7127915080944 97.830537981
"2036" 407 40.5829347852874 98.7167278154444
"2037" 407.2 41.2241146202423 99.3323434316757
"2038" 407.4 42.3485653186207 101.109890211
"2039" 407.6 43.7133747906207 103.351648455
"2040" 407.8 44.6599361986207 106.064641347176
"2041" 408 45.442819883782 108.578872848742
"2042" 408.2 45.8926673346207 111.007326118333
"2043" 408.4 45.8156216386207 113.2252748385
"2044" 408.6 45.2975557517241 114.611216484448
"2045" 408.8 45.674371195954 114.699633814333
"2046" 409 46.1526965586207 114.7637363785
"2047" 409.2 46.2778958146207 113.78296714675
"2048" 409.4 46.1904385380802 113.427977541405
"2049" 409.6 46.0949122866207 113.12912099225
"2050" 409.8 45.7592467391085 112.88287333722
"2051" 410 45.2276413270418 112.2738578335
"2052" 410.2 44.6391130375396 111.879120991
"2053" 410.4 44.2513605380146 111.657675769333
"2054" 410.6 43.3611658946207 110.780219891
"2055" 410.8 41.8202519746207 109.934066044
"2056" 411 40.1308986634856 109.166023275189
"2057" 411.2 37.8957772997972 108.315772571147
"2058" 411.4 35.4961678107419 108.102897211
"2059" 411.6 33.7489060150913 108.315772571147
"2060" 411.8 32.0134355266207 108.02197813
"2061" 412 29.4375744434692 107.531801639333
"2062" 412.2 26.7728408299721 107.211761318973
"2063" 412.4 24.359562661651 106.447885554333
"2064" 412.6 22.5425079503448 105.247821249621
"2065" 412.8 22.2236981737931 104.584691275483
"2066" 413 22.1439957296552 104.637741673414
"2067" 413.2 21.5049529186207 104.64010999475
"2068" 413.4 21.147715177931 104.571428676
"2069" 413.6 25.5526035906207 104.8483517532
"2070" 413.8 25.0793228866207 104.582417687
"2071" 414 24.6488783997018 104.498663603162
"2072" 414.2 24.6372273452874 104.076923181
"2073" 414.4 24.3469425640261 103.292842396135
"2074" 414.6 24.3859116226207 103.175824279
"2075" 414.8 24.6488783997018 103.001782104784
"2076" 415 25.3590015852874 102.589180153308
"2077" 415.2 25.7244747586207 102.441251159077
"2078" 415.4 26.475176411954 102.273598298949
"2079" 415.6 26.6048855965154 101.9499711835
"2080" 415.8 27.3142430180802 101.546480648027
"2081" 416 28.4899707506207 100.927197903125
"2082" 416.2 30.4353745746207 99.3021979015
"2083" 416.4 32.3638595802423 97.8874369853243
"2084" 416.6 34.0965657733575 97.223250531
"2085" 416.8 36.194787291954 96.1000282730513
"2086" 417 38.2151678440261 94.8936739885676
"2087" 417.2 39.2337178946207 94.61538471
"2088" 417.4 40.5957757346207 94.0714286655
"2089" 417.6 41.2602948626207 93.55219789575
"2090" 417.8 42.4127700652874 92.9261295190556
"2091" 418 43.9011528289237 92.473526566
"2092" 418.2 45.8370232208429 91.5799756715556
"2093" 418.4 47.3779371408429 91.1953602865556
"2094" 418.6 48.6620320741762 91.3663004576667
"2095" 418.8 49.9760892226207 91.417582509
"2096" 419 50.7830415123049 91.8487565985
"2097" 419.2 51.1981195675096 92.4133090057222
"2098" 419.4 51.396495771954 92.7469710704872
"2099" 419.6 51.5003446137558 93.2720523653243
"2100" 419.8 51.6846908339148 94.1641888465882
"2101" 420 52.3147988979755 96.3332152682581
"2102" 420.2 52.5637619089655 98.1788557253103
"2103" 420.4 52.3777895393103 100.088670050828
"2104" 420.6 52.0324122813793 101.428192598586
"2105" 420.8 51.5041621932873 102.161172263333
"2106" 421 51.5512456741762 102.306471408778
"2107" 421.2 51.722458331954 102.263736366
"2108" 421.4 51.9676037283177 102.147186249333
"2109" 421.6 52.6590922833266 101.992243153059
"2110" 421.8 53.5201912386207 102.241111931588
"2111" 422 54.419057691954 102.445360297806
"2112" 422.2 55.478436011954 102.082112434194
"2113" 422.4 57.1798617986207 101.471881161588
"2114" 422.6 58.7363930894315 101.317790419108
"2115" 422.8 58.9574160706207 100.725274826
"2116" 423 59.0279173445667 100.631719732351
"2117" 423.2 59.0946739492089 100.646089305559
"2118" 423.4 59.0768202228631 100.713619814333
"2119" 423.6 58.9354030146207 100.868131969
"2120" 423.8 59.3093192297318 100.842796193639
"2121" 424 59.1001674034692 100.748584849333
"2122" 424.2 58.8728395923049 100.502602761
"2123" 424.4 58.644897381651 99.746253846
"2124" 424.6 58.6779725541762 99.1654457646111
"2125" 424.8 58.6712463426207 99.043956143
"2126" 425 58.656570971954 99.0372406362778
"2127" 425.2 58.9561931230651 99.1013432004444
"2128" 425.4 59.9129016905126 98.8437779426216
"2129" 425.6 60.8997243086207 98.7901786702188
"2130" 425.8 61.1926584652874 98.7915141403056
"2131" 426 61.2849527886207 98.6459479008438
"2132" 426.2 61.2849527886207 98.6459479008438
"2133" 426.4 61.8026035586207 98.1932235414167
"2134" 426.6 62.5128685686207 97.6723902075625
"2135" 426.8 63.901604891954 97.0960835008718
"2136" 427 65.6598271852874 96.5142294568974
"2137" 427.2 66.9727752638838 95.725274821
"2138" 427.4 68.2399742112523 94.854829476
"2139" 427.6 69.5588501498402 94.5057626246585
"2140" 427.8 69.6997873986207 94.7637363585
"2141" 428 70.154159451954 95.1631446429231
"2142" 428.2 70.5923899742305 95.2843742577073
"2143" 428.4 70.9156647886207 95.3286402052187
"2144" 428.6 70.9156647886207 95.3286402052187
"2145" 428.8 71.0976164546207 95.637362733
"2146" 429 70.696849346856 95.6574015177647
"2147" 429.2 70.7013814466207 95.835164931
"2148" 429.4 70.7153897549843 95.8418249376667
"2149" 429.6 70.7504105258934 96.0865801826667
"2150" 429.8 70.6784759694315 96.4321355285676
"2151" 430 70.7620841161965 96.7509158476667
"2152" 430.2 70.6690719612013 97.0652251945484
"2153" 430.4 70.3335503818465 97.4870614232581
"2154" 430.6 69.9336761186207 98.04670339475
"2155" 430.8 69.6003735973304 98.4423964118065
"2156" 431 69.1219446786207 99.042582516625
"2157" 431.2 69.0978678986207 99.234890209125
"2158" 431.4 69.1281580412013 99.1495924422903
"2159" 431.6 68.9541838889433 99.075150754871
"2160" 431.8 68.6190074963985 98.9517705507222
"2161" 432 68.3514877186207 98.9040078558529
"2162" 432.2 68.0986815286207 99.0065248242812
"2163" 432.4 68.0654847561965 99.081918181
"2164" 432.6 67.6051075386207 98.9584479011562
"2165" 432.8 67.0258485374442 98.9040078558529
"2166" 433 66.8105737986207 99.2108517475625
"2167" 433.2 66.5931061082981 99.6086495147097
"2168" 433.4 66.438186267954 100.340659441
"2169" 433.6 66.0244994678099 101.35937046073
"2170" 433.8 65.6611017212013 102.933711552774
"2171" 434 65.4109103212873 103.750915854667
"2172" 434.2 64.6801435683177 104.513153617667
"2173" 434.4 64.4028957986207 105.160370984281
"2174" 434.6 64.3788190186207 105.569024830844
"2175" 434.8 64.4652121703854 105.363283880412
"2176" 435 64.4652121703854 105.363283880412
"2177" 435.2 64.4716865986207 105.395604501
"2178" 435.4 64.5232796986207 105.280563292094
"2179" 435.6 64.7848033434482 105.274346448586
"2180" 435.8 65.1871109186207 105.3681319735
"2181" 436 65.3178134386207 105.280563292094
"2182" 436.2 65.8102224231368 105.204183019065
"2183" 436.4 66.4012685386207 105.376717138344
"2184" 436.6 66.7919337108788 105.68805398729
"2185" 436.8 67.7386242277116 105.923410029333
"2186" 437 68.3876028886207 105.929601754281
"2187" 437.2 68.7553562863626 105.588798404065
"2188" 437.4 70.2174381686207 104.980082522562
"2189" 437.6 70.6573553346207 104.714285819
"2190" 437.8 71.7139820226207 104.021978126
"2191" 438 72.923541520726 103.0633315085
"2192" 438.2 74.0310049034856 102.326106428432
"2193" 438.4 75.2289491115619 101.234324600265
"2194" 438.6 76.2980598252874 100.103973050231
"2195" 438.8 76.9131906866207 98.55219790075
"2196" 439 77.088272091954 96.9876022384359
"2197" 439.2 77.1232443240261 95.4965845920811
"2198" 439.4 77.4043569986207 95.4085327392353
"2199" 439.6 77.2230730080325 95.2840983499706
"2200" 439.8 76.7588390051072 94.8105139053243
"2201" 440 76.2993595165154 93.984384131
"2202" 440.2 75.7189823986207 92.2396978944375
"2203" 440.4 74.599103451954 91.2183714634359
"2204" 440.6 72.9742294786207 89.846153936
"2205" 440.8 71.2970762181329 88.117394888439
"2206" 441 69.3666168213234 86.6608257474865
"2207" 441.2 67.5662142786207 85.9323754029231
"2208" 441.4 65.4152950356939 85.4344680564878
"2209" 441.6 62.2587951796733 84.9459225835
"2210" 441.8 59.6948534466207 84.802197887
"2211" 442 57.7577045186207 84.5827408732059
"2212" 442.2 55.8957668652874 83.9410867750278
"2213" 442.4 54.5613492926748 83.7398278235676
"2214" 442.6 53.0329905139148 84.0058177957059
"2215" 442.8 51.0630582310532 83.9685180524865
"2216" 443 49.6438296586207 84.715659425375
"2217" 443.2 48.0250202739148 85.9741435895294
"2218" 443.4 46.3091956286207 87.16758250475
"2219" 443.6 44.9634495464995 88.487512576
"2220" 443.8 43.2323247727384 89.6732386158529
"2221" 444 40.7396699021501 90.5103426890882
"2222" 444.2 39.2294573031368 90.6756470243871
"2223" 444.4 36.9993927106207 92.208791301
"2224" 444.6 34.2283544638838 93.539040001
"2225" 444.8 31.9584028866207 94.109890204
"2226" 445 30.2620217586207 93.9223902038125
"2227" 445.2 29.0581827586207 93.6890757239412
"2228" 445.4 28.5051934889433 94.0875576977742
"2229" 445.6 28.0052249132873 94.3919414863333
"2230" 445.8 27.6135759586207 94.571428666
"2231" 446 29.9249468386207 92.215659432875
"2232" 446.2 29.5699863106207 89.571428661
"2233" 446.4 29.7082558186207 89.811813276625
"2234" 446.6 29.8173094692089 89.7976730051176
"2235" 446.8 29.7130711746207 89.582417672
"2236" 447 29.8121299266207 89.582417672
"2237" 447.2 29.8714428830651 89.7210013107222
"2238" 447.4 30.105816307889 89.9279014568537
"2239" 447.6 30.4982035052874 89.8186814085
"2240" 447.8 30.9237892546207 90.32967042
"2241" 448 30.920120411954 90.3012116992051
"2242" 448.2 30.9437747923049 90.502602751
"2243" 448.4 31.2209655106207 90.758241849
"2244" 448.6 31.7218967605719 91.1380327901463
"2245" 448.8 31.7851948933575 91.2819549785
"2246" 449 31.7345069354628 91.292076436
"2247" 449.2 31.7207913703854 91.5171300204118
"2248" 449.4 31.6322094204389 91.774225866
"2249" 449.6 31.4379006270078 92.1644807727742
"2250" 449.8 31.1649010086207 92.696428664125
"2251" 450 31.2044557186207 93.142857236
"2252" 450.2 31.1081485986207 93.40384624725
"2253" 450.4 31.1081485986207 93.40384624725
"2254" 450.6 31.1621229186207 93.7430262983077
"2255" 450.8 30.6954037986207 93.9945055885
"2256" 451 30.418909163782 94.5218008743871
"2257" 451.2 30.0805198786207 95.1187659446538
"2258" 451.4 29.5164718124138 95.1947708416896
"2259" 451.6 29.3248793986207 95.5033813296538
"2260" 451.8 28.8655685186207 95.6227107183333
"2261" 452 27.8161530041379 96.2027284023793
"2262" 452.2 27.2833801186207 96.92032976725
"2263" 452.4 25.8900106041379 97.701402143931
"2264" 452.6 24.525327643954 98.8406594395
"2265" 452.8 24.1099893517241 99.7040546658276
"2266" 453 24.4079246786207 100.27197812225
"2267" 453.2 24.5610589812294 100.173435360565
"2268" 453.4 24.6280552386207 100.340659441
"2269" 453.6 25.0774884652873 99.6739927736666
"2270" 453.8 25.334307451954 99.0372406362778
"2271" 454 25.4755578946207 98.82142867025
"2272" 454.2 25.3985121986207 98.5631126616757
"2273" 454.4 25.346454295918 98.5319276304594
"2274" 454.6 25.3672774569991 98.5631126616757
"2275" 454.8 25.4664936950913 98.6098902085
"2276" 455 25.5130395845666 98.4799525784324
"2277" 455.2 25.5708512554628 98.437825431
"2278" 455.4 25.6012640301996 98.3669752285
"2279" 455.6 25.7623390963985 98.3748474732222
"2280" 455.8 25.7623390963985 98.3748474732222
"2281" 456 25.7384196809736 98.3157725611471
"2282" 456.2 25.7733290980802 98.2824473807297
"2283" 456.4 25.4520161541762 98.1932235414167
"2284" 456.6 25.3568658764586 97.7938818916757
"2285" 456.8 25.526921691954 97.2210013182222
"2286" 457 25.7623390963985 96.494505591
"2287" 457.2 25.7044289327384 95.8949580790882
"2288" 457.4 25.5911264386207 95.8150184108333
"2289" 457.6 25.047274466856 95.2614739155588
"2290" 457.8 24.3528920386207 94.50274734725
"2291" 458 23.783037927653 94.0131160103548
"2292" 458.2 22.5030852360401 93.9510812708387
"2293" 458.4 20.9452709698207 93.6329671266
"2294" 458.6 19.4687452386207 93.43131877475
"2295" 458.8 17.3472369666207 93.571428665
"2296" 459 14.9835850786207 93.5549451485
"2297" 459.2 14.4057423586207 93.51373635725
"2298" 459.4 14.3597236855172 93.5236833068621
"2299" 459.6 14.3231933986207 93.54120888475
"2300" 459.8 14.6121147586207 94.340659435
"2301" 460 14.856092795954 94.9047619996666
"2302" 460.2 14.2750398386207 95.869505590375
"2303" 460.4 13.315178875954 96.5073261038333
"2304" 460.6 12.8219353515619 97.3429218814412
"2305" 460.8 13.8536961886207 97.2997940533437
"2306" 461 14.5748345831368 97.9709323914839
"2307" 461.2 15.5751859586207 99.186813286
"2308" 461.4 16.6773674430651 100.105616705722
"2309" 461.6 18.6309848472694 100.735669836405
"2310" 461.8 20.0661390280944 101.292076446
"2311" 462 21.3040837826207 102.065934168
"2312" 462.2 23.0567285438838 103.032967136
"2313" 462.4 23.6649840386207 104.096315553353
"2314" 462.6 23.9177902286207 105.184409445844
"2315" 462.8 23.9694388050723 105.092520487935
"2316" 463 24.2428267586207 105.057854015853
"2317" 463.2 24.7243623586207 105.362026967389
"2318" 463.4 25.7724104292089 106.460568949382
"2319" 463.6 26.4819672986207 107.287774832563
"2320" 463.8 27.8639744706207 108.659340768
"2321" 464 29.6133649797972 109.413057640118
"2322" 464.2 31.1457046569991 110.153549263703
"2323" 464.4 32.668465051954 110.508312311128
"2324" 464.6 34.4321200546207 110.571428682
"2325" 464.8 36.6581903426207 110.87912099
"2326" 465 38.5513131586207 111.439560551
"2327" 465.2 40.7660050764586 112.253341365595
"2328" 465.4 42.7791147962678 112.885908322324
"2329" 465.6 44.7505781939148 114.028442260118
"2330" 465.8 47.3357123975396 114.987229102216
"2331" 466 50.3527570697318 115.992368858361
"2332" 466.2 52.6286624706207 117.758241876
"2333" 466.4 55.6389478786207 118.951770570722
"2334" 466.6 58.4414850706207 119.600274844875
"2335" 466.8 60.778706809147 121.352805211
"2336" 467 61.9455108979755 122.400212812935
"2337" 467.2 63.1509032386207 121.6868133085
"2338" 467.4 64.8609418571573 120.903511243927
"2339" 467.6 65.8756900483768 120.462610680634
"2340" 467.8 66.1776984386207 120.483516604
"2341" 468 66.3771917586207 119.965659460625
"2342" 468.2 67.324211771954 118.783882902667
"2343" 468.4 69.117005851954 118.032967151
"2344" 468.6 71.4380134669134 117.179308613561
"2345" 468.8 74.918716091954 116.045787661833
"2346" 469 78.9655461017786 114.834586581
"2347" 469.2 82.3498577553775 115.101574216676
"2348" 469.4 85.3588045315937 114.457083571541
"2349" 469.6 89.0727249059891 114.2374205885
"2350" 469.8 92.7838632386207 113.979712709077
"2351" 470 96.8583952386207 113.802197916
"2352" 470.2 98.9551388226207 114.351648466
"2353" 470.4 99.1541487478099 113.978913092892
"2354" 470.6 99.2553724475096 113.310744924056
"2355" 470.8 99.5742560226207 111.9175825295
"2356" 471 101.059220091954 110.010989121
"2357" 471.2 103.110549353215 108.396792505189
"2358" 471.4 104.990474493255 106.03484331161
"2359" 471.6 107.975694065287 103.664130844718
"2360" 471.8 110.72214111769 101.369281982279
"2361" 472 112.906663507712 98.79345664225
"2362" 472.2 115.569492838621 96.7234433201667
"2363" 472.4 117.728148142621 94.802197897
"2364" 472.6 119.384630606621 92.51373635625
"2365" 472.8 121.374156529783 90.7521084475116
"2366" 473 122.682797123499 88.8584830692927
"2367" 473.2 122.948869565893 87.718281806
"2368" 473.4 122.565677177225 86.2887810727442
"2369" 473.6 122.19421466106 85.256231658561
"2370" 473.8 121.88480823583 84.5267059368139
"2371" 474 121.231504838621 83.8909552825385
"2372" 474.2 120.380822060084 82.6671134570976
"2373" 474.4 120.078041870621 81.773351730125
"2374" 474.6 119.500199150621 81.263736345
"2375" 474.8 118.34192986106 81.0160815605122
"2376" 475 117.018685691954 80.2765568568333
"2377" 475.2 115.302278797732 79.9816850616667
"2378" 475.4 113.276466171954 80.2673993476667
"2379" 475.6 111.652108452279 80.0498526664878
"2380" 475.8 109.975424982621 80.273351728625
"2381" 476 109.205981781779 80.462116911
"2382" 476.2 108.887154526621 80.542582498125
"2383" 476.4 108.775783985287 80.3505213539487
"2384" 476.6 108.296012251954 79.736263816
"2385" 476.8 108.138890076882 79.3540373464348
"2386" 477 107.796856552305 79.2779063835
"2387" 477.2 106.888429443499 79.8059502272195
"2388" 477.4 105.450869505938 80.1811847491707
"2389" 477.6 103.214665158621 80.4813723667317
"2390" 477.8 100.633634342621 80.802197883
"2391" 478 97.5683162946207 81.120879202
"2392" 478.2 94.6507397186207 81.1690617886923
"2393" 478.4 92.6052645878099 81.2450253262703
"2394" 478.6 89.9687320386207 81.4550578442051
"2395" 478.8 88.8114003230651 81.7081807898889
"2396" 479 86.8095694005719 83.1361566095366
"2397" 479.2 84.8916182252874 84.1079178074102
"2398" 479.4 82.8065145204812 84.7145413573953
"2399" 479.6 81.7167758163985 86.2594628457222
"2400" 479.8 80.185518707889 88.2205843819756
"2401" 480 78.362730290328 89.102385508561
"2402" 480.2 77.858729051954 89.2361229407436
"2403" 480.4 77.4854577312523 90.016772791
"2404" 480.6 78.9620199829685 88.3674152818695
"2405" 480.8 81.5529713986207 81.5388842742692
"2406" 481 82.1022652913036 80.8659877517317
"2407" 481.2 81.726432627889 80.509514955878
"2408" 481.4 81.7314582972254 80.3138257894884
"2409" 481.6 81.6616255852874 80.2814878233077
"2410" 481.8 81.6149938730393 80.5911066484419
"2411" 482 82.2906761396733 80.6544246035
"2412" 482.2 83.0003075501996 80.927703956
"2413" 482.4 83.1016834659891 81.4236553735
"2414" 482.6 83.4951316148369 82.4300565124865
"2415" 482.8 82.8279684933575 82.526894241
"2416" 483 82.2486051346207 83.042582500625
"2417" 483.2 82.0791566613234 83.7710128547838
"2418" 483.4 82.3664667052874 84.351648436
"2419" 483.6 82.2839177452874 85.2658731011389
"2420" 483.8 81.7505244652874 86.2972669220256
"2421" 484 81.1507039666207 86.773351735125
"2422" 484.2 80.2732954154628 87.223250521
"2423" 484.4 79.3965385666207 88.24175833
"2424" 484.6 79.1945364056795 89.0623788867353
"2425" 484.8 78.3674281986207 89.3112476652647
"2426" 485 77.1689395941763 89.8919414818333
"2427" 485.2 76.061263108891 90.6109297015405
"2428" 485.4 74.5050058070418 91.534991416
"2429" 485.6 73.4304210996733 92.891266721
"2430" 485.8 72.0528046007829 94.3115534058649
"2431" 486 71.0539238737722 95.1192142143333
"2432" 486.2 70.9758567386207 96.350274821625
"2433" 486.4 71.1636556226207 97.373626471
"2434" 486.6 70.8752281452874 97.7666949413846
"2435" 486.8 70.8554728386207 97.5891801483077
"2436" 487 70.791268091954 97.7338218315556
"2437" 487.2 71.0601254686207 97.792582515375
"2438" 487.4 71.0027660809736 97.7501617008529
"2439" 487.6 70.9371879707419 97.6716617693333
"2440" 487.8 70.8671464289237 97.6716617693333
"2441" 488 70.8444663106207 97.384615482
"2442" 488.2 70.5665514786207 97.55219789975
"2443" 488.4 70.1950811586207 97.527472625
"2444" 488.6 69.8470806409736 97.6936006148235
"2445" 488.8 69.0504022466207 98.329670428
"2446" 489 67.8616972226207 99.527472627
"2447" 489.2 66.5739334466207 100.538461639
"2448" 489.4 64.9914393097318 101.526556878083
"2449" 489.6 63.6966435852874 102.338522690861
"2450" 489.8 62.5050790221501 103.191338176882
"2451" 490 61.7500724022571 103.673992777667
"2452" 490.2 61.7218298450723 103.640907583258
"2453" 490.4 61.8837042912523 103.862926651
"2454" 490.6 62.0380209630651 103.962454316417
"2455" 490.8 61.7119615633266 104.243374377029
"2456" 491 61.8943246252874 103.921245525167
"2457" 491.2 63.0596649144102 101.2414691585
"2458" 491.4 62.953591090328 101.353792650268
"2459" 491.6 62.5582440386207 101.819949383308
"2460" 491.8 62.6719705337558 101.692010793703
"2461" 492 63.0596649144102 102.1321574185
"2462" 492.2 64.2530847230651 102.285103887389
"2463" 492.4 65.0235416830651 101.451770553222
"2464" 492.6 65.3304854280944 100.2698092385
"2465" 492.8 65.2521494931662 99.3732934726667
"2466" 493 64.8277801515619 99.4696187161471
"2467" 493.2 64.146076811954 99.2295483287778
"2468" 493.4 63.4921056066207 98.395604494
"2469" 493.6 62.6615589532153 97.5651916627568
"2470" 493.8 61.7860937666207 96.516483613
"2471" 494 60.9644713251072 95.7668548626216
"2472" 494.2 59.5949480386207 95.1335588440769
"2473" 494.4 57.4794839497318 93.9410867850278
"2474" 494.6 55.5648654786207 92.017188032282
"2475" 494.8 54.229822649147 89.9054367585
"2476" 495 53.3489785808429 88.0757021637778
"2477" 495.2 51.9431621486207 87.023351735375
"2478" 495.4 50.7923571369991 86.3593704457297
"2479" 495.6 49.4257628226207 86.329670416
"2480" 495.8 47.966480651954 86.0351038711389
"2481" 496 45.6674568386207 85.1532826999744
"2482" 496.2 43.6803552066207 84.769230854
"2483" 496.4 40.7972398180802 84.6961687808649
"2484" 496.6 38.0907768554628 84.5410642835
"2485" 496.8 34.8771603249365 84.753614891
"2486" 497 32.0865066430651 85.2979243832222
"2487" 497.2 29.0987331249365 85.0876229885
"2488" 497.4 26.8720111346207 84.850274810125
"2489" 497.6 23.7291887852874 85.43681327225
"2490" 497.8 20.7965935997018 85.6421147277568
"2491" 498 18.2610845275096 86.9325397694722
"2492" 498.2 16.0737169327384 87.2863607854118
"2493" 498.4 14.8645058317241 87.2769989504827
"2494" 498.6 17.5794152126748 86.494505581
"2495" 498.8 15.4788788386207 83.70604403975
"2496" 499 16.3659181017786 79.530942821
"2497" 499.2 14.6234450080325 77.6822883776176
"2498" 499.4 14.4239799195509 77.6841299013488
"2499" 499.6 14.2846705506207 77.619505572125
"2500" 499.8 14.2268862786207 77.331044033375
"2501" 500 13.5554880706207 76.802197879
"2502" 500.2 13.9138881386207 77.2276786486563
"2503" 500.4 13.780832249147 76.939849701
"2504" 500.6 13.6186307838839 76.757663466
"2505" 500.8 13.7988546341762 76.8150183918333
"2506" 501 14.5463440425231 76.8228357777073
"2507" 501.2 14.465361051954 76.7417583185
"2508" 501.4 14.4690298946207 76.461538538
"2509" 501.6 14.4057423586207 75.79395611975
"2510" 501.8 14.4132871560401 75.5639844782581
"2511" 502 14.6602683186207 75.196428646625
"2512" 502.2 15.1899574786207 74.6227106973333
"2513" 502.4 15.3705333286207 74.7276786461562
"2514" 502.6 15.4788788386207 74.6916209538125
"2515" 502.8 15.7567936706207 74.670329745
"2516" 503 15.6627378858934 74.9094239843333
"2517" 503.2 15.6277171149843 74.851148926
"2518" 503.4 15.6233395186207 74.7757555692812
"2519" 503.6 15.6522316546207 74.6611722358333
"2520" 503.8 15.7292773506207 74.6227106973333
"2521" 504 16.284817369147 74.611914476
"2522" 504.2 16.570359531954 74.6355312101666
"2523" 504.4 16.6092202996733 74.692886136
"2524" 504.6 16.5889451165154 74.6422788485
"2525" 504.8 16.6199722907419 74.606393681
"2526" 505 16.3021493805562 74.4101383232581
"2527" 505.2 16.1048751186207 74.3550824919375
"2528" 505.4 15.6137088066207 74.0842491583333
"2529" 505.6 15.1567481268965 74.0807124651379
"2530" 505.8 14.355295771954 73.5457876193333
"2531" 506 13.2869287874207 73.5560440296
"2532" 506.2 12.1673955586207 73.9057481719615
"2533" 506.4 10.7005640386207 74.2016061604231
"2534" 506.6 9.630712 74.0807124651379
"2535" 506.8 9.3818973186207 73.9501268702308
"2536" 507 9.14757743121329 74.3292634035926
"2537" 507.2 8.81992939862071 75.0934066685
"2538" 507.4 8.01352369797555 75.7500886968065
"2539" 507.6 6.46566543156189 76.1890757064412
"2540" 507.8 6.41725436589344 76.0982351743333
"2541" 508 6.72114428120134 76.3580291440645
"2542" 508.2 7.20387475862069 76.5388842692692
"2543" 508.4 7.61873619862069 77.1306002461923
"2544" 508.6 8.05119220862071 78.0449863417813
"2545" 508.8 8.24963147604007 79.3108827450323
"2546" 509 8.57686857195403 80.5387946193333
"2547" 509.2 8.71413389241378 82.3830997413448
"2548" 509.4 8.75912720765296 83.8890465213226
"2549" 509.6 8.37389872765297 84.5962425518065
"2550" 509.8 8.71811901462068 84.417582502
"2551" 510 9.31015436283122 84.854829466
"2552" 510.2 9.74243166528737 84.7883911808718
"2553" 510.4 9.70826032402611 85.1015741866757
"2554" 510.6 9.91006125273836 85.1257272990882
"2555" 510.8 9.95727062528736 85.1697192548889
"2556" 511 10.2326751965154 84.895315296
"2557" 511.2 10.1864666395509 84.2136469025116
"2558" 511.4 10.55377751583 83.802197886
"2559" 511.6 10.7116763986207 83.47527480875
"2560" 511.8 10.9573830252874 83.2597915738205
"2561" 512 10.9571421069134 83.2581078291707
"2562" 512.2 11.0884071915619 82.8632838579118
"2563" 512.4 11.1944467052874 82.3524937425385
"2564" 512.6 11.9459281733575 81.5855986935
"2565" 512.8 12.3311566533575 80.8163679235
"2566" 513 12.5682636563985 79.5180098475278
"2567" 513.2 12.8571850163985 77.8940782219722
"2568" 513.4 12.8723732360401 77.3257710805161
"2569" 513.6 12.5704038146207 75.5201465956666
"2570" 513.8 11.4638682151724 73.6563092816896
"2571" 514 9.80389261936143 71.7366708084074
"2572" 514.2 8.13779094958844 70.1297412966452
"2573" 514.4 6.67407335256009 68.9304029993333
"2574" 514.6 5.67481402262069 68.9047619736666
"2575" 514.8 5.6701445864995 69.116883186
"2576" 515 5.72919921979717 68.7117001333529
"2577" 515.2 5.908804654917 68.2323973006296
"2578" 515.4 5.88026921195403 66.7224257891481
"2579" 515.6 5.72104144022069 64.571428636
"2580" 515.8 5.23263872383808 63.8858099062174
"2581" 516 5.39516668158367 63.9873830513704
"2582" 516.2 5.9337731675096 64.0479243619722
"2583" 516.4 6.92588937195403 63.7930403568333
"2584" 516.6 7.71558538496218 64.1680515249024
"2585" 516.8 8.2041678474012 64.5620477729512
"2586" 517 8.49543816154754 65.4626106256341
"2587" 517.2 8.68193088468132 67.1355312026667
"2588" 517.4 9.5381053506207 69.714285784
"2589" 517.6 9.27394867862069 72.175824248
"2590" 517.8 8.18361449862071 74.3791209535
"2591" 518 7.56616159216908 76.9163417997097
"2592" 518.2 7.96381679733039 78.7401631414839
"2593" 518.4 8.13779094958844 81.1347040868065
"2594" 518.6 8.84501780803246 83.1687137224706
"2595" 518.8 9.1587240886207 85.7613325033438
"2596" 519 8.21457035862069 87.27747261475
"2597" 519.2 8.47253585862071 86.638736350375
"2598" 519.4 8.94925610262069 86.802197889
"2599" 519.6 9.51350252332658 86.6641888390882
"2600" 519.8 10.1515744638839 86.636205986
"2601" 520 10.5458141363985 87.0073260943333
"2602" 520.2 11.5204092652874 87.7962807302308
"2603" 520.4 12.442670160726 87.931752546
"2604" 520.6 12.8571850163985 88.5457876343333
"2605" 520.8 13.9874199261883 89.4051084945135
"2606" 521 14.5918395754628 90.482359836
"2607" 521.2 9.24092909462069 86.945055032
"2608" 521.4 7.05022237343552 84.1440782282222
"2609" 521.6 6.49021430528736 84.8759158357917
"2610" 521.8 6.78799149241378 84.8101554466896
"2611" 522 6.86589883645856 84.6441937288378
"2612" 522.2 6.96837070809438 84.227299101
"2613" 522.4 6.35319198008412 83.6990083924634
"2614" 522.6 5.91695763862071 82.714285797
"2615" 522.8 6.22697484395402 81.8278389096667
"2616" 523 6.47416311862071 82.023351730375
"2617" 523.2 6.82086875062072 82.01373634575
"2618" 523.4 7.71558538496218 81.6070759325854
"2619" 523.6 8.19477203081584 81.6258376586829
"2620" 523.8 9.2189160386207 81.9059545925116
"2621" 524 9.74860519862071 81.850274807125
"2622" 524.2 10.0704737312523 82.2131290585
"2623" 524.4 10.3933931117914 82.6858751831951
"2624" 524.6 11.5027705986207 83.2161172993333
"2625" 524.8 12.098957531954 83.7930403768333
"2626" 525 12.784748891954 84.0487462097179
"2627" 525.2 14.2738653615475 84.1680515449024
"2628" 525.4 15.9026301666207 84.811813271625
"2629" 525.6 17.8865568386207 86.1807403985
"2630" 525.8 19.0807651266207 87.05219788925
"2631" 526 20.4579569426207 88.581044044625
"2632" 526.2 21.193101291954 90.8321124229444
"2633" 526.4 21.7326282760401 92.7848281679355
"2634" 526.6 22.5935673286207 95.7973902056875
"2635" 526.8 23.5274024386207 97.857142955
"2636" 527 25.0239845097318 100.094932945028
"2637" 527.2 25.8878564840261 102.991387094378
"2638" 527.4 25.7562243586207 104.2142858185
"2639" 527.6 26.1569307686207 104.114697906313
"2640" 527.8 26.5339224554628 103.3669752335
"2641" 528 26.7515097869134 102.638970887951
"2642" 528.2 27.1320403586207 102.304222196
"2643" 528.4 28.2271898946207 102.252747355
"2644" 528.6 28.1840104386207 101.888982913949
"2645" 528.8 27.7098830786207 101.5855987135
"2646" 529 27.3528420483768 101.072366758805
"2647" 529.2 27.0935175106207 100.351648452
"2648" 529.4 26.653611439911 100.179369118258
"2649" 529.6 25.6152032186207 99.5113325170937
"2650" 529.8 24.0677229040753 98.487512586
"2651" 530 21.9811627792659 97.4870614232581
"2652" 530.2 18.7626409624917 95.998227674871
"2653" 530.4 16.1903088541046 95.1545552174516
"2654" 530.6 14.9352096128142 94.1495924372903
"2655" 530.8 14.8689337452874 93.7861722549583
"2656" 531 14.7359381986207 93.7197803135
"2657" 531.2 13.7275160267688 93.4888075822963
"2658" 531.4 12.814381851954 93.0970696901666
"2659" 531.6 11.0953515379755 92.9337115427742
"2660" 531.8 9.7967587586207 92.1393019667353
"2661" 532 9.87930771862071 91.2472528385
"2662" 532.2 9.9745565186207 90.1187659396538
"2663" 532.4 9.27598692454663 88.4033374917407
"2664" 532.6 7.9641718466207 86.274725361
"2665" 532.8 6.23650199991102 83.4672102926129
"2666" 533 4.80162946795401 80.6996337803333
"2667" 533.2 4.15591315862067 77.868131946
"2668" 533.4 3.72941019862068 74.8278389026666
"2669" 533.6 4.15075384862071 72.1435440281875
"2670" 533.8 5.44992388294504 69.904068973973
"2671" 534 6.9845908546207 68.196428639625
"2672" 534.2 7.25665846862071 67.4921017158437
"2673" 534.4 7.66667186920893 67.1393019417353
"2674" 534.6 8.30752182984021 67.3294023723415
"2675" 534.8 9.9597400386207 67.0960834708718
"2676" 535 11.7593416905126 66.546480613027
"2677" 535.2 13.1578772466207 66.331044022375
"2678" 535.4 14.166060729147 66.8892424035
"2679" 535.6 14.2172555666207 66.811813253625
"2680" 535.8 14.1883634306207 66.888736330625
"2681" 536 14.3678235274012 67.047976480878
"2682" 536.2 14.6911359852874 67.5004227217692
"2683" 536.4 14.9874655852874 67.4708369229231
"2684" 536.6 15.1356303852874 67.2440124651025
"2685" 536.8 15.6012149099721 66.7647758315405
"2686" 537 16.0905591953775 65.9019899678919
"2687" 537.2 16.1826616386207 65.4787264672821
"2688" 537.4 16.1530286786207 65.5543346198889
"2689" 537.6 16.4237297726748 65.7876448534324
"2690" 537.8 17.3877353452874 66.2380953043333
"2691" 538 17.5248179000841 66.710265411122
"2692" 538.2 17.5754107586207 66.7311919517692
"2693" 538.4 17.3362304386207 67.0164835835
"2694" 538.6 17.2017062075096 67.3064713737778
"2695" 538.8 17.585288411954 67.8751761738205
"2696" 539 17.8322297452874 67.8653142408718
"2697" 539.2 17.9347103986207 67.78296710075
"2698" 539.4 18.0213868066207 67.85989017775
"2699" 539.6 17.7668236624045 68.3448174131622
"2700" 539.8 17.8340256822571 69.8628039326667
"2701" 540 17.8865568386207 71.0377747963125
"2702" 540.2 17.321555067954 71.2765568478333
"2703" 540.4 16.9110589134594 72.2885502318065
"2704" 540.6 17.0254578833266 73.7117001383529
"2705" 540.8 16.811127331954 74.4913004407916
"2706" 541 15.7561266083177 76.1332002093333
"2707" 541.2 14.7084218786207 77.407967110375
"2708" 541.4 13.8189972997972 79.0397544423235
"2709" 541.6 12.785386159911 80.1917760461613
"2710" 541.8 13.7231259586207 76.3860243085641
"2711" 542 12.7822794786207 76.2252748015
"2712" 542.2 11.125303131954 75.6069316056154
"2713" 542.4 9.20724244831769 74.466533541
"2714" 542.6 7.05735623417625 73.3427961661389
"2715" 542.8 7.0176104386207 73.04670336975
"2716" 543 7.36981933462068 72.43681325925
"2717" 543.2 8.29933837668523 72.5242822419677
"2718" 543.4 9.3316658376451 72.3575449664878
"2719" 543.6 10.443745051954 72.1749789394615
"2720" 543.8 12.3204991852874 71.8199493533077
"2721" 544 15.5751859586207 71.494505566
"2722" 544.2 17.957025463011 71.663361100878
"2723" 544.4 18.9555658706207 71.734890181625
"2724" 544.6 20.1208820226207 72.023351720375
"2725" 544.8 20.8913389826207 73.1483517215
"2726" 545 21.4448514828312 74.1564488885
"2727" 545.2 21.6211329363985 75.7145910403055
"2728" 545.4 22.4377561666207 77.340659418
"2729" 545.6 23.0559065769991 78.5942976728919
"2730" 545.8 23.541513371954 79.0881939365128
"2731" 546 21.0550610866207 75.01373633875
"2732" 546.2 20.8968422466207 75.703296779
"2733" 546.4 21.7388416386207 73.369505567875
"2734" 546.6 21.0261689506207 73.648351722
"2735" 546.8 20.7453576638838 73.7111047585
"2736" 547 20.6338441565154 73.437825406
"2737" 547.2 20.1814179266207 73.230769304
"2738" 547.4 18.6975641649365 73.012724191
"2739" 547.6 16.0567215586207 71.9859585579444
"2740" 547.8 13.7881538430651 71.5372406087778
"2741" 548 10.6973604753775 70.7148797855946
"2742" 548.2 9.07766559595401 68.7765568453333
"2743" 548.4 9.13136411134797 67.368631436
"2744" 548.6 9.49230399216908 67.6235378201935
"2745" 548.8 9.51715744249166 67.6731656118065
"2746" 549 9.84491231862071 68.061813254875
"2747" 549.2 10.4354270280944 68.7920764135
"2748" 549.4 11.108370011954 69.3974359668333
"2749" 549.6 13.1205891052874 70.8830657231795
"2750" 549.8 14.258988651954 73.5244200979444
"2751" 550 14.4556156886207 76.1219094167813
"2752" 550.2 14.7707382503854 79.0736910939412
"2753" 550.4 14.1856117986207 81.37087920225
"2754" 550.6 13.1845033327384 83.8700711892353
"2755" 550.8 12.7960376386207 86.1373627235
"2756" 551 13.0712008386207 86.329670416
"2757" 551.2 13.6105207106207 86.2124542986666
"2758" 551.4 14.424706308891 86.2658153520811
"2759" 551.6 14.9872056470418 86.8487565935
"2760" 551.8 16.0397261845031 87.8406594285
"2761" 552 16.903730331954 88.1217245175385
"2762" 552.2 17.4810531754628 88.4479468785
"2763" 552.4 17.5508577346207 88.725274814
"2764" 552.6 17.5869346875096 88.7701466089166
"2765" 552.8 18.3516497595963 88.8772447953902
"2766" 553 18.9977928386207 88.5852353661282
"2767" 553.2 19.4071955754628 88.8325622635
"2768" 553.4 19.3869203923049 88.862926636
"2769" 553.6 19.3362324344102 88.923655381
"2770" 553.8 19.0370364883504 89.1660232551892
"2771" 554 18.8613016289237 89.641358731
"2772" 554.2 18.7292441386207 90.8094094314688
"2773" 554.4 18.3028521315239 92.1024460332581
"2774" 554.6 18.5389599095884 94.186813281
"2775" 554.8 19.0484556412013 95.6880539772903
"2776" 555 18.796493075862 96.8525957770345
"2777" 555.2 18.4776832993103 97.4228875547931
"2778" 555.4 18.4760731489237 90.760239851
"2779" 555.6 18.323149115954 91.879120971
"2780" 555.8 14.933138491954 89.7530525928056
"2781" 556 15.3683039971392 90.1412292313704
"2782" 556.2 16.1915515266207 93.417582511
"2783" 556.4 16.3071200706207 91.7868132786
"2784" 556.6 17.4435440866207 91.64835174
"2785" 556.8 16.8945935026207 91.82142866325
"2786" 557 16.4691135852874 92.0566357640769
"2787" 557.2 16.2172334252874 92.0073260993333
"2788" 557.4 15.5696826946207 91.362637454
"2789" 557.6 14.278250075954 90.032967123
"2790" 557.8 13.4701874786207 88.12912096725
"2791" 558 12.9171094466207 86.0201466061666
"2792" 558.2 13.5775011266207 84.032967117
"2793" 558.4 14.1388340546207 82.802197885
"2794" 558.6 14.8452793649365 82.081550111
"2795" 558.8 15.1595447038839 82.4358011235
"2796" 559 15.4433972680944 82.6584731885
"2797" 559.2 15.9122608786207 82.965659423625
"2798" 559.4 15.9455979586207 83.2006199761282
"2799" 559.6 16.044374491954 83.5655114952308
"2800" 559.8 16.4197253186207 84.6503241195897
"2801" 560 16.8818393164586 85.2782893635676
"2802" 560.2 16.9032104554628 86.0390399935
"2803" 560.4 15.3973881986207 83.6690617911923
"2804" 560.6 13.3050895586207 80.16208799225
"2805" 560.8 16.0838851052874 80.2519020244615
"2806" 561 15.7966923346207 80.85989019075
"2807" 561.2 15.5226548022571 81.739260821
"2808" 561.4 15.8209351613793 82.5555135346207
"2809" 561.6 16.4098476652874 83.4758575593333
"2810" 561.8 16.1778821289433 84.1247785314839
"2811" 562 16.3095277486207 84.4392171174062
"2812" 562.2 16.8781646409736 84.8655463033529
"2813" 562.4 17.4435440866207 84.8406594255
"2814" 562.6 18.0241384386207 84.3699634543333
"2815" 562.8 17.9828639586207 84.331044040375
"2816" 563 17.8914956652874 84.2361229357436
"2817" 563.2 17.9013733186207 84.2657087345897
"2818" 563.4 17.985212912767 84.2618601753902
"2819" 563.6 18.1399966280944 84.5613071985
"2820" 563.8 18.3680924386207 84.6462149808611
"2821" 564 19.0471811052874 85.0053537057436
"2822" 564.2 20.4817802828312 85.381145256
"2823" 564.4 21.2623748344102 85.3305379685
"2824" 564.6 22.5498489649365 85.644303151
"2825" 564.8 23.5205233586207 86.24450558075
"2826" 565 24.400869211954 86.3071288549744
"2827" 565.2 24.8050521078099 86.4529255393784
"2828" 565.4 25.0031461270418 86.6463274435
"2829" 565.6 25.1247972259891 87.4358011285
"2830" 565.8 26.4001062466207 89.109890199
"2831" 566 26.7853347266207 90.2765568668333
"2832" 566.2 26.3429433108788 91.2835874716452
"2833" 566.4 25.8290616762678 91.9017454054118
"2834" 566.6 25.4802273307419 93.1262072193333
"2835" 566.8 26.4739417052873 85.773351734125
"2836" 567 25.8912463009463 86.1903910905349
"2837" 567.2 25.3358005855974 85.9309993192558
"2838" 567.4 24.7628852066207 85.965659426625
"2839" 567.6 25.1770058226207 86.1483517345
"2840" 567.8 25.0330390252874 85.6956890121538
"2841" 568 24.1419335852874 84.901098986
"2842" 568.2 23.6770224286207 84.3550825019375
"2843" 568.4 23.7581844773304 83.8394187297097
"2844" 568.6 24.1515884344102 83.9135339185
"2845" 568.8 24.3649723742305 84.2055749970976
"2846" 569 24.6483304217786 84.3183922185
"2847" 569.2 25.443306207923 84.4640941299535
"2848" 569.4 26.7873622449365 84.551185741
"2849" 569.6 28.638382491954 84.5812905889487
"2850" 569.8 30.122147131954 84.8369964218333
"2851" 570 30.9270614656477 85.3718444572162
"2852" 570.2 31.0936467542964 85.3198694051892
"2853" 570.4 31.3695536386207 85.7619048476667
"2854" 570.6 31.6156718341762 86.0244201104444
"2855" 570.8 31.6115561452874 86.4057481844615
"2856" 571 32.1534488014114 87.2100690879767
"2857" 571.2 32.3983955547183 87.6858751881951
"2858" 571.4 33.5846173986207 88.28296712125
"2859" 571.6 34.8366099586207 89.186813276
"2860" 571.8 35.112516842945 89.8209089107297
"2861" 572 34.8307731634692 90.4688645593333
"2862" 572.2 34.8819309562678 91.5963155408529
"2863" 572.4 35.2218384386207 93.802197896
"2864" 572.6 34.5510095337931 95.1151952447931
"2865" 572.8 34.4192791052874 96.3769842233611
"2866" 573 34.7210414146207 99.208791308
"2867" 573.2 33.9255966613234 101.754380856135
"2868" 573.4 33.5725790086207 103.958447906156
"2869" 573.6 34.3743357826207 105.5329671385
"2870" 573.8 34.8303965960401 105.650833143581
"2871" 574 34.6825185666207 105.7637363695
"2872" 574.2 34.8622918572873 105.597069702667
"2873" 574.4 35.4144526786207 105.163944269108
"2874" 574.6 36.0693410946207 104.657967137625
"2875" 574.8 36.4035528299721 103.885357989243
"2876" 575 36.6512388512523 103.1645460835
"2877" 575.2 36.994877211954 102.973795538308
"2878" 575.4 36.5123538466207 103.004120982125
"2879" 575.6 35.6498700830651 102.114163716278
"2880" 575.8 34.868712331954 100.126984227111
"2881" 576 33.8735387586207 98.35164845
"2882" 576.2 32.2515241059891 97.344708021
"2883" 576.4 29.7921991867288 96.6608257574865
"2884" 576.6 27.6328373826207 95.307692403
"2885" 576.8 24.5570920975681 94.166570366
"2886" 577 21.4980738386207 92.340659433
"2887" 577.2 18.1104058202423 90.4861895766757
"2888" 577.4 15.4433972680944 88.012724206
"2889" 577.6 13.2481977078099 85.4134244988379
"2890" 577.8 10.3162335271056 82.613386696
"2891" 578 9.47573502528738 80.6786547593333
"2892" 578.2 8.46088580378198 79.3232896929355
"2893" 578.4 7.12156098084292 78.0970696751667
"2894" 578.6 5.79350604078287 77.211761288973
"2895" 578.8 3.96054728662071 76.234890186125
"2896" 579 2.89305889335754 75.401388161
"2897" 579.2 2.97099162862071 75.292582492875
"2898" 579.4 3.83739090892375 74.1401932143333
"2899" 579.6 4.2247039586207 72.30494512725
"2900" 579.8 4.17483062862071 70.0642171030313
"2901" 580 4.37604371862069 67.46978028725
"2902" 580.2 4.57132082829813 64.1619993551935
"2903" 580.4 5.22654815498434 61.3429904043333
"2904" 580.6 6.50091509639849 58.802197861
"2905" 580.8 7.6577269354628 56.0997687085
"2906" 581 7.96692347862068 53.850274779125
"2907" 581.2 9.64946551626777 52.5239173117353
"2908" 581.4 10.6421212563985 52.3171551194722
"2909" 581.6 12.0675792723049 52.3953152635
"2910" 581.8 14.0194555586207 52.5595943044615
"2911" 582 16.0009648049365 52.9621168835
"2912" 582.2 18.3103081666207 53.35989016325
"2913" 582.4 20.907559129147 53.822440771
"2914" 582.6 23.6244336723049 54.5613071685
"2915" 582.8 26.143287259954 55.1269841821111
"2916" 583 28.3977910786207 56.3754579318333
"2917" 583.2 29.9675011474579 57.0580118127442
"2918" 583.4 32.0695419742305 58.0892522692927
"2919" 583.6 34.5926319212874 58.9304029893333
"2920" 583.8 37.0963038474012 59.4119539591707
"2921" 584 39.7309871852874 59.6601860275385
"2922" 584.2 41.9344447026207 59.388736323125
"2923" 584.4 44.0009927459891 59.5005784285
"2924" 584.6 46.3164186626207 58.9945055535
"2925" 584.8 48.8037452537558 58.2720523303243
"2926" 585 50.9969446946207 57.696428629125
"2927" 585.2 53.4056638526748 57.0870211441081
"2928" 585.4 55.2302298571573 56.5883141814878
"2929" 585.6 56.8551692226207 56.48351654
"2930" 585.8 59.430407129147 56.393290976
"2931" 586 61.5136821986207 56.2252747815
"2932" 586.2 64.1087686483504 56.0059400619459
"2933" 586.4 67.1755270954628 55.603817291
"2934" 586.6 69.8479521986207 55.8041702445897
"2935" 586.8 72.2645980680944 55.8973395585
"2936" 587 74.6542536830651 55.5970696526667
"2937" 587.2 77.9023352776451 55.1061378197805
"2938" 587.4 80.8260923209736 54.4130575851176
"2939" 587.6 83.6282046286207 53.7901786252188
"2940" 587.8 86.2062440871056 54.081918136
"2941" 588 88.6063956933575 54.7434934035
"2942" 588.2 91.3014744146207 56.1483517045
"2943" 588.4 94.235172731954 57.3369963943333
"2944" 588.6 97.557889057568 58.964141181
"2945" 588.8 100.824273051954 60.5970696576667
"2946" 589 103.850292150621 61.542582479125
"2947" 589.2 106.820831763065 62.0927961548889
"2948" 589.4 109.04974360568 62.3881707152647
"2949" 589.6 110.852816055172 62.1708981296207
"2950" 589.8 112.267534438621 62.6243132494375
"2951" 590 113.125543325893 63.2893773526667
"2952" 590.2 113.720896431348 63.1611722243333
"2953" 590.4 114.001062598621 62.8406594035
"2954" 590.6 115.052632233215 62.2325512947838
"2955" 590.8 116.505047718621 61.4670330285
"2956" 591 117.902735665287 60.2124542726667
"2957" 591.2 119.983434288032 58.8813833814412
"2958" 591.4 122.283474918621 58.0054945635
"2959" 591.6 124.017003078621 56.8915278839032
"2960" 591.8 125.161358269209 56.4266322477647
"2961" 592 124.284522856398 56.97527478225
"2962" 592.2 123.746301984567 57.5340065915405
"2963" 592.4 123.829892102621 58.274725333
"2964" 592.6 123.560811457568 58.8932909785
"2965" 592.8 123.227284694621 59.3021978615
"2966" 593 122.388537231348 60.2182817785
"2967" 593.2 121.085508303987 61.3350308841707
"2968" 593.4 120.146374065287 62.0073260693333
"2969" 593.6 119.054893371954 61.934065996
"2970" 593.8 117.853347398621 61.8697400779512
"2971" 594 115.734590758621 62.3919414543333
"2972" 594.2 113.240483291954 62.7371091075385
"2973" 594.4 111.243637689147 63.0430885535
"2974" 594.6 109.635139825287 62.7371091075385
"2975" 594.8 108.492295334621 62.725274788
"2976" 595 107.538854846621 62.734890172625
"2977" 595.2 106.207594118621 63.0822767607436
"2978" 595.4 105.112620108865 63.7083892355122
"2979" 595.6 104.022705384962 63.8115787290488
"2980" 595.8 103.599893638621 64.3248803122821
"2981" 596 102.265687683499 64.7684267600244
"2982" 596.2 100.787725734621 64.93681325175
"2983" 596.4 98.8149504133575 66.028918516
"2984" 596.6 96.5906144659378 66.7665505894146
"2985" 596.8 94.512452571954 67.5398704535641
"2986" 597 92.4846426181329 67.9016350183171
"2987" 597.2 90.7332624066207 67.811813254625
"2988" 597.4 89.4534477897318 68.1611722293333
"2989" 597.6 87.4202974786207 68.6098901785
"2990" 597.8 85.048101049147 69.1362059685
"2991" 598 82.6098803052874 69.8672866294615
"2992" 598.2 80.2154837445667 70.9747550457297
"2993" 598.4 78.0126124933575 71.8892424085
"2994" 598.6 75.3565634996733 72.4762869435
"2995" 598.8 73.295253211954 73.2252747985
"2996" 599 71.7444616386207 74.5418428471538
"2997" 599.2 70.06622424545 75.6971322118537
"2998" 599.4 68.820676251954 75.409692946641
"2999" 599.6 68.7569913817786 75.3912667035
"3000" 599.8 69.253733369147 75.7758820885
"3001" 600 69.783080042945 76.5984556750541
"3002" 600.2 70.7566963052874 77.0664976820256
"3003" 600.4 71.8350538306207 76.945055022
"3004" 600.6 72.1322300866207 76.758241835
"3005" 600.8 72.4514193986207 76.000000076
"3006" 601 72.8806739906207 75.175824251
"3007" 601.2 74.1244116546207 73.945055019
"3008" 601.4 75.2140579266207 72.439560512
"3009" 601.6 75.5317185541763 70.8321124029444
"3010" 601.8 76.1936389186207 69.197802267
"3011" 602 77.8002862697318 67.1889500061389
"3012" 602.2 78.4142803110531 65.8188298846487
"3013" 602.4 79.2020899052874 64.2295482937778
"3014" 602.6 80.5824919586207 62.5201465826667
"3015" 602.8 82.4123272386207 61.032967094
"3016" 603 84.674309851954 59.2952945084359
"3017" 603.2 86.7899236022571 58.417582476
"3018" 603.4 88.4125526543783 57.3569764143333
"3019" 603.6 90.3523142430651 56.3021978585
"3020" 603.8 93.0236208240753 55.165834221
"3021" 604 96.3796112706207 54.252747307
"3022" 604.2 98.5368907586207 53.604395658
"3023" 604.4 101.125092494378 52.3569764093333
"3024" 604.6 103.58948205808 51.1514702026216
"3025" 604.8 104.848967801045 51.2614053126667
"3026" 605 105.140807558621 51.1222971089032
"3027" 605.2 105.105786787712 50.585414636
"3028" 605.4 105.730688668621 49.9199863136563
"3029" 605.6 106.597452748621 49.4512363131875
"3030" 605.8 107.042096508298 49.5342077772903
"3031" 606 107.266206068965 49.3724896287586
"3032" 606.2 108.285104881864 48.2720523203243
"3033" 606.4 109.88818206215 46.5058177582059
"3034" 606.6 111.654670947712 45.1192141643333
"3035" 606.8 114.282175273215 43.0121770551892
"3036" 607 116.615946826499 40.6320346726667
"3037" 607.2 119.603385350621 39.868131908
"3038" 607.4 121.111279686621 40.6593407
"3039" 607.6 121.372461621323 41.5672706088378
"3040" 607.8 121.661606086621 42.494505537
"3041" 608 121.801939318621 43.6846764783611
"3042" 608.2 122.175423027889 45.4063254273415
"3043" 608.4 122.927356806621 46.285714332
"3044" 608.6 123.499985908094 47.142278821
"3045" 608.8 123.135032611252 47.607865866
"3046" 609 122.778024994296 47.9705970185676
"3047" 609.2 122.318046705287 48.486615996641
"3048" 609.4 122.056618147065 48.5628816114444
"3049" 609.6 121.551540806621 48.9945055435
"3050" 609.8 120.712148223884 50.0673800385
"3051" 610 120.212871838621 50.907967083875
"3052" 610.2 120.183979702621 51.956044008
"3053" 610.4 120.357332518621 52.5735653761389
"3054" 610.6 120.748397793772 52.6716617243333
"3055" 610.8 120.654062564026 52.4196614720811
"3056" 611 120.704038150621 52.450549503
"3057" 611.2 120.874983288621 51.7469093924063
"3058" 611.4 120.878523991562 51.1664512470294
"3059" 611.6 121.693593808621 50.5449863142813
"3060" 611.8 121.568938221846 50.2538107556774
"3061" 612 122.126975848621 49.2589286206875
"3062" 612.2 121.99144687733 48.2686990911613
"3063" 612.4 121.600569885893 47.4968365443333
"3064" 612.6 121.390445260439 46.039960086
"3065" 612.8 121.309397190621 44.17582422
"3066" 613 120.511423910621 42.331043998375
"3067" 613.2 119.592081348891 40.2159192561351
"3068" 613.4 118.852859130513 38.6462726849189
"3069" 613.6 117.626161371954 37.5595942894615
"3070" 613.8 116.223534598621 36.2676810731795
"3071" 614 115.379775053358 34.9864083635
"3072" 614.2 114.461457611304 33.3143929574634
"3073" 614.4 113.016589816398 31.97527475725
"3074" 614.6 111.770792451252 30.6139387235
"3075" 614.8 110.481948375918 28.9269379558649
"3076" 615 109.314116091954 27.9474969754444
"3077" 615.2 108.177314400974 27.3655462458529
"3078" 615.4 107.214243200974 26.7094376479118
"3079" 615.6 106.692133059161 26.7128007395135
"3080" 615.8 106.063328392305 26.028918476
"3081" 616 105.812205766621 24.780219805
"3082" 616.2 105.424660122831 23.032967056
"3083" 616.4 104.235000051594 20.9955450165405
"3084" 616.6 102.616547255463 19.227299036
"3085" 616.8 101.017821664567 18.2824473007297
"3086" 617 99.4064064706207 17.296703314
"3087" 617.2 97.904759082945 16.1930502092432
"3088" 617.4 96.1868482937558 15.340659356
"3089" 617.6 94.630984411954 14.1769512680513
"3090" 617.8 93.3968421826207 12.989011002
"3091" 618 92.6208819586207 12.283979191
"3092" 618.2 91.4956092933575 11.8487565185
"3093" 618.4 90.3661623256795 11.3361344651176
"3094" 618.6 89.571156491954 11.2487790100278
"3095" 618.8 88.800699531954 10.9282661891944
"3096" 619 88.0516441541762 10.9068986678056
"3097" 619.2 87.1717629753949 10.9237859024516
"3098" 619.4 86.0895081840753 10.900099911
"3099" 619.6 85.3840897986207 10.835164846
"3100" 619.8 84.5424141280325 10.3519715682059
"3101" 620 83.3929088240752 10.515484526
"3102" 620.2 82.169025040726 10.968189716
"3103" 620.4 80.5192044226207 10.76923078
"3104" 620.6 79.7866910196733 10.482359756
"3105" 620.8 78.6135463941762 9.50732601683333
"3106" 621 77.4792625363985 8.85561661447222
"3107" 621.2 76.6724228866207 8.84065934949999
"3108" 621.4 76.1042108786207 9.234890119125
"3109" 621.6 74.8040647586207 9.956043966
"3110" 621.8 72.7923160297318 10.6718559325278
"3111" 622 71.1015910341763 11.6654456771111
"3112" 622.2 70.0057041327384 12.0261797146765
"3113" 622.4 67.9610534483504 12.3988714112703
"3114" 622.6 65.5157780741762 13.1077533708611
"3115" 622.8 63.6172324512523 13.4884326335
"3116" 623 61.8901554858934 14.186813201
"3117" 623.2 59.5787846058934 14.466533481
"3118" 623.4 58.0409607539148 14.8089851473235
"3119" 623.6 56.3048428226207 15.109890125
"3120" 623.8 54.4511600652874 15.24450550975
"3121" 624 52.3023721728142 15.7624955847097
"3122" 624.2 49.69447392 16.441455113069
"3123" 624.4 46.9300325986207 16.26098902725
"3124" 624.6 44.2233439212873 15.7893773051667
"3125" 624.8 41.8945460386207 15.175824191
"3126" 625 40.0371944386207 15.340659356
"3127" 625.2 38.2314359386207 15.6050824331875
"3128" 625.4 36.1352027379755 15.0428926063226
"3129" 625.6 35.4786574252873 14.879120894
"3130" 625.8 35.5657924386207 15.18956045475
"3131" 626 35.786397417931 15.7650625394483
"3132" 626.2 36.0448265549843 16.5411255576667
"3133" 626.4 36.0233622115239 16.8294931043871
"3134" 626.6 35.7097945132873 16.8663003831667
"3135" 626.8 35.786397417931 16.3353543172069
"3136" 627 36.1078639426207 15.703296719
"3137" 627.2 36.4455053750913 15.1257272290882
"3138" 627.4 36.9966410786207 15.43681320225
"3139" 627.6 37.7115558371392 14.8563288711852
"3140" 627.8 38.768206504503 14.8542340161471
"3141" 628 40.454525291954 14.3150183293333
"3142" 628.2 41.9847384208429 13.8128815766944
"3143" 628.4 43.0655183230651 14.5393773039167
"3144" 628.6 44.1891013897318 15.1163003814167
"3145" 628.8 45.7115058332153 15.5173745328919
"3146" 629 47.5063466341762 16.1739926901667
"3147" 629.2 49.5619686066207 16.55219781875
"3148" 629.4 51.8373510365154 16.899363811
"3149" 629.6 52.8978990786207 17.4905607388205
"3150" 629.8 53.428470171954 18.3260073443333
"3151" 630 53.5683447986207 19.3791208985
"3152" 630.2 53.8066431852874 20.2124542326667
"3153" 630.4 53.9350526786207 20.7449986118974
"3154" 630.6 53.7128054786207 21.340659362
"3155" 630.8 54.5725226961817 22.4513535469756
"3156" 631 56.0389928386207 24.3150183393333
"3157" 631.2 57.4006634883768 25.7721790662439
"3158" 631.4 59.0350410575681 27.0916715135
"3159" 631.6 60.3442385986207 28.3534798818333
"3160" 631.8 61.4944207746207 29.888736293625
"3161" 632 62.2167241746207 30.754120909875
"3162" 632.2 63.3840678449365 31.5653557285
"3163" 632.4 63.8620942786207 31.879120911
"3164" 632.6 64.6037649346207 32.494505527
"3165" 632.8 65.2019846051072 33.8645678984324
"3166" 633 65.6595862669134 35.5376575000244
"3167" 633.2 66.3964531826207 37.16758245475
"3168" 633.4 66.5368588259891 37.9216310385
"3169" 633.6 66.2225934870417 37.850780836
"3170" 633.8 66.2119079175396 37.8770419149189
"3171" 634 66.0786396866207 37.835164873
"3172" 634.2 66.2006287052874 37.8940781819722
"3173" 634.4 66.5601752866207 37.754120916875
"3174" 634.6 66.951130135918 37.6899317276216
"3175" 634.8 67.2833542058934 37.333666371
"3176" 635 68.2469257026207 37.208791246
"3177" 635.2 69.887462811954 37.6680755518974
"3178" 635.4 70.9914358315619 37.9424693333529
"3179" 635.6 72.815605986856 37.8859082473235
"3180" 635.8 74.7311048192268 37.9397269776667
"3181" 636 76.0921724886207 37.8526786092812
"3182" 636.2 77.5247408986207 37.5642170705312
"3183" 636.4 79.5712671986207 37.0113324545937
"3184" 636.6 81.4853712086207 36.5546016849062
"3185" 636.8 83.7266361703854 35.2840982899706
"3186" 637 86.5170031117241 34.5581660065172
"3187" 637.2 89.1103321005562 34.1247784814839
"3188" 637.4 91.4198755209736 33.8926955736471
"3189" 637.6 94.1183023405562 33.7401630964839
"3190" 637.8 97.1877034553949 33.2562921282581
"3191" 638 100.226226041045 33.137862171
"3192" 638.2 102.949820578621 33.4416209125625
"3193" 638.4 105.412733544503 34.6166774748235
"3194" 638.6 106.788729389732 36.1312576673889
"3195" 638.8 108.062123531954 36.6868132235
"3196" 639 109.962000353772 36.8558108926667
"3197" 639.2 112.418874198621 36.04120882725
"3198" 639.4 113.839515171524 35.3778802197097
"3199" 639.6 113.963782423137 35.8493442400323
"3200" 639.8 113.868640308621 35.9896978381875
"3201" 640 113.902003846621 36.571428608
"3202" 640.2 113.563776215918 37.1597861969459
"3203" 640.4 113.604160528318 37.578421616
"3204" 640.6 113.674202070136 37.5201465576667
"3205" 640.8 113.670866758621 36.70054948725
"3206" 641 113.242644028621 36.1459478383438
"3207" 641.2 112.758390082492 35.2910315843871
"3208" 641.4 112.049238299954 35.0714286065
"3209" 641.6 111.047644251954 34.6355311701667
"3210" 641.8 110.341392038621 34.7637362985
"3211" 642 108.821879700843 33.8556166394722
"3212" 642.2 107.177015238621 32.956043989
"3213" 642.4 105.194311514176 32.2210012532222
"3214" 642.6 102.642028228891 30.8396198704595
"3215" 642.8 101.620247283065 29.5073260368333
"3216" 643 101.34517400568 28.8361344826176
"3217" 643.2 101.192215638621 27.8299756078056
"3218" 643.4 100.416689882831 26.8082707035
"3219" 643.6 99.5185540667288 25.1015741266757
"3220" 643.8 98.531097849147 22.364950861
"3221" 644 97.7733128786207 19.6315247449062
"3222" 644.2 97.4760891806896 17.1974232835862
"3223" 644.4 98.1483269671056 15.8068598226667
"3224" 644.6 99.060444522945 15.9643599803243
"3225" 644.8 98.7165561421501 16.4718810765882
"3226" 645 98.2452177666207 17.523351665875
"3227" 645.2 97.0799016146207 17.542582435125
"3228" 645.4 94.838415131954 17.4905607388205
"3229" 645.6 93.2494126365154 16.980335471
"3230" 645.8 91.3662865034856 16.5256905422162
"3231" 646 89.7918603086207 16.8671016652187
"3232" 646.2 87.9096417640261 17.1493911665405
"3233" 646.4 85.8793835586207 17.4560439735
"3234" 646.6 84.662872569147 18.4884326385
"3235" 646.8 82.8482436765154 19.7030075385
"3236" 647 81.4128155067288 20.6005346211351
"3237" 647.2 79.8272413859891 20.826489321
"3238" 647.4 78.1748139586207 21.6296406512703
"3239" 647.6 76.9324521106207 23.571428595
"3240" 647.8 76.2790843333575 24.1766917535
"3241" 648 75.9501194866207 24.571428596
"3242" 648.2 75.4365682764586 24.3323433566757
"3243" 648.4 74.4578797056477 24.7065637312703
"3244" 648.6 72.8606364652874 25.1730065058718
"3245" 648.8 71.1306360386207 26.285714312
"3246" 649 69.0504022466207 26.758241785
"3247" 649.2 67.6716727539148 26.7546865167353
"3248" 649.4 66.8828041386207 26.2781593669375
"3249" 649.6 66.9429960886207 26.2180632130313
"3250" 649.8 66.1760798315619 26.7433742995294
"3251" 650 65.2161559230651 27.5415140690556
"3252" 650.2 64.5157127106207 28.329670358
"3253" 650.4 63.7715491230651 29.2295482587778
"3254" 650.6 63.6204004486207 29.3791209085
"3255" 650.8 63.7452557506207 29.912087942
"3256" 651 63.8863394277116 30.6436896743333
"3257" 651.2 63.753440091954 30.8534798843333
"3258" 651.4 64.1241120301996 31.939849656
"3259" 651.6 64.2078121452874 33.4767540486923
"3260" 651.8 64.0974646466207 35.670329706
"3261" 652 63.90256856545 37.5826856446585
"3262" 652.2 62.8842065986207 40.0152155936923
"3263" 652.4 61.6870350146207 42.120879163
"3264" 652.6 59.9575618912523 43.6098901535
"3265" 652.8 58.1053497322793 45.5751809622195
"3266" 653 56.4600927965154 47.830537931
"3267" 653.2 54.9112940830651 49.47527477475
"3268" 653.4 53.4431455426207 51.109890161
"3269" 653.6 52.2788994697318 53.4710012744722
"3270" 653.8 50.2749331343783 55.4222444776667
"3271" 654 48.448016251954 55.9389499948889
"3272" 654.2 47.4245170550913 56.0420168627647
"3273" 654.4 46.013441668891 57.5755866331622
"3274" 654.6 44.3788235240261 59.3011583604595
"3275" 654.8 43.6112586697318 60.8534799143333
"3276" 655 44.2860379680325 61.3135100807059
"3277" 655.2 44.406496409147 61.170618916
"3278" 655.4 44.4731587537722 61.1681652293333
"3279" 655.6 44.3426892150913 61.0420168677647
"3280" 655.8 43.9687909845031 60.9175824785
"3281" 656 43.5482768706207 60.901098962
"3282" 656.2 42.4069332701359 61.5061605676667
"3283" 656.4 41.5679707670417 62.0309428035
"3284" 656.6 40.6511523286207 63.1892170961562
"3285" 656.8 39.346049224503 64.5374919843823
"3286" 657 37.6830203941762 66.2701465864167
"3287" 657.2 35.833671906856 67.648351716
"3288" 657.4 33.3410170362678 68.9718811290882
"3289" 657.6 30.9276739115619 70.4198449314412
"3290" 657.8 28.9811370626207 71.5201465916666
"3291" 658 27.3659290786207 71.67307699475
"3292" 658.2 26.1561282092873 72.1996337718333
"3293" 658.4 24.1377644458934 73.4059274793333
"3294" 658.6 21.9742590430651 74.3435084178519
"3295" 658.8 19.7284305086207 75.5209478777188
"3296" 659 18.2542749331662 77.193806271
"3297" 659.2 17.7736450427586 77.4626753332414
"3298" 659.4 18.0929292386207 77.153846231
"3299" 659.6 18.6056500012874 77.4304030078333
"3300" 659.8 19.4461108463626 77.0900390703548
"3301" 660 20.2720101186207 76.6227106993333
"3302" 660.2 21.2338799824045 75.9955450715405
"3303" 660.4 23.2433150267288 75.1743392495135
"3304" 660.6 24.8362868494315 74.4258985003243
"3305" 660.8 24.8105318870418 73.802197876
"3306" 661 24.6830878786207 72.912087985
"3307" 661.2 25.9855270252874 71.1007326718333
"3308" 661.4 26.8076374280944 69.854829451
"3309" 661.6 26.659259951348 68.5690976376667
"3310" 661.8 26.4217753486207 66.78296709975
"3311" 662 26.7082890306207 64.989011054
"3312" 662.2 26.5892184095298 64.7229437876667
"3313" 662.4 25.9962805296552 64.6377416334138
"3314" 662.6 25.3744354186207 64.427197866625
"3315" 662.8 24.4913612618465 64.186813251
"3316" 663 23.4586116386207 63.692307756
"3317" 663.2 22.8257362786207 63.65109896475
"3318" 663.4 22.7019128386207 63.9649197596538
"3319" 663.6 23.1668437627586 64.8897310235862
"3320" 663.8 22.7259896186207 64.8839286363125
"3321" 664 22.4194119532873 64.9047619696667
"3322" 664.2 22.4194119532873 64.9945055595
"3323" 664.4 22.2596134726948 64.956044021
"3324" 664.6 22.2396386626207 65.0483517134
"3325" 664.8 22.1833360386207 65.0595943169615
"3326" 665 22.0642932855172 65.0886700158276
"3327" 665.2 22.0170622075096 65.1554742206296
"3328" 665.4 21.9314558786207 65.24450555975
"3329" 665.6 21.7720509903448 65.5926487961724
"3330" 665.8 21.2949914334033 65.7419971990435
"3331" 666 20.7016880386207 65.4885884002308
"3332" 666.2 19.5163696386207 65.7844463886923
"3333" 666.4 18.6019811586207 65.9175824835
"3334" 666.6 17.4050212386207 65.46428577975
"3335" 666.8 17.1986488386207 64.94230775725
"3336" 667 16.5536662978207 65.0175824826
"3337" 667.2 15.6821938697318 65.6255596911852
"3338" 667.4 14.4694375438059 65.7680098337778
"3339" 667.6 12.3753042295884 66.3952499777742
"3340" 667.8 10.5534575586207 66.64560446225
"3341" 668 8.2262118786207 66.3465765667692
"3342" 668.2 7.25149915862069 65.62912094475
"3343" 668.4 7.00385227862071 65.40934072475
"3344" 668.6 6.8927286786207 65.5477599979231
"3345" 668.8 6.75345376662069 65.1406594058
"3346" 669 7.41604675222068 64.6637363284
"3347" 669.2 8.07928178528736 64.2989927382917
"3348" 669.4 8.5966238786207 64.255846781641
"3349" 669.6 9.02630179862071 64.3791209435
"3350" 669.8 9.6330366546207 64.97527479025
"3351" 670 10.0551437147183 65.4719914886829
"3352" 670.2 10.2630879712523 65.7961249935
"3353" 670.4 10.1764839746207 66.516483583
"3354" 670.6 10.1026754927384 67.3655462858529
"3355" 670.8 10.6080732846813 68.557442626
"3356" 671 10.117782491954 69.7893773591667
"3357" 671.2 9.35175344551724 70.3539220104827
"3358" 671.4 8.72997219862068 71.4649197671538
"3359" 671.6 7.99902585195401 71.8919414638333
"3360" 671.8 7.83209351062067 72.0714286435
"3361" 672 8.07749832010218 71.9076109795185
"3362" 672.2 8.34474371862068 72.263736336
"3363" 672.4 8.32004958528736 72.3278389001667
"3364" 672.6 8.34059510422069 72.5406594132
"3365" 672.8 7.95951523862068 73.2548605973461
"3366" 673 7.6631856386207 74.2459848586923
"3367" 673.2 7.6631856386207 74.5418428471538
"3368" 673.4 7.74220686528736 74.6996337743333
"3369" 673.6 7.8018255586207 74.55769238225
"3370" 673.8 7.74220686528736 74.6996337743333
"3371" 674 7.47768330902069 74.9868132618
"3372" 674.2 7.22577738122938 74.9727664390435
"3373" 674.4 7.50678946084292 74.3862434606296
"3374" 674.6 7.81283208662071 74.09065941475
"3375" 674.8 8.3934264386207 74.1501832243333
"3376" 675 9.45005312662071 74.6868132615
"3377" 675.2 11.2883992683881 75.3138257844884
"3378" 675.4 12.6185573746207 76.51373634025
"3379" 675.6 13.5334750146207 77.725274803
"3380" 675.8 14.9770680554628 79.1969347235
"3381" 676 15.7444530180146 80.760239841
"3382" 676.2 15.8448458946207 81.9432235251667
"3383" 676.4 16.4281918786207 83.197802281
"3384" 676.6 17.4187793986207 84.549450634
"3385" 676.8 17.9549038270078 86.3952499977742
"3386" 677 18.026036115862 87.8472907282414
"3387" 677.2 18.0791710786207 89.09065942975
"3388" 677.4 19.3594892621501 90.9628313773235
"3389" 677.6 19.4449811440753 93.7905428843333
"3390" 677.8 19.2348565186207 96.109890206
"3391" 678 18.8644445186207 97.3229079586923
"3392" 678.2 19.8952481986207 97.494505592
"3393" 678.4 20.8506759763985 97.3171551644722
"3394" 678.6 21.1807542252874 96.7805016465128
"3395" 678.8 20.9133520386207 96.219780316
"3396" 679 20.6602018946207 96.032967129
"3397" 679.2 19.3830213186207 95.7548606198462
"3398" 679.4 18.7589860433266 94.8768585305588
"3399" 679.6 17.9507615852874 93.487512581
"3400" 679.8 16.2648692050723 92.3133641476129
"3401" 680 14.6377966572873 90.9688645598333
"3402" 680.2 12.544721915954 90.1227107128333
"3403" 680.4 11.4339797986207 90.292582507875
"3404" 680.6 10.6976963328142 91.2091457842258
"3405" 680.8 10.4675876634483 91.547555983931
"3406" 681 10.2417640717241 91.5077681854827
"3407" 681.2 10.8753985026207 92.0842491763333
"3408" 681.4 11.2071920644271 92.8220490116452
"3409" 681.6 10.7598299586207 94.186813281
"3410" 681.8 10.3888692001022 96.109890206
"3411" 682 10.1407127586207 97.593406691
"3412" 682.2 9.96185667862069 97.57967042725
"3413" 682.4 10.8079835186207 97.6643773870416
"3414" 682.6 11.629700719911 98.2562921932581
"3415" 682.8 12.7321997762207 99.802197902
"3416" 683 14.4351178894315 101.484110585595
"3417" 683.2 15.992516811954 102.947497050444
"3418" 683.4 16.5623339386207 104.499313291313
"3419" 683.6 16.7308713986207 105.238095343333
"3420" 683.8 17.1471666915239 106.420063913581
"3421" 684 18.5607066786207 106.900488507389
"3422" 684.2 19.6606353649365 107.587623011
"3423" 684.4 20.6313097586207 108.814217141781
"3424" 684.6 20.7372475906207 109.725274835
"3425" 684.8 21.1747570786207 110.0934067035
"3426" 685 21.9314558786207 109.956044066
"3427" 685.2 22.7789585346207 110.351648462
"3428" 685.4 24.4879721549843 111.261405372667
"3429" 685.6 26.7361110875096 112.530830393361
"3430" 685.8 29.0113306461883 113.615087728703
"3431" 686 30.6486260546207 114.681318796
"3432" 686.2 31.7255981428631 115.923410039333
"3433" 686.4 32.5252390786207 116.638736380375
"3434" 686.6 34.100143746856 117.048804254088
"3435" 686.8 36.2782983610449 117.718281836
"3436" 687 38.5805492486207 118.465659459125
"3437" 687.2 40.8076513986207 119.687978807667
"3438" 687.4 42.4569108286207 121.3021979235
"3439" 687.6 44.1866554946207 122.681318804
"3440" 687.8 46.425566731954 123.353479976833
"3441" 688 49.7185943965154 123.8730481285
"3442" 688.2 52.3324034252874 124.026556900583
"3443" 688.4 54.760439027889 124.008576913073
"3444" 688.6 57.3284499266207 123.879121003
"3445" 688.8 59.746316401864 123.303237426541
"3446" 689 61.5497973686207 123.020947925219
"3447" 689.2 62.0554097486207 123.51373638725
"3448" 689.4 62.5574431478099 123.739827863568
"3449" 689.6 62.9177386323049 123.255639221
"3450" 689.8 63.0799400975681 122.445922621
"3451" 690 63.5801578306207 121.901099023
"3452" 690.2 63.5040293452874 122.114163736278
"3453" 690.4 63.4398245986207 122.35989023225
"3454" 690.6 63.1509032386207 122.4560440785
"3455" 690.8 63.0698025059891 123.093695901
"3456" 691 63.3376806834692 123.907093031
"3457" 691.2 63.7167075686207 124.126717157094
"3458" 691.4 63.7967274550913 123.870071229235
"3459" 691.6 63.6324388386207 123.6098902335
"3460" 691.8 63.9106594075096 123.268009891278
"3461" 692 64.4166539586207 123.274725398
"3462" 692.2 65.5224660686207 123.020947925219
"3463" 692.4 67.0240111997018 122.39887152127
"3464" 692.6 68.5232787975396 122.440451562892
"3465" 692.8 69.8201712986207 122.696428694125
"3466" 693 70.032957975918 122.149391271541
"3467" 693.2 66.1286152732153 125.101574226676
"3468" 693.4 64.4778013363985 122.947497070444
"3469" 693.6 62.6424016450207 120.725274846
"3470" 693.8 62.6666160066207 119.153846273
"3471" 694 62.7143109612874 118.494505613
"3472" 694.2 62.5634298066207 118.254120997375
"3473" 694.4 62.1300477666207 117.956044074
"3474" 694.6 62.2486575880944 117.8811452885
"3475" 694.8 62.2619144386207 117.914623955615
"3476" 695 62.3601710954628 117.8001736285
"3477" 695.2 62.704849209147 117.8001736285
"3478" 695.4 63.0884337553775 117.689931807622
"3479" 695.6 63.2939881026207 117.890110008
"3480" 695.8 63.5141186626207 117.945055063
"3481" 696 63.3383116883504 118.012177130189
"3482" 696.2 63.3376806834692 118.196137314333
"3483" 696.4 63.2704569048276 118.589996329276
"3484" 696.6 63.0270797986207 118.70604407475
"3485" 696.8 62.7656747586207 118.9945056135
"3486" 697 62.5653559490207 119.3252748446
"3487" 697.2 62.3376431141762 119.300773420074
"3488" 697.4 62.3211803586207 119.275570702538
"3489" 697.6 62.1236272919541 118.883783002667
"3490" 697.8 61.5749685477116 118.557442676
"3491" 698 60.8266914092873 118.738095356833
"3492" 698.2 60.4675876193103 118.749147523069
"3493" 698.4 60.4675876193103 118.749147523069
"3494" 698.6 60.6765510786207 118.728233423885
"3495" 698.8 60.9108709660281 118.916158035074
"3496" 699 61.3310307641379 119.054187311172
"3497" 699.2 61.6356712172873 119.0714286905
"3498" 699.4 62.1364682412873 119.0714286905
"3499" 699.6 62.9197661506207 119.384615504
"3500" 699.8 64.2612676809736 119.729799731882
"3501" 700 65.5636500344102 119.065355816
"3502" 700.2 66.983432731954 117.756833028436
"3503" 700.4 67.9865344217786 117.4155582435
"3504" 700.6 69.2299965693524 116.944787037341
"3505" 700.8 69.525517371954 116.375457991833
"3506" 701 69.3551092849365 116.3426837485
"3507" 701.2 69.1320822701996 116.049161481
"3508" 701.4 68.8009209452874 116.070442494205
"3509" 701.6 68.5232787975396 116.369765486135
"3510" 701.8 68.6169830224045 116.619245735865
"3511" 702 68.9394680301996 116.818392251
"3512" 702.2 69.3372194174442 116.890433213206
"3513" 702.4 69.9830436339148 116.630252217471
"3514" 702.6 70.5803096386207 116.417582534
"3515" 702.8 71.9671321666207 116.571428688
"3516" 703 73.8822680386207 116.538461655
"3517" 703.2 75.7423712706207 116.549450666
"3518" 703.4 77.7895854786207 116.879120996
"3519" 703.6 79.0699036621501 117.557854028353
"3520" 703.8 79.8240733886207 118.093063304906
"3521" 704 80.2110216386207 117.890110008
"3522" 704.2 80.6901293280325 118.112152671441
"3523" 704.4 81.4265955397972 118.372333667176
"3524" 704.6 81.4327462466207 118.24175836
"3525" 704.8 75.7817279464995 116.925741042667
"3526" 705 75.3055259696552 115.367184654965
"3527" 705.2 75.5967464386207 115.971823164718
"3528" 705.4 74.9196333026207 115.59065945625
"3529" 705.6 75.0471255852874 115.670329786
"3530" 705.8 74.6978799852874 115.764722572795
"3531" 706 74.1052207852874 115.774584505744
"3532" 706.2 73.8516943497318 115.757326123083
"3533" 706.4 73.7874896030651 115.618437234056
"3534" 706.6 73.680481691954 115.394078259472
"3535" 706.8 73.749892228891 115.174339289514
"3536" 707 73.9373006786207 114.800118914919
"3537" 707.2 73.9997701618639 114.758538873297
"3538" 707.4 73.6200536950913 114.797673030118
"3539" 707.6 73.1567061270417 114.834586581
"3540" 707.8 72.5354970430651 115.159035524194
"3541" 708 71.4741731246813 115.352314467667
"3542" 708.2 70.3651820458934 115.142524257667
"3543" 708.4 69.0256375586207 115.126984242111
"3544" 708.6 67.4245316886207 115.520947917719
"3545" 708.8 65.8254895426207 116.15384627
"3546" 709 64.3532830398328 116.342990459333
"3547" 709.2 62.5730605186207 116.5219781385
"3548" 709.4 60.7715508621501 117.535229593941
"3549" 709.6 58.5164878883177 118.231102349333
"3550" 709.8 56.0839531917241 118.815460520483
"3551" 710 54.4832624386207 119.404762024167
"3552" 710.2 53.2433082686207 119.883928691313
"3553" 710.4 51.6870350234483 120.009094473931
"3554" 710.6 51.5227102312133 120.027269147296
"3555" 710.8 51.491321243954 120.0714286915
"3556" 711 51.5823752483177 120.701964822667
"3557" 711.2 51.9679470692089 121.042016927765
"3558" 711.4 51.8301566166852 121.556540355516
"3559" 711.6 51.7096173826207 121.545787667333
"3560" 711.8 51.9104865186207 121.37087924225
"3561" 712 51.4564672386207 121.50824187975
"3562" 712.2 51.067569915954 121.597069718667
"3563" 712.4 51.0759829517241 121.985221796862
"3564" 712.6 51.3012751938207 122.725274848
"3565" 712.8 51.722458331954 123.032967156
"3566" 713 51.7003187641379 123.284956546172
"3567" 713.2 51.5632305602207 123.2329671562
"3568" 713.4 51.7555962657175 123.008153260194
"3569" 713.6 52.3259829506207 122.481685104167
"3570" 713.8 52.4891385421501 122.286360820412
"3571" 714 52.9876695162678 121.946994304235
"3572" 714.2 53.7342070608429 121.334249205583
"3573" 714.4 54.3126612546207 120.758241879
"3574" 714.6 54.6758766786207 120.1483517685
"3575" 714.8 55.2633501106207 119.494505614
"3576" 715 56.8102506894315 118.469557588027
"3577" 715.2 58.1741677402423 117.211761328973
"3578" 715.4 59.7750852428312 115.9985541935
"3579" 715.6 61.412677170328 114.280621931488
"3580" 715.8 62.5537990946207 113.28296714625
"3581" 716 63.6834249609736 112.863283887912
"3582" 716.2 63.9502523346207 112.792582530375
"3583" 716.4 63.9010850154628 112.3345865785
"3584" 716.6 63.8301218744102 111.838635161
"3585" 716.8 63.9495476483768 111.72902718222
"3586" 717 64.8103489986207 111.632572667282
"3587" 717.2 65.4622741186207 111.51373637525
"3588" 717.4 65.5215400386207 111.514229471897
"3589" 717.6 65.4622741186207 111.858878076
"3590" 717.8 65.5075951162678 112.207175289971
"3591" 718 66.3076366163985 112.894078256972
"3592" 718.2 66.9198953942964 113.334422447757
"3593" 718.4 68.1877656146207 113.648351762
"3594" 718.6 70.5196326252874 114.019160440872
"3595" 718.8 73.0491350163985 114.261599625861
"3596" 719 75.234912400726 115.1281088485
"3597" 719.2 77.0191285186207 116.088522704611
"3598" 719.4 77.5677872628631 117.065601182667
"3599" 719.6 77.6024745026207 117.428571546
"3600" 719.8 77.7591727038838 117.4155582435
"3601" 720 74.8002124738207 116.6329671496
"3602" 720.2 68.6033678786207 116.543815275744
"3603" 720.4 68.4615529986207 116.705128321833
"3604" 720.6 68.1385982954628 116.960092656
"3605" 720.8 67.4159328386207 117.336996454333
"3606" 721 67.1217198786207 117.668075631897
"3607" 721.2 67.1385385856477 117.752301870054
"3608" 721.4 67.3533957477116 117.811521929333
"3609" 721.6 68.0107086786207 117.145393185615
"3610" 721.8 68.6690409251072 117.232551349784
"3611" 722 69.6685526569991 117.170181287351
"3612" 722.2 70.3036590699721 116.515295631811
"3613" 722.4 70.6480421186207 115.459002651385
"3614" 722.6 71.179875769147 114.8244651235
"3615" 722.8 71.7222369186207 114.058608172667
"3616" 723 71.6968929396733 112.931752571
"3617" 723.2 71.7222369186207 111.927197914125
"3618" 723.4 72.1811120197972 111.268261261882
"3619" 723.6 72.0212958701996 111.3629266585
"3620" 723.8 72.1790783852874 111.307128879974
"3621" 724 72.1823709363985 111.515873127389
"3622" 724.2 72.3963867586207 111.494505606
"3623" 724.4 73.0147798449365 110.927703986
"3624" 724.6 73.7290690678099 110.371844482216
"3625" 724.8 74.9796836245031 109.469618726147
"3626" 725 76.3500474744102 108.680740421
"3627" 725.2 76.7925235303854 109.085003341147
"3628" 725.4 76.9640958786207 109.23076934
"3629" 725.6 77.3154581186207 109.423499686769
"3630" 725.8 77.8575669750913 109.876858545559
"3631" 726 77.7895854786207 110.413424523838
"3632" 726.2 78.1164460071056 111.156510267667
"3633" 726.4 75.8466940142728 109.420927008609
"3634" 726.6 72.3000796386207 106.761599618361
"3635" 726.8 71.4429462706207 104.7637363685
"3636" 727 71.0680126896551 105.168245652724
"3637" 727.2 71.1155020626207 105.292582522875
"3638" 727.4 70.7897021225232 105.19056563722
"3639" 727.6 70.7178912386207 105.120879226
"3640" 727.8 70.4100524086207 105.352678676781
"3641" 728 70.4475838597972 105.408532749235
"3642" 728.2 70.5052651295298 105.468864574333
"3643" 728.4 70.2941399106207 105.538461644
"3644" 728.6 70.0733422883177 105.515484621
"3645" 728.8 70.1303368762678 105.397220532029
"3646" 729 69.8357503915619 105.408532749235
"3647" 729.2 69.6997873986207 105.555591572912
"3648" 729.4 69.1744758349843 105.760239866
"3649" 729.6 68.3790040386207 106.04395615
"3650" 729.8 67.9301440686207 106.446428677875
"3651" 730 67.6830030033266 106.924369854824
"3652" 730.2 67.6652994886207 107.251717140219
"3653" 730.4 67.3523013486207 107.672390217562
"3654" 730.6 67.054551835954 108.250915859167
"3655" 730.8 66.4855372686207 108.814217141781
"3656" 731 65.8972094992659 109.794753743258
"3657" 731.2 65.4879560172873 110.87912099
"3658" 731.4 64.5593948686207 112.35989022225
"3659" 731.6 63.5944996701359 113.872127986
"3660" 731.8 62.1664304563985 115.490232105722
"3661" 732 60.4776510592268 116.692640809333
"3662" 732.2 59.1180425886207 118.081044074125
"3663" 732.4 58.8772747886207 118.970467151937
"3664" 732.6 59.4319667586207 119.127641708308
"3665" 732.8 60.1907264975681 118.2050319285
"3666" 733 60.745574192767 117.49825795722
"3667" 733.2 61.2348984301996 116.555234356
"3668" 733.4 61.5329436226207 115.2252748405
"3669" 733.6 62.1927708652874 113.634545055872
"3670" 733.8 62.6471429186207 112.559594364462
"3671" 734 62.6556094786207 111.9615385735
"3672" 734.2 62.360690971954 111.011270891513
"3673" 734.4 62.0763185312523 109.7637363735
"3674" 734.6 61.9063189186207 109.482671284462
"3675" 734.8 61.8521329346207 109.318681428
"3676" 735 61.2450360217786 108.964141231
"3677" 735.2 60.8945649986207 108.46153857
"3678" 735.4 60.3630655544102 107.9823598535
"3679" 735.6 59.2175177059891 107.2131290835
"3680" 735.8 57.2954303426207 105.8406594465
"3681" 736 55.2389029186207 104.837700865615
"3682" 736.2 53.7736310280944 104.348756611
"3683" 736.4 52.0544438513036 103.426963384049
"3684" 736.6 49.9247254252874 101.731191986769
"3685" 736.8 47.988705371954 99.6799099334359
"3686" 737 45.572319440726 97.081550126
"3687" 737.2 44.6495246180802 95.0911791862703
"3688" 737.4 43.8996168301996 92.7799306885
"3689" 737.6 43.8544584677116 91.214785306
"3690" 737.8 43.9687909845031 90.7705236848235
"3691" 738 44.1316228546207 90.934066025
"3692" 738.2 44.1096097986207 90.98901108
"3693" 738.4 43.7081952480325 90.8044603364412
"3694" 738.6 43.0256335561965 90.7369298276667
"3695" 738.8 42.1219603303854 90.2614739105588
"3696" 739 41.3139516866207 89.846153936
"3697" 739.2 39.6636395489237 89.2800533693333
"3698" 739.4 38.0027065286207 88.369505582875
"3699" 739.6 35.8959882786207 87.4239927614167
"3700" 739.8 33.1030817986207 87.0286936157222
"3701" 740 30.6847030075096 86.5586081451667
"3702" 740.2 28.5405319886207 86.01373634975
"3703" 740.4 26.0819820824917 86.221552727129
"3704" 740.6 23.3158707286207 86.5786401964688
"3705" 740.8 21.1609989186207 86.6868132735
"3706" 741 19.4461108463626 87.4994683611613
"3707" 741.2 17.8690464531662 88.207792296
"3708" 741.4 16.5631106089433 88.3183269227742
"3709" 741.6 15.9604144386207 88.177197890375
"3710" 741.8 14.4648215162678 88.7117001533529
"3711" 742 14.0222336486207 88.7901786602188
"3712" 742.2 17.5114659501996 86.3629266335
"3713" 742.4 16.7559949951424 86.7620641096956
"3714" 742.6 15.2098830896552 82.6616143304827
"3715" 742.8 16.0212399880944 84.7637363485
"3716" 743 15.6832378493524 84.8528545474634
"3717" 743.2 14.936517689147 84.6827646885
"3718" 743.4 13.9633088975681 84.227299101
"3719" 743.6 13.5206340652874 83.6098901935
"3720" 743.8 13.6352853986207 83.2802198635
"3721" 744 13.9379649186207 82.6243132694375
"3722" 744.2 14.4505673315239 82.4374336166452
"3723" 744.4 14.6781539266207 82.52747261
"3724" 744.6 15.0166046626207 82.619505577125
"3725" 744.8 15.4636724512523 82.4965298685
"3726" 745 15.4788788386207 82.62912096175
"3727" 745.2 15.8691761144102 82.7799306785
"3728" 745.4 16.4061788226207 83.021978105
"3729" 745.6 17.2818377130393 82.8361871515814
"3730" 745.8 18.2353447867288 82.9498070327568
"3731" 746 18.6413964278099 83.3760024593784
"3732" 746.2 18.797570135918 83.6046926882973
"3733" 746.4 19.7762587067288 84.1036531877568
"3734" 746.6 20.933812891954 84.2952945334359
"3735" 746.8 22.7221880217786 85.0471371585
"3736" 747 24.608299931954 85.8929276711282
"3737" 747.2 26.3756771234988 86.7759314724634
"3738" 747.4 27.541962971954 88.1414483834359
"3739" 747.6 29.2507969986207 89.3791209685
"3740" 747.8 31.2304433541762 90.4261295165556
"3741" 748 33.234870489147 91.7677849385
"3742" 748.2 35.2117008470417 93.7515906085
"3743" 748.4 37.4815323274012 95.6314661905122
"3744" 748.6 38.8701787492089 97.5352295739412
"3745" 748.8 40.7113442786207 99.8278389276666
"3746" 749 42.3967188786207 101.001717133969
"3747" 749.2 43.0357296342964 102.461241563703
"3748" 749.4 43.7503689541762 103.065018418083
"3749" 749.6 44.1229510446813 103.545787649333
"3750" 749.8 44.210502971954 103.268009871278
"3751" 750 44.9167551852874 103.374847478222
"3752" 750.2 45.5925946238838 103.781954991
"3753" 750.4 45.8706542786207 104.659340764
"3754" 750.6 45.847724011954 105.447497052944
"3755" 750.8 46.5090329026207 106.351648458
"3756" 751 47.8408227906207 107.351648459
"3757" 751.2 48.640630491954 108.51373637225
"3758" 751.4 49.231990000726 110.138230301
"3759" 751.6 50.0531349186207 111.392695651147
"3760" 751.8 51.0376077008429 112.178266290444
"3761" 752 51.0422350699721 112.970597083568
"3762" 752.2 51.0337165040753 113.207792321
"3763" 752.4 49.2716714306207 107.043956151
"3764" 752.6 49.6266319586207 105.51923087475
"3765" 752.8 51.0596996566852 104.385324457452
"3766" 753 50.7502150252874 103.930403034333
"3767" 753.2 50.5817042283881 103.694863379953
"3768" 753.4 50.649321851954 103.893772997667
"3769" 753.6 51.3027785244744 103.736531864659
"3770" 753.8 51.5249052652874 103.802197906
"3771" 754 52.1765894669134 103.811578769049
"3772" 754.2 52.1504899763985 103.962454316417
"3773" 754.4 52.7809690202423 104.082863186946
"3774" 754.6 53.5655122362678 104.956044061
"3775" 754.8 53.8820725380146 105.865134971
"3776" 755 53.9287668992268 106.692640799333
"3777" 755.2 53.9754612604389 107.123876231
"3778" 755.4 54.611671931954 107.423992781417
"3779" 755.6 55.1381508546207 107.175824283
"3780" 755.8 55.478436011954 106.547924404472
"3781" 756 55.7482694742964 106.213840320054
"3782" 756.2 56.0918516321342 105.486189591676
"3783" 756.4 56.5811959175396 105.309474414784
"3784" 756.6 56.7236701775681 105.2293234135
"3785" 756.8 57.321788080726 105.300173616
"3786" 757 58.1099134146207 105.000000105
"3787" 757.2 59.2361489553775 104.862488967351
"3788" 757.4 60.4102777666207 105.032967138
"3789" 757.6 61.6099893186207 105.095904201
"3790" 757.8 62.8207073986207 105.142857248
"3791" 758 63.4157478186207 105.508928676938
"3792" 758.2 63.6607644621501 105.928894740706
"3793" 758.4 64.1950751712523 106.474262686
"3794" 758.6 65.3057750486207 106.470467139438
"3795" 758.8 66.650061931954 106.312881669194
"3796" 759 67.7736449986207 106.085076320194
"3797" 759.2 68.7367161986207 106.109890216
"3798" 759.4 69.680032091954 106.80022552241
"3799" 759.6 71.2296947906207 107.373626481
"3800" 759.8 72.7706087106207 107.604395712
"3801" 760 75.221395611954 107.637667995306
"3802" 760.2 77.4043569986207 107.8406594485
"3803" 760.4 79.4482081008429 108.663309021972
"3804" 760.6 81.5214863786207 109.258928680688
"3805" 760.8 83.7197693525601 109.583083692667
"3806" 761 85.6386157586207 109.944024835219
"3807" 761.2 87.8522203198328 109.839493949333
"3808" 761.4 90.0544273553775 109.810513920324
"3809" 761.6 92.2129929797972 109.978668500412
"3810" 761.8 94.3544101186207 111.088522699611
"3811" 762 95.3388829008429 112.413309025722
"3812" 762.2 95.6751934786207 112.846153959
"3813" 762.4 95.5981477826207 113.087912201
"3814" 762.6 95.5451163295298 112.998002111
"3815" 762.8 95.5801371004389 112.694971807667
"3816" 763 95.8252824968025 112.333666446
"3817" 763.2 96.4731667586207 111.879120991
"3818" 763.4 97.2436237186207 111.152625263778
"3819" 763.6 98.7392166409736 110.499030491882
"3820" 763.8 100.439044571954 110.03493952959
"3821" 764 103.106010971954 108.969850771128
"3822" 764.2 105.50521287754 108.66706277573
"3823" 764.4 106.457004865287 107.926129534056
"3824" 764.6 107.591288723065 107.092796199889
"3825" 764.8 108.152593856803 107.030636137667
"3826" 765 108.532958340843 106.515873122389
"3827" 765.2 109.378320838621 105.5329671385
"3828" 765.4 111.008133638621 104.186813291
"3829" 765.6 113.257482044202 102.80935354007
"3830" 765.8 115.049242416295 101.539228315186
"3831" 766 116.294923093166 100.620379721
"3832" 766.2 117.100808042342 98.8916433393721
"3833" 766.4 117.550667878621 97.9505495485
"3834" 766.6 118.307060941732 97.2295483267778
"3835" 766.8 119.287708760323 96.0771569817447
"3836" 767 120.370173467954 95.109890205
"3837" 767.2 120.620703010049 94.2496076295714
"3838" 767.4 121.087474870249 93.0061334944884
"3839" 767.6 121.607275990961 91.4126725253617
"3840" 767.8 121.628586502621 89.879120969
"3841" 768 121.430468998621 88.7197803085
"3842" 768.2 121.55489061949 87.9159102646957
"3843" 768.4 122.601512384667 86.4408383179767
"3844" 768.6 123.631774598621 84.730291532413
"3845" 768.8 124.227127704075 83.1203797035
"3846" 769 124.954950682099 81.5446728001304
"3847" 769.2 125.513122989318 80.7431638936744
"3848" 769.4 125.200204838621 80.230769311
"3849" 769.6 124.528020450049 79.5400314767143
"3850" 769.8 123.525222040323 77.8447510715319
"3851" 770 122.861317638621 76.157967109125
"3852" 770.2 122.778768678621 75.230769306
"3853" 770.4 122.269381193743 74.3181453436829
"3854" 770.6 121.799590364474 72.6202091318537
"3855" 770.8 121.705632198621 71.6868132585
"3856" 771 122.051350065287 71.0211327844615
"3857" 771.2 122.797112891954 68.2252747935
"3858" 771.4 122.998287764843 65.7594628252222
"3859" 771.6 123.79442662351 64.0244200884444
"3860" 771.8 124.327065025938 63.7834361399024
"3861" 772 124.980074278621 63.89835171225
"3862" 772.2 124.430419008377 63.6802466463659
"3863" 772.4 123.796872518621 63.032967096
"3864" 772.6 122.962210811954 61.6776557393333
"3865" 772.8 121.87584943397 59.6340404378605
"3866" 773 120.821357733166 58.12912093725
"3867" 773.2 119.073237585287 57.0897436468333
"3868" 773.4 117.099639502969 56.0430005338261
"3869" 773.6 115.624525478621 55.1575092126667
"3870" 773.8 114.560561105287 54.5989011535
"3871" 774 114.592999043499 54.5901903520976
"3872" 774.2 114.538354952305 54.4398496785
"3873" 774.4 114.600306900843 54.2615995658611
"3874" 774.6 114.725659025287 53.582417636
"3875" 774.8 114.615345850513 52.9186219715405
"3876" 775 114.619455684936 52.931752511
"3877" 775.2 113.963479332279 53.0798714012439
"3878" 775.4 112.551869745287 52.9871795401667
"3879" 775.6 110.225823494621 52.6312576838889
"3880" 775.8 108.263185764936 52.4358010935
"3881" 776 106.681721478621 52.1295681584418
"3882" 776.2 104.800373087923 51.6912855104186
"3883" 776.4 102.076897322342 50.6000511622791
"3884" 776.6 100.264378750816 48.8960064814878
"3885" 776.8 98.9672742252874 47.5398704335641
"3886" 777 97.8822919880944 45.624060196
"3887" 777.2 96.2612910946207 43.715659384375
"3888" 777.4 94.779149211954 41.4649197371538
"3889" 777.6 93.4618075430109 38.4926293603902
"3890" 777.8 92.8575223106207 35.395604431
"3891" 778 93.0350025746207 32.12912091125
"3892" 778.2 93.9089896886207 30.5449862942812
"3893" 778.4 94.6489966033266 28.9718810890882
"3894" 778.6 95.6800492997972 26.8451842543823
"3895" 778.8 96.8945104086207 25.7493132125625
"3896" 779 97.7010825386207 25.5089285969375
"3897" 779.2 98.3993091586207 25.0642170580313
"3898" 779.4 98.404514948891 23.7086427323514
"3899" 779.6 99.3397198597971 21.5963154708529
"3900" 779.8 98.8720895658934 20.235764256
"3901" 780 97.949875931954 18.6739926926667
"3902" 780.2 97.1858394466207 16.561813203375
"3903" 780.4 96.0028296609463 14.6429849366977
"3904" 780.6 94.3812865242021 12.3710708020465
"3905" 780.8 93.2175163117914 12.3856874956341
"3906" 781 91.8696864226207 12.504120891625
"3907" 781.2 89.4946046786207 12.0369118181795
"3908" 781.4 87.8234435623416 11.154612840186
"3909" 781.6 85.0776918569991 10.2367092469459
"3910" 781.8 82.9537294267288 8.84377785262162
"3911" 782 80.697143291954 7.5109890185
"3912" 782.2 78.8137294864256 6.46636291185366
"3913" 782.4 76.8992796581763 6.109890116
"3914" 782.6 75.0929861186207 5.77869353447222
"3915" 782.8 74.228570992767 5.6783704157561
"3916" 783 73.1066517686207 6.16998626990625
"3917" 783.2 71.4883481986207 6.714285721
"3918" 783.4 69.8357503915619 6.40400776335294
"3919" 783.6 69.0044969713036 5.95979630721951
"3920" 783.8 68.3514877186207 5.3507808035
"3921" 784 66.6928650963985 4.92399267891667
"3922" 784.2 64.7798693826207 4.659340664
"3923" 784.4 63.3221158963985 4.07997558405556
"3924" 784.6 62.7883352574442 3.5420168102647
"3925" 784.8 62.3804462786207 3.55405884793548
"3926" 785 61.4853565750913 3.66645119952941
"3927" 785.2 60.4543038786207 3.50443105632258
"3928" 785.4 59.1867779121691 3.10740872341936
"3929" 785.6 58.3890511941762 2.47741147988889
"3930" 785.8 57.9174334005719 1.72902707221951
"3931" 786 57.6464162910651 1.30647130777778
"3932" 786.2 57.7577045186207 1.17555615234146
"3933" 786.4 57.8793556175681 1.211104686
"3934" 786.6 57.649050331954 0.922513384974358
"3935" 786.8 57.9552575852874 0.863341787282051
"3936" 787 57.9300435754628 0.603817235999999
"3937" 787.2 58.2873936786207 0.773351649125
"3938" 787.4 58.5281614786207 0.771062271833331
"3939" 787.6 58.8074521266207 0.725274726
"3940" 787.8 58.626938011954 0.902789519076923
"3941" 788 58.2138961396733 0.927703876
"3942" 788.2 57.9300435754628 1.251590516
"3943" 788.4 57.826848091954 1.20850944048718
"3944" 788.6 58.2991067067288 1.01633501735135
"3945" 788.8 58.7613260849365 0.806246386
"3946" 789 58.8950457452874 0.945054945999999
"3947" 789.2 58.612723827889 0.950415439170732
"3948" 789.4 57.945379931954 1.01127078151282
"3949" 789.6 57.7943929452874 0.990842491833333
"3950" 789.8 57.8234752347183 0.922272850024392
"3951" 790 57.5222871141762 1.00305250405556
"3952" 790.2 57.3174433986207 1.0274725285
"3953" 790.4 57.2409346064256 0.856606808682928
"3954" 790.6 57.1615175852873 0.844322345166667
"3955" 790.8 57.3912676717914 0.753417315146343
"3956" 791 57.6119423910532 0.850014850864867
"3957" 791.2 57.4141223607829 0.621324621945948
"3958" 791.4 57.7697429086207 0.66517857209375
"3959" 791.6 58.2562354927384 0.555591467911763
"3960" 791.8 58.4552804148369 0.787644788432432
"3961" 792 63.7435624386207 0.784446323692308
"3962" 792.2 64.7881242786207 1.249750251
"3963" 792.4 64.7923115447077 1.36072623165217
"3964" 792.6 64.9247460069928 1.42294914530233
"3965" 792.8 64.8544691835096 1.340659342
"3966" 793 64.8557441713867 1.21627308982979
"3967" 793.2 65.4120269255772 1.51958910806522
"3968" 793.4 66.457447691954 2.07944139402083
"3969" 793.6 67.2898696981556 2.81829798390698
"3970" 793.8 68.2726909840753 3.7147852185
"3971" 794 69.6323724146207 4.407967037375
"3972" 794.2 71.6438474023416 6.08305648448837
"3973" 794.4 72.7278624274579 7.8451316204186
"3974" 794.6 73.0553302112523 9.530942751
"3975" 794.8 72.4556526786207 10.0743871613846
"3976" 795 71.8996447712523 10.786003481
"3977" 795.2 70.9342695731661 11.8966034085
"3978" 795.4 69.6172384386207 13.5457875593333
"3979" 795.6 68.6380601244744 13.9616724878293
"3980" 795.8 67.5259981186207 13.8663003801667
"3981" 796 66.977506139954 14.3150183293333
"3982" 796.2 66.6792459077116 15.0784215935
"3983" 796.4 66.1364239586207 15.32142858675
"3984" 796.6 65.5815115052874 15.2948718101667
"3985" 796.8 64.8940621106207 15.59065935625
"3986" 797 65.0481535026207 15.62912089475
"3987" 797.2 65.1175960049365 15.7556391135
"3988" 797.4 65.9575678786207 15.6245421401667
"3989" 797.6 66.7307093576451 16.0817475368537
"3990" 797.8 67.6013059417786 15.7758820285
"3991" 798 68.4507132361965 15.0492840643333
"3992" 798.2 69.7840561286207 13.3334478155312
"3993" 798.4 71.0068125986207 11.64560440725
"3994" 798.6 71.3731236086207 9.4993131963125
"3995" 798.8 71.5929102146207 6.461538468
"3996" 799 72.1777435672694 5.340659346
"3997" 799.2 71.7329377097318 5.44749695294444
"3998" 799.4 71.3015268680944 5.9580682535
"3999" 799.6 70.6339664626207 6.273351654625
"4000" 799.8 69.7200625817786 5.947946796
"4001" 800 67.6195536066207 4.93681319175
"4002" 800.2 65.5976246656477 4.41550341991892
"4003" 800.4 64.1139744386207 3.84744667482353
"4004" 800.6 62.2043418306207 3.373626377
"4005" 800.8 60.2792000240753 2.718281721
"4006" 801 59.3628231852874 1.99664224863889
"4007" 801.2 58.449140251954 1.79036348446154
"4008" 801.4 56.5731269426207 1.05219780325
"4009" 801.6 56.7175876226207 1.081043957125
"4010" 801.8 56.8365059794903 1.32728141556522
"4011" 802 56.6983261986207 1.844155846
"4012" 802.2 55.6939805186207 2.4010989035
"4013" 802.4 54.1293897651323 3.04191157983721
"4014" 802.6 51.9710809679824 3.91676409089362
"4015" 802.8 49.7271723586207 4.63060017369231
"4016" 803 47.9160340652874 4.30586081016666
"4017" 803.2 46.0724406252874 4.15722739215385
"4018" 803.4 45.7193145186207 3.97527472925
"4019" 803.6 45.4095699975396 4.15562815978378
"4020" 803.8 44.5657692368429 4.79365079844445
"4021" 804 43.0532515625231 5.74403645709756
"4022" 804.2 40.9713735026207 6.311813193125
"4023" 804.4 39.2963704386207 7.25387433805128
"4024" 804.6 38.2197062252874 7.93434771151282
"4025" 804.8 37.2468908537558 9.14523315437838
"4026" 805 36.1443592723049 10.3710237235
"4027" 805.2 35.0799121565154 10.806246396
"4028" 805.4 33.9615909826207 11.494505506
"4029" 805.6 33.2475424786207 12.6098901225
"4030" 805.8 32.1251941186207 14.1572274021538
"4031" 806 30.5834793078099 15.5589545745135
"4032" 806.2 29.5471265986207 16.4649197121538
"4033" 806.4 28.9297732652874 16.9218559387778
"4034" 806.6 27.9835980512523 18.458068266
"4035" 806.8 26.4522253939148 20.3632837954118
"4036" 807 24.9113114739148 21.9017453354118
"4037" 807.2 22.9667574186207 22.4440247477187
"4038" 807.4 22.2600331115619 22.3429218064412
"4039" 807.6 22.6354941351724 22.5555134746207
"4040" 807.8 22.830322331954 23.3150183383333
"4041" 808 22.7019128386207 24.53021980475
"4042" 808.2 22.0642932855172 26.4016673246207
"4043" 808.4 20.662467944503 28.4402068804118
"4044" 808.6 18.9820503286207 29.6435439856875
"4045" 808.8 18.6105207062069 30.5263357637586
"4046" 809 17.9708255686207 31.97527475725
"4047" 809.2 16.5262187686207 33.273351681625
"4048" 809.4 14.8645058317241 34.5051156085862
"4049" 809.6 13.2071638315619 35.0352295114412
"4050" 809.8 11.8604827586207 35.571428607
"4051" 810 11.1691352186207 35.4247939914687
"4052" 810.2 11.1835812866207 34.879120914
"4053" 810.4 11.7682221562678 35.1257272490882
"4054" 810.6 12.0716891067288 35.5069795424865
"4055" 810.8 12.0288178927384 36.2795734040882
"4056" 811 12.0952886892873 37.9432234811666
"4057" 811.2 11.5924205444271 39.7575328295484
"4058" 811.4 11.0580713624917 40.5391705474516
"4059" 811.6 10.1633471508788 42.1892946185806
"4060" 811.8 8.8336875586207 43.6820055381875
"4061" 812 7.9641718466207 44.857142902
"4062" 812.2 7.39783595134797 45.795204841
"4063" 812.4 7.32779440952981 46.879120926
"4064" 812.6 7.46398629639849 48.3641636625278
"4065" 812.8 7.4798846146207 49.923076973
"4066" 813 7.8549989878099 50.5277695782973
"4067" 813.2 8.13327214043889 51.109890161
"4068" 813.4 8.02820982771162 51.2963703476667
"4069" 813.6 7.51502083862069 51.4649197471538
"4070" 813.8 6.7424472386207 52.065934118
"4071" 814 6.28438144097364 52.7275372214412
"4072" 814.2 6.00867870528736 53.4816850351667
"4073" 814.4 5.45961742344827 54.624479023931
"4074" 814.6 4.98140275862068 55.009094408931
"4075" 814.8 4.23429297922677 55.1774892326667
"4076" 815 3.97705707862069 55.560439616
"4077" 815.2 3.8849832386207 55.9619611717692
"4078" 815.4 4.26230959595401 56.6611722178333
"4079" 815.6 4.8567700150913 58.7230123405588
"4080" 815.8 5.32935106313682 60.1173343387419
"4081" 816 6.13708819862071 61.4153200355588
"4082" 816.2 6.76025191626777 62.7275372314412
"4083" 816.4 6.6950053075862 63.8817734628965
"4084" 816.6 7.1135976014114 65.6716075279767
"4085" 816.8 7.3048120286207 67.6122940236562
"4086" 817 7.19080139391483 69.7976729851176
"4087" 817.2 6.87252438771162 70.9816850526667
"4088" 817.4 6.66843782620688 72.8075029147931
"4089" 817.6 7.32676438685599 74.085003306147
"4090" 817.8 8.05119220862071 76.1219094167813
"4091" 818 8.01009563586207 78.2319061032414
"4092" 818.2 6.96967878442714 80.5267636395484
"4093" 818.4 6.13708819862071 82.2362638185
"4094" 818.6 6.25122997047256 83.7167278004444
"4095" 818.8 6.36011521335752 84.510699911
"4096" 819 6.48176631230489 84.854829466
"4097" 819.2 7.38647786348559 86.0371251231622
"4098" 819.4 8.54983499441017 87.162521776
"4099" 819.6 9.55443761797554 88.8518256826129
"4100" 819.8 9.80389261936143 89.7993488891481
"4101" 820 9.85179139862069 90.890109981
"4102" 820.2 10.0994382786207 92.6758242685
"4103" 820.4 10.7735881186207 94.64010998475
"4104" 820.6 10.5595111490207 96.494505591
"4105" 820.8 10.341103349925 97.6316293379565
"4106" 821 10.503010971954 97.0714286685
"4107" 821.2 11.2863088812874 97.648351746
"4108" 821.4 11.6937171828631 97.4502165476667
"4109" 821.6 12.4528077523049 97.324465106
"4110" 821.8 13.1386158226207 97.62912097675
"4111" 822 13.5142135906207 97.9175825155
"4112" 822.2 13.5647748286207 98.6699863624062
"4113" 822.4 14.3175282739148 99.9447318387941
"4114" 822.6 15.5751859586207 101.391941493333
"4115" 822.8 16.2252590186207 103.561813290375
"4116" 823 16.95005312 105.420235042897
"4117" 823.2 17.4951149960401 106.246366642935
"4118" 823.4 18.004610727653 106.519319496806
"4119" 823.6 18.2309277525601 107.042291149333
"4120" 823.8 18.2029945186207 107.33241768975
"4121" 824 18.0934388001022 107.149776256926
"4122" 824.2 18.2717853186207 106.879120986
"4123" 824.4 18.8990163052874 106.090166350103
"4124" 824.6 19.6721429013234 106.203445309649
"4125" 824.8 20.0547017452874 106.405748204462
"4126" 825 20.8174167607829 107.367686475054
"4127" 825.2 21.4219601470078 108.429989473903
"4128" 825.4 21.6203097986207 109.497464183885
"4129" 825.6 21.6032982845466 110.255189365444
"4130" 825.8 21.3921360066207 110.494505605
"4131" 826 21.5637377840752 110.480519591
"4132" 826.2 21.8847615174086 109.746253856
"4133" 826.4 22.5092985986207 109.695863070265
"4134" 826.6 23.0871413186207 109.711288821
"4135" 826.8 23.6264611906207 109.362637472
"4136" 827 24.3644778575681 109.1969347535
"4137" 827.2 25.3985121986207 109.186813296
"4138" 827.4 26.647586361045 109.653013762667
"4139" 827.6 27.3043794154628 109.834586576
"4140" 827.8 28.4576795397972 110.385908319824
"4141" 828 29.2812097733575 111.1402545935
"4142" 828.2 30.0102474306207 111.351648463
"4143" 828.4 30.3462904886207 111.097870990219
"4144" 828.6 30.4064824386207 110.621324731946
"4145" 828.8 30.4377171802423 110.101574211676
"4146" 829 30.1670160861883 109.872883982757
"4147" 829.2 30.3390674546207 109.292582526875
"4148" 829.4 30.594157851954 109.019160435872
"4149" 829.6 30.4346698883768 108.398820799902
"4150" 829.8 30.2398971499721 108.750222858973
"4151" 830 30.5151366252874 108.950126905231
"4152" 830.2 30.8454637297835 108.632251578093
"4153" 830.4 30.8008830252874 108.646520255167
"4154" 830.6 30.8008830252874 108.646520255167
"4155" 830.8 30.8976487506207 108.59065944925
"4156" 831 30.8856690844744 108.623961513073
"4157" 831.2 30.8856690844744 108.623961513073
"4158" 831.4 30.810055131954 108.683150291833
"4159" 831.6 30.8283993452874 108.710622819333
"4160" 831.8 30.589924571954 108.893773002667
"4161" 832 30.6357851052874 108.857142966
"4162" 832.2 30.6357851052874 108.857142966
"4163" 832.4 30.6695653030109 108.849102226244
"4164" 832.6 30.5546472386207 109.009298502923
"4165" 832.8 30.5546472386207 109.009298502923
"4166" 833 30.5990966786207 108.9945056035
"4167" 833.2 30.5220509826207 109.081044065125
"4168" 833.4 30.5220509826207 109.081044065125
"4169" 833.6 30.5220509826207 109.081044065125
"4170" 833.8 30.4262377452874 109.216399094846
"4171" 834 30.3101753186207 109.315018424333
"4172" 834.2 30.354424535918 109.301158410459
"4173" 834.4 30.354424535918 109.301158410459
"4174" 834.6 30.5192322376451 109.487000913561
"4175" 834.8 30.5314214051072 109.509058618568
"4176" 835 30.7324449986207 109.531980949205
"4177" 835.2 30.8021224991612 109.737748847486
"4178" 835.4 30.8137239746207 109.912088022
"4179" 835.6 31.0421094306207 109.965659450625
"4180" 835.8 31.1439198146207 110.098901209
"4181" 836 31.1439198146207 110.098901209
"4182" 836.2 31.2449208950913 110.306722799382
"4183" 836.4 31.5271471077116 110.468864579333
"4184" 836.6 31.5055166315619 110.680025967176
"4185" 836.8 31.3936304186207 110.797390220688
"4186" 837 31.3881937263626 110.973413794065
"4187" 837.2 31.1408242286207 111.073832528656
"4188" 837.4 30.891124719911 111.085076325194
"4189" 837.6 30.881597563954 111.186813298
"4190" 837.8 30.8150580992268 111.308025419333
"4191" 838 30.1725937186207 111.274725386
"4192" 838.2 30.0469358572873 111.122710733833
"4193" 838.4 29.2507969986207 110.9175825285
"4194" 838.6 28.6652497090207 110.8945056054
"4195" 838.8 27.5557916866207 111.250915862167
"4196" 839 26.7023624386207 110.828825131962
"4197" 839.2 25.8864682732873 110.263736374
"4198" 839.4 25.6948417986207 109.896872468308
"4199" 839.6 25.4673029986207 109.20054955975
"4200" 839.8 25.1233489986207 108.73351659225
"4201" 840 24.9276773897318 108.161172269333
"4202" 840.2 24.6901888644271 107.635944808097
"4203" 840.4 24.1585580286207 106.999313293813
"4204" 840.6 23.3395323917241 106.428192603586
"4205" 840.8 22.3565355806896 106.083365017034
"4206" 841 21.5049529186207 105.40934076475
"4207" 841.2 21.317943854917 105.226699331926
"4208" 841.4 21.4361621186207 104.53021988475
"4209" 841.6 21.2226354754207 103.8175825214
"4210" 841.8 20.6296492910345 102.993179337552
"4211" 842 19.3586799586207 101.989011091
"4212" 842.2 18.6105207062069 100.924213818241
"4213" 842.4 17.7224780415837 99.9845340845185
"4214" 842.6 16.2685972226207 98.9688645678333
"4215" 842.8 15.7529837186207 98.1513103263846
"4216" 843 15.5685440882759 98.1655931258276
"4217" 843.2 15.3560042372414 98.6828345056552
"4218" 843.4 14.8542583746207 99.219780319
"4219" 843.6 12.9096534115239 99.2860688692258
"4220" 843.8 12.2236981826207 98.934066033
"4221" 844 11.5784404786207 98.2493132850625
"4222" 844.2 11.3974495117241 98.2849565211724
"4223" 844.4 11.7871059052874 98.745217843963
"4224" 844.6 12.2386102528142 99.0007090674516
"4225" 844.8 12.8785865986207 99.3112476752647
"4226" 845 13.4440025934594 99.6706842542258
"4227" 845.2 13.9350465210449 100.154179254333
"4228" 845.4 14.8953709939148 100.634777088353
"4229" 845.6 15.8039153686207 101.446428672875
"4230" 845.8 16.3865004846813 101.972361074333
"4231" 846 16.3841657666207 102.661172263833
"4232" 846.2 16.3456429186207 103.106931633115
"4233" 846.4 16.5732779295298 104.081918186
"4234" 846.6 16.5530736386207 104.882079563885
"4235" 846.8 17.1160998786207 105.2582418635
"4236" 847 17.8340256822571 105.562104667667
"4237" 847.2 18.4423865026207 105.758241864
"4238" 847.4 19.2348565186207 105.6341817135
"4239" 847.6 20.7133009553775 105.818829924649
"4240" 847.8 21.5462273986207 106.056471412528
"4241" 848 22.3687422613234 105.642114747757
"4242" 848.2 23.0418203209736 105.159663970706
"4243" 848.4 24.0777288386207 104.868131973
"4244" 848.6 24.4198236278099 104.727353832081
"4245" 848.8 24.5864089164586 104.581823686405
"4246" 849 24.5239394332153 104.217998322216
"4247" 849.2 24.5510095426207 103.62637373
"4248" 849.4 24.9930085354628 103.0026027635
"4249" 849.6 25.9282013586207 102.01373636575
"4250" 849.8 27.0103892596733 101.271833531
"4251" 850 27.4969936554628 100.2090804935
"4252" 850.2 28.498684251954 99.0677656668333
"4253" 850.4 28.8315777703854 97.8745960901176
"4254" 850.6 29.0688835497318 96.6120269586389
"4255" 850.8 29.709402331954 95.5879121835
"4256" 851 30.7353360191085 94.3931922680732
"4257" 851.2 31.4268173315937 93.365607458973
"4258" 851.4 31.4912047375681 92.2131290685
"4259" 851.6 31.1769393986207 90.522845666
"4260" 851.8 30.6323060303448 89.8632058496207
"4261" 852 30.2138681986207 89.4512363531875
"4262" 852.2 29.8406781086207 89.2228709683438
"4263" 852.4 30.2591891962678 89.8542340911471
"4264" 852.6 30.9169101746207 90.119505584625
"4265" 852.8 32.1592720226207 90.369505584875
"4266" 853 33.6668307937427 90.9973198444146
"4267" 853.2 35.3823503052874 91.2274115686389
"4268" 853.4 36.8720739542964 91.546480638027
"4269" 853.6 38.3817531326748 92.5028215953243
"4270" 853.8 39.0527216563985 93.3641637075278
"4271" 854 39.5529072066207 94.417582512
"4272" 854.2 40.2870723715937 95.7876448834324
"4273" 854.4 40.743446651954 97.1034799505833
"4274" 854.6 40.6909154955904 97.6949717926667
"4275" 854.8 40.9681632652874 97.6910867887778
"4276" 855 41.2131550617786 97.425679681
"4277" 855.2 41.2608613750913 97.1393019717353
"4278" 855.4 41.321289371954 97.2423688396111
"4279" 855.6 41.2369059906207 97.307692405
"4280" 855.8 41.2042101280325 97.2411119265882
"4281" 856 41.3373405586207 96.7589286681875
"4282" 856.2 41.8592210332153 96.2034452996487
"4283" 856.4 43.0981991175396 95.7356698314054
"4284" 856.6 43.9008094880325 95.5669037801176
"4285" 856.8 44.3282116741762 95.0094628544722
"4286" 857 45.0451646786207 94.3993638885
"4287" 857.2 45.8364447997018 93.7606178543784
"4288" 857.4 45.9790519028631 92.963037056
"4289" 857.6 46.2393729666207 91.907967124875
"4290" 857.8 46.7539987052874 91.0112708715128
"4291" 858 47.2676366786207 90.587207754718
"4292" 858.2 47.7121310786207 89.5418428621538
"4293" 858.4 48.1776804765154 88.539039996
"4294" 858.6 48.1776804765154 88.113938781
"4295" 858.8 48.3664588710532 88.2304723187027
"4296" 859 48.2714531986207 88.62912096775
"4297" 859.2 48.448016251954 88.802197891
"4298" 859.4 48.4669000009736 89.0963155383529
"4299" 859.6 48.5122209986207 89.3791209685
"4300" 859.8 48.8624287077116 89.9327340226667
"4301" 860 48.8974494786207 90.4115096335
"4302" 860.2 49.6197528786207 91.5305632783437
"4303" 860.4 49.0838503560401 91.8046792835807
"4304" 860.6 48.738825986856 92.2297997043824
"4305" 860.8 48.5122209986207 93.2252748185
"4306" 861 48.5255047393103 94.8234180561724
"4307" 861.2 48.1269925186207 96.3021978985
"4308" 861.4 47.7176872586207 96.9993132838125
"4309" 861.6 47.1697581137722 97.5900766876667
"4310" 861.8 46.3993011537722 98.7439228426667
"4311" 862 45.6054970131662 99.4781885776667
"4312" 862.2 44.3348996686207 100.520947902719
"4313" 862.4 43.8427848774086 101.809190911
"4314" 862.6 43.5427736066207 103.725274829
"4315" 862.8 42.9205712434692 105.305694411
"4316" 863 42.2688628744827 106.335354407207
"4317" 863.2 42.3485653186207 106.746494991172
"4318" 863.4 42.5411795586207 106.997464181385
"4319" 863.6 42.7062774786207 107.0714286785
"4320" 863.8 42.476974811954 107.007326114333
"4321" 864 42.0297555420689 106.945433983414
"4322" 864.2 41.6606573186207 106.89285724975
"4323" 864.4 41.0411232046813 107.065601172667
"4324" 864.6 40.6482465103448 107.648351756
"4325" 864.8 40.7938932386207 108.0054946135
"4326" 865 41.3469712706207 107.6098902175
"4327" 865.2 41.9083041986207 107.604395712
"4328" 865.4 42.091746331954 107.007326114333
"4329" 865.6 42.3693884797018 106.463320569784
"4330" 865.8 42.7145323746207 105.831044061875
"4331" 866 44.0144182051072 104.935254040189
"4332" 866.2 44.9103347106207 103.78296713675
"4333" 866.4 45.3928098922793 102.79844555978
"4334" 866.6 45.8734059106207 101.946428673375
"4335" 866.8 46.2718132596733 101.6463274585
"4336" 867 46.1119512386207 101.484643663051
"4337" 867.2 46.0938422075096 100.415445765861
"4338" 867.4 46.3613619852874 99.1654457646111
"4339" 867.6 46.6671793312523 98.1443031635
"4340" 867.8 46.6993810927384 97.1619264061471
"4341" 868 46.3708038597972 95.5895282145294
"4342" 868.2 45.9717953467288 93.1369172300541
"4343" 868.4 45.499536731954 91.1197521339487
"4344" 868.6 44.7536404234856 88.802197891
"4345" 868.8 44.1976620226207 86.7637363505
"4346" 869 43.702070788891 83.9061479900541
"4347" 869.2 43.9665249346207 81.927197884125
"4348" 869.4 43.7243813186207 80.10989019
"4349" 869.6 43.6604244667288 78.906147985054
"4350" 869.8 43.2634829586207 77.9247940339688
"4351" 870 42.4618678127384 77.8067227668823
"4352" 870.2 42.3045392066207 77.813186891
"4353" 870.4 42.4234708563985 77.6590354866944
"4354" 870.6 42.9836717315937 77.7523018300541
"4355" 870.8 43.828653689147 77.6382302685
"4356" 871 44.9699981459378 77.4138301497805
"4357" 871.2 45.3019836652874 77.3369964143333
"4358" 871.4 46.4357455332549 76.9260252712439
"4359" 871.6 47.0934526942305 76.3537926252683
"4360" 871.8 47.0009400386207 76.247957247282
"4361" 872 46.7935093186207 76.0211327894615
"4362" 872.2 46.6288817630651 76.0351038611389
"4363" 872.4 46.7181569346207 76.076923153
"4364" 872.6 46.7526638872694 76.0267301027568
"4365" 872.8 46.8535983763985 76.1953602715555
"4366" 873 46.9713070786207 76.3449329212778
"4367" 873.2 47.1274807867288 76.4841105605946
"4368" 873.4 47.099716571954 76.5692918958611
"4369" 873.6 47.1587155283504 76.546480623027
"4370" 873.8 47.099716571954 76.5158730923889
"4371" 874 47.2047788846813 76.424575501
"4372" 874.2 47.3362603754628 76.2819549635
"4373" 874.4 47.6989608741762 76.2594628357222
"4374" 874.6 48.1911972652874 75.9816850576667
"4375" 874.8 49.0151581808429 75.4154457408611
"4376" 875 49.6983192133575 74.8649509135
"4377" 875.2 50.4853424815475 74.4588582894146
"4378" 875.4 51.2308334146207 73.703296777
"4379" 875.6 51.865974824503 73.315772536147
"4380" 875.8 52.697676375918 73.2928423661351
"4381" 876 53.4761651266207 72.703296776
"4382" 876.2 54.1240629099721 72.0454411174865
"4383" 876.4 54.8786285101996 71.292076416
"4384" 876.6 56.1034881045031 70.3972204970294
"4385" 876.8 57.4661802634856 69.0932581623514
"4386" 877 58.893634651954 68.1907580281795
"4387" 877.2 60.0586638180802 67.6899317576216
"4388" 877.4 61.3238195906207 67.000000067
"4389" 877.6 62.7760863391612 66.0891001551892
"4390" 877.8 64.3616213186207 65.901098967
"4391" 878 65.6548883586207 65.32142863675
"4392" 878.2 67.8230332652874 64.0881939215128
"4393" 878.4 69.9150621374442 62.9537815755588
"4394" 878.6 71.7650400830651 61.6761294878055
"4395" 878.8 74.3974346963985 60.7359585466944
"4396" 879 76.4519865897318 59.7744200841944
"4397" 879.2 78.831968424503 59.6279897170294
"4398" 879.4 80.1009563586207 60.076923137
"4399" 879.6 81.7891635209736 60.1483517085
"4400" 879.8 83.4847200342964 59.9248589847838
"4401" 880 85.5758702107419 59.431568491
"4402" 880.2 87.1808311261883 58.3032373615405
"4403" 880.4 89.4066318286207 57.2517170902188
"4404" 880.6 92.4516148992268 57.1704962276667
"4405" 880.8 95.7593610456795 56.8112476327647
"4406" 881 98.3746150252874 56.2085094954872
"4407" 881.2 101.124800654621 55.927197858125
"4408" 881.4 103.631996011954 55.9282662341944
"4409" 881.6 105.857760563065 56.1526252087778
"4410" 881.8 108.182085032305 57.4762869285
"4411" 882 110.388244151053 59.4362934957297
"4412" 882.2 112.403497431562 60.431157138647
"4413" 882.4 114.426841444936 62.0106998885
"4414" 882.6 115.440600602831 63.134181671
"4415" 882.8 117.093896966621 64.406593471
"4416" 883 119.09463916751 64.8492064140555
"4417" 883.2 120.649005510621 64.879120944
"4418" 883.4 122.145893318621 65.175824241
"4419" 883.6 122.957624758621 64.5473901744375
"4420" 883.8 123.214443745287 64.7316850464167
"4421" 884 122.705391825287 64.8553114201666
"4422" 884.2 122.449823580439 65.12212793725
"4423" 884.4 122.457744945287 66.5769231435
"4424" 884.6 122.765010518621 68.417582486
"4425" 884.8 122.833130188865 70.0967569717317
"4426" 885 122.624253958621 71.1986475775385
"4427" 885.2 122.607877849147 71.2819549585
"4428" 885.4 122.597740257568 71.4034124485
"4429" 885.6 122.244952070621 71.3021978735
"4430" 885.8 121.724893622621 71.484890181375
"4431" 886 121.527834438621 71.6917442249744
"4432" 886.2 121.438935558621 71.1394759798461
"4433" 886.4 119.490568438621 66.5546017149063
"4434" 886.6 119.306709391348 65.0084915735
"4435" 886.8 119.403892030621 65.109890175
"4436" 887 119.201647078621 64.921078986
"4437" 887.2 118.449534331954 64.6080586726667
"4438" 887.4 118.17728952953 64.4490510135
"4439" 887.6 117.660733158621 64.186813251
"4440" 887.8 117.634704207269 63.1888922520811
"4441" 888 117.510922083065 62.0927961548889
"4442" 888.2 117.429596070621 60.792582478375
"4443" 888.4 118.249582406621 62.010989073
"4444" 888.6 117.697421585287 61.879120941
"4445" 888.8 117.754800578156 61.3961155737907
"4446" 889 117.919118114718 60.4344680314878
"4447" 889.2 118.42671071769 58.6680297034418
"4448" 889.4 119.950702456398 56.5030525595556
"4449" 889.6 121.276627754984 54.31793212225
"4450" 889.8 123.090372410513 53.4591625126216
"4451" 890 123.215311376999 53.6670627207297
"4452" 890.2 122.513672424962 54.2806218714878
"4453" 890.4 122.207325102807 54.1331459779767
"4454" 890.6 121.590063654621 53.6868132405
"4455" 890.8 121.843213798621 52.4560440085
"4456" 891 122.015955140843 51.4410867425278
"4457" 891.2 122.255958598621 49.6996337493333
"4458" 891.4 122.773765711348 48.3301698785
"4459" 891.6 123.2286285149 47.8361871165814
"4460" 891.8 123.108964518621 48.0054945535
"4461" 892 122.986516894621 47.9945055425
"4462" 892.2 122.711506563065 48.0436508416944
"4463" 892.4 122.210098065287 47.6300366776667
"4464" 892.6 121.696460091954 46.824175871
"4465" 892.8 121.021851646621 45.869505540375
"4466" 893 120.533197694273 44.7804587165435
"4467" 893.2 119.752613393039 43.1403016020465
"4468" 893.4 118.820897999551 41.539228255186
"4469" 893.6 118.086276246993 39.8039867507674
"4470" 893.8 116.909537622621 37.70604399375
"4471" 894 116.243289905287 35.4885883702308
"4472" 894.2 115.838306118621 33.4767540486923
"4473" 894.4 114.578905318621 31.249750281
"4474" 894.6 113.475751034984 29.82492510475
"4475" 894.8 112.4422310749 28.5249169720465
"4476" 895 110.695264712109 27.308459010186
"4477" 895.2 108.877523814621 26.47527475175
"4478" 895.4 107.149498918621 25.9358974618333
"4479" 895.6 106.148328198621 25.7745844157436
"4480" 895.8 105.9214021102 25.9580682735
"4481" 896 105.030742278621 26.4120879385
"4482" 896.2 103.696200758621 26.5051892816944
"4483" 896.4 103.118358038621 26.0885226146111
"4484" 896.6 103.343074651954 25.9225134099744
"4485" 896.8 103.731682329147 25.826489326
"4486" 897 104.370350598621 25.2727860627647
"4487" 897.2 105.444320906499 25.0725940976667
"4488" 897.4 106.545027501847 25.6260191677742
"4489" 897.6 107.452178438621 26.109890136
"4490" 897.8 109.455366534621 26.439560466
"4491" 898 110.804707372675 27.6275616551892
"4492" 898.2 111.774254067889 29.0554811333171
"4493" 898.4 112.199859165107 30.725274756
"4494" 898.6 112.262836530328 31.794693143561
"4495" 898.8 112.934276038621 33.3584108533077
"4496" 899 113.657480440783 34.6753787100541
"4497" 899.2 114.376413425287 34.8968723933077
"4498" 899.4 115.662360418621 35.0161401449062
"4499" 899.6 117.549834050742 35.4572094926667
"4500" 899.8 117.384826274296 35.8396198754595
"4501" 900 117.145359921864 36.827145863973
"4502" 900.2 117.457981327042 38.437825371
"4503" 900.4 118.258851061779 40.5127241585
"4504" 900.6 118.858699773255 42.3950683886829
"4505" 900.8 119.092325482945 43.854172898027
"4506" 901 119.019444419161 44.7585388032973
"4507" 901.2 118.759154905648 45.2367092819459
"4508" 901.4 118.720111478621 45.109890155
"4509" 901.6 118.852859130513 45.2367092819459
"4510" 901.8 119.185137286621 45.263736309
"4511" 902 119.671144288621 45.6411401555312
"4512" 902.2 120.175724806621 45.692307738
"4513" 902.4 121.026413562831 46.332562221
"4514" 902.6 121.44503646215 47.5352295239412
"4515" 902.8 121.938796804936 49.0957201185
"4516" 903 122.851686926621 51.28296708425
"4517" 903.2 123.622378782035 52.9016350033171
"4518" 903.4 124.757827078621 54.887010480359
"4519" 903.6 125.779423374621 57.494505552
"4520" 903.8 126.600852639596 60.4157063053902
"4521" 904 126.57266518984 62.3387832303902
"4522" 904.2 126.199964465287 64.4826712394615
"4523" 904.4 125.866099782621 67.215659407875
"4524" 904.6 125.1547709149 69.4372604834418
"4525" 904.8 124.374044108865 71.2506031267317
"4526" 905 123.519024799596 74.0367194522195
"4527" 905.2 122.732908145287 75.8076923835
"4528" 905.4 121.49062095397 77.1832354464651
"4529" 905.6 120.48866040953 78.102897181
"4530" 905.8 119.779489798621 79.186813266
"4531" 906 119.315240091954 79.4136377238205
"4532" 906.2 118.650680764202 79.9113213168139
"4533" 906.4 118.22961707676 81.279836523907
"4534" 906.6 117.862743215206 83.032967116
"4535" 906.8 117.439931468865 83.9991960100244
"4536" 907 117.507629531954 84.0290223438205
"4537" 907.2 117.724937905287 84.3150183993333
"4538" 907.4 118.409788536398 85.24450557975
"4539" 907.6 118.642595991791 86.6445993897805
"4540" 907.8 118.485517211954 86.5931249104872
"4541" 908 118.12970696036 86.0179169517609
"4542" 908.2 117.383556569352 85.5001340978293
"4543" 908.4 116.620616262621 84.9047619896667
"4544" 908.6 116.070545828388 84.6698186382093
"4545" 908.8 115.318006472109 84.8218758834419
"4546" 909 113.681604834718 85.1624230280732
"4547" 909.2 111.248088339109 85.2937551107561
"4548" 909.4 109.226021206993 85.510605758907
"4549" 909.6 106.988153224075 86.39835173475
"4550" 909.8 105.995826867889 86.4476012657561
"4551" 910 105.626929211954 86.4761905626667
"4552" 910.2 105.239584091954 86.5832629775385
"4553" 910.4 104.717056230621 87.157967120125
"4554" 910.6 104.562964838621 87.101793031
"4555" 910.8 104.238272262621 86.890109977
"4556" 911 103.086255665287 87.0862215579231
"4557" 911.2 101.288522758621 86.879120966
"4558" 911.4 99.2120472932549 86.8040740616098
"4559" 911.6 97.7087166395963 86.6258376636829
"4560" 911.8 96.7235652706207 87.09065942775
"4561" 912 95.1826513506207 87.417582505
"4562" 912.2 93.0295999800841 87.5545431055122
"4563" 912.4 91.4207470786207 88.3091012435641
"4564" 912.6 89.4946046786207 88.6345450308718
"4565" 912.8 89.0418406153649 88.6501406457674
"4566" 913 88.7142700652874 88.2302057799744
"4567" 913.2 88.6970547266207 88.615384704
"4568" 913.4 88.9019454786207 89.048746214718
"4569" 913.6 89.1263093186207 89.3882784776667
"4570" 913.8 89.356317531954 89.4530854656154
"4571" 914 89.148886811954 89.3150184043333
"4572" 914.2 88.8496978912523 89.3791209685
"4573" 914.4 88.1907544386207 89.51373635325
"4574" 914.6 87.4491896146207 90.3021978925
"4575" 914.8 86.4268135038838 90.765760646
"4576" 915 85.3015408386207 90.82142866225
"4577" 915.2 83.7798883426207 91.47527481675
"4578" 915.4 82.1234058786207 92.3385226808611
"4579" 915.6 79.8869405363985 92.8086081514166
"4580" 915.8 78.5814440208429 92.6910867837778
"4581" 916 78.206916331954 92.5842491768333
"4582" 916.2 77.8430894341762 93.6205739641944
"4583" 916.4 78.4059510466207 93.9945055885
"4584" 916.6 78.3289053506207 94.131868226
"4585" 916.8 77.8389737452874 94.0191604208718
"4586" 917 77.5969712386207 93.89835174225
"4587" 917.2 76.4647753400841 93.7083892655122
"4588" 917.4 75.6864462094315 93.7606178543784
"4589" 917.6 74.3126515052874 94.6996337943333
"4590" 917.8 72.720789689147 95.441874011
"4591" 918 70.9914358315619 95.4311571736471
"4592" 918.2 69.6693746238838 95.259687776
"4593" 918.4 70.0743150875096 95.2124543076666
"4594" 918.6 70.9342695731661 95.515484611
"4595" 918.8 72.0203303852874 95.505494601
"4596" 919 72.9742294786207 95.725274821
"4597" 919.2 74.657069680726 95.947946886
"4598" 919.4 76.1472956428312 95.9783112585
"4599" 919.6 77.4645489486207 96.0978709752188
"4600" 919.8 78.1528009026207 96.7032968
"4601" 920 79.2630844146207 97.407967130375
"4602" 920.2 80.9594655426207 97.8021979
"4603" 920.4 83.5784242591612 97.5547966523514
"4604" 920.6 85.9344161986207 98.318681417
"4605" 920.8 87.0240624706207 99.131868231
"4606" 921 87.6074084546207 99.021978121
"4607" 921.2 88.4198092105126 98.6566677553243
"4608" 921.4 88.8192851165154 98.1443031635
"4609" 921.6 89.8761290386207 97.984890207875
"4610" 921.8 90.6947395586207 98.6098902085
"4611" 922 92.5302399633266 98.2931481267353
"4612" 922.2 94.9209225892089 98.7230123805588
"4613" 922.4 97.4469387497318 98.7915141403056
"4614" 922.6 100.434773154296 99.6649837646487
"4615" 922.8 103.291710854621 100.791208892
"4616" 923 106.131395078621 101.252747354
"4617" 923.2 108.129649213793 101.34861700169
"4618" 923.4 109.607375610513 100.964360065324
"4619" 923.6 111.111848998621 100.1483517485
"4620" 923.8 112.052907142621 99.725274825
"4621" 924 112.744001242831 99.571428671
"4622" 924.2 113.037991398621 99.3791209785
"4623" 924.4 115.127115078621 99.3939138779231
"4624" 924.6 116.539619505287 99.817976994718
"4625" 924.8 116.658151345287 99.3643280790769
"4626" 925 116.745815518621 98.292582515875
"4627" 925.2 117.385569958621 97.2912088885
"4628" 925.4 118.580028394984 95.9875125835
"4629" 925.6 120.284567139065 94.1355312296667
"4630" 925.8 121.374156529783 92.5767953903023
"4631" 926 122.279194602176 91.1355312266667
"4632" 926.2 122.879235242342 89.4909277664651
"4633" 926.4 123.102085438621 87.7685440438125
"4634" 926.6 123.81990943769 85.895221143907
"4635" 926.8 124.504959153287 84.109890194
"4636" 927 125.181443711348 82.11513494725
"4637" 927.2 125.330281987712 79.4140859935
"4638" 927.4 125.356547565893 77.13261745975
"4639" 927.6 125.206186647316 75.1232681114348
"4640" 927.8 125.066750686621 72.956044029
"4641" 928 125.513122989318 70.7342193398372
"4642" 928.2 126.677767231179 68.7932533271628
"4643" 928.4 126.923727064075 67.9455545135
"4644" 928.6 126.394144674718 67.1417851113659
"4645" 928.8 125.698000082257 66.13611395225
"4646" 929 124.890187633287 64.9816850466667
"4647" 929.2 124.249745285287 63.4576465836042
"4648" 929.4 123.891579852574 61.9864554670465
"4649" 929.6 123.513242758621 59.9264582171538
"4650" 929.8 123.494192998621 57.5018315593333
"4651" 930 123.776235278621 55.023351703375
"4652" 930.2 123.804113655463 51.615963036
"4653" 930.4 123.911065246621 48.725274774
"4654" 930.6 123.439160358621 45.515484561
"4655" 930.8 122.683519878621 43.0526909418974
"4656" 931 121.650599558621 40.3223443626667
"4657" 931.2 119.972104038621 37.9139194518333
"4658" 931.4 118.743041745287 35.4597069951667
"4659" 931.6 117.308390036669 32.6858751331951
"4660" 931.8 115.859790014621 30.7637362945
"4661" 932 114.983395222621 29.427197831625
"4662" 932.2 113.414047771954 28.6465201751667
"4663" 932.4 111.983199131954 27.6117216393333
"4664" 932.6 109.980857691954 26.109890136
"4665" 932.8 107.972757465648 25.0911791162703
"4666" 933 106.620895929147 23.8932909435
"4667" 933.2 106.22851150215 23.1800258796765
"4668" 933.4 106.205851003327 23.2139625312941
"4669" 933.6 105.933925017444 23.5533290474706
"4670" 933.8 105.109572816999 23.6150876387027
"4671" 934 103.996128646621 23.494505518
"4672" 934.2 101.770058358621 23.4282662016944
"4673" 934.4 98.8149504133575 22.324465031
"4674" 934.6 96.9496335628312 21.0390399285
"4675" 934.8 95.641884249147 19.449971101
"4676" 935 94.1278051303854 17.9764059649706
"4677" 935.2 92.0331615852874 16.0704423942051
"4678" 935.4 90.4554309574086 14.116883131
"4679" 935.6 88.659275562945 11.8583308701892
"4680" 935.8 85.9807594744102 9.429728176
"4681" 936 84.1302380278099 7.65874666640541
"4682" 936.2 82.2239933150651 6.90476191166667
"4683" 936.4 79.7908944113036 6.109890116
"4684" 936.6 77.4685617452874 5.75732601308333
"4685" 936.8 74.7584455965154 5.300173516
"4686" 937 72.1226717859891 4.895315216
"4687" 937.2 69.7672023826207 4.5329670375
"4688" 937.4 67.3884165186207 3.87496287883784
"4689" 937.6 65.274865668891 3.032967036
"4690" 937.8 64.8742938070418 2.729323311
"4691" 938 63.8986996997972 2.8406593435
"4692" 938.2 63.4367179173304 2.85926976535484
"4693" 938.4 63.3435174786207 2.9175824205
"4694" 938.6 63.1196684969991 2.75230175505406
"4695" 938.8 62.8097008706207 2.032967035
"4696" 939 62.0487217541762 1.63339438502778
"4697" 939.2 61.1109433331662 1.1623376635
"4698" 939.4 60.5764494942305 0.884749397829268
"4699" 939.6 60.8395323586207 0.800525562195651
"4700" 939.8 60.6294077331662 0.987512488499999
"4701" 940 60.2146061577318 0.973137974111112
"4702" 940.2 59.980793871954 0.909569597979166
"4703" 940.4 60.0091509683985 0.887667888555556
"4704" 940.6 59.8636202092874 0.973137974111112
"4705" 940.8 59.5725586910651 1.186813188
"4706" 941 59.3488656316642 1.48614429197826
"4707" 941.2 58.5192026767602 1.27983644390698
"4708" 941.4 57.9328083731662 0.847652348500001
"4709" 941.6 57.9637569614114 0.71633018216279
"4710" 941.8 58.0145235052874 0.715412793051281
"4711" 942 57.955524548891 0.694089694783784
"4712" 942.2 58.1533445791612 0.870804871675676
"4713" 942.4 57.6613973986207 0.859890110750001
"4714" 942.6 57.352720731954 0.804170189589743
"4715" 942.8 57.1798617986207 1.10114885225
"4716" 943 56.7903530021763 1.09279609388889
"4717" 943.2 56.7527606577511 1.75370282067391
"4718" 943.4 55.9121913353649 1.7807308987907
"4719" 943.6 55.1840504181952 2.28010287812766
"4720" 943.8 54.5349394298402 2.18868936160976
"4721" 944 54.1652249725742 2.03117812623256
"4722" 944.2 54.1365568066207 2.032967035
"4723" 944.4 53.0364159381556 2.38895987972093
"4724" 944.6 51.8180188851323 2.77357526472093
"4725" 944.8 50.3374702252874 2.868131871
"4726" 945 48.8781880546207 3.28296703625
"4727" 945.2 47.5053738349843 3.93331668725
"4728" 945.4 46.4372403222571 4.641358646
"4729" 945.6 45.8626007215475 4.76842670002439
"4730" 945.8 45.7592467391085 4.63709461734146
"4731" 946 45.6422688226207 4.3791208835
"4732" 946.2 45.6279462252874 4.30515638638462
"4733" 946.4 45.4961638747183 4.186813191
"4734" 946.6 45.1933294786207 4.79825303382051
"4735" 946.8 44.898410971954 5.43223443766666
"4736" 947 44.4001309446672 5.96677741460465
"4737" 947.2 43.7861252561817 6.64459930978049
"4738" 947.4 43.099266971954 7.56945619241026
"4739" 947.6 42.4806436546207 7.813186821
"4740" 947.8 41.5492162226207 8.119505502625
"4741" 948 40.1385703544102 8.9742625885
"4742" 948.2 38.8066034608429 9.75305251280555
"4743" 948.4 37.4115582196733 10.543088501
"4744" 948.6 36.2862855544102 10.8163678535
"4745" 948.8 35.0494993817786 11.2617119835
"4746" 949 34.3550743586207 11.8684371303056
"4747" 949.2 33.9343643080944 12.466165426
"4748" 949.4 33.587086811954 13.2203437720256
"4749" 949.6 32.4542759375681 14.3386350635
"4750" 949.8 31.1989524546207 15.373626389
"4751" 950 30.4377171802423 16.161865178027
"4752" 950.2 29.719318122945 17.0662310832973
"4753" 950.4 28.6482601452874 18.3978585701026
"4754" 950.6 26.9944587586207 19.582417602
"4755" 950.8 26.0232070310531 19.9248589447838
"4756" 951 25.5376224830651 20.5650183355833
"4757" 951.2 25.1673751106207 21.956043978
"4758" 951.4 24.5162147121691 23.2935129619677
"4759" 951.6 23.6090637753949 24.3977313253548
"4760" 951.8 22.1127398692089 25.4311571036471
"4761" 952 20.4290648066207 25.648351674
"4762" 952.2 18.7167906317241 25.7120121515172
"4763" 952.4 18.6157393186207 26.164835191
"4764" 952.6 18.7005073366852 26.7798653227742
"4765" 952.8 18.4643995586207 27.7848281029355
"4766" 953 18.2717853186207 28.62362640225
"4767" 953.2 17.5150865186207 29.9835165135
"4768" 953.4 16.9895248066207 32.000000032
"4769" 953.6 16.0385012926748 34.1140481481622
"4770" 953.8 14.5460755906207 35.505494541
"4771" 954 13.3396934155904 36.2264402626667
"4772" 954.2 12.3423902007829 36.9622809992432
"4773" 954.4 11.1010323266207 38.219780258
"4774" 954.6 9.31797479062071 39.604395644
"4775" 954.8 7.89054196965517 40.4865479753103
"4776" 955 7.47874600827585 41.2159909468621
"4777" 955.2 7.54042051862069 42.08516487725
"4778" 955.4 7.08731844928734 43.3919414353333
"4779" 955.6 6.44823427862069 44.186813231
"4780" 955.8 4.77594756928734 45.0457875908333
"4781" 956 4.59617427862068 45.2252747705
"4782" 956.2 4.74691585775113 45.7587195870869
"4783" 956.4 4.51647183448276 47.2239485125517
"4784" 956.6 4.15841464225705 49.291708341
"4785" 956.8 3.65621678742068 51.3868132382
"4786" 957 3.03851129427286 53.3005256146956
"4787" 957.2 2.26729301316615 54.7287712835
"4788" 957.4 2.37235532589342 56.144855201
"4789" 957.6 2.78727532905546 57.614906889913
"4790" 957.8 3.24787459862071 59.1043956635
"4791" 958 3.40196599062067 60.725274786
"4792" 958.2 3.14824654344827 61.4679803570345
"4793" 958.4 3.02444208022069 62.9868132498
"4794" 958.6 2.95895323862068 64.956044021
"4795" 958.8 2.81449255862068 66.4143773557917
"4796" 959 2.32149182528734 68.1611722293333
"4797" 959.2 2.0571683877116 70.130869201
"4798" 959.4 2.78727532905546 70.8924988764348
"4799" 959.6 3.08489331862069 71.6868132585
"4800" 959.8 3.60558675862069 73.18406600725
"4801" 960 4.0942098955904 74.431568506
"4802" 960.2 4.60860100378198 75.6508331135806
"4803" 960.4 4.94287991062067 76.879120956
"4804" 960.6 4.99621923862069 78.4767540936923
"4805" 960.8 4.84741024383808 79.1700908579565
"4806" 961 4.65699982809438 78.903412456
"4807" 961.2 4.52209187862069 79.0092984729231
"4808" 961.4 4.77273733195401 78.9624542914166
"4809" 961.6 5.10981225195401 79.3534799328333
"4810" 961.8 5.6701445864995 79.9443890243333
"4811" 962 6.13708819862068 80.4047619851666
"4812" 962.2 6.44741114084292 80.6184371990555
"4813" 962.4 6.65473896862071 80.9055632677187
"4814" 962.6 6.75104608862071 81.5666209606875
"4815" 962.8 6.61862379862071 82.7324863464687
"4816" 963 6.82327642862071 84.3070055788125
"4817" 963.2 6.9075451586207 85.6428572285
"4818" 963.4 7.44453031256009 87.2870463743333
"4819" 963.6 8.21498727256009 88.522477611
"4820" 963.8 9.1372009064995 89.746253836
"4821" 964 9.81426914407526 91.669330761
"4822" 964.2 9.91232730262069 92.4791209716
"4823" 964.4 10.2708861186207 93.6394760023461
"4824" 964.6 10.8095368592659 95.1297413216452
"4825" 964.8 11.2276073986207 96.769230866
"4826" 965 10.9937186786207 97.63461548225
"4827" 965.2 10.9139213506207 97.340659438
"4828" 965.4 11.1932119986207 97.119505591625
"4829" 965.6 11.4580565786207 97.1074863608438
"4830" 965.8 11.5886548701359 96.7858808826667
"4831" 966 11.6618283508158 96.4194586866098
"4832" 966.2 11.688329371954 96.0507186083077
"4833" 966.4 11.7806854306207 95.504120974625
"4834" 966.6 11.9155153986207 95.3198694151892
"4835" 966.8 12.1723343852874 95.0546633804872
"4836" 967 12.0538025452874 94.8377008556154
"4837" 967.2 12.0878544554628 94.7232505285
"4838" 967.4 12.1874413845031 94.7637363585
"4839" 967.6 11.8344146659891 95.037015711
"4840" 967.8 12.3970509986207 94.802197897
"4841" 968 12.5193870699721 94.6545887492433
"4842" 968.2 12.7052337826207 94.542582512125
"4843" 968.4 12.827898640726 94.510699921
"4844" 968.6 12.8785865986207 94.571428666
"4845" 968.8 12.817761049147 94.591671581
"4846" 969 12.8733808083504 94.5922186868108
"4847" 969.2 12.814381851954 94.6799099284359
"4848" 969.4 12.7748712386207 94.7193576602308
"4849" 969.6 12.6003660297318 94.7637363585
"4850" 969.8 12.6003660297318 94.7637363585
"4851" 970 12.4832205270418 94.8042221885
"4852" 970.2 12.5704038146207 94.802197897
"4853" 970.4 12.5081745986207 94.8672866544615
"4854" 970.6 12.5318809666207 94.8406594355
"4855" 970.8 12.4465060061883 94.8728839677568
"4856" 971 12.4048596840261 94.852093946946
"4857" 971.2 12.2780833797972 94.9447318337941
"4858" 971.4 12.2151375497318 95.05219789725
"4859" 971.6 12.1653933315937 95.1535492487027
"4860" 971.8 12.4398541630651 95.1804030255833
"4861" 972 12.429153371954 95.3833944787778
"4862" 972.2 12.5378075586207 95.5477600279231
"4863" 972.4 12.719963106856 95.8157725586471
"4864" 972.6 12.719963106856 95.8157725586471
"4865" 972.8 12.8180506946207 95.736263832
"4866" 973 12.9391225026207 95.71428581
"4867" 973.2 12.9391225026207 95.71428581
"4868" 973.4 12.8785865986207 95.725274821
"4869" 973.6 13.0825310880325 95.8836458618824
"4870" 973.8 12.9534921363985 95.9710013169722
"4871" 974 13.2913313986207 96.197802294
"4872" 974.2 13.6655533506207 96.252747349
"4873" 974.4 13.7098691080944 96.3831695585
"4874" 974.6 13.7667522608429 96.3235654198889
"4875" 974.8 14.1666943286207 96.5065248217813
"4876" 975 14.6938298907419 96.6110557076667
"4877" 975.2 14.8689337452874 96.9004884973889
"4878" 975.4 15.3622965354628 97.304222191
"4879" 975.6 16.1958318430651 97.6056167032222
"4880" 975.8 17.3967663426207 97.879120977
"4881" 976 18.210959769147 98.053210046
"4882" 976.2 18.8389272475096 98.5885226871111
"4883" 976.4 19.7631698626207 98.989011088
"4884" 976.6 20.6642569312523 99.368999521
"4885" 976.8 21.3484073683504 99.8936739935676
"4886" 977 21.8471871486207 100.304601748656
"4887" 977.2 22.3400315392268 101.016650117667
"4888" 977.4 22.7768183763985 101.163309014472
"4889" 977.6 23.1311674306207 101.087912189
"4890" 977.8 23.3760626786207 100.62912097975
"4891" 978 23.421681840726 100.441874016
"4892" 978.2 23.7291887852874 100.24450559475
"4893" 978.4 23.7782865327384 100.318035006588
"4894" 978.6 23.8225775077116 100.468864569333
"4895" 978.8 23.8696366686207 100.496909441156
"4896" 979 23.9029192762678 100.600840436735
"4897" 979.2 24.2321259675096 100.778693629472
"4898" 979.4 24.6280552386207 100.9175825185
"4899" 979.6 24.9014431921691 100.874158200839
"4900" 979.8 24.9453022221501 100.827084780853
"4901" 980 24.8922119106207 100.912088013
"4902" 980.2 24.7965926986207 101.01373636475
"4903" 980.4 24.6777621392659 101.122297158903
"4904" 980.6 24.7343251641379 101.454717797552
"4905" 980.8 25.2467555246813 101.972361074333
"4906" 981 25.6110520496552 102.568776154103
"4907" 981.2 26.1572955683177 102.974692077667
"4908" 981.4 26.2773146686207 103.2252748285
"4909" 981.6 26.5541976386207 103.349709217765
"4910" 981.8 27.0935175106207 103.230769334
"4911" 982 27.8118553233266 103.587265779088
"4912" 982.2 27.9560012741762 103.577838931417
"4913" 982.4 27.8733133428631 103.790542894333
"4914" 982.6 27.7665343256795 104.299935463059
"4915" 982.8 27.7484059266207 104.661172265833
"4916" 983 28.1721572546207 105.404762010167
"4917" 983.2 28.7635962739148 106.223012388059
"4918" 983.4 29.0581827586207 106.3021979085
"4919" 983.6 29.2383702734594 106.407656965677
"4920" 983.8 29.6235987534594 106.817086246484
"4921" 984 30.6190222896552 107.953391544103
"4922" 984.2 31.5994480541046 108.640907588258
"4923" 984.4 32.6951928197972 109.571428681
"4924" 984.6 33.4112645826207 110.131868242
"4925" 984.8 34.0603162034692 109.932734042667
"4926" 985 34.0661529986207 109.7637363735
"4927" 985.2 34.1341344950913 109.854234111147
"4928" 985.4 33.9615909826207 109.802197912
"4929" 985.6 33.7290780786207 109.451236373187
"4930" 985.8 33.5364638386207 108.59065944925
"4931" 986 33.7823004344102 107.992481311
"4932" 986.2 34.1335679826207 106.773351755125
"4933" 986.4 33.8735387586207 106.430403036833
"4934" 986.6 33.5103233346207 105.901099007
"4935" 986.8 33.1776421495884 105.551577560355
"4936" 987 32.7295269089237 105.527139632667
"4937" 987.2 31.8923637186207 104.989011094
"4938" 987.4 31.5154735174086 104.664668769333
"4939" 987.6 30.6592886286207 104.415178675844
"4940" 987.8 29.3999177005562 103.913860437129
"4941" 988 27.826618981651 103.114552217667
"4942" 988.2 26.2559562347497 102.214108574387
"4943" 988.4 24.7002855786207 101.254120980375
"4944" 988.6 23.397809447653 99.8567884727742
"4945" 988.8 21.8517534344828 98.8685108984138
"4946" 989 20.1256973786207 97.7805632845938
"4947" 989.2 18.8111051906207 97.3278389251666
"4948" 989.4 17.8865568386207 97.1227107198333
"4949" 989.6 17.0601796153949 96.9783765592258
"4950" 989.8 16.9662888030651 97.0643061613704
"4951" 990 16.2734125786207 97.4800825150625
"4952" 990.2 14.8727104950913 97.5465417911471
"4953" 990.4 12.6293211115619 97.1393019717353
"4954" 990.6 11.5924205444271 96.3084013724516
"4955" 990.8 10.9025071734355 95.1839642791481
"4956" 991 9.71971306262069 93.340659434
"4957" 991.2 8.56570252905546 91.7286192986087
"4958" 991.4 7.50531348965517 89.4785904646207
"4959" 991.6 7.06163655062067 86.9688645558333
"4960" 991.8 6.65072617195403 84.7993488841481
"4961" 992 6.3097768275862 82.7279273278965
"4962" 992.2 5.84174636395402 81.5201466016666
"4963" 992.4 5.67481402262069 80.263736344
"4964" 992.6 6.21963715862071 79.736263816
"4965" 992.8 6.5993623746207 78.90109898
"4966" 993 7.0836496066207 77.450549528
"4967" 993.2 7.68870290973181 76.5799756565555
"4968" 993.4 8.32419182700781 75.8741581758387
"4969" 993.6 8.60255047062067 74.879120954
"4970" 993.8 9.08295304567952 73.9153200480588
"4971" 994 9.67905005639849 73.1398047129444
"4972" 994.2 10.2903327486207 71.7228709508438
"4973" 994.4 10.3395807077116 70.9234099943333
"4974" 994.6 10.3746014786207 69.5439561135
"4975" 994.8 10.695625211954 67.3919414593333
"4976" 995 11.1010323266207 66.109890176
"4977" 995.2 11.2895191186207 64.7036401745938
"4978" 995.4 10.9524441986207 64.09065940475
"4979" 995.6 10.4118816541046 62.8964906690645
"4980" 995.8 9.91232730262069 60.9868132478
"4981" 996 9.65037193622068 58.340659399
"4982" 996.2 9.6179026786207 55.505494561
"4983" 996.4 9.94952177655171 53.3247442746207
"4984" 996.6 10.4186275906207 53.043956097
"4985" 996.8 11.0031321565154 53.053210001
"4986" 997 11.4157595326748 53.3032373565405
"4987" 997.2 12.1686655426207 53.40659346
"4988" 997.4 12.5871958252874 53.7430262583077
"4989" 997.6 12.8004997445666 53.8749629288378
"4990" 997.8 12.8317344861883 53.8437778976216
"4991" 998 12.8733808083504 53.6982477519459
"4992" 998.2 13.0110088886207 53.4055632402188
"4993" 998.4 13.4251945769991 53.0121770651892
"4994" 998.6 14.1947839052874 52.5735653761389
"4995" 998.8 14.9348737553775 52.3053163576216
"4996" 999 15.6116264905126 51.4841105355946
"4997" 999.2 16.7950761452874 50.410589461
"4998" 999.4 17.6499164866207 50.131868182
"4999" 999.6 19.0477455426207 49.945054995
"5000" 999.8 20.2728332563985 49.4111722105833
"5001" 1000 21.4141490626207 49.175824225
"5002" 1000.2 21.7388416386207 49.1641888015882
"5003" 1000.4 21.8263935658934 49.116883166
"5004" 1000.6 21.9534689346207 49.516483566
"5005" 1000.8 22.3479191002423 49.7585388082973
"5006" 1001 22.3977850912523 49.9459225485
"5007" 1001.2 22.6810896775396 50.1951292453243
"5008" 1001.4 23.0559065769991 50.236709286946
"5009" 1001.6 23.7118361510531 50.2990793493784
"5010" 1001.8 24.1107484226207 50.120879171
"5011" 1002 24.7931531586207 49.758241808
"5012" 1002.2 25.7947472066207 49.307692357
"5013" 1002.4 26.7062615123049 48.862926596
"5014" 1002.6 27.1320403586207 48.6551390273235
"5015" 1002.8 28.4803400386207 48.2026503390882
"5016" 1003 29.8234339283504 47.9290169769459
"5017" 1003.2 30.7596085452874 48.1184371665555
"5018" 1003.4 31.9994542613234 48.0641521122162
"5019" 1003.6 33.4258407953775 48.1265221746486
"5020" 1003.8 34.8901139141762 48.1504884486389
"5021" 1004 35.8517390613234 48.0641521122162
"5022" 1004.2 36.1849096386207 48.296124976
"5023" 1004.4 36.5009945452874 48.3978586001026
"5024" 1004.6 37.1035313986207 48.4964779295897
"5025" 1004.8 38.2016940339148 48.2026503390882
"5026" 1005 39.7121579086207 47.6363324652188
"5027" 1005.2 41.1928798786207 47.263736311
"5028" 1005.4 42.2522581986207 46.4410867375278
"5029" 1005.6 43.5448011249365 45.6139387385
"5030" 1005.8 45.6835433026207 44.813186858
"5031" 1006 47.2244572226207 44.560439605
"5032" 1006.2 49.7834749826207 44.43681323125
"5033" 1006.4 52.0938047045666 44.4570835015405
"5034" 1006.6 54.1344744905126 44.3739234182973
"5035" 1006.8 55.8809503852874 44.5517047501026
"5036" 1007 57.748532411954 44.9377289826667
"5037" 1007.2 59.7858191633266 45.1936005623235
"5038" 1007.4 61.886563611954 45.3110735871538
"5039" 1007.6 63.4651685775681 45.4519954185
"5040" 1007.8 65.7461266828312 45.5734529085
"5041" 1008 68.1885064386207 46.4747816751026
"5042" 1008.2 70.3418348652874 47.2103175075278
"5043" 1008.4 72.3859751780802 47.5755866231622
"5044" 1008.6 74.8222850245667 48.0953371434324
"5045" 1008.8 77.1395124186207 49.3791209285
"5046" 1009 78.2893413445667 50.725274776
"5047" 1009.2 79.024582664503 51.9130575826176
"5048" 1009.4 79.8970118692089 52.3429218364412
"5049" 1009.6 80.2760602131661 52.0772561293333
"5050" 1009.8 80.5881570833266 51.6302521524706
"5051" 1010 81.2566417986207 51.3813833739412
"5052" 1010.2 82.5327111386207 51.5185440075625
"5053" 1010.4 83.3597810678099 51.7024057541081
"5054" 1010.6 84.4588535386207 51.4103709305313
"5055" 1010.8 85.0318809026207 51.032967084
"5056" 1011 86.8424547586207 50.7853709299063
"5057" 1011.2 88.2528880644271 50.6508330885806
"5058" 1011.4 89.4668237786207 50.2565247755313
"5059" 1011.6 90.9754060226207 49.593406643
"5060" 1011.8 92.5529004621501 49.6732385758529
"5061" 1012 94.7616516546207 49.923076973
"5062" 1012.2 96.9440015675096 50.1056166557222
"5063" 1012.4 99.7684319997018 50.5693496199189
"5064" 1012.6 102.190768409147 51.5046270035
"5065" 1012.8 104.099649504567 53.084942138027
"5066" 1013 105.51562445808 54.6545887092432
"5067" 1013.2 107.037316998621 56.4550578192051
"5068" 1013.4 108.368397526188 59.1036531627568
"5069" 1013.6 108.964200222621 61.465659402125
"5070" 1013.8 110.044661993215 63.8333828972162
"5071" 1014 111.346109560783 65.8084348742432
"5072" 1014.2 112.124308465287 68.0033813021538
"5073" 1014.4 112.991139286188 68.9581230270811
"5074" 1014.6 114.080374344503 69.7863607679118
"5075" 1014.8 115.002656646621 70.395604466
"5076" 1015 116.208317673215 71.8063558781622
"5077" 1015.2 117.610045200726 73.7313476735
"5078" 1015.4 118.259977460843 75.3299756553055
"5079" 1015.6 118.952657939109 78.1080140153902
"5080" 1015.8 119.174130758621 80.362637443
"5081" 1016 120.04798237559 81.8325009143333
"5082" 1016.2 120.241763974621 81.802197884
"5083" 1016.4 120.754599388621 81.4223901913125
"5084" 1016.6 121.198752619673 81.3629266285
"5085" 1016.8 121.175943038621 81.4103709605313
"5086" 1017 120.914900055463 81.534991406
"5087" 1017.2 120.633239402945 82.159786241946
"5088" 1017.4 120.036308785287 83.2680098512778
"5089" 1017.6 119.90412254215 83.9040078408529
"5090" 1017.8 120.040085535091 83.9040078408529
"5091" 1018 119.992379221779 83.7718335135
"5092" 1018.2 119.767816208318 83.9187480026667
"5093" 1018.4 118.98820967754 84.2491833334324
"5094" 1018.6 118.481878076515 84.551185741
"5095" 1018.8 118.313481416398 84.7851038698889
"5096" 1019 118.465180866856 84.7863607829118
"5097" 1019.2 118.484694074176 85.4261295115556
"5098" 1019.4 118.437026913772 86.3429904293333
"5099" 1019.6 118.498865392134 86.8479359347838
"5100" 1019.8 117.898668396268 87.2976730026176
"5101" 1020 116.983831686621 88.736263825
"5102" 1020.2 116.187494512134 89.623403713027
"5103" 1020.4 116.010497642945 89.8832789731622
"5104" 1020.6 115.766693131954 90.5436508841944
"5105" 1020.8 115.456370189732 91.0564713975278
"5106" 1021 115.614206858621 90.9536402008438
"5107" 1021.2 115.938535248032 90.8836458568824
"5108" 1021.4 116.324860203782 90.725274816
"5109" 1021.6 116.686331709209 90.3972205170294
"5110" 1021.8 116.912936697444 89.956044046
"5111" 1022 117.468118918621 89.7637363535
"5112" 1022.2 117.865774123782 89.1495924322903
"5113" 1022.4 118.623804358621 88.032967121
"5114" 1022.6 119.124601382621 87.0714286585
"5115" 1022.8 119.021071228621 86.3142171192813
"5116" 1023 119.736686634176 84.6034799380833
"5117" 1023.2 120.459304763327 83.0895282020294
"5118" 1023.4 120.505920646621 81.890109972
"5119" 1023.6 121.151279020084 79.5057626096585
"5120" 1023.8 122.247034386729 77.4508465282973
"5121" 1024 123.892370335091 75.8497091902647
"5122" 1024.2 125.200875968377 74.571428646
"5123" 1024.4 125.962406902621 73.888736337625
"5124" 1024.6 125.336410622621 73.196428644625
"5125" 1024.8 124.704167394296 71.9830710550541
"5126" 1025 124.498538678621 70.0094628294722
"5127" 1025.2 124.684106056182 67.9673010596585
"5128" 1025.4 124.87306636751 65.8641636800278
"5129" 1025.6 125.16198772751 63.6739927376667
"5130" 1025.8 125.360604850328 61.578933323439
"5131" 1026 125.954152006621 59.406593466
"5132" 1026.2 125.961937111791 57.4607344450244
"5133" 1026.4 125.894991918621 56.3743132431875
"5134" 1026.6 125.954475728032 55.2840983099706
"5135" 1026.8 125.128662406621 53.703296757
"5136" 1027 124.037278261779 52.3953152635
"5137" 1027.2 123.102085438621 50.792582468375
"5138" 1027.4 122.379782038621 48.70604400475
"5139" 1027.6 121.853796998621 46.5832629375385
"5140" 1027.8 121.243358022621 44.494505539
"5141" 1028 120.712148223884 42.020821326
"5142" 1028.2 120.175129859161 40.7460647868108
"5143" 1028.4 119.029855999702 38.5215325600541
"5144" 1028.6 118.191596795694 36.4663629418537
"5145" 1028.8 117.256243254621 35.369505529875
"5146" 1029 115.881344465287 34.3424908768333
"5147" 1029.2 114.94851642781 33.1681022012703
"5148" 1029.4 113.862775451954 31.9382925086923
"5149" 1029.6 112.479903985287 30.8337560184359
"5150" 1029.8 111.117352262621 29.659340689
"5151" 1030 110.521579553459 28.7029422477742
"5152" 1030.2 110.673116563065 28.2786935569722
"5153" 1030.4 110.798162950621 28.274725303
"5154" 1030.6 110.758722891954 28.3427961211389
"5155" 1030.8 110.624648273915 28.4741435320294
"5156" 1031 110.709110133166 28.9886780176667
"5157" 1031.2 110.214816966621 28.956043985
"5158" 1031.4 109.554425286621 28.296703325
"5159" 1031.6 109.198547547954 27.263736291
"5160" 1031.8 108.769411305717 26.3952499377742
"5161" 1032 108.728247778621 26.2421016745937
"5162" 1032.2 108.631940658621 26.350274751625
"5163" 1032.4 108.085941421846 26.5193194168065
"5164" 1032.6 106.93098696568 26.3361344801176
"5165" 1032.8 105.636101318621 25.648351674
"5166" 1033 104.608285836268 24.7976729401176
"5167" 1033.2 103.48315773559 23.6739926976667
"5168" 1033.4 102.319575455091 22.4786684129118
"5169" 1033.6 101.506818897287 20.956043977
"5170" 1033.8 100.634801701651 19.361638381
"5171" 1034 99.5776550974442 17.3089851498235
"5172" 1034.2 98.0367411774442 15.3859082248235
"5173" 1034.4 97.6346889937722 14.2450882593333
"5174" 1034.6 97.7226899052874 14.6010143848462
"5175" 1034.8 97.0915598449365 15.5127241335
"5176" 1035 96.2484501452874 15.9068986728056
"5177" 1035.2 95.2211741986207 16.109890126
"5178" 1035.4 93.9691816386207 16.494505511
"5179" 1035.6 92.7019826912523 16.575477171
"5180" 1035.8 92.0540457666207 16.186813203
"5181" 1036 91.1040448186207 16.157967049125
"5182" 1036.2 90.2709882306207 16.131868148
"5183" 1036.4 89.7423691497318 16.20604397225
"5184" 1036.6 89.3571406697318 16.20604397225
"5185" 1036.8 89.2444676339148 16.1325145604118
"5186" 1037 89.359280827954 15.6739926896667
"5187" 1037.2 89.3577701280325 15.0239172742353
"5188" 1037.4 89.1703354306207 14.131868146
"5189" 1037.6 89.2997455174086 13.732267746
"5190" 1037.8 88.935529499954 13.3278388411667
"5191" 1038 88.4796757986207 13.0690247383437
"5192" 1038.2 87.510184123954 12.2509157631667
"5193" 1038.4 87.0952609486207 11.2781593519375
"5194" 1038.6 86.6385102692089 10.6008403467353
"5195" 1038.8 86.0563804278099 9.84169885154054
"5196" 1039 85.0739058277116 9.21012321933333
"5197" 1039.2 83.7661301826207 7.989010997
"5198" 1039.4 82.6477446430651 7.11416362127778
"5199" 1039.6 81.8158444308788 6.71783056325806
"5200" 1039.8 81.7147513424045 6.59845560505406
"5201" 1040 81.5937167186207 6.9031593475625
"5202" 1040.2 80.9648020410449 7.31035631766667
"5203" 1040.4 80.3898777186207 7.90476191266666
"5204" 1040.6 78.7121063123049 8.2860034785
"5205" 1040.8 77.4550449565154 8.1645459885
"5206" 1041 76.9348597886207 7.984890117875
"5207" 1041.2 76.1042108786207 7.97287088709375
"5208" 1041.4 74.4766205506207 8.307692316
"5209" 1041.6 73.1895042174442 8.36102133997059
"5210" 1041.8 71.5239575539148 8.12346477864706
"5211" 1042 69.5524941562678 7.93115708614706
"5212" 1042.2 67.9103389753949 7.82204892664516
"5213" 1042.4 66.2206926886207 6.81902473209375
"5214" 1042.6 65.688879106856 6.13251455041176
"5215" 1042.8 65.1131608086207 6.29017857771875
"5216" 1043 63.9509931586207 6.47971260157692
"5217" 1043.2 63.1509032386207 6.36630037266667
"5218" 1043.4 63.3900105710345 6.2690413097931
"5219" 1043.6 63.482996755862 6.2027283123793
"5220" 1043.8 63.6106920695884 5.89897200164516
"5221" 1044 63.6852524205562 5.43991492922581
"5222" 1044.2 63.8513186568025 5.305694311
"5223" 1044.4 63.8611682486207 5.340659346
"5224" 1044.6 63.8018065324138 5.8844259247931
"5225" 1044.8 63.7139294786207 6.21344041196153
"5226" 1045 63.7225325960401 6.55654024051613
"5227" 1045.2 62.7283945831368 6.81708614648387
"5228" 1045.4 61.6870350146207 6.956043963
"5229" 1045.6 60.2019128055172 7.25047367151724
"5230" 1045.8 58.2942727586207 7.11263736975
"5231" 1046 56.5882609186207 6.72802198475
"5232" 1046.2 54.9326956652874 6.529470536
"5233" 1046.4 53.0835989612873 5.4560439615
"5234" 1046.6 52.2172125562678 4.41305753511765
"5235" 1046.8 52.3314862146207 4.329670334
"5236" 1047 52.3332710569991 4.51945352397297
"5237" 1047.2 52.4085319106207 4.94505495
"5238" 1047.4 52.4266394244271 5.31584545019355
"5239" 1047.6 52.4390661495884 5.47713577293548
"5240" 1047.8 52.2489372546207 5.57142857699999
"5241" 1048 51.8588934186207 5.5089285769375
"5242" 1048.2 51.6533147586207 5.71048183157692
"5243" 1048.4 51.1037580458934 5.970029976
"5244" 1048.6 50.1859723255172 6.60060629686206
"5245" 1048.8 48.738825986856 6.73206206232353
"5246" 1049 47.8746014455172 6.36187950617241
"5247" 1049.2 47.7527705666207 5.835164841
"5248" 1049.4 47.6688829748369 5.23670924194595
"5249" 1049.6 47.6717224968025 4.921078926
"5250" 1049.8 47.5491497986207 5.01260504702941
"5251" 1050 47.6316987586207 5.087912093
"5252" 1050.2 47.7214888554628 5.1078658235
"5253" 1050.4 48.0169272386207 5.186813192
"5254" 1050.6 48.2982051763985 5.24450549975
"5255" 1050.8 48.5012144706207 5.362637368
"5256" 1051 48.8589266306207 5.417582423
"5257" 1051.2 49.3419438786207 5.11876585465384
"5258" 1051.4 49.4928025840753 4.606393611
"5259" 1051.6 49.6554797134594 4.2364409826129
"5260" 1051.8 49.9947669671056 4.23343323766667
"5261" 1052 50.3683218568025 4.221778226
"5262" 1052.2 51.0687372749843 4.21012321433333
"5263" 1052.4 51.8425833418465 4.36051046164516
"5264" 1052.6 51.9572642626207 4.461538466
"5265" 1052.8 52.107686811954 4.71935757023077
"5266" 1053 52.7700094617786 4.814343556
"5267" 1053.2 52.854796591348 4.72294372766667
"5268" 1053.4 53.0469105346207 4.527472532
"5269" 1053.6 53.3834972618465 4.37291740954839
"5270" 1053.8 53.3162467492089 4.08500323614706
"5271" 1054 53.4295492433266 3.94925662967647
"5272" 1054.2 53.9054197186207 3.94925662967647
"5273" 1054.4 54.226443451954 3.648351652
"5274" 1054.6 54.3267633686207 3.2252747285
"5275" 1054.8 54.7119918486207 2.51614011240625
"5276" 1055 55.4998375941762 1.80433455613889
"5277" 1055.2 56.1154146828312 1.332562176
"5278" 1055.4 55.7751872191085 1.12865183709756
"5279" 1055.6 56.5078521168429 1.22954823077778
"5280" 1055.8 55.9349161010597 1.38193513941464
"5281" 1056 55.8518373017786 1.352805091
"5282" 1056.2 55.7657914025232 1.48512463295122
"5283" 1056.4 55.5426407586207 1.3021978035
"5284" 1056.6 55.671050251954 1.27014652141667
"5285" 1056.8 55.5811636066207 1.177197803375
"5286" 1057 55.644153668891 1.00594000694595
"5287" 1057.2 55.5477095544102 1.1604973985
"5288" 1057.4 55.9994822252874 1.31699070292308
"5289" 1057.6 56.078503451954 1.20850944048718
"5290" 1057.8 56.2705434097835 1.05622284797674
"5291" 1058 56.3612512786207 1.29418498297917
"5292" 1058.2 56.8557061264256 1.36317341331708
"5293" 1058.4 57.3111896895298 1.459540461
"5294" 1058.6 58.2217297331661 1.669330671
"5295" 1058.8 59.014283131954 1.66849817016667
"5296" 1059 59.2175177059891 1.696934646
"5297" 1059.2 59.4240416646672 2.12062356460465
"5298" 1059.4 59.9321052723985 2.90476190766667
"5299" 1059.6 60.4839368386207 3.86136940369231
"5300" 1059.8 60.3676274706207 4.494505499
"5301" 1060 60.375282651954 5.01521555869231
"5302" 1060.2 60.078953051954 5.8929275911282
"5303" 1060.4 59.9110329452874 6.48464356805128
"5304" 1060.6 59.8229572030651 6.76159951836111
"5305" 1060.8 59.6939845101996 6.879120886
"5306" 1061 59.4443805661883 7.27413128140541
"5307" 1061.2 59.1208206786207 7.82586644907692
"5308" 1061.4 58.686203931954 8.51620175548718
"5309" 1061.6 58.3108531052874 9.31501832433333
"5310" 1061.8 57.320418135918 10.0288090388378
"5311" 1062 56.8687157186207 10.6661031383077
"5312" 1062.2 56.7686043672694 11.3385803499189
"5313" 1062.4 57.0642932546207 11.6098901215
"5314" 1062.6 57.2102745733575 12.4965297985
"5315" 1062.8 57.1509696626207 14.24450550875
"5316" 1063 56.9477369452874 15.8140321375385
"5317" 1063.2 56.3209064040261 17.1286011457297
"5318" 1063.4 55.6085351038838 18.4277038935
"5319" 1063.6 54.7468398196733 19.996529806
"5320" 1063.8 53.9054197186207 20.6005346211351
"5321" 1064 53.3275769986207 20.9967679589412
"5322" 1064.2 53.0248974786207 21.86813189
"5323" 1064.4 52.1003491266207 22.835164858
"5324" 1064.6 50.7685592386207 23.73626376
"5325" 1064.8 49.5248215746207 24.604395629
"5326" 1065 48.1970340604389 25.2474192726667
"5327" 1065.2 46.6313995962678 26.4379444349706
"5328" 1065.4 45.269881291954 27.263736291
"5329" 1065.6 43.9595207804389 28.3243423526667
"5330" 1065.8 43.0804994306207 28.7637362925
"5331" 1066 41.5299547986207 28.70604398475
"5332" 1066.2 41.0682471350913 28.5193924008529
"5333" 1066.4 41.282766523954 28.6098901385
"5334" 1066.6 41.5995099408429 29.28296706225
"5335" 1066.8 41.5897819489237 30.690309721
"5336" 1067 41.2629214204389 32.2870463193333
"5337" 1067.2 40.8189816480325 34.0963154833529
"5338" 1067.4 40.7755490252874 36.01373629975
"5339" 1067.6 40.1305831610449 38.0912421293333
"5340" 1067.8 39.2900846592268 39.536463576
"5341" 1068 38.7820951973304 39.7451258816452
"5342" 1068.2 38.4449167212873 39.9304029703333
"5343" 1068.4 38.4145653864995 40.1192141593333
"5344" 1068.6 38.6291179255172 40.3671845799655
"5345" 1068.8 38.6947315537722 40.3989344393333
"5346" 1069 39.009918491954 40.6611722018333
"5347" 1069.2 39.6207312169991 40.8811999220811
"5348" 1069.4 40.3287186937558 40.9539649949189
"5349" 1069.6 40.7498671266207 40.956043997
"5350" 1069.8 40.7265506659891 40.8163678835
"5351" 1070 40.817529051954 40.4688645093333
"5352" 1070.2 40.8558049586207 40.1122939961562
"5353" 1070.4 40.9827552531662 39.746253786
"5354" 1070.6 41.3469712706207 39.4304029698333
"5355" 1070.8 41.9008673553775 38.6878527265405
"5356" 1071 42.0403825346207 38.0714286095
"5357" 1071.2 41.9753752286207 37.6122939936562
"5358" 1071.4 41.8862911426207 37.3663004036666
"5359" 1071.6 42.0837207386207 37.2997939933437
"5360" 1071.8 42.5119955828631 37.4269064643333
"5361" 1072 42.9555920143783 37.3569763943333
"5362" 1072.2 43.7527852618465 37.3257710405161
"5363" 1072.4 44.2145157686207 37.1435439931875
"5364" 1072.6 45.0139299369991 37.4404514778919
"5365" 1072.8 45.7621176830651 37.7658730536389
"5366" 1073 46.3827635675096 38.1825397207222
"5367" 1073.2 46.714488091954 38.8128816016944
"5368" 1073.4 47.4355567852874 39.4136376838205
"5369" 1073.6 47.8573325826207 39.802197842
"5370" 1073.8 48.2993315754628 39.9864083685
"5371" 1074 48.595513642945 40.0911791312703
"5372" 1074.2 49.0653695852874 40.5378980399744
"5373" 1074.4 49.4037497666207 41.560439602
"5374" 1074.6 49.7895575375681 42.3953152535
"5375" 1074.8 50.4976293186207 42.8850380817692
"5376" 1075 51.3754056472694 43.9893080332973
"5377" 1075.2 51.4723977396733 44.6422788185
"5378" 1075.4 51.6669299024045 45.725274771
"5379" 1075.6 52.0327812741762 47.2744200716944
"5380" 1075.8 52.7991225452874 48.8613694486923
"5381" 1076 53.1349627586207 50.6611722118333
"5382" 1076.2 53.0933164364586 51.4841105355946
"5383" 1076.4 53.4880888652874 52.55219785475
"5384" 1076.6 53.6378999408429 52.6697192223889
"5385" 1076.8 54.1100723486207 52.7565247780312
"5386" 1077 54.7487577424045 52.6691417218108
"5387" 1077.2 55.2372096066207 52.648351701
"5388" 1077.4 55.1681130697318 52.6804029830833
"5389" 1077.6 54.9674009337558 52.5028215553243
"5390" 1077.8 55.093207531954 52.3812576836389
"5391" 1078 55.166167471348 52.1355311876667
"5392" 1078.2 55.0923399002423 51.8895159414054
"5393" 1078.4 54.9191788765154 51.514748461
"5394" 1078.6 54.9510398786207 51.31868137
"5395" 1078.8 55.1694506686207 51.0257555455313
"5396" 1079 55.4463336386207 50.4085326942353
"5397" 1079.2 55.6554576706207 49.802197852
"5398" 1079.4 56.4699407426207 48.923076972
"5399" 1079.6 56.6246795774442 48.5533290724706
"5400" 1079.8 56.6501726386207 48.4055632352188
"5401" 1080 56.4031914760401 47.9833392893871
"5402" 1080.2 56.1269039532873 47.3150183623333
"5403" 1080.4 56.0241763586207 46.6739927206667
"5404" 1080.6 55.5288825986207 46.109890156
"5405" 1080.8 55.3362683586207 45.46428575975
"5406" 1081 55.2898345686207 43.8622939999062
"5407" 1081.2 55.2869287503448 42.6350890915172
"5408" 1081.4 55.266560347954 40.9432234841667
"5409" 1081.6 55.459174587954 39.6098901495
"5410" 1081.8 55.8187211692873 38.9047619436666
"5411" 1082 56.1934434180146 38.102897141
"5412" 1082.2 56.6020190786207 37.0594093777188
"5413" 1082.4 56.9872475586207 35.07967036475
"5414" 1082.6 57.4880445826207 32.3919414243333
"5415" 1082.8 58.5883534286207 30.2204670631875
"5416" 1083 60.2050383915619 28.5420168352647
"5417" 1083.2 62.0697781495884 27.536689144871
"5418" 1083.4 63.6737133186207 26.604395631
"5419" 1083.6 64.6351659115619 25.6574014477647
"5420" 1083.8 65.7030419186207 24.9199862886562
"5421" 1084 67.0887943675096 24.243793268037
"5422" 1084.2 68.6101411266207 23.835164859
"5423" 1084.4 70.3335503818465 23.2066643266452
"5424" 1084.6 72.6415321549843 22.3569763793333
"5425" 1084.8 74.4976330131662 21.4478854693333
"5426" 1085 76.7751504812873 20.1611721813333
"5427" 1085.2 78.5351889882981 19.1992201539032
"5428" 1085.4 80.8830869089237 18.6040626226667
"5429" 1085.6 83.4115136086207 18.0930632049062
"5430" 1085.8 86.0285042605562 17.5863169264839
"5431" 1086 88.2024280289237 17.088911106
"5432" 1086.2 91.015763291954 16.249750266
"5433" 1086.4 93.2977834306207 15.05494507
"5434" 1086.6 96.2805525186207 14.3323433466757
"5435" 1086.8 98.7642624554628 14.571428586
"5436" 1087 99.7476088386207 15.725274741
"5437" 1087.2 100.70620063769 16.8970099836744
"5438" 1087.4 102.515171339673 18.4074609785
"5439" 1087.6 103.995822909732 19.5180097875278
"5440" 1087.8 104.682698014837 20.5277695482973
"5441" 1088 104.832624774621 21.769230791
"5442" 1088.2 105.234511783486 23.1369171600541
"5443" 1088.4 105.952910840783 24.2283932526216
"5444" 1088.6 106.934871622621 25.120879146
"5445" 1088.8 108.222635398621 26.069404306
"5446" 1089 109.705181367106 27.648351676
"5447" 1089.2 110.419478892675 28.7190377477568
"5448" 1089.4 111.271443654621 30.791208822
"5449" 1089.6 110.930241286621 32.131868164
"5450" 1089.8 110.346089946913 32.8922541202683
"5451" 1090 110.069756571954 33.0526909318974
"5452" 1090.2 109.707174419109 33.3050120944146
"5453" 1090.4 109.209196140084 33.3988207249024
"5454" 1090.6 109.09644634106 33.5207719445366
"5455" 1090.8 109.151134811954 33.4668921157436
"5456" 1091 109.190645425287 33.2400676579231
"5457" 1091.2 108.973830934621 33.24450552775
"5458" 1091.4 108.497798598621 33.2069597401667
"5459" 1091.6 108.338203942621 33.311813220125
"5460" 1091.8 108.351044891954 33.3443223776667
"5461" 1092 108.521187470621 33.331043989375
"5462" 1092.2 108.830890893358 33.4479468235
"5463" 1092.4 108.8106157102 33.862926581
"5464" 1092.6 108.588108571954 34.6010144048461
"5465" 1092.8 107.998665352109 34.8576540087907
"5466" 1093 107.066949958621 35.9175824535
"5467" 1093.2 106.625346579109 36.7008845180732
"5468" 1093.4 105.938140924202 37.0669563365814
"5469" 1093.6 105.177495985287 37.6391941768333
"5470" 1093.8 104.081429238621 38.417582456
"5471" 1094 103.97442132751 38.4816850201667
"5472" 1094.2 104.099649504567 38.5839026224865
"5473" 1094.4 104.332767332279 38.5958188539268
"5474" 1094.6 104.713932756459 38.5007425392432
"5475" 1094.8 104.998881276515 38.316367881
"5476" 1095 105.168995008377 38.417582456
"5477" 1095.2 105.472532083065 38.2039072421111
"5478" 1095.4 106.144429124936 38.377096626
"5479" 1095.6 106.989904262621 38.384615423
"5480" 1095.8 107.620715898621 38.754120917875
"5481" 1096 108.210597008621 38.9103709180312
"5482" 1096.2 108.943385457976 39.2364410176129
"5483" 1096.4 109.705181367106 39.0352980743333
"5484" 1096.6 111.055197751562 39.3904331357059
"5485" 1096.8 112.086958588621 39.7757555342812
"5486" 1097 112.893530718621 39.6796016880312
"5487" 1097.2 114.374617488318 40.165834206
"5488" 1097.4 115.985572950136 40.8185148593333
"5489" 1097.6 116.791050681045 41.7858808276667
"5490" 1097.8 117.728714655091 43.1687136824706
"5491" 1098 118.702825585287 44.6799098784359
"5492" 1098.2 119.875796918621 46.3021978485
"5493" 1098.4 120.874983288621 46.879120926
"5494" 1098.6 121.727033780843 47.3919414393333
"5495" 1098.8 122.518892323065 48.0650183630833
"5496" 1099 123.015409030621 48.340659389
"5497" 1099.2 123.163253474296 49.0516781007297
"5498" 1099.4 122.77007931441 49.3791209285
"5499" 1099.6 122.686213784075 50.515484566
"5500" 1099.8 122.762541105287 51.9974641263846
"5501" 1100 122.182099002831 52.628108786
"5502" 1100.2 121.407080126621 53.504120932625
"5503" 1100.4 120.904762463884 53.7515905685
"5504" 1100.6 120.846276358621 53.7430262583077
"5505" 1100.8 120.806765745287 53.8120597889487
"5506" 1101 121.074285523065 53.5885226421111
"5507" 1101.2 120.885786971954 53.5852353311282
"5508" 1101.4 120.681488190816 53.3612972927073
"5509" 1101.6 119.904913024667 53.3818042956512
"5510" 1101.8 118.876954502621 53.043956097
"5511" 1102 118.574416091954 52.7469710304872
"5512" 1102.2 118.159554651954 52.6286278351026
"5513" 1102.4 117.792521849147 52.7799306485
"5514" 1102.6 116.960744823011 53.2674886622195
"5515" 1102.8 114.983395222621 53.28296708625
"5516" 1103 113.859136316515 53.3669751835
"5517" 1103.2 113.555008569147 53.5289185035
"5518" 1103.4 113.408403398621 53.6739927276667
"5519" 1103.6 113.098527302621 53.813186867
"5520" 1103.8 113.058266581779 54.024869921
"5521" 1104 112.698623451954 54.0494506035
"5522" 1104.2 112.287809621779 53.781954941
"5523" 1104.4 111.908334909972 53.0745471276216
"5524" 1104.6 112.237121663884 52.8001735635
"5525" 1104.8 112.402364406621 52.24450554675
"5526" 1105 112.235432065287 51.7188645205833
"5527" 1105.2 112.64206212751 51.0671551182222
"5528" 1105.4 112.834046909209 50.1822883501176
"5529" 1105.6 113.128633393915 48.7456367649706
"5530" 1105.8 113.767173878621 47.63461543225
"5531" 1106 114.094048783448 46.0435771585862
"5532" 1106.2 114.518713368621 44.2469093849062
"5533" 1106.4 115.144321313459 42.2885502018065
"5534" 1106.6 115.638283638621 39.9800824575625
"5535" 1106.8 116.475863742863 37.2870463243333
"5536" 1107 117.291122049432 35.6317196673514
"5537" 1107.2 117.438485958621 36.3958862015128
"5538" 1107.4 117.174128762831 36.5046269885
"5539" 1107.6 116.935597196268 36.585003268647
"5540" 1107.8 116.767703500439 36.564435601
"5541" 1108 116.573029215091 36.392695576147
"5542" 1108.2 116.370217750621 34.600274759875
"5543" 1108.4 116.070289862621 32.923076956
"5544" 1108.6 116.05183774215 32.546541726147
"5545" 1108.8 116.134635718621 32.6779374798462
"5546" 1109 115.812677612675 32.5651915977568
"5547" 1109.2 115.464930822621 32.758241791
"5548" 1109.4 114.604934269972 32.6379566705946
"5549" 1109.6 113.423219878621 31.4120879435
"5550" 1109.8 112.537194374621 29.831043985875
"5551" 1110 112.156635330742 29.011988041
"5552" 1110.2 111.953848390621 27.890109918
"5553" 1110.4 111.791663963327 26.494505521
"5554" 1110.6 111.117054788891 25.2471042723514
"5555" 1110.8 110.492359956459 24.3947134191081
"5556" 1111 109.686503622621 24.054945079
"5557" 1111.2 109.365894113459 23.7029422427742
"5558" 1111.4 109.356307782621 23.18681321
"5559" 1111.6 109.004098886621 22.791208814
"5560" 1111.8 108.561169517409 22.578421601
"5561" 1112 108.008619576398 21.6013431229444
"5562" 1112.2 107.416063268621 21.0858516694375
"5563" 1112.4 106.47840644751 20.2551892754444
"5564" 1112.6 105.489920868621 18.7781593594375
"5565" 1112.8 104.16211898781 17.5340065515405
"5566" 1113 102.873462790621 16.527472544
"5567" 1113.2 101.900356226856 15.9402068679118
"5568" 1113.4 100.639137606621 15.065934081
"5569" 1113.6 99.5810235499721 14.9248589397838
"5570" 1113.8 98.3565059941762 14.4432234576667
"5571" 1114 96.8740126094315 14.3323433466757
"5572" 1114.2 95.1654174449365 14.2779063185
"5573" 1114.4 93.9691816386207 14.3791208935
"5574" 1114.6 92.6734131149843 13.8488178626667
"5575" 1114.8 92.0326276580802 12.9498069627568
"5576" 1115 91.2621706980802 12.0662310782973
"5577" 1115.2 90.3095110786207 11.5510665920294
"5578" 1115.4 89.4534477897318 11.1312576423889
"5579" 1115.6 87.9499866386207 10.8454670438125
"5580" 1115.8 85.8897951391613 10.4446094550541
"5581" 1116 84.1983865549843 9.991009001
"5582" 1116.2 83.5431592282981 9.48457994567742
"5583" 1116.4 82.7409044715619 9.42436975732353
"5584" 1116.6 81.0881043386207 9.234890119125
"5585" 1116.8 79.3888673501359 9.12853813766666
"5586" 1117 78.8352056386207 9.296703306
"5587" 1117.2 78.6670503497318 9.22954823877778
"5588" 1117.4 78.5950632095298 9.00033300933333
"5589" 1117.6 78.5270228546207 8.494505503
"5590" 1117.8 78.4912516386207 7.813186821
"5591" 1118 78.2023302786207 7.648351656
"5592" 1118.2 77.6996988332873 7.62271063033333
"5593" 1118.4 76.5348412866207 7.010989018
"5594" 1118.6 75.2534979852874 6.05647131252778
"5595" 1118.8 73.9480014697318 5.07356532863889
"5596" 1119 73.295253211954 4.75790876266667
"5597" 1119.2 72.0618462365154 4.6827646085
"5598" 1119.4 70.3348938115937 3.92693793086487
"5599" 1119.6 68.9698808049365 3.2252747285
"5600" 1119.8 67.1809857986207 2.93434770651282
"5601" 1120 65.5799828208429 3.40689866030556
"5602" 1120.2 63.9213601986207 3.63587763951352
"5603" 1120.4 62.7189803974086 3.242757246
"5604" 1120.6 62.7090235115619 2.82934712629412
"5605" 1120.8 62.2359855986207 2.4560439585
"5606" 1121 61.2948023804389 2.07725607933333
"5607" 1121.2 60.4543038786207 1.734890111625
"5608" 1121.4 60.1075982466207 1.157967034125
"5609" 1121.6 59.1107021069134 0.941034576121952
"5610" 1121.8 59.1252656226207 0.936813187750002
"5611" 1122 58.8083276458934 0.90884115975
"5612" 1122.2 58.5719374422571 0.961288712250001
"5613" 1122.4 58.4511157826207 0.456043956500002
"5614" 1122.6 58.7482920386207 0.538461538999999
"5615" 1122.8 58.4571983375681 0.502602660999999
"5616" 1123 58.1725659586207 0.399830938692308
"5617" 1123.2 57.9289171763985 0.458180708638887
"5618" 1123.4 57.5543894875096 0.725274726
"5619" 1123.6 55.8732084407829 2.77309177586487
"5620" 1123.8 54.9455366146207 4.100274729375
"5621" 1124 54.46982423583 3.59647329774419
"5622" 1124.2 54.0935545576905 3.36391515797674
"5623" 1124.4 53.7828470204389 3.04170829475
"5624" 1124.6 53.5201912386207 2.53000845561539
"5625" 1124.8 53.322638171954 2.59904198625641
"5626" 1125 52.6213247852874 2.71245421516667
"5627" 1125.2 51.9590021354628 2.547137076
"5628" 1125.4 51.8508678252874 2.58424908683333
"5629" 1125.6 51.1693097452874 3.02310510305128
"5630" 1125.8 49.7353214226207 3.196428574625
"5631" 1126 48.0988050688646 3.53953364063415
"5632" 1126.2 46.6534935826207 3.888736267625
"5633" 1126.4 45.2424768269134 4.03671938221951
"5634" 1126.6 43.7610697452874 4.63553114016667
"5635" 1126.8 42.4374641986207 5.04480135753846
"5636" 1127 41.3410446786207 5.56748380382051
"5637" 1127.2 40.195236891954 6.2183713784359
"5638" 1127.4 39.7229290996733 6.2212261485
"5639" 1127.6 39.3823060226207 6.82142857825
"5640" 1127.8 38.7699954912523 7.607865826
"5641" 1128 37.403064561864 8.26165726991892
"5642" 1128.2 35.833671906856 8.71170007335294
"5643" 1128.4 34.4899043266207 9.076923086
"5644" 1128.6 32.9781428321342 9.7585387682973
"5645" 1128.8 31.4658607586207 10.5329670435
"5646" 1129 30.2919550526748 11.4633204747838
"5647" 1129.2 28.727281371954 12.6384897280513
"5648" 1129.4 26.752017668891 13.802197816
"5649" 1129.6 25.346454295918 14.3843183987027
"5650" 1129.8 25.2467555246813 14.6996337143333
"5651" 1130 25.1590458461883 15.4757944912703
"5652" 1130.2 24.9113114739148 16.3135100357059
"5653" 1130.4 23.9082862365154 17.6584731235
"5654" 1130.6 23.1688564507419 17.648351666
"5655" 1130.8 22.5457391305126 18.1057321238378
"5656" 1131 22.0063614163985 18.5992063678056
"5657" 1131.2 20.7549472775396 19.571428591
"5658" 1131.4 18.9673367408429 20.3940781644722
"5659" 1131.6 17.7795489275096 20.6825397032222
"5660" 1131.8 17.3584210192659 20.8245303292258
"5661" 1132 17.1919782155904 20.7718947926667
"5662" 1132.2 17.3904292507419 20.8767898976667
"5663" 1132.4 16.8684529986207 21.000000021
"5664" 1132.6 16.3670445008429 21.39835166975
"5665" 1132.8 16.2372974086207 21.2661401311562
"5666" 1133 16.204392475954 20.9047619256667
"5667" 1133.2 16.4098476652874 20.8107448315556
"5668" 1133.4 17.1083953090207 20.2945055148
"5669" 1133.6 17.1160998786207 20.725274746
"5670" 1133.8 16.8240718373304 20.6012052669677
"5671" 1134 16.7122313108788 20.7500886418064
"5672" 1134.2 16.127346779954 22.2124542346667
"5673" 1134.4 15.1471543141762 24.4432234676667
"5674" 1134.6 15.965620228891 25.6421146677568
"5675" 1134.8 15.3825717186207 25.725274751
"5676" 1135 15.0508471941762 25.1910867162778
"5677" 1135.2 15.0987191544102 25.0673800135
"5678" 1135.4 15.0840196466207 24.82142859625
"5679" 1135.6 14.8817746946207 24.600274749875
"5680" 1135.8 14.6323899417786 24.611914426
"5681" 1136 14.4351178894315 24.4258984503243
"5682" 1136.2 14.4796924686207 24.3070055188125
"5683" 1136.4 14.4470168386207 23.9395604635
"5684" 1136.6 14.6121147586207 23.802197826
"5685" 1136.8 14.9352096128142 23.5168380242258
"5686" 1137 15.867213999911 22.8096419937419
"5687" 1137.2 16.2613741886207 22.7204670556875
"5688" 1137.4 16.2132206286207 22.93681320975
"5689" 1137.6 16.3456429186207 23.032967056
"5690" 1137.8 16.4502049346207 23.263736287
"5691" 1138 16.600726641864 23.365607388973
"5692" 1138.2 16.6944308667288 23.3240273473514
"5693" 1138.4 16.9234856386207 23.62637365
"5694" 1138.6 16.8922508969991 23.8229878468108
"5695" 1138.8 16.859280891954 24.2509157751667
"5696" 1139 16.9130740580802 24.519453543973
"5697" 1139.2 16.8221097228312 24.7839792035
"5698" 1139.4 16.5932897986207 25.065934091
"5699" 1139.6 16.2493357986207 25.2204670581875
"5700" 1139.8 15.934732539954 25.6227106483333
"5701" 1140 15.751749011954 25.6451465457917
"5702" 1140.2 15.5912371452874 25.6451465457917
"5703" 1140.4 15.462827651954 25.965659366625
"5704" 1140.6 15.3055260226207 25.9252747512
"5705" 1140.8 14.7119888089911 26.2808303071111
"5706" 1141 14.4607749986207 26.0274725535
"5707" 1141.2 14.3231933986207 25.725274751
"5708" 1141.4 14.5070524458934 25.550449576
"5709" 1141.6 14.7848033875862 25.7120121515172
"5710" 1141.8 14.9973432386207 25.68406595975
"5711" 1142 14.9574920165517 26.2823039292759
"5712" 1142.2 14.6263824801022 27.263736291
"5713" 1142.4 14.432341467954 27.7124542401667
"5714" 1142.6 14.0205138786207 28.59615387475
"5715" 1142.8 13.6801103715239 29.5218008093871
"5716" 1143 13.4949521666207 30.4304029608333
"5717" 1143.2 13.0436845186207 30.68406596475
"5718" 1143.4 12.8001141304726 30.5115995421111
"5719" 1143.6 12.275061979954 31.1355311666667
"5720" 1143.8 12.1081296386207 31.350274756625
"5721" 1144 11.9540382466207 31.7380952698333
"5722" 1144.2 11.9155153986207 31.8424908743333
"5723" 1144.4 12.0278737052874 32.0393773214167
"5724" 1144.6 11.774264955954 33.0073260403333
"5725" 1144.8 11.6381508930207 33.6637362974
"5726" 1145 11.0122210317241 34.7703675982414
"5727" 1145.2 10.5190621586207 35.340659376
"5728" 1145.4 9.98937299862068 36.12912091525
"5729" 1145.6 9.60414451862068 36.8424908793333
"5730" 1145.8 8.62356293316615 37.893106931
"5731" 1146 8.04396917462068 38.62912091775
"5732" 1146.2 7.43285672225705 39.396603436
"5733" 1146.4 6.48881854992503 39.7720975075217
"5734" 1146.6 6.48881854992503 40.2570473407826
"5735" 1146.8 6.31365125195401 41.1739927151666
"5736" 1147 6.04953627134797 42.0714286135
"5737" 1147.2 5.4258971586207 43.5655114552308
"5738" 1147.4 4.65781083542069 44.7560440008
"5739" 1147.6 3.66416989152392 46.4200638535806
"5740" 1147.8 3.17379219862069 47.4264582046538
"5741" 1148 3.32634706676885 47.6198616674815
"5742" 1148.2 3.30290723862069 49.186813236
"5743" 1148.4 2.9936238018207 50.3098901602
"5744" 1148.6 2.68429960010218 51.879120931
"5745" 1148.8 2.12539851034483 53.8685108534138
"5746" 1149 1.9408493986207 56.12362642975
"5747" 1149.2 1.3809981186207 58.7134404644615
"5748" 1149.4 1.10058251565774 60.7110297717407
"5749" 1149.6 1.10771637639847 61.8363858982222
"5750" 1149.8 1.89957491862068 63.89835171225
"5751" 1150 2.46824553195402 65.7069597726667
"5752" 1150.2 2.60303562122938 67.6316293079565
"5753" 1150.4 2.02122601756806 68.235396251
"5754" 1150.6 2.06177638388385 68.296124996
"5755" 1150.8 2.47741763862068 68.9731380421111
"5756" 1151 3.15513440899107 70.2694343397037
"5757" 1151.2 3.81367892862071 71.7469094124063
"5758" 1151.4 4.21094579862071 72.893106966
"5759" 1151.6 5.17922278889099 73.1057321788378
"5760" 1151.8 5.78396209195403 73.4496337730833
"5761" 1152 5.78585046685599 73.5307046630588
"5762" 1152.2 5.42370212454663 73.3890924624815
"5763" 1152.4 5.25106269462068 74.0714286455
"5764" 1152.6 4.78257515604007 74.5590216980968
"5765" 1152.8 4.48381597195401 74.811813261625
"5766" 1153 4.31880977302069 74.8175824924
"5767" 1153.2 4.48990435310344 74.5449034470345
"5768" 1153.4 4.74751403862069 74.33791216225
"5769" 1153.6 5.11424016551724 74.7438424392758
"5770" 1153.8 5.47847176507233 74.6954981250323
"5771" 1154 6.21818893125229 74.7839792535
"5772" 1154.2 6.88488465979717 75.4198449364412
"5773" 1154.4 7.50289826407526 76.669330746
"5774" 1154.6 7.50531348965517 77.1576355451379
"5775" 1154.8 8.3163807426207 77.934066012
"5776" 1155 8.73171531391483 79.0171300079118
"5777" 1155.2 9.01497154920893 79.1076277455588
"5778" 1155.4 9.81326855062071 79.505494585
"5779" 1155.6 10.0360673598328 79.991009071
"5780" 1155.8 10.1819872386207 80.3791209595
"5781" 1156 10.9213773857175 82.0404112837419
"5782" 1156.2 11.3858262386207 83.4416209625625
"5783" 1156.4 12.2657231077116 84.5131535976667
"5784" 1156.6 12.9661385258934 85.760239846
"5785" 1156.8 13.0299263586207 86.12362645975
"5786" 1157 12.9593603121691 86.221552727129
"5787" 1157.2 13.2517766886207 86.1940248114688
"5788" 1157.4 14.0150106146207 85.946428657375
"5789" 1157.6 14.799790171954 85.8140322075385
"5790" 1157.8 15.1356303852874 85.5477600179231
"5791" 1158 14.836831371954 85.0308303658611
"5792" 1158.2 14.5275524093524 84.5808095190488
"5793" 1158.4 14.2048732226207 83.978022062
"5794" 1158.6 14.0727948866207 82.802197885
"5795" 1158.8 13.7536055746207 81.901098983
"5796" 1159 13.1505125845031 81.2003879286471
"5797" 1159.2 12.7729594347497 79.7699398174516
"5798" 1159.4 12.3007438786207 78.312687391
"5799" 1159.6 11.6918343457175 76.9411556955161
"5800" 1159.8 10.7846834089433 75.7997164884193
"5801" 1160 9.68384696275861 74.4785904496207
"5802" 1160.2 8.74808122973181 72.7908018635926
"5803" 1160.4 7.42561104551724 71.0966275815172
"5804" 1160.6 6.64558979222068 69.6637363334
"5805" 1160.8 6.52231667862068 69.2369804801304
"5806" 1161 6.44527098262069 69.3021978715
"5807" 1161.2 6.72506851019964 69.773857791
"5808" 1161.4 7.17321997241378 70.1417204187586
"5809" 1161.6 7.45935892726936 70.4238194942432
"5810" 1161.8 8.35956019862071 70.4294168075385
"5811" 1162 9.1515010546207 70.427197872625
"5812" 1162.2 10.3350908652874 70.2223162156154
"5813" 1162.4 11.8095775666207 70.004120949125
"5814" 1162.6 13.1097236866207 69.7637363335
"5815" 1162.8 14.4195005186207 69.4432235126666
"5816" 1163 15.8793137059891 69.5005784385
"5817" 1163.2 17.0248615544102 69.9661654835
"5818" 1163.4 17.4232415045666 70.4134244838378
"5819" 1163.6 17.259325851954 70.7055509301025
"5820" 1163.8 17.8501163067288 71.109890181
"5821" 1164 18.8068248741762 71.1526252237778
"5822" 1164.2 19.5795346323049 70.6746675085
"5823" 1164.4 21.0743225106207 70.600274795875
"5824" 1164.6 22.7216681452874 70.7844463936923
"5825" 1164.8 24.0847843052874 71.2085095104872
"5826" 1165 25.0943844512523 71.2009832985
"5827" 1165.2 26.2911147742305 70.8190834264878
"5828" 1165.4 28.2408736861883 70.288684358973
"5829" 1165.6 29.9753934252874 69.6446887143333
"5830" 1165.8 31.6736813859891 69.024869936
"5831" 1166 33.3562319426207 68.79120886
"5832" 1166.2 34.2587672386207 68.7814078501892
"5833" 1166.4 34.7884563986207 68.369505562875
"5834" 1166.6 35.2507305746207 67.5329671005
"5835" 1166.8 36.217012011954 66.5799756465555
"5836" 1167 36.6141642306207 65.978022044
"5837" 1167.2 37.0035201586207 64.879120944
"5838" 1167.4 38.2151678440261 63.854172918027
"5839" 1167.6 39.4734454434988 63.0798714112439
"5840" 1167.8 40.2399462701996 62.6584731685
"5841" 1168 41.2521457986207 62.8258665040769
"5842" 1168.2 41.9180158409736 62.4673562357059
"5843" 1168.4 42.7227872706207 61.956044018
"5844" 1168.6 44.1914150742964 61.057915118973
"5845" 1168.8 45.8156216386207 59.904068963973
"5846" 1169 47.113233360726 58.6706189135
"5847" 1169.2 48.8037452537558 57.8250668828919
"5848" 1169.4 51.0770316680944 56.9094853085
"5849" 1169.6 52.5976704049365 55.806246441
"5850" 1169.8 54.707979051954 54.6568987115555
"5851" 1170 56.7946333186207 53.4923687958611
"5852" 1170.2 58.1949909013234 52.5755866281621
"5853" 1170.4 59.3183737452874 51.4747816801026
"5854" 1170.6 61.1943480638838 49.935801091
"5855" 1170.8 63.3764028366695 48.5958188639268
"5856" 1171 64.2949150883177 48.0562771043333
"5857" 1171.2 65.2548433986207 47.0566357190769
"5858" 1171.4 67.042698651954 45.5378980449743
"5859" 1171.6 69.1394550640752 44.2450882893333
"5860" 1171.8 70.9234543350913 43.5080801986471
"5861" 1172 73.1448306626207 41.967033009
"5862" 1172.2 75.620140880726 40.300173551
"5863" 1172.4 78.4316329452874 38.4758575143333
"5864" 1172.6 79.6314591486207 37.7565247630313
"5865" 1172.8 80.4028921942964 36.6816157182973
"5866" 1173 81.8451853097318 35.1056166407222
"5867" 1173.2 83.2178049695298 34.4082584426667
"5868" 1173.4 85.3307248143783 33.1262071593333
"5869" 1173.6 88.3833686786207 31.7773109561471
"5870" 1173.8 91.1476433121342 30.7460647768108
"5871" 1174 94.4223916150913 29.7637362935
"5872" 1174.2 96.8770353263626 29.3977313303548
"5873" 1174.4 98.6689690946207 29.307692337
"5874" 1174.6 100.175640483065 29.5286935582222
"5875" 1174.8 101.408906658621 30.0642170630312
"5876" 1175 102.947145380843 30.1697191998889
"5877" 1175.2 105.052755334621 30.538461569
"5878" 1175.4 106.908326466856 31.2795733990882
"5879" 1175.6 109.103157638621 31.494505526
"5880" 1175.8 112.06421940751 31.6333944150278
"5881" 1176 114.675212438621 32.5308303133611
"5882" 1176.2 116.768625099673 34.288027796
"5883" 1176.4 118.392667270621 36.2637363
"5884" 1176.6 119.161096712305 38.032967071
"5885" 1176.8 119.678596625287 40.4230769635
"5886" 1177 120.751733105287 42.043956086
"5887" 1177.2 121.695754545287 44.0191603708718
"5888" 1177.4 121.788181158621 45.3131868585
"5889" 1177.6 121.609325078621 47.39835169575
"5890" 1177.8 121.863674651954 49.2755706325385
"5891" 1178 122.507323900242 49.8209088707297
"5892" 1178.2 123.15530779441 49.814343601
"5893" 1178.4 123.481963523065 50.1910867412778
"5894" 1178.6 123.345604870621 50.230769281
"5895" 1178.8 123.290572230621 50.406593457
"5896" 1179 123.009482438621 51.3958862165128
"5897" 1179.2 122.701588756669 52.0573573289268
"5898" 1179.4 122.019190263737 53.1671352435581
"5899" 1179.6 121.531362171954 53.0512821043333
"5900" 1179.8 121.022727165893 53.1553447085
"5901" 1180 120.742560998621 52.9455544985
"5902" 1180.2 120.704038150621 52.97527477825
"5903" 1180.4 120.681488190816 52.9016350033171
"5904" 1180.6 120.770077318621 52.7490843018333
"5905" 1180.8 120.630575975365 52.6394071571628
"5906" 1181 120.596925841548 52.5545430705122
"5907" 1181.2 120.560358339161 52.596376648973
"5908" 1181.4 120.397647126993 52.6841298763488
"5909" 1181.6 119.761145585287 52.7765568293333
"5910" 1181.8 119.480937726621 52.657967085625
"5911" 1182 119.168761720572 52.7984455097805
"5912" 1182.2 119.146614438621 52.8589744118333
"5913" 1182.4 119.236218865287 52.9540716224102
"5914" 1182.6 119.13117845423 53.2112034839268
"5915" 1182.8 119.538721998621 53.561813240375
"5916" 1183 119.779489798621 53.741469111
"5917" 1183.2 120.071014053756 53.8333828872162
"5918" 1183.4 120.65132267441 53.9945055485
"5919" 1183.6 121.181293434176 54.2722833265555
"5920" 1183.8 121.879606350879 54.4101383032581
"5921" 1184 122.270633969287 54.5842491388333
"5922" 1184.2 122.379782038621 54.4512363181875
"5923" 1184.4 122.343251751724 53.7756726570345
"5924" 1184.6 122.364248632169 53.144629617129
"5925" 1184.8 123.108964518621 52.3461538985
"5926" 1185 123.060145241201 51.5689472334194
"5927" 1185.2 122.355017350621 50.813186864
"5928" 1185.4 122.132507000783 49.4466884961351
"5929" 1185.6 121.760664838621 47.9505494985
"5930" 1185.8 121.268345815918 46.7751708219459
"5931" 1186 120.691873040726 45.097744406
"5932" 1186.2 120.604979398621 42.868131911
"5933" 1186.4 120.571959814621 41.516483558
"5934" 1186.6 119.944587718621 39.8003663401667
"5935" 1186.8 119.343573360726 38.053209986
"5936" 1187 119.458466065287 36.97527476225
"5937" 1187.2 119.728801840726 36.7475419685
"5938" 1187.4 119.282747811252 37.0106998635
"5939" 1187.6 118.856968964936 37.0714286085
"5940" 1187.8 118.051167428891 36.3697654061351
"5941" 1188 117.403914171954 34.8278388626667
"5942" 1188.2 117.574056750621 33.677197835875
"5943" 1188.4 116.766805531954 33.2499295908718
"5944" 1188.6 115.826311825287 32.483516516
"5945" 1188.8 114.921852623987 31.4006968955122
"5946" 1189 113.762587825287 29.9835165135
"5947" 1189.2 112.82658552545 28.4269633090488
"5948" 1189.4 112.375586329352 27.3763066475854
"5949" 1189.6 111.353851505287 25.9915469406154
"5950" 1189.8 110.179190573358 24.8851937785
"5951" 1190 108.907486029732 23.4389499623889
"5952" 1190.2 107.668282220084 21.6915036400244
"5953" 1190.4 107.096582918621 20.5477599529231
"5954" 1190.6 105.873681252279 20.0217100173415
"5955" 1190.8 104.379981310621 19.43681320625
"5956" 1191 102.434070607042 18.356853691
"5957" 1191.2 100.774884785287 17.3722175434359
"5958" 1191.4 98.7892355469134 16.3725542913659
"5959" 1191.6 96.1521430252874 14.8574246415128
"5960" 1191.8 93.949426331954 13.940264877282
"5961" 1192 91.9112505480944 13.0228455885
"5962" 1192.2 90.3906118112523 12.2738577335
"5963" 1192.4 89.5775769666207 11.692307704
"5964" 1192.6 89.7530699408429 11.1739926851667
"5965" 1192.8 89.8127690912523 11.3629265585
"5966" 1193 89.6483757142964 11.4633204747838
"5967" 1193.2 89.6275525532153 11.7543807661351
"5968" 1193.4 89.2215009121342 11.879120891
"5969" 1193.6 88.6280408213234 12.1389961511351
"5970" 1193.8 86.9029906626207 11.835164847
"5971" 1194 85.5961273233266 11.0872656865882
"5972" 1194.2 84.7622209666207 10.2252747355
"5973" 1194.4 83.6389758196733 9.470214006
"5974" 1194.6 81.9596837746207 8.62912088775
"5975" 1194.8 79.9447826505126 7.57558658316217
"5976" 1195 77.8784843586207 6.71146802587179
"5977" 1195.2 75.4589531746207 6.12912088525
"5978" 1195.4 73.0451926196733 5.806246391
"5979" 1195.6 70.4232652756939 4.71214152173171
"5980" 1195.8 68.424864571954 3.95787546183333
"5981" 1196 66.4488348600841 3.3706781057561
"5982" 1196.2 64.8609418571573 2.16054677246342
"5983" 1196.4 64.6597147852873 2.23168498391667
"5984" 1196.6 63.812706011954 2.62862778510256
"5985" 1196.8 63.4310694058934 3.032967036
"5986" 1197 62.5164092715619 3.45151907261765
"5987" 1197.2 61.6701812686207 3.79017857521875
"5988" 1197.4 60.8780552066207 3.4560439595
"5989" 1197.6 59.523335051954 2.89407814697222
"5990" 1197.8 58.1125202238838 1.8487565085
"5991" 1198 57.335787611954 1.40293040433333
"5992" 1198.2 57.1563722571573 1.26936478282927
"5993" 1198.4 57.6449547195963 1.25998391978049
"5994" 1198.6 56.995443909259 1.39630582323404
"5995" 1198.8 56.9872475586207 1.3021978035
"5996" 1199 56.565330651954 1.04578754683333
"5997" 1199.2 56.4768198226207 0.879120880000002
"5998" 1199.4 56.290167451954 0.9175824185
"5999" 1199.6 55.9416273986207 1.32051282183333
"6000" 1199.8 55.9979107804389 1.41583416725
"6001" 1200 56.0284566750652 1.66544566711111
"6002" 1200.2 55.6792624869928 1.93278814402325
"6003" 1200.4 55.4015396293184 1.47661640832558
"6004" 1200.6 55.3388280162951 1.41400460146512
"6005" 1200.8 55.2866047566695 1.42883945465854
"6006" 1201 54.6758766786207 1.03484320660976
"6007" 1201.2 54.9597292428312 1.0997686535
"6008" 1201.4 54.5339503965154 0.978311163499999
"6009" 1201.6 54.4160714246672 1.02938921646512
"6010" 1201.8 54.6223727230651 1.20604395725
"6011" 1202 54.515364811954 0.778693529472221
"6012" 1202.2 54.611671931954 0.9175824185
"6013" 1202.4 55.3318062526748 0.694089694783784
"6014" 1202.6 57.1551676652874 1.13947590984615
"6015" 1202.8 57.5532975700493 1.06279434957143
"6016" 1203 58.0443861781556 1.26194735623256
"6017" 1203.2 58.5998318935044 1.51239458367442
"6018" 1203.4 59.3774151731661 1.43331668475
"6019" 1203.6 60.0690753986207 1.494505496
"6020" 1203.8 60.9495976386207 1.94322344516667
"6021" 1204 61.2247608386207 2.66666666933333
"6022" 1204.2 61.1380844306207 2.956043959
"6023" 1204.4 60.9183290931662 3.42632367975
"6024" 1204.6 60.6744344386207 3.97619048016667
"6025" 1204.8 60.3427903712523 4.409485256
"6026" 1205 59.8709578946207 4.296703301
"6027" 1205.2 59.4369055852874 4.74894336907692
"6028" 1205.4 59.0739018252874 5.04151404655556
"6029" 1205.6 58.7948581186207 5.30121161420513
"6030" 1205.8 57.9604563501996 5.8366107635
"6031" 1206 57.1633520066207 6.087912094
"6032" 1206.2 56.549961175918 6.32818533451352
"6033" 1206.4 55.9492708208429 6.74023199697222
"6034" 1206.6 54.9778125142964 6.92070092762162
"6035" 1206.8 54.1622387052874 7.18215118933333
"6036" 1207 53.455986491954 7.47741148488889
"6037" 1207.2 52.7193215038838 7.810294976
"6038" 1207.4 51.8294662430651 8.02228328030555
"6039" 1207.6 50.7669406315619 7.75016161085294
"6040" 1207.8 49.9013782446813 7.63669664433333
"6041" 1208 48.5892666946207 8.054945063
"6042" 1208.2 47.054599722945 8.70864271735135
"6043" 1208.4 45.1307710075096 9.36843712780555
"6044" 1208.6 43.0568886528142 9.956043966
"6045" 1208.8 41.2948521233266 10.2501616133529
"6046" 1209 39.3341524626207 10.561813197375
"6047" 1209.2 37.2184494630109 11.1661752992927
"6048" 1209.4 35.2265363469134 11.8978826170976
"6049" 1209.6 33.2379117666207 12.35989012225
"6050" 1209.8 32.0116011052874 13.0009157639167
"6051" 1210 31.0520004321342 13.469557483027
"6052" 1210.2 30.7324449986207 13.5063398275385
"6053" 1210.4 29.7743126252874 13.9895745420256
"6054" 1210.6 28.8959812933575 15.0673800035
"6055" 1210.8 27.8917965275096 16.3021978185
"6056" 1211 26.9394261186207 17.0350460520811
"6057" 1211.2 26.4471897275096 17.1141636312778
"6058" 1211.4 26.586300011954 17.5094627769722
"6059" 1211.6 26.3829849808429 18.3427961111389
"6060" 1211.8 25.6626688706207 19.516483536
"6061" 1212 25.0012453286207 20.196428591625
"6062" 1212.2 24.3362154810449 20.865134886
"6063" 1212.4 23.7291887852874 22.088911111
"6064" 1212.6 22.6785656580146 23.7089577326667
"6065" 1212.8 20.9298618306207 25.60439563
"6066" 1213 18.5577882810449 26.4478854743333
"6067" 1213.2 17.1347399663626 26.4324707814839
"6068" 1213.4 16.5155966597972 26.6076276930588
"6069" 1213.6 16.2858660855172 26.879120906
"6070" 1213.8 15.9159649986207 26.5980558169615
"6071" 1214 15.3397685541762 26.0671550932222
"6072" 1214.2 14.5101425139148 25.4764059724706
"6073" 1214.4 14.6237883489237 25.4222444476667
"6074" 1214.6 15.3397685541762 26.1526251787778
"6075" 1214.8 15.4958742127384 26.6641887790882
"6076" 1215 15.7678001986207 27.101792971
"6077" 1215.2 15.5343283925601 28.1495171776667
"6078" 1215.4 15.5631475686207 28.9945055235
"6079" 1215.6 15.5460019828631 30.0725941026667
"6080" 1215.8 14.6742483844271 31.3952499427742
"6081" 1216 14.1608471106207 31.890109922
"6082" 1216.2 13.7095794626207 32.802197835
"6083" 1216.4 13.0712008386207 34.109890144
"6084" 1216.6 11.9268456480325 35.3859082448235
"6085" 1216.8 10.9909670466207 35.659340695
"6086" 1217 10.2821466434207 35.8945055304
"6087" 1217.2 9.96185667862069 36.0824176185
"6088" 1217.4 10.1222104055172 36.6669193242758
"6089" 1217.6 10.4131243266207 37.4560439935
"6090" 1217.8 10.7066949958621 38.2319060632414
"6091" 1218 10.4901700226207 39.417582457
"6092" 1218.2 10.2920525186207 40.3131868535
"6093" 1218.4 9.86096350528738 41.9607060026667
"6094" 1218.6 9.39289019087876 44.0379298561613
"6095" 1218.8 8.92067463474972 45.5887983440645
"6096" 1219 8.0302110146207 46.450549497
"6097" 1219.2 7.54959262528736 47.3385226358611
"6098" 1219.4 7.00892107441017 48.822440766
"6099" 1219.6 7.12423617862071 50.1603709292812
"6100" 1219.8 6.77512286862071 51.01373631475
"6101" 1220 6.4232579266207 51.219780271
"6102" 1220.2 5.93926816835044 51.494505546
"6103" 1220.4 5.80851096567952 51.9130575826176
"6104" 1220.6 6.09306208662071 52.461538514
"6105" 1220.8 5.8722436186207 53.8262363175625
"6106" 1221 5.35334749793103 54.5051156285862
"6107" 1221.2 4.4594803018465 56.1595179576129
"6108" 1221.4 3.65174316636265 58.3803616322903
"6109" 1221.6 2.54162238528736 60.5009158114167
"6110" 1221.8 1.35494155034483 62.2504737265172
"6111" 1222 1.56937907862069 63.0054945685
"6112" 1222.2 2.22059865195401 63.1611722243333
"6113" 1222.4 3.09028112952981 64.186813251
"6114" 1222.6 3.7266585666207 65.241758307
"6115" 1222.8 3.78843714313682 66.2339596550323
"6116" 1223 3.7431683586207 67.7857143535
"6117" 1223.2 3.51753453462068 69.6098901795
"6118" 1223.4 3.41392135724137 71.4812429665172
"6119" 1223.6 3.34984684332656 72.9650938027647
"6120" 1223.8 3.05526035862068 74.5261797771765
"6121" 1224 3.34984684332656 75.6574014977647
"6122" 1224.2 3.8997997186207 76.7311919617692
"6123" 1224.4 4.93859959417625 78.8128816416944
"6124" 1224.6 5.71574454862071 80.2805632670938
"6125" 1224.8 5.61060927595401 81.417582499
"6126" 1225 5.70370615862068 83.3374542957917
"6127" 1225.2 6.17989136306514 85.4688645543333
"6128" 1225.4 6.22464012589342 87.158841246
"6129" 1225.6 6.56763767626774 87.9650938177647
"6130" 1225.8 7.40111914862071 89.0786401989688
"6131" 1226 7.84795585979717 89.1528766243824
"6132" 1226.2 7.91710945103446 89.4388026661724
"6133" 1226.4 7.73507300454663 89.8420839319259
"6134" 1226.6 7.59774618528736 90.1163004564167
"6135" 1226.8 8.32004958528736 91.0671551582222
"6136" 1227 8.80883410829813 92.0528182416452
"6137" 1227.2 9.59086077793103 93.2451687177241
"6138" 1227.4 10.1089266648276 94.5846912654827
"6139" 1227.6 10.7855118572873 96.2509158471667
"6140" 1227.8 11.7908826550913 97.5578540083529
"6141" 1228 12.1356459586207 98.18406603225
"6142" 1228.2 12.5290274223244 99.2865283858148
"6143" 1228.4 12.1723343852874 99.1155882147037
"6144" 1228.6 12.5896652386207 99.626373726
"6145" 1228.8 13.3884478221501 99.9447318387941
"6146" 1229 14.3202750010449 100.189144289333
"6147" 1229.2 15.1106457327384 100.566903785118
"6148" 1229.4 15.5029556186207 100.893544056938
"6149" 1229.6 15.7127675586207 101.439560541
"6150" 1229.8 16.0287614270078 102.164480782774
"6151" 1230 16.6710945655172 103.046229735483
"6152" 1230.2 17.6635298238838 104.713129081
"6153" 1230.4 18.2717853186207 106.025755600531
"6154" 1230.6 19.0587520706207 107.36263747
"6155" 1230.8 18.9459351586207 107.648351756
"6156" 1231 19.0223166675862 107.754452551862
"6157" 1231.2 19.1764885671056 107.613386721
"6158" 1231.4 19.3339152706207 107.505494613
"6159" 1231.6 19.1798238786207 106.934066041
"6160" 1231.8 18.9433322634856 106.577665684243
"6161" 1232 19.2044437438838 106.798149326
"6162" 1232.2 19.2830100786207 106.888736370625
"6163" 1232.4 19.2644894786207 106.898844851897
"6164" 1232.6 19.3702070656477 106.910306017216
"6165" 1232.8 19.3739668030651 106.889804746694
"6166" 1233 19.4014418072694 106.889515996405
"6167" 1233.2 19.4014418072694 106.889515996405
"6168" 1233.4 19.3339152706207 106.879120986
"6169" 1233.6 19.3702070656477 106.910306017216
"6170" 1233.8 19.3311636386207 106.900488507389
"6171" 1234 19.297326001864 106.951886058838
"6172" 1234.2 19.3058196596733 106.9297282735
"6173" 1234.4 19.3022715026207 106.927197909125
"6174" 1234.6 19.1668750221501 106.901745420412
"6175" 1234.8 19.2128434626207 106.912088019
"6176" 1235 19.2128434626207 106.912088019
"6177" 1235.2 19.1668750221501 106.901745420412
"6178" 1235.4 19.1668750221501 106.901745420412
"6179" 1235.6 19.1998357477116 106.902431009333
"6180" 1235.8 19.1668750221501 106.901745420412
"6181" 1236 19.170651771954 106.847069703917
"6182" 1236.2 19.2018369346207 106.846153953
"6183" 1236.4 19.1908304066207 106.560439667
"6184" 1236.6 19.1798238786207 106.505494612
"6185" 1236.8 19.3389723240261 106.525690632216
"6186" 1237 19.2008657703854 106.494505601
"6187" 1237.2 19.2660912602423 106.640035746676
"6188" 1237.4 19.076233026856 106.551066687029
"6189" 1237.6 19.0649027774442 106.596315555853
"6190" 1237.8 18.581135461651 106.319680426
"6191" 1238 18.184233391348 105.958375064333
"6192" 1238.2 18.207580571954 105.853479959333
"6193" 1238.4 18.2717853186207 105.62912098475
"6194" 1238.6 18.4643995586207 105.2293234135
"6195" 1238.8 18.7086907898402 105.218708226366
"6196" 1239 19.0469401869134 105.331278582951
"6197" 1239.2 19.0682712299721 105.226314331541
"6198" 1239.4 18.7368782395963 105.218708226366
"6199" 1239.6 18.9435862044744 105.171803911122
"6200" 1239.8 18.8792609986207 105.192730451769
"6201" 1240 18.7147980706207 105.254120984375
"6202" 1240.2 18.6053368074012 105.303135993805
"6203" 1240.4 18.9286492652874 105.251902049462
"6204" 1240.6 19.0093569205719 105.199946500268
"6205" 1240.8 18.9963817452874 105.221611826833
"6206" 1241 18.9963817452874 105.221611826833
"6207" 1241.2 18.9999611039866 105.237469952463
"6208" 1241.4 18.9999611039866 105.237469952463
"6209" 1241.6 19.0469401869134 105.256231678561
"6210" 1241.8 19.0147259586207 105.249084354333
"6211" 1242 19.0219670954628 105.2900521585
"6212" 1242.2 19.0219670954628 105.2900521585
"6213" 1242.4 18.9681598786207 105.311073647154
"6214" 1242.6 19.0469401869134 105.256231678561
"6215" 1242.8 19.0037194306207 105.254120984375
"6216" 1243 19.0037194306207 105.254120984375
"6217" 1243.2 19.0281485537427 105.228089089415
"6218" 1243.4 19.0469401869134 105.256231678561
"6219" 1243.6 18.9363044466207 105.3021979075
"6220" 1243.8 19.0147259586207 105.249084354333
"6221" 1244 18.8496280386207 105.1483517535
"6222" 1244.2 18.8392164580802 105.070389175459
"6223" 1244.4 18.9566359497318 104.870573975444
"6224" 1244.6 18.8175256652874 104.774420129194
"6225" 1244.8 18.785423291954 104.753052607806
"6226" 1245 18.5860506575681 104.7637363685
"6227" 1245.2 18.5893385251072 104.758538863297
"6228" 1245.4 18.5179035141762 104.85989021475
"6229" 1245.6 18.5179035141762 104.85989021475
"6230" 1245.8 18.412341655918 104.924859029784
"6231" 1246 18.2717853186207 105.041514146556
"6232" 1246.2 18.3063571052874 104.896872463308
"6233" 1246.4 18.1672233026207 104.956044061
"6234" 1246.6 18.1728753034856 104.904069008973
"6235" 1246.8 18.2249332061883 104.82090892573
"6236" 1247 18.2717853186207 104.875072401
"6237" 1247.2 18.2561679478099 104.945649050595
"6238" 1247.4 17.9658685845031 105.035229581441
"6239" 1247.6 17.9079584208429 104.988095343083
"6240" 1247.8 18.027113175918 104.893673998568
"6241" 1248 18.3162347586207 104.837700865615
"6242" 1248.2 18.3458677186207 104.817976999718
"6243" 1248.4 18.3934364175681 104.7839792835
"6244" 1248.6 18.3934364175681 104.7839792835
"6245" 1248.8 18.3811069142964 104.768933873703
"6246" 1249 18.4019300753775 104.685773790459
"6247" 1249.2 18.413711600726 104.530942846
"6248" 1249.4 18.2442689986207 104.61538472
"6249" 1249.6 18.1501342196733 104.7232505385
"6250" 1249.8 18.296479451954 104.699633804333
"6251" 1250 18.3787932297318 104.678266282944
"6252" 1250.2 18.5455002912523 104.6625217935
"6253" 1250.4 18.4846747417786 104.6220359635
"6254" 1250.6 18.4019300753775 104.685773790459
"6255" 1250.8 18.2442689986207 104.61538472
"6256" 1251 18.1924735727384 104.594053110412
"6257" 1251.2 18.0791710786207 104.3956045
"6258" 1251.4 18.0451803303854 104.413057635118
"6259" 1251.6 18.0451803303854 104.413057635118
"6260" 1251.8 17.899397787954 104.6098902145
"6261" 1252 17.799004911348 104.536463641
"6262" 1252.2 17.6554197506207 104.802197907
"6263" 1252.4 17.7406369598328 104.734598839333
"6264" 1252.6 17.822352091954 104.592796197389
"6265" 1252.8 17.7732543445031 104.707175282471
"6266" 1253 17.7300577686207 104.703640214594
"6267" 1253.2 17.6698658186207 104.631524829906
"6268" 1253.4 17.6425788012874 104.673992778667
"6269" 1253.6 17.4738120386207 104.80494515975
"6270" 1253.8 17.5696753470078 104.546614780194
"6271" 1254 17.4814027475862 104.637741673414
"6272" 1254.2 17.2966757286207 104.47527482975
"6273" 1254.4 17.0104727147497 104.472173092774
"6274" 1254.6 17.0601796153949 104.447359196968
"6275" 1254.8 17.10896601788 104.542938647481
"6276" 1255 17.10896601788 104.542938647481
"6277" 1255.2 17.0850330657175 104.459766144871
"6278" 1255.4 17.2269989864995 104.466533571
"6279" 1255.6 17.2269989864995 104.466533571
"6280" 1255.8 17.2269989864995 104.466533571
"6281" 1256 17.2590072179755 104.335696665839
"6282" 1256.2 17.4884874092873 104.2252748295
"6283" 1256.4 17.4050212386207 104.307005598812
"6284" 1256.6 17.425450021651 104.303363407667
"6285" 1256.8 17.5188387440753 104.198468302667
"6286" 1257 17.8690464531662 104.291708396
"6287" 1257.2 17.9828639586207 104.315018419333
"6288" 1257.4 18.029782811954 104.127641693308
"6289" 1257.6 18.1433758252874 103.866300470167
"6290" 1257.8 18.6377523746207 103.581044059625
"6291" 1258 18.7640217097318 103.524420127944
"6292" 1258.2 18.8392164580802 103.469557573027
"6293" 1258.4 19.0422422786207 103.268009871278
"6294" 1258.6 19.3953683852874 102.958180811139
"6295" 1258.8 19.432676548891 102.835461938297
"6296" 1259 19.4659936066207 102.70604405875
"6297" 1259.2 19.4770001346207 102.340659443
"6298" 1259.4 19.5747640009736 102.048804239088
"6299" 1259.6 19.5760588866207 102.021978124
"6300" 1259.8 19.7242008040261 101.972676074649
"6301" 1260 19.7163921186207 102.135531237667
"6302" 1260.2 19.8512220866207 102.175824278
"6303" 1260.4 19.9949018980802 102.315711418027
"6304" 1260.6 20.3499915923049 102.4358011435
"6305" 1260.8 20.5666464066207 102.483516586
"6306" 1261 20.7445356969991 102.450846553297
"6307" 1261.2 20.8163208049365 102.526894261
"6308" 1261.4 21.1026309671056 102.660006762667
"6309" 1261.6 21.4606210697318 102.8406594435
"6310" 1261.8 21.9541163774442 103.089528222029
"6311" 1262 22.2457212175681 103.316367946
"6312" 1262.2 22.2083388486207 103.32142867475
"6313" 1262.4 22.1625929666207 103.527472631
"6314" 1262.6 22.0560886221501 103.575953561882
"6315" 1262.8 22.4567674422571 103.755577859333
"6316" 1263 22.8670107586207 104.340659445
"6317" 1263.2 23.2632457666207 105.16483527
"6318" 1263.4 23.5108926466207 105.4560440615
"6319" 1263.6 23.6358000628631 105.527139632667
"6320" 1263.8 23.6591472434692 105.503829609333
"6321" 1264 23.8447573292873 105.520146625667
"6322" 1264.2 23.8135721666207 105.406593512
"6323" 1264.4 23.9142495256795 105.080478450265
"6324" 1264.6 23.8465917506207 104.879120984
"6325" 1264.8 24.2321259675096 104.560744915306
"6326" 1265 24.3036523080944 104.368999526
"6327" 1265.2 24.4568425808429 103.919719273639
"6328" 1265.4 24.0847843052874 103.743026308308
"6329" 1265.6 24.0830978766695 103.595818918927
"6330" 1265.8 23.8575982786207 103.62637373
"6331" 1266 23.7505903675096 103.663309016972
"6332" 1266.2 23.4844081886207 103.669986367406
"6333" 1266.4 23.177027963954 103.0714286745
"6334" 1266.6 22.8560042306207 102.122710724833
"6335" 1266.8 22.368048155954 101.635531237167
"6336" 1267 21.8351487586207 101.470467134437
"6337" 1267.2 21.5462273986207 101.366300467667
"6338" 1267.4 20.7207377986207 100.79395614475
"6339" 1267.6 19.5850642277116 100.270729371
"6340" 1267.8 18.5642736089911 99.4717135711852
"6341" 1268 17.5212539696552 99.1735506865172
"6342" 1268.2 16.6895969186207 98.40384625225
"6343" 1268.4 16.5228480194207 97.4483517458
"6344" 1268.6 16.1678451586207 96.2282334013846
"6345" 1268.8 15.3688135586207 95.24450558975
"6346" 1269 13.5976797612874 93.0842491773333
"6347" 1269.2 12.5081745986207 91.7311919767692
"6348" 1269.4 11.6073326146207 90.4791209696
"6349" 1269.6 11.0594521097318 89.4859585754444
"6350" 1269.8 10.3460660356577 88.4033374917407
"6351" 1270 9.85653559172412 86.1496779944483
"6352" 1270.2 9.85653559172412 84.7571050487586
"6353" 1270.4 9.8810274886207 83.032967116
"6354" 1270.6 10.0134497786207 81.494505576
"6355" 1270.8 10.6742236297318 80.24450557475
"6356" 1271 11.4862608066207 78.46153854
"6357" 1271.2 12.4152712645666 77.0142560912703
"6358" 1271.4 13.2497213537427 76.6633611058781
"6359" 1271.6 13.5313348563985 76.7295483062778
"6360" 1271.8 13.6591811501996 76.777906381
"6361" 1272 13.6150528103854 76.8451843043823
"6362" 1272.2 13.5749611586207 76.879120956
"6363" 1272.4 13.8104230569991 76.5049005814054
"6364" 1272.6 14.2861521986207 76.109890186
"6365" 1272.8 14.8047289986207 75.802197878
"6366" 1273 15.5387454267288 75.9747550507297
"6367" 1273.2 15.7389080626207 76.023351724375
"6368" 1273.4 16.162906331954 76.3169907779231
"6369" 1273.6 16.9234856386207 76.494505571
"6370" 1273.8 17.6939425986207 76.4737155501892
"6371" 1274 17.9854668537558 76.3489754253243
"6372" 1274.2 18.3528860512523 76.109890186
"6373" 1274.4 19.5159691932153 75.4134244888378
"6374" 1274.6 20.281887771954 74.8672866344615
"6375" 1274.8 20.3049356297318 74.5393773639167
"6376" 1275 20.3691403763985 73.8769842008611
"6377" 1275.2 20.8528161346207 72.846153919
"6378" 1275.4 21.2420996512523 72.3143436235
"6379" 1275.6 21.5563649901996 71.939849696
"6380" 1275.8 22.1139325270418 72.1119144735
"6381" 1276 22.5873854526748 72.1078111799189
"6382" 1276.2 23.6328816652874 72.16758248975
"6383" 1276.4 24.327389107889 71.9354061292927
"6384" 1276.6 25.0028721380802 71.2970003682973
"6385" 1276.8 26.2626733834856 70.3094743797838
"6386" 1277 27.3674577630651 69.7957876155833
"6387" 1277.2 28.8120645630651 69.0479243669722
"6388" 1277.4 30.683056731954 67.8751761738205
"6389" 1277.6 32.2652098546207 66.811813253625
"6390" 1277.8 33.436252375918 66.0163350823514
"6391" 1278 34.7555092259891 65.7151533335
"6392" 1278.2 35.7591307923049 65.947946856
"6393" 1278.4 37.0668801059891 66.0390399735
"6394" 1278.6 37.9325315234988 66.2881265739268
"6395" 1278.8 38.4962805186207 66.8892424035
"6396" 1279 39.1146736049365 67.243493416
"6397" 1279.2 39.3377006196733 67.891266696
"6398" 1279.4 39.5770604208429 67.9261294940555
"6399" 1279.6 39.5770604208429 67.9261294940555
"6400" 1279.8 39.6727891197018 67.8354619032973
"6401" 1280 39.5686733142964 67.4612415287027
"6402" 1280.2 39.6179752103854 67.3994829374706
"6403" 1280.4 39.5917740086207 67.2517171002188
"6404" 1280.6 39.6409594306207 66.857142924
"6405" 1280.8 40.1442023497318 66.2701465864167
"6406" 1281 40.8611553541762 66.01373632975
"6407" 1281.2 41.2919386306207 65.82417589
"6408" 1281.4 42.0049831607829 65.2990793643784
"6409" 1281.6 42.5820371246813 64.886113951
"6410" 1281.8 43.1297230697318 64.3684371828055
"6411" 1282 43.6083665640261 64.1036531677568
"6412" 1282.2 43.7779657312523 63.5289185135
"6413" 1282.4 44.2526946626207 62.560439623
"6414" 1282.6 45.128457322945 61.2242352854595
"6415" 1282.8 45.7115058332153 60.288684348973
"6416" 1283 45.8905271763985 59.5393773489167
"6417" 1283.2 46.1904385380802 58.2720523303243
"6418" 1283.4 47.0166280762678 57.1393019317353
"6419" 1283.6 48.0357541944102 55.705031866
"6420" 1283.8 49.2077724208429 54.3363858907222
"6421" 1284 50.7323535544102 52.243493401
"6422" 1284.2 52.5165696723049 50.8568537235
"6423" 1284.4 54.3635292624045 49.8313038811351
"6424" 1284.6 56.4328943800841 48.248726931122
"6425" 1284.8 59.5926085944102 46.636205946
"6426" 1285 62.907601040726 45.320416471
"6427" 1285.2 65.7404946875096 44.4432234876667
"6428" 1285.4 67.872421531954 44.2755706275385
"6429" 1285.6 69.8143147845667 44.4570835015405
"6430" 1285.8 72.0345054592268 44.0935731376667
"6431" 1286 74.2262220386207 43.70604399975
"6432" 1286.2 77.3080498786207 43.32142861475
"6433" 1286.4 79.5616364866207 43.758241802
"6434" 1286.6 82.148749857568 44.8851937985
"6435" 1286.8 84.2100601452874 46.0564713525278
"6436" 1287 86.0826985897318 47.35989015725
"6437" 1287.2 86.9494626697318 48.6846764833611
"6438" 1287.4 87.5140017034856 49.9352539851892
"6439" 1287.6 87.7951143780802 52.0246510766757
"6440" 1287.8 88.615493531954 54.0092984479231
"6441" 1288 89.4042241506207 56.3021978585
"6442" 1288.2 90.1585431607829 58.0641521222162
"6443" 1288.4 90.9907077810597 58.633342326122
"6444" 1288.6 92.0134062786207 59.5221189662564
"6445" 1288.8 92.4386792991613 60.3198693801892
"6446" 1289 92.2934377506207 61.2252747865
"6447" 1289.2 92.2081371586207 61.3754579368333
"6448" 1289.4 92.2570550608429 61.3663004276667
"6449" 1289.6 92.3376257233266 61.1777634742353
"6450" 1289.8 92.6677340710531 60.9019899628919
"6451" 1290 93.0217278094315 60.3094743697838
"6452" 1290.2 94.2733093859891 60.1078658785
"6453" 1290.4 96.0451351141762 60.2872405975278
"6454" 1290.6 98.2617275586207 60.241758302
"6455" 1290.8 100.715885828891 60.5173745778919
"6456" 1291 103.366729032305 60.279930656
"6457" 1291.2 105.401097072134 60.4550045154595
"6458" 1291.4 106.745926225287 59.9987790587778
"6459" 1291.6 108.721166372738 59.0623788567353
"6460" 1291.8 111.134509497444 58.1913381318823
"6461" 1292 110.159784326621 59.318681378
"6462" 1292.2 110.203810438621 63.692307756
"6463" 1292.4 111.081436223884 66.6463274235
"6464" 1292.6 109.811702878621 74.542582492125
"6465" 1292.8 107.962830144667 81.324559243093
"6466" 1293 103.888814998621 81.97527480725
"6467" 1293.2 102.008291760726 79.591671566
"6468" 1293.4 100.676689290385 79.9334196015882
"6469" 1293.6 98.3382363508158 82.2074511677073
"6470" 1293.8 93.8470360230109 83.6521040772195
"6471" 1294 88.6887327176451 82.8453498550244
"6472" 1294.2 84.0471993244744 80.8847494778293
"6473" 1294.4 78.6475943658934 77.28996011725
"6474" 1294.6 75.6408666235096 73.1782662514445
"6475" 1294.8 76.8361449906207 71.1483517195
"6476" 1295 80.9520425353649 69.5893177286744
"6477" 1295.2 86.2251014252873 67.6582136489487
"6478" 1295.4 92.367442169147 66.8689994885
"6479" 1295.6 98.3800477346207 67.12912094625
"6480" 1295.8 103.764991558621 67.5109890785
"6481" 1296 108.066709585287 69.8827839526667
"6482" 1296.2 112.249190225287 72.6758242485
"6483" 1296.4 115.624525478621 76.1923077685
"6484" 1296.6 118.334882998621 80.375624456
"6485" 1296.8 121.346669296803 84.59765243225
"6486" 1297 123.549225638621 88.4450550335
"6487" 1297.2 122.656408872663 89.5386954367447
"6488" 1297.4 122.156631394718 92.9766819477073
"6489" 1297.6 120.036308785287 96.6398047364444
"6490" 1297.8 117.817512191179 100.054434038209
"6491" 1298 115.436914205893 104.291708396
"6492" 1298.2 112.728912734435 107.299514546349
"6493" 1298.4 109.855270385287 110.157509267667
"6494" 1298.6 107.63135447583 112.460516340419
"6495" 1298.8 106.364978061732 114.503052617556
"6496" 1299 104.929849105287 116.036630152667
"6497" 1299.2 102.094814926063 116.959621890535
"6498" 1299.4 99.0309046897835 118.587528868907
"6499" 1299.6 97.926528751348 120.78646365725
"6500" 1299.8 97.1122958277116 120.99625386725
"6501" 1300 94.0050168460626 122.066956421581
"6502" 1300.2 90.2544784386207 123.967033091
"6503" 1300.4 86.7309412512523 125.968189831
"6504" 1300.6 83.3491328604389 127.39485527225
"6505" 1300.8 79.3868742981329 127.11364258222
"6506" 1301 74.9814726112523 127.7192019785
"6507" 1301.2 71.4946019077116 126.83541471225
"6508" 1301.4 68.1791486617786 125.6341817335
"6509" 1301.6 65.410216215918 125.808434934243
"6510" 1301.8 64.7323675249365 127.8609023835
"6511" 1302 64.9247460069928 128.453360721349
"6512" 1302.2 64.4992029186207 127.648351776
"6513" 1302.4 61.7255578626207 126.24450562075
"6514" 1302.6 59.2986184386207 124.078332048564
"6515" 1302.8 55.6004250306207 122.82142869425
"6516" 1303 52.7102236652874 120.744998711897
"6517" 1303.2 49.1711644512523 120.219201971
"6518" 1303.4 46.0247456706207 120.483516604
"6519" 1303.6 42.0086578362678 121.166451317029
"6520" 1303.8 37.9612409630651 122.413309035722
"6521" 1304 37.7258235586207 121.932539804472
"6522" 1304.2 36.2179292226207 119.945055065
"6523" 1304.4 33.905641131954 116.943223560167
"6524" 1304.6 31.3227015261883 114.155628269784
"6525" 1304.8 27.6794703038838 111.170618966
"6526" 1305 24.5135278526748 108.812592921405
"6527" 1305.2 20.933812891954 106.731191991769
"6528" 1305.4 16.5486687391612 104.633798738432
"6529" 1305.6 13.5768132186207 102.263736366
"6530" 1305.8 11.5174459692873 99.9432235431666
"6531" 1306 9.46289407595401 97.7124543101666
"6532" 1306.2 10.5253430577511 97.5647397057826
"6533" 1306.4 11.0399961258934 94.9443890393333
"6534" 1306.6 11.1450584386207 91.2682612418824
"6535" 1306.8 11.371663426856 87.8859082973235
"6536" 1307 10.1528032628631 84.2334333176667
"6537" 1307.2 8.7786549186207 81.120879202
"6538" 1307.4 6.35573138997207 78.6150876937027
"6539" 1307.6 4.2965521275096 75.43681326225
"6540" 1307.8 1.66346714055619 73.0081532101936
"6541" 1308 1.02970415733039 70.6384261606774
"6542" 1308.2 0.172260121201345 67.1396668519677
"6543" 1308.4 0.468726278620702 63.582417646
"6544" 1308.6 1.08784347862069 60.90384621475
"6545" 1308.8 2.19725147134797 57.928071986
"6546" 1309 2.83856933862068 55.0281593956875
"6547" 1309.2 3.85921544731633 51.5279503620869
"6548" 1309.4 5.17985379377222 49.081918131
"6549" 1309.6 5.78487930262071 47.725274773
"6550" 1309.8 7.28314292662071 45.927197848125
"6551" 1310 9.47573502528736 43.3000610933611
"6552" 1310.2 11.5743130306207 39.747252787
"6553" 1310.4 13.8609192226207 35.9945055305
"6554" 1310.6 16.3612602894315 32.9498069827568
"6555" 1310.8 19.1908304066207 29.978022008
"6556" 1311 21.3349730708788 26.9535625934194
"6557" 1311.2 23.9218030252874 22.7872405600278
"6558" 1311.4 26.7468118786207 19.28296705225
"6559" 1311.6 30.2633975746207 16.241758258
"6560" 1311.8 33.6340724061883 13.1888922020811
"6561" 1312 38.2888497986207 10.8140321325385
"6562" 1312.2 43.5635166786207 9.89687236830769
"6563" 1312.4 48.2993315754628 9.227299026
"6564" 1312.6 52.3853289597018 7.75230176005406
"6565" 1312.8 56.4874916926748 6.24502525127027
"6566" 1313 61.0046302786207 6.032967039
"6567" 1313.2 64.9782691052874 6.2183713784359
"6568" 1313.4 69.1264240795509 7.67518528751163
"6569" 1313.6 73.887912411954 9.23612286074359
"6570" 1313.8 78.4003135566695 10.256231583561
"6571" 1314 81.4087056723049 11.6260844535
"6572" 1314.2 84.989689211954 13.1794871926667
"6573" 1314.4 88.871623380016 14.9470994271628
"6574" 1314.6 92.5630976866207 16.388736280125
"6575" 1314.8 97.3303001266207 17.7637362815
"6576" 1315 101.647485660439 19.571428591
"6577" 1315.2 105.828715558621 22.1355311576667
"6578" 1315.4 109.134029607401 23.2581077691707
"6579" 1315.6 110.968623025287 25.1236968411282
"6580" 1315.8 112.084316015206 27.9860627457561
"6581" 1316 113.951674331954 32.0763595699744
"6582" 1316.2 115.649482140946 35.680552041814
"6583" 1316.4 117.192955718621 39.3241758635
"6584" 1316.6 118.733869638621 42.131868174
"6585" 1316.8 120.58496752953 44.4140859585
"6586" 1317 123.325567345287 46.7903635294615
"6587" 1317.2 124.864505734621 49.811813236625
"6588" 1317.4 124.935624838621 53.9304029843333
"6589" 1317.6 125.379396483499 58.9710533958781
"6590" 1317.8 125.612949638621 63.4358974993333
"6591" 1318 126.049083310621 67.234890177125
"6592" 1318.2 125.712008390621 70.0842491543333
"6593" 1318.4 123.684305754984 73.417582491
"6594" 1318.6 121.357986984962 75.9504155141707
"6595" 1318.8 120.087672582621 76.0073260833333
"6596" 1319 119.735713834984 76.3371629135
"6597" 1319.2 119.805171697287 76.3833944597778
"6598" 1319.4 119.508078824075 76.039960116
"6599" 1319.6 119.193272546447 75.6583851688261
"6600" 1319.8 119.320884465287 75.7710623468333
"6601" 1320 120.091341425287 76.0641026401667
"6602" 1320.2 120.809975982621 76.97527480225
"6603" 1320.4 121.604256282831 79.5208213635
"6604" 1320.6 122.283474918621 83.1886447718333
"6605" 1320.8 122.780688421877 86.539228300186
"6606" 1321 122.633682627712 90.340659431
"6607" 1321.2 121.526456161411 93.0419116698372
"6608" 1321.4 119.385506125893 96.01373635975
"6609" 1321.6 117.468118918621 99.7637363635
"6610" 1321.8 114.429094243065 102.503052605556
"6611" 1322 111.010955825287 105.542124647667
"6612" 1322.2 108.062906516669 108.905387404537
"6613" 1322.4 106.672966285893 111.50324686475
"6614" 1322.6 106.956884678621 113.2802198935
"6615" 1322.8 106.883966430621 112.7637363765
"6616" 1323 106.749136462621 112.70604406875
"6617" 1323.2 106.544139878621 112.501831614333
"6618" 1323.4 106.01461850106 112.160546882463
"6619" 1323.6 105.187786641548 111.616456825634
"6620" 1323.8 104.755579078621 111.3021979135
"6621" 1324 103.827079665287 111.849535192154
"6622" 1324.2 101.279126942035 112.441972773927
"6623" 1324.4 98.7941683506207 113.792582531375
"6624" 1324.6 96.1429709186207 115.2582418735
"6625" 1324.8 95.2137659586207 115.597069712667
"6626" 1325 95.6322411742305 115.772179156244
"6627" 1325.2 96.7904137421501 115.827084795853
"6628" 1325.4 97.5835312009736 115.736587058206
"6629" 1325.6 99.490789851954 115.789377405167
"6630" 1325.8 101.85074810781 116.047520163568
"6631" 1326 103.184252383884 115.016772816
"6632" 1326.2 104.824722651954 114.058608172667
"6633" 1326.4 105.487513190621 112.869505607375
"6634" 1326.6 107.779622646621 110.946428682375
"6635" 1326.8 111.054064726621 109.350274834625
"6636" 1327 112.742023176182 106.775931492463
"6637" 1327.2 113.887245093166 105.5329671385
"6638" 1327.4 115.327960696398 103.417582521
"6639" 1327.6 117.074135245893 100.585414686
"6640" 1327.8 118.614173646621 97.89835174625
"6641" 1328 120.033176846426 96.025462438561
"6642" 1328.2 121.508919783302 93.0575170441915
"6643" 1328.4 123.33215244751 90.2039072941111
"6644" 1328.6 123.302725271954 88.0169414799583
"6645" 1328.8 123.757392581229 86.0346393598043
"6646" 1329 124.796418840481 84.231535990186
"6647" 1329.2 125.522081791179 81.324559243093
"6648" 1329.4 125.548744891954 78.9304030093333
"6649" 1329.6 126.004431827712 76.634365711
"6650" 1329.8 126.407170693166 74.291708366
"6651" 1330 127.203163631954 71.8390568483958
"6652" 1330.2 126.631638932238 71.109890181
"6653" 1330.4 125.983273445287 69.2028388970417
"6654" 1330.6 125.750531238621 66.8974359643333
"6655" 1330.8 125.616538723838 64.2787864952391
"6656" 1331 126.453797184667 61.5123946436744
"6657" 1331.2 127.458377499954 59.7680098277778
"6658" 1331.4 127.311936035216 57.6074351756808
"6659" 1331.6 126.578772470621 55.6098901655
"6660" 1331.8 126.193991930714 53.8826987505349
"6661" 1332 125.513122989318 51.6733964227442
"6662" 1332.2 124.693501872767 48.6802466313659
"6663" 1332.4 124.316625229732 45.5543345998889
"6664" 1332.6 123.525836766621 43.725274769
"6665" 1332.8 122.767359472767 41.4663629468537
"6666" 1333 122.135654687923 39.8218758384419
"6667" 1333.2 120.916831025287 39.5805861201667
"6668" 1333.4 119.172754942621 38.042582455625
"6669" 1333.6 117.468118918621 35.9304029663333
"6670" 1333.8 116.050150258195 34.956043991
"6671" 1334 114.666457245893 33.8196803535
"6672" 1334.2 113.368892785287 33.3091011885641
"6673" 1334.4 113.309626865287 34.0092984279231
"6674" 1334.6 113.676659668094 34.1766917635
"6675" 1334.8 113.676659668094 34.1766917635
"6676" 1335 113.625464830621 34.16758245175
"6677" 1335.2 113.475751034984 34.02072930475
"6678" 1335.4 113.606438302035 34.102385453561
"6679" 1335.6 113.556568198621 33.940264897282
"6680" 1335.8 113.556568198621 33.940264897282
"6681" 1336 113.668365274984 34.046953081
"6682" 1336.2 113.643350438621 34.0494505835
"6683" 1336.4 113.78605135397 34.1063123264651
"6684" 1336.6 113.766167183987 34.1305280427073
"6685" 1336.8 113.933647614621 34.350274759625
"6686" 1337 114.482598198621 34.3150183493333
"6687" 1337.2 114.884269357645 34.3462878928293
"6688" 1337.4 115.067160020016 34.8487094649535
"6689" 1337.6 115.754865941779 35.219201886
"6690" 1337.8 116.957951472134 35.6525096881622
"6691" 1338 117.211299931954 36.3388278751667
"6692" 1338.2 117.063135131954 37.0664976420256
"6693" 1338.4 117.418730651954 38.2893773276667
"6694" 1338.6 117.602948886621 38.9945055335
"6695" 1338.8 117.572234724026 38.9893080282973
"6696" 1339 117.65003236751 39.0158730548889
"6697" 1339.2 117.801289495918 39.1244431635676
"6698" 1339.4 118.100288731954 39.2361228907436
"6699" 1339.6 118.99862125808 39.3219483612703
"6700" 1339.8 120.435419372675 40.0392040792432
"6701" 1340 121.733819648377 41.9447869623415
"6702" 1340.2 123.236668465287 44.2952944934359
"6703" 1340.4 124.614107222621 46.2252747715
"6704" 1340.6 124.733956083065 47.2744200716944
"6705" 1340.8 124.860836891954 47.7857143335
"6706" 1341 125.539572785287 49.3150183643333
"6707" 1341.2 126.226998042831 51.757663441
"6708" 1341.4 126.906216678621 54.3791209335
"6709" 1341.6 126.934903905855 57.3046528513191
"6710" 1341.8 127.187729798621 60.4294167975385
"6711" 1342 127.484059398621 64.076923141
"6712" 1342.2 126.704430331954 66.989011056
"6713" 1342.4 125.34290575397 69.7145413423953
"6714" 1342.6 124.582004849287 72.1269841991111
"6715" 1342.8 124.826970651954 72.579318190359
"6716" 1343 125.330281987712 72.858141931
"6717" 1343.2 125.339273807269 72.8874369603243
"6718" 1343.4 124.697872020016 73.1403016320465
"6719" 1343.6 123.37787400953 73.88086920475
"6720" 1343.8 123.068025603499 74.4307157002683
"6721" 1344 123.004658468388 74.4372604884419
"6722" 1344.2 122.886999537287 74.186813261
"6723" 1344.4 122.447901708865 73.248726956122
"6724" 1344.6 121.003660301732 72.7765568493333
"6725" 1344.8 120.191594684202 72.648351721
"6726" 1345 120.135085318621 72.8160045811282
"6727" 1345.2 119.694927449352 72.8265881189268
"6728" 1345.4 118.733869638621 72.4102564826667
"6729" 1345.6 118.107247987712 71.739260811
"6730" 1345.8 118.201887451954 71.6776557493333
"6731" 1346 117.97549301423 71.7853123205122
"6732" 1346.2 117.886845527316 71.720258074587
"6733" 1346.4 117.468118918621 72.1446887168333
"6734" 1346.6 116.862759878621 73.087912161
"6735" 1346.8 115.115766285429 74.5796119520638
"6736" 1347 113.011725820439 76.24100906725
"6737" 1347.2 111.253099441287 77.4090354864445
"6738" 1347.4 109.181426282176 78.8705739494444
"6739" 1347.6 108.334148905989 80.4115096235
"6740" 1347.8 107.242053813166 81.67807200975
"6741" 1348 106.989904262621 82.3021978845
"6742" 1348.2 107.488013646063 82.8809098707674
"6743" 1348.4 106.874335718621 84.8553114401667
"6744" 1348.6 105.921142171954 86.040856665359
"6745" 1348.8 105.150438270621 87.82142865925
"6746" 1349 103.370590971954 90.9542125451667
"6747" 1349.2 102.159872891954 94.4157510101667
"6748" 1349.4 101.693012662621 97.186813284
"6749" 1349.6 102.068610430621 100.715659441375
"6750" 1349.8 102.191058054621 103.40659351
"6751" 1350 102.256532785287 106.277543076128
"6752" 1350.2 102.119805268094 109.288027871
"6753" 1350.4 101.900937265287 112.520146632667
"6754" 1350.6 101.747128091954 114.864468979333
"6755" 1350.8 100.959669178133 115.153042195024
"6756" 1351 100.672157190621 115.956044072
"6757" 1351.2 100.951447838621 116.7637363805
"6758" 1351.4 100.853906011954 116.662158471128
"6759" 1351.6 100.844028358621 116.602986873436
"6760" 1351.8 101.278645105287 116.790363599462
"6761" 1352 101.525586438621 116.021132829462
"6762" 1352.2 101.219379185287 115.823894170487
"6763" 1352.4 101.194564592767 115.640847073561
"6764" 1352.6 100.209883014621 115.773351764125
"6765" 1352.8 98.3800477346207 116.215659456875
"6766" 1353 96.764557531954 116.780501666513
"6767" 1353.2 96.0632441452874 117.391941509333
"6768" 1353.4 95.2404356226207 117.340659458
"6769" 1353.6 94.8381854190858 116.780731013791
"6770" 1353.8 94.5470243586207 116.2617120885
"6771" 1354 93.4555436652874 114.673992788667
"6772" 1354.2 93.0643426507137 113.73958610914
"6773" 1354.4 93.1409404066207 113.2252748385
"6774" 1354.6 93.9254056749843 113.21653357975
"6775" 1354.8 95.8778136531662 111.74800210975
"6776" 1355 98.1058017452874 110.2582418685
"6777" 1355.2 100.724773763499 109.064862076366
"6778" 1355.4 104.004877425287 108.486616056641
"6779" 1355.6 107.985571718621 108.092138738692
"6780" 1355.8 111.837856518621 107.322907968692
"6781" 1356 113.750216146528 106.458727425651
"6782" 1356.2 114.360609179954 104.836385941222
"6783" 1356.4 115.765946565132 102.388959979721
"6784" 1356.6 117.275504678621 100.38436573475
"6785" 1356.8 118.623804358621 98.1148001916383
"6786" 1357 120.156692685287 95.196428666625
"6787" 1357.2 121.304352531954 92.3438645612083
"6788" 1357.4 122.975135144075 89.501498591
"6789" 1357.6 123.734502193287 86.802197889
"6790" 1357.8 123.883352381478 83.307692391
"6791" 1358 124.717418496803 80.4630370435
"6792" 1358.2 125.280194140946 76.8701764121628
"6793" 1358.4 126.542389780843 73.9133089872222
"6794" 1358.6 126.405419654621 71.032967104
"6795" 1358.8 126.606096816295 67.9256325749535
"6796" 1359 126.889467614273 64.8557095727391
"6797" 1359.2 127.562856133166 61.8966034585
"6798" 1359.4 127.621029524843 59.7851038448889
"6799" 1359.6 126.839025664667 57.4873499169302
"6800" 1359.8 125.750531238621 55.0084915635
"6801" 1360 124.265261432399 52.0927961448889
"6802" 1360.2 122.583594780946 49.9470994621628
"6803" 1360.4 121.56010143951 48.1953602435555
"6804" 1360.6 121.938561046993 47.648351696
"6805" 1360.8 121.994553558621 47.696428619125
"6806" 1361 121.948934396515 47.790052101
"6807" 1361.2 121.431917225989 47.8204164735
"6808" 1361.4 120.35285311769 47.5678508014651
"6809" 1361.6 119.062785649783 47.0580118027442
"6810" 1361.8 118.426492210328 46.3913160474634
"6811" 1362 118.601791302621 46.538461585
"6812" 1362.2 118.865692008853 46.879120926
"6813" 1362.4 120.100513531954 46.5158730623889
"6814" 1362.6 122.27826912835 45.2159192611351
"6815" 1362.8 122.683519878621 45.0152155986923
"6816" 1363 121.679366620439 46.04870134475
"6817" 1363.2 121.649257299109 47.432591845878
"6818" 1363.4 122.447197022621 50.773351699125
"6819" 1363.6 123.266301425287 54.0092984479231
"6820" 1363.8 124.363708710621 56.3021978585
"6821" 1364 124.870752682945 59.3427384020811
"6822" 1364.2 125.012959636669 62.2918789151463
"6823" 1364.4 125.779423374621 65.119505559625
"6824" 1364.6 126.520988198621 68.7520306468696
"6825" 1364.8 126.489632392109 72.7646307908837
"6826" 1365 125.006339856803 76.17107899725
"6827" 1365.2 123.558007442876 78.8103811870638
"6828" 1365.4 121.974396254435 80.9846665772791
"6829" 1365.6 120.987706394984 82.76198809475
"6830" 1365.8 120.421537265287 84.2051282893333
"6831" 1366 119.858286533166 83.977023061
"6832" 1366.2 119.63855254984 83.6051997619756
"6833" 1366.4 119.623563985287 83.692307776
"6834" 1366.6 119.600313761411 83.9810887627442
"6835" 1366.8 119.528643346528 84.7771531642558
"6836" 1367 118.860868038621 86.3367146538205
"6837" 1367.2 117.468118918621 88.39135872975
"6838" 1367.4 115.58384917949 90.2236025746957
"6839" 1367.6 114.257881585287 92.3003663926667
"6840" 1367.8 112.282350918621 93.6049592370257
"6841" 1368 110.112089371954 94.021978116
"6842" 1368.2 108.213880205893 95.12212796725
"6843" 1368.4 106.461590918621 97.1630037601667
"6844" 1368.6 105.718650278621 99.4706960701667
"6845" 1368.8 105.902092411954 100.377289477667
"6846" 1369 105.978679502621 100.292582517875
"6847" 1369.2 106.065355910621 100.081044056125
"6848" 1369.4 105.604832773166 99.8336664335
"6849" 1369.6 105.175050090176 99.6996337993333
"6850" 1369.8 105.111174598621 99.3347422802308
"6851" 1370 105.505760855463 99.3386351485
"6852" 1370.2 105.608584998621 99.7545788543333
"6853" 1370.4 105.947952945287 100.157509257667
"6854" 1370.6 106.154566716515 101.534991426
"6855" 1370.8 106.187838811954 102.973795538308
"6856" 1371 106.889953089432 102.814671917486
"6857" 1371.2 108.378561211954 102.300366402667
"6858" 1371.4 110.856765275377 101.411345512757
"6859" 1371.6 113.294810385287 99.4340660335
"6860" 1371.8 115.936600815206 97.3575449914878
"6861" 1372 118.541255398621 95.7710623668333
"6862" 1372.2 120.87388888953 93.68856153225
"6863" 1372.4 121.401032935365 91.4408383229767
"6864" 1372.6 121.889871906447 89.5296226408913
"6865" 1372.8 122.707226246621 87.43681327425
"6866" 1373 123.126697258176 85.7594628452222
"6867" 1373.2 123.150238998621 84.10814194225
"6868" 1373.4 123.246546118621 81.879120961
"6869" 1373.6 123.650566231791 79.8622354055122
"6870" 1373.8 124.475608411954 77.4560440335
"6871" 1374 125.459370178156 74.4640941199535
"6872" 1374.2 126.662238641287 71.9047619766667
"6873" 1374.4 127.150194715954 69.3150183843333
"6874" 1374.6 127.331759766993 66.8165091391395
"6875" 1374.8 127.686304350621 64.638736328375
"6876" 1375 127.227240411954 63.5915751551667
"6877" 1375.2 125.803062394984 61.18856149975
"6878" 1375.4 125.047265292574 58.2297470554186
"6879" 1375.6 125.125709435694 55.2468507655122
"6880" 1375.8 126.023774695365 52.4068490173953
"6881" 1376 125.823908091954 49.8278388776667
"6882" 1376.2 124.980074278621 47.1413586885
"6883" 1376.4 123.721362617225 45.170713053093
"6884" 1376.6 122.33515190984 43.4082015979512
"6885" 1376.8 121.16067483667 41.5320289881951
"6886" 1377 119.614391878621 39.7271062668333
"6887" 1377.2 118.323138227889 37.6952560012439
"6888" 1377.4 117.949654518621 36.20604399225
"6889" 1377.6 118.137199962831 36.190861806
"6890" 1377.8 118.431190118621 36.4670330035
"6891" 1378 118.662327206621 36.93681322375
"6892" 1378.2 118.680179258133 37.4513535619756
"6893" 1378.4 118.40879311397 37.8272425627442
"6894" 1378.6 117.683130163272 37.988244351814
"6895" 1378.8 116.387600011304 37.6858751381951
"6896" 1379 115.715329334621 38.061813224875
"6897" 1379.2 113.902286065287 38.871231371641
"6898" 1379.4 112.014094649147 39.5815500685
"6899" 1379.6 111.223834021877 40.3317148371628
"6900" 1379.8 110.157152330795 41.268753027413
"6901" 1380 108.993092358621 41.3725543163659
"6902" 1380.2 107.802386147712 42.39485518725
"6903" 1380.4 106.103878758621 43.697302741
"6904" 1380.6 104.481638826176 44.7338217785556
"6905" 1380.8 102.345661378156 45.1886021407674
"6906" 1381 100.279591025287 46.274725321
"6907" 1381.2 98.3607863106207 47.3021978495
"6908" 1381.4 98.0563618532549 48.032967081
"6909" 1381.6 97.5258259772254 48.3460261153023
"6910" 1381.8 97.4073458226207 48.340659389
"6911" 1382 97.4899907697835 48.5159724482093
"6912" 1382.2 97.6726281622571 49.37037966975
"6913" 1382.4 97.5258259772254 50.6179402499535
"6914" 1382.6 97.102373275954 51.5286935802222
"6915" 1382.8 97.1596636652874 51.5339532777949
"6916" 1383 97.3967273452873 51.5043674789487
"6917" 1383.2 97.9468896646672 51.5123946336744
"6918" 1383.4 98.7946752301996 51.7475419835
"6919" 1383.6 99.550055771954 52.4116653102308
"6920" 1383.8 100.739572174621 53.831044009875
"6921" 1384 101.194564592767 54.7684267500244
"6922" 1384.2 102.403657832305 55.543088546
"6923" 1384.4 104.329800232305 56.1402545385
"6924" 1384.6 106.617516731954 56.3342491405833
"6925" 1384.8 108.722391264567 56.7231957799189
"6926" 1385 111.23648174215 56.3700711617353
"6927" 1385.2 114.25032808568 56.0420168627647
"6928" 1385.4 117.578184198621 55.450549506
"6929" 1385.6 119.343573360726 55.057258586
"6930" 1385.8 121.542201934378 54.011988066
"6931" 1386 123.892064112134 52.5755866281621
"6932" 1386.2 124.64652278984 51.3068882850244
"6933" 1386.4 122.966379951348 50.2882118385
"6934" 1386.6 121.898246438621 48.3534799018333
"6935" 1386.8 121.360954084936 45.9783112085
"6936" 1387 121.050743782621 43.01373630675
"6937" 1387.2 119.957287558621 39.9856297948461
"6938" 1387.4 119.098620857225 36.7717863899535
"6939" 1387.6 117.688249478621 33.3717949051667
"6940" 1387.8 115.717080373166 31.5819181135
"6941" 1388 113.020481013166 29.7287712585
"6942" 1388.2 110.421256479596 27.6577325390488
"6943" 1388.4 108.617494590621 26.292582443875
"6944" 1388.6 107.310252156515 24.773857746
"6945" 1388.8 106.103878758621 22.734890132625
"6946" 1389 103.888814998621 20.47177824225
"6947" 1389.2 101.943411174621 18.263736282
"6948" 1389.4 98.9421311077116 16.83541460225
"6949" 1389.6 95.4917513452874 14.8278388426667
"6950" 1389.8 91.9856647841526 12.4928688457872
"6951" 1390 89.1115444639866 11.3819351494146
"6952" 1390.2 85.7577324596733 10.421631011
"6953" 1390.4 84.1614727694315 10.5173745278919
"6954" 1390.6 84.0343418912523 10.6544245335
"6955" 1390.8 84.036533802945 10.4757944862703
"6956" 1391 84.4347767586207 10.3299755903056
"6957" 1391.2 84.921518148891 9.98722899721622
"6958" 1391.4 84.9365875417786 9.976286881
"6959" 1391.6 84.855486809147 10.4924812135
"6960" 1391.8 84.095167440726 10.6341816185
"6961" 1392 81.5593213186207 10.1483516585
"6962" 1392.2 79.0638027586207 9.37418992202564
"6963" 1392.4 76.5223865312523 8.417582426
"6964" 1392.6 73.3742744386207 7.03691181317949
"6965" 1392.8 70.2353489439866 4.91852050880488
"6966" 1393 67.4159328386207 3.72893773266666
"6967" 1393.2 64.3872178953649 2.08484538925581
"6968" 1393.4 61.9617196699251 1.00119445871739
"6969" 1393.6 61.2162002057318 0.827838828666666
"6970" 1393.8 61.3884829426207 0.609890110500001
"6971" 1394 61.1401984893524 0.584561780268292
"6972" 1394.2 60.788844400726 0.360902255999998
"6973" 1394.4 60.9912890325601 0.398934399333335
"6974" 1394.6 60.7666512948369 0.195129195324324
"6975" 1394.8 60.4329022963985 0.287240537527776
"6976" 1395 59.9480035906207 0
"6977" 1395.2 60.1040961695298 0.165834166000001
"6978" 1395.4 57.9908691249365 2.061307116
"6979" 1395.6 57.0397787149843 2.2112887135
"6980" 1395.8 56.1686370386207 2.215659342875
"6981" 1396 55.6004250306207 2.01587301788889
"6982" 1396.2 55.0201234054292 1.54360533238298
"6983" 1396.4 54.7886264776451 1.0160814805122
"6984" 1396.6 54.7975277775681 0.958068248499998
"6985" 1396.8 54.9793900264995 1.09823509933333
"6986" 1397 54.7548979052874 0.991546915615385
"6987" 1397.2 54.3210609733575 0.9175824185
"6988" 1397.4 54.5548048706207 0.923076923999999
"6989" 1397.6 54.515364811954 0.874847375722221
"6990" 1397.8 54.8363885452874 0.842796093638887
"6991" 1398 54.7360686286207 1.00171703396875
"6992" 1398.2 54.0815241666207 0.868131868999998
"6993" 1398.4 51.7916019052874 2.65821358394872
"6994" 1398.6 51.9457791899251 1.97945532926087
"6995" 1398.8 51.2334094105356 2.49286883578723
"6996" 1399 50.0268693404389 2.53471528725
"6997" 1399.2 49.4142193908158 2.36692575953659
"6998" 1399.4 49.5945295852874 2.263736266
"6999" 1399.6 49.2634165346207 2.28296703525
"7000" 1399.8 49.14785 2.157967
"7001" 1400 49.22249 2.023352
"7002" 1400.2 49.51615 1.797536
"7003" 1400.4 50.11955 1.560818
"7004" 1400.6 52.62132 2.363451
"7005" 1400.8 54.3787 2.824176
"7006" 1401 54.94959 1.949971
"7007" 1401.2 55.44633 2.036464
"7008" 1401.4 55.60899 2.075702
"7009" 1401.6 55.65944 2.181903
"7010" 1401.8 55.88409 2.421079
"7011" 1402 55.99666 2.950549
"7012" 1402.2 56.03381 3.273352
"7013" 1402.4 55.80193 3.535926
"7014" 1402.6 55.71599 3.60989
"7015" 1402.8 55.7265 3.627373
"7016" 1403 55.57474 3.664835
"7017" 1403.2 55.18034 3.628205
"7018" 1403.4 54.79441 3.535926
"7019" 1403.6 54.49396 3.321429
"7020" 1403.8 54.20736 3.178497
"7021" 1404 53.6914 2.840659
"7022" 1404.2 54.05358 2.500423
"7023" 1404.4 53.69799 2.401803
"7024" 1404.6 53.3819 2.658214
"7025" 1404.8 52.7401 2.600275
"7026" 1405 52.08339 2.669142
"7027" 1405.2 51.39696 2.88091
"7028" 1405.4 50.28032 2.94421
"7029" 1405.6 49.1035 2.764631
"7030" 1405.8 48.88828 2.767399
"7031" 1406 49.56913 2.973795
"7032" 1406.2 49.33521 3.207792
"7033" 1406.4 49.09006 3.371795
"7034" 1406.6 48.17724 3.660057
"7035" 1406.8 46.46393 3.623961
"7036" 1407 44.60618 4.025811
"7037" 1407.2 42.97456 4.513736
"7038" 1407.4 42.33182 5.558051
"7039" 1407.6 41.42218 6.228938
"7040" 1407.8 39.79872 6.375458
"7041" 1408 38.08286 7.047976
"7042" 1408.2 36.26008 7.864112
"7043" 1408.4 34.17622 8.527473
"7044" 1408.6 34.22913 8.555649
"7045" 1408.8 33.34156 9.360806
"7046" 1409 31.66552 11.09113
"7047" 1409.2 28.99736 12.47629
"7048" 1409.4 27.24761 13.60989
"7049" 1409.6 25.88786 15.08078
"7050" 1409.8 23.22472 16.98901
"7051" 1410 21.23196 17.77993
"7052" 1410.2 19.44775 18.64025
"7053" 1410.4 19.17239 19.08286
"7054" 1410.6 19.25687 18.97802
"7055" 1410.8 18.95374 19.4259
"7056" 1411 18.40193 20.14315
"7057" 1411.2 18.07917 21.10989
"7058" 1411.4 16.96077 22.41262
"7059" 1411.6 15.36056 23.67033
"7060" 1411.8 14.18019 24.04695
"7061" 1412 13.90092 24.17202
"7062" 1412.2 13.93796 23.85714
"7063" 1412.4 14.14663 23.85027
"7064" 1412.6 14.42788 23.6517
"7065" 1412.8 15.96041 21.3022
"7066" 1413 17.52399 21.04202
"7067" 1413.2 18.22363 21.0522
"7068" 1413.4 19.24527 21.02673
"7069" 1413.6 20.00531 20.57143
"7070" 1413.8 21.28594 19.45708
"7071" 1414 22.20517 18.96414
"7072" 1414.2 22.69121 19.13339
"7073" 1414.4 23.20567 19.36433
"7074" 1414.6 23.7788 19.30045
"7075" 1414.8 25.14536 19.08791
"7076" 1415 26.02321 18.53193
"7077" 1415.2 26.89004 17.71739
"7078" 1415.4 28.13676 16.53609
"7079" 1415.6 29.71093 15.27656
"7080" 1415.8 31.287 14.34066
"7081" 1416 33.15377 13.02285
"7082" 1416.2 34.9852 11.93407
"7083" 1416.4 36.43006 10.667
"7084" 1416.6 38.20229 9.186813
"7085" 1416.8 39.89961 8.289377
"7086" 1417 40.981 8.167582
"7087" 1417.2 41.3566 8.148352
"7088" 1417.4 41.51884 7.786419
"7089" 1417.6 41.74031 7.142279
"7090" 1417.8 42.82503 5.806246
"7091" 1418 43.5524 4.879121
"7092" 1418.2 44.01162 3.989815
"7093" 1418.4 43.73742 4.176692
"7094" 1418.6 43.23755 4.689772
"7095" 1418.8 43.11902 4.457083
"7096" 1419 43.46842 5.197547
"7097" 1419.2 44.27471 5.496337
"7098" 1419.4 45.64441 5.289377
"7099" 1419.6 47.25318 4.702761
"7100" 1419.8 49.52345 4.311813
"7101" 1420 51.1917 3.844933
"7102" 1420.2 52.88732 3.637363
"7103" 1420.4 54.52771 3.269653
"7104" 1420.6 56.4235 2.95792
"7105" 1420.8 58.2887 2.596377
"7106" 1421 60.51209 2.417582
"7107" 1421.2 62.56292 2.132157
"7108" 1421.4 64.6244 2.427198
"7109" 1421.6 67.12243 2.767399
"7110" 1421.8 69.14821 3.47003
"7111" 1422 71.33466 4.683999
"7112" 1422.2 72.61527 6.022478
"7113" 1422.4 73.56999 7.147457
"7114" 1422.6 74.50639 8.242757
"7115" 1422.8 75.54093 9.347815
"7116" 1423 76.89072 10.36813
"7117" 1423.2 78.12413 10.452
"7118" 1423.4 80.32567 10.09493
"7119" 1423.6 81.94042 9.523352
"7120" 1423.8 84.44853 9.589744
"7121" 1424 87.35115 10.459
"7122" 1424.2 90.26024 12.04012
"7123" 1424.4 93.11618 14.04945
"7124" 1424.6 95.31748 15.6772
"7125" 1424.8 98.12213 16.71965
"7126" 1425 100.7411 18.15442
"7127" 1425.2 104.1234 19.78839
"7128" 1425.4 106.8936 22.11951
"7129" 1425.6 108.8677 25.3496
"7130" 1425.8 110.0754 28.5
"7131" 1426 111.3139 31.01608
"7132" 1426.2 113.2402 33.66758
"7133" 1426.4 114.6156 35.57875
"7134" 1426.6 115.6864 36.21566
"7135" 1426.8 117.8533 38.14554
"7136" 1427 119.601 40.3688
"7137" 1427.2 120.6575 43.19397
"7138" 1427.4 121.9185 46.09977
"7139" 1427.6 123.7602 49.16709
"7140" 1427.8 124.6719 52.21566
"7141" 1428 124.4311 54.78297
"7142" 1428.2 124.7416 57.00733
"7143" 1428.4 125.9925 59.23612
"7144" 1428.6 126.2899 59.11951
"7145" 1428.8 126.2091 59.21429
"7146" 1429 126.0298 59.21566
"7147" 1429.2 125.6468 59.8377
"7148" 1429.4 124.9434 60.80769
"7149" 1429.6 124.6277 63.10801
"7150" 1429.8 124.9356 65.42942
"7151" 1430 125.3856 67.37507
"7152" 1430.2 125.2741 69.70301
"7153" 1430.4 124.9127 71.95604
"7154" 1430.6 124.6747 74.49638
"7155" 1430.8 124.8792 76.21978
"7156" 1431 124.8217 77.06716
"7157" 1431.2 124.0086 77.5731
"7158" 1431.4 122.6821 78.3818
"7159" 1431.6 122.3413 78.97527
"7160" 1431.8 122.5513 80.13428
"7161" 1432 122.8613 81.18315
"7162" 1432.2 123.7762 82.15797
"7163" 1432.4 124.5904 84.16892
"7164" 1432.6 124.5948 85.46304
"7165" 1432.8 123.9333 86.26875
"7166" 1433 123.4103 87.0522
"7167" 1433.2 122.8963 87.97178
"7168" 1433.4 121.513 89.51534
"7169" 1433.6 120.3136 90.76024
"7170" 1433.8 119.5098 92.35989
"7171" 1434 118.1967 93.83564
"7172" 1434.2 117.2948 94.50412
"7173" 1434.4 116.4534 95.93165
"7174" 1434.6 115.8145 97.64835
"7175" 1434.8 115.8439 99.18681
"7176" 1435 115.7769 100.9504
"7177" 1435.2 115.0742 103.6557
"7178" 1435.4 114.2996 106.0041
"7179" 1435.6 112.4601 107.5564
"7180" 1435.8 110.855 108.8938
"7181" 1436 109.1544 110.3228
"7182" 1436.2 107.5016 112.3229
"7183" 1436.4 105.4779 113.9272
"7184" 1436.6 103.3826 115.8338
"7185" 1436.8 101.0858 117.122
"7186" 1437 98.70749 118.5522
"7187" 1437.2 97.48563 119.9856
"7188" 1437.4 96.63826 121.0549
"7189" 1437.6 96.50068 121.0183
"7190" 1437.8 95.7168 120.8941
"7191" 1438 94.1618 120.7253
"7192" 1438.2 93.10242 120.1964
"7193" 1438.4 92.16518 119.7872
"7194" 1438.6 91.43062 120.2125
"7195" 1438.8 91.35926 120.9945
"7196" 1439 90.90662 121.8118
"7197" 1439.2 90.12607 122.8132
"7198" 1439.4 89.54399 123.2401
"7199" 1439.6 89.11925 123.7825
"7200" 1439.8 88.35988 124.8622
"7201" 1440 87.94887 125.5911
"7202" 1440.2 87.89511 125.5464
"7203" 1440.4 87.48771 125.3214
"7204" 1440.6 86.08681 125.0152
"7205" 1440.8 84.55711 124.6858
"7206" 1441 83.3754 124.1484
"7207" 1441.2 82.73014 124.0426
"7208" 1441.4 82.33528 124.0137
"7209" 1441.6 82.12341 123.877
"7210" 1441.8 81.47677 123.0513
"7211" 1442 80.49494 122.1851
"7212" 1442.2 79.01269 121.7734
"7213" 1442.4 77.0755 121.3913
"7214" 1442.6 75.67083 121.3528
"7215" 1442.8 74.52996 121.7608
"7216" 1443 74.38673 122.221
"7217" 1443.2 73.9373 123.0849
"7218" 1443.4 72.60928 123.782
"7219" 1443.6 70.81492 124.7233
"7220" 1443.8 68.92933 126.1619
"7221" 1444 66.58833 128.033
"7222" 1444.2 64.08928 128.6641
"7223" 1444.4 61.86314 128.8791
"7224" 1444.6 59.4307 128.8132
"7225" 1444.8 57.97501 128.7233
"7226" 1445 55.54004 129.1556
"7227" 1445.2 54.45116 128.9197
"7228" 1445.4 54.24479 128.4176
"7229" 1445.6 53.06755 127.2157
"7230" 1445.8 51.54466 126.2085
"7231" 1446 49.64865 124.8407
"7232" 1446.2 48.44481 124.2541
"7233" 1446.4 47.238 123.5556
"7234" 1446.6 45.33162 122.6681
"7235" 1446.8 43.40013 122.087
"7236" 1447 41.5677 121.3802
"7237" 1447.2 39.70547 120.3086
"7238" 1447.4 37.32817 119.1868
"7239" 1447.6 34.90496 117.76
"7240" 1447.8 32.69703 116.8687
"7241" 1448 30.13132 115.4505
"7242" 1448.2 28.03846 114.6506
"7243" 1448.4 26.69016 113.3384
"7244" 1448.6 26.34407 112.8115
"7245" 1448.8 26.19305 111.4705
"7246" 1449 25.44383 110.6574
"7247" 1449.2 24.35613 110.4425
"7248" 1449.4 23.58911 110.9001
"7249" 1449.6 23.45036 110.8571
"7250" 1449.8 23.44902 110.8651
"7251" 1450 23.47237 110.6016
"7252" 1450.2 23.72002 109.8736
"7253" 1450.4 24.33271 109.3663
"7254" 1450.6 24.49136 107.8345
"7255" 1450.8 24.71611 106.4286
"7256" 1451 24.86599 106.076
"7257" 1451.2 24.52864 105.7005
"7258" 1451.4 23.8255 104.9667
"7259" 1451.6 22.66889 103.9231
"7260" 1451.8 21.74434 103.4066
"7261" 1452 20.5423 102.5201
"7262" 1452.2 18.27699 101.0787
"7263" 1452.4 16.19705 99.46154
"7264" 1452.6 14.1589 97.4108
"7265" 1452.8 11.91552 95.46886
"7266" 1453 10.32928 92.98772
"7267" 1453.2 8.4613 90.12271
"7268" 1453.4 7.465462 87.68814
"7269" 1453.6 6.666777 85.6131
"7270" 1453.8 5.764701 82.8663
"7271" 1454 4.67992 81.043
"7272" 1454.2 4.457492 79.43297
"7273" 1454.4 4.076953 77.74869
"7274" 1454.6 3.464566 75.12431
"7275" 1454.8 2.841245 73.22527
"7276" 1455 2.614999 70.81685
"7277" 1455.2 2.37041 68.90904
"7278" 1455.4 2.188496 68.38553
"7279" 1455.6 2.174738 67.01648
"7280" 1455.8 1.418039 65.0522
"7281" 1456 0.06973964 64.30701
"7282" 1456.2 0 64.18681
"7283" 1456.4 0.4819341 64.41758
"7284" 1456.6 1.363605 64.45437
"7285" 1456.8 2.901169 62.81319
"7286" 1457 4.418377 61.55368
"7287" 1457.2 5.245559 60.7033
"7288" 1457.4 5.850918 59.50549
"7289" 1457.6 6.54717 58.095
"7290" 1457.8 7.226734 55.84615
"7291" 1458 7.748965 54.05523
"7292" 1458.2 8.095333 53.31074
"7293" 1458.4 8.78163 53.04336
"7294" 1458.6 9.440422 52.83104
"7295" 1458.8 9.739495 52.50282
"7296" 1459 9.604145 52.41966
"7297" 1459.2 9.745082 52.34816
"7298" 1459.4 10.25607 52.22429
"7299" 1459.6 10.48913 52.32611
"7300" 1459.8 10.56201 52.44045
"7301" 1460 10.63142 52.45604
"7302" 1460.2 10.80148 52.29492
"7303" 1460.4 10.61407 52.09742
"7304" 1460.6 10.21598 52.01487
"7305" 1460.8 9.790922 52.11222
"7306" 1461 9.740838 51.75505
"7307" 1461.2 10.01505 51.03297
"7308" 1461.4 10.43881 49.99451
"7309" 1461.6 10.89225 49.00652
"7310" 1461.8 11.2569 47.78483
"7311" 1462 11.5578 47.03022
"7312" 1462.2 11.78309 46.2421
"7313" 1462.4 12.584 44.71849
"7314" 1462.6 13.15681 43.95177
"7315" 1462.8 13.80001 43.02257
"7316" 1463 14.81023 41.72527
"7317" 1463.2 15.28918 40.5621
"7318" 1463.4 15.94014 39.96617
"7319" 1463.6 16.89307 39.46009
"7320" 1463.8 18.12986 38.55928
"7321" 1464 19.42747 37.70604
"7322" 1464.2 21.07539 36.98596
"7323" 1464.4 22.87425 36.04916
"7324" 1464.6 24.77622 35.02508
"7325" 1464.8 26.17885 34.58129
"7326" 1465 27.24355 33.92366
"7327" 1465.2 28.70939 33.33442
"7328" 1465.4 30.40648 32.91862
"7329" 1465.6 32.09556 32.41167
"7330" 1465.8 34.20098 31.85989
"7331" 1466 36.18491 31.64004
"7332" 1466.2 38.07895 31.8898
"7333" 1466.4 39.74086 32.18484
"7334" 1466.6 40.93944 32.35483
"7335" 1466.8 41.78554 32.78642
"7336" 1467 42.86558 33.60989
"7337" 1467.2 43.94726 34.75412
"7338" 1467.4 44.73161 36.28878
"7339" 1467.6 45.61384 38.01465
"7340" 1467.8 46.2546 39.26731
"7341" 1468 46.65349 41.06181
"7342" 1468.2 46.4847 42.4358
"7343" 1468.4 46.09384 44.46459
"7344" 1468.6 45.87065 45.92308
"7345" 1468.8 45.41939 47.52747
"7346" 1469 44.56363 48.43895
"7347" 1469.2 44.36459 48.60989
"7348" 1469.4 44.75058 48.70039
"7349" 1469.6 45.36035 48.59241
"7350" 1469.8 46.23048 48.70358
"7351" 1470 46.80472 48.35521
"7352" 1470.2 47.37794 48.02228
"7353" 1470.4 47.72036 47.6163
"7354" 1470.6 47.83807 47.21566
"7355" 1470.8 47.99457 46.67479
"7356" 1471 47.89158 46.3663
"7357" 1471.2 48.07034 46.04202
"7358" 1471.4 48.07034 46.04202
"7359" 1471.6 48.01026 46.005
"7360" 1471.8 47.83807 45.71326
"7361" 1472 47.68863 45.44676
"7362" 1472.2 47.70324 45.17399
"7363" 1472.4 47.8667 44.8313
"7364" 1472.6 47.80196 44.71566
"7365" 1472.8 47.65616 44.57143
"7366" 1473 47.51063 44.37363
"7367" 1473.2 47.56119 44.24691
"7368" 1473.4 47.81881 44.31502
"7369" 1473.6 48.30828 44.1755
"7370" 1473.8 48.41883 44.14019
"7371" 1474 48.59394 43.97702
"7372" 1474.2 48.34368 43.79018
"7373" 1474.4 48.03069 43.73008
"7374" 1474.6 48.11415 43.32784
"7375" 1474.8 48.16311 43.39354
"7376" 1475 48.56536 43.27169
"7377" 1475.2 49.13822 43.44162
"7378" 1475.4 49.59992 43.58727
"7379" 1475.6 49.98515 43.60989
"7380" 1475.8 50.11333 43.64595
"7381" 1476 50.42669 43.49917
"7382" 1476.2 50.6869 43.51684
"7383" 1476.4 51.07213 43.59128
"7384" 1476.6 51.517 43.72527
"7385" 1476.8 52.60781 43.97426
"7386" 1477 53.29839 44.1635
"7387" 1477.2 54.2136 44.10989
"7388" 1477.4 55.60438 44.1375
"7389" 1477.6 56.42968 44.13621
"7390" 1477.8 57.39174 43.96566
"7391" 1478 59.29862 44.1755
"7392" 1478.2 60.47406 44.47281
"7393" 1478.4 61.8133 44.88126
"7394" 1478.6 63.49855 45.39694
"7395" 1478.8 64.72305 45.82922
"7396" 1479 65.30365 45.89496
"7397" 1479.2 66.15163 45.93783
"7398" 1479.4 66.84099 46.39329
"7399" 1479.6 67.70761 46.71429
"7400" 1479.8 68.41202 47.57143
"7401" 1480 69.568 48.48843
"7402" 1480.2 70.98726 49.07548
"7403" 1480.4 72.82977 50.03297
"7404" 1480.6 74.02398 50.59066
"7405" 1480.8 75.41895 51.86926
"7406" 1481 76.33428 53.52442
"7407" 1481.2 76.38046 55.03702
"7408" 1481.4 76.5804 56.50519
"7409" 1481.6 77.24631 57.65821
"7410" 1481.8 78.05808 58.20779
"7411" 1482 78.44552 57.91862
"7412" 1482.2 79.22349 57.99023
"7413" 1482.4 79.43247 58.44021
"7414" 1482.6 79.58365 59.16484
"7415" 1482.8 79.26837 59.75753
"7416" 1483 79.15439 60.71429
"7417" 1483.2 78.56004 61.49451
"7418" 1483.4 78.57208 62.32383
"7419" 1483.6 78.548 62.94883
"7420" 1483.8 78.56004 63.60989
"7421" 1484 78.11462 63.89835
"7422" 1484.2 77.55012 64.45708
"7423" 1484.4 77.10977 65.38591
"7424" 1484.6 77.00709 65.80941
"7425" 1484.8 76.66892 66.43623
"7426" 1485 76.3037 67.34066
"7427" 1485.2 75.80097 68.45916
"7428" 1485.4 74.97968 70.18229
"7429" 1485.6 74.27047 71.5049
"7430" 1485.8 74.29129 72.38848
"7431" 1486 74.31212 73.3864
"7432" 1486.2 74.42194 73.86423
"7433" 1486.4 74.45094 74.79579
"7434" 1486.6 74.07641 75.60775
"7435" 1486.8 73.47036 76.77423
"7436" 1487 72.98627 77.62431
"7437" 1487.2 72.98556 77.80672
"7438" 1487.4 72.98007 77.95138
"7439" 1487.6 73.06057 78.32474
"7440" 1487.8 73.68877 78.4548
"7441" 1488 74.13575 78.66234
"7442" 1488.2 74.47165 78.76498
"7443" 1488.4 74.71943 78.39427
"7444" 1488.6 75.2214 78.30103
"7445" 1488.8 75.33375 77.91277
"7446" 1489 75.21762 77.42211
"7447" 1489.2 75.09299 76.75092
"7448" 1489.4 75.09299 76.13251
"7449" 1489.6 74.67164 75.76133
"7450" 1489.8 74.75912 74.62271
"7451" 1490 74.69447 73.84199
"7452" 1490.2 74.62604 73.16117
"7453" 1490.4 74.5633 72.07143
"7454" 1490.6 74.46561 70.58242
"7455" 1490.8 74.69643 69.8203
"7456" 1491 75.2214 68.8022
"7457" 1491.2 75.97797 67.66914
"7458" 1491.4 77.02983 65.74664
"7459" 1491.6 78.00486 64.03975
"7460" 1491.8 79.1554 62.6367
"7461" 1492 80.86041 61.54945
"7462" 1492.2 81.98655 61.42366
"7463" 1492.4 82.61698 61.38633
"7464" 1492.6 83.17111 61.66933
"7465" 1492.8 83.39948 61.39835
"7466" 1493 84.00295 60.93619
"7467" 1493.2 83.96491 60.36397
"7468" 1493.4 83.76684 60.04289
"7469" 1493.6 83.74779 59.95604
"7470" 1493.8 83.74779 59.95604
"7471" 1494 83.85383 60.01808
"7472" 1494.2 83.85383 60.14215
"7473" 1494.4 84.38662 60.22047
"7474" 1494.6 84.69802 60.32784
"7475" 1494.8 84.8988 60.51548
"7476" 1495 85.30154 60.61538
"7477" 1495.2 85.74655 60.71201
"7478" 1495.4 86.37296 60.66518
"7479" 1495.6 86.8553 60.35348
"7480" 1495.8 87.72848 60.3022
"7481" 1496 89.18489 60.09252
"7482" 1496.2 90.75452 59.94278
"7483" 1496.4 92.29543 59.94278
"7484" 1496.6 94.00042 60.4654
"7485" 1496.8 94.84375 60.92278
"7486" 1497 96.04942 61
"7487" 1497.2 97.48293 60.99334
"7488" 1497.4 99.46435 61.34745
"7489" 1497.6 100.6465 61.71886
"7490" 1497.8 102.0205 61.50733
"7491" 1498 103.7472 61.20039
"7492" 1498.2 105.3455 61.14595
"7493" 1498.4 106.4506 61.7033
"7494" 1498.6 107.6943 62.41758
"7495" 1498.8 109.1404 63.67776
"7496" 1499 109.7511 64.72031
"7497" 1499.2 109.9321 65.68922
"7498" 1499.4 110.6089 66.71886
"7499" 1499.6 110.8871 67.1569
"7500" 1499.8 111.1761 66.77423
"7501" 1500 111.8761 66.34562
"7502" 1500.2 112.9004 65.91209
"7503" 1500.4 114.1295 65.83211
"7504" 1500.6 114.8317 65.37672
"7505" 1500.8 116.0556 64.69963
"7506" 1501 117.5837 64.49451
"7507" 1501.2 119.0557 64.3966
"7508" 1501.4 121.2544 64.42857
"7509" 1501.6 123.7174 64.77442
"7510" 1501.8 125.3361 65.35231
"7511" 1502 125.8865 66.09858
"7512" 1502.2 125.4809 66.53846
"7513" 1502.4 125.4809 67.44643
"7514" 1502.6 125.4014 68.26133
"7515" 1502.8 125.1727 68.86293
"7516" 1503 124.7381 69.23612
"7517" 1503.2 123.8009 69.95604
"7518" 1503.4 122.948 71.19643
"7519" 1503.6 122.6427 72.66914
"7520" 1503.8 122.318 74.82784
"7521" 1504 121.9588 76.6044
"7522" 1504.2 121.8157 78.14286
"7523" 1504.4 121.5804 79.66758
"7524" 1504.6 120.9159 81.1772
"7525" 1504.8 119.9538 81.84249
"7526" 1505 118.8646 83.01374
"7527" 1505.2 118.4263 84.02902
"7528" 1505.4 118.4587 84.36264
"7529" 1505.6 118.4756 84.5517
"7530" 1505.8 118.4468 84.95604
"7531" 1506 117.7388 85.73567
"7532" 1506.2 117.2856 86.35281
"7533" 1506.4 116.2794 87.17582
"7534" 1506.6 115.4001 88.0937
"7535" 1506.8 114.4543 89.58274
"7536" 1507 113.5292 91.00412
"7537" 1507.2 112.6267 91.89991
"7538" 1507.4 111.6897 92.54516
"7539" 1507.6 110.6 93.34066
"7540" 1507.8 109.8706 94.13339
"7541" 1508 108.6721 94.99878
"7542" 1508.2 107.5806 95.43681
"7543" 1508.4 107.4522 95.5116
"7544" 1508.6 107.602 95.5757
"7545" 1508.8 108.0059 95.50893
"7546" 1509 108.3724 95.6398
"7547" 1509.2 108.762 95.57143
"7548" 1509.4 108.9931 95.62038
"7549" 1509.6 109.0158 95.7479
"7550" 1509.8 109.0281 95.87679
"7551" 1510 108.9931 95.98582
"7552" 1510.2 109.3666 96.48285
"7553" 1510.4 110.1371 97.67166
"7554" 1510.6 110.5216 98.8022
"7555" 1510.8 110.2643 99.57143
"7556" 1511 110.0097 100.0415
"7557" 1511.2 109.4803 100.9855
"7558" 1511.4 109.4951 101.378
"7559" 1511.6 109.425 101.6693
"7560" 1511.8 109.7901 101.1762
"7561" 1512 109.9923 100.4488
"7562" 1512.2 109.9883 99.99878
"7563" 1512.4 109.9611 99.33474
"7564" 1512.6 109.6318 98.07345
"7565" 1512.8 109.6935 96.73926
"7566" 1513 109.2302 96.64243
"7567" 1513.2 108.3115 96.27754
"7568" 1513.4 107.5941 95.09774
"7569" 1513.6 107.2546 94.06847
"7570" 1513.8 107.1825 93.75412
"7571" 1514 107.0669 93.76275
"7572" 1514.2 106.6496 93.77015
"7573" 1514.4 106.2676 93.46566
"7574" 1514.6 105.2234 92.13553
"7575" 1514.8 104.412 90.49658
"7576" 1515 103.6303 89.04511
"7577" 1515.2 103.0413 87.60989
"7578" 1515.4 103.0626 86.31232
"7579" 1515.6 103.3769 85.42163
"7580" 1515.8 103.5062 84.95604
"7581" 1516 104.0386 84.68895
"7582" 1516.2 104.5095 84.36844
"7583" 1516.4 105.1628 83.43956
"7584" 1516.6 105.5159 82.48641
"7585" 1516.8 106.1788 81.51587
"7586" 1517 107.3955 80.14835
"7587" 1517.2 108.9114 78.31269
"7588" 1517.4 110.3562 76.5734
"7589" 1517.6 112.251 75.0989
"7590" 1517.8 114.8628 73.03297
"7591" 1518 117.7151 71.22823
"7592" 1518.2 120.8415 69.8417
"7593" 1518.4 123.973 68.49451
"7594" 1518.6 126.4272 66.7805
"7595" 1518.8 126.7029 66.14194
"7596" 1519 125.6117 65.84155
"7597" 1519.2 124.9617 65.04762
"7598" 1519.4 124.6557 64.00463
"7599" 1519.6 124.1948 63.44717
"7600" 1519.8 123.8548 62.42568
"7601" 1520 124.0283 61.43794
"7602" 1520.2 124.4589 59.83161
"7603" 1520.4 125.4188 57.23169
"7604" 1520.6 125.8661 55.13874
"7605" 1520.8 125.0245 54.65032
"7606" 1521 124.3814 54.218
"7607" 1521.2 123.3276 52.46617
"7608" 1521.4 122.6383 50.75564
"7609" 1521.6 122.0784 49.79475
"7610" 1521.8 121.4841 48.08104
"7611" 1522 120.8845 46.38317
"7612" 1522.2 119.9996 44.43956
"7613" 1522.4 120.083 42.21712
"7614" 1522.6 120.4099 40.44555
"7615" 1522.8 120.4215 39.50733
"7616" 1523 119.5655 38.66331
"7617" 1523.2 118.6342 37.52361
"7618" 1523.4 117.6126 35.82143
"7619" 1523.6 116.3455 34.23077
"7620" 1523.8 115.0604 32.44536
"7621" 1524 113.6367 30.82922
"7622" 1524.2 112.2675 29.25412
"7623" 1524.4 110.7839 27.22216
"7624" 1524.6 109.7856 25.76923
"7625" 1524.8 108.5172 24.75242
"7626" 1525 107.2061 23.28938
"7627" 1525.2 106.3956 21.76923
"7628" 1525.4 105.8452 20.2967
"7629" 1525.6 105.1518 20.43956
"7630" 1525.8 103.61 20.34066
"7631" 1526 101.4276 19.60348
"7632" 1526.2 99.49773 18.11613
"7633" 1526.4 97.62885 16.68681
"7634" 1526.6 95.49968 14.75854
"7635" 1526.8 93.57354 13.22008
"7636" 1527 91.54775 12.48352
"7637" 1527.2 88.89025 12.04106
"7638" 1527.4 87.24519 11.66933
"7639" 1527.6 86.26461 11.26826
"7640" 1527.8 86.25257 10.9296
"7641" 1528 86.072 10.82143
"7642" 1528.2 85.79511 11.16999
"7643" 1528.4 85.00755 11.74754
"7644" 1528.6 83.61333 12.44473
"7645" 1528.8 82.16245 13.10573
"7646" 1529 80.20507 13.1785
"7647" 1529.2 78.36743 12.91758
"7648" 1529.4 76.48214 12.68332
"7649" 1529.6 75.21069 13.19322
"7650" 1529.8 73.71866 13.56311
"7651" 1530 72.0882 14.27473
"7652" 1530.2 70.54313 14.97683
"7653" 1530.4 69.08342 15.23077
"7654" 1530.6 68.0569 15.21622
"7655" 1530.8 65.8942 15.78355
"7656" 1531 63.80098 16.26614
"7657" 1531.2 62.76567 16.40766
"7658" 1531.4 60.95406 17.53401
"7659" 1531.6 59.19665 18.39496
"7660" 1531.8 56.86686 18.71806
"7661" 1532 55.53332 18.74016
"7662" 1532.2 54.04211 19.44736
"7663" 1532.4 52.01656 19.85679
"7664" 1532.6 49.62121 19.65301
"7665" 1532.8 47.74176 19.44322
"7666" 1533 45.76893 19.74625
"7667" 1533.2 43.31164 20.34066
"7668" 1533.4 40.67481 20.3274
"7669" 1533.6 37.95696 19.81502
"7670" 1533.8 35.53002 19.53297
"7671" 1534 32.7949 19.3022
"7672" 1534.2 30.2861 18.97047
"7673" 1534.4 27.94782 18.31577
"7674" 1534.6 27.78693 18.41758
"7675" 1534.8 27.88257 18.89504
"7676" 1535 28.07103 19.98008
"7677" 1535.2 27.22524 21.02304
"7678" 1535.4 26.00554 22.34532
"7679" 1535.6 24.70262 23.49202
"7680" 1535.8 23.76771 24.91758
"7681" 1536 22.60561 26.14595
"7682" 1536.2 22.47318 26.20604
"7683" 1536.4 22.72759 26.54579
"7684" 1536.6 22.80464 27.14835
"7685" 1536.8 22.01317 29.2684
"7686" 1537 20.02733 31.83516
"7687" 1537.2 17.09959 33.83516
"7688" 1537.4 14.67048 35.14252
"7689" 1537.6 12.70737 37.33852
"7690" 1537.8 10.289 39.83852
"7691" 1538 8.142933 42.56878
"7692" 1538.2 7.160351 43.99451
"7693" 1538.4 6.869022 45.45604
"7694" 1538.6 6.847353 47.8046
"7695" 1538.8 6.388324 49.47109
"7696" 1539 6.25562 50.29628
"7697" 1539.2 5.905951 52.17399
"7698" 1539.4 6.606585 53.76614
"7699" 1539.6 6.845412 54.85679
"7700" 1539.8 6.673656 54.80495
"7701" 1540 6.477867 54.77853
"7702" 1540.2 6.196354 55.19273
"7703" 1540.4 6.219637 56.1511
"7704" 1540.6 6.205879 56.93407
"7705" 1540.8 6.044102 58.19212
"7706" 1541 6.004251 59.91626
"7707" 1541.2 5.658874 61.65366
"7708" 1541.4 4.767387 63.41758
"7709" 1541.6 4.031173 65.58425
"7710" 1541.8 4.183429 67.4011
"7711" 1542 4.708015 69.22403
"7712" 1542.2 5.329351 70.83694
"7713" 1542.4 6.329702 72.17324
"7714" 1542.6 7.463986 72.6163
"7715" 1542.8 8.085891 73.88138
"7716" 1543 8.199925 75.39029
"7717" 1543.2 7.777876 75.7965
"7718" 1543.4 7.266206 75.71201
"7719" 1543.6 7.143653 75.86175
"7720" 1543.8 7.254251 75.8022
"7721" 1544 7.635199 75.82499
"7722" 1544.2 8.210524 75.52165
"7723" 1544.4 8.573092 75.43116
"7724" 1544.6 9.337448 75.72527
"7725" 1544.8 9.999785 76.35937
"7726" 1545 10.27554 77.05495
"7727" 1545.2 10.43479 77.4921
"7728" 1545.4 11.13373 78.90401
"7729" 1545.6 11.4433 79.58384
"7730" 1545.8 11.71706 80.37562
"7731" 1546 11.4373 81.57408
"7732" 1546.2 11.89144 82.94883
"7733" 1546.4 12.32731 84.67753
"7734" 1546.6 12.63284 86.8526
"7735" 1546.8 12.67116 88.86137
"7736" 1547 12.57361 88.72207
"7737" 1547.2 12.68597 88.22527
"7738" 1547.4 13.71325 88.85348
"7739" 1547.6 13.97007 88.51374
"7740" 1547.8 14.00958 88.23021
"7741" 1548 14.11988 88.3428
"7742" 1548.2 14.01865 88.26166
"7743" 1548.4 14.12182 88.20779
"7744" 1548.6 14.34245 87.76374
"7745" 1548.8 14.3384 87.49653
"7746" 1549 14.74419 87.25275
"7747" 1549.2 15.14068 87.44263
"7748" 1549.4 15.1441 87.4011
"7749" 1549.6 15.0166 87.36951
"7750" 1549.8 14.92567 87.41579
"7751" 1550 15.18996 87.64835
"7752" 1550.2 15.13269 87.71072
"7753" 1550.4 15.24346 87.85134
"7754" 1550.6 15.47062 87.83516
"7755" 1550.8 15.53666 88.1772
"7756" 1551 15.85341 88.43895
"7757" 1551.2 16.2741 89.10989
"7758" 1551.4 16.87946 89.74725
"7759" 1551.6 16.89138 89.7851
"7760" 1551.8 16.9339 89.74814
"7761" 1552 16.88846 89.64136
"7762" 1552.2 16.92349 90.01261
"7763" 1552.4 17.4291 90.83345
"7764" 1552.6 17.73247 91.96886
"7765" 1552.8 17.91762 92.57391
"7766" 1553 18.05349 92.95604
"7767" 1553.2 17.90796 92.87627
"7768" 1553.4 17.70821 93.18966
"7769" 1553.6 17.44155 94.06745
"7770" 1553.8 17.5426 94.51648
"7771" 1554 17.8728 94.4478
"7772" 1554.2 18.23093 94.41991
"7773" 1554.4 18.75332 94.16545
"7774" 1554.6 18.9516 93.91532
"7775" 1554.8 18.81351 93.8022
"7776" 1555 18.74262 93.72741
"7777" 1555.2 18.73192 93.26801
"7778" 1555.4 18.91761 92.68229
"7779" 1555.6 18.88265 92.50549
"7780" 1555.8 19.44309 92.06623
"7781" 1556 20.17765 91.94997
"7782" 1556.2 20.94912 92.10027
"7783" 1556.4 21.161 91.78862
"7784" 1556.6 21.19402 91.59341
"7785" 1556.8 21.53582 91.35937
"7786" 1557 21.94246 91.14286
"7787" 1557.2 22.3387 90.79121
"7788" 1557.4 22.29693 90.38997
"7789" 1557.6 22.5978 90.09118
"7790" 1557.8 22.61631 90.14835
"7791" 1558 22.67068 90.14315
"7792" 1558.2 22.43522 90.06453
"7793" 1558.4 22.41299 89.5928
"7794" 1558.6 22.09938 89.37419
"7795" 1558.8 21.80682 89.02844
"7796" 1559 21.44717 88.82418
"7797" 1559.2 20.89251 88.34765
"7798" 1559.4 20.5101 88.03297
"7799" 1559.6 20.32175 87.74451
"7800" 1559.8 19.56505 87.75824
"7801" 1560 18.60886 87.31181
"7802" 1560.2 18.21201 86.87912
"7803" 1560.4 17.68018 86.63187
"7804" 1560.6 16.30437 86.21978
"7805" 1560.8 13.7366 84.93273
"7806" 1561 11.80717 83.71806
"7807" 1561.2 10.3104 83.46886
"7808" 1561.4 9.343183 84.00071
"7809" 1561.6 9.44474 83.98787
"7810" 1561.8 9.889959 83.77738
"7811" 1562 10.30761 82.89919
"7812" 1562.2 10.68278 82.18681
"7813" 1562.4 11.05167 81.02831
"7814" 1562.6 11.56331 80.28571
"7815" 1562.8 11.62093 79.83161
"7816" 1563 11.67941 79.13719
"7817" 1563.2 11.95054 77.56677
"7818" 1563.4 12.03978 76.68061
"7819" 1563.6 12.5649 75.64835
"7820" 1563.8 13.34636 74.91209
"7821" 1564 14.37265 74.34274
"7822" 1564.2 15.74854 74.1772
"7823" 1564.4 16.59752 74.36433
"7824" 1564.6 17.17664 74.94506
"7825" 1564.8 18.33232 74.94506
"7826" 1565 19.10278 75.07692
"7827" 1565.2 19.26609 75.77725
"7828" 1565.4 19.6505 76.41353
"7829" 1565.6 20.10669 77.09167
"7830" 1565.8 20.30249 77.50549
"7831" 1566 20.17653 77.95818
"7832" 1566.2 20.17527 78.32708
"7833" 1566.4 20.07754 78.46566
"7834" 1566.6 19.97321 78.8663
"7835" 1566.8 20.01735 78.76614
"7836" 1567 20.33848 78.72943
"7837" 1567.2 20.58764 78.06875
"7838" 1567.4 20.79456 77.71402
"7839" 1567.6 20.98979 77.46673
"7840" 1567.8 21.35855 77.25387
"7841" 1568 20.68453 76.90949
"7842" 1568.2 20.17041 76.54945
"7843" 1568.4 19.8127 75.74931
"7844" 1568.6 19.30709 74.4272
"7845" 1568.8 17.99986 73.5307
"7846" 1569 16.44837 71.8022
"7847" 1569.2 15.44899 71.22925
"7848" 1569.4 14.34245 71.05861
"7849" 1569.6 13.4707 70.41188
"7850" 1569.8 12.71349 70.72527
"7851" 1570 11.7229 70.98546
"7852" 1570.2 9.808797 70.73729
"7853" 1570.4 7.963817 70.06771
"7854" 1570.6 7.23064 69.49699
"7855" 1570.8 6.64614 68.76099
"7856" 1571 5.640019 68.82701
"7857" 1571.2 5.109812 69.07143
"7858" 1571.4 4.154295 69.10763
"7859" 1571.6 3.247875 68.57143
"7860" 1571.8 3.165326 67.8956
"7861" 1572 3.286397 67.4022
"7862" 1572.2 2.548381 65.84673
"7863" 1572.4 1.847044 64.64136
"7864" 1572.6 1.225425 63.60989
"7865" 1572.8 1.706961 62.84066
"7866" 1573 1.873893 60.87912
"7867" 1573.2 2.563024 58.11844
"7868" 1573.4 3.70145 56.44488
"7869" 1573.6 4.909172 55.31662
"7870" 1573.8 5.763898 54.13874
"7871" 1574 6.84334 54.07998
"7872" 1574.2 7.836045 53.73316
"7873" 1574.4 9.103347 52.91758
"7874" 1574.6 10.65118 51.72133
"7875" 1574.8 12.75339 51.3022
"7876" 1575 13.97345 51.39329
"7877" 1575.2 14.01287 51.71886
"7878" 1575.4 14.09154 51.68162
"7879" 1575.6 14.03427 51.47188
"7880" 1575.8 13.95172 51.24176
"7881" 1576 13.93796 50.66117
"7882" 1576.2 14.70842 49.91331
"7883" 1576.4 15.97603 49.36353
"7884" 1576.6 17.56215 49.21718
"7885" 1576.8 19.51308 48.44963
"7886" 1577 21.35361 48.28938
"7887" 1577.2 23.27976 48.03297
"7888" 1577.4 25.99776 46.94322
"7889" 1577.6 28.52199 45.29908
"7890" 1577.8 30.68665 43.1029
"7891" 1578 33.10308 41.0351
"7892" 1578.2 35.21221 38.99451
"7893" 1578.4 37.20463 37.35423
"7894" 1578.6 39.10454 36.20098
"7895" 1578.8 40.95494 34.45831
"7896" 1579 43.26632 32.77279
"7897" 1579.2 45.64904 31.57767
"7898" 1579.4 48.39769 29.70656
"7899" 1579.6 51.65242 28.1029
"7900" 1579.8 54.42273 26.36264
"7901" 1580 57.52865 25.11197
"7902" 1580.2 60.83953 24.08192
"7903" 1580.4 64.65971 23.19322
"7904" 1580.6 68.10384 22.53846
"7905" 1580.8 69.99131 22.3365
"7906" 1581 72.57149 21.49451
"7907" 1581.2 75.55526 20.40659
"7908" 1581.4 78.62023 19.55941
"7909" 1581.6 82.15551 19.09066
"7910" 1581.8 85.23734 19.17399
"7911" 1582 88.14137 19.86729
"7912" 1582.2 90.63391 21.66657
"7913" 1582.4 92.21326 23.79325
"7914" 1582.6 93.40968 25.97253
"7915" 1582.8 94.68185 28.04258
"7916" 1583 97.06089 29.78839
"7917" 1583.2 98.38798 30.18229
"7918" 1583.4 99.50547 30.62637
"7919" 1583.6 102.369 32.29188
"7920" 1583.8 104.6455 35.21978
"7921" 1584 105.526 37.77656
"7922" 1584.2 106.0898 40.40633
"7923" 1584.4 107.6201 42.94421
"7924" 1584.6 109.487 46.32685
"7925" 1584.8 110.8443 48.87698
"7926" 1585 112.2065 51.49451
"7927" 1585.2 113.3774 53.63736
"7928" 1585.4 115.146 56.83639
"7929" 1585.6 117.5741 59.73489
"7930" 1585.8 119.5817 63.3864
"7931" 1586 120.7121 66.70706
"7932" 1586.2 121.2264 69.74028
"7933" 1586.4 121.0761 72.87349
"7934" 1586.6 121.0728 76.65018
"7935" 1586.8 120.5499 80.24685
"7936" 1587 120.3057 83.79282
"7937" 1587.2 120.0751 86.06517
"7938" 1587.4 119.173 87.55834
"7939" 1587.6 118.7178 87.58269
"7940" 1587.8 118.4404 88.40842
"7941" 1588 118.2856 89.47762
"7942" 1588.2 118.9915 89.37912
"7943" 1588.4 119.3233 88.90341
"7944" 1588.6 119.3484 88.44506
"7945" 1588.8 119.2454 88.6973
"7946" 1589 118.9653 88.93332
"7947" 1589.2 118.7279 88.98931
"7948" 1589.4 118.6328 90.40327
"7949" 1589.6 119.0379 93.5522
"7950" 1589.8 118.2668 96.60708
"7951" 1590 116.8903 98.8022
"7952" 1590.2 115.6829 101.1568
"7953" 1590.4 114.3111 103.2675
"7954" 1590.6 113.2031 105.7344
"7955" 1590.8 111.4971 108.033
"7956" 1591 109.5474 110.0499
"7957" 1591.2 108.2316 112.2816
"7958" 1591.4 107.358 114.3919
"7959" 1591.6 107.0958 115.1676
"7960" 1591.8 106.8393 114.6151
"7961" 1592 106.3502 114.5088
"7962" 1592.2 104.7086 115.2469
"7963" 1592.4 102.435 116.4396
"7964" 1592.6 99.71637 117.4716
"7965" 1592.8 97.39772 117.9272
"7966" 1593 95.26315 118.6641
"7967" 1593.2 93.34065 119.6018
"7968" 1593.4 91.55446 120.8941
"7969" 1593.6 89.15383 122.3984
"7970" 1593.8 87.36011 122.7685
"7971" 1594 86.4664 122.163
"7972" 1594.2 84.42737 121.8594
"7973" 1594.4 81.53322 122.0665
"7974" 1594.6 78.3877 121.7071
"7975" 1594.8 75.70935 121.978
"7976" 1595 72.18237 122.7338
"7977" 1595.2 68.74192 123.1369
"7978" 1595.4 65.46227 122.9861
"7979" 1595.6 62.65974 122.6387
"7980" 1595.8 58.9883 123.236
"7981" 1596 54.603 123.5111
"7982" 1596.2 52.08762 123.9464
"7983" 1596.4 48.77638 125.0769
"7984" 1596.6 46.07244 125.7549
"7985" 1596.8 45.26127 124.7497
"7986" 1597 44.40954 124.081
"7987" 1597.2 42.44994 123.6605
"7988" 1597.4 38.93654 123.5275
"7989" 1597.6 37.81472 122.9442
"7990" 1597.8 37.4343 121.4737
"7991" 1598 36.75654 120.0429
"7992" 1598.2 35.94277 118.033
"7993" 1598.4 34.88346 115.9124
"7994" 1598.6 33.96418 113.033
"7995" 1598.8 32.83238 110.455
"7996" 1599 31.13162 108.1008
"7997" 1599.2 29.48621 105.7573
"7998" 1599.4 27.47042 103.6047
"7999" 1599.6 25.99286 101.033
"8000" 1599.8 24.54476 98.31363
"8001" 1600 22.33934 95.84971
"8002" 1600.2 20.19793 93.85876
"8003" 1600.4 17.38362 92.13553
"8004" 1600.6 15.24661 88.96057
"8005" 1600.8 13.18677 86.54579
"8006" 1601 10.95244 84.15288
"8007" 1601.2 9.711152 82.53083
"8008" 1601.4 9.686693 80.42308
"8009" 1601.6 10.68492 79.66758
"8010" 1601.8 11.27 79.18681
"8011" 1602 12.08344 79.06847
"8012" 1602.2 13.17532 78.12652
"8013" 1602.4 13.65398 76.56354
"8014" 1602.6 14.46635 74.72735
"8015" 1602.8 14.56075 73.44322
"8016" 1603 13.57681 71.62672
"8017" 1603.2 11.98775 69.29499
"8018" 1603.4 9.942679 67.35698
"8019" 1603.6 7.876453 65.667
"8020" 1603.8 6.113741 65.22411
"8021" 1604 4.335579 64.16419
"8022" 1604.2 2.84783 62.76669
"8023" 1604.4 2.247523 62.62354
"8024" 1604.6 2.235096 62.66076
"8025" 1604.8 2.907096 63.09214
"8026" 1605 3.415635 62.61113
"8027" 1605.2 4.426221 61.72075
"8028" 1605.4 6.170108 59.7033
"8029" 1605.6 7.222732 57.77656
"8030" 1605.8 8.230163 55.05861
"8031" 1606 9.648171 52.43956
"8032" 1606.2 10.23452 50.9001
"8033" 1606.4 10.66684 49.5449
"8034" 1606.6 12.38184 48.46819
"8035" 1606.8 13.36753 48.7233
"8036" 1607 14.07708 48.8022
"8037" 1607.2 14.78445 48.29612
"8038" 1607.4 16.25209 46.68132
"8039" 1607.6 18.48641 44.92308
"8040" 1607.8 21.22704 43.47253
"8041" 1608 24.62806 42.34471
"8042" 1608.2 27.51727 41.87912
"8043" 1608.4 30.16702 41.44253
"8044" 1608.6 33.45868 41.73119
"8045" 1608.8 36.51235 41.72527
"8046" 1609 40.11622 42.03691
"8047" 1609.2 44.02431 42.43681
"8048" 1609.4 47.30715 43.08228
"8049" 1609.6 49.92473 43.76557
"8050" 1609.8 53.23351 45.57322
"8051" 1610 54.6195 47.46073
"8052" 1610.2 56.15901 49.95604
"8053" 1610.4 58.01751 52.82724
"8054" 1610.6 59.106 55.95604
"8055" 1610.8 59.74632 58.52153
"8056" 1611 59.20798 60.82708
"8057" 1611.2 58.55635 63.41758
"8058" 1611.4 58.10441 64.76374
"8059" 1611.6 57.46053 65.08791
"8060" 1611.8 56.82752 65.19995
"8061" 1612 56.32014 65.1718
"8062" 1612.2 56.15752 65.37025
"8063" 1612.4 56.62177 65.5379
"8064" 1612.6 57.51556 66.05495
"8065" 1612.8 58.48761 67.46617
"8066" 1613 58.53917 70.59341
"8067" 1613.2 58.24705 73.83338
"8068" 1613.4 57.17986 76.86844
"8069" 1613.6 55.66784 80.04258
"8070" 1613.8 53.88663 82.56392
"8071" 1614 52.0583 85.62666
"8072" 1614.2 49.33474 88.376
"8073" 1614.4 46.21073 90.60693
"8074" 1614.6 43.49411 93.18479
"8075" 1614.8 41.10116 96.03663
"8076" 1615 39.06342 97.91545
"8077" 1615.2 36.47383 99.50733
"8078" 1615.4 33.95464 101.2617
"8079" 1615.6 31.22226 102.4447
"8080" 1615.8 29.53697 103.6813
"8081" 1616 27.53289 105.5797
"8082" 1616.2 25.01328 108.1577
"8083" 1616.4 23.73989 108.7488
"8084" 1616.6 23.59275 108.658
"8085" 1616.8 24.0842 108.8588
"8086" 1617 24.44094 109.0659
"8087" 1617.2 24.93218 109.0654
"8088" 1617.4 25.14863 109.0517
"8089" 1617.6 25.16309 109.0052
"8090" 1617.8 25.55501 108.7541
"8091" 1618 26.14757 108.7915
"8092" 1618.2 26.86452 109.9026
"8093" 1618.4 27.61358 112.0234
"8094" 1618.6 27.49863 113.2191
"8095" 1618.8 27.18019 113.7421
"8096" 1619 27.80287 113.5767
"8097" 1619.2 28.49135 113.6154
"8098" 1619.4 30.12003 114.7884
"8099" 1619.6 32.30221 116.4844
"8100" 1619.8 33.86284 118.0757
"8101" 1620 33.78055 119.5714
"8102" 1620.2 34.53069 119.809
"8103" 1620.4 35.98159 119.9347
"8104" 1620.6 37.87789 120.5431
"8105" 1620.8 40.63338 122.1538
"8106" 1621 42.35796 123.821
"8107" 1621.2 44.29222 124.6851
"8108" 1621.4 46.9538 125.3144
"8109" 1621.6 49.58123 124.8695
"8110" 1621.8 51.49267 124.8852
"8111" 1622 53.22867 125.5174
"8112" 1622.2 55.01295 125.7637
"8113" 1622.4 57.15097 125.8118
"8114" 1622.6 59.29862 125.9176
"8115" 1622.8 62.01497 126.3959
"8116" 1623 64.88443 126.4657
"8117" 1623.2 66.71674 127.5497
"8118" 1623.4 67.55963 127.7872
"8119" 1623.6 68.51591 127.0855
"8120" 1623.8 70.04314 126.1935
"8121" 1624 71.08661 125.206
"8122" 1624.2 71.55255 124.5897
"8123" 1624.4 73.4533 123.9403
"8124" 1624.6 76.46055 122.4272
"8125" 1624.8 79.6607 121.6044
"8126" 1625 82.41233 121.4945
"8127" 1625.2 85.80059 120.8739
"8128" 1625.4 89.23087 121.5137
"8129" 1625.6 91.88331 122.2919
"8130" 1625.8 92.69185 122.0816
"8131" 1626 93.02445 120.8901
"8132" 1626.2 94.8917 119.7739
"8133" 1626.4 97.36336 118.3968
"8134" 1626.6 100.3929 117.5426
"8135" 1626.8 102.5659 117.0714
"8136" 1627 103.916 116.0902
"8137" 1627.2 104.9247 114.759
"8138" 1627.4 106.189 113.2566
"8139" 1627.6 108.0911 111.8791
"8140" 1627.8 110.2673 109.5912
"8141" 1628 112.702 107.1922
"8142" 1628.2 114.325 104.484
"8143" 1628.4 115.863 102.804
"8144" 1628.6 116.3475 100.9088
"8145" 1628.8 117.5557 98.71479
"8146" 1629 118.2844 96.65934
"8147" 1629.2 119.5965 93.76374
"8148" 1629.4 121.7432 91.17556
"8149" 1629.6 123.2037 88.33211
"8150" 1629.8 122.765 86.41583
"8151" 1630 123.0347 84.24451
"8152" 1630.2 123.3814 82.32143
"8153" 1630.4 124.017 79.95604
"8154" 1630.6 124.6531 77.44263
"8155" 1630.8 125.8239 74.84615
"8156" 1631 126.4269 73.98109
"8157" 1631.2 125.7155 73.20779
"8158" 1631.4 124.9047 71.93765
"8159" 1631.6 123.6881 69.08362
"8160" 1631.8 123.0791 66.21859
"8161" 1632 123.3814 63.09066
"8162" 1632.2 124.3348 60.50412
"8163" 1632.4 125.2335 58.40746
"8164" 1632.6 125.308 56.68162
"8165" 1632.8 125.1821 53.76467
"8166" 1633 125.0411 50.69713
"8167" 1633.2 124.7971 49.04258
"8168" 1633.4 123.0958 47.07143
"8169" 1633.6 121.7399 44.42613
"8170" 1633.8 120.8366 41.45873
"8171" 1634 119.8469 39.24451
"8172" 1634.2 118.9265 37.14469
"8173" 1634.4 118.2487 34.72325
"8174" 1634.6 117.0236 32.65821
"8175" 1634.8 116.0306 31.98231
"8176" 1635 115.6796 32.56593
"8177" 1635.2 115.1384 32.78571
"8178" 1635.4 114.5422 32.74908
"8179" 1635.6 114.64 32.68588
"8180" 1635.8 114.8775 32.60989
"8181" 1636 115.3938 32.66808
"8182" 1636.2 115.6245 33.22527
"8183" 1636.4 116.1715 34.06486
"8184" 1636.6 117.32 35.16314
"8185" 1636.8 117.2755 35.95604
"8186" 1637 117.1599 37.99451
"8187" 1637.2 117.2607 39.99549
"8188" 1637.4 117.3368 42.46479
"8189" 1637.6 116.7527 44.09524
"8190" 1637.8 116.4922 44.0757
"8191" 1638 116.5821 44.46566
"8192" 1638.2 116.7073 44.84066
"8193" 1638.4 116.2561 46.45698
"8194" 1638.6 115.2553 48.35497
"8195" 1638.8 113.9831 50.75211
"8196" 1639 113.5966 52.95604
"8197" 1639.2 113.0425 55.06338
"8198" 1639.4 112.5514 57.13216
"8199" 1639.6 111.3045 55.72527
"8200" 1639.8 108.5505 57.4274
"8201" 1640 104.7643 61.08367
"8202" 1640.2 101.0784 62.97178
"8203" 1640.4 98.08945 65.29049
"8204" 1640.6 95.62734 67.32226
"8205" 1640.8 92.71954 68.58644
"8206" 1641 89.66 69.97393
"8207" 1641.2 86.67803 70.04985
"8208" 1641.4 83.98908 71.20828
"8209" 1641.6 81.01817 72.337
"8210" 1641.8 78.90149 74.25674
"8211" 1642 76.88084 74.84756
"8212" 1642.2 75.70371 74.67462
"8213" 1642.4 75.90013 75.08425
"8214" 1642.6 76.08495 76.71566
"8215" 1642.8 76.57753 78.22058
"8216" 1643 77.28221 80.14366
"8217" 1643.2 77.13188 82.0855
"8218" 1643.4 76.34263 83.07987
"8219" 1643.6 76.20916 83.34855
"8220" 1643.8 76.67445 83.63013
"8221" 1644 77.60167 83.53015
"8222" 1644.2 78.69212 83.26374
"8223" 1644.4 79.2053 82.10989
"8224" 1644.6 80.56135 80.74404
"8225" 1644.8 82.24723 78.71978
"8226" 1645 83.76063 76.3022
"8227" 1645.2 85.41711 74.51374
"8228" 1645.4 87.49734 71.97527
"8229" 1645.6 90.55028 71.12912
"8230" 1645.8 94.85817 70.99155
"8231" 1646 99.02531 71.24451
"8232" 1646.2 102.8887 72.34263
"8233" 1646.4 106.379 74.60806
"8234" 1646.6 108.5528 78.04212
"8235" 1646.8 110.6532 81.32051
"8236" 1647 113.7662 83.22058
"8237" 1647.2 116.5001 85.745
"8238" 1647.4 117.9649 87.66859
"8239" 1647.6 118.2386 86.96228
"8240" 1647.8 118.8388 85.21544
"8241" 1648 120.8366 82.80935
"8242" 1648.2 123.2734 79.85765
"8243" 1648.4 125.3982 76.73841
"8244" 1648.6 126.1235 73.88403
"8245" 1648.8 125.5485 73.19244
"8246" 1649 124.1615 71.56662
"8247" 1649.2 123.4643 69.0614
"8248" 1649.4 123.6318 66.06181
"8249" 1649.6 125.1816 62.93458
"8250" 1649.8 126.8237 59.63553
"8251" 1650 125.9879 58.66803
"8252" 1650.2 124.3931 57.01648
"8253" 1650.4 122.8155 54.32418
"8254" 1650.6 121.8466 51.77593
"8255" 1650.8 121.696 48.3022
"8256" 1651 122.0627 44.07424
"8257" 1651.2 121.2434 40.3022
"8258" 1651.4 120.6875 38.33516
"8259" 1651.6 120.6184 38.13553
"8260" 1651.8 120.5149 38.19905
"8261" 1652 119.448 38.59647
"8262" 1652.2 117.5207 37.42108
"8263" 1652.4 115.2881 35.54171
"8264" 1652.6 114.1149 32.49975
"8265" 1652.8 112.6913 29.45177
"8266" 1653 111.3372 26.58452
"8267" 1653.2 110.3266 24.39391
"8268" 1653.4 109.4441 24.22434
"8269" 1653.6 107.5196 22.86951
"8270" 1653.8 105.4747 21.28083
"8271" 1654 104.9905 20.21871
"8272" 1654.2 104.3789 19.46886
"8273" 1654.4 102.7813 19.34066
"8274" 1654.6 100.5089 17.53846
"8275" 1654.8 100.2429 17.96886
"8276" 1655 100.0826 17.69016
"8277" 1655.2 99.89095 17.3979
"8278" 1655.4 99.57426 17.04258
"8279" 1655.6 99.16977 16.17678
"8280" 1655.8 98.94964 15.78022
"8281" 1656 98.17245 16.35775
"8282" 1656.2 96.84005 15.75275
"8283" 1656.4 95.38467 14.9471
"8284" 1656.6 93.27752 13.86339
"8285" 1656.8 91.31111 12.27335
"8286" 1657 90.09978 10.28938
"8287" 1657.2 88.54096 9.868631
"8288" 1657.4 85.8512 9.543286
"8289" 1657.6 83.32372 9.121147
"8290" 1657.8 80.33943 8.380952
"8291" 1658 77.22656 7.145393
"8292" 1658.2 74.34132 5.772179
"8293" 1658.4 70.90486 5.074387
"8294" 1658.6 67.81217 3.802198
"8295" 1658.8 65.19558 3.210482
"8296" 1659 63.1509 1.98489
"8297" 1659.2 62.9442 1.822836
"8298" 1659.4 62.02148 1.564436
"8299" 1659.6 61.31893 0.956044
"8300" 1659.8 61.20904 0.8037677
"8301" 1660 60.64222 1.278746
"8302" 1660.2 59.63799 1.347985
"8303" 1660.4 58.0879 1.558608
"8304" 1660.6 57.30025 1.230082
"8305" 1660.8 57.21655 1.14652
"8306" 1661 57.14342 0.8500149
"8307" 1661.2 57.04651 0.8140321
"8308" 1661.4 56.48645 0.8887363
"8309" 1661.6 56.388 0.7851038
"8310" 1661.8 56.54119 0.7353962
"8311" 1662 55.81129 1.342684
"8312" 1662.2 55.5309 0.7252747
"8313" 1662.4 55.53698 0.8044602
"8314" 1662.6 55.27638 0.6687136
"8315" 1662.8 55.04028 0.8604099
"8316" 1663 54.80796 0.956044
"8317" 1663.2 54.68505 1.091575
"8318" 1663.4 54.76712 0.9378253
"8319" 1663.6 54.78288 0.8641636
"8320" 1663.8 54.99507 0.8681319
"8321" 1664 54.93684 1.122297
"8322" 1664.2 52.9018 4.622036
"8323" 1664.4 51.47731 4.361638
"8324" 1664.6 51.24937 2.992481
"8325" 1664.8 50.87997 2.882873
"8326" 1665 50.46726 3.100275
"8327" 1665.2 50.40167 3.371795
"8328" 1665.4 50.16442 4.246642
"8329" 1665.6 50.08203 4.513736
"8330" 1665.8 49.87396 4.875543
"8331" 1666 49.98893 5.67033
"8332" 1666.2 49.85038 6.342684
"8333" 1666.4 49.77126 7.132404
"8334" 1666.6 49.17402 7.382079
"8335" 1666.8 48.19796 7.951995
"8336" 1667 47.26589 8.745637
"8337" 1667.2 46.50047 9.51801
"8338" 1667.4 45.57769 9.639302
"8339" 1667.6 44.07689 9.685774
"8340" 1667.8 42.67876 9.758242
"8341" 1668 42.26925 9.7298
"8342" 1668.2 41.90669 9.288623
"8343" 1668.4 42.5209 9.753615
"8344" 1668.6 42.7766 10.50092
"8345" 1668.8 42.1965 11.57548
"8346" 1669 40.61504 13.68074
"8347" 1669.2 38.78013 15.38115
"8348" 1669.4 36.49309 16.36264
"8349" 1669.6 34.23675 16.71429
"8350" 1669.8 33.10308 16.79754
"8351" 1670 30.46895 17.50282
"8352" 1670.2 27.9025 17.64835
"8353" 1670.4 26.94956 18.11394
"8354" 1670.6 26.86238 18.61538
"8355" 1670.8 26.66977 19.71566
"8356" 1671 25.34348 21.81319
"8357" 1671.2 23.43838 23.23659
"8358" 1671.4 21.58351 23.90145
"8359" 1671.6 19.32184 24.79475
"8360" 1671.8 17.17588 24.06745
"8361" 1672 16.72503 23.74392
"8362" 1672.2 17.51266 24.44699
"8363" 1672.4 17.98011 25
"8364" 1672.6 17.96146 26.41972
"8365" 1672.8 17.39677 28.61538
"8366" 1673 16.10234 31.24147
"8367" 1673.2 14.01865 33.25126
"8368" 1673.4 12.30074 34.83161
"8369" 1673.6 11.93959 35.04018
"8370" 1673.8 12.18518 35.03297
"8371" 1674 13.15292 34.93273
"8372" 1674.2 13.55781 35.38115
"8373" 1674.4 13.87668 35.25325
"8374" 1674.6 14.62087 35.28821
"8375" 1674.8 15.56109 35.73466
"8376" 1675 16.08561 35.82143
"8377" 1675.2 16.8741 35.60693
"8378" 1675.4 18.58293 35.10397
"8379" 1675.6 20.39054 34.55064
"8380" 1675.8 20.84319 34.27335
"8381" 1676 20.41462 34.00652
"8382" 1676.2 20.24442 33.35127
"8383" 1676.4 20.50611 32.22527
"8384" 1676.6 20.80329 30.07967
"8385" 1676.8 21.38325 27.50042
"8386" 1677 21.6618 25.19963
"8387" 1677.2 22.76355 22.21758
"8388" 1677.4 23.53256 19.21085
"8389" 1677.6 25.10134 16.85714
"8390" 1677.8 27.14686 14.82784
"8391" 1678 29.50067 13.72943
"8392" 1678.2 32.26348 13.21048
"8393" 1678.4 35.24324 12.46673
"8394" 1678.6 38.46739 10.90797
"8395" 1678.8 41.84881 10.16394
"8396" 1679 45.09049 9.130252
"8397" 1679.2 47.26589 7.908533
"8398" 1679.4 50.6695 6.263736
"8399" 1679.6 53.68529 4.791209
"8400" 1679.8 56.71067 2.697661
"8401" 1680 59.54291 1.353793
"8402" 1680.2 59.79135 1.172502
"8403" 1680.4 59.31889 1.160497
"8404" 1680.6 59.22157 1.090659
"8405" 1680.8 59.18091 1.099206
"8406" 1681 58.91339 1.087912
"8407" 1681.2 58.61484 0.8598901
"8408" 1681.4 58.15307 0.9175824
"8409" 1681.6 58.26064 0.8107448
"8410" 1681.8 58.23183 0.6069315
"8411" 1682 58.15233 0.6783704
"8412" 1682.2 58.37835 0.6611722
"8413" 1682.4 58.90351 0.6365173
"8414" 1682.6 59.17647 0.8284642
"8415" 1682.8 59.27936 1.407967
"8416" 1683 59.44678 1.642434
"8417" 1683.2 60.26169 1.604396
"8418" 1683.4 60.81978 1.652296
"8419" 1683.6 61.41268 1.97293
"8420" 1683.8 62.42631 2.208791
"8421" 1684 63.95894 2.451354
"8422" 1684.2 65.26966 2.877289
"8423" 1684.4 66.53128 3.157967
"8424" 1684.6 67.28569 3.921856
"8425" 1684.8 67.59708 4.851877
"8426" 1685 67.94875 5.454296
"8427" 1685.2 68.36493 6.270892
"8428" 1685.4 69.04857 6.357143
"8429" 1685.6 70.05683 6.682123
"8430" 1685.8 71.5963 7.28346
"8431" 1686 73.2544 8.338911
"8432" 1686.2 74.20038 9.093005
"8433" 1686.4 75.45942 9.712142
"8434" 1686.6 77.41449 10.32042
"8435" 1686.8 79.36808 11.2037
"8436" 1687 80.73313 11.76078
"8437" 1687.2 83.22443 12.06623
"8438" 1687.4 85.85911 12.48641
"8439" 1687.6 88.24281 13.47995
"8440" 1687.8 90.52092 14.74966
"8441" 1688 92.47306 16.61078
"8442" 1688.2 94.5908 18.31269
"8443" 1688.4 97.05101 19.75412
"8444" 1688.6 99.54536 20.90797
"8445" 1688.8 102.7149 22.70033
"8446" 1689 105.2068 23.73626
"8447" 1689.2 107.6916 25.11197
"8448" 1689.4 110.5236 25.97476
"8449" 1689.6 112.5688 26.7805
"8450" 1689.8 112.6436 28.05128
"8451" 1690 114.0469 30.59707
"8452" 1690.2 114.3675 33.22997
"8453" 1690.4 114.993 35.47527
"8454" 1690.6 115.2277 38.03297
"8455" 1690.8 115.7692 39.41364
"8456" 1691 116.9892 41.34898
"8457" 1691.2 119.1967 43.1809
"8458" 1691.4 121.0122 44.87912
"8459" 1691.6 122.7033 47.4018
"8460" 1691.8 123.9649 50.18473
"8461" 1692 125.0956 52.81181
"8462" 1692.2 126.4095 55.3609
"8463" 1692.4 127.4661 58.36392
"8464" 1692.6 126.7531 60.75486
"8465" 1692.8 125.8643 62.41234
"8466" 1693 124.8838 64.73751
"8467" 1693.2 124.1066 67.14746
"8468" 1693.4 123.1293 68.22527
"8469" 1693.6 121.513 69.29171
"8470" 1693.8 119.9458 70.33192
"8471" 1694 119.2627 71.46636
"8472" 1694.2 118.4404 72.96886
"8473" 1694.4 117.5527 74.96542
"8474" 1694.6 116.7327 76.4508
"8475" 1694.8 115.5138 76.77593
"8476" 1695 114.3425 76.67807
"8477" 1695.2 113.4367 76.31561
"8478" 1695.4 113.4232 76.10989
"8479" 1695.6 113.2494 76.37255
"8480" 1695.8 113.4232 76.62912
"8481" 1696 113.4933 76.93157
"8482" 1696.2 113.3682 77.13553
"8483" 1696.4 113.2997 77.44125
"8484" 1696.6 113.0331 78.5951
"8485" 1696.8 112.185 79.77289
"8486" 1697 110.8251 81.10134
"8487" 1697.2 109.585 82.25436
"8488" 1697.4 109.039 82.68498
"8489" 1697.6 108.5369 83.6605
"8490" 1697.8 108.3315 84.9226
"8491" 1698 108.1475 86.41008
"8492" 1698.2 108.6721 86.92186
"8493" 1698.4 109.0401 86.79469
"8494" 1698.6 109.831 86.72527
"8495" 1698.8 110.7063 86.74754
"8496" 1699 110.7982 87.42857
"8497" 1699.2 110.8007 88.32883
"8498" 1699.4 110.3093 89.33639
"8499" 1699.6 109.465 90.04258
"8500" 1699.8 108.9014 90.62454
"8501" 1700 108.2708 92.25412
"8502" 1700.2 107.2114 94.24451
"8503" 1700.4 105.6636 96.41209
"8504" 1700.6 104.457 98.21566
"8505" 1700.8 103.412 100.2656
"8506" 1701 101.6342 101.8199
"8507" 1701.2 100.0821 102.7799
"8508" 1701.4 99.05825 104.0249
"8509" 1701.6 97.74245 105.1829
"8510" 1701.8 96.50068 106.5403
"8511" 1702 95.26315 108.4866
"8512" 1702.2 93.49223 110.7711
"8513" 1702.4 92.26455 111.6003
"8514" 1702.6 92.48753 111.9482
"8515" 1702.8 92.18398 112.4701
"8516" 1703 91.86969 112.4849
"8517" 1703.2 91.67809 112.0006
"8518" 1703.4 91.54506 111.2318
"8519" 1703.6 91.43384 110.5732
"8520" 1703.8 91.01576 110.0547
"8521" 1704 91.4652 109.8214
"8522" 1704.2 92.13194 109.4432
"8523" 1704.4 92.89252 107.6188
"8524" 1704.6 94.05374 106.0911
"8525" 1704.8 95.25029 105.2244
"8526" 1705 96.78135 104.5714
"8527" 1705.2 99.18538 103.4072
"8528" 1705.4 102.4146 102.2342
"8529" 1705.6 105.8012 101.967
"8530" 1705.8 109.3433 101.005
"8531" 1706 112.5137 100.0095
"8532" 1706.2 115.7529 98.81136
"8533" 1706.4 118.2893 97.34471
"8534" 1706.6 120.1647 95.05678
"8535" 1706.8 120.6073 93.53215
"8536" 1707 120.7297 92.19536
"8537" 1707.2 121.1663 91.7851
"8538" 1707.4 121.3292 90.88262
"8539" 1707.6 122.1165 89.04151
"8540" 1707.8 122.9384 86.44322
"8541" 1708 124.1483 83.71479
"8542" 1708.2 124.9268 81.78092
"8543" 1708.4 125.3525 79.2381
"8544" 1708.6 124.8838 77.91059
"8545" 1708.8 124.6367 76.64501
"8546" 1709 124.2801 75.26561
"8547" 1709.2 124.3472 73.06044
"8548" 1709.4 124.8381 70.85685
"8549" 1709.6 125.6989 68.8491
"8550" 1709.8 126.7136 66.39194
"8551" 1710 127.1156 64.22862
"8552" 1710.2 126.8099 62.80569
"8553" 1710.4 127.4393 61.12778
"8554" 1710.6 127.0438 59.70879
"8555" 1710.8 127.1078 57.87197
"8556" 1711 126.9955 56.10989
"8557" 1711.2 127.0099 55.59707
"8558" 1711.4 126.6247 54.05861
"8559" 1711.6 125.723 52.30952
"8560" 1711.8 124.2534 49.44905
"8561" 1712 123.7088 47.18681
"8562" 1712.2 123.372 44.85765
"8563" 1712.4 122.6412 42.15385
"8564" 1712.6 121.7056 39.80595
"8565" 1712.8 120.8562 38.16117
"8566" 1713 119.6182 35.931
"8567" 1713.2 118.4357 34.52671
"8568" 1713.4 116.848 33.75529
"8569" 1713.6 115.6316 33.01508
"8570" 1713.8 114.1478 31.6044
"8571" 1714 112.8948 29.80811
"8572" 1714.2 111.2686 28.08663
"8573" 1714.4 110.8441 26.46636
"8574" 1714.6 111.1577 25.67949
"8575" 1714.8 110.9785 25.63652
"8576" 1715 110.2871 25.54776
"8577" 1715.2 109.5801 25.53297
"8578" 1715.4 107.9996 25.16859
"8579" 1715.6 105.4875 24.26374
"8580" 1715.8 104.4953 23.36561
"8581" 1716 104.127 23.8022
"8582" 1716.2 104.4378 24.12912
"8583" 1716.4 104.3992 23.95604
"8584" 1716.6 104.1879 23.85281
"8585" 1716.8 104.1167 23.8022
"8586" 1717 103.9539 23.65667
"8587" 1717.2 103.9851 23.67746
"8588" 1717.4 104.0543 23.74303
"8589" 1717.6 104.0543 23.74303
"8590" 1717.8 103.9851 23.65263
"8591" 1718 104.1037 23.75289
"8592" 1718.2 104.2142 23.8022
"8593" 1718.4 104.2142 23.8022
"8594" 1718.6 104.2142 23.8022
"8595" 1718.8 104.2142 23.8022
"8596" 1719 104.2142 23.8022
"8597" 1719.2 104.3607 23.79258
"8598" 1719.4 104.3814 23.84615
"8599" 1719.6 104.3814 23.84615
"8600" 1719.8 104.3817 23.82482
"8601" 1720 104.2975 23.73983
"8602" 1720.2 104.5682 23.82299
"8603" 1720.4 104.5994 23.88536
"8604" 1720.6 104.5994 23.88536
"8605" 1720.8 104.4536 23.94773
"8606" 1721 103.9625 23.81351
"8607" 1721.2 103.4898 23.63736
"8608" 1721.4 103.3137 23.42857
"8609" 1721.6 102.6582 23.27869
"8610" 1721.8 102.2047 23.08494
"8611" 1722 101.6848 22.7033
"8612" 1722.2 101.4426 22.49451
"8613" 1722.4 101.1922 22.11416
"8614" 1722.6 101.2555 21.63736
"8615" 1722.8 101.02 20.9001
"8616" 1723 100.8703 20.43956
"8617" 1723.2 100.2909 19.98563
"8618" 1723.4 99.55499 18.78083
"8619" 1723.6 98.76426 17.28398
"8620" 1723.8 97.63355 15.86599
"8621" 1724 96.14901 14.42133
"8622" 1724.2 94.6081 13.67087
"8623" 1724.4 93.10477 13.50201
"8624" 1724.6 91.7896 13.22527
"8625" 1724.8 91.28359 13.59341
"8626" 1725 90.1169 13.8022
"8627" 1725.2 89.34644 13.60989
"8628" 1725.4 88.39899 13.1785
"8629" 1725.6 87.36824 12.37808
"8630" 1725.8 86.55353 11.47314
"8631" 1726 85.35587 10.82389
"8632" 1726.2 83.0445 9.965906
"8633" 1726.4 81.30733 8.690862
"8634" 1726.6 79.27272 6.657967
"8635" 1726.8 77.60167 5.687751
"8636" 1727 76.27555 5.465883
"8637" 1727.2 75.77005 5.655345
"8638" 1727.4 75.49797 6.10989
"8639" 1727.6 74.74831 6.241469
"8640" 1727.8 73.20635 5.952099
"8641" 1728 72.08212 5.543088
"8642" 1728.2 70.48125 4.67033
"8643" 1728.4 68.44779 3.927198
"8644" 1728.6 66.35488 3.361297
"8645" 1728.8 63.85395 2.369505
"8646" 1729 63.5049 1.827146
"8647" 1729.2 63.34846 1.711468
"8648" 1729.4 62.55166 2.10348
"8649" 1729.6 61.59023 2.766695
"8650" 1729.8 58.94549 3.545788
"8651" 1730 55.8612 3.318963
"8652" 1730.2 53.85956 2.208791
"8653" 1730.4 53.49267 1.824176
"8654" 1730.6 53.42807 2.071429
"8655" 1730.8 53.3626 2.062687
"8656" 1731 53.30923 1.631868
"8657" 1731.2 53.5014 1.98231
"8658" 1731.4 52.93397 1.979455
"8659" 1731.6 52.99668 1.780502
"8660" 1731.8 52.95716 1.455058
"8661" 1732 52.61766 1.549451
"8662" 1732.2 51.88532 1.522648
"8663" 1732.4 51.34365 1.542582
"8664" 1732.6 49.22341 4.512257
"8665" 1732.8 49.89188 4.33887
"8666" 1733 49.93329 4.135531
"8667" 1733.2 50.061 3.864992
"8668" 1733.4 50.02906 3.601877
"8669" 1733.6 50.23093 2.855452
"8670" 1733.8 50.24105 2.62959
"8671" 1734 50.44906 2.317155
"8672" 1734.2 50.74869 2.317155
"8673" 1734.4 50.90688 2.190971
"8674" 1734.6 51.32867 1.776557
"8675" 1734.8 51.82698 2.031178
"8676" 1735 52.29284 2.111679
"8677" 1735.2 53.26337 1.990232
"8678" 1735.4 54.19893 1.705128
"8679" 1735.6 54.59027 1.844933
"8680" 1735.8 54.78094 2.062687
"8681" 1736 54.56113 2.370119
"8682" 1736.2 54.37439 2.874104
"8683" 1736.4 54.32415 3.032967
"8684" 1736.6 54.11638 3.783883
"8685" 1736.8 53.98247 4.581044
"8686" 1737 53.90542 4.956044
"8687" 1737.2 53.78377 4.895315
"8688" 1737.4 53.24197 5.148352
"8689" 1737.6 52.68726 5.371844
"8690" 1737.8 51.95109 5.856607
"8691" 1738 51.45576 6.06058
"8692" 1738.2 50.80433 6.013736
"8693" 1738.4 50.3674 6.120012
"8694" 1738.6 49.58728 6.378226
"8695" 1738.8 48.75436 6.604396
"8696" 1739 47.43983 6.692011
"8697" 1739.2 45.81562 6.765999
"8698" 1739.4 44.03524 6.795961
"8699" 1739.6 42.26954 6.376162
"8700" 1739.8 42.34857 6.686813
"8701" 1740 42.36939 6.868726
"8702" 1740.2 42.21028 7.63849
"8703" 1740.4 41.05459 8.634545
"8704" 1740.6 39.42478 9.926458
"8705" 1740.8 37.66945 10.47199
"8706" 1741 35.91525 10.89835
"8707" 1741.2 34.04588 11.61596
"8708" 1741.4 32.17853 12.65797
"8709" 1741.6 29.96199 13.37813
"8710" 1741.8 28.73378 13.286
"8711" 1742 29.16825 13.95788
"8712" 1742.2 29.41589 14.80952
"8713" 1742.4 29.00315 16.34799
"8714" 1742.6 28.14862 18.1398
"8715" 1742.8 26.82089 19.72922
"8716" 1743 25.01328 20.93681
"8717" 1743.2 23.54333 21.7273
"8718" 1743.4 21.77283 21.61894
"8719" 1743.6 19.82832 21.28661
"8720" 1743.8 19.96129 21.64835
"8721" 1744 19.79406 22.28855
"8722" 1744.2 20.25846 22.74725
"8723" 1744.4 20.27016 23.68201
"8724" 1744.6 19.73339 25.48772
"8725" 1744.8 18.23721 27.26374
"8726" 1745 16.76939 28.91758
"8727" 1745.2 14.97594 30.73596
"8728" 1745.4 12.52546 32.50946
"8729" 1745.6 10.86032 33.86909
"8730" 1745.8 9.712008 34.66374
"8731" 1746 10.25203 35.53297
"8732" 1746.2 9.978043 37.8746
"8733" 1746.4 9.384014 40.31868
"8734" 1746.6 7.832094 42.04396
"8735" 1746.8 6.438048 43.38152
"8736" 1747 5.635124 44.75791
"8737" 1747.2 5.724343 45.5467
"8738" 1747.4 5.918792 45.98169
"8739" 1747.6 6.312192 46.66933
"8740" 1747.8 6.368225 47.78938
"8741" 1748 6.329702 49.03297
"8742" 1748.2 6.295712 50.5669
"8743" 1748.4 6.125758 51.74337
"8744" 1748.6 5.436673 52.39194
"8745" 1748.8 5.43797 52.83354
"8746" 1749 5.641794 53.25275
"8747" 1749.2 6.137088 53.8022
"8748" 1749.4 6.178363 54.06319
"8749" 1749.6 6.123804 54.34596
"8750" 1749.8 5.71458 54.73272
"8751" 1750 4.708015 55.73768
"8752" 1750.2 4.100881 56.37088
"8753" 1750.4 4.11796 56.58734
"8754" 1750.6 4.622742 56.52103
"8755" 1750.8 4.981403 56.79227
"8756" 1751 5.727783 56.81902
"8757" 1751.2 6.012455 57.56917
"8758" 1751.4 5.713337 58.26374
"8759" 1751.6 5.210132 59.64354
"8760" 1751.8 4.007001 61.0307
"8761" 1752 2.893713 61.49451
"8762" 1752.2 3.286397 61.32784
"8763" 1752.4 3.455305 61.39096
"8764" 1752.6 3.35794 61.4533
"8765" 1752.8 3.452916 61.1347
"8766" 1753 3.426731 61.08242
"8767" 1753.2 4.005491 61.03297
"8768" 1753.4 4.442083 61.3663
"8769" 1753.6 4.68916 61.90565
"8770" 1753.8 4.609458 63.59
"8771" 1754 4.245967 64.46653
"8772" 1754.2 4.062781 65.35545
"8773" 1754.4 3.42374 66.59484
"8774" 1754.6 2.731668 67.24835
"8775" 1754.8 2.498819 67.34921
"8776" 1755 2.589776 67.84066
"8777" 1755.2 3.137809 68.82967
"8778" 1755.4 3.851399 69.7381
"8779" 1755.6 4.369569 70.60084
"8780" 1755.8 4.630165 72.15061
"8781" 1756 4.534041 73.095
"8782" 1756.2 4.596174 73.40627
"8783" 1756.4 4.491112 73.6973
"8784" 1756.6 4.348527 73.47253
"8785" 1756.8 4.210946 73.41758
"8786" 1757 4.380446 73.46374
"8787" 1757.2 5.289586 73.76923
"8788" 1757.4 6.055987 74.88519
"8789" 1757.6 6.961049 76.75092
"8790" 1757.8 7.389081 79.25893
"8791" 1758 7.199385 82.07726
"8792" 1758.2 6.397684 82.94247
"8793" 1758.4 6.304021 82.96886
"8794" 1758.6 6.286209 83.02056
"8795" 1758.8 6.381066 82.7381
"8796" 1759 6.591107 82.68956
"8797" 1759.2 7.11767 82.41525
"8798" 1759.4 7.733035 82.59341
"8799" 1759.6 8.384254 83.96245
"8800" 1759.8 8.634431 85.964
"8801" 1760 8.355473 87.23721
"8802" 1760.2 8.348585 88.90191
"8803" 1760.4 8.371413 89.63297
"8804" 1760.6 9.637164 90.86813
"8805" 1760.8 11.12366 92.95818
"8806" 1761 11.94853 95.01099
"8807" 1761.2 12.43985 97.17827
"8808" 1761.4 12.89723 98.08259
"8809" 1761.6 12.92391 98.13478
"8810" 1761.8 12.72725 97.97802
"8811" 1762 12.5861 97.81929
"8812" 1762.2 13.17455 96.65398
"8813" 1762.4 13.85154 95.91265
"8814" 1762.6 14.60316 95.11705
"8815" 1762.8 14.89399 94.33691
"8816" 1763 15.6027 93.83883
"8817" 1763.2 15.96041 93.99451
"8818" 1763.4 16.12093 94.09066
"8819" 1763.6 16.27797 94.33234
"8820" 1763.8 16.63196 94.61301
"8821" 1764 17.17664 94.65934
"8822" 1764.2 17.8915 95.00535
"8823" 1764.4 17.98286 95.61844
"8824" 1764.6 18.62057 96.02673
"8825" 1764.8 19.5472 96.28661
"8826" 1765 20.02559 96.85888
"8827" 1765.2 20.53363 97.63736
"8828" 1765.4 20.42356 97.69231
"8829" 1765.6 20.26889 97.05119
"8830" 1765.8 20.34999 96.27183
"8831" 1766 20.33417 95.58456
"8832" 1766.2 19.99364 95.2008
"8833" 1766.4 19.25687 95.30769
"8834" 1766.6 18.30285 94.39773
"8835" 1766.8 16.48322 92.60714
"8836" 1767 14.64939 91.20915
"8837" 1767.2 11.67475 89.12672
"8838" 1767.4 9.194839 87.33585
"8839" 1767.6 7.537919 85.98169
"8840" 1767.8 6.097237 83.92156
"8841" 1768 4.848054 81.81995
"8842" 1768.2 4.061135 80.38339
"8843" 1768.4 3.889922 78.60989
"8844" 1768.6 3.420214 76.27183
"8845" 1768.8 3.70145 74.14959
"8846" 1769 3.754379 71.33781
"8847" 1769.2 3.60347 67.92942
"8848" 1769.4 3.155134 64.15832
"8849" 1769.6 3.70145 60.92379
"8850" 1769.8 5.163316 58.05433
"8851" 1770 6.720137 55.79804
"8852" 1770.2 8.371413 54.27335
"8853" 1770.4 9.344115 53.63874
"8854" 1770.6 9.683166 53.67399
"8855" 1770.8 9.574512 53.9304
"8856" 1771 9.95974 54.29529
"8857" 1771.2 10.53433 54.7309
"8858" 1771.4 10.9396 55.45177
"8859" 1771.6 11.30479 55.53766
"8860" 1771.8 11.1258 55.8022
"8861" 1772 11.62659 56.43332
"8862" 1772.2 11.80686 57.14539
"8863" 1772.4 12.62671 57.2736
"8864" 1772.6 12.83804 57.00058
"8865" 1772.8 13.04079 56.75766
"8866" 1773 13.1601 56.37616
"8867" 1773.2 13.84166 56.49451
"8868" 1773.4 15.23811 56.95604
"8869" 1773.6 17.13444 57.42857
"8870" 1773.8 18.98446 57.57143
"8871" 1774 20.23081 58.07049
"8872" 1774.2 20.7041 58.90059
"8873" 1774.4 20.7165 59.39391
"8874" 1774.6 20.77577 60.26789
"8875" 1774.8 21.61537 61.89884
"8876" 1775 23.12472 62.91102
"8877" 1775.2 25.3358 63.94531
"8878" 1775.4 25.93783 64.58104
"8879" 1775.6 25.87264 64.59115
"8880" 1775.8 25.95166 64.38405
"8881" 1776 25.89525 64.01475
"8882" 1776.2 25.87264 63.52606
"8883" 1776.4 25.90227 63.1809
"8884" 1776.6 25.84301 62.82587
"8885" 1776.8 25.67223 62.27386
"8886" 1777 25.44132 61.86844
"8887" 1777.2 25.62154 60.97831
"8888" 1777.4 25.94425 60.1163
"8889" 1777.6 25.80514 59.87057
"8890" 1777.8 25.76108 59.41306
"8891" 1778 25.68101 58.12271
"8892" 1778.2 25.27424 57.28855
"8893" 1778.4 24.91698 55.80941
"8894" 1778.6 24.87203 54.39194
"8895" 1778.8 25.22454 53.25629
"8896" 1779 26.05223 51.02831
"8897" 1779.2 26.96209 48.97188
"8898" 1779.4 28.18072 47.02869
"8899" 1779.6 29.86919 45.33054
"8900" 1779.8 31.17694 44.07369
"8901" 1780 32.07581 42.84066
"8902" 1780.2 33.50859 40.98843
"8903" 1780.4 35.67803 39.07548
"8904" 1780.6 37.08031 37.88744
"8905" 1780.8 38.45463 36.18266
"8906" 1781 39.5936 33.73227
"8907" 1781.2 40.46912 31.50616
"8908" 1781.4 41.31751 28.38365
"8909" 1781.6 42.98306 25.03523
"8910" 1781.8 44.35175 22.19963
"8911" 1782 46.76388 19.41364
"8912" 1782.2 49.56913 17.84559
"8913" 1782.4 52.40983 16.55107
"8914" 1782.6 55.60251 14.78972
"8915" 1782.8 59.09119 13.56551
"8916" 1783 62.6336 12.15385
"8917" 1783.2 65.93874 11.27183
"8918" 1783.4 69.58422 10.14835
"8919" 1783.6 73.79901 9.255847
"8920" 1783.8 77.89096 9.247542
"8921" 1784 81.71704 8.942911
"8922" 1784.2 85.20982 9.397436
"8923" 1784.4 88.5182 10.36951
"8924" 1784.6 91.80357 11.7232
"8925" 1784.8 95.66769 13.81968
"8926" 1785 99.62837 15.95421
"8927" 1785.2 103.008 18.38944
"8928" 1785.4 105.62 21.49451
"8929" 1785.6 107.1481 24.06536
"8930" 1785.8 108.7903 27.03094
"8931" 1786 109.4475 28.97971
"8932" 1786.2 110.7221 30.79683
"8933" 1786.4 111.8774 31.66216
"8934" 1786.6 113.0427 31.61646
"8935" 1786.8 114.8449 31.95238
"8936" 1787 116.9267 34.09326
"8937" 1787.2 118.1372 36.0694
"8938" 1787.4 119.0288 38.27952
"8939" 1787.6 120.2869 41.47574
"8940" 1787.8 121.4841 44.65797
"8941" 1788 122.3539 48.50201
"8942" 1788.2 123.124 52.20255
"8943" 1788.4 123.6221 56.26374
"8944" 1788.6 123.9496 60.11951
"8945" 1788.8 124.175 63.50634
"8946" 1789 125.3846 67.25412
"8947" 1789.2 125.9431 71.33883
"8948" 1789.4 125.4022 74.93149
"8949" 1789.6 124.2431 77.74032
"8950" 1789.8 124.0996 80.34982
"8951" 1790 124.5998 82.50042
"8952" 1790.2 124.7783 85.80769
"8953" 1790.4 123.6746 88.52869
"8954" 1790.6 122.494 90.41222
"8955" 1790.8 121.5687 91.81074
"8956" 1791 120.9435 93.66006
"8957" 1791.2 118.4128 96.58608
"8958" 1791.4 116.9326 97.48888
"8959" 1791.6 115.7896 98.44506
"8960" 1791.8 114.3189 100.1868
"8961" 1792 114.4633 101.3791
"8962" 1792.2 114.9987 102.5201
"8963" 1792.4 114.449 104.0169
"8964" 1792.6 113.2212 105.6784
"8965" 1792.8 111.4724 107.5201
"8966" 1793 109.3289 108.9205
"8967" 1793.2 107.7915 109.6996
"8968" 1793.4 107.2103 110.126
"8969" 1793.6 106.8845 110.5735
"8970" 1793.8 106.8101 111.958
"8971" 1794 105.9529 114.0309
"8972" 1794.2 105.1408 115.6069
"8973" 1794.4 104.5959 116.6727
"8974" 1794.6 104.1869 116.5861
"8975" 1794.8 103.6202 116.6767
"8976" 1795 102.9578 116.8298
"8977" 1795.2 101.9576 117.537
"8978" 1795.4 100.1835 118.539
"8979" 1795.6 98.92509 118.8022
"8980" 1795.8 97.47476 119.206
"8981" 1796 96.11545 120.0934
"8982" 1796.2 95.46845 120.7669
"8983" 1796.4 95.03116 121.1619
"8984" 1796.6 94.68895 121.5147
"8985" 1796.8 93.59496 121.4176
"8986" 1797 92.64558 121.4057
"8987" 1797.2 92.34925 121.3762
"8988" 1797.4 92.25593 121.535
"8989" 1797.6 91.88895 121.9341
"8990" 1797.8 90.81031 122.1978
"8991" 1798 89.52892 122.2131
"8992" 1798.2 88.32558 121.9272
"8993" 1798.4 87.9075 121.8452
"8994" 1798.6 87.94149 121.9696
"8995" 1798.8 87.87351 122.309
"8996" 1799 88.00364 122.8022
"8997" 1799.2 88.09445 123.4296
"8998" 1799.4 88.40364 123.9641
"8999" 1799.6 88.30528 124.4051
"9000" 1799.8 88.25874 124.5827
"9001" 1800 88.64602 124.3966
