# Supplementary material for: Adaptive switch to sexually dimorphic movements by partner-seeking termites
Source: Sci Adv. 2019 Jun 19;5(6):eaau6108. doi: 10.1126/sciadv.aau6108 (PMC6584256; doi:10.1126/sciadv.aau6108)
Supplement: Data file S1 [file aau6108_Data_file_S1.zip › Dataset/RsExperiments/170607_168_F_1_before-position_set1_5FPS.txt]

"time" "x" "y"
"1" 0 49.6262563766667 17.5327797378125
"2" 0.2 47.6997650378261 12.2676598886232
"3" 0.4 47.5797300766667 8.69463870333333
"4" 0.6 48.96013213 4.51340326791667
"5" 0.8 51.9238474643396 2.48031842619497
"6" 1 56.7841225588 0.868997669866666
"7" 1.2 60.50217005 0.590595302724358
"8" 1.4 60.4780538644681 1.38421861964539
"9" 1.6 61.3719579014286 1.46805575523809
"10" 1.8 64.51002789 1.51515151666667
"11" 2 68.51047749 1.98717948916667
"12" 2.2 71.813606797234 2.41531518368794
"13" 2.4 75.0772792537209 2.59744132096899
"14" 2.6 79.4476165091304 3.2960879732971
"15" 2.8 82.9360546134042 4.8212071664539
"16" 3 86.770307442 6.58352759011111
"17" 3.2 89.466906802 7.51515152266667
"18" 3.4 89.6665966671428 7.63760050238095
"19" 3.6 90.7413710233333 9.23149767822917
"20" 3.8 92.4113923143478 11.5067903226449
"21" 4 94.2716075461702 13.806477224539
"22" 4.2 95.36640581 16.6525141691667
"23" 4.4 94.9488755630435 19.2241816347101
"24" 4.6 93.4876170769767 21.6493196942248
"25" 4.8 91.4738532246342 22.8566149526423
"26" 5 89.563661862093 23.2414484972481
"27" 5.2 87.2881261895349 23.1788366903876
"28" 5.4 84.3802159595652 22.5184960192754
"29" 5.6 84.0993899806667 21.9254079473333
"30" 5.8 84.0703582691304 21.7325428412319
"31" 6 83.2435013985714 21.5386994173809
"32" 6.2 80.0942082955814 21.2199815900388
"33" 6.4 76.0951982295556 20.104895125
"34" 6.6 72.17014805 17.7564102741667
"35" 6.8 69.8336535734782 13.9231782849275
"36" 7 69.14335285 11.25874127
"37" 7.2 69.1408513663636 10.2214452316667
"38" 7.4 69.0754792606667 10.1903652005556
"39" 7.6 69.0748820072093 10.3076381086434
"40" 7.8 69.0748820072093 10.3076381086434
"41" 8 69.1823876295349 10.3076381086434
"42" 8.2 69.9486638153333 10.181818192
"43" 8.4 70.9743346433333 9.63213870427083
"44" 8.6 73.5447133081818 7.96620047416667
"45" 8.8 76.5756865180851 6.85885037634752
"46" 9 80.45256037 6.70745921416667
"47" 9.2 84.11223093 7.79137529916666
"48" 9.4 87.33851945 10.0007284482292
"49" 9.6 90.7358022442857 12.4570667552381
"50" 9.8 94.2736148157143 15.0865801016667
"51" 10 97.7140748142553 18.5527947415603
"52" 10.2 99.6972353056522 22.6689976916667
"53" 10.4 101.220655758444 27.643356671
"54" 10.6 101.677710036341 31.5245324097154
"55" 10.8 101.120905775217 35.8462552299275
"56" 11 100.07513607 40.0007284782292
"57" 11.2 98.2304449044681 44.3138422304965
"58" 11.4 96.3641715004348 47.3679943718841
"59" 11.6 96.3690736656097 49.451361695935
"60" 11.8 97.2714718797872 51.8015672789007
"61" 12 97.3936546881395 55.2360818029457
"62" 12.2 97.4197347557778 58.4638695223333
"63" 12.4 97.5585393033333 62.6689977316667
"64" 12.6 97.5501478014893 67.2925656577305
"65" 12.8 97.1662232863636 70.8508159216667
"66" 13 96.2870560166667 75.537587488125
"67" 13.2 94.1978403904255 80.2631057689007
"68" 13.4 92.5744165406667 84.9852370702222
"69" 13.6 90.1772305358537 89.2074592966667
"70" 13.8 86.5786327836585 92.6783786247154
"71" 14 83.0416541076744 96.3630943664341
"72" 14.2 78.8364799173171 98.9541760043496
"73" 14.4 74.597087474 100.370920846292
"74" 14.6 70.1247682633333 101.6983018
"75" 14.8 65.4103054366666 103.511488615
"76" 15 61.2000951718605 104.994579169341
"77" 15.2 56.6292201594737 105.351184009167
"78" 15.4 52.5369337727907 104.520518345969
"79" 15.6 49.0799287914634 104.498266066179
"80" 15.8 44.8238647966667 104.897794618077
"81" 16 40.38879845 104.732787642398
"82" 16.2 36.2640349690244 104.33879139435
"83" 16.4 33.2966433566667 103.428366608718
"84" 16.6 30.3333473566667 103.014165424872
"85" 16.8 26.5518079116216 102.398727501126
"86" 17 23.1323135845454 102.555361407917
"87" 17.2 20.0523182267442 102.01604607155
"88" 17.4 18.0914071433333 100.70929081
"89" 17.6 15.9634783966667 100.498668099167
"90" 17.8 14.62664385 100.188228538417
"91" 18 14.5968345033333 100.370462970833
"92" 18.2 14.0619339190909 99.5833334329167
"93" 18.4 13.23019061 98.2459208441667
"94" 18.6 12.4780778633333 96.2037963
"95" 18.8 12.623455754 93.7939977627917
"96" 19 13.836925466 91.6209208375417
"97" 19.2 15.834670116087 89.2492653167753
"98" 19.4 18.0805673809091 86.4364802729167
"99" 19.6 20.4017114993023 84.3595165368992
"100" 19.8 21.2169624686047 83.1877812942248
"101" 20 21.1452920537209 83.4024503463178
"102" 20.2 21.714847882 83.7843823681667
"103" 20.4 23.400222482 84.8420746769167
"104" 20.6 24.8900712313953 86.9355451620155
"105" 20.8 26.4969877528571 90.2671139288095
"106" 21 26.6081250972727 93.0099068529167
"107" 21.2 25.0224624144445 95.6946387903333
"108" 21.4 22.3618566245454 98.4557110541667
"109" 21.6 19.4455232812195 99.4326000198374
"110" 21.8 17.7542762958537 98.5132754410569
"111" 22 15.9133517672093 96.8192661021318
"112" 22.2 15.6903997663636 96.4452215416667
"113" 22.4 15.232482825814 94.5473519674806
"114" 22.6 14.38587605 91.91808201
"115" 22.8 12.3387898248837 88.6439530349225
"116" 23 10.8837989590909 85.4399767754167
"117" 23.2 9.2098806219149 83.1272628912411
"118" 23.4 7.36187676466666 81.1903652715555
"119" 23.6 7.6529382828889 79.0023310813333
"120" 23.8 8.59869365727273 77.5378788654167
"121" 24 9.53293678365855 75.3706862997154
"122" 24.2 11.2621755491304 72.8613054341667
"123" 24.4 12.0158834447826 71.2308706499275
"124" 24.6 12.26711941 68.3805361989167
"125" 24.8 11.6843378633333 65.1443429017949
"126" 25 9.82136650209303 62.7137204508527
"127" 25.2 7.86106867 59.6882284979167
"128" 25.4 6.49832292200001 56.3516900330417
"129" 25.6 6.47855461842105 52.5576616891667
"130" 25.8 7.58166603697674 49.0554020114341
"131" 26 9.59739645558139 45.6117526341085
"132" 26.2 12.4334680718182 42.0745921166667
"133" 26.4 15.6641341881818 38.8141026029167
"134" 26.6 18.0980777663636 35.1427739279167
"135" 26.8 20.9263856778261 31.4315395064493
"136" 27 24.69073789 27.9093823122917
"137" 27.2 27.1901369566667 24.940059965
"138" 27.4 28.61181349 21.9913420133333
"139" 27.6 30.2826981129787 18.8964935962411
"140" 27.8 31.3096635918182 15.9207459366667
"141" 28 33.0275846691304 13.9566231010145
"142" 28.2 33.7087726797872 13.3482120849645
"143" 28.4 33.28614835 12.3084207582292
"144" 28.6 33.8901614830435 9.91816155851449
"145" 28.8 34.0660266586956 9.55026858155797
"146" 29 34.61037125 9.25655905304964
"147" 29.2 36.34389941 8.14175408739583
"148" 29.4 39.6655123242857 8.43037915309523
"149" 29.6 43.4885438937209 8.25933756992248
"150" 29.8 46.860636914 7.20745921466667
"151" 30 49.9047615410638 5.48405495762411
"152" 30.2 54.3109557172 4.04592074996667
"153" 30.4 58.5733337445454 3.32459207791667
"154" 30.6 61.4061476146512 4.16273649248062
"155" 30.8 64.6991744431915 5.34493875453901
"156" 31 68.3223426509302 5.92481162841085
"157" 31.2 71.1568296569565 5.55361305916667
"158" 31.4 74.21667435 6.4510489575
"159" 31.6 78.2214454233333 7.941433574375
"160" 31.8 81.8259836465217 10.1522752711232
"161" 32 84.8867860653191 12.9717800060284
"162" 32.2 86.80883029 16.665653204058
"163" 32.4 87.7898190937209 20.719087135155
"164" 32.6 87.3078762754545 24.3560606304167
"165" 32.8 85.6028976569565 27.3763555559058
"166" 33 83.6365916842857 31.2247276845238
"167" 33.2 81.2667932936364 34.6095571441667
"168" 33.4 77.6874759468889 37.5236985612222
"169" 33.6 73.7023067772727 39.0501165891667
"170" 33.8 69.7974908209091 40.5361305766667
"171" 34 65.3858464855556 41.7544677962222
"172" 34.2 61.4240652183721 42.5884968171318
"173" 34.4 57.8999452256522 44.2743488838406
"174" 34.6 54.7008739352174 44.8094659412319
"175" 34.8 51.6505842270213 45.8441204644326
"176" 35 48.6241272891111 46.5749806215556
"177" 35.2 44.9327434754546 47.0920746391667
"178" 35.4 40.802919066 46.6786131002917
"179" 35.6 36.3351442172727 47.0396270866667
"180" 35.8 32.9502199433333 46.368631415
"181" 36 29.1275845113953 45.5223071957364
"182" 36.2 24.8787660766667 44.3265068708333
"183" 36.4 20.588054578 43.4040404474444
"184" 36.6 16.7015272464444 40.8057498465556
"185" 36.8 14.7833990559574 39.3874919800709
"186" 37 13.7242880082609 37.3763555659058
"187" 37.2 12.9091668766667 34.4730270075
"188" 37.4 13.3707469472973 32.4818875143694
"189" 37.6 14.54885733 30.6275775812821
"190" 37.8 15.387470098 27.3516900040417
"191" 38 17.101736834 24.2459207701667
"192" 38.2 19.855224585814 22.4811622710853
"193" 38.4 22.76459549 20.7634032841667
"194" 38.6 23.7829920568085 19.2483757569858
"195" 38.8 23.3445783682222 17.7715617893333
"196" 39 23.2326928872093 18.0536130716667
"197" 39.2 22.6951647755814 20.0661354350388
"198" 39.4 20.8845130169565 21.055285315471
"199" 39.6 19.2191496537209 22.6600531478295
"200" 39.8 16.4783671118182 25.0466200716667
"201" 40 14.9010071569767 26.9623787335271
"202" 40.2 12.3047026763415 29.704644978252
"203" 40.4 12.0103004233333 31.9293527305128
"204" 40.6 10.5133160668421 35.0475402141667
"205" 40.8 8.25432274333333 38.1177156558333
"206" 41 6.46729062777778 42.2630148052778
"207" 41.2 4.97741125000001 45.9727452494872
"208" 41.4 4.14521895666665 49.0258353248611
"209" 41.6 3.87140459588235 52.4993144635784
"210" 41.8 3.33195883222222 56.3869464433333
"211" 42 2.67805373216217 59.9662950262613
"212" 42.2 2.77175795702703 62.7833428461261
"213" 42.4 2.52310491588235 65.3613054266667
"214" 42.6 2.922577138 68.4492175176667
"215" 42.8 3.48617611588235 71.6622104103431
"216" 43 4.43100837780489 74.4232191317886
"217" 43.2 5.85306521800001 78.1209208240417
"218" 43.4 6.57759109 81.1305362116667
"219" 43.6 7.62762858565217 83.0619743406884
"220" 43.8 8.77493949347825 84.8763556134058
"221" 44 11.2179865282979 86.7279175593262
"222" 44.2 13.1883179491304 89.3830445811232
"223" 44.4 16.0081159824444 91.6262627178889
"224" 44.6 17.920347354 94.8324593022917
"225" 44.8 18.5247332558537 98.081755740813
"226" 45 19.53142789 101.982184584167
"227" 45.2 19.97168901 105.32467543
"228" 45.4 20.8613833566667 105.745920851667
"229" 45.6 23.0200187213043 106.958295434819
"230" 45.8 25.264393343913 108.538562994928
"231" 46 27.8817137993333 109.455322564778
"232" 46.2 30.4984759526087 110.963312161232
"233" 46.4 32.1556595402325 112.427495098062
"234" 46.6 34.4428806065217 113.906455976884
"235" 46.8 37.3945225372727 115.920746036667
"236" 47 39.7498829221951 118.522656324106
"237" 47.2 41.4986233566667 121.075591196667
"238" 47.4 43.7332820718182 122.537878910417
"239" 47.6 45.92645785 122.460664458125
"240" 47.8 47.6902219662791 122.105491529922
"241" 48 49.3366054172727 122.310606182917
"242" 48.2 50.7985280428889 122.951049074
"243" 48.4 53.178383986 123.634809758444
"244" 48.6 56.476274756087 123.530201805906
"245" 48.8 59.6239568718182 123.980186604167
"246" 49 62.23675653 124.839327464167
"247" 49.2 64.0161452233333 125.810023435833
"248" 49.4 65.5626421647826 125.754282075688
"249" 49.6 68.12524901 126.070707196778
"250" 49.8 71.6265478615556 126.489510616
"251" 50 74.69820995 126.947843949792
"252" 50.2 77.7392119456522 127.334549635797
"253" 50.4 80.7589921154545 126.628788005417
"254" 50.6 83.0058189002325 125.379194574341
"255" 50.8 85.3292027190909 123.875291499167
"256" 51 88.5056700233333 122.778887901667
"257" 51.2 92.09196373 122.13786226
"258" 51.4 94.1057744053488 122.033935179225
"259" 51.6 95.7829028354545 121.226690097917
"260" 51.8 97.5139017175556 119.677544797222
"261" 52 99.8978434172727 117.800116667917
"262" 52.2 102.270500646364 115.509906875417
"263" 52.4 105.10718309 114.3631369775
"264" 52.6 106.159514547561 113.897890841057
"265" 52.8 105.73670280122 113.700892717033
"266" 53 105.962202399268 113.71965444313
"267" 53.2 106.099146426 113.717074705792
"268" 53.4 106.099146426 113.717074705792
"269" 53.6 106.099146426 113.717074705792
"270" 53.8 106.242045368919 113.739683853423
"271" 54 106.330283514 113.736305475042
"272" 54.2 106.128038562 113.784382398167
"273" 54.4 106.252990876667 113.842567802564
"274" 54.6 106.131079839474 113.964544341667
"275" 54.8 105.993208594 114.034382398417
"276" 55 105.825582147297 114.020349134369
"277" 55.2 105.857884743333 114.128563858077
"278" 55.4 105.746098617805 114.10426982813
"279" 55.6 105.717911168049 114.123031554228
"280" 55.8 105.554881053243 114.113904228018
"281" 56 105.563374711053 114.207459321667
"282" 56.2 105.324491463333 114.158149656923
"283" 56.4 105.328689466 114.178613167792
"284" 56.6 105.290166618 114.159382398542
"285" 56.8 104.981983834 114.120920860042
"286" 57 104.72195461 114.572843937417
"287" 57.2 104.803055342632 114.652803451667
"288" 57.4 104.186393064634 114.751549378496
"289" 57.6 103.575024362727 114.801864916667
"290" 57.8 103.315033204783 115.536890761123
"291" 58 102.777894606279 116.318371667248
"292" 58.2 102.419755836667 116.799034415833
"293" 58.4 101.59197321 116.688228554917
"294" 58.6 100.312102273158 116.737823696667
"295" 58.8 98.5491268233333 117.119547236667
"296" 59 97.6594324766667 117.870462988333
"297" 59.2 96.8200728617073 118.400705104472
"298" 59.4 94.9248939481818 119.539627159167
"299" 59.6 92.6606343433333 120.562770683333
"300" 59.8 90.2496210318182 122.441725064167
"301" 60 87.8000889397561 123.944795166301
"302" 60.2 84.9527294318182 125.780885906667
"303" 60.4 82.1732475806667 127.592074719667
"304" 60.6 78.93916277 128.273393401667
"305" 60.8 75.0850435486667 128.027972156
"306" 61 71.2877060667442 127.284382411667
"307" 61.2 67.7776037963415 125.971061584837
"308" 61.4 65.9606318366666 125.498668124167
"309" 61.6 65.3301028295349 125.79958813469
"310" 61.8 64.8420517372727 126.025641151667
"311" 62 64.17665709 125.793997794792
"312" 62.2 62.5937631433333 125.41061515141
"313" 62.4 60.0802449393023 125.343416398992
"314" 62.6 57.6113302509756 125.980442447886
"315" 62.8 54.960065706 126.101690102792
"316" 63 51.8516946841463 125.530161021545
"317" 63.2 48.5642028588889 124.694638819333
"318" 63.4 46.0621633372727 123.412004785417
"319" 63.6 43.3568087845454 121.349067720417
"320" 63.8 40.2666528343902 119.160555011423
"321" 64 37.80226437 118.062770680833
"322" 64.2 35.1698697566666 116.2862139025
"323" 64.4 32.2320041126087 114.023512833188
"324" 64.6 29.7308105033333 112.870462983333
"325" 64.8 28.0346106844186 111.881877923992
"326" 65 27.4601548285366 111.730911476789
"327" 65.2 26.24540997 111.359473970833
"328" 65.4 23.77582025 110.486305471792
"329" 65.6 23.43874533 110.534382394917
"330" 65.8 24.1787895152631 110.826892516667
"331" 66 24.9484245083784 109.955900065856
"332" 66.2 24.9271280936364 107.756410364167
"333" 66.4 24.3079788233333 104.937242349872
"334" 66.6 23.2326928872093 102.94627863062
"335" 66.8 21.146635874 101.178613154792
"336" 67 18.6058789445454 99.9329837829167
"337" 67.2 16.1450861086667 98.7715618703333
"338" 67.4 13.2668790366667 96.5059941025
"339" 67.6 11.3344609847368 94.3896455366666
"340" 67.8 11.100427442 92.8228439156667
"341" 68 11.30404821 90.6016900672917
"342" 68.2 11.94115685 87.9155460803846
"343" 68.4 12.517517922 85.3132285235417
"344" 68.6 12.6344302862791 83.1430585750388
"345" 68.8 12.8684516714634 79.7421684804471
"346" 69 12.286380834 76.2843823606667
"347" 69.2 11.8109277889474 72.9422770941667
"348" 69.4 11.3880082633333 70.4303389623077
"349" 69.6 10.7530818955814 66.8908224228295
"350" 69.8 10.4101205833333 62.1956249501282
"351" 70 10.31134405 57.41258747
"352" 70.2 10.0627564411111 54.0044678084722
"353" 70.4 8.68999781 49.8118548616667
"354" 70.6 8.41483461 46.0577711038288
"355" 70.8 9.63323166302326 42.3559386773643
"356" 71 12.6435926972727 39.9679487579167
"357" 71.2 15.4913142969565 37.3596331578623
"358" 71.4 17.1008196233333 34.9583749933333
"359" 71.6 17.3759828233333 32.3118548441667
"360" 71.8 17.5285294394737 29.1366090341667
"361" 72 17.7542762958537 26.0367275261789
"362" 72.2 17.2345392836842 22.9625199591667
"363" 72.4 17.8477265797297 22.9184779413964
"364" 72.6 19.7332142366667 21.8997669216667
"365" 72.8 23.8991403426829 20.1080220793496
"366" 73 28.47423189 19.0426240616667
"367" 73.2 32.8640021406667 19.0621600812222
"368" 73.4 37.3711753566666 19.383741278125
"369" 73.6 41.2932479247826 20.5619742781884
"370" 73.8 43.6760814793333 23.181818205
"371" 74 44.5188061076744 26.228926138876
"372" 74.2 43.85585477 29.1708292
"373" 74.4 41.829217983913 31.857960911558
"374" 74.6 38.192996114 33.8613053951667
"375" 74.8 33.6069854416279 34.7262427842248
"376" 75 29.60240101 34.280719315
"377" 75.2 24.8199303680488 33.4288476086179
"378" 75.4 21.12737445 32.3763555609058
"379" 75.6 19.9117645797778 31.643356675
"380" 75.8 16.7913143495349 31.5867078973643
"381" 76 13.7395482668889 30.5920746226667
"382" 76.2 18.7639456672973 30.7147357454504
"383" 76.4 23.4297865281395 30.2360817779457
"384" 76.6 29.2856575931111 30.5322455627778
"385" 76.8 34.4265122027273 31.2266900079167
"386" 77 39.1718266609091 32.0920746241667
"387" 77.2 43.08539781 33.9562818473809
"388" 77.4 46.7953155630435 36.6154859999275
"389" 77.6 49.5121363543902 39.8547387970325
"390" 77.8 53.3107015943478 43.8730110907971
"391" 78 55.9862715735555 47.0023310493333
"392" 78.2 58.0341419973171 51.0179658250813
"393" 78.4 59.2063722447826 55.286054580471
"394" 78.6 59.9978676636585 59.5639320625203
"395" 78.8 60.06296725 64.0426241066667
"396" 79 59.1457565833333 68.3283383966667
"397" 79.2 58.5029115421739 72.4432452330797
"398" 79.4 56.7296530434884 76.7924324506202
"399" 79.6 54.5013149612195 80.7553016897154
"400" 79.8 52.5059851845454 84.6882285229167
"401" 80 49.3556060482979 88.470961750922
"402" 80.2 45.801258594 91.0247669907917
"403" 80.4 42.8577627990909 93.7266900704167
"404" 80.6 39.4660418583721 96.0858135074806
"405" 80.8 35.997193778 98.1978439210417
"406" 81 32.4869167017073 99.5733129655691
"407" 81.2 29.717969554 100.265151615417
"408" 81.4 26.60947205 101.771561873333
"409" 81.6 23.2828195166667 102.6598402625
"410" 81.8 22.4553989468421 102.830941091667
"411" 82 22.5641725645946 103.13677323991
"412" 82.2 23.3893570633333 104.039806451538
"413" 82.4 23.8418914137209 105.701198132481
"414" 82.6 23.7230806366667 108.575591184167
"415" 82.8 23.9760376836842 108.448350004167
"416" 83 24.4553204855555 107.017288374306
"417" 83.2 25.8726889081818 107.363053720417
"418" 83.4 28.0532907393617 108.356395486028
"419" 83.6 30.7923289815556 109.079254188333
"420" 83.8 33.6975472430435 110.043579718841
"421" 84 36.4680285868889 111.480963592444
"422" 84.2 39.5327351611111 113.139083252222
"423" 84.4 42.343832986 115.438228553667
"424" 84.6 44.62631173 117.782634150417
"425" 84.8 46.7137125634884 121.291538040736
"426" 85 49.0692801993333 123.318570441889
"427" 85.2 50.7182969951163 124.440017471434
"428" 85.4 52.2681697169767 125.146636434574
"429" 85.6 55.0733412233333 124.88511501
"430" 85.8 58.1349904286667 124.831390956222
"431" 86 61.9982817566667 124.793539918333
"432" 86.2 65.42864965 124.633880736775
"433" 86.4 68.5523501508695 124.525185084493
"434" 86.6 71.9399505436585 125.689635693374
"435" 86.8 75.05936165 126.982184609167
"436" 87 76.6840208917391 127.30110481971
"437" 87.2 77.3182013736364 126.506410382917
"438" 87.4 79.2601865033333 125.178155303333
"439" 87.6 82.3102177068889 124.33566446
"440" 87.8 86.4001122685366 123.64460754874
"441" 88 90.1566492233333 123.89610402
"442" 88.2 93.1232275491304 123.245920869167
"443" 88.4 95.7011877033333 121.763549072812
"444" 88.6 97.8288237231915 120.033973239113
"445" 88.8 100.845080758085 118.479145086986
"446" 89 103.897744838837 117.051824261899
"447" 89.2 105.87764005 115.76264326971
"448" 89.4 107.85193601 113.862908039271
"449" 89.6 109.954641463333 111.507138806146
"450" 89.8 112.546373070444 108.805749914556
"451" 90 114.08782203 106.755536237292
"452" 90.2 115.793086143913 104.391405800145
"453" 90.4 117.844846526522 101.732542921232
"454" 90.6 119.286869694255 99.5675247734752
"455" 90.8 121.1018695796 96.7459208426667
"456" 91 122.1651001844 94.9459208408667
"457" 91.2 123.620810628824 92.0958454232353
"458" 91.4 124.966104324286 89.1132677738095
"459" 91.6 124.954475403333 88.3340618598958
"460" 91.8 125.1852914676 85.5228439083667
"461" 92 125.783732118571 82.0410542659524
"462" 92.2 126.739902400222 78.2416473198889
"463" 92.4 127.227858474889 75.8228438986667
"464" 92.6 127.168560432439 76.3275343306911
"465" 92.8 127.553162524667 75.9339550098889
"466" 93 127.525805719565 76.055285370471
"467" 93.2 127.540594787021 76.065069758156
"468" 93.4 127.540594787021 76.065069758156
"469" 93.6 127.4196166516 76.1382285143667
"470" 93.8 127.416192398444 76.2843823606667
"471" 94 127.35207872234 76.3842186946454
"472" 94.2 127.432517326279 76.3541498025969
"473" 94.4 127.467945315455 76.3490676754167
"474" 94.6 127.381949866889 76.3442114205556
"475" 94.8 127.245526164043 76.4005853067731
"476" 95 127.245526164043 76.4005853067731
"477" 95.2 127.102789716341 76.5339133177642
"478" 95.4 127.180774994 76.5247669762917
"479" 95.6 127.234331148537 76.4307238242276
"480" 95.8 126.973086596087 76.5402352037319
"481" 96 126.906090338696 76.5736800198188
"482" 96.2 126.945357589556 76.4980575745556
"483" 96.4 125.825775688261 77.7776933989493
"484" 96.6 124.950730126444 77.8826729605556
"485" 96.8 124.280325563333 77.4526515926042
"486" 97 123.32298693 77.7945864438095
"487" 97.2 121.243003286364 78.1497669779167
"488" 97.4 119.459183670465 78.9749011468992
"489" 97.6 116.08619477 79.9959208259167
"490" 97.8 113.170104764419 81.0947580363178
"491" 98 109.467269068182 82.5641026466667
"492" 98.2 107.015407886279 84.2432374670155
"493" 98.4 103.56626917 86.2057870528623
"494" 98.6 100.116334115778 88.1561772443333
"495" 98.8 96.4658078681818 90.3875292279167
"496" 99 92.8055536286667 92.4467755392222
"497" 99.2 88.571250586 93.5728439164167
"498" 99.4 84.7182610997561 95.0517369760569
"499" 99.6 80.5809698633334 96.027972124
"500" 99.8 75.7734437104878 96.4682472964228
"501" 100 71.052985458 96.6786131502917
"502" 100.2 66.3129241154545 97.3980187454167
"503" 100.4 62.2150331194737 96.9098884541666
"504" 100.6 57.4330185317778 97.1476302447778
"505" 100.8 52.56794501 97.0476959908974
"506" 101 48.4128258139024 96.9185287227642
"507" 101.2 43.58069157 96.8265069233333
"508" 101.4 38.8216189518182 96.5588579054167
"509" 101.6 33.8912780873333 95.8997669956667
"510" 101.8 29.0858446390909 94.5833334279167
"511" 102 25.6308788233333 93.5847486783333
"512" 102.2 22.0053370323256 92.5706077794574
"513" 102.4 19.10492493 91.1130537041667
"514" 102.6 15.0353891848837 89.8961891721318
"515" 102.8 12.5324990295556 89.4040404934444
"516" 103 12.7932851387805 89.2449827488618
"517" 103.2 13.634680514 88.9286131425417
"518" 103.4 14.3250505005263 87.4665686066667
"519" 103.6 14.8133857046342 84.6483598549594
"520" 103.8 14.8420676710526 81.5252730541666
"521" 104 13.911387312439 78.8416056277642
"522" 104.2 12.11895461 76.0713646089743
"523" 104.4 10.0403108792683 72.6783786047154
"524" 104.6 7.70858239666665 69.94006001
"525" 104.8 5.84664474333335 67.2245532917778
"526" 105 5.03032725 63.67632374
"527" 105.2 4.40605074 59.9887092674479
"528" 105.4 4.81598959947368 56.3127224216667
"529" 105.6 4.93764069842105 54.0758803141667
"530" 105.8 6.18601269 50.81918087
"531" 106 8.85381590116278 48.5634521003876
"532" 106.2 10.129101346 46.5343823309167
"533" 106.4 10.1391906633333 45.4254079708333
"534" 106.6 9.95574853 43.2022144954167
"535" 106.8 8.42616485941175 41.5490882082843
"536" 107 7.65538417799999 40.6250416656667
"537" 107.2 7.73776637242424 40.69930074
"538" 107.4 9.11525002818182 41.2004662416667
"539" 107.6 11.1868047595652 40.4281950338406
"540" 107.8 14.45810639 39.0632284772917
"541" 108 17.0649650245454 38.4731935116667
"542" 108.2 19.894643314 38.6689977076667
"543" 108.4 21.8440785988372 38.7602320548062
"544" 108.6 21.888200698 38.7266900154167
"545" 108.8 22.1692423845454 38.4294872179167
"546" 109 23.4199536968293 37.3875718152033
"547" 109.2 26.0636742751163 36.6403751653876
"548" 109.4 29.2779980794737 35.9989572191667
"549" 109.6 33.0951392286667 35.6604506961111
"550" 109.8 35.5775406253191 36.7933839578369
"551" 110 36.9396597337209 37.982056740969
"552" 110.2 38.2175106536364 39.5833333729167
"553" 110.4 39.5482999481818 42.3106061029167
"554" 110.6 40.38879845 45.7459207916667
"555" 110.8 40.2874225342105 49.5617102691667
"556" 111 38.93678341 52.1857630071795
"557" 111.2 36.4356204766667 54.9309024858333
"558" 111.4 33.7861614788372 56.8908224128295
"559" 111.6 30.269503987561 59.066746320935
"560" 111.8 26.32795893 60.70929077
"561" 112 22.3188950974418 61.4167615944574
"562" 112.2 18.1482742046667 62.0536131156667
"563" 112.4 14.5221153904878 61.8153391942276
"564" 112.6 11.1970402988889 60.5066045671111
"565" 112.8 8.12132719666667 59.5371295966667
"566" 113 7.49404458463415 59.7703110495935
"567" 113.2 8.14684958043478 60.7960880307971
"568" 113.4 8.18872224130435 61.9917402059058
"569" 113.6 6.84823879133333 65.2929293582222
"570" 113.8 5.24545484272726 68.6567599754167
"571" 114 5.92494321487806 71.3932003670325
"572" 114.2 7.84616399666666 74.6470197216667
"573" 114.4 8.97786085 78.1620943941026
"574" 114.6 9.493474354 82.2747669820417
"575" 114.8 10.6866948766667 85.8149543623077
"576" 115 11.24901557 89.7569098466666
"577" 115.2 11.5383087721622 93.8748189686937
"578" 115.4 12.59308197 95.1246190658974
"579" 115.6 14.863224383913 96.7492653242753
"580" 115.8 17.9785503526087 98.8646499417753
"581" 116 20.7840186308696 99.8679944243841
"582" 116.2 24.3834723166667 101.487679089167
"583" 116.4 26.90580165 104.6378622425
"584" 116.6 28.4258924089189 108.053613161667
"585" 116.8 28.5176787110526 110.260090896667
"586" 117 27.9972823433333 110.307886668194
"587" 117.2 27.8011975764865 110.205380315586
"588" 117.4 28.7781912388372 109.744131946899
"589" 117.6 30.526949362 110.301476411778
"590" 117.8 32.7783958117778 110.771561882333
"591" 118 34.22514277 109.976690086667
"592" 118.2 35.4158489809091 109.041375400417
"593" 118.4 37.6659335118182 108.106060714167
"594" 118.6 40.38879845 107.284382391667
"595" 118.8 42.53507141 107.357642465
"596" 119 44.26859957 107.247752355
"597" 119.2 47.5330357154546 107.030885887917
"598" 119.4 50.0794348802222 107.968143076111
"599" 119.6 53.3202181081818 109.181235540417
"600" 119.8 56.5867388233333 110.526140636667
"601" 120 59.7758404326087 112.125519520254
"602" 120.2 63.0647476136364 113.516899880417
"603" 120.4 65.4745101833333 115.452880568333
"604" 120.6 68.3581778583721 117.597441435969
"605" 120.8 71.0494833809091 120.186480306667
"606" 121 72.94060501 123.136030759167
"607" 121.2 73.6438709560465 124.511573822132
"608" 121.4 74.7746275560869 123.797760334601
"609" 121.6 75.8555005086667 122.711732834444
"610" 121.8 78.757555058 120.967074713042
"611" 122 82.3102177068889 119.848484968333
"612" 122.2 86.298402554 119.236305480542
"613" 122.4 90.4182536569565 118.195753640036
"614" 122.6 94.78856309 117.174492291667
"615" 122.8 99.1453137566667 117.19280731
"616" 123 102.718766514 116.745920862667
"617" 123.2 104.689169207447 115.762287473794
"618" 123.4 105.762071506 112.838228551067
"619" 123.6 107.795221817111 109.959596069556
"620" 123.8 110.237726028182 108.787878896667
"621" 124 112.130883748605 106.014257166783
"622" 124.2 113.975634480638 101.940683531986
"623" 124.4 116.980780906889 98.4724165708889
"624" 124.6 120.68485975 95.633741354375
"625" 124.8 122.049039859362 92.6853643737943
"626" 125 122.861191298696 88.7057870553623
"627" 125.2 123.55370069 84.6216604755128
"628" 125.4 125.091893215714 81.0677418630952
"629" 125.6 126.648530747143 77.7160935080952
"630" 125.8 126.519466103333 75.3372669751042
"631" 126 125.614452387021 73.5364281844326
"632" 126.2 125.007922439787 70.6559044499645
"633" 126.4 124.281055162727 67.8438229116667
"634" 126.6 123.857955383953 64.9409118663178
"635" 126.8 124.343483493478 61.3813723123188
"636" 127 124.473669402727 59.4696970291667
"637" 127.2 124.103227470444 56.8655789224444
"638" 127.4 123.606710762889 53.4382284916667
"639" 127.6 123.125369722727 51.0606061116667
"640" 127.8 122.752322380435 48.521840526884
"641" 128 122.137492143333 46.4911131001042
"642" 128.2 120.244911315455 43.2721445654167
"643" 128.4 118.364067521304 39.7509375080797
"644" 128.6 115.967347685745 37.0552497518794
"645" 128.8 114.168426902174 35.1857201122101
"646" 129 111.773994335714 33.5324199945238
"647" 129.2 108.885700734255 31.4742350163475
"648" 129.4 106.149051024545 29.6182983979167
"649" 129.6 103.08473357 27.8613053891667
"650" 129.8 100.644953196667 26.3148310286458
"651" 130 98.3303065642857 24.6313210845238
"652" 130.2 97.3934413833333 23.1360306591667
"653" 130.4 96.3782559409091 20.3525641229167
"654" 130.6 95.4122663433333 17.31643358375
"655" 130.8 93.9119717528571 14.2702535702381
"656" 131 91.7833024013043 11.7409040352536
"657" 131.2 91.5366343627273 12.2406760029167
"658" 131.4 89.9548628766667 13.0878011008889
"659" 131.6 86.8000750972727 13.3071095704167
"660" 131.8 82.4875716882609 13.0368906586232
"661" 132 79.7163459415556 11.4040404154444
"662" 132.2 75.8800658030435 9.60879700971014
"663" 132.4 72.6942379588372 7.43643953689922
"664" 132.6 68.664568882 5.50745921296667
"665" 132.8 66.5089643004348 3.97334549905797
"666" 133 63.9219782615556 3.50660451011111
"667" 133.2 61.3132819856098 3.86974814191057
"668" 133.4 57.5139554245454 4.46969697416666
"669" 133.6 54.3939938562222 4.91686092177778
"670" 133.8 50.6958004482222 5.258741264
"671" 134 46.8683414836 4.91515152006667
"672" 134.2 44.62631173 6.04692409644927
"673" 134.4 41.8895844033333 8.58245921604166
"674" 134.6 38.3956597926087 10.7291983486232
"675" 134.8 35.1677230934042 12.6853642937943
"676" 135 31.3487701193333 14.8826728975556
"677" 135.2 29.3605133597674 15.9963679891085
"678" 135.4 27.7190617744445 17.8484848663333
"679" 135.6 25.2225206830435 20.1355528730797
"680" 135.8 22.2042631554546 22.2668997891667
"681" 136 19.4789549076744 24.5920746166667
"682" 136.2 16.1292818633333 26.4066702792308
"683" 136.4 19.162709202 26.8805361574167
"684" 136.6 22.3909238644 25.0689976940667
"685" 136.8 28.5751250633333 28.74125877
"686" 137 26.6401268362069 24.1941966321839
"687" 137.2 26.3890317378049 24.8735005081301
"688" 137.4 25.6033625033333 23.6763237
"689" 137.6 24.4436891908696 22.6104692635145
"690" 137.8 20.6822215397778 21.4553224767778
"691" 138 19.3421692987805 22.1811928131301
"692" 138.2 18.0079633436585 24.2168400947154
"693" 138.4 14.7945940714634 27.9316618620325
"694" 138.6 12.642717178 30.2555361607917
"695" 138.8 12.6721031966667 32.9451318242308
"696" 139 11.2991093833333 37.9155460303846
"697" 139.2 8.60224305972974 41.7126567543694
"698" 139.4 5.10395199810811 45.9642160101802
"699" 139.6 4.93644804058822 48.5513506587255
"700" 139.8 3.74238594935484 52.9791714192473
"701" 140 3.44297954 58.2218823426042
"702" 140.2 2.80299269864866 62.7937378565315
"703" 140.4 3.14626863352941 67.1486357451961
"704" 140.6 3.68703053727274 72.0046620766667
"705" 140.8 4.9357399 76.5512092840104
"706" 141 5.34504516 80.8781323652604
"707" 141.2 6.41865066818182 83.8578089416667
"708" 141.4 8.32087644414634 86.458866423374
"709" 141.6 10.1850511966667 89.4821845716667
"710" 141.8 10.8275814057895 93.1042204341666
"711" 142 11.2051381948649 96.9933220903153
"712" 142.2 12.773419698 99.1085582076667
"713" 142.4 14.251046082 99.8901516150417
"714" 142.6 16.3959785033333 102.63941197282
"715" 142.8 18.1958796753658 105.71777826252
"716" 143 20.3031646788372 108.65289759876
"717" 143.2 22.3900678011111 111.087801198889
"718" 143.4 24.3474894366667 112.235072731923
"719" 143.6 25.567132682 112.890151628042
"720" 143.8 26.3921636766667 114.246907053462
"721" 144 27.185092298 114.159382398542
"722" 144.2 28.0368980380851 114.616624624858
"723" 144.4 30.7489143433333 116.652514269167
"724" 144.6 33.83991429 119.399767019167
"725" 144.8 36.6007183966667 120.773393394167
"726" 145 39.8512703383721 122.516940546434
"727" 145.2 43.0416218463636 124.067599191667
"728" 145.4 46.7115702413044 125.478362342971
"729" 145.6 48.3758689353333 125.463869589333
"730" 145.8 48.1136432331579 125.280333826667
"731" 146 48.8288042390909 125.536130661667
"732" 146.2 48.8988457809091 125.562354437917
"733" 146.4 49.2140327190909 125.745920871667
"734" 146.6 49.2114702236585 125.727159145569
"735" 146.8 49.24905349 125.727605853333
"736" 147 49.3541158027273 125.772144647917
"737" 147.2 49.39721829 125.785368603462
"738" 147.4 49.5027405378049 125.830348639106
"739" 147.6 49.5027405378049 125.830348639106
"740" 147.8 49.39721829 125.785368603462
"741" 148 49.364622034 125.793997794792
"742" 148.2 49.44166773 125.857256904167
"743" 148.4 49.4052271981081 125.860265986126
"744" 148.6 49.268314914 125.861305487167
"745" 148.8 49.268314914 125.861305487167
"746" 149 49.3054283895122 125.933538132642
"747" 149.2 49.2802882316216 125.891451017342
"748" 149.4 49.075700674 125.832459333292
"749" 149.6 49.042345525122 125.792825186911
"750" 149.8 49.042345525122 125.792825186911
"751" 150 49.1700322633333 125.578268011538
"752" 150.2 49.34536061 125.120920871042
"753" 150.4 50.18460837 125.388778014167
"754" 150.6 50.8156493086667 125.788655914444
"755" 150.8 51.0342586412195 125.239354267033
"756" 151 52.0112236551064 124.551158186348
"757" 151.2 53.1859006392683 124.047984659837
"758" 151.4 54.6679341086667 123.668997792667
"759" 151.6 55.4037503681395 123.456117649341
"760" 151.8 55.5924824606667 123.728826852556
"761" 152 56.3533833653488 123.608174894574
"762" 152.2 56.6131886193023 123.125169527364
"763" 152.4 57.2486917129787 121.687001064007
"764" 152.6 57.454420114 119.476690096167
"765" 152.8 55.8407408144445 117.643356761
"766" 153 53.279858805122 115.896014670447
"767" 153.2 49.63428197 115.663503279167
"768" 153.4 45.4575942394737 117.021224506667
"769" 153.6 41.0736490811111 119.025835394861
"770" 153.8 37.634414818 119.995920865917
"771" 154 37.7485739895122 119.911024055325
"772" 154.2 37.1403853213514 119.228249347477
"773" 154.4 33.7271644909756 118.02547058252
"774" 154.6 30.5479618245454 116.322843939167
"775" 154.8 28.648960522 115.947843938792
"776" 155 29.6122786633333 115.667025398077
"777" 155.2 30.090983472439 113.653988401789
"778" 155.4 30.5783131593333 110.378399488778
"779" 155.6 32.4732703966666 106.936397043333
"780" 155.8 34.0111269477778 103.087801190889
"781" 156 33.45468581 99.5920746916667
"782" 156.2 34.4636175433333 97.3393274366667
"783" 156.4 36.3304612072093 96.6314306815504
"784" 156.6 38.5692086082979 96.7606507935816
"785" 156.8 42.1950919895556 98.1305362286667
"786" 157 45.3609334825581 100.880089004225
"787" 157.2 47.390326074 104.303613157917
"788" 157.4 48.257090154 108.630536239167
"789" 157.6 48.151152322 113.842074705917
"790" 157.8 46.5255777244186 118.957012099225
"791" 158 44.81892597 119.930902550833
"792" 158.2 43.1229810763415 119.957928370569
"793" 158.4 39.2429906633333 120.676887336026
"794" 158.6 39.5843507417647 120.27080774402
"795" 158.8 39.26274597 115.805092459359
"796" 159 40.8449900710526 110.847135431667
"797" 159.2 44.8681993802325 105.996368079109
"798" 159.4 49.412775594 103.351690080042
"799" 159.6 54.8883704055555 101.376262727639
"800" 159.8 60.0091853518182 100.081585181667
"801" 160 65.51754853 100.075309406154
"802" 160.2 71.4131292927907 100.540196338411
"803" 160.4 76.2835321531111 102.369852472222
"804" 160.6 80.9693302821951 105.323782014472
"805" 160.8 84.6542384425581 109.466851087946
"806" 161 88.5674820465217 113.697425876341
"807" 161.2 91.1655809566667 117.833832951667
"808" 161.4 93.2935097033333 120.737373858111
"809" 161.6 94.822478554186 121.989212460039
"810" 161.8 96.3474224360869 121.105452639601
"811" 162 98.5746916312766 120.336755563475
"812" 162.2 100.71892823087 119.332877386993
"813" 162.4 103.907721686364 117.835081702917
"814" 162.6 106.211504732667 115.412587528
"815" 162.8 108.500472254255 113.741010876028
"816" 163 111.182557243333 111.090472139062
"817" 163.2 113.96743813 108.454254187708
"818" 163.4 116.437432501765 105.459344682451
"819" 163.6 117.715390216667 103.342074695417
"820" 163.8 117.139425827021 102.61171462922
"821" 164 117.707364623333 101.050408026458
"822" 164.2 119.69771177 97.4766900741667
"823" 164.4 121.806000244783 94.709131542971
"824" 164.6 123.654329283333 91.0263695548958
"825" 164.8 125.114474998085 87.3989486565603
"826" 165 126.022823504118 83.626765475098
"827" 165.2 127.11438455383 79.3302088776241
"828" 165.4 127.45043493 75.9832366975177
"829" 165.6 127.958608669574 71.9979666444326
"830" 165.8 128.548745915532 68.8719437280496
"831" 166 127.380393388182 70.2389278091667
"832" 166.2 125.841035946889 68.643356712
"833" 166.4 124.042000335217 65.127191714058
"834" 166.6 122.685326123043 60.7960880307971
"835" 166.8 123.866135159565 56.3562886952536
"836" 167 124.979947938696 52.3596331728623
"837" 167.2 124.332771882558 49.8156882375969
"838" 167.4 122.97215385 46.2026515613542
"839" 167.6 121.729382184468 42.7753806904965
"840" 167.8 120.46816873 38.4093823227917
"841" 168 118.44571921 34.8404720628125
"842" 168.2 116.035093032857 31.6721374180952
"843" 168.4 113.263977427391 28.6221749551449
"844" 168.6 110.93376385 26.210664361875
"845" 168.8 108.117340515116 24.5384073536434
"846" 169 105.090790388723 23.5855279708156
"847" 169.2 101.673624898696 22.2509374905797
"848" 169.4 99.5053189433333 21.0103438438542
"849" 169.6 95.2797586746808 18.7819273113475
"850" 169.8 92.4356250031915 15.2140058675177
"851" 170 90.2919377966666 11.5311771677083
"852" 170.2 88.1981117231915 10.8932202658156
"853" 170.4 84.150753778 9.412587422
"854" 170.6 79.7382825633333 7.44463870208333
"855" 170.8 75.8789967138298 5.32038883634752
"856" 171 72.2070316278723 3.94559341762411
"857" 171.2 69.1804400639131 3.41314482960145
"858" 171.4 66.5450260614286 2.05675277309523
"859" 171.6 63.7621177473913 1.85796088155797
"860" 171.8 59.6810407284 1.26899767026667
"861" 172 56.3639876614286 1.93116407595238
"862" 172.2 53.7381445528571 2.41782027738095
"863" 172.4 49.9741894523529 3.25723296637255
"864" 172.6 45.5718725445454 4.67948718416667
"865" 172.8 42.0553303526087 5.88806122003623
"866" 173 37.6503264291304 7.5686632284058
"867" 173.2 33.6164817716 9.69976690946667
"868" 173.4 29.8592199966666 12.1161130657292
"869" 173.6 26.4452023804348 14.7509374830797
"870" 173.8 22.3344236873333 18.0792540973333
"871" 174 19.0672395352174 21.1054525396014
"872" 174.2 15.4223241033333 24.4638694883333
"873" 174.4 14.058431842 26.5055361570417
"874" 174.6 14.96371877 26.1929062190991
"875" 174.8 14.7508293468421 26.1710219866667
"876" 175 14.4563446743902 26.1962021980081
"877" 175.2 14.4402031433333 26.258741285
"878" 175.4 14.4281572246342 26.3838194589837
"879" 175.6 14.48218317 26.3613053876667
"880" 175.8 14.51922437 26.2094316202564
"881" 176 14.6721945148649 26.2136962399099
"882" 176.2 15.0157766727027 26.1513261774775
"883" 176.4 15.1157826436842 25.9483499216667
"884" 176.6 15.1927735418919 25.7771058028829
"885" 176.8 15.4345535788889 25.7031857288889
"886" 177 15.4947093775676 25.6939457196396
"887" 177.2 15.4807359405263 25.6447061966667
"888" 177.4 15.531930778 25.5824592330417
"889" 177.6 15.6496133807317 25.5207800584959
"890" 177.8 15.618607186 25.5343823099167
"891" 178 15.6496133807317 25.5207800584959
"892" 178.2 15.6625053151163 25.4686399127132
"893" 178.4 16.389064146 25.4478438482917
"894" 178.6 17.0959136127907 24.9588009139922
"895" 178.8 17.5911745566667 23.6749148524359
"896" 179 19.528676258 22.0728438449167
"897" 179.2 22.3249325508696 20.4281950138406
"898" 179.4 25.2333462978049 19.9673091336179
"899" 179.6 27.3523164790909 20.6235431441667
"900" 179.8 28.3127230552174 22.6689976916667
"901" 180 29.2856575931111 26.1903652165556
"902" 180.2 30.6716065871429 30.7616193638095
"903" 180.4 31.91377189 35.1080220943496
"904" 180.6 32.80276069 39.8780706871795
"905" 180.8 33.247977845122 44.8735005281301
"906" 181 33.6069854416279 49.9230227636434
"907" 181.2 31.8051177033333 54.1482876639744
"908" 181.4 29.8084534527907 58.3130048829457
"909" 181.6 27.86887285 62.5553613679167
"910" 181.8 25.0530361033333 67.2752248425
"911" 182 22.014295834186 71.6940424634109
"912" 182.2 18.4025876402439 75.4175906149594
"913" 182.4 14.7487075253488 78.7333984632946
"914" 182.6 11.5342457163415 82.5658082581301
"915" 182.8 11.0550590704878 85.5207801184959
"916" 183 9.984640666 89.2939977582917
"917" 183.2 11.246784517027 88.2615133497748
"918" 183.4 13.018314946 89.6689977586667
"919" 183.6 14.57849029 94.3997669941667
"920" 183.8 15.425992946 98.5151516136667
"921" 184 16.68243045 101.880043135769
"922" 184.2 19.1606816836842 105.128511944167
"923" 184.4 20.963652346 107.755536238292
"924" 184.6 23.6653503182353 111.028726286814
"925" 184.8 26.6145313358537 114.17931673252
"926" 185 28.17155237 115.43456555
"927" 185.2 29.8592199966667 115.643356759
"928" 185.4 33.2197903953658 117.378191032154
"929" 185.6 36.3204098685366 119.911024055325
"930" 185.8 39.8284661154546 122.135781007917
"931" 186 43.2075434256097 123.869748261911
"932" 186.2 46.3081628987805 124.047984659837
"933" 186.4 50.3330685151163 125.656475433295
"934" 186.6 53.3727492645454 126.401515277917
"935" 186.8 56.6811444090244 127.115526876789
"936" 187 60.748123618 127.697843950542
"937" 187.2 64.5325747073913 127.752609836884
"938" 187.4 68.346755386 127.486305488792
"939" 187.6 72.3542016571111 126.64335677
"940" 187.8 77.101968474186 126.702987062248
"941" 188 81.41563157 127.476690104167
"942" 188.2 83.8693694969565 126.189064684819
"943" 188.4 87.7902457033333 124.518814643333
"944" 188.6 92.0444355409091 123.298368421667
"945" 188.8 94.5936558233333 122.388549073437
"946" 189 96.2076190214286 119.270253675238
"947" 189.2 97.8821836385714 116.303220705238
"948" 189.4 98.9999023095122 114.845358008984
"949" 189.6 100.860914617273 114.373543237917
"950" 189.8 102.812204911277 115.295839028156
"951" 190 104.160860954348 116.590402467862
"952" 190.2 103.934376384222 116.429681546111
"953" 190.4 103.449025719565 114.893078051449
"954" 190.6 103.836748741064 113.06179647273
"955" 190.8 104.91456885 110.037878897917
"956" 191 106.719767424884 106.95343426969
"957" 191.2 109.276211306889 105.113442218556
"958" 191.4 112.803192057111 104.361305465667
"959" 191.6 116.515199213636 102.660256512917
"960" 191.8 116.721411944468 100.050339831241
"961" 192 118.01233717 96.3228439191667
"962" 192.2 120.524882922889 92.1476302397778
"963" 192.4 123.245707052553 87.7671974294326
"964" 192.6 124.835799076383 84.6329912069858
"965" 192.8 125.105565921304 79.9265228325362
"966" 193 125.846626564286 75.3142096752381
"967" 193.2 126.893083086596 73.1190795751773
"968" 193.4 126.507854606596 69.8048406193262
"969" 193.6 126.051888056956 66.4984291736232
"970" 193.8 124.94644981 62.3178271627536
"971" 194 123.922092260909 58.8665501754167
"972" 194.2 122.005872412667 55.1305361856667
"973" 194.4 119.52573477 51.80819186
"974" 194.6 117.072851387143 49.5606774673809
"975" 194.8 113.770725714681 47.8735803682624
"976" 195 109.664354044894 46.2860189918794
"977" 195.2 105.235592583333 45.5407925863333
"978" 195.4 100.107968042727 45.1165501616667
"979" 195.6 95.1829636766666 44.7660673108333
"980" 195.8 90.1708242972727 44.3648019091667
"981" 196 85.3663636482222 42.7630148057778
"982" 196.2 80.83778885 41.7773893191667
"983" 196.4 76.2500678609091 39.8018648416667
"984" 196.6 72.0913513154545 37.9662005041667
"985" 196.8 67.8684300233333 35.7288267645555
"986" 197 62.8604597833333 33.1726607058333
"987" 197.2 58.4407841988372 32.2217705098062
"988" 197.4 53.9451721033333 31.4876790191667
"989" 197.6 49.3076752152174 31.4482619144928
"990" 197.8 44.491481762 30.0055361605417
"991" 198 40.1874290172727 28.5168997954167
"992" 198.2 36.23383413 26.5059940325
"993" 198.4 31.8973791887234 24.2320091498582
"994" 198.6 27.5274203336364 21.9696969916667
"995" 198.8 25.9561686527907 21.0858134324806
"996" 199 25.7970952929268 21.4307237692276
"997" 199.2 22.31057621 21.5059940275
"998" 199.4 19.8578715045454 21.1917249629167
"999" 199.6 19.8641833876744 20.9069225557364
"1000" 199.8 20.4375467067442 21.1305361516667
"1001" 200 21.60150181 21.8011475921795
"1002" 200.2 23.0021530526667 20.9168609377778
"1003" 200.4 25.5312363918182 18.5431235616667
"1004" 200.6 28.1898965833333 15.9425019584444
"1005" 200.8 29.294218226 13.3185703318889
"1006" 201 32.10638613 10.9382284491667
"1007" 201.2 33.6515803664444 10.3783993887778
"1008" 201.4 37.6665171913333 9.36130537066667
"1009" 201.6 40.27873317 8.41991342833333
"1010" 201.8 42.1779707237778 6.13053613666667
"1011" 202 42.4238097682609 5.1773588781884
"1012" 202.2 42.5809319433333 5.33383283916666
"1013" 202.4 42.8366044166667 5.79399767479167
"1014" 202.6 44.5546413151163 7.15021413410853
"1015" 202.8 47.3068599033333 8.999125883125
"1016" 203 49.4288267806667 12.2929293052222
"1017" 203.2 48.6070060233333 14.5749805895556
"1018" 203.4 46.3812414722222 18.5151515336667
"1019" 203.6 43.4614541833333 21.0664335875
"1020" 203.8 40.38879845 23.0994006225
"1021" 204 36.6621316326087 24.4499341482971
"1022" 204.2 32.530137458 24.8132284630417
"1023" 204.4 27.9147333833333 25.6085581341667
"1024" 204.6 23.24613109 26.7074592341667
"1025" 204.8 18.9735970390909 25.9557109816667
"1026" 205 17.68995109 25.4007531184615
"1027" 205.2 17.8479935433333 25.4697866491026
"1028" 205.4 17.9996860766667 26.6067266333333
"1029" 205.6 16.3557944136364 29.6794872091667
"1030" 205.8 14.6724484558537 33.5883222804472
"1031" 206 12.9119583873913 37.3930779739493
"1032" 206.2 10.3935081663636 40.1340326741667
"1033" 206.4 8.21304826333333 42.0646021066667
"1034" 206.6 7.60585480200001 44.3997669441667
"1035" 206.8 6.53684577 48.6305361791667
"1036" 207 3.9238815405263 52.8916697866667
"1037" 207.2 4.32713240555554 54.2608780651389
"1038" 207.4 4.870732594 57.5578866154444
"1039" 207.6 4.71138808636363 61.6375291991667
"1040" 207.8 3.28915566777778 66.0023310683333
"1041" 208 3.70145085470588 67.0807624419608
"1042" 208.2 5.25045781 69.5646021341667
"1043" 208.4 6.34293008243243 74.0307441047748
"1044" 208.6 5.59868158379308 76.329475198908
"1045" 208.8 6.00208781421051 78.1851920791667
"1046" 209 2.77908462481482 78.2957783740741
"1047" 209.2 3.55598507193548 78.2149034544086
"1048" 209.4 3.45089048199999 78.1854812636667
"1049" 209.6 3.98470709 78.4382285166667
"1050" 209.8 4.87489722621623 78.8124488912613
"1051" 210 5.09811135536585 79.2918870541057
"1052" 210.2 5.44974267303031 80.5827506633333
"1053" 210.4 5.99840141727273 82.7389278216667
"1054" 210.6 7.62462234333334 85.5388202397436
"1055" 210.8 8.76422788255815 88.3577276321318
"1056" 211 8.63257244652173 89.0067904001449
"1057" 211.2 8.78677934931032 89.7512258754597
"1058" 211.4 9.56112423341464 91.543294195813
"1059" 211.6 10.8478565889474 94.7945038366666
"1060" 211.8 12.0276530575676 97.960058058018
"1061" 212 12.0931452577419 98.2645312660215
"1062" 212.2 11.9285852912121 97.9953380933333
"1063" 212.4 11.8468701590909 98.2750583733333
"1064" 212.6 11.8468701590909 98.2750583733333
"1065" 212.8 11.8592304311765 98.0988620204902
"1066" 213 11.8604893477778 98.2138695620833
"1067" 213.2 11.8925917211111 98.2352370834722
"1068" 213.4 12.013969266 98.1085582066666
"1069" 213.6 12.0322239953658 98.1286600560569
"1070" 213.8 12.055243746 98.1016900747917
"1071" 214 12.161181578 98.1305362286667
"1072" 214.2 12.2013486939024 98.166183508252
"1073" 214.4 12.2164314521053 98.0434916941666
"1074" 214.6 12.2868747166667 98.1620944141026
"1075" 214.8 12.1854042778788 98.146853245
"1076" 215 12.1084959182353 98.4269163194608
"1077" 215.2 12.2139844472413 98.252552143908
"1078" 215.4 12.26711941 98.6305362291667
"1079" 215.6 12.70738053 98.6909757896667
"1080" 215.8 13.2389458027273 99.5221446216667
"1081" 216 14.7448389518182 100.955711056667
"1082" 216.2 16.523894114 102.399767002167
"1083" 216.4 18.3180252909756 104.057365502886
"1084" 216.6 20.8619948304445 106.301476407778
"1085" 216.8 22.5466372710526 108.751993729167
"1086" 217 23.97213861 110.647301527179
"1087" 217.2 27.1527429833333 112.540792653333
"1088" 217.4 30.3818167718605 115.540196353411
"1089" 217.6 33.4455137033333 118.548118666667
"1090" 217.8 36.2734307856098 121.121155388618
"1091" 218 39.6015924256522 121.640569696993
"1092" 218.2 43.6548659978261 123.538563009928
"1093" 218.4 47.0385757833333 125.416250541667
"1094" 218.6 49.172007794 125.951049077
"1095" 218.8 52.21049743 125.641754204896
"1096" 219 56.0708078233333 125.834061897396
"1097" 219.2 59.0081749833333 126.190365316556
"1098" 219.4 62.0555514958537 126.224344887154
"1099" 219.6 65.7293157807317 126.017965900081
"1100" 219.8 70.05139141 126.074251078374
"1101" 220 74.0174937154545 127.502913880417
"1102" 220.2 77.5586488617073 128.231849579594
"1103" 220.4 80.1186956873333 127.010878137889
"1104" 220.6 83.765525298 125.711732837444
"1105" 220.8 87.86080037 124.108840002179
"1106" 221 92.3140140332558 122.588496897132
"1107" 221.2 97.2518719108696 121.255954311993
"1108" 221.4 99.85844505 119.784382404167
"1109" 221.6 102.513311324667 116.933955050889
"1110" 221.8 104.62564749 114.425990790417
"1111" 222 106.120501483043 111.791071359384
"1112" 222.2 105.958740782632 111.930131384167
"1113" 222.4 106.367930842727 111.908508270417
"1114" 222.6 106.603303000698 111.783487941783
"1115" 222.8 106.786384156667 111.72225221859
"1116" 223 106.817221708537 111.693388024594
"1117" 223.2 106.931949574211 111.646730574167
"1118" 223.4 106.821449826 111.649767011417
"1119" 223.6 106.779638442195 111.637102846301
"1120" 223.8 106.931949574211 111.616366201667
"1121" 224 106.826617525122 111.72153061374
"1122" 224.2 106.676989146 111.842074703917
"1123" 224.4 106.701600965556 111.953185815139
"1124" 224.6 106.617684235263 112.011103044167
"1125" 224.8 106.512746462973 111.899767011667
"1126" 225 106.578953436667 111.850457346923
"1127" 225.2 106.397698498 111.736305473042
"1128" 225.4 106.561420602 111.707459319167
"1129" 225.6 106.496033136316 111.494908711667
"1130" 225.8 105.938926399091 111.174242535417
"1131" 226 106.237744933478 110.796088080797
"1132" 226.2 106.725142706 109.951049061
"1133" 226.4 108.385905486444 108.455322563778
"1134" 226.6 110.406214848222 106.993784100778
"1135" 226.8 113.021115994348 104.466656636341
"1136" 227 115.31573781 102.092074694167
"1137" 227.2 117.081368343333 101.114510590625
"1138" 227.4 118.061434917451 99.690113907451
"1139" 227.6 119.497071936667 96.6754080220833
"1140" 227.8 120.992192765294 92.8122858462745
"1141" 228 123.654329283333 89.3036131429167
"1142" 228.2 124.3454933812 86.2843823706666
"1143" 228.4 125.697252255714 82.4492175316666
"1144" 228.6 126.29474949 78.7141482493841
"1145" 228.8 127.28189747 74.5359849230208
"1146" 229 128.02827765 70.1689977391667
"1147" 229.2 128.10050799 65.4334208113542
"1148" 229.4 128.285096636667 61.691433628125
"1149" 229.6 128.063655775714 58.6658580102381
"1150" 229.8 126.620053539778 61.0108780718889
"1151" 230 125.353079872222 60.1476302077778
"1152" 230.2 122.836253802889 56.8228438796667
"1153" 230.4 122.542959076087 52.4599676211232
"1154" 230.6 124.117029307143 48.4303791930952
"1155" 230.8 123.57407335 47.0840618186458
"1156" 231 122.740141242727 43.3682984116667
"1157" 231.2 121.728186883333 39.6321387342708
"1158" 231.4 119.608895203778 36.3442113805556
"1159" 231.6 117.374570019778 32.0365190685555
"1160" 231.8 115.696868114681 28.9455934426241
"1161" 232 113.418282637234 26.834300478156
"1162" 232.2 110.2846538612 24.0228438468667
"1163" 232.4 107.615099112857 21.3581656652381
"1164" 232.6 104.67380105 18.1257284563542
"1165" 232.8 102.1255146548 15.7459207616667
"1166" 233 99.2260282953333 14.2501942644444
"1167" 233.2 96.1525863814285 13.1399552959524
"1168" 233.4 92.6086590722222 12.2160062282222
"1169" 233.6 88.6131147014286 11.4680557652381
"1170" 233.8 87.4953271966667 11.2883270688462
"1171" 234 87.367411586 10.9766899876667
"1172" 234.2 87.1502828063636 10.5885780991667
"1173" 234.4 87.2433321802325 10.3076381086434
"1174" 234.6 87.2739232109756 10.2956393303252
"1175" 234.8 87.2457357612195 10.1736881106911
"1176" 235 87.2645273943902 9.94854739752032
"1177" 235.2 87.2551315778049 9.89226221922764
"1178" 235.4 87.19405877 10.0514763115278
"1179" 235.6 87.367411586 10.0439976790417
"1180" 235.8 87.565193525122 10.3800670977642
"1181" 236 87.6215684246341 10.3988288238618
"1182" 236.2 87.6215684246341 10.3988288238618
"1183" 236.4 87.53483781 10.4500627682051
"1184" 236.6 87.415565146 10.4093822947917
"1185" 236.8 87.3302981104878 10.5864460848374
"1186" 237 86.5811952790909 10.6235431341667
"1187" 237.2 85.3032944957143 9.42723943666666
"1188" 237.4 83.2803013402128 7.63626445241135
"1189" 237.6 80.94785413 6.06774178809524
"1190" 237.8 79.6411216568085 5.25492238783688
"1191" 238 80.0099574355319 6.1960025851773
"1192" 238.2 80.9717813647826 6.87468329460145
"1193" 238.4 82.0939686760869 6.29776021710145
"1194" 238.6 82.9699836927907 6.6403751353876
"1195" 238.8 84.7079912537209 6.82821055596899
"1196" 239 86.9138926027273 7.14452215166667
"1197" 239.2 86.462124658 7.55788656544444
"1198" 239.4 86.42360181 8.87529138416667
"1199" 239.6 87.2823402966666 10.7379079361458
"1200" 239.8 87.9605848271428 13.2184482316667
"1201" 240 88.9450973154545 15.7634032791667
"1202" 240.2 89.0950775734782 18.7643154135145
"1203" 240.4 88.1906280986956 22.4766899991667
"1204" 240.6 86.2555766219149 25.5413381200709
"1205" 240.8 84.0309049175556 28.7288267575556
"1206" 241 80.8964105752174 32.016823787971
"1207" 241.2 77.9047992863636 35.0815851166667
"1208" 241.4 75.9582281033333 38.8570318958889
"1209" 241.6 73.6905710934042 42.5871646510284
"1210" 241.8 70.5767029736364 45.7721445679167
"1211" 242 67.5840947166667 49.0517816008333
"1212" 242.2 64.4320803213043 52.3512719688406
"1213" 242.4 60.9514386491111 54.9083139632222
"1214" 242.6 56.6997225009091 57.4067599641667
"1215" 242.8 52.55101189 60.3155178758333
"1216" 243 48.6101379621951 62.7628063621545
"1217" 243.2 44.5621069833333 63.89610396
"1218" 243.4 40.0394051774419 65.2360818129457
"1219" 243.6 35.4236313744445 65.9254079913333
"1220" 243.8 30.892468477907 66.4078170556202
"1221" 244 26.32795893 67.2843823516667
"1222" 244.2 22.57198125 67.8901515830417
"1223" 244.4 18.4666102974419 68.3398385244574
"1224" 244.6 13.885079026 68.9766900456667
"1225" 244.8 8.491880306 68.3954934638889
"1226" 245 7.4867841809091 68.2196970379167
"1227" 245.2 7.7029993752174 68.781037871558
"1228" 245.4 6.33460081800001 70.643356714
"1229" 245.6 5.53971473487806 72.3500483980081
"1230" 245.8 6.48869221 74.7676599511232
"1231" 246 7.47010762333333 79.115884195
"1232" 246.2 7.38408813648649 83.7604738442342
"1233" 246.4 8.49812725432434 85.5172306027477
"1234" 246.6 10.2801514605263 88.5293216441666
"1235" 246.8 12.2462962489189 92.8353179281532
"1236" 247 13.5731379153658 97.4063336013008
"1237" 247.2 14.3724378472093 99.8156882875969
"1238" 247.4 16.80731221 101.377788979167
"1239" 247.6 20.2942058769767 104.153792048643
"1240" 247.8 22.6945539481818 107.791375399167
"1241" 248 24.8940529211111 111.643356755
"1242" 248.2 27.572904627561 114.714025926301
"1243" 248.4 29.3883851877778 115.489510605
"1244" 248.6 31.8538474597778 115.113442228556
"1245" 248.8 35.7489354242222 115.173271288444
"1246" 249 38.6644423966667 116.7807193975
"1247" 249.2 41.3832254565116 119.457906554109
"1248" 249.4 43.77330581 122.256909879167
"1249" 249.6 46.7701919665217 124.257626555797
"1250" 249.8 48.8552643771111 125.010878135889
"1251" 250 52.16578341 125.4620380875
"1252" 250.2 54.5193069504255 124.731190919752
"1253" 250.4 57.806043556383 123.544611540496
"1254" 250.6 61.4957356332558 122.570607809457
"1255" 250.8 63.0163855966667 121.58841171
"1256" 251 63.17231141 120.883283504167
"1257" 251.2 63.06224613 120.828338449167
"1258" 251.4 62.520174626 120.880536251417
"1259" 251.6 62.68389673 120.678613174292
"1260" 251.8 62.9381027327907 120.057190991202
"1261" 252 63.79142861 118.846882403229
"1262" 252.2 65.6045148256522 117.133880729275
"1263" 252.4 68.1680521744445 115.831390947222
"1264" 252.6 70.7817204033333 115.505536246042
"1265" 252.8 73.4927658313333 115.130536245667
"1266" 253 77.37073253 114.592074706667
"1267" 253.2 81.1863289033333 114.482184596667
"1268" 253.4 85.3554682972727 114.836829951667
"1269" 253.6 88.0103762633333 115.690975806667
"1270" 253.8 89.01013589 115.223942839167
"1271" 254 89.1246805709302 114.144847514806
"1272" 254.2 90.073641658 111.745920857667
"1273" 254.4 91.6942278318182 108.910256519167
"1274" 254.6 92.486763103913 105.637225199384
"1275" 254.8 93.3106309691111 103.036519139556
"1276" 255 93.6442868558537 99.4888851981301
"1277" 255.2 93.4249054639535 95.8353662800388
"1278" 255.4 92.3276469926087 92.4432452530797
"1279" 255.6 89.6809226242222 88.9083139972222
"1280" 255.8 86.4792459237778 87.1134422005555
"1281" 256 82.5384316519512 85.4457332141057
"1282" 256.2 78.4099535458139 84.2253483793411
"1283" 256.4 74.2135339004348 83.137225176884
"1284" 256.6 69.50106501 81.5243091058333
"1285" 256.8 64.7866021833333 81.0023310833333
"1286" 257 59.9345577566667 80.1323677125
"1287" 257.2 55.2905635543902 79.0198420256911
"1288" 257.4 51.2289487011628 78.3577276221318
"1289" 257.6 47.5063532233333 78.5481186266667
"1290" 257.8 43.2321515166667 78.9418915208333
"1291" 258 38.4112922526667 78.7715618503333
"1292" 258.2 33.69174949 78.5269859132051
"1293" 258.4 28.9982927118182 79.0413753704167
"1294" 258.6 24.31926757 79.0334666125
"1295" 258.8 20.4596450846667 78.7117327904444
"1296" 259 15.49340793 78.9189977479167
"1297" 259.2 10.3326024778261 77.8529442351449
"1298" 259.4 8.30596569173913 76.8663221605797
"1299" 259.6 7.45176341 75.5273893529167
"1300" 259.8 6.62803017085106 75.5904380064539
"1301" 260 5.51644890333333 76.1580087341667
"1302" 260.2 5.77198806116278 76.2825934518992
"1303" 260.4 6.12138133372093 76.5240961355039
"1304" 260.6 6.29607797 77.4382285156667
"1305" 260.8 5.90014869888889 78.4916473201389
"1306" 261 5.62933637 79.1088399571795
"1307" 261.2 7.40590287666666 79.9034299833333
"1308" 261.4 6.85557647666667 80.9473860283333
"1309" 261.6 6.19518479666667 79.5646021441667
"1310" 261.8 5.20459727666667 78.7878788666667
"1311" 262 5.55668782290322 78.5871118915054
"1312" 262.2 5.56911454806452 77.8302880694086
"1313" 262.4 5.57912496555554 77.9360917640278
"1314" 262.6 5.698973826 78.2555362087917
"1315" 262.8 6.06762852255815 78.581341218062
"1316" 263 6.1880260792683 78.6070840515447
"1317" 263.2 6.76641506767442 78.7244539194574
"1318" 263.4 6.94559110488373 78.581341218062
"1319" 263.6 7.14061732999999 77.9056841374359
"1320" 263.8 7.29038391162163 77.627417705045
"1321" 264 7.336194866 77.6209208235417
"1322" 264.2 7.34804805 77.6985835455128
"1323" 264.4 7.29673243634147 77.7252829249593
"1324" 264.6 7.14462178405406 78.2823033605856
"1325" 264.8 6.90079709558139 78.6171193934108
"1326" 265 7.11821192121951 79.2918870541057
"1327" 265.2 7.29969953631579 80.1487548341667
"1328" 265.4 6.98398597 80.8832834641667
"1329" 265.6 6.45827943526316 80.8977426891667
"1330" 265.8 6.59875749 80.3704629508333
"1331" 266 6.64673466333333 80.8642640220513
"1332" 266.2 6.46461543 82.4526515976042
"1333" 266.4 6.87392068999998 84.5920746766666
"1334" 266.6 7.29767201799999 87.2074592946666
"1335" 266.8 8.52110453551722 90.0430030640804
"1336" 267 9.61867361 93.1978439160417
"1337" 267.2 10.0841580233333 95.7459208416667
"1338" 267.4 10.6325012651351 97.0037171007207
"1339" 267.6 11.0094617252941 96.7074593041667
"1340" 267.8 12.7329771067442 97.6063859598062
"1341" 268 16.6096950027273 100.448718049167
"1342" 268.2 18.5293219104651 104.26112657469
"1343" 268.4 19.7461894119512 106.599579389106
"1344" 268.6 21.1174967966667 109.25676898141
"1345" 268.8 23.0321152677778 110.991647352639
"1346" 269 25.6028229676471 113.856780588284
"1347" 269.2 28.06148709 116.464544344167
"1348" 269.4 26.82325269 114.830169945
"1349" 269.6 27.29103013 113.647019760667
"1350" 269.8 30.2026407346512 111.488317995155
"1351" 270 33.5739231966667 110.040792650833
"1352" 270.2 36.1940883344445 109.797202907
"1353" 270.4 36.78416053 110.0224776325
"1354" 270.6 36.0667228207317 110.051736991057
"1355" 270.8 35.9633688382927 109.920404908374
"1356" 271 36.3304612072093 110.280804577132
"1357" 271.2 36.6503311554546 110.562354422917
"1358" 271.4 37.1581323336364 110.955711066667
"1359" 271.6 37.6322746597778 111.404040515444
"1360" 271.8 38.1670155886046 111.917656099341
"1361" 272 39.0619003522222 112.386946499333
"1362" 272.2 39.9784463734782 112.836221862101
"1363" 272.4 40.3429379166667 113.200133313333
"1364" 272.6 40.4698991826316 113.276285231667
"1365" 272.8 40.7364436636585 113.588322360447
"1366" 273 41.5188019913333 114.010878124889
"1367" 273.2 42.1552119680488 114.685883337154
"1368" 273.4 42.3883177033333 115.168997784167
"1369" 273.6 42.6393437805263 115.988835841667
"1370" 273.8 44.4245253833333 117.586580204167
"1371" 274 46.1086039247826 120.219165013297
"1372" 274.2 45.9696725833333 122.422449467949
"1373" 274.4 44.9002519824444 123.198912322111
"1374" 274.6 45.2216648354545 122.800116672917
"1375" 274.8 46.2236005495122 122.378191037154
"1376" 275 48.2367088797674 123.402450386318
"1377" 275.2 51.0244543108696 125.419833914819
"1378" 275.4 52.8554477708511 125.999603359645
"1379" 275.6 52.7598857736364 125.361305486667
"1380" 275.8 54.5547002827273 124.679487304167
"1381" 276 58.138200666 124.255536254792
"1382" 276.2 61.9167993206977 124.753076505736
"1383" 276.4 65.1104174273913 126.28939913308
"1384" 276.6 66.6513313473913 127.426522880036
"1385" 276.8 67.1576984090698 126.801377044457
"1386" 277 69.7507252792683 125.792825186911
"1387" 277.2 73.0745975247826 124.709131572971
"1388" 277.4 76.3726405590909 124.146270520417
"1389" 277.6 80.6635188233333 124.216616840833
"1390" 277.8 85.02026949 124.244089368333
"1391" 278 86.6620765833333 123.987679111667
"1392" 278.2 87.2582635166667 122.224553346778
"1393" 278.4 87.5300138397674 119.86935557062
"1394" 278.6 86.9745681244186 116.524096175504
"1395" 278.8 85.3709425913953 115.039301898527
"1396" 279 82.43373541 113.310023423333
"1397" 279.2 78.8517220197778 111.626262737889
"1398" 279.4 75.1157365495122 111.308772639593
"1399" 279.6 72.9361256090698 111.139480785504
"1400" 279.8 71.9337578463636 110.518648129167
"1401" 280 70.8487247755814 109.475795631783
"1402" 280.2 70.1564537227273 109.015151624167
"1403" 280.4 69.9707621932558 108.71550940562
"1404" 280.6 69.935822866 108.630536239167
"1405" 280.8 69.935822866 108.630536239167
"1406" 281 69.935822866 108.630536239167
"1407" 281.2 69.9386416109756 108.682130985935
"1408" 281.4 70.080283546 108.842074700917
"1409" 281.6 70.0085882455556 108.908314017222
"1410" 281.8 69.844683445122 108.888509973008
"1411" 282 69.6379754802439 108.841605657764
"1412" 282.2 69.3794812704651 108.983845720736
"1413" 282.4 69.25341813 109.051781660833
"1414" 282.6 68.818660274 108.918997777917
"1415" 282.8 68.1865353590909 108.936480295417
"1416" 283 67.3364478366667 108.832001440833
"1417" 283.2 65.756093858 109.390151624542
"1418" 283.4 62.8108470245454 109.329836939167
"1419" 283.6 59.04486341 108.960206569167
"1420" 283.8 54.8303870490698 107.78527684655
"1421" 284 50.2825933143902 106.48700903252
"1422" 284.2 45.500122672439 105.295639425325
"1423" 284.4 41.5182183118182 104.530885885417
"1424" 284.6 36.854327146 104.236305465542
"1425" 284.8 32.4017279646667 103.848484952333
"1426" 285 27.1509470463636 102.773892876667
"1427" 285.2 22.53070677 101.753246855
"1428" 285.4 17.7630457246667 100.686091786778
"1429" 285.6 15.4687961104445 99.0536131526667
"1430" 285.8 14.588121002 98.1305362286667
"1431" 286 13.2214354172727 98.6917250404167
"1432" 286.2 13.0913291811628 99.520518340969
"1433" 286.4 13.54133669 99.3060786361538
"1434" 286.6 13.5420422366667 98.2733933716667
"1435" 286.8 12.7668752759459 95.163800258964
"1436" 287 11.409986042 90.9382285291667
"1437" 287.2 8.99267733 87.6021081244927
"1438" 287.4 6.30101679666666 85.3613054466667
"1439" 287.6 7.46738078081082 85.9954010813964
"1440" 287.8 8.70610492414634 84.3763148265447
"1441" 288 10.1308523845454 80.8508159316667
"1442" 288.2 10.622851507561 76.6558645373984
"1443" 288.4 10.032794226 72.2363054335417
"1444" 288.6 8.17054337878049 68.7853204394715
"1445" 288.8 5.65576576675677 66.0265860926126
"1446" 289 4.41678768243243 62.3051723674775
"1447" 289.2 2.59108641235294 59.1056493118137
"1448" 289.4 3.53527386333333 58.9937840527778
"1449" 289.6 5.75675809800001 57.4189977264167
"1450" 289.8 8.28941138395349 54.8693555056202
"1451" 290 10.4626281089474 50.8471353716667
"1452" 290.2 11.2602722463636 46.6987179954167
"1453" 290.4 11.0365284322222 42.9254079683333
"1454" 290.6 8.85671433705881 39.7165090209314
"1455" 290.8 8.91012837 37.3118548491667
"1456" 291 10.34097701 36.1429431145699
"1457" 291.2 13.0984019194737 35.7965280691667
"1458" 291.4 16.7293493033333 34.8484848833333
"1459" 291.6 21.305894965122 32.5376656189837
"1460" 291.8 25.1638989578261 30.0519408428623
"1461" 292 28.5363035886047 27.2843823116667
"1462" 292.2 31.2802850562222 24.1134421375556
"1463" 292.4 34.4481697847368 19.4807385791667
"1464" 292.6 35.8788064890244 14.9016430872764
"1465" 292.8 36.39893205 11.69830171
"1466" 293 36.6649231433333 12.2660672783333
"1467" 293.2 37.6653226844186 12.9552230844574
"1468" 293.4 40.58141269 13.3378940034058
"1469" 293.6 44.6721722633333 13.4290709425
"1470" 293.8 49.44166773 13.4207459341667
"1471" 294 54.0031231409091 13.9627039766667
"1472" 294.2 58.5447842030435 15.127191664058
"1473" 294.4 62.510748822766 16.5151515316667
"1474" 294.6 65.1927954785714 17.7317920352381
"1475" 294.8 66.3189554704445 19.7288267485556
"1476" 295 66.1676593871428 22.1980400773809
"1477" 295.2 64.7893343002128 24.575708004539
"1478" 295.4 62.6182327845454 27.7214452491667
"1479" 295.6 59.732185956383 30.7622873887943
"1480" 295.8 56.4427766273913 33.0786966987319
"1481" 296 52.9924693717391 35.1522752961232
"1482" 296.2 49.0788362546512 37.0339350942248
"1483" 296.4 45.5368517736364 39.4434732329167
"1484" 296.6 41.6967835216279 40.8353662250388
"1485" 296.8 37.5606576578049 41.9935755721545
"1486" 297 32.98055845 42.1857629971795
"1487" 297.2 28.0981755166667 40.7459207866667
"1488" 297.4 23.9743068753658 38.7477969572764
"1489" 297.6 20.0572953388889 35.7373737731111
"1490" 297.8 17.7478700572727 33.2459207791667
"1491" 298 17.111367546 34.2555361647917
"1492" 298.2 14.19326181 35.4418062912016
"1493" 298.4 13.3177425372727 38.0798368679167
"1494" 298.6 11.3275377514634 41.3932003370325
"1495" 298.8 8.94340391976743 43.2772266925969
"1496" 299 11.3468513744444 42.1348096769444
"1497" 299.2 12.388191218 41.5481185896667
"1498" 299.4 12.8117527782758 37.3374327195977
"1499" 299.6 15.4020822127586 36.2498995620115
"1500" 299.8 14.51922437 36.3080509597436
"1501" 300 15.080183194186 35.5312517295736
"1502" 300.2 14.8246084855555 34.3677156520833
"1503" 300.4 15.1496911396551 34.1544088437356
"1504" 300.6 15.22856335 34.1593823185417
"1505" 300.8 15.062777522 34.6140526486667
"1506" 301 14.982980194 34.6497669344167
"1507" 301.2 14.944457346 34.7363053960417
"1508" 301.4 14.8270247932258 34.8402135847312
"1509" 301.6 14.954088058 34.7843823191667
"1510" 301.8 14.982980194 34.7555361652917
"1511" 302 14.9015851441935 34.4431912518279
"1512" 302.2 15.0571074924242 34.440559475
"1513" 302.4 15.0921282633333 34.5723507607692
"1514" 302.6 15.0493250988889 34.8912199261111
"1515" 302.8 15.2701505154546 34.9329837179167
"1516" 303 15.3983355166667 34.6906939561538
"1517" 303.2 15.3593588305405 34.5712846058559
"1518" 303.4 15.4024512055555 34.62412590875
"1519" 303.6 15.3376170005882 34.5242013234314
"1520" 303.8 15.12881669 34.1635031976667
"1521" 304 15.0832724362069 34.3798730349425
"1522" 304.2 14.6640966188889 34.4745532590278
"1523" 304.4 14.5551431093939 34.6270396616667
"1524" 304.6 14.3972062994118 34.3205814137255
"1525" 304.8 14.182255282 34.4492174836667
"1526" 305 14.0846076233333 34.8879326151282
"1527" 305.2 14.0266765213514 34.9974800324775
"1528" 305.4 14.164369674 35.8805361664167
"1529" 305.6 14.00064757 36.4189977054167
"1530" 305.8 12.950899962 36.9382284751667
"1531" 306 12.883484978 37.2074592446667
"1532" 306.2 12.1288322633333 37.0772817297436
"1533" 306.4 10.6741475872973 37.2324072696396
"1534" 306.6 9.80845528764706 37.159947932402
"1535" 306.8 10.4555043959459 37.3779374153153
"1536" 307 10.321715586 38.5632284767917
"1537" 307.2 9.14945636255815 41.0321461894574
"1538" 307.4 7.92095194333334 43.7636722689744
"1539" 307.6 6.21047164111111 46.9425019894444
"1540" 307.8 4.32765439536585 49.6671215460569
"1541" 308 4.17732133 50.5486821376923
"1542" 308.2 3.869138546 52.9107559636667
"1543" 308.4 3.90882875303031 56.08391614
"1544" 308.6 3.340825202 60.1525142126667
"1545" 308.8 2.73913500466664 63.9766900406666
"1546" 309 2.9399207578788 67.4941725616667
"1547" 309.2 4.15466083117647 71.2775950253431
"1548" 309.4 5.04632511046512 75.2360818229457
"1549" 309.6 4.84271597727273 78.1351982133333
"1550" 309.8 5.40523711 80.3613054416667
"1551" 310 6.62697935666667 83.3790569239743
"1552" 310.2 7.72692661 85.6635032491667
"1553" 310.4 9.43897861780489 88.766558733374
"1554" 310.6 10.3201538489189 92.190827283018
"1555" 310.8 11.099760379697 95.2331003283333
"1556" 311 11.44850889 97.7651516129167
"1557" 311.2 11.9021661131579 97.4766900741667
"1558" 311.4 13.0823703793023 97.767387748876
"1559" 311.6 15.3991944430435 99.0485964302536
"1560" 311.8 17.1894833211111 100.335664436
"1561" 312 18.8243781021739 101.230870679928
"1562" 312.2 20.4696672890244 102.622093456423
"1563" 312.4 21.39221903 104.027170849948
"1564" 312.6 20.7690223755814 105.164525502248
"1565" 312.8 19.8928922754545 105.221445326667
"1566" 313 19.452078502093 104.967745537829
"1567" 313.2 17.7440634517391 105.812810483841
"1568" 313.4 19.316800594 104.918997773917
"1569" 313.6 19.461261274 103.967074696042
"1570" 313.8 19.45403824 102.885343925729
"1571" 314 20.06799613 99.5536131531667
"1572" 314.2 22.66828837 96.0385629824275
"1573" 314.4 25.3736429227273 92.5728439154167
"1574" 314.6 28.330251145814 89.7172982953876
"1575" 314.8 29.5015078366667 87.6506827383333
"1576" 315 29.514348786 86.6689977556667
"1577" 315.2 29.50609389 86.3805362169167
"1578" 315.4 29.2888429448837 87.0071015127132
"1579" 315.6 29.6963591758537 87.5939508522764
"1580" 315.8 31.4258158153333 88.4553225437778
"1581" 316 34.4512551386957 90.6957536125362
"1582" 316.2 36.7553934681818 93.9364802804167
"1583" 316.4 36.8507789889474 97.9928844066666
"1584" 316.6 35.93115461 101.991342093333
"1585" 316.8 34.41775701 105.880536236417
"1586" 317 31.5912550230233 109.574185613992
"1587" 317.2 29.0950269143902 111.946671326911
"1588" 317.4 28.5476087433333 111.652514264167
"1589" 317.6 28.966774018 112.149767011917
"1590" 317.8 29.3425957560465 113.250393131085
"1591" 318 29.4937468233333 113.349471155128
"1592" 318.2 29.7415112944444 113.716006329722
"1593" 318.4 30.6338191983871 113.202496541505
"1594" 318.6 32.8447407166666 113.598484962083
"1595" 318.8 28.485238418 111.755536242292
"1596" 319 29.71074652 112.392555473698
"1597" 319.2 30.32470441 112.149767011917
"1598" 319.4 31.3045733634884 112.105491519922
"1599" 319.6 32.453091762 112.207459319667
"1600" 319.8 31.2452871747059 111.967640314902
"1601" 320 31.58873536 111.503132395885
"1602" 320.2 32.0571127197674 111.676153415736
"1603" 320.4 31.6075646366667 111.732114151538
"1604" 320.6 31.5542253086667 111.523698635222
"1605" 320.8 31.8495671433333 111.606726718333
"1606" 321 31.91377189 111.765151626917
"1607" 321.2 31.7395018633333 111.826506938333
"1608" 321.4 31.6844692233333 111.91808203
"1609" 321.6 31.4643386633333 111.675408037083
"1610" 321.8 31.64892731 111.851690088542
"1611" 322 31.4536378722222 112.166861029028
"1612" 322.2 31.0382526172727 112.668997781667
"1613" 322.4 31.131641339697 113.240093353333
"1614" 322.6 30.8329919877778 112.861305474167
"1615" 322.8 32.26936741 110.982607247436
"1616" 323 32.6383683166667 111.634199245833
"1617" 323.2 33.4171025436586 112.64085519252
"1618" 323.4 34.7357944760465 114.046457532597
"1619" 323.6 34.75483193 115.457459322917
"1620" 323.8 33.9919781636842 116.373451226667
"1621" 324 34.22514277 116.515151631667
"1622" 324.2 34.918554034 116.178613169792
"1623" 324.4 36.035716626 116.572843939417
"1624" 324.6 37.5835449033333 117.530930725385
"1625" 324.8 39.90726285 119.583333452917
"1626" 325 41.7721189009091 121.287878909167
"1627" 325.2 42.9102939554545 122.773892896667
"1628" 325.4 44.9309109932558 122.982056825969
"1629" 325.6 47.2616247409091 123.053613176667
"1630" 325.8 50.3868213262791 123.608174894574
"1631" 326 53.48656677 125.441806381202
"1632" 326.2 54.44963797 126.322843949167
"1633" 326.4 56.1473309225581 125.593863626434
"1634" 326.6 58.49453701 125.541338220071
"1635" 326.8 61.3195458633333 126.156177282333
"1636" 327 63.723808717234 127.456231839007
"1637" 327.2 66.3216793081818 127.878788006667
"1638" 327.4 68.9984335646667 127.275835403111
"1639" 327.6 72.3102311336364 126.934732061667
"1640" 327.8 76.0574536209091 127.004662131667
"1641" 328 77.7474003771111 127.566433694
"1642" 328.2 78.2128599048837 126.747709781434
"1643" 328.4 79.2530989663636 125.536130661667
"1644" 328.6 80.4963363336364 123.333333456667
"1645" 328.8 83.1819451325532 121.212369312305
"1646" 329 86.97392821 118.905261524167
"1647" 329.2 90.38595189 118.40159852
"1648" 329.4 93.2237219352174 119.541907487536
"1649" 329.6 93.0217593802325 120.665419972132
"1650" 329.8 92.49095037 120.824592195417
"1651" 330 91.0988747263636 122.328088700417
"1652" 330.2 89.26466185 124.745920870667
"1653" 330.4 87.0283209355814 125.906922660736
"1654" 330.6 83.5678863386956 126.556957661775
"1655" 330.8 79.0707625613043 127.117158331232
"1656" 331 74.2709870862791 126.541985273178
"1657" 331.2 70.4724550974419 126.461484378643
"1658" 331.4 66.85949829 125.828338454167
"1659" 331.6 63.3826583895556 125.10489523
"1660" 331.8 59.8603470754545 124.181235555417
"1661" 332 56.838054546 123.620920869542
"1662" 332.2 54.2832893081818 121.969697091667
"1663" 332.4 51.17519589 120.717074712792
"1664" 332.6 47.0569199966667 119.2807194
"1665" 332.8 43.27801205 117.322843940167
"1666" 333 40.128769226 114.717074706792
"1667" 333.2 36.1324935368293 112.481380520691
"1668" 333.4 31.79524005 111.406670364231
"1669" 333.6 27.187676147561 110.914776391545
"1670" 333.8 25.17227349 109.294871904167
"1671" 334 22.1118472322222 106.404040510444
"1672" 334.2 18.3931918236585 103.41008595252
"1673" 334.4 14.5516138844186 100.370250005504
"1674" 334.6 12.5239383966667 99.6882285379167
"1675" 334.8 12.4698712415789 100.128511939167
"1676" 335 13.4734928078947 100.422034206667
"1677" 335.2 14.0862538988889 99.5707071702778
"1678" 335.4 14.69702213 96.8603192648718
"1679" 335.6 15.098548738 93.8420746859167
"1680" 335.8 14.75628805 89.0398064365384
"1681" 336 12.9776519397778 83.7715618553333
"1682" 336.2 10.8546149833333 79.7019647816667
"1683" 336.4 9.24455748999999 76.2192936032051
"1684" 336.6 6.73909072200001 72.6016900492917
"1685" 336.8 4.74599194333334 69.0884116575
"1686" 337 4.00221747545455 64.1025641666667
"1687" 337.2 4.06897582 60.6137092680729
"1688" 337.4 5.29448392200001 56.3613054176667
"1689" 337.6 7.45176341 52.3516900290417
"1690" 337.8 8.21728154333334 48.7932580728205
"1691" 338 7.95956458818182 44.370629415
"1692" 338.2 8.32144588757575 40.0932401333333
"1693" 338.4 9.80165713799999 35.4382284736667
"1694" 338.6 12.84496213 32.8263403591667
"1695" 338.8 16.4789507913333 31.489510521
"1696" 339 20.8267083192683 30.7083973244715
"1697" 339.2 24.1174812233333 28.6030636316667
"1698" 339.4 26.154606114 25.6305361561667
"1699" 339.6 27.0655305319512 21.4870089475203
"1700" 339.8 26.655403138 18.6786130722917
"1701" 340 26.7383110065217 15.127191664058
"1702" 340.2 26.93331797 15.4254079408333
"1703" 340.4 29.6965679717778 15.1219891371111
"1704" 340.6 34.3675098169565 12.9449174143841
"1705" 340.8 38.6803938865217 10.4532786159058
"1706" 341 42.7247583819149 8.91286019836879
"1707" 341.2 47.3061620256522 7.45996757612319
"1708" 341.4 52.3062922780851 5.40222189698581
"1709" 341.6 57.6257238423404 4.14199276315603
"1710" 341.8 62.6828721861702 2.82448048687943
"1711" 342 67.5824270609091 2.59906760166667
"1712" 342.2 71.9037666542553 4.17472598741135
"1713" 342.4 75.7983713871428 6.80557538380952
"1714" 342.6 77.56334677 9.39976690916667
"1715" 342.8 77.1606079045454 11.7773892891667
"1716" 343 76.27007973 12.7697302825
"1717" 343.2 75.3081550433333 14.2154720421875
"1718" 343.4 73.8035168052 17.3536130709667
"1719" 343.6 70.4623017886667 20.3442113645556
"1720" 343.8 67.0483603045454 21.5326340541667
"1721" 344 63.8160653151163 21.828210570969
"1722" 344.2 59.9712461833333 21.643356665
"1723" 344.4 55.9691503077778 22.0536130756667
"1724" 344.6 52.7845948731111 22.5407925633333
"1725" 344.8 48.680841482 23.8420746159167
"1726" 345 44.7158997486046 24.905133650969
"1727" 345.2 41.5534426918605 25.7369762278295
"1728" 345.4 36.92174213 26.8997669266667
"1729" 345.6 33.45468581 27.2843823116667
"1730" 345.8 29.5415754605263 27.6791191541667
"1731" 346 25.4544757486047 27.3291050308527
"1732" 346.2 21.29247237 26.7624042891667
"1733" 346.4 20.7797292363415 27.5189038878862
"1734" 346.6 18.1155881518182 29.2074592366667
"1735" 346.8 15.7170544642222 30.5407925713333
"1736" 347 14.8129771908696 31.7492652592754
"1737" 347.2 15.3752128281818 33.7179487516667
"1738" 347.4 14.453291034 36.7651515519167
"1739" 347.6 12.5514547166667 40.5078255483333
"1740" 347.8 9.58726911434782 43.6054525621014
"1741" 348 6.36704111105263 45.5738560141667
"1742" 348.2 6.12373891315788 47.4463256516667
"1743" 348.4 7.09122906333332 49.9668280937179
"1744" 348.6 7.69253121 52.6401515677917
"1745" 348.8 6.79137173 54.5737596283333
"1746" 349 6.47118182454545 54.6794872341667
"1747" 349.2 6.73298344121951 54.620217235813
"1748" 349.4 6.96059709800001 54.6497669544167
"1749" 349.6 6.59756112826087 54.4917401984058
"1750" 349.8 6.79329147325581 54.4668510329457
"1751" 350 6.72143441666665 53.8949592613542
"1752" 350.2 6.89104195577779 53.1732712264444
"1753" 350.4 6.95721333432434 52.2843823366667
"1754" 350.6 8.33581338333332 50.9037117238462
"1755" 350.8 9.63629076609757 47.9785661972764
"1756" 351 9.71868484999999 45.5979917974359
"1757" 351.2 9.27899579486488 43.1575632007207
"1758" 351.4 8.56212785235294 40.2255587951961
"1759" 351.6 7.90119663666665 39.1433566825
"1760" 351.8 8.64872332999999 39.9080086979167
"1761" 352 10.909189018 39.7555361702917
"1762" 352.2 14.2540873594737 39.1062446716667
"1763" 352.4 17.5902765881818 38.2371795254167
"1764" 352.6 20.154165658421 36.8491596491667
"1765" 352.8 21.4678089206977 34.4757955567829
"1766" 353 23.00536329 31.3805361619167
"1767" 353.2 24.6508056695122 27.5470464770325
"1768" 353.4 26.6896978685366 23.7384160792276
"1769" 353.6 29.31347965 19.3210955904167
"1770" 353.8 32.915365938 15.4809634964444
"1771" 354 37.0501516233333 12.6091686217778
"1772" 354.2 41.6617273404348 11.0469241014493
"1773" 354.4 45.483445098 10.1978438330417
"1774" 354.6 48.7354155166667 7.83139083922222
"1775" 354.8 52.4250482917778 6.07925408533333
"1776" 355 56.3522908285366 4.49826596617886
"1777" 355.2 61.220028506 3.46707459554167
"1778" 355.4 65.6823366978049 3.42884757861789
"1779" 355.6 70.3052919990909 4.06759907166667
"1780" 355.8 75.05936165 6.2862137925
"1781" 356 79.00795357 9.23149767822917
"1782" 356.2 82.5071122633333 11.9425019544444
"1783" 356.4 84.3854743867442 12.9910012598062
"1784" 356.6 84.7513599990909 12.3892774016667
"1785" 356.8 86.798692698421 10.9989571941667
"1786" 357 89.1694745802325 10.0840245127132
"1787" 357.2 89.1935780233333 10.0957376058333
"1788" 357.4 88.4685912942553 9.84575708964539
"1789" 357.6 87.9995365009091 9.91550117541667
"1790" 357.8 87.91636217 10.9959207569167
"1791" 358 89.0364558482609 13.2877267792754
"1792" 358.2 90.7048910536364 16.8648018816667
"1793" 358.4 91.0901195336364 20.5710955916667
"1794" 358.6 89.5891749717391 23.5970913380797
"1795" 358.8 87.2743147033333 26.1225233361458
"1796" 359 84.3130415206383 27.9308634907092
"1797" 359.2 81.1091998245454 30.1952214754167
"1798" 359.4 77.7917962174418 32.4722177372481
"1799" 359.6 74.3426575011628 34.0732910841085
"1800" 359.8 70.7276814082222 35.0792541143333
"1801" 360 66.7127445833333 36.2843823206667
"1802" 360.2 62.6444983627273 36.1742424604167
"1803" 360.4 59.65022245 36.0606060966667
"1804" 360.6 56.4092784986956 36.9081281406884
"1805" 360.8 52.3993663931111 38.6519036905556
"1806" 361 48.00446917 39.5329030339744
"1807" 361.2 44.2924470473333 39.8228438626667
"1808" 361.4 39.4212478490698 40.0840245427132
"1809" 361.6 35.3091577951163 39.180625615155
"1810" 361.8 31.6019202633333 37.7880453258333
"1811" 362 27.4319673787805 37.9035192828862
"1812" 362.2 23.3072038978049 37.5658082131301
"1813" 362.4 19.2294194997561 37.7628063371545
"1814" 362.6 15.232482825814 37.4185504792248
"1815" 362.8 14.8323908790909 37.1445221816667
"1816" 363 15.2001089736364 36.9609557479167
"1817" 363.2 15.8830140063636 37.0483683354167
"1818" 363.4 15.34894725 37.2111222483333
"1819" 363.6 15.0150825673333 38.7630148017778
"1820" 363.8 13.528742682 41.8709207877917
"1821" 364 10.3691644597561 45.9429189156911
"1822" 364.2 7.50103682023255 47.9641676632946
"1823" 364.4 5.72837284157893 50.2196050066667
"1824" 364.6 5.79161210333332 53.1177156708333
"1825" 364.8 5.6054854509756 56.0085849670325
"1826" 365 5.13025493842105 59.2378236391667
"1827" 365.2 4.5975705809091 62.4067599691667
"1828" 365.4 4.53213703526316 64.2277021866667
"1829" 365.6 4.42771984200001 67.0151515821667
"1830" 365.8 5.14039253 70.9748585458333
"1831" 366 6.2290817126087 73.2459208191667
"1832" 366.2 7.82415094066668 75.4638695393333
"1833" 366.4 9.65248355638297 77.4071319526241
"1834" 366.6 10.543221962 79.1401515942917
"1835" 366.8 10.5283854597297 80.7875008682883
"1836" 367 9.88833354599999 81.8516900585417
"1837" 367.2 9.22287483634147 82.1530502839837
"1838" 367.4 9.26784053 82.0920746741667
"1839" 367.6 9.37790581 82.0313459291666
"1840" 367.8 9.76313429 81.8132285200417
"1841" 368 10.6173365717391 81.9164893897101
"1842" 368.2 11.7330526536364 82.9137529966667
"1843" 368.4 13.0961980952174 83.3295328693841
"1844" 368.6 14.5620975887234 83.4300452156028
"1845" 368.8 17.37139677 83.5693474029167
"1846" 369 20.1600229335556 84.9766900616667
"1847" 369.2 22.1653511877778 87.4873738248611
"1848" 369.4 22.57938949 91.1305362216667
"1849" 369.6 21.0845712855556 94.104895199
"1850" 369.8 18.5017382310526 96.4341799516667
"1851" 370 16.8428820870732 98.1005174669106
"1852" 370.2 16.8629847644186 97.7405541173643
"1853" 370.4 17.5377454318182 97.5990676966667
"1854" 370.6 17.93548133 97.7514153491667
"1855" 370.8 18.81600357 98.9480675353876
"1856" 371 20.5271347253488 101.058979880969
"1857" 371.2 22.677919082 103.438228541667
"1858" 371.4 23.7559923135294 106.458590535637
"1859" 371.6 23.49801125 108.201542155897
"1860" 371.8 23.7530106689474 107.841062554167
"1861" 372 24.218833002 107.293997776292
"1862" 372.2 25.4186405411628 107.409606005388
"1863" 372.4 27.9330775966666 107.677010597187
"1864" 372.6 30.1845240464444 108.198912307111
"1865" 372.8 32.2814899845454 108.927739036667
"1866" 373 34.6366368281818 109.443473302917
"1867" 373.2 37.2281738754546 109.635780995417
"1868" 373.4 39.5132791772727 110.029137639167
"1869" 373.6 41.3847550080488 109.901643182276
"1870" 373.8 44.1565209007317 109.41383830374
"1871" 374 45.3465214969565 109.36632219308
"1872" 374.2 46.44238885 108.740426349167
"1873" 374.4 48.324505138 107.617715725333
"1874" 374.6 49.7059523848837 106.497262533992
"1875" 374.8 49.5700772233333 105.168997774167
"1876" 375 48.8920124597561 103.832224789715
"1877" 375.2 47.794815978 102.976690079667
"1878" 375.4 46.7800891409091 102.773892876667
"1879" 375.6 45.656797914 102.784382387167
"1880" 375.8 42.7091281318605 102.042879703062
"1881" 376 38.7286471433333 101.661671763333
"1882" 376.2 34.4790433590909 101.086829937917
"1883" 376.4 30.796609298 99.8036131534167
"1884" 376.6 26.3463031433333 98.7587413575
"1885" 376.8 22.0669561085366 96.9372904488618
"1886" 377 18.7784203036585 94.1793167125203
"1887" 377.2 16.2415498256098 91.4401047022764
"1888" 377.4 15.17114949 88.9707729058974
"1889" 377.6 13.5840632834884 86.7119315660853
"1890" 377.8 10.6724526788372 83.9570120642248
"1891" 378 8.08953056022223 82.2843823666667
"1892" 378.2 5.83594395222222 80.0407926208333
"1893" 378.4 5.22435258333334 79.1482876889743
"1894" 378.6 5.51548341842105 78.3167710266667
"1895" 378.8 5.76521433292683 75.4175906149594
"1896" 379 5.98893634405406 71.702261773964
"1897" 379.2 6.37016036999999 67.4421732788462
"1898" 379.4 6.73298344121951 63.0629939797154
"1899" 379.6 6.06066056555554 59.3997669591667
"1900" 379.8 5.95770160243243 54.8623449172072
"1901" 380 6.80650570599999 50.9766900276667
"1902" 380.2 8.66523312200001 46.9959207929167
"1903" 380.4 9.91991332255815 43.3845612186434
"1904" 380.6 12.07450517 39.1497669389167
"1905" 380.8 13.673203362 35.8997669356667
"1906" 381 14.645905274 32.6209207785417
"1907" 381.2 14.46842501 29.3393273686667
"1908" 381.4 14.534464178 25.5371295626667
"1909" 381.6 16.2235200154054 25.0910351161261
"1910" 381.8 19.5327077188372 24.1627365124806
"1911" 382 23.3401985095349 22.597441340969
"1912" 382.2 27.1297716965116 20.4686399077132
"1913" 382.4 31.36344549 18.4931735116667
"1914" 382.6 34.9497391966667 15.9199134358333
"1915" 382.8 38.6317807485366 13.7947012475203
"1916" 383 43.1391506211628 12.2843822966667
"1917" 383.2 47.02023157 10.434565445
"1918" 383.4 51.36781013 9.51682376547101
"1919" 383.6 55.4383910686667 8.65190366055555
"1920" 383.8 58.9079529397561 7.36881005910569
"1921" 384 63.3282372233333 6.35031635666666
"1922" 384.2 68.0177433876744 5.71908712015504
"1923" 384.4 73.0745975247826 5.84625519992754
"1924" 384.6 78.0660229573171 6.47762806947155
"1925" 384.8 82.3944263814286 7.64544979595238
"1926" 385 86.1616464436 9.80745921726667
"1927" 385.2 87.96451573 11.3228438341667
"1928" 385.4 89.9377416108889 12.335664348
"1929" 385.6 92.6000984393333 13.6262626398889
"1930" 385.8 96.3512607633333 15.1369464020833
"1931" 386 99.8509544962222 16.5066045231111
"1932" 386.2 102.69950509 18.9539627229167
"1933" 386.4 103.815062563333 21.8757284601042
"1934" 386.6 104.659242996977 23.6171193384108
"1935" 386.8 105.895557653721 24.3237383015504
"1936" 387 107.043203143333 23.8031199807692
"1937" 387.2 108.969098602 23.3132284615417
"1938" 387.4 109.053172114865 23.292698315991
"1939" 387.6 108.420148018 23.7747669235417
"1940" 387.8 108.775228182174 25.093746857971
"1941" 388 109.629031676667 28.0810856091667
"1942" 388.2 110.090564278085 30.7704706948582
"1943" 388.4 109.712414464545 33.5693473529167
"1944" 388.6 109.451248928298 37.1943659549645
"1945" 388.8 108.373250637826 39.0485963702536
"1946" 389 107.230037905319 40.3285721774113
"1947" 389.2 106.230766156667 42.02797207
"1948" 389.4 105.333295458696 44.3914057401449
"1949" 389.6 103.60814183087 46.857960926558
"1950" 389.8 101.879824490889 49.5578866074444
"1951" 390 100.877866160638 52.652631109539
"1952" 390.2 99.98914757 55.7917083475
"1953" 390.4 100.805465063333 58.9109849073958
"1954" 390.6 102.869189063333 61.5609391225
"1955" 390.8 104.954696816667 64.5680361951042
"1956" 391 107.150568940435 66.3479275012319
"1957" 391.2 110.31224697093 68.3577276121318
"1958" 391.4 112.792491266 69.1689977381667
"1959" 391.6 116.171303387674 69.2342929081783
"1960" 391.8 119.45694397 69.6357809554167
"1961" 392 122.678854893636 70.2738928441667
"1962" 392.2 124.744439753415 70.389448020813
"1963" 392.4 126.531139693636 71.0168998379167
"1964" 392.6 125.57244609 70.5536131241667
"1965" 392.8 124.89141717 69.8484849183333
"1966" 393 124.262054531702 68.6264445461347
"1967" 393.2 124.728711973478 67.752609776884
"1968" 393.4 126.737352424468 64.7066409415603
"1969" 393.6 126.512487326522 62.819499404058
"1970" 393.8 126.214493556667 59.8805361904167
"1971" 394 125.574539723043 56.1807034107971
"1972" 394.2 125.415423611739 52.2843823366667
"1973" 394.4 124.254789584545 49.7231935229167
"1974" 394.6 122.675393538372 46.8460996836434
"1975" 394.8 122.094819476341 44.2168401147154
"1976" 395 121.500795072222 41.1390831802222
"1977" 395.2 120.66078297 38.1257284763542
"1978" 395.4 119.069750038571 36.1540840473809
"1979" 395.6 117.70965765 33.8228438566667
"1980" 395.8 116.892029855714 31.6956852988095
"1981" 396 115.48427527 30.6738053919792
"1982" 396.2 113.951045428723 29.5675247034752
"1983" 396.4 113.214102435778 28.3271173554444
"1984" 396.6 112.457971432857 26.6328909452381
"1985" 396.8 112.287186249149 25.7541040777305
"1986" 397 112.388940943659 26.3838194589837
"1987" 397.2 112.43548301186 25.8979780168992
"1988" 397.4 112.225154777273 25.1078088829167
"1989" 397.6 112.023785344545 24.5221445466667
"1990" 397.8 112.000313976808 24.1174428649645
"1991" 398 111.834587765122 24.0386036967886
"1992" 398.2 111.82116517 24.0700965941667
"1993" 398.4 111.84868149 23.7953713191667
"1994" 398.6 111.80423205 23.9116012432051
"1995" 398.8 111.787608682195 23.7947012575203
"1996" 399 111.684959386 23.8709207697917
"1997" 399.2 111.562109084146 23.8697481619106
"1998" 399.4 111.611273240698 24.0285683549225
"1999" 399.6 111.591862503333 24.1433566675
"2000" 399.8 110.901661476667 23.4943182053125
"2001" 400 109.604306867391 22.2676598986232
"2002" 400.2 107.905985924286 20.7223728859524
"2003" 400.4 106.475973646596 19.7721073450709
"2004" 400.6 104.976041479787 18.8228438416667
"2005" 400.8 102.619947034348 17.5519408303623
"2006" 401 100.500492516667 17.2122669169792
"2007" 401.2 98.1372352425581 17.2396595824806
"2008" 401.4 95.9901090633333 17.0878011048889
"2009" 401.6 93.16510021 16.258741275
"2010" 401.8 90.1335195630435 15.8378940059058
"2011" 402 87.3060437932558 15.504418078062
"2012" 402.2 85.02026949 15.6085581241667
"2013" 402.4 82.8141784430435 16.7576264482971
"2014" 402.6 80.8461633821739 17.6439140746014
"2015" 402.8 78.7102770172727 18.8053613241667
"2016" 403 76.292092786 19.566433586
"2017" 403.2 73.8499233988372 20.4060281008527
"2018" 403.4 72.9809196183721 20.4865289953876
"2019" 403.6 72.0277810030435 21.4482619044927
"2020" 403.8 69.069058786 22.9574592304167
"2021" 404 66.6112114955814 24.0464574425969
"2022" 404.2 64.1305971630435 24.934883981558
"2023" 404.4 61.6665247070213 26.5888012962411
"2024" 404.6 58.15746209 27.8516900045417
"2025" 404.8 55.4485443774418 28.7781211324806
"2026" 405 52.42718845 30.7074592381667
"2027" 405.2 49.07125573 31.8110095351282
"2028" 405.4 45.61689925 32.4217449541667
"2029" 405.6 41.10422277 32.5316350641667
"2030" 405.8 37.8410373663636 32.1445221766667
"2031" 406 34.1687678704878 32.4813804406911
"2032" 406.2 30.266920138 31.8901515470417
"2033" 406.4 25.9113746434884 30.7816989520155
"2034" 406.6 21.676325034 29.1209207750417
"2035" 406.8 19.0839885995652 27.1087970272101
"2036" 407 19.576829818 26.8132284650417
"2037" 407.2 19.1918362334146 27.1530502289837
"2038" 407.4 18.3023655966667 27.74225777
"2039" 407.6 17.0779960090698 28.2951157652713
"2040" 407.8 14.68855557 29.7569097866667
"2041" 408 13.249452034 31.5343823159167
"2042" 408.2 12.0440923952632 33.5596859616667
"2043" 408.4 10.34097701 36.4020293796078
"2044" 408.6 9.14248840555554 38.5236985622222
"2045" 408.8 7.81229775666665 41.1009503728205
"2046" 409 6.2352524205263 44.0860017616667
"2047" 409.2 6.0910370048387 44.8650274905376
"2048" 409.4 6.20201055046512 47.9462785756202
"2049" 409.6 6.23500516219513 51.4307237992276
"2050" 409.8 6.06677530333332 55.1232101783333
"2051" 410 4.5975705809091 58.0186480766667
"2052" 410.2 3.27444208 61.1305361916667
"2053" 410.4 2.84653203545455 64.2424243066667
"2054" 410.6 3.50317149 66.9598631205729
"2055" 410.8 4.19998182882353 68.7210339368137
"2056" 411 4.31328432294118 67.9518031668137
"2057" 411.2 4.12916777 68.4021708143229
"2058" 411.4 3.9287868267742 68.7235883084409
"2059" 411.6 3.93334329266665 68.6689977376666
"2060" 411.8 3.91164651620688 68.6636926978735
"2061" 412 3.90043836 68.5343823529167
"2062" 412.2 3.81616963 68.4622669682292
"2063" 412.4 3.80342309941175 68.4834773754902
"2064" 412.6 3.77925190066663 68.5920746606666
"2065" 412.8 3.86007434647059 68.3590429862255
"2066" 413 3.88273484529412 68.313794117402
"2067" 413.2 3.84874409705882 68.2006719453431
"2068" 413.4 3.891151602 67.9547120226667
"2069" 413.6 3.8522848 68.1137092755729
"2070" 413.8 3.86007434647059 67.9744276012255
"2071" 414 3.77833469 68.0948219129167
"2072" 414.2 3.75357000199997 68.18181825
"2073" 414.4 3.75357000199997 68.18181825
"2074" 414.6 3.75357000199997 68.18181825
"2075" 414.8 3.88839997 67.7891900444792
"2076" 415 3.95071634176471 67.7821199087255
"2077" 415.2 4.04135833705882 67.7481832571078
"2078" 415.4 4.243360498 67.5041625716667
"2079" 415.6 4.25842206263158 67.1629248616667
"2080" 415.8 4.32178201 66.6353438894792
"2081" 416 4.09622059736842 67.0515888291667
"2082" 416.2 4.01222340999999 67.0536131206667
"2083" 416.4 4.00221747545455 67.167832235
"2084" 416.6 3.95902519133331 67.2202797875
"2085" 416.8 3.87380798212123 67.3892774566667
"2086" 417 3.86007434647059 67.3183190032843
"2087" 417.2 3.85422647580644 67.4580796223118
"2088" 417.4 3.74677185235294 67.5898122162255
"2089" 417.6 3.84024641 67.5007285057292
"2090" 417.8 3.76641095133331 67.5536131211666
"2091" 418 3.68202757 67.6964702641666
"2092" 418.2 3.67253918379308 67.5894221397701
"2093" 418.4 3.67652430599997 67.6177156853333
"2094" 418.6 3.70220620466664 67.5920746596667
"2095" 418.8 3.7796661248387 67.5821491013441
"2096" 419 3.75357000199997 67.5792541468333
"2097" 419.2 3.82937302548386 67.5945560492473
"2098" 419.4 3.83611896199999 67.3942724616667
"2099" 419.6 4.07534908529412 67.1825723968137
"2100" 419.8 4.19933438599999 67.0206460876667
"2101" 420 4.60310017631579 66.8694025941667
"2102" 420.2 4.89427433444443 66.5792541458333
"2103" 420.4 4.82612719105263 66.6264876141667
"2104" 420.6 4.694628146 66.9217449886667
"2105" 420.8 4.46624269 67.3484849158333
"2106" 421 4.51186185210526 67.3147467241667
"2107" 421.2 4.40203794333333 67.5942114118055
"2108" 421.4 4.46377327666666 67.5802403401282
"2109" 421.6 4.48323806411765 67.7481832571078
"2110" 421.8 4.70263289363637 67.657342725
"2111" 422 4.72475127526316 67.7600908541667
"2112" 422.2 4.771673842 68.0646021326666
"2113" 422.4 4.99058145444443 68.2352370534722
"2114" 422.6 5.30259399526316 68.3673783041666
"2115" 422.8 5.57007044999999 68.2015421158974
"2116" 423 5.70906314333333 68.456543525
"2117" 423.2 5.747127386 68.3228438911667
"2118" 423.4 5.52041521972974 67.9912430592342
"2119" 423.6 5.4647954605263 67.8815483441667
"2120" 423.8 5.0206593537838 67.7833428511261
"2121" 424 4.72227869195123 67.5095230648374
"2122" 424.2 4.82563267439025 67.1530502689837
"2123" 424.4 4.75944436644445 66.9254079923333
"2124" 424.6 3.66368335666667 66.335664402
"2125" 424.8 3.46189700999999 65.7678988336667
"2126" 425 2.91536596448273 64.9501648427011
"2127" 425.2 2.69659936 63.4502477324479
"2128" 425.4 3.49385144612902 61.701255795215
"2129" 425.6 4.74383380058822 59.4902646968137
"2130" 425.8 5.98239192199999 57.1195471766667
"2131" 426 5.93225107222222 54.6882284929167
"2132" 426.2 5.10186968199997 52.8869464398333
"2133" 426.4 4.61391360733331 50.8997669506666
"2134" 426.6 4.52127532999999 49.6744922241667
"2135" 426.8 3.80309937799999 49.2404262896667
"2136" 427 4.53988931117647 50.519676452549
"2137" 427.2 6.15285199666667 50.48951054
"2138" 427.4 8.44235092999999 50.0774226275
"2139" 427.6 11.2997678935556 49.0450660941111
"2140" 427.8 14.019908994 47.4189977164167
"2141" 428 16.1014866062791 46.3809834041085
"2142" 428.2 16.523894114 45.6978438685417
"2143" 428.4 16.71206341 43.6256052076923
"2144" 428.6 15.9811170633333 40.7952304514102
"2145" 428.8 15.1511272197297 37.6170226546396
"2146" 429 14.2920383433333 33.2705756115385
"2147" 429.2 13.6494098382353 29.1169614990196
"2148" 429.4 14.1718602277778 27.2202797475
"2149" 429.6 16.4954605833333 26.2495837758333
"2150" 429.8 18.2157638453488 25.3881390181783
"2151" 430 21.78776613 22.7331002558333
"2152" 430.2 25.6412472917391 19.7760211001449
"2153" 430.4 29.9968015966667 16.3961039125
"2154" 430.6 32.9135315166667 13.1085581216667
"2155" 430.8 36.17880149 10.8283383391667
"2156" 431 39.9685491990909 8.22843823666667
"2157" 431.2 43.5376225473913 5.48672342699275
"2158" 431.4 47.1735367814286 3.98767899166666
"2159" 431.6 50.1967155508 3.36899767236667
"2160" 431.8 53.8799916006383 2.94723007783688
"2161" 432 56.9044449861702 2.78356395656028
"2162" 432.2 59.2387283918182 3.47319347666667
"2163" 432.4 60.6446494565116 3.59923023073643
"2164" 432.6 62.0666556427273 2.77389277666667
"2165" 432.8 63.00721349 1.7807192825
"2166" 433 62.8983989518182 2.02214452416667
"2167" 433.2 63.3897574509756 3.47575189386179
"2168" 433.4 66.4473649637778 5.54079254633333
"2169" 433.6 69.5830744343137 8.10640340862745
"2170" 433.8 71.2316659019149 11.4251351599645
"2171" 434 73.4012042795652 14.8011047072101
"2172" 434.2 75.4036083768085 17.1370827925177
"2173" 434.4 76.9427008855556 19.258741278
"2174" 434.6 78.2919310691304 21.3312050481884
"2175" 434.8 79.7000210137209 23.2772266725969
"2176" 435 81.3280796427273 24.0064102804167
"2177" 435.2 84.5324801809091 25.4574592329167
"2178" 435.4 87.4325335433333 26.31368634
"2179" 435.6 89.717305314 25.8997669256667
"2180" 435.8 91.83161701 25.035861599359
"2181" 436 95.2433064836842 23.8633296766667
"2182" 436.2 98.1272099166667 23.8503163741667
"2183" 436.4 101.83274101 23.4766900001667
"2184" 436.6 106.046764748537 23.5320370921545
"2185" 436.8 110.062622173636 23.6829837066667
"2186" 437 102.73654629 22.4618970997436
"2187" 437.2 102.399577202 25.7678987936667
"2188" 437.4 101.58086085 26.574323139359
"2189" 437.6 102.35131781 28.5269858632051
"2190" 437.8 102.628321566522 33.4633120837319
"2191" 438 103.246811406098 37.997327913374
"2192" 438.2 103.961635241579 43.1143418416667
"2193" 438.4 103.823088156667 47.1647242118889
"2194" 438.6 105.54744421 49.3448218941667
"2195" 438.8 108.831058396667 51.47852153
"2196" 439 112.68960707439 52.4157144193496
"2197" 439.2 117.116680954 53.7170746457917
"2198" 439.4 121.86014256907 55.0840245577132
"2199" 439.6 126.48736373 56.7409040802536
"2200" 439.8 126.10661465093 56.6314306415504
"2201" 440 125.395883036667 55.6283994340278
"2202" 440.2 125.479498520698 53.921233858876
"2203" 440.4 125.229223907021 52.1207162153901
"2204" 440.6 125.4241331252 49.2074592566667
"2205" 440.8 124.475159648298 46.6133512344326
"2206" 441 123.445850498372 43.1072803596899
"2207" 441.2 122.30488309 38.786213825
"2208" 441.4 121.442509912128 36.9243168548581
"2209" 441.6 120.362230898 33.8484848823333
"2210" 441.8 118.699048808261 30.7960880007971
"2211" 442 117.400996321304 28.3462552224275
"2212" 442.2 115.901442335714 26.5700965966667
"2213" 442.4 113.79890067 23.7587412825
"2214" 442.6 113.102639501429 23.0143666088095
"2215" 442.8 113.102639501429 23.0143666088095
"2216" 443 112.082277483192 22.652631079539
"2217" 443.2 110.04292299 21.0904720490625
"2218" 443.4 108.09270381 19.6161130732292
"2219" 443.6 105.802269260435 17.4265227700362
"2220" 443.8 103.203701188824 15.6554230240196
"2221" 444 100.43628777 13.6064976826042
"2222" 444.2 97.9927507359574 11.7933839328369
"2223" 444.4 95.8198269091304 10.5285294521014
"2224" 444.6 93.4166779928571 9.16821274880952
"2225" 444.8 93.11694665 8.88694639583333
"2226" 445 94.0666987802128 9.74755741687943
"2227" 445.2 94.6390178726087 10.0352184148188
"2228" 445.4 95.4406358825581 11.3809833691085
"2229" 445.6 96.3111327966667 11.2907925520833
"2230" 445.8 96.4749204157143 11.4052614166667
"2231" 446 97.302119103913 11.5318739347101
"2232" 446.2 97.9437677833333 11.8356643475
"2233" 446.4 99.2499591554545 12.2231934854167
"2234" 446.6 99.9819693995652 13.0034458425362
"2235" 446.8 101.664715821915 14.1501760792199
"2236" 447 103.385949455957 15.5413381100709
"2237" 447.2 104.268241066889 16.9168609337778
"2238" 447.4 105.475290304222 18.8570318758889
"2239" 447.6 106.226180103333 20.70929073
"2240" 447.8 106.17396965 20.9234355597436
"2241" 448 106.297889300909 21.4714452429167
"2242" 448.2 106.327073276667 21.7898768116667
"2243" 448.4 106.370374152326 21.8550442024806
"2244" 448.6 106.379332954186 21.9176560093411
"2245" 448.8 106.329864787391 21.8830445136232
"2246" 449 106.128038562 21.8420746139167
"2247" 449.2 106.131079839474 21.7175806866667
"2248" 449.4 106.009181482195 21.5714367149594
"2249" 449.6 105.895984263333 21.6250416466667
"2250" 449.8 105.815170566757 21.4631764846396
"2251" 450 105.755988951053 21.4544227916667
"2252" 450.2 105.629381696222 21.5835276051111
"2253" 450.4 105.598964128298 21.6133512094326
"2254" 450.6 105.641249846364 21.5938228654167
"2255" 450.8 105.641249846364 21.5938228654167
"2256" 451 105.558182286098 21.3932003170325
"2257" 451.2 105.25164377 21.2747669210417
"2258" 451.4 104.812114467021 22.1370827975177
"2259" 451.6 104.644908914 23.3100233333333
"2260" 451.8 105.322194334651 23.9122892850388
"2261" 452 105.727306984634 23.6633691748374
"2262" 452.2 105.593787485789 23.3673782591667
"2263" 452.4 105.10718309 22.8887779116667
"2264" 452.6 105.184228786 21.3527583741111
"2265" 452.8 104.504216773478 18.8980946778623
"2266" 453 103.75888341 18.2109557291667
"2267" 453.2 101.554520441111 16.4724164888889
"2268" 453.4 98.4325100385714 14.5292802580952
"2269" 453.6 94.5093017146808 12.7426474362411
"2270" 453.8 90.95003645 10.7619463977083
"2271" 454 87.144961022549 8.95859043813726
"2272" 454.2 83.8358713682609 7.89475018525362
"2273" 454.4 80.3542041623404 7.05524972187943
"2274" 454.6 78.1883603242857 5.63603064166666
"2275" 454.8 76.1508423433333 5.44944639239583
"2276" 455 72.4571039585714 5.38485324738095
"2277" 455.2 68.4579463336364 4.20745921166667
"2278" 455.4 64.5982682597778 2.81429681711111
"2279" 455.6 60.9459909736364 1.79487179666667
"2280" 455.8 58.0699995014286 2.12739641523809
"2281" 456 54.8669688233333 3.31803613385417
"2282" 456.2 50.73493477 4.43508872523809
"2283" 456.4 46.88264997 5.11405261916666
"2284" 456.6 43.7804839804348 6.49842911362319
"2285" 456.8 39.8970174117021 7.52988147358156
"2286" 457 36.4377371166667 8.52698584320513
"2287" 457.2 33.2270507990909 10.5448718054167
"2288" 457.4 29.887135103913 12.3847167449275
"2289" 457.6 27.5451169997872 14.6984575854965
"2290" 457.8 24.7198539960465 17.1949368632946
"2291" 458 21.0485777154545 19.1899767091667
"2292" 458.2 18.5203631086047 20.9605898187597
"2293" 458.4 17.9920426544444 21.16258743375
"2294" 458.6 17.96127788 21.0223630746354
"2295" 458.8 17.6282157566667 21.3121600834722
"2296" 459 16.620201234 21.874125896
"2297" 459.2 16.38424879 22.0560169218229
"2298" 459.4 16.416580466 25.1854812106667
"2299" 459.6 15.9020958366667 25.4500627832051
"2300" 459.8 15.613103922 24.9327339576667
"2301" 460 15.51404517 24.6799867046667
"2302" 460.2 15.15633301 24.5279720525
"2303" 460.4 15.3262867511765 24.5468257478431
"2304" 460.6 15.1110120123529 24.3884547069608
"2305" 460.8 15.2356447558823 24.3432058381372
"2306" 461 15.5528917394118 23.9585904531372
"2307" 461.2 16.21571133 23.0536130766667
"2308" 461.4 16.328528242 23.0646020876667
"2309" 461.6 16.49087453 21.8860306579167
"2310" 461.8 16.86022821 21.3524296430128
"2311" 462 17.7070124912121 20.8974359183333
"2312" 462.2 20.88660665 21.4863053827917
"2313" 462.4 20.1894268465217 21.3980946803623
"2314" 462.6 21.07922089 21.6113053829167
"2315" 462.8 21.7559051278947 21.0799288641667
"2316" 463 21.89783141 20.7196969904167
"2317" 463.2 22.0680486453488 20.2539708556201
"2318" 463.4 22.2633045833333 20.035861594359
"2319" 463.6 21.89783141 19.6671215160569
"2320" 463.8 21.9811240543243 18.2095382277477
"2321" 464 22.533458402 17.9093823022917
"2322" 464.2 23.2721600413514 16.8373968542342
"2323" 464.4 24.6119411554546 15.6934732091667
"2324" 464.6 26.2199070392683 13.766558658374
"2325" 464.8 28.3880938447826 12.6522752736232
"2326" 465 31.0039769691489 11.9652333601773
"2327" 465.2 33.7115047966667 10.8228438336667
"2328" 465.4 35.28452109 9.25553613979167
"2329" 465.6 35.0351103433333 8.72422450217948
"2330" 465.8 35.1478993616279 9.72624275922481
"2331" 466 36.72912789 9.97668998666667
"2332" 466.2 38.90291717 9.68626612452381
"2333" 466.4 40.0787365026829 8.49451362495935
"2334" 466.6 40.3260868369767 7.10549141492248
"2335" 466.8 39.8459765009091 6.94347320041667
"2336" 467 40.5172079433333 7.70318571088889
"2337" 467.2 42.4947141406667 7.46386947133333
"2338" 467.4 45.1238985166666 6.8116258809375
"2339" 467.6 48.0179972604348 5.55361305916667
"2340" 467.8 50.6224767665217 4.17401439557971
"2341" 468 54.1816529404348 2.47668997916667
"2342" 468.2 57.7486691019149 1.84248375921986
"2343" 468.4 60.8238254937209 1.43465062213178
"2344" 468.6 63.425461554 1.38694638833333
"2345" 468.8 66.2976534304651 2.11443595375969
"2346" 469 69.589117234 2.58352758611111
"2347" 469.2 72.7129699990909 3.50815851166666
"2348" 469.4 74.72228673 4.59207459666667
"2349" 469.6 77.7149792568085 6.31056887007092
"2350" 469.8 80.1210847011628 6.36309427643411
"2351" 470 80.1700594846667 5.61771562333333
"2352" 470.2 79.5622545495556 5.60916861477778
"2353" 470.4 79.8523206453488 6.17525885585271
"2354" 470.6 80.8217376633333 6.979895111875
"2355" 470.8 83.0235417473913 8.68906456731884
"2356" 471 86.0048752013043 10.2609709234058
"2357" 471.2 88.9734474633333 11.47852149
"2358" 471.4 92.0004559681395 12.3291050158527
"2359" 471.6 95.312544077234 13.5609780426241
"2360" 471.8 98.0829105929787 15.6149878646454
"2361" 472 100.621411456222 18.6262626448889
"2362" 472.2 101.708611833111 21.7886558104444
"2363" 472.4 101.820446484043 23.421861849539
"2364" 472.6 101.710168311818 24.5396270641667
"2365" 472.8 101.117928163778 25.0365190615556
"2366" 473 100.373153102444 25.2331002583333
"2367" 473.2 99.0992580721277 25.7868373019858
"2368" 473.4 97.7714492687234 27.1370828025177
"2369" 473.6 96.9367557932558 28.5455629927132
"2370" 473.8 97.2951078676744 28.3308939406202
"2371" 474 97.4384486974418 27.5884968021318
"2372" 474.2 98.3919502681818 26.4102564366667
"2373" 474.4 100.214781394 24.0824592315417
"2374" 474.6 102.570312611951 21.2337256452033
"2375" 474.8 104.251119801111 19.1989122181111
"2376" 475 102.335417197317 20.4926374643496
"2377" 475.2 100.685810762727 19.0064102754167
"2378" 475.4 97.78784197 15.3088578241667
"2379" 475.6 94.9739991595652 13.0536130666667
"2380" 475.8 92.3604007184445 10.4638694743333
"2381" 476 89.24058507 9.03117716520833
"2382" 476.2 86.0070175234884 8.1788366753876
"2383" 476.4 82.3623100687234 6.89158360060284
"2384" 476.6 79.1171016393333 5.43822844366667
"2385" 476.8 76.1267655633333 3.98310023708333
"2386" 477 73.2382815627273 3.57808858166667
"2387" 477.2 69.9727733528571 2.89662718523809
"2388" 477.4 66.3056591682979 2.16163269570922
"2389" 477.6 62.8028065414286 1.60934303952381
"2390" 477.8 59.0877888692 1.16899767016667
"2391" 478 58.6203259014286 1.05989248952381
"2392" 478.2 58.7238396766667 0.782550783333333
"2393" 478.4 58.2719605548889 0.583527584111112
"2394" 478.6 57.6015073518182 0.780885781666667
"2395" 478.8 57.69444709 0.479648557051281
"2396" 479 57.878171442 0.295371295666666
"2397" 479.2 58.0250398 0.385343823229166
"2398" 479.4 58.4361690584849 0
"2399" 479.6 58.7406552055555 0.0942113443055528
"2400" 479.8 62.2859962605263 2.59814746916666
"2401" 480 63.386938706 2.52797203049999
"2402" 480.2 63.4085490841463 2.78156802825203
"2403" 480.4 64.1262105033333 3.02614052916666
"2404" 480.6 64.7369894245454 2.74766900041667
"2405" 480.8 64.879494157234 2.26801567453901
"2406" 481 64.8332965445454 2.45046620291667
"2407" 481.2 66.2744773995652 2.68572007971014
"2408" 481.4 67.3368744462791 2.84788854841085
"2409" 481.6 68.5188520221739 2.36799432688406
"2410" 481.8 68.7672964766667 2.28438228666667
"2411" 482 69.203888754 3.31002331333333
"2412" 482.2 71.1617558523529 4.07171260519608
"2413" 482.4 73.3677061508696 4.92652275753623
"2414" 482.6 76.30394597 5.2725479701282
"2415" 482.8 78.4151297424444 5.08780109288889
"2416" 483 79.450966322 4.74592075066667
"2417" 483.2 80.8825828593023 5.85325527771318
"2418" 483.4 83.2966940414893 7.15344939464539
"2419" 483.6 85.84575909 8.24592075416667
"2420" 483.8 88.8762231326667 9.14763015677778
"2421" 484 91.7525957833333 10.4211344315556
"2422" 484.2 94.437250074186 11.5688187896899
"2423" 484.4 97.1731156721277 13.0536130666667
"2424" 484.6 99.3697376431915 15.6559043949645
"2425" 484.8 101.508985159787 18.6018945779433
"2426" 485 103.449804745814 19.6994091377132
"2427" 485.2 104.943460986 20.0247669197917
"2428" 485.4 105.126938396667 19.7498655388462
"2429" 485.6 104.573116333636 20.0291375491667
"2430" 485.8 104.500653142766 21.6624510458156
"2431" 486 104.856336637907 23.9838456357364
"2432" 486.2 104.99711781 26.6250416516667
"2433" 486.4 106.159514547561 29.5733128955691
"2434" 486.6 108.267807664545 31.1480186791667
"2435" 486.8 110.392876187674 31.7298205987597
"2436" 487 113.137056739778 32.8912199241111
"2437" 487.2 116.13434833 33.0824592405417
"2438" 487.4 117.828895036667 33.621378655
"2439" 487.6 117.888207993111 34.566433601
"2440" 487.8 118.281997106 36.9339549708889
"2441" 488 119.780107861556 40.3869464273333
"2442" 488.2 120.752712493636 43.9015151954167
"2443" 488.4 122.303126729149 47.2516491074113
"2444" 488.6 123.221676842727 50.3350816354167
"2445" 488.8 123.051663216512 53.536618473876
"2446" 489 122.221163222766 56.2696523897518
"2447" 489.2 121.398067477556 59.258741318
"2448" 489.4 120.919468373721 62.3112159781783
"2449" 489.6 121.45187717 64.8667999316666
"2450" 489.8 123.204896056667 66.3388695302083
"2451" 490 125.507899828723 67.6362645124113
"2452" 490.2 126.860297684043 67.7917473276241
"2453" 490.4 126.587858116087 67.7776933889493
"2454" 490.6 126.194255103913 68.6054525871014
"2455" 490.8 126.023338515455 69.8980187179167
"2456" 491 125.661262656222 70.951049022
"2457" 491.2 124.31942898617 74.4120419332624
"2458" 491.4 122.516231845745 77.9390468467731
"2459" 491.6 121.458902613404 80.8195705812411
"2460" 491.8 122.048481017273 83.4382285216667
"2461" 492 123.458812169149 85.8768537286879
"2462" 492.2 124.223076330889 87.6946387823333
"2463" 492.4 123.869561104545 88.8752914641667
"2464" 492.6 122.776329372667 89.8228439126667
"2465" 492.8 121.0479375924 92.5766900692667
"2466" 493 119.643137735333 96.1989122951111
"2467" 493.2 117.862526094444 100.344211444556
"2468" 493.4 115.211405096667 103.261946490208
"2469" 493.6 113.116725236667 106.16258751875
"2470" 493.8 111.082322705319 109.060159807518
"2471" 494 109.68805218913 111.590402462862
"2472" 494.2 107.464414503333 113.749583863333
"2473" 494.4 103.994300814444 115.258741374
"2474" 494.6 100.328515516667 116.09390621
"2475" 494.8 97.64338129 116.178613169792
"2476" 495 95.5902885954546 116.908508275417
"2477" 495.2 95.5192742544445 117.660450778111
"2478" 495.4 96.5784037188372 118.116224978527
"2479" 495.6 97.20999925 118.592074710667
"2480" 495.8 97.684487987561 118.879129119959
"2481" 496 97.40261349 118.5389611575
"2482" 496.2 96.748620954186 118.724453959457
"2483" 496.4 95.0545541833333 119.729437349167
"2484" 496.6 92.7615275166666 121.212953834167
"2485" 496.8 90.6786254754546 122.905011777917
"2486" 497 87.4712353592683 124.02922293374
"2487" 497.2 84.30484517 123.630536254167
"2488" 497.4 81.9146775554545 124.111305485417
"2489" 497.6 80.59702105 124.842074716917
"2490" 497.8 80.6013986463636 124.959207584167
"2491" 498 80.5465185358537 124.986070964715
"2492" 498.2 80.6147618352631 124.885596984167
"2493" 498.4 80.8915416611628 124.270071138527
"2494" 498.6 81.406000858 123.668997792667
"2495" 498.8 82.0767669343243 123.209538332748
"2496" 499 83.28674133 122.586580209167
"2497" 499.2 84.5787854224444 122.233100355333
"2498" 499.4 86.1784564136364 122.319347441667
"2499" 499.6 88.609773434 121.928613175542
"2500" 499.8 91.9675421091304 121.699098125145
"2501" 500 94.8894562633333 121.6708292925
"2502" 500.2 96.6584221081818 120.912004782917
"2503" 500.4 99.2066102743902 119.826596287886
"2504" 500.6 101.83274101 118.630536249167
"2505" 500.8 103.487472435455 117.642774010417
"2506" 501 106.065973973556 115.609168724778
"2507" 501.2 107.910335008298 113.667361121454
"2508" 501.4 110.10619452814 110.620697242946
"2509" 501.6 113.248344967333 108.275835384111
"2510" 501.8 115.284382003488 105.969534447597
"2511" 502 117.233505677826 102.944917504384
"2512" 502.2 119.803239784468 99.3220255915603
"2513" 502.4 122.163788768298 95.6395378628369
"2514" 502.6 123.574564712857 91.6956853588095
"2515" 502.8 125.592274026471 87.4125875
"2516" 503 126.5412957172 83.7228439065667
"2517" 503.2 127.324646038571 79.9374435888095
"2518" 503.4 128.286462695106 76.0814363702837
"2519" 503.6 128.868403590426 71.6297178715603
"2520" 503.8 129.648503315882 67.5558755646078
"2521" 504 129.537089196667 67.4927156852083
"2522" 504.2 129.42575543383 66.0323365239007
"2523" 504.4 129.23211665 62.4286131160417
"2524" 504.6 129.237239369149 58.5609780876241
"2525" 504.8 128.887016136667 55.7539336221875
"2526" 505 128.841974541429 53.7129537666667
"2527" 505.2 127.953590495714 51.4366586309524
"2528" 505.4 127.167934044667 49.5835276331111
"2529" 505.6 126.507854606596 48.421861874539
"2530" 505.8 125.4780651124 46.4997669462667
"2531" 506 124.665554043333 44.1113054054167
"2532" 506.2 123.450615818511 42.6362644874113
"2533" 506.4 121.923585512857 40.0159364845238
"2534" 506.6 120.919061155455 37.4417249791667
"2535" 506.8 119.98663313 35.4494464223958
"2536" 507 119.31145874617 34.477508341773
"2537" 507.2 119.651907164146 34.9016431072764
"2538" 507.4 119.808759775714 34.5449788652381
"2539" 507.6 119.780886100909 34.3473193816667
"2540" 507.8 119.670698797317 34.3387913243496
"2541" 508 119.60828373 34.44555448
"2542" 508.2 119.603498283043 34.2576264657971
"2543" 508.4 119.608895203778 34.3100233443333
"2544" 508.6 119.566092039333 34.3527583871111
"2545" 508.8 119.566092039333 34.3527583871111
"2546" 509 119.579516668182 34.3910256754167
"2547" 509.2 119.608895203778 34.2416472758889
"2548" 509.4 119.623292631818 34.2686480529167
"2549" 509.6 119.62371971439 34.3481721873984
"2550" 509.8 119.60828373 34.3814519158333
"2551" 510 119.62371971439 34.3481721873984
"2552" 510.2 119.62371971439 34.4044573656911
"2553" 510.4 119.62371971439 34.4044573656911
"2554" 510.6 119.638359707674 34.2879601362015
"2555" 510.8 119.675823788182 34.3735431579167
"2556" 511 119.60828373 34.44555448
"2557" 511.2 119.281840115455 34.0850816191667
"2558" 511.4 118.916786644783 33.906455896884
"2559" 511.6 119.001673948182 33.9801865141667
"2560" 511.8 119.189424192222 34.4211344555556
"2561" 512 119.101026352609 33.9900679371015
"2562" 512.2 118.939573162558 33.751287505969
"2563" 512.4 118.985039082 33.6786130872917
"2564" 512.6 118.957064156667 33.7037962375
"2565" 512.8 119.003595819756 33.7384160892276
"2566" 513 119.039613116667 33.6580086916667
"2567" 513.2 119.048785223333 33.7404262741667
"2568" 513.4 119.172961436667 33.951048985
"2569" 513.6 119.333760444419 34.0375129087597
"2570" 513.8 119.432307264884 34.0375129087597
"2571" 514 119.529761548537 34.1230314742276
"2572" 514.2 119.626627943333 34.1891442233333
"2573" 514.4 119.64955821 34.3822844166667
"2574" 514.6 119.684578980909 34.4871795216667
"2575" 514.8 119.710844559091 34.5134032979167
"2576" 515 119.599111623333 34.6561771908333
"2577" 515.2 119.629400905814 34.6099637143411
"2578" 515.4 119.907123763488 34.3326828553876
"2579" 515.6 120.002684316667 34.3751121017949
"2580" 515.8 119.412000647333 34.7373737721111
"2581" 516 119.286869694255 34.289292302305
"2582" 516.2 118.942622967447 33.1436294533688
"2583" 516.4 118.42164243 31.7555361622917
"2584" 516.6 117.922450524667 31.3100233413333
"2585" 516.8 117.370289703333 30.39335667375
"2586" 517 116.8489471604 29.9613053912667
"2587" 517.2 117.006462805556 30.1647241948889
"2588" 517.4 116.792446983333 30.3613053916667
"2589" 517.6 116.655662957826 30.2275261273188
"2590" 517.8 116.66403749 29.7098140252381
"2591" 518 116.625514642 29.7228438525667
"2592" 518.2 116.01396443 29.6401515447917
"2593" 518.4 115.612684763333 29.6081002627083
"2594" 518.6 115.582119205745 29.4529584185816
"2595" 518.8 116.043913595366 30.0142134588618
"2596" 519 115.89358053 29.516823785471
"2597" 519.2 115.782292302444 29.412587442
"2598" 519.4 115.737849867872 29.2156425427305
"2599" 519.6 115.727231868182 28.9889277679167
"2600" 519.8 115.803420672979 29.0765263396454
"2601" 520 115.842216732667 29.0194250484444
"2602" 520.2 115.786074907674 28.9480674653876
"2603" 520.4 115.737654716667 28.8594738883333
"2604" 520.6 115.80468165 28.9116012482051
"2605" 520.8 115.826165546 28.9189976979167
"2606" 521 115.837205630488 28.8978907560569
"2607" 521.2 115.830868916977 28.7870656763178
"2608" 521.4 115.830868916977 28.7870656763178
"2609" 521.6 115.830868916977 28.7870656763178
"2610" 521.8 115.829375783333 28.7404262691667
"2611" 522 115.90253933186 28.8854556585271
"2612" 522.2 115.837205630488 28.7008926320325
"2613" 522.4 115.94173409 28.8901515440417
"2614" 522.6 116.008107915946 28.9267939557207
"2615" 522.8 115.787642698 28.9286130825417
"2616" 523 115.581728903333 28.8869464158333
"2617" 523.2 115.382928823953 29.0464574475969
"2618" 523.4 115.835796258 29.5343823139167
"2619" 523.6 115.910701795778 29.6348096644444
"2620" 523.8 115.78351525 29.2349317641667
"2621" 524 115.59090101 29.0243090533333
"2622" 524.2 115.59090101 29.0243090533333
"2623" 524.4 115.588981266744 28.9749010968992
"2624" 524.6 115.639893482195 28.9072716191057
"2625" 524.8 115.639893482195 28.9072716191057
"2626" 525 115.662443442 28.9189976979167
"2627" 525.2 115.662443442 28.9189976979167
"2628" 525.4 115.639893482195 28.9072716191057
"2629" 525.6 115.639893482195 28.9072716191057
"2630" 525.8 115.662443442 28.9189976979167
"2631" 526 115.643182018 28.9574592364167
"2632" 526.2 115.562104861163 28.8854556585271
"2633" 526.4 115.581728903333 28.8869464158333
"2634" 526.6 115.643182018 28.9574592364167
"2635" 526.8 115.643182018 28.9574592364167
"2636" 527 115.643182018 28.9574592364167
"2637" 527.2 115.621101849024 28.9541759343496
"2638" 527.4 115.696268381707 28.8978907560569
"2639" 527.6 115.902752636667 29.2532467825
"2640" 527.8 115.921767979756 29.2825061410569
"2641" 528 115.921767979756 29.2825061410569
"2642" 528.2 115.94173409 28.9189976979167
"2643" 528.4 115.94173409 28.8901515440417
"2644" 528.6 115.931163796341 28.5789414123984
"2645" 528.8 115.931163796341 28.5789414123984
"2646" 529 115.688671764043 28.0781629998582
"2647" 529.2 115.414010381429 27.9829694395238
"2648" 529.4 115.07394546617 27.3089322298582
"2649" 529.6 114.144001183333 26.1545746182292
"2650" 529.8 113.766449357826 25.1355528780797
"2651" 530 113.63036321 24.9125874375
"2652" 530.2 113.801089468182 26.0081585341667
"2653" 530.4 114.39453927087 26.7576264582971
"2654" 530.6 114.860467788182 27.2581585354167
"2655" 530.8 115.602310215854 28.1098982599594
"2656" 531 116.628202282558 29.5384073586434
"2657" 531.2 116.989341539778 31.0707071017778
"2658" 531.4 117.691313436667 32.5151515476667
"2659" 531.6 118.530255459778 33.951048985
"2660" 531.8 119.534906876667 35.21478525
"2661" 532 120.15861013 36.4327339691667
"2662" 532.2 120.847797958837 37.4185504792248
"2663" 532.4 120.603874217273 37.5291375666667
"2664" 532.6 120.641745516047 37.8478885834108
"2665" 532.8 120.723030254878 38.8134629986179
"2666" 533 120.90155077 39.258741298
"2667" 533.2 120.89259196814 39.1537919836434
"2668" 533.4 120.891920058 39.3132284775417
"2669" 533.6 120.891920058 39.3132284775417
"2670" 533.8 120.752712493636 39.1812354704167
"2671" 534 120.700561997826 38.8980946978623
"2672" 534.2 120.481301519091 38.8490676379167
"2673" 534.4 120.104828231818 38.7092074979167
"2674" 534.6 120.043541882727 38.5955711341667
"2675" 534.8 119.959881152222 38.4980575365556
"2676" 535 119.868810589574 38.4791450069858
"2677" 535.2 119.821236119565 38.4633120887319
"2678" 535.4 119.737304697111 38.3954934338889
"2679" 535.6 119.643137735333 38.3100233483333
"2680" 535.8 119.57732787 38.3100233483333
"2681" 536 119.588271860909 38.0623543504167
"2682" 536.2 119.55773049093 37.8836667587597
"2683" 536.4 119.256304136667 38.3340618098958
"2684" 536.6 118.59017989 38.6091686477778
"2685" 536.8 118.008238994681 39.0356098193262
"2686" 537 117.24188021 39.5753522236232
"2687" 537.2 116.270053817273 40.5186480591667
"2688" 537.4 116.44390693 40.9657010066667
"2689" 537.6 116.717790301163 41.6403751703876
"2690" 537.8 117.335717916667 41.8997669416667
"2691" 538 117.913681095854 41.4963898305691
"2692" 538.2 117.932472729024 41.0367275411789
"2693" 538.4 119.11298997 40.6268731675
"2694" 538.6 121.390133232439 40.6427312931301
"2695" 538.8 121.653216096829 40.989823225935
"2696" 539 122.914173032857 42.9829694545238
"2697" 539.2 124.39268387 45.7939977147917
"2698" 539.4 125.121553664545 49.2074592566667
"2699" 539.6 126.137156020909 52.7127040154167
"2700" 539.8 127.235423685349 55.6833089948062
"2701" 540 127.520476471818 57.1620047191667
"2702" 540.2 126.864217677826 59.2241816747101
"2703" 540.4 126.233463140909 63.0973194104167
"2704" 540.6 126.127258846522 66.9415729867754
"2705" 540.8 125.477121695714 70.3142096702381
"2706" 541 124.102615996667 73.3649684383333
"2707" 541.2 124.17599285 76.5151515916667
"2708" 541.4 124.61289832122 79.0855080670325
"2709" 541.6 125.601338226 79.643356723
"2710" 541.8 125.087700252667 79.412587492
"2711" 542 124.543710944545 79.7231935529167
"2712" 542.2 123.087132758571 80.8244137623809
"2713" 542.4 120.958925224468 83.2909290125177
"2714" 542.6 118.708106975714 86.0049475195238
"2715" 542.8 117.288963690889 89.0450661341111
"2716" 543 116.305074588182 92.1794872716667
"2717" 543.2 116.930028583333 94.0334666275
"2718" 543.4 118.09488613 95.8374959333333
"2719" 543.6 118.757670533478 96.7827101403623
"2720" 543.8 119.385760446522 96.9415730167753
"2721" 544 119.109790397907 96.6224861377132
"2722" 544.2 118.117399482727 96.3228439191667
"2723" 544.4 116.637161084419 96.7477097514341
"2724" 544.6 114.227048627391 97.7442486028623
"2725" 544.8 111.252921166279 98.6171194134108
"2726" 545 108.37714576907 99.6099637793411
"2727" 545.2 105.511203203171 101.41196212313
"2728" 545.4 103.333340321628 103.187781314225
"2729" 545.6 100.832981383333 105.8466534525
"2730" 545.8 98.1898195143478 108.061974365688
"2731" 546 97.1837336718182 109.967948827917
"2732" 546.2 97.392475898421 110.877499804167
"2733" 546.4 98.163439738 111.842074703917
"2734" 546.6 98.3891742314634 112.021718231301
"2735" 546.8 97.98045621 112.015151627167
"2736" 547 96.9560986609091 112.913753026667
"2737" 547.2 95.8258643625581 113.65289760376
"2738" 547.4 94.2580740369767 114.609963794341
"2739" 547.6 92.4129874633333 115.562770678333
"2740" 547.8 91.8351447433333 114.9125875275
"2741" 548 91.5772072070732 115.032975269959
"2742" 548.2 91.2475184428889 115.344211459556
"2743" 548.4 91.3141243426829 115.426971518008
"2744" 548.6 93.4700727566666 111.867715729583
"2745" 548.8 93.4904042597778 111.369852481222
"2746" 549 93.1993427415556 111.557886669444
"2747" 549.2 92.2724976343902 110.999204158984
"2748" 549.4 91.0508229709302 110.236081857946
"2749" 549.6 89.3384973086667 108.839937948778
"2750" 549.8 86.4316274033333 107.212267006979
"2751" 550 83.2367116572727 105.387529242917
"2752" 550.2 81.2055069445454 104.775641130417
"2753" 550.4 78.04488237 104.967074697042
"2754" 550.6 74.19259757 104.447843927292
"2755" 550.8 70.041760698 104.717074696792
"2756" 551 65.457541786 105.409382389792
"2757" 551.2 61.075567826 104.947843927792
"2758" 551.4 56.5026238939025 105.342543740569
"2759" 551.6 51.76785509 105.282410003077
"2760" 551.8 47.2287441282222 104.532245636778
"2761" 552 43.22985849 102.947843925792
"2762" 552.2 38.8210081244186 102.096546966085
"2763" 552.4 33.9591516766667 101.313686415
"2764" 552.6 29.6733641510526 100.503005866667
"2765" 552.8 25.2181340233333 99.1616717608333
"2766" 553 21.0288276295349 98.1251695023643
"2767" 553.2 17.2123780369767 97.2664932939922
"2768" 553.4 16.3525688163158 96.7681880491667
"2769" 553.6 15.4807359405263 95.4119127441666
"2770" 553.8 13.509481258 93.0247669927917
"2771" 554 10.446914842 91.6978439145417
"2772" 554.2 9.56038245842105 90.8977426991667
"2773" 554.4 9.47174351666666 90.420477049359
"2774" 554.6 9.56064239666666 88.4875381914103
"2775" 554.8 8.71677044567568 84.3010143853153
"2776" 555 8.78905656200001 80.1964702766667
"2777" 555.2 8.588187426 75.3324592827917
"2778" 555.4 7.62171715117647 70.5309886897549
"2779" 555.6 7.08215230081082 66.2448813111261
"2780" 555.8 6.950966386 61.7459208076667
"2781" 556 6.75939330405406 57.5546526122072
"2782" 556.2 7.14144046777778 52.89335669625
"2783" 556.4 7.38408813648649 47.856107903964
"2784" 556.6 7.86302084135137 42.8872929301802
"2785" 556.8 8.34783835260868 38.9566231260145
"2786" 557 10.6889253145161 35.0263178032796
"2787" 557.2 14.1675799113333 31.0450660761111
"2788" 557.4 17.2659175433333 27.1836497108333
"2789" 557.6 20.65324709 24.6611081473077
"2790" 557.8 22.8406274268421 22.0617102416667
"2791" 558 25.0934767554545 18.8927739116667
"2792" 558.2 27.6844549606383 15.7868372919858
"2793" 558.4 30.5487231456522 14.1823756096014
"2794" 558.6 33.9653375160465 12.6600531378295
"2795" 558.8 37.80226437 11.2129537241667
"2796" 559 41.95722869 9.665334675
"2797" 559.2 45.39676869 8.28772677427536
"2798" 559.4 48.9836738704444 6.36130536766667
"2799" 559.6 52.5727689802325 4.08223559794573
"2800" 559.8 55.5009906966666 2.09207459416667
"2801" 560 57.2523717071428 1.13838542523809
"2802" 560.2 57.0338790233333 0.970279721249998
"2803" 560.4 56.7455997108 1.33053613186667
"2804" 560.6 56.88139275 1.77957459385417
"2805" 560.8 58.802719794 2.20745920966667
"2806" 561 62.53943605 3.34665335
"2807" 561.2 65.7625143326667 5.19891220411111
"2808" 561.4 69.0241154633333 7.31643357375
"2809" 561.6 72.5676710559574 9.16654268634752
"2810" 561.8 75.2607310827273 10.5885780991667
"2811" 562 78.3775796936364 12.1445221566667
"2812" 562.2 81.2042256968293 13.3256580950813
"2813" 562.4 84.5066315166667 13.2276057408333
"2814" 562.6 88.359374922 13.1305361436667
"2815" 562.8 92.58725749 13.2459207591667
"2816" 563 96.2888007108696 14.1740144055797
"2817" 563.2 99.7056098378261 16.4817067155797
"2818" 563.4 102.31222752234 19.624807835922
"2819" 563.6 104.576423850889 22.1476301697778
"2820" 563.8 107.097530236667 24.1067266308333
"2821" 564 109.216286876667 24.6808320132051
"2822" 564.2 111.289182983333 25.489510515
"2823" 564.4 112.557852100909 27.3980186754167
"2824" 564.6 113.564699264545 29.8193473491667
"2825" 564.8 115.12312357 32.7117327444444
"2826" 565 116.874162115455 36.0780886141667
"2827" 565.2 118.881241408222 39.0023310413333
"2828" 565.4 120.03478669 42.0221445641667
"2829" 565.6 119.620247347391 44.1572920275362
"2830" 565.8 119.44318581 44.4821845266667
"2831" 566 119.987752980233 44.4131837599225
"2832" 566.2 121.250090823333 44.7477522925
"2833" 566.4 122.712124626 44.3228438671667
"2834" 566.6 122.56099653 43.9116012632051
"2835" 566.8 121.67200773 43.2409898226923
"2836" 567 120.85339721 42.5728438654167
"2837" 567.2 120.730338112222 42.335664378
"2838" 567.4 120.600067611739 41.8746833296014
"2839" 567.6 120.8168005044 40.4613054017667
"2840" 567.8 120.346105054651 38.8138993178295
"2841" 568 119.401618603191 36.9243168548581
"2842" 568.2 118.721321500213 34.1583594052837
"2843" 568.4 117.253672918571 32.0253556288095
"2844" 568.6 115.600471903913 30.5368906761232
"2845" 568.8 114.438272938889 28.5578865864444
"2846" 569 113.344515481489 26.6624510508156
"2847" 569.2 112.033099379362 24.6329911469858
"2848" 569.4 111.238736396667 24.0552156417708
"2849" 569.6 109.689796883333 22.6770105121875
"2850" 569.8 108.599921308667 21.1903652115556
"2851" 570 106.6326878708 19.5228438423667
"2852" 570.2 104.232393416667 17.5407925583333
"2853" 570.4 101.991857121304 16.2643154110145
"2854" 570.6 99.4762902014893 15.0667063583688
"2855" 570.8 96.7029127814286 14.7883069459524
"2856" 571 94.7513351276471 13.8454682710784
"2857" 571.2 94.2961965980851 13.5364281244326
"2858" 571.4 94.0862987491304 14.2743488538406
"2859" 571.6 92.39464325 14.8596331353623
"2860" 571.8 91.4228168572727 16.0693473354167
"2861" 572 91.2479166118605 16.7208760399225
"2862" 572.2 91.3398509833333 16.8448218616667
"2863" 572.4 92.0495427366667 17.2282925580208
"2864" 572.6 92.7536061518182 17.9050116729167
"2865" 572.8 93.0665533895349 18.3577275621318
"2866" 573 94.166694258 19.0920746111667
"2867" 573.2 95.1262633809091 20.1078088779167
"2868" 573.4 95.0174754542553 19.6984575904964
"2869" 573.6 94.9457118508889 19.5322455517778
"2870" 573.8 93.72812645 20.035861594359
"2871" 574 93.1192396766667 19.6287046483333
"2872" 574.2 93.1985983386956 18.9231782899275
"2873" 574.4 93.4069878602325 18.0625576155039
"2874" 574.6 93.57784501 16.3961039125
"2875" 574.8 93.9929316244681 13.855577060922
"2876" 575 93.6729013881818 12.8001165629167
"2877" 575.2 93.1818492743478 11.8914057076449
"2878" 575.4 91.7285190033333 10.8581002439583
"2879" 575.6 90.4193227461702 10.4840549626241
"2880" 575.8 88.2694882766666 10.3773310127083
"2881" 576 85.5889401033333 9.78010878988889
"2882" 576.2 82.3261716136364 9.20745921666667
"2883" 576.4 79.5770410972727 7.54662005416667
"2884" 576.6 77.6757050766666 5.24111305885417
"2885" 576.8 76.1658689861702 5.1239894908156
"2886" 577 72.9967841633333 4.768356648125
"2887" 577.2 69.88629349 3.85424100095238
"2888" 577.4 66.4613898304255 2.87358032326241
"2889" 577.6 64.0371100385714 1.86836972738095
"2890" 577.8 60.4521266328571 0.965700966666665
"2891" 578 59.2322085674468 1.3596687014539
"2892" 578.2 59.2564333371111 1.03651903755556
"2893" 578.4 59.2022823569767 0.728031658992246
"2894" 578.6 59.0216917721053 0.422034106666665
"2895" 578.8 58.860504066 0.505536131041666
"2896" 579 58.5636805833333 0.528958221794869
"2897" 579.2 59.0188757744444 0.457459207916666
"2898" 579.4 59.27703236 0.301209207760416
"2899" 579.6 59.6609232411111 0.307886558194442
"2900" 579.8 59.716261618 0.416250416666664
"2901" 580 59.5935712029412 0.180309886372549
"2902" 580.2 59.1936553625926 0.532245532777776
"2903" 580.4 59.1084949 0.421401515572916
"2904" 580.6 58.65103608 0.144959207604166
"2905" 580.8 58.72326642 0.168997669166666
"2906" 581 61.9359114313333 0.925407926333333
"2907" 581.2 62.6532535554545 0.859557110416666
"2908" 581.4 63.6532488291304 0.913144827101447
"2909" 581.6 65.0280120308 1.13822843936667
"2910" 581.8 66.5173388326087 1.68237559710145
"2911" 582 67.7239693433333 2.13213869677083
"2912" 582.2 68.9448840738298 2.62808114134752
"2913" 582.4 69.6251811768085 3.24182909613475
"2914" 582.6 70.6488886442857 4.20745921166666
"2915" 582.8 71.7155784436 5.17668998186667
"2916" 583 72.4269670366667 5.45745921291667
"2917" 583.2 72.7736726686667 5.00233100733333
"2918" 583.4 72.8791323802128 4.8212071664539
"2919" 583.6 72.8121955166666 4.90457459697917
"2920" 583.8 72.3028378597778 5.39549340088889
"2921" 584 71.9250026536364 6.10431236041667
"2922" 584.2 71.45472373 6.49683650333333
"2923" 584.4 70.7632266447826 6.45662309351449
"2924" 584.6 69.8671517021739 6.66565319405797
"2925" 584.8 69.4421928834884 6.81926601213178
"2926" 585 68.4842119118182 6.82109557791667
"2927" 585.2 66.931040722 6.32284382916667
"2928" 585.4 65.5361552723256 5.74592075166667
"2929" 585.6 63.3567451224325 5.0390600440991
"2930" 585.8 60.314741578 4.01515151916667
"2931" 586 57.91669429 3.15850816166667
"2932" 586.2 57.7910763073913 2.39307793894927
"2933" 586.4 58.191272036383 1.61335118943262
"2934" 586.6 58.186354226 1.36130536266667
"2935" 586.8 58.5052378011111 1.18395493513889
"2936" 587 58.9886344082609 0.963312051231882
"2937" 587.2 58.9996143504445 1.19891220011111
"2938" 587.4 58.9256260233333 1.18548118666666
"2939" 587.6 59.4276459948889 1.00233100333333
"2940" 587.8 59.573176754 0.797202797999999
"2941" 588 59.3506002988889 0.895493396388887
"2942" 588.2 59.3077971344444 0.542929293472221
"2943" 588.4 59.8168077386487 0.382095382477478
"2944" 588.6 60.3549086939025 0.45511399215447
"2945" 588.8 60.7631047255556 0.480963481444443
"2946" 589 61.3884485182927 0.380067087764226
"2947" 589.2 61.2168182686667 0.557886558444444
"2948" 589.4 61.2099280031707 1.07425095337399
"2949" 589.6 62.01662597 1.8356643375
"2950" 589.8 63.7165230722222 2.27583527811111
"2951" 590 65.563479618 2.90938228729167
"2952" 590.2 67.7092022516 3.03822844126667
"2953" 590.4 70.1016386030435 3.17903111699275
"2954" 590.6 71.9859083421739 3.35461640144927
"2955" 590.8 74.4601173477778 4.25019425444444
"2956" 591 76.7068281282979 5.27947230602837
"2957" 591.2 78.5825971233333 6.25072844447917
"2958" 591.4 79.22464459 7.45265152260417
"2959" 591.6 79.0263953589362 7.68536428879433
"2960" 591.8 79.142783538 7.68609169377778
"2961" 592 79.3406508936364 7.49417250166667
"2962" 592.2 79.6283505988372 7.14126959027132
"2963" 592.4 80.288838266 6.98630536829167
"2964" 592.6 80.54145925 6.49542765576923
"2965" 592.8 80.0404554844186 5.97847889143411
"2966" 593 79.2520809206977 6.67615331073643
"2967" 593.2 79.6014741932558 7.20388139713178
"2968" 593.4 80.1820807989362 7.88994694039007
"2969" 593.6 81.8884119772727 8.41200467041667
"2970" 593.8 83.6536255966667 8.74042624916666
"2971" 594 86.308033266 8.63053613916667
"2972" 594.2 87.598548674 8.63053613916667
"2973" 594.4 87.77190149 9.1417931753252
"2974" 594.6 89.0448303804348 10.4950846360145
"2975" 594.8 90.2459243948889 12.0108780228889
"2976" 595 92.5829771735555 13.5236985372222
"2977" 595.2 95.5302239011628 14.1895701339922
"2978" 595.4 97.6039829227273 14.3560606204167
"2979" 595.6 98.6370956645455 15.0641025791667
"2980" 595.8 100.544365760222 16.8313908482222
"2981" 596 103.129676892667 18.2758352941111
"2982" 596.2 105.93267269 19.2807193
"2983" 596.4 108.733355521304 21.6489308010145
"2984" 596.6 110.688715733556 24.6946387193333
"2985" 596.8 112.557665820213 27.652631084539
"2986" 597 114.16453177093 28.7691765886434
"2987" 597.2 115.687528087209 29.0196238160853
"2988" 597.4 115.50835205 28.6305361591667
"2989" 597.6 114.71037877 28.8777889066667
"2990" 597.8 114.262506752979 29.9521400884752
"2991" 598 113.518004903333 31.979895136875
"2992" 598.2 112.589176234889 34.9168609517778
"2993" 598.4 111.815183361304 37.016823792971
"2994" 598.6 110.842807125556 39.1561771953333
"2995" 598.8 110.063789532667 40.2843823246667
"2996" 599 109.303714616808 41.0405198049645
"2997" 599.2 108.676442884286 42.5198611338095
"2998" 599.4 107.778658853478 44.9181615935145
"2999" 599.6 107.050446755778 47.6860917337778
"3000" 599.8 106.735648937273 50.6672494679167
"3001" 600 106.191198115116 53.1251694573643
"3002" 600.2 105.886395242727 56.0780886341667
"3003" 600.4 105.159714246364 58.4469697554167
"3004" 600.6 105.212245402727 59.8717949316667
"3005" 600.8 105.277400325349 60.334471790155
"3006" 601 104.713580077826 60.7291983986232
"3007" 601.2 103.489223474 61.412587474
"3008" 601.4 101.528838542444 61.7630148247778
"3009" 601.6 99.0021491352174 62.9365562603623
"3010" 601.8 96.5759773766666 64.4077797846875
"3011" 602 92.4209088281818 66.2092075254167
"3012" 602.2 91.1265995033333 68.08566440375
"3013" 602.4 89.7159614937209 69.8783000644574
"3014" 602.6 88.6409052704651 70.0661354850388
"3015" 602.8 86.6878864648837 69.6010192055039
"3016" 603 83.9554518974418 69.0822356629457
"3017" 603.2 81.6740165260976 69.3012679071545
"3018" 603.4 79.0828591077778 69.3783994477778
"3019" 603.6 75.5115863873913 68.4382285066667
"3020" 603.8 72.8705634681818 66.8560606729167
"3021" 604 72.77550709 65.6085581741667
"3022" 604.2 73.1499683143478 66.1305361966667
"3023" 604.4 73.0719329009091 66.6200466866667
"3024" 604.6 72.4055654544445 66.6348097014445
"3025" 604.8 70.0983704929268 67.4063335713008
"3026" 605 67.35479205 67.8863890412319
"3027" 605.2 64.6398484766666 69.1341992033333
"3028" 605.4 61.6277286473333 70.8655789364445
"3029" 605.6 58.8043947004348 71.9833790118841
"3030" 605.8 55.41270917 72.4766900491667
"3031" 606 52.7442972597561 72.5658082481301
"3032" 606.2 50.4611138295122 73.1192791680081
"3033" 606.4 47.8219570754545 73.6829837566667
"3034" 606.6 46.0732674841463 74.8922622842276
"3035" 606.8 43.1220862366667 75.6635032391667
"3036" 607 39.8438410880488 76.0554893022764
"3037" 607.2 36.83284325 75.5486821626923
"3038" 607.4 34.121788787561 75.4644949302032
"3039" 607.6 30.2922287532558 74.9588009639922
"3040" 607.8 26.4703259769565 73.6221750001449
"3041" 608 23.4212349445454 72.9749417979167
"3042" 608.2 19.3087376723256 72.6511086539923
"3043" 608.4 15.76169205 71.8906094625
"3044" 608.6 12.45973365 71.1305362016667
"3045" 608.8 9.12750729800001 69.4093823537917
"3046" 609 7.01150228999999 67.797202865
"3047" 609.2 6.65990486777778 66.2053225215278
"3048" 609.4 6.72410961444443 65.6604507261111
"3049" 609.6 6.3310987409091 66.3053613716667
"3050" 609.8 5.88572589347825 67.0251850269927
"3051" 610 4.28238364272726 67.5553613729167
"3052" 610.2 4.99363882333332 68.4290709975
"3053" 610.4 5.59608963439025 69.0479846048374
"3054" 610.6 6.11285954658538 70.858491173252
"3055" 610.8 6.53684577 73.7939977427917
"3056" 611 6.2804605991892 77.3675424449099
"3057" 611.2 6.33662833631579 81.2823580741667
"3058" 611.4 6.82989457800001 82.7239428066666
"3059" 611.6 8.75628712636363 85.0728439079167
"3060" 611.8 11.289954485122 86.843481808374
"3061" 612 11.8325026633333 87.7183074214103
"3062" 612.2 12.5581809282222 87.2331003203333
"3063" 612.4 14.270307506 86.951049038
"3064" 612.6 16.1106490172727 87.0920746791667
"3065" 612.8 18.1711645926087 86.7576265182971
"3066" 613 20.93476021 86.1305362166667
"3067" 613.2 22.5570001424444 85.4809635664444
"3068" 613.4 22.9595586841463 84.5826938136179
"3069" 613.6 23.3788208997778 83.0963481794444
"3070" 613.8 23.5820861597674 81.9176560693411
"3071" 614 23.6078700285366 81.6183410902032
"3072" 614.2 22.774226202 81.4382285196667
"3073" 614.4 22.0481644753658 79.920404878374
"3074" 614.6 20.995296114 76.7129537896667
"3075" 614.8 20.222087522 73.2843823576667
"3076" 615 19.0407201833333 69.0899379090278
"3077" 615.2 19.0346467613514 65.7563158220721
"3078" 615.4 18.9246577566667 61.9688004923077
"3079" 615.6 18.5869487981081 59.009954068964
"3080" 615.8 19.065881502973 55.0806401357207
"3081" 616 19.8500379110526 51.3430867891667
"3082" 616.2 20.2111553624324 47.6066276542342
"3083" 616.4 20.722884546 43.3613054046667
"3084" 616.6 20.995296114 39.6909757306667
"3085" 616.8 20.6484417451351 35.2885403238288
"3086" 617 20.279871794 30.4382284686667
"3087" 617.2 20.5443259397297 26.4943615208559
"3088" 617.4 20.5547375202703 23.1575631807207
"3089" 617.6 19.86162373 22.1195471416667
"3090" 617.8 20.4815502335294 21.5151515366667
"3091" 618 22.196383482 20.8805361514167
"3092" 618.2 25.4436844645454 19.2162004854167
"3093" 618.4 29.6561538211628 17.5169404414341
"3094" 618.6 33.1132332936364 16.2004662166667
"3095" 618.8 36.9123463134146 13.9260333302032
"3096" 619 40.6731337566667 11.8448218566667
"3097" 619.2 44.81892597 9.59207460166667
"3098" 619.4 49.1926785904878 8.24123032264227
"3099" 619.6 53.1276038681818 7.48543124291667
"3100" 619.8 56.8950013647826 7.40143914797101
"3101" 620 60.7683246236585 6.08363182142276
"3102" 620.2 64.7477807086047 4.3416273692248
"3103" 620.4 68.5950398392683 3.64460742873984
"3104" 620.6 72.998837222093 4.33268282538759
"3105" 620.8 77.2618636117391 5.84625519992754
"3106" 621 80.3378114610638 8.3645786920922
"3107" 621.2 84.2262271128571 10.2121687938095
"3108" 621.4 85.730190546 11.0689976800667
"3109" 621.6 85.48460739 11.35489511625
"3110" 621.8 85.1266659273333 11.7715617833333
"3111" 622 85.2634369690698 14.0732910641085
"3112" 622.2 86.03837333 16.8997669166667
"3113" 622.4 85.7236134743902 20.1924498467886
"3114" 622.6 84.8408152291304 21.8495996975362
"3115" 622.8 84.3661315190909 22.6689976916667
"3116" 623 84.2713470413044 23.7225093984058
"3117" 623.2 83.6394505227273 25.4050116804167
"3118" 623.4 82.5275410463636 26.4889277654167
"3119" 623.6 81.5496240847826 28.8479274637319
"3120" 623.8 80.9742239366666 31.0263694948958
"3121" 624 81.2409349337209 32.2664932289922
"3122" 624.2 82.3261716136364 32.4155011979167
"3123" 624.4 82.8580982117778 32.7373737701111
"3124" 624.6 84.2039519966666 33.2733933066667
"3125" 624.8 86.0430712382927 34.4701234070325
"3126" 625 86.9555839966666 36.5243090608333
"3127" 625.2 88.4285409445455 39.4696970091667
"3128" 625.4 88.7875038463636 42.2843823266667
"3129" 625.6 88.4921112569565 43.9649843350362
"3130" 625.8 88.4765877339024 46.4119620681301
"3131" 626 88.7663284965116 48.3308939606202
"3132" 626.2 88.3542236109302 51.1573698131783
"3133" 626.4 87.1327724209091 53.5431235966667
"3134" 626.6 85.07530213 56.2977602671014
"3135" 626.8 84.073708082 58.5151515736667
"3136" 627 82.7908076555814 59.5920746516667
"3137" 627.2 81.6351222155814 59.4400174064341
"3138" 627.4 80.14988085 59.0975691566667
"3139" 627.6 79.4491745616279 59.3595165118992
"3140" 627.8 79.7171241809091 59.8805361904167
"3141" 628 78.7692794030435 61.5151515766667
"3142" 628.2 78.1155075913333 63.4296814931111
"3143" 628.4 78.7628081736364 64.7931236079167
"3144" 628.6 78.9850233033333 66.4968365633333
"3145" 628.8 78.3950900790909 66.7162005329167
"3146" 629 77.5549722378261 67.6355529205797
"3147" 629.2 76.7560062321277 68.8964936462411
"3148" 629.4 76.4244103943478 70.4700010839493
"3149" 629.6 75.7510218754546 72.1270396991667
"3150" 629.8 75.2268522934782 72.4098004169927
"3151" 630 74.9480734224444 72.5578866304444
"3152" 630.2 75.14826053 71.2390174641026
"3153" 630.4 75.743142202 69.5920746616667
"3154" 630.6 76.7500866455555 68.2245532927778
"3155" 630.8 76.4339269081818 67.5641026316667
"3156" 631 76.5249047804348 67.3261883717754
"3157" 631.2 77.3867837166666 65.9622669657292
"3158" 631.4 78.3250485372727 65.2301865454167
"3159" 631.6 78.8199253833333 65.21478528
"3160" 631.8 79.942132634 65.3805361959167
"3161" 632 82.4538693026829 65.9522997987398
"3162" 632.2 84.8283607966667 66.3573606544872
"3163" 632.4 87.8361062366667 66.9272394941667
"3164" 632.6 90.728530074 67.4286131210417
"3165" 632.8 93.5065527263636 68.9277389966667
"3166" 633 96.4482974827273 70.4749417954167
"3167" 633.2 98.6500199966666 71.9455545175
"3168" 633.4 98.9345686081395 72.3917168827132
"3169" 633.6 99.2089070295556 73.1219891951111
"3170" 633.8 99.3371304221739 74.9516064396014
"3171" 634 98.6108300863636 77.5728439004167
"3172" 634.2 98.1818256427273 78.9801865591667
"3173" 634.4 96.8498943665217 80.2944158094927
"3174" 634.6 95.3159592233333 81.4831003145833
"3175" 634.8 92.8971151804348 82.7275261798188
"3176" 635 90.9546225033333 84.00599409
"3177" 635.2 88.5056700233333 85.0224776075
"3178" 635.4 85.7849335405263 85.3714269041666
"3179" 635.6 82.92902917 85.9107559966667
"3180" 635.8 79.6212778605263 85.7560422891666
"3181" 636 77.235902562 85.4382285236667
"3182" 636.2 75.11439429 85.5627706483333
"3183" 636.4 72.3994507166666 86.1671662533333
"3184" 636.6 69.42539513 86.1882285244167
"3185" 636.8 67.85855237 86.6926663947436
"3186" 637 66.8889343532558 88.1251694923643
"3187" 637.2 65.29106805 90.4711955616667
"3188" 637.4 63.5473012593023 92.6332195863178
"3189" 637.6 61.1708611868421 94.8855969541667
"3190" 637.8 58.6824533417073 96.843481818374
"3191" 638 55.67940581 98.7143626592308
"3192" 638.2 52.6033600109756 99.6577407330081
"3193" 638.4 49.037177826 101.418997770417
"3194" 638.6 45.4230342681818 102.170746022917
"3195" 638.8 42.12232661 102.284382386667
"3196" 639 38.79285189 102.383283485667
"3197" 639.2 35.515658178 102.265151617417
"3198" 639.4 32.78053597 103.149767002917
"3199" 639.6 29.756492402 104.534382388917
"3200" 639.8 26.780602394 106.082459313542
"3201" 640 25.8514921257895 106.666973484167
"3202" 640.2 26.9774720648837 106.506207077829
"3203" 640.4 27.926657122 105.899767005667
"3204" 640.6 28.625236085122 106.008585017033
"3205" 640.8 29.5936458172727 105.938228544167
"3206" 641 31.1808981963415 105.745920851667
"3207" 641.2 32.0976309372727 104.530885885417
"3208" 641.4 32.9206190536364 102.992424345417
"3209" 641.6 34.1113252645454 101.418997770417
"3210" 641.8 36.2350304917391 99.7007703439493
"3211" 642 38.7078014463636 97.7476690954167
"3212" 642.2 41.1164522455556 96.3527584491111
"3213" 642.4 43.0495626025581 95.3702500005039
"3214" 642.6 44.2128958002439 94.9579283455691
"3215" 642.8 46.6894242562222 94.2074593016667
"3216" 643 49.57924933 93.1085582016667
"3217" 643.2 52.1083048748889 92.2758353681111
"3218" 643.4 55.8162818633333 90.874125965
"3219" 643.6 59.26499397 90.6867492389743
"3220" 643.8 62.73205029 89.5033172851282
"3221" 644 66.9520531845454 88.2808858691667
"3222" 644.2 70.05139141 86.5808176430081
"3223" 644.4 73.8320057951163 85.1734700260853
"3224" 644.6 76.93047141 83.5023310858333
"3225" 644.8 80.3840753068889 81.6604507421111
"3226" 645 83.852201706 80.1497669799167
"3227" 645.2 86.8784992704255 79.7966573232624
"3228" 645.4 90.60608245 79.6470197266667
"3229" 645.6 93.8742708209091 80.4312355116667
"3230" 645.8 97.9381750353659 80.305020263374
"3231" 646 102.38306741 80.7550783358333
"3232" 646.2 106.052743904545 81.6375292191667
"3233" 646.4 109.34469637 82.8246754075
"3234" 646.6 111.621046479091 84.7494173341667
"3235" 646.8 113.607891548667 85.8057498915555
"3236" 647 115.786074907674 86.2020925673643
"3237" 647.2 118.608524103333 86.3961039825
"3238" 647.4 120.285185202 87.2758353631111
"3239" 647.6 120.440951500435 88.6890646473188
"3240" 647.8 120.605910308605 91.228926203876
"3241" 648 120.292352243488 94.1269584071318
"3242" 648.2 119.238064151818 95.8158509116667
"3243" 648.4 118.799543194348 97.3178271977536
"3244" 648.6 117.513112507143 99.9060464345238
"3245" 648.8 114.654149768261 102.092074694167
"3246" 649 111.664822442727 103.543123646667
"3247" 649.2 108.886091036667 104.015151619167
"3248" 649.4 106.666888643171 104.854738862033
"3249" 649.6 105.586369735854 105.586446179837
"3250" 649.8 103.162696476667 106.441891548333
"3251" 650 101.141080784545 106.349067705417
"3252" 650.2 98.64084789 106.625041731667
"3253" 650.4 95.5660591086046 106.640375235388
"3254" 650.6 92.3579548233333 106.8356644425
"3255" 650.8 90.2353362436842 107.861305469167
"3256" 651 89.1342948948781 109.667121606057
"3257" 651.2 89.12020117 111.313228549542
"3258" 651.4 89.9999797256757 112.284382396667
"3259" 651.6 90.9074821411628 112.17704787062
"3260" 651.8 91.4499162633333 112.101232213333
"3261" 652 91.1672873951163 111.470428907481
"3262" 652.2 90.7113622830435 111.406455974384
"3263" 652.4 88.9801180863636 111.751165612917
"3264" 652.6 87.299996602 112.043997781042
"3265" 652.8 85.3222434633333 112.047696005897
"3266" 653 82.79144757 112.614052726667
"3267" 653.2 79.76465237 112.394272506667
"3268" 653.4 78.2879431966666 113.090243203333
"3269" 653.6 76.5745936713333 113.933955047889
"3270" 653.8 74.11110693 114.887932695128
"3271" 654 72.1477510453488 116.452539824806
"3272" 654.2 70.7949719644186 118.062557715504
"3273" 654.4 70.1768146360465 118.55450762655
"3274" 654.6 70.5481333973684 118.417985641667
"3275" 654.8 70.82184837 118.616464954593
"3276" 655 71.3296495481818 119.766899886667
"3277" 655.2 72.3358858844186 120.048246447364
"3278" 655.4 73.1589011486667 119.566433686
"3279" 655.6 74.4591219253488 118.858622117015
"3280" 655.8 76.1450055481818 117.144522261667
"3281" 656 77.9806776233333 115.353292656146
"3282" 656.2 78.9919023833333 113.414190090104
"3283" 656.4 81.1984282780851 111.040519874965
"3284" 656.6 83.5678863386956 108.471673362754
"3285" 656.8 85.6900284278723 105.975053421454
"3286" 657 88.441864063913 103.379700113514
"3287" 657.2 91.8810052766667 101.668997770667
"3288" 657.4 95.9130633673333 99.9339550338889
"3289" 657.6 99.6637371769565 98.9649843900362
"3290" 657.8 104.648577756667 97.8887779866667
"3291" 658 108.95946789 98.1085582066666
"3292" 658.2 113.25201381 98.3741259725
"3293" 658.4 115.718476675455 98.5693474179167
"3294" 658.6 116.741083186 97.9478439207917
"3295" 658.8 116.49893957 98.1909757891667
"3296" 659 116.19626005 98.4107560091666
"3297" 659.2 116.116156985111 98.6946387933333
"3298" 659.4 115.669610483488 99.2521820258527
"3299" 659.6 115.320018126444 100.438228538667
"3300" 659.8 114.816691824545 103.569347422917
"3301" 660 113.162738638444 107.438228545667
"3302" 660.2 110.714397632222 110.164724274889
"3303" 660.4 108.398374234348 113.053613166667
"3304" 660.6 105.710149406522 115.026857315797
"3305" 660.8 103.082493869535 115.710142686318
"3306" 661 100.970164196087 115.771004473732
"3307" 661.2 100.897857259756 116.580817673008
"3308" 661.4 100.65297879 117.757138812396
"3309" 661.6 100.86966981 117.593950882276
"3310" 661.8 100.736019112857 117.307930282381
"3311" 662 100.058231096808 117.235282565284
"3312" 662.2 98.7600852766667 117.540792658333
"3313" 662.4 97.6594324766667 118.40159852
"3314" 662.6 97.2518719108696 119.391405815145
"3315" 662.8 97.62274405 119.317349436667
"3316" 663 98.0242321736364 118.639277507917
"3317" 663.2 97.6454749230435 118.321171700362
"3318" 663.4 96.9831424784445 118.455322573778
"3319" 663.6 95.7332900766666 118.850316469167
"3320" 663.8 93.6729013881818 120.413753034167
"3321" 664 93.0562312917391 121.322843944167
"3322" 664.2 93.0667440023404 121.637901227624
"3323" 664.4 92.8047251803226 121.093315407957
"3324" 664.6 90.3265745678947 119.339038274167
"3325" 664.8 90.24837029 120.645188265833
"3326" 665 89.0856293833333 120.400753213462
"3327" 665.2 85.8982902463636 120.614801985417
"3328" 665.4 82.5755973264444 119.959596079556
"3329" 665.6 80.1210847011628 120.728031778992
"3330" 665.8 77.601869618 121.736305483042
"3331" 666 75.266069614878 123.466371150813
"3332" 666.2 73.8027830366667 123.273393396667
"3333" 666.4 73.3783646463636 122.441725064167
"3334" 666.6 73.46341509 122.339327461667
"3335" 666.8 73.2557919481818 122.546620169167
"3336" 667 71.89498485 122.696470319167
"3337" 667.2 69.252042314 122.909382407292
"3338" 667.4 67.431837746 124.140151639292
"3339" 667.6 66.94204725 124.372294496667
"3340" 667.8 67.8008460794737 124.278309534167
"3341" 668 67.9882788837778 124.002331126333
"3342" 668.2 67.7588121631707 124.48888522313
"3343" 668.4 67.1971985809091 125.492424367917
"3344" 668.6 66.4092312354546 126.681235557917
"3345" 668.8 66.4354968136364 126.672494299167
"3346" 669 66.2603929590909 126.803613180417
"3347" 669.2 66.0240027554545 127.363053740417
"3348" 669.4 66.2707770248837 127.132325166434
"3349" 669.6 67.3152814366667 126.258741385
"3350" 669.8 67.9968395166667 126.084748710833
"3351" 670 69.3237376144445 126.164724290889
"3352" 670.2 72.4165151011628 125.209248241434
"3353" 670.4 75.63720437 124.373543247917
"3354" 670.6 79.0400559433333 122.806360429167
"3355" 670.8 82.6833020332558 122.570607809457
"3356" 671 87.38667301 122.284382406667
"3357" 671.2 91.2756462366667 122.101232223333
"3358" 671.4 94.628968434 122.002331124333
"3359" 671.6 92.8362466295122 120.830348634106
"3360" 671.8 95.553516786 117.380536247917
"3361" 672 99.892504885122 114.038603786789
"3362" 672.2 104.52934037 112.092074704167
"3363" 672.4 109.335065658 111.409382395792
"3364" 672.6 111.302941143333 109.992715727708
"3365" 672.8 113.638388803333 106.915792647708
"3366" 673 116.544188629556 103.745920849667
"3367" 673.2 117.713170371702 100.328572237411
"3368" 673.4 120.618525764286 96.4837544373809
"3369" 673.6 122.594950963333 93.2379080186458
"3370" 673.8 123.975004077826 89.4750178253623
"3371" 674 125.147624682889 85.4040404894445
"3372" 674.2 125.491507127447 83.2909290125177
"3373" 674.4 125.574539723043 82.593746915471
"3374" 674.6 125.983288165745 79.1256262260284
"3375" 674.8 127.204544410851 75.9341368611347
"3376" 675 127.767178346889 71.951049023
"3377" 675.2 129.029871698 67.5843823519667
"3378" 675.4 129.44880767 63.4382285016667
"3379" 675.6 129.251154103953 60.0661354750388
"3380" 675.8 128.811575559333 56.5407925973333
"3381" 676 128.362404392857 53.7051044730952
"3382" 676.2 127.606165592128 51.2041859362411
"3383" 676.4 126.4411363124 47.1766900238667
"3384" 676.6 125.479498520698 43.9838456557364
"3385" 676.8 124.214515698 41.2843823256667
"3386" 677 123.416866139412 39.0867955964706
"3387" 677.2 122.573606300213 36.9979666094326
"3388" 677.4 120.926139821915 33.9701433658156
"3389" 677.6 119.43286719 30.6016900072917
"3390" 677.8 118.256315207333 28.7715618003333
"3391" 678 116.401754269574 26.2451024415603
"3392" 678.2 114.821640411739 23.973345519058
"3393" 678.4 114.224257116667 23.0536130766667
"3394" 678.6 114.267060281111 23.2074592306667
"3395" 678.8 113.574184056667 22.1481643578125
"3396" 679 112.32816800234 20.9586867243262
"3397" 679.2 110.270883992128 19.1583593902837
"3398" 679.4 109.834257563333 18.6385489696875
"3399" 679.6 110.3231767092 19.4228438422667
"3400" 679.8 109.806970546 19.2305361497667
"3401" 680 108.582265003333 18.037587430625
"3402" 680.2 107.200816133478 17.4432451780797
"3403" 680.4 105.533393323192 16.8506670802837
"3404" 680.6 105.12940781 16.382015436859
"3405" 680.8 104.994824783333 16.2667540955208
"3406" 681 103.857155981429 15.5339898352381
"3407" 681.2 103.780284992222 15.5493395648889
"3408" 681.4 103.56626917 15.119802693062
"3409" 681.6 103.303985949574 14.6984575854965
"3410" 681.8 103.298284140435 14.6589642388406
"3411" 682 103.289909608261 14.709131462971
"3412" 682.2 103.32550137 14.8564976838542
"3413" 682.4 103.369724027143 14.8981970559524
"3414" 682.6 103.514905372667 15.027972043
"3415" 682.8 103.476109312979 14.9275901552837
"3416" 683 103.426931209149 14.9930566037943
"3417" 683.2 103.514905372667 15.027972043
"3418" 683.4 103.46996205 14.9526515301042
"3419" 683.6 103.412177778 14.8843822992667
"3420" 683.8 103.341552556667 14.8564976838542
"3421" 684 103.275382358571 14.9374435238095
"3422" 684.2 103.344967702766 14.9930566037943
"3423" 684.4 103.423902123043 15.3780277847101
"3424" 684.6 103.2734955252 15.2997669150667
"3425" 684.8 103.243935135714 15.2592645602381
"3426" 685 102.662161512857 15.1336758630952
"3427" 685.2 101.246337657111 14.5236985382222
"3428" 685.4 98.1901917157778 13.6177156313333
"3429" 685.6 95.0440717757143 12.6532990945238
"3430" 685.8 92.0693392002222 10.7117327224444
"3431" 686 89.7985382760869 8.94826189199275
"3432" 686.2 88.8575453881818 8.36829837666666
"3433" 686.4 88.2308971257447 8.37276199815603
"3434" 686.6 85.5179050644681 6.89976690666667
"3435" 686.8 81.7967618746809 5.18127263326241
"3436" 687 77.9854588278723 4.62480782092198
"3437" 687.2 73.7725345997872 3.41367852347518
"3438" 687.4 69.7399300857447 3.13544611730496
"3439" 687.6 64.8461090217073 2.5564273150813
"3440" 687.8 60.304214985814 1.71193148108527
"3441" 688 57.7882847966667 1.402972029375
"3442" 688.2 56.56839461 2.29353979583333
"3443" 688.4 54.0002047433333 2.77156177433333
"3444" 688.6 50.7113493528571 2.84953142380952
"3445" 688.8 46.62468447 4.68021562239583
"3446" 689 42.2711648863636 5.91200466791667
"3447" 689.2 41.6592327989362 6.6624510308156
"3448" 689.4 37.9520043439535 8.4740066220155
"3449" 689.6 33.5532326304651 10.2539708456202
"3450" 689.8 29.6636873590909 12.6340326466667
"3451" 690 26.251809114186 15.075079973876
"3452" 690.2 24.2360786955814 16.0947579713178
"3453" 690.4 22.2579362934782 17.6522752786232
"3454" 690.6 19.87538189 20.0029137729167
"3455" 690.8 17.7780268322222 21.6219891436111
"3456" 691 17.66031813 21.5151515366667
"3457" 691.2 16.7407404680645 21.8873599737634
"3458" 691.4 16.7304562817241 22.3506953040804
"3459" 691.6 16.9395680706452 22.0982780881183
"3460" 691.8 17.246554207037 21.9425019644444
"3461" 692 17.4258312291304 21.6990980251449
"3462" 692.2 17.6757272692 21.3459207672667
"3463" 692.4 18.6490712286666 20.8228438436667
"3464" 692.6 19.624983378 21.0247669207917
"3465" 692.8 20.9164159966667 21.2221112433333
"3466" 693 21.396138505814 20.9337561872481
"3467" 693.2 21.67770085 20.5078255283333
"3468" 693.4 21.5313945631707 19.9485474075203
"3469" 693.6 21.9149526757778 19.2758352951111
"3470" 693.8 22.0558738633333 18.3790568589744
"3471" 694 21.89783141 18.2357993066667
"3472" 694.2 21.8764298277778 18.4916472601389
"3473" 694.4 22.66828837 18.6528975087597
"3474" 694.6 24.6446779630435 17.8278605630797
"3475" 694.8 27.1246814681818 16.4189976854167
"3476" 695 28.4650597833333 14.55544457
"3477" 695.2 30.95070069 12.9986680116667
"3478" 695.4 34.12883565 11.4627039741667
"3479" 695.6 36.45396469 9.60123211083333
"3480" 695.8 38.6776672946512 8.25933756992248
"3481" 696 42.0282591904651 7.33804955468992
"3482" 696.2 44.9748517833333 6.90892441583333
"3483" 696.4 47.9050341264444 6.84848485533333
"3484" 696.6 50.0476978997561 5.43635227105691
"3485" 696.8 53.5122486686667 3.22455322777778
"3486" 697 56.5448091928571 1.76632891095238
"3487" 697.2 58.0191486729787 1.58880127124113
"3488" 697.4 58.1630613411628 1.59565241120155
"3489" 697.6 59.014147517907 2.23965956748062
"3490" 697.8 61.5588544645454 2.88752914041667
"3491" 698 64.3483349995652 2.30946589873188
"3492" 698.2 65.9364508281818 2.07459207666667
"3493" 698.4 66.6100169886667 2.643356646
"3494" 698.6 69.0372184728571 4.23100709238095
"3495" 698.8 71.8148817851111 5.51515152066667
"3496" 699 74.9839908604348 5.38638897873188
"3497" 699.2 77.75596101 5.06410256916667
"3498" 699.4 78.0727044268889 4.81429681911111
"3499" 699.6 77.89354261 5.63603064166666
"3500" 699.8 79.3136239943478 7.16732543536232
"3501" 700 81.5440410633333 9.46386947333333
"3502" 700.2 83.9452985886667 12.0536130656667
"3503" 700.4 85.4113525061702 14.5593413824113
"3504" 700.6 86.7953920872093 16.828210565969
"3505" 700.8 87.2728555045455 17.9749417429167
"3506" 701 86.6610100593023 18.2503930360853
"3507" 701.2 86.0070175234884 18.4561175443411
"3508" 701.4 85.691667698 18.6604506791111
"3509" 701.6 83.8358713682609 20.127191669058
"3510" 701.8 81.3213735376596 22.1452661035816
"3511" 702 78.8542719955319 24.191092619539
"3512" 702.2 77.4220963273333 26.4382284646667
"3513" 702.4 75.2184777613043 29.2576264607971
"3514" 702.6 72.969292237234 31.7688340346454
"3515" 702.8 70.6825104091489 34.9439567874113
"3516" 703 67.4675418490244 36.4213429211789
"3517" 703.2 63.9562207931111 37.1561771933333
"3518" 703.4 60.1930443990909 38.0186480566667
"3519" 703.6 56.2430905602222 39.4553224947778
"3520" 703.8 52.2771285188372 40.5491408222481
"3521" 704 49.16015461 40.7459207866667
"3522" 704.2 47.32291109 41.1513261924775
"3523" 704.4 46.8061411778049 41.7121496806911
"3524" 704.6 46.7031957091304 42.6522753036232
"3525" 704.8 45.1866440645454 44.9766900216667
"3526" 705 43.4793814827273 47.5116550591667
"3527" 705.2 41.6699071160465 49.9588009389922
"3528" 705.4 39.0142331918182 52.2843823366667
"3529" 705.6 36.4252254224444 55.1305361856667
"3530" 705.8 32.8860151966667 57.2111222683333
"3531" 706 29.3873897653488 59.4131837749225
"3532" 706.2 25.7763817881818 61.6637529754167
"3533" 706.4 22.4980711346512 63.152003098876
"3534" 706.6 18.8768291194737 64.2175807291667
"3535" 706.8 15.743806442 64.6401515797917
"3536" 707 12.07450517 65.8420746579167
"3537" 707.2 8.93703321622222 67.0621601292222
"3538" 707.4 7.41966103666665 67.31643363375
"3539" 707.6 7.28602557558139 67.1681032817829
"3540" 707.8 7.45726667400001 67.3283383956667
"3541" 708 8.02085093727274 67.7826341004167
"3542" 708.2 8.19086456348838 68.0804467531783
"3543" 708.4 8.44051650866666 69.181818251
"3544" 708.6 7.48845183666666 70.9015984725
"3545" 708.8 5.85520537622222 72.4040404764445
"3546" 709 5.86157607976743 72.4722177772481
"3547" 709.2 6.48869221 72.5378788604167
"3548" 709.4 6.99116414043478 73.2877268392754
"3549" 709.6 7.24951845800001 74.7074592821667
"3550" 709.8 7.480655546 78.1497669779167
"3551" 710 7.92625214756098 81.8903861186179
"3552" 710.2 9.19492228200001 85.0536131386667
"3553" 710.4 9.31023053648649 87.4507025381532
"3554" 710.6 10.69657253 89.7695894747436
"3555" 710.8 12.830868405122 92.228097198374
"3556" 711 13.2075301111765 92.8613054541667
"3557" 711.2 13.2981721064706 92.6463733272549
"3558" 711.4 13.3291006251351 93.0847981778829
"3559" 711.6 13.2943953566667 93.2459208391667
"3560" 711.8 13.1315345358537 93.5601797513008
"3561" 712 13.026569842 93.5700966636667
"3562" 712.2 12.9733716233333 93.6091687027778
"3563" 712.4 12.95330764 93.4021708393229
"3564" 712.6 12.905498034 93.1854812786667
"3565" 712.8 12.8676226288235 93.0988620154902
"3566" 713 12.9325140572727 93.0536131466667
"3567" 713.2 12.9325140572727 93.0536131466667
"3568" 713.4 12.9325140572727 93.0536131466667
"3569" 713.6 12.9519700411111 92.5835276761111
"3570" 713.8 13.1104574337838 92.2739873662613
"3571" 714 13.5850063152632 92.3957184091667
"3572" 714.2 13.986553845122 93.1474217771545
"3573" 714.4 15.11188357 94.7991752785897
"3574" 714.6 16.2202973833333 96.0206461166667
"3575" 714.8 17.6970065566667 96.3503164466667
"3576" 715 19.5222557833333 96.54720289375
"3577" 715.2 21.1721684593023 96.6761534007364
"3578" 715.4 23.3649781742553 96.883400384539
"3579" 715.6 25.6987524126667 96.9254080223333
"3580" 715.8 28.77691141 96.4876790841666
"3581" 716 31.6312710046667 96.9852370822222
"3582" 716.2 34.9621016013043 97.1087970972101
"3583" 716.4 37.6834438972727 97.5728439204167
"3584" 716.6 39.7494831002128 96.9488668330496
"3585" 716.8 39.57018793 95.9382285341667
"3586" 717 39.117544466 95.7459208416667
"3587" 717.2 39.8444538586957 95.511807129058
"3588" 717.4 40.8082694615556 95.0963481914444
"3589" 717.6 41.9896368002222 94.2245533187778
"3590" 717.8 42.2122132553333 93.6604507541111
"3591" 718 42.6359645833333 92.7331003258333
"3592" 718.2 42.8314972209091 91.2616551029167
"3593" 718.4 42.1447236146512 90.3791945393411
"3594" 718.6 41.5350880734146 89.9485474775203
"3595" 718.8 40.77402693 90.1174030123984
"3596" 719 39.9096118041463 89.620217270813
"3597" 719.2 38.10494389 87.4309025183333
"3598" 719.4 35.8852940766667 84.66533475
"3599" 719.6 33.8497919433333 81.781423786282
"3600" 719.8 32.4457540766667 79.0426241216666
"3601" 720 30.3300548055556 76.5749806515555
"3602" 720.2 27.762935018 74.3516900510417
"3603" 720.4 25.3911533081818 71.0518648729167
"3604" 720.6 23.63135957 66.2519936866667
"3605" 720.8 22.1584271464706 62.442753387549
"3606" 721 20.500002354 57.9657010236667
"3607" 721.2 18.7784203036585 53.6258457526423
"3608" 721.4 16.9731538143243 49.7583948081532
"3609" 721.6 14.3908148766667 46.1305361766667
"3610" 721.8 12.305642258 44.2266900209167
"3611" 722 11.90940725 43.3649684083333
"3612" 722.2 12.445639925122 42.1155267917886
"3613" 722.4 13.962124722 39.8997669396667
"3614" 722.6 16.4129116233333 36.4602064966667
"3615" 722.8 19.4947394633333 33.12687316
"3616" 723 22.1934718713953 30.7548653205039
"3617" 723.2 25.4107482633333 28.9693639983333
"3618" 723.4 29.13462357 27.0920746191667
"3619" 723.6 32.963519498 24.8901515400417
"3620" 723.8 36.420049225814 22.2664932189922
"3621" 724 40.6456174366666 19.665334685
"3622" 724.2 45.01154021 17.5133200308333
"3623" 724.4 49.8177241033333 15.049950065
"3624" 724.6 54.2288362802439 12.7909489013008
"3625" 724.8 58.8968867557778 10.6604506711111
"3626" 725 63.1454662197561 9.27312525800813
"3627" 725.2 67.3810576281818 8.04487180291667
"3628" 725.4 71.7446049616279 7.33804955468992
"3629" 725.6 76.2687999011628 7.08760232724806
"3630" 725.8 80.8292282171111 8.19891220711111
"3631" 726 85.0920511943478 10.6037802882971
"3632" 726.2 87.9470053445455 13.6655011791667
"3633" 726.4 89.4300588604348 14.9766899916667
"3634" 726.6 89.5097099664444 14.5920746066667
"3635" 726.8 89.5842263845455 14.2162004804167
"3636" 727 89.466906802 14.0536130676667
"3637" 727.2 89.43319931 14.383741273125
"3638" 727.4 89.8746069433333 16.018356659375
"3639" 727.6 90.0738765534146 18.3068963739837
"3640" 727.8 89.3770201566666 19.6470196666667
"3641" 728 88.6847254969565 20.2609709334058
"3642" 728.2 88.080084274 20.643356664
"3643" 728.4 88.1320063734782 20.8128103988406
"3644" 728.6 87.9431141477778 20.8313908522222
"3645" 728.8 87.7091898769767 20.7101425913178
"3646" 729 87.6127853786956 20.7542819706884
"3647" 729.2 87.3078762754545 20.7983683191667
"3648" 729.4 88.32011125 20.3317195828205
"3649" 729.6 88.0050660963158 20.7560422241667
"3650" 729.8 88.32222789 19.5920746116667
"3651" 730 92.0415171433333 20.20104897125
"3652" 730.2 93.1919766155814 21.1305361516667
"3653" 730.4 93.55032869 20.9382284591667
"3654" 730.6 93.7509685233333 20.7138694845833
"3655" 730.8 93.7596919943478 20.5870578902536
"3656" 731 93.77045925 20.0041625241667
"3657" 731.2 93.60536133 18.6854812041667
"3658" 731.4 93.74294293 17.566433584
"3659" 731.6 93.6904117736364 17.6340326516667
"3660" 731.8 93.7542731794118 17.7029343382843
"3661" 732 93.8413902082222 16.6519036685556
"3662" 732.2 94.6557669369565 16.5067903276449
"3663" 732.4 95.9035722308695 17.1004358131884
"3664" 732.6 98.6120517411628 17.4722177222481
"3665" 732.8 101.753944275455 18.5431235616667
"3666" 733 104.780576335217 19.9265227725362
"3667" 733.2 106.84519065093 21.6940424134108
"3668" 733.4 108.428708650889 24.6604506851111
"3669" 733.6 109.476024260909 27.6602564379167
"3670" 733.8 109.880257915366 30.774063365813
"3671" 734 110.705836999333 34.2416472758889
"3672" 734.2 112.077984156667 37.1470196841667
"3673" 734.4 114.095847623333 40.4803530208333
"3674" 734.6 115.671004074889 42.6348096774444
"3675" 734.8 117.05822477186 44.0017347434109
"3676" 735 120.784307319565 46.0636465444927
"3677" 735.2 122.956102663333 47.8052156655208
"3678" 735.4 124.879453552609 49.6422418657971
"3679" 735.6 125.484164563333 50.9302156686458
"3680" 735.8 125.392964639091 52.4504662529167
"3681" 736 125.306554693478 55.2358873563406
"3682" 736.2 125.560980956667 58.5389610975
"3683" 736.4 125.458721724894 61.5151515766667
"3684" 736.6 124.69880293 63.9052614691667
"3685" 736.8 123.449311853636 65.2127040279167
"3686" 737 122.516231845745 66.400585296773
"3687" 737.2 121.789251180435 68.1957535900362
"3688" 737.4 121.547068763514 69.8623449322072
"3689" 737.6 121.557258821064 69.862123761773
"3690" 737.8 121.169535799565 71.0134793453623
"3691" 738 121.113819524286 71.0834404402381
"3692" 738.2 120.762212809149 70.9341368561348
"3693" 738.4 119.586749218696 71.1388974056884
"3694" 738.6 117.568486964783 71.9499341957971
"3695" 738.8 115.266464399767 73.2414485472481
"3696" 739 113.345819446364 73.2721445954167
"3697" 739.2 111.647506617111 72.9852370582222
"3698" 739.4 111.088362121579 73.1851920741667
"3699" 739.6 109.788546575217 72.8362218221015
"3700" 739.8 108.615221163192 72.3825820294326
"3701" 740 109.013220701163 72.6779422855039
"3702" 740.2 108.930575754 72.7747669725417
"3703" 740.4 109.129685125349 73.1430585650388
"3704" 740.6 108.599921308667 73.9168609907778
"3705" 740.8 108.267807664545 75.0728438979167
"3706" 741 106.836430933556 76.6519037285556
"3707" 741.2 104.549831246596 79.1010763078369
"3708" 741.4 104.015702396667 80.3078866381944
"3709" 741.6 102.821494108667 80.5835276641111
"3710" 741.8 101.468914112222 81.9852370672222
"3711" 742 99.5170898135555 84.0194251034444
"3712" 742.2 98.057501906 85.6593823700417
"3713" 742.4 97.4653251030233 86.998156968876
"3714" 742.6 95.8091684136364 88.7179488066667
"3715" 742.8 94.0756402536364 90.4050117454167
"3716" 743 91.7316919123256 92.7137204808527
"3717" 743.2 89.1873921839535 94.9945791593411
"3718" 743.4 86.8455187166667 97.1012321983333
"3719" 743.6 84.4661036034884 99.1001247806201
"3720" 743.8 81.454154418 101.053613154667
"3721" 744 78.3562007346512 103.196725858062
"3722" 744.2 75.1327385033333 105.059107664167
"3723" 744.4 71.890857402 105.890151621042
"3724" 744.6 68.038572602 107.101690083792
"3725" 744.8 64.09516645 108.734086535128
"3726" 745 61.9714709833333 110.617715728333
"3727" 745.2 60.054712354 112.553613166167
"3728" 745.4 57.6632545005263 113.134584826667
"3729" 745.6 55.3190049451351 112.793737906532
"3730" 745.8 53.7572678640541 113.167958281126
"3731" 746 51.964914274 115.092074707167
"3732" 746.2 49.316468474 117.015151632167
"3733" 746.4 49.2140327190909 118.071095689167
"3734" 746.6 49.932834042 118.399767018167
"3735" 746.8 50.503797682 118.185481303667
"3736" 747 51.281133722 117.524767017292
"3737" 747.2 52.83649371 117.885343940729
"3738" 747.4 55.2335331327907 119.216403870504
"3739" 747.6 56.9623782827273 120.037878907917
"3740" 747.8 58.8198410597778 120.198912319111
"3741" 748 61.7777342827273 119.854312474167
"3742" 748.2 63.69512149 120.072843942917
"3743" 748.4 64.138134242 120.428613174042
"3744" 748.6 63.35804657 120.159382404542
"3745" 748.8 63.3879798640541 120.298935419234
"3746" 749 63.9347148129268 121.196202293008
"3747" 749.2 65.1922594463636 123.132284505417
"3748" 749.4 65.9452060209091 123.586829960417
"3749" 749.6 67.4423439772727 123.490676114167
"3750" 749.8 69.9572244482222 123.574980698556
"3751" 750 70.4708624215556 122.703185825889
"3752" 750.2 71.4522222463636 120.632284502917
"3753" 750.4 72.7748671755814 118.116224978527
"3754" 750.6 75.4360294971111 115.754467870222
"3755" 750.8 78.8458757339024 113.738416169228
"3756" 751 82.2353619402326 112.803165939225
"3757" 751.2 85.7669623554546 112.476690089167
"3758" 751.4 89.5571066412195 112.56580828813
"3759" 751.6 93.2726058323256 112.919445009109
"3760" 751.8 96.6649419325532 113.217279287943
"3761" 752 99.995858867561 113.888509978008
"3762" 752.2 103.309450183333 113.724224607179
"3763" 752.4 107.03332549 113.455711069167
"3764" 752.6 106.956279794 113.284382397667
"3765" 752.8 106.934778669535 112.248604221318
"3766" 753 108.995303097442 110.075080068876
"3767" 753.2 112.40244743 107.644959315104
"3768" 753.4 115.79727341 105.072843927917
"3769" 753.6 116.401754269574 103.127262911241
"3770" 753.8 117.70965765 99.9295943152381
"3771" 754 120.15517059 96.595279816875
"3772" 754.2 122.932025883333 92.9574593004167
"3773" 754.4 124.41778519383 89.2483758269858
"3774" 754.6 125.195243203333 86.2427157039583
"3775" 754.8 124.228524006364 84.0064103404167
"3776" 755 124.125745656956 80.3947502577536
"3777" 755.2 125.30416197 77.2529851873809
"3778" 755.4 126.062007283333 76.1064977451042
"3779" 755.6 126.263302267143 74.5371296116667
"3780" 755.8 126.942261190426 71.4742350563475
"3781" 756 127.8510725492 68.2766900449667
"3782" 756.2 128.27592453 65.5496884723809
"3783" 756.4 127.964072903333 63.0936772192708
"3784" 756.6 127.578844423333 61.25874132
"3785" 756.8 127.843859760638 60.0667064033688
"3786" 757 127.923944936667 59.2956002923958
"3787" 757.2 127.466486116667 58.3340618298958
"3788" 757.4 126.615773223333 56.1305361866667
"3789" 757.6 125.900960377111 53.9254079793333
"3790" 757.8 125.611844457273 51.5151515666667
"3791" 758 125.033126218 49.1786131027917
"3792" 758.2 123.812165952222 46.8912199381111
"3793" 758.4 122.350344836087 44.5837134326449
"3794" 758.6 121.194659396087 42.6439140996014
"3795" 758.8 120.024541251702 40.6477211139007
"3796" 759 119.694501532667 40.5151515556667
"3797" 759.2 119.764209543333 41.0298035708333
"3798" 759.4 119.796112523043 40.4365562378623
"3799" 759.6 119.839823495854 40.3331628125203
"3800" 759.8 119.96255635 40.0648310423958
"3801" 760 119.996711782093 39.9766900166667
"3802" 760.2 120.166114580909 40.0990676391667
"3803" 760.4 120.499201024222 40.1305361706667
"3804" 760.6 119.926185044043 40.2140058925177
"3805" 760.8 119.270476992979 39.6411744680496
"3806" 761 117.672188618511 37.5380648096454
"3807" 761.2 116.969010036667 35.5696387302083
"3808" 761.4 117.29003377 33.806818215625
"3809" 761.6 116.295201711277 33.3400287989007
"3810" 761.8 114.647735232979 31.5724346891135
"3811" 762 112.309280759565 29.0904023803623
"3812" 762.2 110.080132559091 26.7773893041667
"3813" 762.4 107.733740908182 24.9679487429167
"3814" 762.6 104.59980899439 23.0067087614228
"3815" 762.8 101.596350806364 22.0221445441667
"3816" 763 101.524558226 22.5632284607917
"3817" 763.2 101.08636083 22.0680361526042
"3818" 763.4 100.574601187021 21.7933839428369
"3819" 763.6 100.452994107143 21.7192331695238
"3820" 763.8 100.274316704545 21.5850816066667
"3821" 764 100.402477823617 21.6460844336879
"3822" 764.2 100.500834031277 21.6706343518794
"3823" 764.4 100.710553698696 21.8161548814493
"3824" 764.6 100.730331849149 21.7279174943262
"3825" 764.8 100.887180195455 21.8123543341667
"3826" 765 100.86966981 21.7745433079457
"3827" 765.2 100.86966981 21.7688340246454
"3828" 765.4 100.955276138889 21.8228438446667
"3829" 765.6 101.032321834889 21.7801088018889
"3830" 765.8 101.006639936222 21.7886558104444
"3831" 766 101.015200569111 21.8399378617778
"3832" 766.2 101.439137997826 22.3345495307971
"3833" 766.4 101.962643636977 22.1859923244574
"3834" 766.6 102.634553776512 21.5688187996899
"3835" 766.8 103.653821097273 21.0518648229167
"3836" 767 104.791996151818 21.3315851029167
"3837" 767.2 106.639341817273 22.1707459429167
"3838" 767.4 109.090795780909 23.2634032866667
"3839" 767.6 110.585988138889 24.9254079503333
"3840" 767.8 110.868099904545 26.9522144791667
"3841" 768 111.840306957826 29.6673254578623
"3842" 768.2 112.81175269 30.3100233403333
"3843" 768.4 113.453800156667 29.9309024608333
"3844" 768.6 112.888798386 29.6946387243333
"3845" 768.8 112.41756540814 30.4686399177132
"3846" 769 111.975525013902 31.9841946991057
"3847" 769.2 111.12637809 33.3741259075
"3848" 769.4 110.423336114 35.2501942854444
"3849" 769.6 109.203183867143 36.5230008452381
"3850" 769.8 108.287206424902 37.9480323977451
"3851" 770 108.060601436667 39.3869464263333
"3852" 770.2 107.401432704222 41.4296814711111
"3853" 770.4 106.473826983333 41.7349317766667
"3854" 770.6 105.827392856956 41.9833789818841
"3855" 770.8 104.105589042 43.1476301907778
"3856" 771 101.6170130612 45.0843823294667
"3857" 771.2 98.7771787481818 46.8822844291667
"3858" 771.4 96.5232876117391 48.6221749751449
"3859" 771.6 94.6974534971111 50.6689977196667
"3860" 771.8 92.4821951772727 52.7389277916667
"3861" 772 91.0128454413043 54.6673254828623
"3862" 772.2 88.6763509647826 56.9499341807971
"3863" 772.4 86.80883029 57.96203802
"3864" 772.6 85.1590474517391 59.9516064246014
"3865" 772.8 84.69007365 61.8746833496014
"3866" 773 84.06407737 63.3500874759375
"3867" 773.2 84.001580196383 63.5446114804964
"3868" 773.4 83.5523058137209 63.3398385194574
"3869" 773.6 83.20419237 63.7587413225
"3870" 773.8 84.170015202 61.3516900380417
"3871" 774 83.4971080345161 60.820362494086
"3872" 774.2 83.20842565 61.7518379674359
"3873" 774.4 83.1666701154546 61.0868298979167
"3874" 774.6 82.0353469508696 60.1021080969927
"3875" 774.8 79.8105129033333 59.1476302067778
"3876" 775 79.4388012121052 59.2783094691667
"3877" 775.2 78.91164645 58.9729376904472
"3878" 775.4 78.5066626633333 58.1620943741026
"3879" 775.6 78.4324598041463 58.0536131116667
"3880" 775.8 78.5007360713333 58.3527584111111
"3881" 776 78.4324598041463 58.381943318374
"3882" 776.2 78.2668074726087 58.4298672926449
"3883" 776.4 77.1322577566666 58.6854812441667
"3884" 776.6 75.52713909 58.9327339916667
"3885" 776.8 72.8286199867442 59.2432374420155
"3886" 777 70.5615588564865 59.4673345268018
"3887" 777.2 69.55609765 59.4272394866667
"3888" 777.4 69.3346872611628 59.1537920036434
"3889" 777.6 67.51988997 59.0426241016667
"3890" 777.8 65.2317550935555 58.4211344795556
"3891" 778 64.2059679526087 57.5268572582971
"3892" 778.2 64.6948811166667 57.0920746491667
"3893" 778.4 65.3259220553333 56.797202854
"3894" 778.6 66.0502683336364 55.6672494729167
"3895" 778.8 67.0123667344445 53.6519037055556
"3896" 779 68.1338096428889 50.7886558394444
"3897" 779.2 70.3863726969565 48.3546164464493
"3898" 779.4 72.6056237230435 45.2944157744927
"3899" 779.6 75.0347725980851 42.317115550922
"3900" 779.8 76.2321683557778 38.9254079643333
"3901" 780 78.2096745531111 35.181818217
"3902" 780.2 80.4875811409091 31.2179487491667
"3903" 780.4 82.4129453015556 27.7544677822222
"3904" 780.6 84.7088652831707 24.7421684254472
"3905" 780.8 86.1464252207317 21.0648701103252
"3906" 781 88.2792755856098 17.4907612887398
"3907" 781.2 90.4072145009091 13.6043123679167
"3908" 781.4 92.0461031966666 11.2221112333333
"3909" 781.6 91.1197204233333 13.3008658141667
"3910" 781.8 94.7668396794737 14.5819531491667
"3911" 782 99.3895814394737 15.3511839191667
"3912" 782.2 100.887180195455 15.8857809016667
"3913" 782.4 102.02535525 17.4417249591667
"3914" 782.6 105.46489525 20.5352980558333
"3915" 782.8 109.306173522 22.6689976916667
"3916" 783 112.460766741556 25.3100233353333
"3917" 783.2 114.788142283043 28.781037831558
"3918" 783.4 116.073353820667 32.6860917187778
"3919" 783.6 117.731441403333 36.4750874490625
"3920" 783.8 119.770988926522 40.3111381775362
"3921" 784 121.903144818 43.9681430121111
"3922" 784.2 124.32045353 47.6850233577083
"3923" 784.4 126.462240133478 51.3061214661232
"3924" 784.6 127.20966713 53.9766900306667
"3925" 784.8 125.990150226744 57.4990513937597
"3926" 785 124.837580891739 61.0720077635145
"3927" 785.2 123.844040649149 64.8784903689007
"3928" 785.4 123.148716903333 68.9602065291667
"3929" 785.6 122.163788768298 71.6379011776241
"3930" 785.8 121.085409817273 74.9417250166667
"3931" 786 121.338143047333 78.3271174054444
"3932" 786.2 120.55819495087 82.050268654058
"3933" 786.4 119.325616079091 84.1200467041667
"3934" 786.6 117.660606818696 86.5569576217753
"3935" 786.8 117.357448754 88.8655789544444
"3936" 787 118.058197703333 90.3887779791666
"3937" 787.2 117.900352146744 90.3255272763178
"3938" 787.4 117.393512696808 89.9194069242198
"3939" 787.6 115.89358053 89.9941725841667
"3940" 787.8 113.599330915778 90.4980575885556
"3941" 788 111.17453165 91.7336830754167
"3942" 788.2 109.134571744545 92.5641026566667
"3943" 788.4 107.602413017273 92.9924243354167
"3944" 788.6 105.464224120244 93.2037069554471
"3945" 788.8 103.37365493 93.3682984616667
"3946" 789 101.554520441111 94.1903652845556
"3947" 789.2 99.13614165 94.8026973975
"3948" 789.4 96.9823642390909 94.0326341266667
"3949" 789.6 94.7659385602222 93.2672883605555
"3950" 789.8 92.4032038828889 94.1903652845556
"3951" 790 90.5401712648837 96.0947580513178
"3952" 790.2 89.044051354186 98.0804467831783
"3953" 790.4 85.932435498 100.034382384417
"3954" 790.6 83.3155083918182 101.934732036667
"3955" 790.8 81.4523199966667 104.4730270775
"3956" 791 79.8495940534782 106.640569681993
"3957" 791.2 78.372326578 107.754467862222
"3958" 791.4 77.9238811166666 106.248879432051
"3959" 791.6 77.1267544926666 106.258741365
"3960" 791.8 78.8595885472973 101.785421887207
"3961" 792 77.5025212205263 102.031345949167
"3962" 792.2 77.8347577445454 101.873543225417
"3963" 792.4 77.487196954186 101.56881887969
"3964" 792.6 75.2305743077778 100.916861017778
"3965" 792.8 72.1748459582927 99.9954518027642
"3966" 793 69.4780280909302 98.6528975887597
"3967" 793.2 66.8799755513953 97.9462786256202
"3968" 793.4 62.9947060718182 96.7686481154167
"3969" 793.6 59.2274107036585 95.2487351000813
"3970" 793.8 55.3955879042222 93.5322456257778
"3971" 794 51.4816276354546 90.9819348229167
"3972" 794.2 48.6477212285366 88.2130878134959
"3973" 794.4 46.1134728388372 84.7083537465504
"3974" 794.6 43.4437498844186 81.3899279829457
"3975" 794.8 41.0950506633333 77.7514153291666
"3976" 795 38.7163430978049 73.4569902377642
"3977" 795.2 35.929778794 70.0728438929167
"3978" 795.4 33.9620599056098 66.9935755971545
"3979" 795.6 32.2639795990909 62.9749417879167
"3980" 795.8 30.6494322633333 59.7400036458974
"3981" 796 29.3185484457895 55.1689977241667
"3982" 796.2 27.7702167758537 51.4401046622764
"3983" 796.4 27.3380092129268 47.396952688252
"3984" 796.6 26.6145313358537 43.2693729467886
"3985" 796.8 25.6043540824324 38.5525735911261
"3986" 797 24.7447638353658 35.2018307248374
"3987" 797.2 24.0009706791892 31.1825112136937
"3988" 797.4 23.295660466 27.5700965976667
"3989" 797.6 23.4590205131579 24.0961231991667
"3990" 797.8 24.1078263742105 21.4645442491667
"3991" 798 25.9192409085366 19.9860708597154
"3992" 798.2 29.1821517590909 17.6777389454167
"3993" 798.4 32.90435941 15.7459207616667
"3994" 798.6 36.9875128460976 14.6389789219106
"3995" 798.8 40.7834227465854 13.7008926170325
"3996" 799 44.4880245833333 12.4224493579487
"3997" 799.2 48.7416793943902 10.5583034956911
"3998" 799.4 52.8649480863636 9.47843823791666
"3999" 799.6 57.3131696713333 9.412587422
"4000" 799.8 60.8865371067442 9.96774544282946
"4001" 800 65.42864965 9.82101233083333
"4002" 800.2 70.07890773 9.48218449166666
"4003" 800.4 74.298535402 9.08245921654166
"4004" 800.6 78.5872435194737 8.42810698916666
"4005" 800.8 83.1754253081818 9.02389278291667
"4006" 801 86.5111537372727 10.6847319454167
"4007" 801.2 89.5905382676744 12.7047758570155
"4008" 801.4 92.5469428816279 15.119802693062
"4009" 801.6 95.6649871546808 17.0879829561347
"4010" 801.8 99.03983453 18.6829837016667
"4011" 802 102.213689173556 20.5236985442222
"4012" 802.2 105.46277861 21.5052896037179
"4013" 802.4 108.979223196667 22.9155460153846
"4014" 802.6 112.224737863333 25.3155178408333
"4015" 802.8 114.675183476977 29.0017347284108
"4016" 803 115.402414218 32.7939977017917
"4017" 803.2 115.776337079565 36.7827100803623
"4018" 803.4 115.814783795455 40.9994172904167
"4019" 803.6 115.008374661064 43.6264445211348
"4020" 803.8 114.421151673111 44.9766900216667
"4021" 804 114.336273908723 46.065069728156
"4022" 804.2 114.943947532791 48.3130048729457
"4023" 804.4 116.479448843333 49.9286131035417
"4024" 804.6 117.113470716667 49.8667999166667
"4025" 804.8 117.425322343333 49.6928072425
"4026" 805 118.273436473111 49.5578866074444
"4027" 805.2 120.328646876667 50.1443428867949
"4028" 805.4 122.541011510465 50.7816989720155
"4029" 805.6 123.662354876667 51.1580087091667
"4030" 805.8 125.432172676087 52.7275261498188
"4031" 806 126.360320295106 55.3122055802837
"4032" 806.2 127.730601097273 58.8315851404167
"4033" 806.4 128.264667853636 62.2668998291667
"4034" 806.6 128.081553929149 66.0405198299645
"4035" 806.8 127.327489670426 70.0012399648581
"4036" 807 125.294794712128 73.4791450419858
"4037" 807.2 122.63507893 76.6572920600362
"4038" 807.4 120.676834156667 79.1994464661458
"4039" 807.6 120.245842718936 81.5888013512411
"4040" 807.8 119.377029551277 83.4627784398582
"4041" 808 117.113470716667 86.0423951909375
"4042" 808.2 114.942803855957 88.3154789357092
"4043" 808.4 112.533076768298 91.065069773156
"4044" 808.6 109.651128115455 92.8962704891667
"4045" 808.8 106.291055979756 94.2262210277642
"4046" 809 103.037699860233 95.7459208416667
"4047" 809.2 100.509564926522 97.9532787034058
"4048" 809.4 99.0607708604348 99.9683288726449
"4049" 809.6 98.9347722172727 100.439976790417
"4050" 809.8 98.6191244794737 99.9868115341666
"4051" 810 97.92542357 99.0975691966667
"4052" 810.2 97.0006359456522 98.4967569648188
"4053" 810.4 97.046277146 98.9766900756667
"4054" 810.6 97.0760067352174 99.6004358956884
"4055" 810.8 96.7634844209091 101.305361406667
"4056" 811 96.0189356842857 104.364445183095
"4057" 811.2 95.7541939476744 106.908711550504
"4058" 811.4 94.2770096863636 108.840326449167
"4059" 811.6 92.679377343913 110.645586408406
"4060" 811.8 91.7854447234884 112.56166325562
"4061" 812 92.4734399845455 111.716200577917
"4062" 812.2 93.55032869 111.202092592364
"4063" 812.4 94.7597669411628 110.924811733411
"4064" 812.6 95.9981346566667 108.918997777917
"4065" 812.8 98.5668595628889 106.275835382111
"4066" 813 101.305145483043 103.755954294493
"4067" 813.2 103.848770055333 102.515151617667
"4068" 813.4 107.17426273878 101.158678820813
"4069" 813.6 111.24332245 99.6744922741667
"4070" 813.8 115.024576749535 98.6886757641085
"4071" 814 117.81972293 97.8613054591667
"4072" 814.2 118.144125860526 97.6588763091667
"4073" 814.4 118.442645578511 96.8097506299645
"4074" 814.6 119.26432973 94.6962413534375
"4075" 814.8 120.625191208261 92.7609710059058
"4076" 815 122.793450638444 90.1732712634444
"4077" 815.2 123.93522505 88.6545746807292
"4078" 815.4 123.623273726522 86.4148171534058
"4079" 815.6 124.007967661915 83.3072956246454
"4080" 815.8 124.159243785652 80.7208372146014
"4081" 816 124.402105218696 76.5736800198188
"4082" 816.2 124.933608860667 73.7117327854444
"4083" 816.4 126.311142191277 70.7704707348582
"4084" 816.6 127.5505943348 67.6228438904667
"4085" 816.8 127.852056111277 65.6477211389007
"4086" 817 127.534180251739 64.0067903751449
"4087" 817.2 126.859751260667 60.7630148237778
"4088" 817.4 127.081599151277 57.5626147478369
"4089" 817.6 126.876523112857 54.4586366559524
"4090" 817.8 126.166339996667 51.5578866094444
"4091" 818 124.787333698696 48.5385629349275
"4092" 818.2 124.086106204667 45.87412592
"4093" 818.4 123.76853965 42.8687018538782
"4094" 818.6 122.157730596087 40.319499381558
"4095" 818.8 120.828173916667 37.8063603441667
"4096" 819 119.040979175106 35.827753842305
"4097" 819.2 116.869492679333 33.797202831
"4098" 819.4 115.722367872222 31.720279752
"4099" 819.6 115.583722839565 30.4114726157971
"4100" 819.8 114.119924403333 28.5984848770833
"4101" 820 112.610763917826 26.7743488663406
"4102" 820.2 110.910199341915 24.7148242076241
"4103" 820.4 108.668406371778 22.643356666
"4104" 820.6 106.128486502093 20.889033468062
"4105" 820.8 103.224816653636 19.5658508354167
"4106" 821 100.29182709 18.4382284566667
"4107" 821.2 98.4269710390909 18.0011655191667
"4108" 821.4 99.0633762704445 18.566433585
"4109" 821.6 98.9033994433333 18.1898310205208
"4110" 821.8 98.7222259427659 17.988146623156
"4111" 822 98.6648514882979 17.7753806654964
"4112" 822.2 98.8369748517021 17.7671973594326
"4113" 822.4 99.0021491352174 18.1037802957971
"4114" 822.6 98.94352741 18.2626431722101
"4115" 822.8 98.3744398827273 18.3682983866667
"4116" 823 98.072576063913 18.4131448446014
"4117" 823.2 97.2501272166666 17.845279738125
"4118" 823.4 97.5909474135556 17.2331002503333
"4119" 823.6 98.2739636233333 17.1195471366667
"4120" 823.8 98.3145829528571 17.5826554573809
"4121" 824 98.640262436383 17.9799633170922
"4122" 824.2 99.2260282953333 18.8655788844444
"4123" 824.4 100.227622343333 19.1305361496667
"4124" 824.6 101.837679836667 19.6413842764103
"4125" 824.8 103.68841478561 19.9016430922764
"4126" 825 106.184071795455 20.6934732141667
"4127" 825.2 108.482518343333 22.0920746141667
"4128" 825.4 109.995304469556 23.5066045301111
"4129" 825.6 111.818719274889 25.1647241898889
"4130" 825.8 113.299708764667 27.8399378677778
"4131" 826 114.404030407333 30.8655788964444
"4132" 826.2 115.983740387021 33.2745623503901
"4133" 826.4 117.909310948605 35.4328617473643
"4134" 826.6 119.951320519333 37.9852370232222
"4135" 826.8 121.004278364667 41.027972069
"4136" 827 122.71762789 44.6705675723809
"4137" 827.2 124.226240043043 48.0285294896014
"4138" 827.4 126.48736373 50.127191699058
"4139" 827.6 125.673130806364 50.6322844329167
"4140" 827.8 124.56122133 53.0536131066667
"4141" 828 123.21292165 55.027972083
"4142" 828.2 121.939992759565 56.7158204681884
"4143" 828.4 121.803549162195 57.8566149876423
"4144" 828.6 122.13978517 58.4748585333333
"4145" 828.8 123.043796951463 58.9635568273984
"4146" 829 123.991939242889 60.1390831992222
"4147" 829.2 125.795703504545 61.6987180104167
"4148" 829.4 127.827467059362 63.6673610714539
"4149" 829.6 128.442193357234 66.1059862784752
"4150" 829.8 127.729110851702 67.554431451773
"4151" 830 126.420367472609 70.0853856989493
"4152" 830.2 124.39268387 73.2539336396875
"4153" 830.4 123.723768112609 76.7074592841667
"4154" 830.6 123.256697613636 80.2476690779167
"4155" 830.8 124.31942898617 82.6444478334752
"4156" 831 125.18721761 84.2956003173958
"4157" 831.2 124.789670777442 84.7083537465504
"4158" 831.4 123.975353016667 84.6321387792708
"4159" 831.6 122.652589315455 85.1515152366667
"4160" 831.8 120.884040384545 87.1182984554167
"4161" 832 118.43943831087 89.1238472564493
"4162" 832.2 115.89358053 91.4231783624275
"4163" 832.4 113.787118415957 93.6755444075177
"4164" 832.6 112.001986701429 96.9154655838095
"4165" 832.8 109.09704949 99.5462871458333
"4166" 833 106.706718735217 101.715820513188
"4167" 833.2 106.785067136222 102.985237088222
"4168" 833.4 106.465113482 103.101690079792
"4169" 833.6 105.61094341 102.215348856026
"4170" 833.8 105.823887238837 101.837155194806
"4171" 834 106.934778669535 101.273648933062
"4172" 834.2 109.139787604043 99.2729257551773
"4173" 834.4 112.092659527333 97.6519037495556
"4174" 834.6 115.499596857273 95.9731935691667
"4175" 834.8 118.292503337273 94.1462704904167
"4176" 835 121.102920202727 92.5203963629167
"4177" 835.2 122.493828487333 91.0023310933333
"4178" 835.4 122.458515876667 89.7923951946875
"4179" 835.6 123.81828069 87.6140527016667
"4180" 835.8 124.32045353 86.9238054482292
"4181" 836 124.03153217 85.8901516010417
"4182" 836.2 124.688264764894 82.5953479970922
"4183" 836.4 125.750897518235 78.8530098142157
"4184" 836.6 126.447235763333 76.7074592841667
"4185" 836.8 126.53551729 74.0552156917708
"4186" 837 127.193615943333 70.5456003036458
"4187" 837.2 128.228753695714 67.1666429480952
"4188" 837.4 128.016484941429 64.2938015009524
"4189" 837.6 128.260200918571 60.4319490638095
"4190" 837.8 128.02827765 57.2997669570667
"4191" 838 127.36788597 54.7019647566667
"4192" 838.2 126.645735438444 52.02797208
"4193" 838.4 125.900960377111 48.4638695123333
"4194" 838.6 125.21129439 45.7539336121875
"4195" 838.8 124.485850540435 43.1121415248188
"4196" 839 123.275816095714 40.3534561080952
"4197" 839.2 121.747378519565 38.3044492123188
"4198" 839.4 120.840264420909 35.8945221804167
"4199" 839.6 120.866529999091 35.8770396629167
"4200" 839.8 120.66078297 36.4510489875
"4201" 840 120.469151455714 36.1540840473809
"4202" 840.2 120.061052268182 35.5798368654167
"4203" 840.4 118.538816092667 33.7715618053333
"4204" 840.6 116.73626783 31.9238053932292
"4205" 840.8 115.07497001 29.7122669294792
"4206" 841 114.234739524286 27.6846962838095
"4207" 841.2 113.405646596667 26.1866259003125
"4208" 841.4 113.393875726444 25.7886558144444
"4209" 841.6 113.264962666471 25.0521047830392
"4210" 841.8 111.980009380909 23.8927739166667
"4211" 842 110.205313187021 22.4971482643262
"4212" 842.2 107.965040883488 21.1752588708527
"4213" 842.4 105.823887238837 19.6367973308527
"4214" 842.6 103.831648789556 18.1219891401111
"4215" 842.8 101.7479907444 16.5613053778667
"4216" 843 99.7549661231915 15.1485394190071
"4217" 843.2 97.4528606830435 13.7225093884058
"4218" 843.4 94.605519743913 12.5686632334058
"4219" 843.6 93.83925005 11.3949592188542
"4220" 843.8 92.6855300614286 10.5339898302381
"4221" 844 90.5354971073913 9.46665654134058
"4222" 844.2 87.6881561682609 8.45495085471014
"4223" 844.4 83.4606210542553 6.67063433687943
"4224" 844.6 79.68210341 5.33622175460145
"4225" 844.8 76.2236077228889 4.70318570788889
"4226" 845 72.7560163633333 3.85489510875
"4227" 845.2 68.9858658270213 3.32366215677305
"4228" 845.4 65.5977743485366 3.12865996105691
"4229" 845.6 61.6288960063636 3.00990676291667
"4230" 845.8 59.4904935680488 2.19057365617886
"4231" 846 59.1664471495349 2.58849677713178
"4232" 846.2 58.4287662939025 3.94479504630081
"4233" 846.4 55.79793765 5.10489511
"4234" 846.6 52.02820181 6.46020646666666
"4235" 846.8 48.5311276863636 7.87004662791667
"4236" 847 44.9858583113333 9.12198913111111
"4237" 847.2 41.0527028517021 9.76392402900709
"4238" 847.4 37.4182588375556 10.4809634914444
"4239" 847.6 33.1680041504651 11.7387651225969
"4240" 847.8 29.2335652312766 13.5691613486879
"4241" 848 27.5099099481818 14.4784382429167
"4242" 848.2 26.8599411166667 16.9821844991667
"4243" 848.4 24.97965925 20.5536130741667
"4244" 848.6 22.321582738 23.5343823079167
"4245" 848.8 19.0390305847368 24.9463256291667
"4246" 849 16.9709619026316 25.7762851441667
"4247" 849.2 15.4131519966667 27.5407925683333
"4248" 849.4 14.7010629881818 29.6532634329167
"4249" 849.6 14.308830354 32.1497669319167
"4250" 849.8 13.1659858633333 36.0298035658333
"4251" 850 11.140326106 40.0824592475417
"4252" 850.2 8.27654746333333 42.8563744376923
"4253" 850.4 6.77194844529412 45.4744275787255
"4254" 850.6 4.85972606599999 48.0206460686667
"4255" 850.8 7.374717714 48.3036131019167
"4256" 851 10.8013720226829 51.7121496906911
"4257" 851.2 12.045613034 57.0536131106667
"4258" 851.4 10.7530818955814 62.1770478206202
"4259" 851.6 7.78134777622222 66.6262626928889
"4260" 851.8 5.61968842953488 71.0232016756202
"4261" 852 4.70867095758617 75.069528248046
"4262" 852.2 5.24002058517239 78.199501725977
"4263" 852.4 5.56647857606061 77.90209798
"4264" 852.6 5.77750116999999 77.4618971547436
"4265" 852.8 5.41555573 76.4052614816667
"4266" 853 4.84923146953488 75.289749085969
"4267" 853.2 5.46141626333333 74.7111222858333
"4268" 853.4 3.22834385487806 71.7778157520325
"4269" 853.6 3.78041925969698 69.1025641716667
"4270" 853.8 4.07225901727274 64.8717949366667
"4271" 854 3.31055724999998 60.3613054216666
"4272" 854.2 2.94459019399998 55.7843823401667
"4273" 854.4 2.91157061 51.7459207976667
"4274" 854.6 4.79865758806452 47.7930671956989
"4275" 854.8 7.36780335666666 43.5861574758974
"4276" 855 10.6993290844186 40.3434163139923
"4277" 855.2 12.8605795008108 36.9829270199099
"4278" 855.4 14.7242524175676 32.3675423999099
"4279" 855.6 14.3430728855555 29.0258353048611
"4280" 855.8 14.9209156055555 26.5792541058333
"4281" 856 17.56401101 24.5707070952778
"4282" 856.2 21.185158722 20.6978438435417
"4283" 856.4 25.8968699166667 18.3191808375
"4284" 856.6 31.1891754633333 16.3503163666667
"4285" 856.8 35.3349676766667 13.6488511625
"4286" 857 38.7941317188372 11.1305361416667
"4287" 857.2 41.0746930607317 7.44385696349594
"4288" 857.4 43.8821203481818 4.84557110041667
"4289" 857.6 48.27116581 4.00035861974359
"4290" 857.8 53.2676869518182 3.58682984041667
"4291" 858 58.0339377404348 2.22585385851449
"4292" 858.2 60.4549219415556 1.07070707177778
"4293" 858.4 64.0647325991892 2.81452781734234
"4294" 858.6 69.6404810313333 3.40404040744444
"4295" 858.8 74.2705604766666 3.52064602416666
"4296" 859 78.3380840464445 5.37839938377778
"4297" 859.2 83.1240361334782 8.0619742656884
"4298" 859.4 87.7531098568293 10.6990164414228
"4299" 859.6 92.00941477 12.9345654475
"4300" 859.8 96.6509481631707 13.9541759193496
"4301" 860 101.013010639767 15.0840245177132
"4302" 860.2 101.939748921111 16.1903652065556
"4303" 860.4 105.06531042913 19.5586297955797
"4304" 860.6 107.919350994 22.3036130759167
"4305" 860.8 109.85207046561 22.3875718002033
"4306" 861 109.711133216829 22.1061459087398
"4307" 861.2 109.598383417805 23.0442322136179
"4308" 861.4 111.142429276667 26.8265068533333
"4309" 861.6 112.23390997 30.9382284691667
"4310" 861.8 112.97685061 35.0041625391667
"4311" 862 113.983830831277 38.4136785584752
"4312" 862.2 114.508397272128 41.3351188232624
"4313" 862.4 113.806926263333 44.1994464311458
"4314" 862.6 113.697778194 47.1786131007917
"4315" 862.8 112.686134707391 48.9566231360145
"4316" 863 110.299393037826 51.2308706299275
"4317" 863.2 108.18901093 53.904676937305
"4318" 863.4 107.246430606596 54.4856916678369
"4319" 863.6 107.104995904884 55.459695398876
"4320" 863.8 107.730015294255 56.596984632305
"4321" 864 107.537791356667 58.7678988266667
"4322" 864.2 107.331002042727 60.7371795479167
"4323" 864.4 107.929205676047 61.5151515766667
"4324" 864.6 105.888340841111 59.8805361904167
"4325" 864.8 106.627273848919 59.8623449222072
"4326" 865 106.562490681111 59.9425020024444
"4327" 865.2 107.093249920222 61.5578866194444
"4328" 865.4 106.596733212667 65.3271173924444
"4329" 865.6 109.216286876667 67.4592075266667
"4330" 865.8 108.198888583333 65.6670253480769
"4331" 866 108.229561296316 63.7823580566667
"4332" 866.2 107.468801163043 64.1489308435145
"4333" 866.4 107.150568940435 64.165653251558
"4334" 866.6 105.441047772667 63.2929293562222
"4335" 866.8 102.860016956667 62.4400600025
"4336" 867 100.953415131739 62.209131510471
"4337" 867.2 98.3288011121277 61.9161335737943
"4338" 867.4 95.2166658360465 61.6403751903876
"4339" 867.6 93.642448543913 61.2977602721014
"4340" 867.8 92.4802495788889 60.7715618323333
"4341" 868 92.4228306997561 60.9147763415447
"4342" 868.2 92.4274286525532 60.4513217883688
"4343" 868.4 92.9163068166666 60.0247669597917
"4344" 868.6 93.271038042 59.5632284977917
"4345" 868.8 93.4989648926667 59.412587472
"4346" 869 94.9146795566666 57.70104900875
"4347" 869.2 96.9272251529787 55.7868373319858
"4348" 869.4 99.1832251308889 53.3100233633333
"4349" 869.6 101.64012677 51.8997669516667
"4350" 869.8 104.067066194 50.5247669502917
"4351" 870 108.207355143333 48.4840160325
"4352" 870.2 112.13019461 47.6098261189744
"4353" 870.4 115.569177599474 47.6588762591667
"4354" 870.6 119.004300506 46.7939977157917
"4355" 870.8 122.326896146 46.8420746389167
"4356" 871 124.28605813 48.3558109041667
"4357" 871.2 125.541041594348 49.9683288226449
"4358" 871.4 125.90952101 52.4850512331884
"4359" 871.6 126.253767736808 55.8686703926241
"4360" 871.8 126.366419904884 59.6099637393411
"4361" 872 126.29474949 63.0536131166667
"4362" 872.2 126.596232648261 66.9499341907971
"4363" 872.4 125.007736159091 71.1305362016667
"4364" 872.6 123.281406713111 75.3698524452222
"4365" 872.8 121.747378519565 79.2325428987319
"4366" 873 120.499201024222 82.3954934778889
"4367" 873.2 119.913355973478 85.8044492598188
"4368" 873.4 119.172302926444 89.489510579
"4369" 873.6 117.605707107778 93.7288268225556
"4370" 873.8 115.920456935581 95.549140877248
"4371" 874 114.45102281766 96.2532858176241
"4372" 874.2 112.686329463953 98.5723966942248
"4373" 874.4 110.93376385 101.330856744687
"4374" 874.6 109.244201983913 102.970001116449
"4375" 874.8 108.869879871395 104.162736592481
"4376" 875 109.078705276667 105.471195576667
"4377" 875.2 108.868229565789 105.492884414167
"4378" 875.4 107.527208156667 107.521068782436
"4379" 875.6 105.366988343953 110.262915489457
"4380" 875.8 104.627787648222 113.344211457556
"4381" 876 104.115424662766 114.354758830816
"4382" 876.2 104.13963248907 114.064346620271
"4383" 876.4 104.002861447333 113.694638808333
"4384" 876.6 102.849565021163 113.286171306434
"4385" 876.8 100.565070546744 113.152003148876
"4386" 877 98.0885081007317 113.616464949594
"4387" 877.2 96.6052801244186 114.118013883295
"4388" 877.4 96.0192930390909 115.116550231667
"4389" 877.6 94.783059826 116.532245648778
"4390" 877.8 93.74294293 119.121989241111
"4391" 878 93.4713074633333 118.783396209872
"4392" 878.2 93.0623726153333 119.617715737333
"4393" 878.4 93.5898393033333 119.79917530359
"4394" 878.6 93.415946662093 119.86935557062
"4395" 878.8 93.0941370689473 119.399767019167
"4396" 879 94.5433621051111 118.421134539556
"4397" 879.2 97.3309430751163 115.889033563062
"4398" 879.4 100.074623798085 113.348212184965
"4399" 879.6 102.419338922727 111.008158619167
"4400" 879.8 104.922594443333 109.04720290625
"4401" 880 107.582276074 107.678613161292
"4402" 880.2 110.904871714 106.380536236917
"4403" 880.4 114.73789509 104.958800993992
"4404" 880.6 114.168426902174 104.433211820254
"4405" 880.8 114.693101080698 102.615330508643
"4406" 881 117.16964987 99.3116259734375
"4407" 881.2 120.393377030426 96.4087686328369
"4408" 881.4 122.022215439091 94.3822844766667
"4409" 881.6 122.61100215 91.787587504375
"4410" 881.8 124.123461693636 88.5955711841667
"4411" 882 125.343972815957 84.7311908797518
"4412" 882.2 126.02990491 81.8997669816667
"4413" 882.4 127.040082853478 77.7358873788406
"4414" 882.6 127.30597425 74.4398310767708
"4415" 882.8 127.188151709574 70.8195705712411
"4416" 883 128.011528585652 67.3094659637319
"4417" 883.2 128.401713421429 63.9091861159524
"4418" 883.4 127.803561036667 61.114510550625
"4419" 883.6 127.88484151383 59.1174428999645
"4420" 883.8 128.153895632609 57.3011047497101
"4421" 884 127.621647587778 58.0792541373333
"4422" 884.2 127.592801976956 58.0954191317754
"4423" 884.4 127.159548118571 57.2922316352381
"4424" 884.6 127.16151357 54.7756410804167
"4425" 884.8 126.976924923333 51.9718823363542
"4426" 885 126.21220053 49.3173493666667
"4427" 885.2 125.470539718837 47.2486041563178
"4428" 885.4 124.780711975581 45.2629154244574
"4429" 885.6 124.843995427021 43.8228438666667
"4430" 885.8 123.70389912451 41.7338544226471
"4431" 886 123.112427263913 40.1689977091667
"4432" 886.2 121.884276484286 38.4225298895238
"4433" 886.4 120.653292416222 36.0365190725556
"4434" 886.6 119.404412813636 33.1672494504167
"4435" 886.8 117.543363368261 30.5786966962319
"4436" 887 115.404019336667 27.9173951328125
"4437" 887.2 113.990098628824 25.7987111186274
"4438" 887.4 112.091542923043 23.2793655852536
"4439" 887.6 110.397027827561 21.6183410302033
"4440" 887.8 110.365551842 21.7363053830417
"4441" 888 109.791211199091 20.9207459416667
"4442" 888.2 109.651128115455 20.6497669204167
"4443" 888.4 109.575833458 20.3954934158889
"4444" 888.6 109.638203783333 20.5169830375
"4445" 888.8 109.665720103333 20.48951051
"4446" 889 109.601515356667 20.3698523902222
"4447" 889.2 109.640336831395 20.4775844515504
"4448" 889.4 109.618636622444 20.3698523902222
"4449" 889.6 109.618636622444 20.3698523902222
"4450" 889.8 109.640336831395 20.4775844515504
"4451" 890 109.799966391818 20.6847319554167
"4452" 890.2 109.810554066744 20.719087135155
"4453" 890.4 110.03260437 21.0206460416667
"4454" 890.6 110.012425735333 20.8484848693333
"4455" 890.8 109.319572773478 21.2225093959058
"4456" 891 108.124806183333 20.6360306566667
"4457" 891.2 106.480606366522 19.2994324709058
"4458" 891.4 104.879190724286 17.6297512188095
"4459" 891.6 104.740298823333 17.357642375
"4460" 891.8 104.686119402558 16.8997669166667
"4461" 892 104.295744376808 15.9341368011347
"4462" 892.2 103.733759813478 14.7843822991667
"4463" 892.4 103.75888341 14.7603438376042
"4464" 892.6 103.754952507143 14.7176633038095
"4465" 892.8 103.927912232857 15.000237872381
"4466" 893 104.230173571702 15.4267718251773
"4467" 893.2 104.230173571702 15.4267718251773
"4468" 893.4 104.26449579 15.4494464023958
"4469" 893.6 104.465135623333 15.8142968301111
"4470" 893.8 104.490817522 15.9168609327778
"4471" 894 104.52934037 16.1305361466667
"4472" 894.2 104.541133078571 16.1776319080952
"4473" 894.4 104.613085691739 16.6489307960145
"4474" 894.6 104.242559168222 17.0450660621111
"4475" 894.8 103.750508877826 17.1422418332971
"4476" 895 103.097295368261 17.1589642413406
"4477" 895.2 101.550538751395 16.7924323906201
"4478" 895.4 99.4900143234884 16.1663143220155
"4479" 895.6 97.888336356087 14.8679943393841
"4480" 895.8 96.63215653 13.5584207594792
"4481" 896 94.2565809033333 12.5167540917708
"4482" 896.2 91.3568848957143 11.6171923430952
"4483" 896.4 88.4781537033333 10.6635031741667
"4484" 896.6 85.8122609613043 9.70077025394927
"4485" 896.8 82.5584760606667 8.53224554077777
"4486" 897 79.132947917234 7.03069980368794
"4487" 897.2 75.5473177246667 5.66045066611111
"4488" 897.4 72.8121955166666 4.83245921229167
"4489" 897.6 70.0759804619149 3.48732827804964
"4490" 897.8 66.5997442292 1.93053613246667
"4491" 898 66.41923717 1.74278103023809
"4492" 898.2 66.5329712926667 2.15617715833333
"4493" 898.4 66.00649237 2.52913753166667
"4494" 898.6 63.4425828197778 3.36985237322222
"4495" 898.8 59.3871395856098 4.03860367678862
"4496" 899 56.3470931427659 4.11744284496454
"4497" 899.2 52.6033600109756 4.1417931703252
"4498" 899.4 48.763330623913 4.2994324559058
"4499" 899.6 44.6519936286667 5.181818187
"4500" 899.8 41.9883340952174 6.10545252460145
"4501" 900 40.2045587421739 8.20411473405797
"4502" 900.2 37.7534854390909 10.6934732041667
"4503" 900.4 34.918554034 13.0536130666667
"4504" 900.6 31.5652318366667 14.9766899916667
"4505" 900.8 28.0949852186956 16.6907368161232
"4506" 901 24.32773413 18.8524296405128
"4507" 901.2 20.60456437 20.8832834041667
"4508" 901.4 17.4879790731579 22.2135321041667
"4509" 901.6 17.3451311918182 22.0046620266667
"4510" 901.8 17.3801519627273 21.853146875
"4511" 902 16.901534760303 21.9696969916667
"4512" 902.2 16.8234424665517 21.9130295211494
"4513" 902.4 16.966906866 21.797202819
"4514" 902.6 17.2608219285185 21.7288267505555
"4515" 902.8 17.7245228766666 21.210664356875
"4516" 903 17.8760460788 21.0997669208667
"4517" 903.2 18.23816085 20.8146020854167
"4518" 903.4 19.6878364457895 19.6224389841667
"4519" 903.6 20.6711828289474 19.1568519391667
"4520" 903.8 22.7058716363415 17.8941383998374
"4521" 904 25.230057762 16.1786130697917
"4522" 904.2 28.0896745397561 15.5301609115447
"4523" 904.4 30.3164830704878 14.7796918676423
"4524" 904.6 32.164170402 13.4286130670417
"4525" 904.8 33.1188455966667 12.1167294365385
"4526" 905 32.963519498 11.4478438342917
"4527" 905.2 32.8723636890698 11.9266005431783
"4528" 905.4 33.2162110366667 12.4950050075
"4529" 905.6 34.6438693786956 12.9532786184058
"4530" 905.8 37.1785611166666 13.1635031766667
"4531" 906 38.8389257281395 13.2951157502713
"4532" 906.2 39.5117889317021 13.7164608578369
"4533" 906.4 40.5363327614893 14.7966572582624
"4534" 906.6 41.2330225657447 15.058523052305
"4535" 906.8 42.2974304645454 15.3613053766667
"4536" 907 44.0834897809091 14.9504662154167
"4537" 907.2 45.2979921566667 13.5565716470513
"4538" 907.4 46.2280511994737 12.0515887741667
"4539" 907.6 47.9054517182927 10.0423560280081
"4540" 907.8 50.038771874 8.14015152329167
"4541" 908 53.370102345814 5.87114436538759
"4542" 908.2 56.3713009690698 4.07329105410853
"4543" 908.4 59.4926289809091 2.53787879041667
"4544" 908.6 62.0461556792683 2.02171812130081
"4545" 908.8 62.82835741 2.89976690266667
"4546" 909 64.4784193993333 4.13053613466667
"4547" 909.2 67.40982469 5.049950055
"4548" 909.4 69.7099388936364 5.74592075166667
"4549" 909.6 72.7394301371111 5.34421134955555
"4550" 909.8 76.1396763004348 5.10210804199275
"4551" 910 79.0962350966666 6.5712412653125
"4552" 910.2 82.4852553282979 9.00287656507092
"4553" 910.4 85.1080875325532 11.7524674025177
"4554" 910.6 87.4806311758537 14.2074592216667
"4555" 910.8 89.9987100207317 15.3331627875203
"4556" 911 91.8296414793333 15.5835275991111
"4557" 911.2 92.4792055992683 15.4363522810569
"4558" 911.4 93.6729013881818 14.8805361454167
"4559" 911.6 95.9130633673333 13.874125888
"4560" 911.8 96.0500334935555 13.4296814431111
"4561" 912 95.7207623212195 13.6258457126423
"4562" 912.2 96.0496159017073 15.1455455265447
"4563" 912.4 98.1473885513333 17.643356661
"4564" 912.6 100.67705557 20.5798368504167
"4565" 912.8 102.935895293636 23.3071095804167
"4566" 913 105.028386355455 26.3752914016667
"4567" 913.2 106.01857729878 29.4044573606911
"4568" 913.4 107.920246874186 32.4185504742248
"4569" 913.6 110.050948583333 35.5078255433333
"4570" 913.8 112.511086559268 38.6633691898374
"4571" 914 113.97639693186 42.2038814321318
"4572" 914.2 115.586970107143 45.3613054066667
"4573" 914.4 117.462681899756 47.5470464970325
"4574" 914.6 119.567344814878 50.2768776442276
"4575" 914.8 122.52501365 53.5023310558333
"4576" 915 125.237610870465 56.5777633785271
"4577" 915.2 127.811074358085 60.0012399548581
"4578" 915.4 127.657142894878 62.2750014836179
"4579" 915.6 126.491294632857 65.7851672795238
"4580" 915.8 124.811210024468 69.1665427463475
"4581" 916 123.21292165 71.1043124254167
"4582" 916.2 121.339310406364 73.4994173229167
"4583" 916.4 119.681660583333 75.4494464623958
"4584" 916.6 118.871075656667 76.93181825875
"4585" 916.8 119.008906498696 78.4382285166667
"4586" 917 119.572512514 80.0536131336667
"4587" 917.2 119.762614394348 81.2559542719927
"4588" 917.4 119.533989666 80.8997669806667
"4589" 917.6 121.963847487576 81.1771562583333
"4590" 917.8 121.779015641111 81.1198524509722
"4591" 918 122.091478741556 82.1903652725556
"4592" 918.2 120.623827912326 83.0536131366667
"4593" 918.4 117.781200082 84.4863054457917
"4594" 918.6 116.586991794 85.6689977546667
"4595" 918.8 116.541092230426 86.3269355621986
"4596" 919 117.224369824545 86.4539627904167
"4597" 919.2 117.400996321304 87.2007703314493
"4598" 919.4 117.545782677556 89.9339550238889
"4599" 919.6 119.243393399565 91.3730111382971
"4600" 919.8 119.134524481304 92.3512720088406
"4601" 920 118.657176147391 93.8479275287319
"4602" 920.2 116.595552426889 96.9339550308889
"4603" 920.4 114.495033656956 99.7007703439493
"4604" 920.6 111.915872503953 101.327316196085
"4605" 920.8 108.62927205 102.2202798225
"4606" 921 106.200156916977 103.921233908876
"4607" 921.2 104.630233543333 106.258741365
"4608" 921.4 103.799198018372 109.601019245504
"4609" 921.6 103.091452671395 112.713720500853
"4610" 921.8 104.346356842 113.553613167167
"4611" 922 105.761175625814 113.10728042969
"4612" 922.2 107.042080682727 111.593822955417
"4613" 922.4 107.91384773 109.5279721375
"4614" 922.6 109.943029966596 106.883400394539
"4615" 922.8 112.366599779778 104.600621705222
"4616" 923 115.303443284043 101.490601698475
"4617" 923.2 118.000042644043 98.1027129880496
"4618" 923.4 121.32865191087 95.0435797038406
"4619" 923.6 123.081780039787 91.8424838492198
"4620" 923.8 122.745729663617 90.246739166773
"4621" 924 122.894689427391 86.7827101303623
"4622" 924.2 123.665146387391 83.3295328693841
"4623" 924.4 124.2838568244 79.5843823639667
"4624" 924.6 126.383031016667 76.4510490275
"4625" 924.8 126.5181820084 74.1689977431667
"4626" 925 127.208722942549 70.6177156883333
"4627" 925.2 127.717736324286 66.7977261502381
"4628" 925.4 128.155321084894 63.5118782562411
"4629" 925.6 127.996175276667 60.3853438832292
"4630" 925.8 127.536914792857 56.9233148373809
"4631" 926 126.82443865 52.9895105425
"4632" 926.2 126.250973526364 50.0553613554167
"4633" 926.4 124.688064853902 46.4307237942276
"4634" 926.6 123.355288696956 42.786054567971
"4635" 926.8 122.451025322889 39.643356683
"4636" 927 121.313044828182 38.0536130916667
"4637" 927.2 120.250942670444 36.0963481324444
"4638" 927.4 119.762614394348 34.8596331553623
"4639" 927.6 119.60140465 33.4782925742708
"4640" 927.8 118.614768941915 32.6280811713475
"4641" 928 116.915273455217 30.9800344892754
"4642" 928.2 115.602519011778 29.3442113735556
"4643" 928.4 113.975463723333 27.0199592344792
"4644" 928.6 112.669385643043 24.6673254528623
"4645" 928.8 110.90968707 22.6609848711458
"4646" 929 109.286074644783 20.8462552149275
"4647" 929.2 107.512720931778 19.181818201
"4648" 929.4 105.500437163333 17.1561771733333
"4649" 929.6 102.552096232857 15.7851672295238
"4650" 929.8 100.182958171739 14.4164893222101
"4651" 930 97.5738261477778 13.2501942634444
"4652" 930.2 94.3807100802222 12.2843822966667
"4653" 930.4 93.9968435190909 12.0658508279167
"4654" 930.6 93.7232884157143 11.4916036459524
"4655" 930.8 93.4191870797872 11.2532857326241
"4656" 931 93.3619947664444 11.181818193
"4657" 931.2 93.5349195508 11.2689976802667
"4658" 931.4 93.74294293 11.0343822954167
"4659" 931.6 93.8290046117021 11.1878192841135
"4660" 931.8 93.4861239433333 11.3869463983333
"4661" 932 93.1323148074468 11.6215345054965
"4662" 932.2 92.6855300614286 11.6878359852381
"4663" 932.4 92.0258074712766 11.5560680569858
"4664" 932.6 90.7895245833333 11.2186771673958
"4665" 932.8 88.5160928718182 10.6759906866667
"4666" 933 85.5393273445455 10.7896270504167
"4667" 933.2 82.4444734860976 11.1774404569106
"4668" 933.4 79.7959209154545 11.8123543241667
"4669" 933.6 78.14118949 13.0619742706884
"4670" 933.8 76.1274951627273 14.6532634179167
"4671" 934 74.2276183409091 16.9784382454167
"4672" 934.2 72.3113984926667 19.1305361496667
"4673" 934.4 71.7765450378261 21.0134792953623
"4674" 934.6 71.890857402 22.3613053836667
"4675" 934.8 72.227932322 24.2747669240417
"4676" 935 73.5363653337209 25.3434162989922
"4677" 935.2 75.1131144611628 26.9802678212015
"4678" 935.4 75.598681522 28.0247669277917
"4679" 935.6 76.7800488606667 28.3613053896667
"4680" 935.8 79.1226049033333 29.665334695
"4681" 936 80.8294143178261 29.9850512106884
"4682" 936.2 83.4906122463636 30.2214452516667
"4683" 936.4 86.3832872016279 30.9337561972481
"4684" 936.6 89.61549493 31.7715618033333
"4685" 936.8 92.5964295966667 32.7056277383333
"4686" 937 96.2738044555814 34.2253483293411
"4687" 937.2 100.00290573 35.7546620404167
"4688" 937.4 103.206164286522 37.3345495457971
"4689" 937.6 107.230637638293 37.4438569934959
"4690" 937.8 111.154374345814 37.7226649696899
"4691" 938 115.462491516667 38.126873165
"4692" 938.2 119.795253596667 38.2409898176923
"4693" 938.4 119.880247357907 38.4650621081783
"4694" 938.6 120.231588196087 39.0485963702536
"4695" 938.8 121.982069677317 39.320029603252
"4696" 939 120.90155077 39.225774265
"4697" 939.2 120.422155328222 40.2672883075556
"4698" 939.4 120.66706386913 42.9449174443841
"4699" 939.6 121.080726807209 46.5330406493411
"4700" 939.8 121.600337315116 50.6922535336434
"4701" 940 122.288373298 53.7074592611667
"4702" 940.2 123.659436479091 57.2581585654167
"4703" 940.4 125.52429253 61.3228438841667
"4704" 940.6 126.697488355455 65.4836830491667
"4705" 940.8 127.384864124894 69.1338095220922
"4706" 941 127.923215337273 70.7196970404167
"4707" 941.2 127.333191479565 70.6455863684058
"4708" 941.4 125.917546603333 71.3869464583333
"4709" 941.6 123.942396856808 73.9865100179433
"4710" 941.8 121.93685231 76.2266900529167
"4711" 942 119.720741733478 78.6974258413406
"4712" 942.2 117.461370855581 80.2092481964341
"4713" 942.4 115.517524156667 80.7825508633333
"4714" 942.6 112.787163638085 82.1125329393262
"4715" 942.8 109.388472333636 83.1148019479167
"4716" 943 106.376686035455 84.1637529979167
"4717" 943.2 103.403617145111 84.3014763857778
"4718" 943.4 101.41999621 84.4272395116667
"4719" 943.6 99.3200006972727 85.0378788729167
"4720" 943.8 97.08961535 87.2603439101042
"4721" 944 94.798133983913 89.5669910696014
"4722" 944.2 92.163506162 91.9937840857778
"4723" 944.4 90.1921412882609 94.7509375630797
"4724" 944.6 88.6050700630233 97.6958313981783
"4725" 944.8 87.5267560936364 98.9189977679167
"4726" 945 87.3960688265854 100.239354242033
"4727" 945.2 88.06823109 102.097005660641
"4728" 945.4 89.466906802 105.553613159167
"4729" 945.6 90.545546546 108.707459316167
"4730" 945.8 91.0216494366666 110.95302144859
"4731" 946 89.581579465814 113.840733024341
"4732" 946.2 88.1212947625582 117.150214244109
"4733" 946.4 87.3687554062791 119.663631062364
"4734" 946.6 88.04706469 119.601232220833
"4735" 946.8 87.9974010880488 118.926033435203
"4736" 947 87.6055528281818 118.578088696667
"4737" 947.2 86.8760213039535 118.089391347015
"4738" 947.4 86.03837333 117.284382401667
"4739" 947.6 84.22229621 116.460206576667
"4740" 947.8 82.3117065126087 115.829532901884
"4741" 948 80.89282149 115.947386063333
"4742" 948.2 78.52641797 116.59831171491
"4743" 948.4 76.7879509833333 117.353415932308
"4744" 948.6 74.991946666 117.640151632792
"4745" 948.8 74.2530694825581 118.33089403062
"4746" 949 76.6939797948649 116.161721277883
"4747" 949.2 77.9062940753659 115.539541874593
"4748" 949.4 78.276019458 114.947843937792
"4749" 949.6 78.9653992611628 112.928389552946
"4750" 949.8 79.50430565 110.578267996538
"4751" 950 79.171675674 108.428613162042
"4752" 950.2 78.1937206463636 106.095571201667
"4753" 950.4 77.1734203817073 102.725282949959
"4754" 950.6 76.2321683557778 99.9766900766667
"4755" 950.8 75.7105812233333 96.6616717583333
"4756" 951 76.6369639966667 94.610389705
"4757" 951.2 77.9271736677778 92.0536131456667
"4758" 951.4 79.7000210137209 88.1341140362016
"4759" 951.6 81.9770815887234 84.9194069192199
"4760" 951.8 84.5108976127907 82.2754378228295
"4761" 952 87.4722793388889 78.9339550128889
"4762" 952.2 90.3010102065217 75.319499416558
"4763" 952.4 92.5621338934782 72.3345495807971
"4764" 952.6 94.8424492166667 70.4173951753125
"4765" 952.8 97.7788831681395 68.2325039984108
"4766" 953 101.054258456667 65.537587478125
"4767" 953.2 105.30427673093 63.3308939756201
"4768" 953.4 109.491450076667 61.9455545075
"4769" 953.6 113.736301042 60.9093823452917
"4770" 953.8 118.168262983333 59.7935398533333
"4771" 954 122.741016762 59.6401515747917
"4772" 954.2 126.073243114 60.1016900367917
"4773" 954.4 125.67245733 59.2764927973077
"4774" 954.6 125.233231011778 58.0365190945556
"4775" 954.8 125.458721724894 56.8261172020922
"4776" 955 126.254621523333 54.5039336209375
"4777" 955.2 125.983288165745 52.3580320912411
"4778" 955.4 125.356801886522 50.0268572507971
"4779" 955.6 124.026181774444 47.7117327594444
"4780" 955.8 123.300473577273 44.9766900216667
"4781" 956 122.424547086279 42.6332195363178
"4782" 956.2 121.546808474 39.9863054012917
"4783" 956.4 120.204470663333 37.6506826883333
"4784" 956.6 118.556681761304 35.9215060661232
"4785" 956.8 116.186689156087 33.7977602446014
"4786" 957 113.699453100435 32.0920746241667
"4787" 957.2 112.61913845 31.3228438541667
"4788" 957.4 112.157760154186 31.5688188096899
"4789" 957.6 111.691902457442 32.1591587029457
"4790" 957.8 110.474699911333 32.4638694963333
"4791" 958 110.235002190444 33.2843823176667
"4792" 958.2 110.556756709512 33.0723748127642
"4793" 958.4 110.086261194 33.2170746252917
"4794" 958.6 109.72096604814 33.3487830332946
"4795" 958.8 109.389490379302 33.3756166648062
"4796" 959 109.432248297273 33.2983683316667
"4797" 959.2 109.45476165 33.2733933066667
"4798" 959.4 109.803301703333 33.2459207791667
"4799" 959.6 109.581086573636 33.2196970029167
"4800" 959.8 109.72992485 33.2459207791667
"4801" 960 109.572331380909 33.2721445554167
"4802" 960.2 109.572331380909 33.2721445554167
"4803" 960.4 109.640336831395 33.366672120969
"4804" 960.6 109.661439786889 33.4809635144444
"4805" 960.8 109.85030875 33.8468823182292
"4806" 961 109.529285016667 34.6081002677083
"4807" 961.2 109.164376655957 35.3858553148581
"4808" 961.4 107.898124118571 37.1195471566667
"4809" 961.6 106.994802642 38.9228438617667
"4810" 961.8 105.689306126444 41.0536130946667
"4811" 962 104.525060053556 42.7373737801111
"4812" 962.2 103.093488762727 44.7931235879167
"4813" 962.4 101.362403912326 46.5598742808527
"4814" 962.6 100.256806319091 48.4906760391667
"4815" 962.8 99.6512727569767 51.1215916378295
"4816" 963 99.3466734937209 54.2611265246899
"4817" 963.2 99.9110780109302 57.0607687457364
"4818" 963.4 100.640367143333 60.3613054216667
"4819" 963.6 101.44751253 61.6016900382917
"4820" 963.8 103.073535067674 62.5258850302713
"4821" 964 105.286359127209 63.3935057824806
"4822" 964.2 108.368784220667 64.5066045711111
"4823" 964.4 111.557520429535 66.5509297570155
"4824" 964.6 114.73789509 68.720279789
"4825" 964.8 117.509865239565 70.6121415523188
"4826" 965 120.815944441111 72.0707071427778
"4827" 965.2 123.161557852667 73.4809635544444
"4828" 965.4 122.861935701556 73.6262626998889
"4829" 965.6 122.648517132791 74.9588009639922
"4830" 965.8 122.44246469 75.7459208216667
"4831" 966 123.168127640698 75.9874235052713
"4832" 966.2 124.5304030516 76.3536131299667
"4833" 966.4 124.65752845 76.402972104375
"4834" 966.6 124.532534102766 76.1305362066667
"4835" 966.8 123.780626778421 75.3714268941667
"4836" 967 119.659188922 75.8805362064167
"4837" 967.2 117.474005063333 75.035861649359
"4838" 967.4 115.858559759091 75.03496511
"4839" 967.6 116.193202681111 75.6348097104444
"4840" 967.8 117.537222044667 76.4382285146667
"4841" 968 119.549320187143 78.7992960209524
"4842" 968.2 120.952914567333 81.2758353571111
"4843" 968.4 121.412202476047 83.7244539244574
"4844" 968.6 120.104828231818 85.8508159366666
"4845" 968.8 118.893444863617 88.4791450569858
"4846" 969 117.408812551333 91.4382285296667
"4847" 969.2 115.035571642727 94.1025641966667
"4848" 969.4 113.096087996667 96.31368641
"4849" 969.6 111.761129562727 98.4994173479167
"4850" 969.8 109.573999036667 101.487679089167
"4851" 970 108.115634076667 104.701964806667
"4852" 970.2 108.081505307674 108.160947687713
"4853" 970.4 107.74874981 109.50049961
"4854" 970.6 107.068346260909 109.417249526667
"4855" 970.8 105.60247685 109.289876899167
"4856" 971 103.049499257805 109.685883332154
"4857" 971.2 100.117130453721 110.182414594922
"4858" 971.4 97.7707207042222 110.592074702667
"4859" 971.6 95.4239399336364 111.384032745417
"4860" 971.8 93.4939537904878 112.884757631789
"4861" 972 91.5128980624444 115.515151630667
"4862" 972.2 89.2340186754545 117.371794989167
"4863" 972.4 88.995001914 118.505536249042
"4864" 972.6 89.8998302366667 118.603063721667
"4865" 972.8 90.650977498421 118.640657706667
"4866" 973 91.7916769334782 118.630536249167
"4867" 973.2 93.7867188936364 119.487179606667
"4868" 973.4 94.6418093833333 118.886946505833
"4869" 973.6 94.937151218 118.113442231556
"4870" 973.8 95.6904869122222 116.797202914
"4871" 974 96.6070329334783 114.257626545797
"4872" 974.2 97.9279250536364 110.999417360417
"4873" 974.4 99.077909437907 108.500840353527
"4874" 974.6 100.492815862174 105.37802787471
"4875" 974.8 102.436265628667 102.352758455111
"4876" 975 105.312091855957 99.0765264096454
"4877" 975.2 108.40570195 95.8981644315625
"4878" 975.4 111.779012509574 93.3563954710283
"4879" 975.6 115.75599893 90.6360307266667
"4880" 975.8 120.209890544545 88.8490676879167
"4881" 976 122.613677347778 88.2331003213333
"4882" 976.2 121.894584185111 87.5493396368889
"4883" 976.4 121.461883104545 85.8945222304167
"4884" 976.6 121.783295957556 83.0365191195556
"4885" 976.8 123.294885156383 79.0847096957092
"4886" 977 125.704065820667 75.4382285136667
"4887" 977.2 126.212785983617 73.4545951237943
"4888" 977.4 126.532443658511 69.6084412737943
"4889" 977.6 127.710045427391 65.6790311794927
"4890" 977.8 127.501798727333 62.720279783
"4891" 978 127.196348060213 58.5282448633688
"4892" 978.2 127.098704578696 55.8044492298188
"4893" 978.4 125.996000872857 51.5386994473809
"4894" 978.6 125.425745709535 48.1341139962015
"4895" 978.8 123.98337861 44.6445221891667
"4896" 979 122.871469133636 41.7773893191667
"4897" 979.2 121.110914074348 38.8562886777536
"4898" 979.4 119.973857695714 35.5732363230952
"4899" 979.6 119.063689896667 33.5744464205208
"4900" 979.8 117.452004835455 31.3927739241667
"4901" 980 116.344379815106 29.5511580913475
"4902" 980.2 115.156621698696 27.7693321449275
"4903" 980.4 113.96743813 26.787587439375
"4904" 980.6 112.386396243333 26.4750874390625
"4905" 980.8 110.83745673 25.729895130625
"4906" 981 109.558712192222 23.8399378637778
"4907" 981.2 109.501932484286 22.5355597009524
"4908" 981.4 109.5989471668 22.6536130762667
"4909" 981.6 109.56138739 22.7170746147917
"4910" 981.8 108.95946789 22.5578865804444
"4911" 982 108.335764636667 22.7331002558333
"4912" 982.2 107.56301465 22.6786130762917
"4913" 982.4 106.746873543333 22.0378339829487
"4914" 982.6 106.81319493 21.8906094125
"4915" 982.8 106.107137867872 20.9996032546454
"4916" 983 105.868884857273 20.6060606266667
"4917" 983.2 105.797010833256 20.334471750155
"4918" 983.4 105.816353700909 20.2301865004167
"4919" 983.6 105.927887243043 20.1021080569928
"4920" 983.8 105.920443214444 20.0023310223333
"4921" 984 105.826276252667 19.9766899966667
"4922" 984.2 105.592905956087 19.9098003644927
"4923" 984.4 105.389683975333 19.566433586
"4924" 984.6 105.056935896957 19.4164893272101
"4925" 984.8 104.91456885 19.1113053804167
"4926" 985 104.901130647209 18.921233823876
"4927" 985.2 104.662030179778 18.5749805935556
"4928" 985.4 103.369374613556 18.0792540973333
"4929" 985.6 101.931188288222 17.1134421305556
"4930" 985.8 101.91528997 16.3974121280952
"4931" 986 102.102400946 16.1305361466667
"4932" 986.2 101.914067022444 16.2416472578889
"4933" 986.4 102.271245769149 16.4169518589007
"4934" 986.6 102.445604500909 16.9434732104167
"4935" 986.8 102.436849308182 17.8962704141667
"4936" 987 101.658470983333 18.566433585
"4937" 987.2 100.689896519333 18.3613053796667
"4938" 987.4 99.0266159056863 17.2391334328431
"4939" 987.6 96.6496669154545 15.2039627191667
"4940" 987.8 94.9387563366666 12.3004079377083
"4941" 988 93.8962481414286 12.4021217002381
"4942" 988.2 92.0721263830233 12.1502141391085
"4943" 988.4 89.5696343966667 11.3100233213333
"4944" 988.6 86.6329651143478 10.0101348027536
"4945" 988.8 84.8505855166667 8.11771562583333
"4946" 989 83.033591186 7.61515152276667
"4947" 989.2 80.6870472708695 7.07535219112319
"4948" 989.4 77.2481598318182 6.44522145166667
"4949" 989.6 73.4060894233333 5.54560023864583
"4950" 989.8 70.60171781 4.65617716083333
"4951" 990 67.6662533742553 3.5036948901773
"4952" 990.2 63.9714810517391 3.02852944460145
"4953" 990.4 60.47571205 2.51332001583333
"4954" 990.6 57.9781669197872 2.14526608358156
"4955" 990.8 58.0359316766667 2.86130536416667
"4956" 991 57.974926502093 3.46506207317829
"4957" 991.2 56.5773534118605 4.44896189527132
"4958" 991.4 54.2402746656522 6.84959968253623
"4959" 991.6 52.18642065 8.95104896
"4960" 991.8 49.5505366482609 10.7710043687319
"4961" 992 47.977799506 12.3036130659167
"4962" 992.2 47.862230962 13.1219891351111
"4963" 992.4 48.0426800921053 12.8511839166667
"4964" 992.6 47.8915817033333 12.9345654475
"4965" 992.8 47.6095927495349 13.2056703118992
"4966" 993 47.5522137566667 13.1726606858333
"4967" 993.2 47.5522137566667 13.1726606858333
"4968" 993.4 47.6389959966667 13.0536130666667
"4969" 993.6 47.592571026 13.0728438359167
"4970" 993.8 47.592571026 13.0728438359167
"4971" 994 47.592571026 13.0728438359167
"4972" 994.2 47.5613858633333 13.0078255208333
"4973" 994.4 47.4638483387805 13.0629939297154
"4974" 994.6 47.51552533 12.9017912041667
"4975" 994.8 47.3722993566667 12.9056840724359
"4976" 995 47.4611982366667 12.7478931452564
"4977" 995.2 47.457741058 12.7363053740417
"4978" 995.4 47.2862226633333 12.7788877916667
"4979" 995.6 46.812483354 12.8516899895417
"4980" 995.8 45.6028211327907 13.6350084160853
"4981" 996 42.7091281318605 14.735187308062
"4982" 996.2 40.2695610633333 16.258741275
"4983" 996.4 37.1367533746512 17.8926112825969
"4984" 996.6 32.7344760430435 19.0653187582971
"4985" 996.8 29.0292561982927 20.6614929992276
"4986" 997 24.2987903086047 21.828210570969
"4987" 997.2 20.1590974597297 22.8457128685586
"4988" 997.4 17.902461746 24.8338328586667
"4989" 997.6 16.2443431764865 25.704340730045
"4990" 997.8 15.3793600247368 25.6447061966667
"4991" 998 15.5363556997297 25.8290808549099
"4992" 998.2 15.2344198640541 25.6731556988288
"4993" 998.4 15.49340793 25.5824592330417
"4994" 998.6 15.9020958366667 25.1443428617949
"4995" 998.8 16.06437157 25.1232101483333
"4996" 999 15.8411836411111 24.5279720525
"4997" 999.2 15.9454300577419 23.6863674197312
"4998" 999.4 16.41573381 22.6985834905128
"4999" 999.6 17.7245228766667 22.4766899991667
"5000" 999.8 19.575454002 22.0096570316667
"5001" 1000 21.387403674 20.9093823052917
"5002" 1000.2 22.78682021 18.7735341769231
"5003" 1000.4 25.1897838754546 16.5850816016667
"5004" 1000.6 28.6158402685366 15.3519245136179
"5005" 1000.8 31.7540430080488 14.4982659761789
"5006" 1001 34.2893475166667 13.1360306491667
"5007" 1001.2 36.2599393566667 11.4855657278205
"5008" 1001.4 38.3123229846342 9.54517028642276
"5009" 1001.6 39.04049877 7.61130536891667
"5010" 1001.8 39.9471950704878 7.15305020898374
"5011" 1002 43.03036517 7.72394273166666
"5012" 1002.2 46.8092731166667 7.39549340288889
"5013" 1002.4 50.73493477 7.65068265833333
"5014" 1002.6 53.9471660395652 7.05026857905797
"5015" 1002.8 57.0757687056098 6.27124908239837
"5016" 1003 60.979260706 4.47668998116667
"5017" 1003.2 64.1017515522222 2.30147630377778
"5018" 1003.4 64.85080693 2.12703962916667
"5019" 1003.6 66.045015218 3.38053613391667
"5020" 1003.8 69.0241154633333 4.80040793020833
"5021" 1004 72.0802614046667 6.39549340188889
"5022" 1004.2 74.0087385227273 7.57284383041667
"5023" 1004.4 76.8742158224444 9.28438229366667
"5024" 1004.6 80.1272563202222 10.3185703288889
"5025" 1004.8 84.188380745814 10.7727543881783
"5026" 1005 88.48732581 10.2514152616667
"5027" 1005.2 92.4829247766666 11.25874127
"5028" 1005.4 96.8833924952174 13.9482618969928
"5029" 1005.6 99.8338332304445 17.1134421305556
"5030" 1005.8 102.279255839091 20.1689976891667
"5031" 1006 104.990718665814 21.4614842736434
"5032" 1006.2 105.779093229535 20.7906434858527
"5033" 1006.4 105.76757477 20.9473859683333
"5034" 1006.6 105.746098617805 21.8059582911789
"5035" 1006.8 106.629752796667 24.0517815758333
"5036" 1007 107.926355148182 27.6165501441667
"5037" 1007.2 109.125816551818 31.6637529454167
"5038" 1007.4 109.721169657273 35.2826340679167
"5039" 1007.6 110.22521861 37.9711955091667
"5040" 1007.8 109.402070824468 40.827753847305
"5041" 1008 108.090464109535 42.9194449391085
"5042" 1008.2 107.61116821 43.1497669429167
"5043" 1008.4 107.328394112979 43.2991122785816
"5044" 1008.6 106.759385237556 43.7715618153333
"5045" 1008.8 106.038898483488 45.5133626518992
"5046" 1009 105.201524758571 48.0457638080952
"5047" 1009.2 103.887292903333 50.9462413096875
"5048" 1009.4 102.607478286444 53.8655789194444
"5049" 1009.6 102.008606185652 55.670669965471
"5050" 1009.8 100.86966981 57.0669910371014
"5051" 1010 98.9189383580851 59.6984576304964
"5052" 1010.2 97.37853671 62.2603438851042
"5053" 1010.4 95.5350928152174 65.5201683030797
"5054" 1010.6 94.0668850609091 69.1812355004167
"5055" 1010.8 93.3744635143478 72.9532786784058
"5056" 1011 92.3700541980851 76.2532857976241
"5057" 1011.2 91.3002441590909 76.8385781654167
"5058" 1011.4 91.3704992421951 77.3219058138618
"5059" 1011.6 92.0008541371111 78.3613054396667
"5060" 1011.8 93.6787381833333 79.8570319368889
"5061" 1012 95.7391268718182 80.9994173304167
"5062" 1012.2 98.9520880428889 82.643356726
"5063" 1012.4 102.536006956047 83.921233888876
"5064" 1012.6 106.331353593111 85.2074592926667
"5065" 1012.8 110.59873801766 86.5315182137943
"5066" 1013 115.206868891739 87.8529442451449
"5067" 1013.2 117.838067143333 88.3191809075
"5068" 1013.4 118.272366394 87.8901516030417
"5069" 1013.6 120.10357749 86.7349318216666
"5070" 1013.8 123.320427272326 85.1108582192248
"5071" 1014 124.043303040222 84.5236986082222
"5072" 1014.2 123.230432035455 84.7319348166667
"5073" 1014.4 122.416782791333 84.2331003173333
"5074" 1014.6 121.818761436667 83.8136863975
"5075" 1014.8 120.935048898696 82.752609791884
"5076" 1015 120.94970433 79.9526515951042
"5077" 1015.2 121.714810894444 76.027972104
"5078" 1015.4 123.503808461429 72.4649161088095
"5079" 1015.6 125.755429618 69.5997669693667
"5080" 1015.8 126.82443865 68.6946387633333
"5081" 1016 126.819315930851 66.981600027305
"5082" 1016.2 126.386869343913 64.2994325159058
"5083" 1016.4 126.520249088049 60.989823245935
"5084" 1016.6 126.63079986617 57.0961663021986
"5085" 1016.8 126.950457541064 54.3056589344326
"5086" 1017 125.635580757556 51.181818233
"5087" 1017.2 124.17599285 47.6864802341667
"5088" 1017.4 123.084512156667 44.33566438
"5089" 1017.6 122.696551559787 41.4251351899645
"5090" 1017.8 121.704793132553 39.0847096557092
"5091" 1018 120.568853446364 36.8997669366667
"5092" 1018.2 120.524882922889 36.0878011238889
"5093" 1018.4 120.237646368298 36.3351188182624
"5094" 1018.6 118.876861549535 35.6206971679457
"5095" 1018.8 116.379303396087 34.1071247934058
"5096" 1019 114.772137621556 31.7459207776667
"5097" 1019.2 114.753618701429 30.5418391438095
"5098" 1019.4 115.000178310426 30.9832366525177
"5099" 1019.6 114.57279717 31.5517815833333
"5100" 1019.8 113.206611882 31.4574592389167
"5101" 1020 111.672816314348 30.7877267967754
"5102" 1020.2 108.55016263 29.8564976988542
"5103" 1020.4 105.372562709556 28.6860917147778
"5104" 1020.6 101.964068900909 27.9399767179167
"5105" 1020.8 99.32875589 27.6165501441667
"5106" 1021 97.7353108136364 27.7039627316667
"5107" 1021.2 97.6976821129787 27.2761990056028
"5108" 1021.4 97.3370426848936 26.9652333751773
"5109" 1021.6 97.248522098 26.9083139352222
"5110" 1021.8 97.45076705 26.8709207727917
"5111" 1022 97.5585393033333 26.9547119816667
"5112" 1022.2 97.5728307253488 26.9892123650388
"5113" 1022.4 97.6187172714634 27.0498607354472
"5114" 1022.6 97.8160294197561 27.143669365935
"5115" 1022.8 97.8337025033333 27.137862165
"5116" 1023 97.8306451344445 27.0707070977778
"5117" 1023.2 97.9988004233333 27.1744922016667
"5118" 1023.4 98.0885081007317 27.0873841876423
"5119" 1023.6 98.1282764406977 27.1144359787597
"5120" 1023.8 98.1643152572727 27.1794872066667
"5121" 1024 98.5216105033333 27.4858475133333
"5122" 1024.2 98.5754201957778 27.3954934228889
"5123" 1024.4 98.5493401281395 27.2933268555039
"5124" 1024.6 98.6596748457895 26.8289167241667
"5125" 1024.8 98.856851002 24.9574592324167
"5126" 1025 99.4571653833333 21.8307333910256
"5127" 1025.2 100.278388887209 18.7065647717829
"5128" 1025.4 101.408989682 16.9254079423333
"5129" 1025.6 101.386039900213 17.1043495682624
"5130" 1025.8 100.943436965745 17.5871646260284
"5131" 1026 100.304668039333 17.7288267465556
"5132" 1026.2 99.0135689518182 15.7109557266667
"5133" 1026.4 98.7006659769565 14.7927435031884
"5134" 1026.6 98.4681390729787 15.2303724796454
"5135" 1026.8 96.8064265566667 15.0133200283333
"5136" 1027 93.6568812482979 13.0290631484752
"5137" 1027.2 90.6862386865217 10.2108036992754
"5138" 1027.4 88.39789777 9.6000874221875
"5139" 1027.6 85.5179050644681 8.43822844666667
"5140" 1027.8 81.94532073 7.06002331708333
"5141" 1028 79.0400559433333 5.39335664875
"5142" 1028.2 76.6412573231915 5.24673908177305
"5143" 1028.4 74.2974653228889 5.47241647788889
"5144" 1028.6 71.2429120574419 5.15558085841085
"5145" 1028.8 67.7810022831915 3.8883102751773
"5146" 1029 65.1567236641176 2.33717263362745
"5147" 1029.2 63.02097165 2.33682983916667
"5148" 1029.4 59.732185956383 2.00614988049645
"5149" 1029.6 57.4964450390909 1.69871795041667
"5150" 1029.8 56.92954631 1.643356645
"5151" 1030 56.6325993566667 1.73149767072917
"5152" 1030.2 56.4536457010638 1.6624510258156
"5153" 1030.4 56.70597621 1.423576425
"5154" 1030.6 56.7084776936364 1.23543123666667
"5155" 1030.8 56.87107413 1.40526140666666
"5156" 1031 56.7204584836842 1.25199362166666
"5157" 1031.2 56.2015103433333 1.0664335675
"5158" 1031.4 56.2901740411111 0.959595960555553
"5159" 1031.6 56.3650795788889 1.03438228541667
"5160" 1031.8 56.0654574277778 0.991647242638887
"5161" 1032 56.2237164963158 0.998957184166665
"5162" 1032.2 56.09426725 0.913573606794869
"5163" 1032.4 55.53124101 0.765644612564102
"5164" 1032.6 55.1420080759459 0.808290809099098
"5165" 1032.8 53.29395253 3.43822844166667
"5166" 1033 54.080919282 3.97668998066667
"5167" 1033.2 53.5523374860976 3.72903519617886
"5168" 1033.4 52.9128222253191 3.53642811443262
"5169" 1033.6 53.1952964558537 3.21308772849593
"5170" 1033.8 53.4537813674468 2.60353122315603
"5171" 1034 54.4129495433333 2.22943723166666
"5172" 1034.2 55.74978409 1.9077797221875
"5173" 1034.4 56.4595256917391 1.59876355688406
"5174" 1034.6 57.98892463 1.24271561895833
"5175" 1034.8 59.2180148870732 0.82096765105691
"5176" 1035 59.5518662423404 0.885036949751773
"5177" 1035.2 60.2531887665217 1.07200770351449
"5178" 1035.4 60.39660263 0.617715618333332
"5179" 1035.6 60.3704322169565 0.528529442101447
"5180" 1035.8 60.064343066 0.284382284666668
"5181" 1036 59.1608781645946 0.808290809099098
"5182" 1036.2 59.47242469 0.252824099230768
"5183" 1036.4 59.1192318424324 0.288540288828829
"5184" 1036.6 58.8392151236842 0.118390381666665
"5185" 1036.8 58.5171975088235 0.214246537990195
"5186" 1037 58.25376921 0.120920746041666
"5187" 1037.2 57.9059934988889 0.371989122361111
"5188" 1037.4 57.437910322 0.416250416666664
"5189" 1037.6 55.0838555895122 3.41008585252033
"5190" 1037.8 54.5780474633333 2.62626262888889
"5191" 1038 53.4537813674468 3.15999603549645
"5192" 1038.2 52.5030046934042 3.17636264762411
"5193" 1038.4 51.4096827908696 2.87802777221014
"5194" 1038.6 50.9183769033333 3.27583527911111
"5195" 1038.8 49.3076752152174 3.60545252210145
"5196" 1039 48.67121077 3.53856288992753
"5197" 1039.2 48.86382501 3.47914497198581
"5198" 1039.4 48.3474549197872 3.33184546283688
"5199" 1039.6 48.5152849566667 3.35581085916667
"5200" 1039.8 48.8729971166667 3.31002331333333
"5201" 1040 48.950501418 3.25553613379167
"5202" 1040.2 49.0243368766667 2.70104895375
"5203" 1040.4 52.37215581 2.62778888041666
"5204" 1040.6 52.5638101783721 2.24860411131783
"5205" 1040.8 53.5492783830233 2.1233804975969
"5206" 1041 54.0878990314634 1.94667121691057
"5207" 1041.2 54.6743545833333 1.69944638864583
"5208" 1041.4 55.3289638482609 1.32284382416667
"5209" 1041.6 55.7058177960869 1.10545251960145
"5210" 1041.8 56.106120434 1.61771561933333
"5211" 1042 57.2969789091304 1.78271004536232
"5212" 1042.2 58.7054954633333 1.76240426416666
"5213" 1042.4 60.3369340882609 1.9917401459058
"5214" 1042.6 61.3165595960465 1.75665420027132
"5215" 1042.8 61.8988817169767 1.15736976317829
"5216" 1043 61.8674263682222 0.993783994777778
"5217" 1043.2 61.48005773 0.524766900291668
"5218" 1043.4 61.3724203605882 0.621486357401958
"5219" 1043.6 61.004025394 0.515151515666665
"5220" 1043.8 61.0917225687097 0.448153996989247
"5221" 1044 60.7856327068421 0.270212244166666
"5222" 1044.2 60.5597896944444 0.254467754722221
"5223" 1044.4 58.4407841988372 0.81747709736434
"5224" 1044.6 57.5519566865957 1.22055249836879
"5225" 1044.8 57.1501682328571 0.989248847380951
"5226" 1045 57.4300898942105 0.867378236666664
"5227" 1045.2 57.5991410835135 0.787500788288289
"5228" 1045.4 58.27440645 0.723942724666666
"5229" 1045.6 58.791713266 0.712953713666665
"5230" 1045.8 59.139794714 0.390151515541667
"5231" 1046 59.148529545814 0.710142571317829
"5232" 1046.2 59.36130109 0.834061772395832
"5233" 1046.4 59.2733685021739 0.988395663297101
"5234" 1046.6 59.2912595481818 0.955710956666666
"5235" 1046.8 59.3350355118182 0.667249417916666
"5236" 1047 59.4148050455555 0.542929293472221
"5237" 1047.2 59.26499397 0.431235431666665
"5238" 1047.4 58.87976549 0.284382284666665
"5239" 1047.6 58.5511882570588 0.180309886372549
"5240" 1047.8 58.1821895937838 0.0806400807207214
"5241" 1048 57.6787590523529 0.383929796078429
"5242" 1048.2 57.6705760944444 0.307886558194442
"5243" 1048.4 57.8373825441177 0.293432058431371
"5244" 1048.6 58.2087223312903 0.398526205376342
"5245" 1048.8 61.38375061 1.44189144333333
"5246" 1049 62.19032274 1.19063228557292
"5247" 1049.2 62.78708293 2.10123210333333
"5248" 1049.4 62.963187378 2.21600621822222
"5249" 1049.6 62.9011749885366 2.65961680861789
"5250" 1049.8 63.1344000357778 2.61771562033333
"5251" 1050 63.4841630366666 2.42174492416666
"5252" 1050.2 63.4743198002439 2.81909148044715
"5253" 1050.4 63.4931114334146 3.14742168715447
"5254" 1050.6 63.9052461154545 3.25466200791667
"5255" 1050.8 64.30048053 3.14518814833333
"5256" 1051 65.23603541 3.34207459541667
"5257" 1051.2 65.71757101 3.19784382604167
"5258" 1051.4 65.6125086972727 2.78263403541667
"5259" 1051.6 65.736832434 2.83993784277778
"5260" 1051.8 66.0020129690698 2.95522307445736
"5261" 1052 66.02130885 3.26071364858974
"5262" 1052.2 66.6442595202222 3.643356647
"5263" 1052.4 66.7405087981081 3.77086877463964
"5264" 1052.6 66.8710167495349 3.97490107189922
"5265" 1052.8 67.4085448611628 4.01067924724806
"5266" 1053 67.7937733411628 4.01067924724806
"5267" 1053.2 67.7937733411628 4.01067924724806
"5268" 1053.4 67.6972173655556 3.96814297211111
"5269" 1053.6 67.7937733411628 4.01067924724806
"5270" 1053.8 67.7489793318605 4.03751287875969
"5271" 1054 67.5688078722222 3.97668998066667
"5272" 1054.2 67.6758157833333 4.03918998072917
"5273" 1054.4 67.5725298865217 4.0235127231884
"5274" 1054.6 67.5725298865217 4.0235127231884
"5275" 1054.8 67.6116110366667 4.07925408333333
"5276" 1055 67.5429268890698 4.06434651027132
"5277" 1055.2 67.5429268890698 4.03751287875969
"5278" 1055.4 67.4675418490244 3.99169936154471
"5279" 1055.6 67.4675418490244 3.99169936154471
"5280" 1055.8 67.5608444927907 4.10012468562015
"5281" 1056 67.1163172766666 4.13419913833333
"5282" 1056.2 67.0449343595652 4.2994324559058
"5283" 1056.4 66.88701461 4.42723943166667
"5284" 1056.6 67.3129193891304 4.55862978057971
"5285" 1056.8 67.7986422552174 4.53354616851449
"5286" 1057 68.3392648322222 4.51515151966667
"5287" 1057.2 68.9213878686667 4.74592075066667
"5288" 1057.4 69.69367925 5.11405261916666
"5289" 1057.6 70.552188434 5.21707459729167
"5290" 1057.8 71.8148817851111 5.54933955488889
"5291" 1058 72.9497771166667 5.63603064166666
"5292" 1058.2 74.6365499036585 5.65211212117886
"5293" 1058.4 75.4708557081818 5.45745921291667
"5294" 1058.6 75.5236113566666 5.24296217128205
"5295" 1058.8 75.6325064617073 4.8641196250813
"5296" 1059 75.3882152304878 4.93916652947154
"5297" 1059.2 75.0761107143478 5.5619742631884
"5298" 1059.4 75.694988642 6.23630536754167
"5299" 1059.6 76.3215996482979 6.58880127624113
"5300" 1059.8 76.4830321195652 7.36799433188406
"5301" 1060 76.8953441929787 8.52824481336879
"5302" 1060.2 77.4126051908696 9.29107125688406
"5303" 1060.4 77.8785337081818 10.1252913854167
"5304" 1060.6 78.8214865929787 11.400585241773
"5305" 1060.8 80.298468978 12.9339549468889
"5306" 1061 81.7109734046667 14.3783993927778
"5307" 1061.2 81.99347429 14.8851149
"5308" 1061.4 81.9181035004348 15.5034458450362
"5309" 1061.6 81.9321879409091 17.0571095741667
"5310" 1061.8 81.4798363166666 18.1909757091667
"5311" 1062 81.2667932936364 18.6480186666667
"5312" 1062.2 81.3514268233333 18.5755910941667
"5313" 1062.4 81.6449342366667 18.4107559291667
"5314" 1062.6 82.2711971476744 18.9749010868992
"5315" 1062.8 83.24546685 19.2363053805417
"5316" 1063 85.0950574366667 19.7301416729487
"5317" 1063.2 86.4419460233333 19.8667998866667
"5318" 1063.4 88.24602885 19.7794513376923
"5319" 1063.6 90.545546546 19.6113053809167
"5320" 1063.8 93.4358013040541 19.2386442578829
"5321" 1064 95.977268114 19.3228438421667
"5322" 1064.2 98.8941391433333 19.473731416282
"5323" 1064.4 102.263830023333 19.0700965891667
"5324" 1064.6 103.738608226842 18.8633296716667
"5325" 1064.8 104.664170338 19.1305361496667
"5326" 1065 106.97829285 20.6635031841667
"5327" 1065.2 109.943940672222 22.5749805975556
"5328" 1065.4 112.940162183333 25.258741284
"5329" 1065.6 114.938883862174 28.6807033832971
"5330" 1065.8 116.03804121 32.364510521875
"5331" 1066 117.415702816829 34.9016431072764
"5332" 1066.2 118.715603116047 37.2396596024806
"5333" 1066.4 120.077340998837 39.4221282987597
"5334" 1066.6 121.846277756667 42.2569097991667
"5335" 1066.8 123.857955383953 45.2450263367829
"5336" 1067 125.415423611739 48.8144826676449
"5337" 1067.2 126.257166223659 52.6408551325203
"5338" 1067.4 126.133491056512 56.1842034496899
"5339" 1067.6 126.371795186 59.4478438822917
"5340" 1067.8 127.126492799091 61.7074592691667
"5341" 1068 127.542155996667 62.5041625666667
"5342" 1068.2 127.02333378913 62.9532786684058
"5343" 1068.4 126.56991269 63.3008658641667
"5344" 1068.6 125.618459491778 65.3869464523333
"5345" 1068.8 124.591183545111 67.8313908992222
"5346" 1069 124.502599604783 68.9148171359058
"5347" 1069.2 124.565919238293 70.0235943619106
"5348" 1069.4 124.691123956977 72.4364396018992
"5349" 1069.6 124.159243785652 75.444917476884
"5350" 1069.8 123.486861902444 78.5322456107778
"5351" 1070 122.888979519091 80.4574592879167
"5352" 1070.2 122.647919879333 82.7886558714444
"5353" 1070.4 123.139544796667 84.3539794383333
"5354" 1070.6 123.607322236667 85.4620380475
"5355" 1070.8 124.458195108605 85.9784789714341
"5356" 1071 125.112798471818 86.2092075454167
"5357" 1071.2 124.97396613 86.2221113083333
"5358" 1071.4 123.923454179778 85.9852370712222
"5359" 1071.6 122.786711416808 87.2352825352837
"5360" 1071.8 121.016299678936 89.0356098693262
"5361" 1072 119.416816003333 91.4109849398958
"5362" 1072.2 117.643857754348 93.555285387971
"5363" 1072.4 115.31573781 95.9382285341667
"5364" 1072.6 113.356097281304 97.8194994390579
"5365" 1072.8 111.475747535957 100.132172891879
"5366" 1073 109.656547996667 102.156177258333
"5367" 1073.2 107.452052098696 103.806121518623
"5368" 1073.4 105.072940558444 105.147630252778
"5369" 1073.6 103.47737029 105.420477064359
"5370" 1073.8 103.026949298 105.495920851417
"5371" 1074 102.326021380732 106.158678825813
"5372" 1074.2 101.711797184884 107.275437847829
"5373" 1074.4 101.58509413 109.207459316667
"5374" 1074.6 101.559497553256 111.318371662248
"5375" 1074.8 101.476404666 111.726690088417
"5376" 1075 101.138433865814 110.96058990876
"5377" 1075.2 100.441638165556 110.592074702667
"5378" 1075.4 99.6112567753333 109.891220001111
"5379" 1075.6 98.17307045 109.732787647398
"5380" 1075.8 95.47647109 110.496440606937
"5381" 1076 93.2457294267442 111.139480785504
"5382" 1076.2 90.988559298 111.543997780542
"5383" 1076.4 87.7808602918605 112.686886869341
"5384" 1076.6 85.0061585566667 113.231127959744
"5385" 1076.8 82.5041259960465 115.128747336899
"5386" 1077 80.1899045881818 116.724941841667
"5387" 1077.2 79.9867026732558 116.971323367364
"5388" 1077.4 81.0069135485366 116.824720112276
"5389" 1077.6 81.56009225 116.813228555042
"5390" 1077.8 82.3159911569767 116.336260754922
"5391" 1078 83.56190453 116.679986796667
"5392" 1078.2 86.1951523625581 118.187781329225
"5393" 1078.4 88.5871524593023 119.332682940388
"5394" 1078.6 91.3031625566666 120.095737715833
"5395" 1078.8 93.9073697202439 119.79845369874
"5396" 1079 95.8983879966667 118.2092908275
"5397" 1079.2 98.351590965122 116.637102851301
"5398" 1079.4 101.036018471818 114.863053727917
"5399" 1079.6 103.819956217805 113.344419921179
"5400" 1079.8 106.436221346 111.938228550167
"5401" 1080 108.788255232222 110.609168719778
"5402" 1080.2 109.78495749 110.095737705833
"5403" 1080.4 109.371572775581 109.949856455155
"5404" 1080.6 109.44100349 108.866550225417
"5405" 1080.8 111.22896610913 107.016823862971
"5406" 1081 113.48590253 104.519959311979
"5407" 1081.2 116.073900244043 102.538064874645
"5408" 1081.4 117.006462805556 101.506604608111
"5409" 1081.6 117.851170152857 99.0426241416666
"5410" 1081.8 119.770988926522 95.829532881884
"5411" 1082 122.139199716383 93.7164609378369
"5412" 1082.2 123.154299924783 91.4566231785145
"5413" 1082.4 123.951931387143 89.3722944616666
"5414" 1082.6 124.989689741429 87.1509443809524
"5415" 1082.8 125.5165879604 85.5997669853667
"5416" 1083 125.057100543617 85.5986213225177
"5417" 1083.2 124.997551547143 83.9248847230952
"5418" 1083.4 126.2716357812 81.8459208277667
"5419" 1083.6 127.322025436667 79.1273310814583
"5420" 1083.8 128.00420087 76.2988054376042
"5421" 1084 128.21348365 74.0299444885897
"5422" 1084.2 128.60612037 70.637225164384
"5423" 1084.4 129.7078738228 67.5305361980667
"5424" 1084.6 129.801933776667 64.7603438876042
"5425" 1084.8 129.942627341429 62.5434090345238
"5426" 1085 129.9081926324 61.7305361922667
"5427" 1085.2 129.06357919 63.1898310655208
"5428" 1085.4 128.321386276087 63.8980947228623
"5429" 1085.6 128.393851615714 63.8934875288095
"5430" 1085.8 128.645429398571 63.6894058959524
"5431" 1086 128.006876067778 63.4467755102222
"5432" 1086.2 127.61897239 61.8036131154167
"5433" 1086.4 127.073402800638 59.1092595939007
"5434" 1086.6 127.169539163333 56.499125930625
"5435" 1086.8 126.847468613478 54.5920746466667
"5436" 1087 125.943763541556 51.8912199431111
"5437" 1087.2 125.344519239333 49.0365190855556
"5438" 1087.4 124.934155284043 46.7033676011348
"5439" 1087.6 124.640018064545 44.6707459654167
"5440" 1087.8 123.416866139412 42.767036927451
"5441" 1088 122.285228575714 40.6752771445238
"5442" 1088.2 121.770554550465 38.9033447562015
"5443" 1088.4 120.90155077 36.9522144891667
"5444" 1088.6 120.202764224884 35.0661354500388
"5445" 1088.8 119.89032601 34.1433566775
"5446" 1089 118.78279413 33.4906760241667
"5447" 1089.2 117.402392076667 32.0840618036458
"5448" 1089.4 115.625595500435 30.3445829836232
"5449" 1089.6 114.104408256222 28.2331002613333
"5450" 1089.8 112.677370662093 25.9605898237597
"5451" 1090 110.780547977273 23.8403263641667
"5452" 1090.2 109.524469660667 22.412587435
"5453" 1090.4 109.363957794 22.4286130760417
"5454" 1090.6 109.496996001628 22.1949368682946
"5455" 1090.8 109.20375912122 21.759053975935
"5456" 1091 109.031138304884 21.5151515366667
"5457" 1091.2 109.128592588537 21.5995793041057
"5458" 1091.4 109.216286876667 21.5059940275
"5459" 1091.6 109.25579749 21.6039089332051
"5460" 1091.8 109.309675599091 21.7511655229167
"5461" 1092 108.77133305093 22.382772288876
"5462" 1092.2 108.207355143333 22.1103896325
"5463" 1092.4 107.324595804146 21.8341008803252
"5464" 1092.6 106.336245383333 20.92907095
"5465" 1092.8 106.563534660732 20.8772528493496
"5466" 1093 106.56554805 20.9657009866667
"5467" 1093.2 106.464237962727 20.6148018854167
"5468" 1093.4 106.45996217093 20.5312517145736
"5469" 1093.6 106.365596124667 20.3100233303333
"5470" 1093.8 106.325580143023 20.2181926802713
"5471" 1094 106.322792960222 20.2160062362222
"5472" 1094.2 106.298703737442 20.2986935748062
"5473" 1094.4 106.281212743333 20.2972028175
"5474" 1094.6 106.243607106 20.3228438431667
"5475" 1094.8 106.281660163171 20.3237819294715
"5476" 1095 106.301391378 20.3613053816667
"5477" 1095.2 106.478972311463 20.5958269578862
"5478" 1095.4 106.516555577805 20.6145886839837
"5479" 1095.6 106.621220604419 20.5759744337597
"5480" 1095.8 106.798430075366 20.6427312731301
"5481" 1096 106.886571783333 20.6909757116667
"5482" 1096.2 106.989549526364 20.8682983891667
"5483" 1096.4 106.939367324146 20.9147763015447
"5484" 1096.6 106.516769119091 20.9207459416667
"5485" 1096.8 106.656471542174 20.7459207666667
"5486" 1097 106.89238824122 21.3462960017886
"5487" 1097.2 106.871124024737 21.4645442491667
"5488" 1097.4 106.934548956667 21.5348754025641
"5489" 1097.6 106.992775123684 21.2823580141667
"5490" 1097.8 107.08147905 21.1401515362917
"5491" 1098 107.110371186 21.0536130746667
"5492" 1098.2 107.12222437 21.1108122857692
"5493" 1098.4 107.17090709 20.9748584958333
"5494" 1098.6 107.183658555366 21.0179657950813
"5495" 1098.8 107.168155458 20.9766899976667
"5496" 1099 107.139263322 20.8997669206667
"5497" 1099.2 107.154976588947 20.9989572041667
"5498" 1099.4 107.09259141 20.9332974926923
"5499" 1099.6 107.168676037027 21.1825112036937
"5500" 1099.8 107.168155458 21.2651515364167
"5501" 1100 107.152562876667 21.3503163716667
"5502" 1100.2 107.221241821707 21.374438590935
"5503" 1100.4 107.131872310465 21.3630942914341
"5504" 1100.6 107.176666319767 21.4078170106201
"5505" 1100.8 107.106702343333 21.6616716833333
"5506" 1101 107.117887839268 21.759053975935
"5507" 1101.2 106.958158957317 21.6840070715447
"5508" 1101.4 106.708021440222 21.7288267505556
"5509" 1101.6 106.64809701 21.5850816066667
"5510" 1101.8 106.84071125 21.3228438441667
"5511" 1102 107.152562876667 21.80819183
"5512" 1102.2 107.183658555366 21.7027687976423
"5513" 1102.4 107.18149029 21.4263941401282
"5514" 1102.6 107.22593973 21.1305361516667
"5515" 1102.8 107.262823307872 21.1550860698582
"5516" 1103 107.276186923043 21.1807033757971
"5517" 1103.2 107.281583843778 21.2331002543333
"5518" 1103.4 107.281583843778 21.2331002543333
"5519" 1103.6 107.337924753256 21.2557597653876
"5520" 1103.8 107.345177116667 21.2953713166667
"5521" 1104 107.399762336829 21.0273466581301
"5522" 1104.2 107.488595511818 21.0256410466667
"5523" 1104.4 107.537791356667 21.1305361516667
"5524" 1104.6 107.660441620233 21.1126470639922
"5525" 1104.8 107.723153233256 21.1484252393411
"5526" 1105 107.723153233256 21.1484252393411
"5527" 1105.2 107.718176121111 21.3014763227778
"5528" 1105.4 107.663699366364 21.4364802079167
"5529" 1105.6 107.678359223953 21.4614842736434
"5530" 1105.8 107.587678668537 22.0310990043496
"5531" 1106 107.50110293 22.0096570316667
"5532" 1106.2 107.28097237 21.973026995
"5533" 1106.4 107.050446755778 22.1561771783333
"5534" 1106.6 106.86822757 22.0188145408333
"5535" 1106.8 106.814445671818 21.6462704179167
"5536" 1107 106.810298475263 22.4362041691667
"5537" 1107.2 106.729197742632 22.2438964766667
"5538" 1107.4 106.674973415581 21.7655987641085
"5539" 1107.6 106.656657642889 21.5322455537778
"5540" 1107.8 106.64809701 21.4025811800813
"5541" 1108 106.543034697273 21.2179487391667
"5542" 1108.2 106.535347210976 21.074250973374
"5543" 1108.4 106.576426595116 20.7638098543411
"5544" 1108.6 106.691872973636 20.8245920954167
"5545" 1108.8 106.101610096512 20.9695343625969
"5546" 1109 105.641249846364 20.8595571304167
"5547" 1109.2 105.329759545111 20.5578865784444
"5548" 1109.4 105.264776559091 20.1515151716667
"5549" 1109.6 105.518677148182 20.0029137729167
"5550" 1109.8 105.689723718293 20.4082096969106
"5551" 1110 105.868009338 20.6209207665417
"5552" 1110.2 105.906532186 20.4093823047917
"5553" 1110.4 105.931392861163 20.289749030969
"5554" 1110.6 105.887035866585 20.1267838054472
"5555" 1110.8 105.749230556667 19.8655788854444
"5556" 1111 105.798843315455 19.8892774091667
"5557" 1111.2 105.810225066 19.6882284579167
"5558" 1111.4 105.810225066 19.6882284579167
"5559" 1111.6 105.821265150488 19.6671215160569
"5560" 1111.8 105.821265150488 19.6671215160569
"5561" 1112 105.895557653721 19.4847400856201
"5562" 1112.2 106.009428740526 19.6932891866667
"5563" 1112.4 106.056816087209 19.4847400856201
"5564" 1112.6 106.128038562 19.6593823040417
"5565" 1112.8 106.12528693 19.7660672858333
"5566" 1113 106.151355022632 19.7337750166667
"5567" 1113.2 106.206493630488 19.7796918726423
"5568" 1113.4 106.206493630488 19.7796918726423
"5569" 1113.6 106.281212743333 19.8026973225
"5570" 1113.8 106.283691691081 20.0390600590991
"5571" 1114 106.224345682 20.0920746121667
"5572" 1114.2 106.083095239333 19.7373737571111
"5573" 1114.4 105.680327901707 19.5733128855691
"5574" 1114.6 105.763822544545 19.6182983879167
"5575" 1114.8 105.842619279091 18.9539627229167
"5576" 1115 105.32387411 18.1257284563542
"5577" 1115.2 105.34166999087 17.434883974058
"5578" 1115.4 105.21724837 17.5865801041667
"5579" 1115.6 104.507938787778 17.4553224727778
"5580" 1115.8 103.80075607087 16.5569575517754
"5581" 1116 103.437859676667 15.7539335821875
"5582" 1116.2 102.8574487668 15.1766899918667
"5583" 1116.4 101.601603922 13.7305361442667
"5584" 1116.6 100.555197581429 13.9091860659524
"5585" 1116.8 99.0719369033333 13.9681429821111
"5586" 1117 97.181312022766 13.7982939184752
"5587" 1117.2 95.7387543104255 13.1436294333688
"5588" 1117.4 95.3962151566666 12.4526515276042
"5589" 1117.6 95.312544077234 12.0961662571986
"5590" 1117.8 94.5659310463636 12.2406760029167
"5591" 1118 93.449834303913 12.2592986846014
"5592" 1118.2 92.1733417827659 11.8752169934752
"5593" 1118.4 90.5094826031915 10.8195705112411
"5594" 1118.6 89.620998194 9.97668998666667
"5595" 1118.8 89.9047518548781 10.2299732889837
"5596" 1119 90.1035475531579 10.2094835091667
"5597" 1119.2 90.03511881 9.86130537116667
"5598" 1119.4 89.979918387561 9.58269373861789
"5599" 1119.6 89.979918387561 9.4325999298374
"5600" 1119.8 89.9915513033333 9.41808192749999
"5601" 1120 90.1280663793023 9.44896190027132
"5602" 1120.2 90.4247248863636 9.38228439166667
"5603" 1120.4 90.6961358609091 9.53088579041667
"5604" 1120.6 90.8274637518182 9.74941725916666
"5605" 1120.8 91.0866581783721 9.89618909213178
"5606" 1121 91.5642618597778 10.104895115
"5607" 1121.2 92.2808257445455 10.2476690079167
"5608" 1121.4 92.9959755114634 10.3331627825203
"5609" 1121.6 94.2454148604348 10.5786966762319
"5610" 1121.8 95.5010601419149 11.3678520175177
"5611" 1122 97.2234374527907 12.427494998062
"5612" 1122.2 99.1110180534782 13.4298672476449
"5613" 1122.4 101.263272822174 14.7927435031884
"5614" 1122.6 102.650281450889 16.258741275
"5615" 1122.8 103.733759813478 16.7576264482971
"5616" 1123 104.166508894651 17.1949368632946
"5617" 1123.2 105.008406556667 17.8859602115385
"5618" 1123.4 106.016978010851 19.2156425327305
"5619" 1123.6 108.099422911395 21.1663143270155
"5620" 1123.8 110.440457379778 23.5151515386667
"5621" 1124 112.203947754889 26.2501942764444
"5622" 1124.2 113.284533097273 29.1113053904167
"5623" 1124.4 113.939250680244 29.5545511694715
"5624" 1124.6 113.96743813 29.3416273942248
"5625" 1124.8 113.976833946585 29.0292228387398
"5626" 1125 113.868891309535 29.0822356229457
"5627" 1125.2 113.564699264545 29.3910256704167
"5628" 1125.4 113.375501685122 30.3706862547154
"5629" 1125.6 113.290939335854 30.6802547353252
"5630" 1125.8 113.290939335854 31.1117744355691
"5631" 1126 113.54033698913 31.3730110782971
"5632" 1126.2 114.024812584468 32.3089322348581
"5633" 1126.4 114.901617194 33.1689977021667
"5634" 1126.6 116.025369220526 33.6609005366667
"5635" 1126.8 116.260017376829 33.4100858825203
"5636" 1127 116.582936757368 33.3774997266667
"5637" 1127.2 116.46694384907 32.8478885784109
"5638" 1127.4 116.081496861707 32.6502359755691
"5639" 1127.6 115.680691106842 32.5475402116667
"5640" 1127.8 115.194793984884 32.3112159481783
"5641" 1128 114.492004570851 31.7279175043262
"5642" 1128.2 114.377255661915 30.6968209402837
"5643" 1128.4 113.846582136274 29.0340052395098
"5644" 1128.6 112.9581395124 27.1459207730667
"5645" 1128.8 112.09632837 25.0591075841667
"5646" 1129 110.039782540435 23.6890645823188
"5647" 1129.2 107.885745956383 21.7770173307092
"5648" 1129.4 106.31790117 19.2898768091667
"5649" 1129.6 104.588303912857 17.8809286130952
"5650" 1129.8 102.209594957826 16.3646498592754
"5651" 1130 100.584935716087 14.8429107273188
"5652" 1130.2 100.741260316667 14.9083139232222
"5653" 1130.4 100.500834031277 15.3040222342199
"5654" 1130.6 99.9879246224444 15.797202813
"5655" 1130.8 98.0655648276744 15.8711443753876
"5656" 1131 95.7900291551163 15.334471745155
"5657" 1131.2 94.6222688082609 14.2910712618841
"5658" 1131.4 94.7916204588889 14.0023310163333
"5659" 1131.6 94.8851901672093 14.2790155723643
"5660" 1131.8 94.5936558233333 14.7282925555208
"5661" 1132 92.9765841453191 14.4529584035816
"5662" 1132.2 90.4159696936364 13.8228438366667
"5663" 1132.4 88.4231210633333 13.5206460341667
"5664" 1132.6 86.3185394972727 13.9627039766667
"5665" 1132.8 83.32695749 13.5861574458974
"5666" 1133 81.068925938 12.9339549468889
"5667" 1133.2 79.1747293143902 12.3500483380081
"5668" 1133.4 77.99302469 12.8169266758974
"5669" 1133.6 76.898827642 13.5824592210417
"5670" 1133.8 75.44459013 14.2074592216667
"5671" 1134 73.8320057951163 15.0035236231783
"5672" 1134.2 71.6098157154545 16.2616550279167
"5673" 1134.4 69.47354869 16.9402527466667
"5674" 1134.6 68.3888263910526 17.9625199541667
"5675" 1134.8 67.6086926390909 19.4259906954167
"5676" 1135 66.0483650308695 21.0469241114493
"5677" 1135.2 64.1790060441463 22.4532378415447
"5678" 1135.4 62.67701765 23.4748584983333
"5679" 1135.6 62.19865701 23.7636722489744
"5680" 1135.8 62.23675653 23.9876790116667
"5681" 1136 62.23675653 25.1964702216667
"5682" 1136.2 61.87904437 26.7349317616667
"5683" 1136.4 61.41126693 27.6415251691667
"5684" 1136.6 61.3745785033333 27.9345654625
"5685" 1136.8 61.5315708406977 28.3935057474806
"5686" 1137 60.80590789 29.9937840237778
"5687" 1137.2 59.8061482633333 31.4876790191667
"5688" 1137.4 59.1843647532558 31.8997669316667
"5689" 1137.6 61.90140138 28.4742861590104
"5690" 1137.8 61.5228608944444 30.4360917165278
"5691" 1138 61.52133221 30.0591075891667
"5692" 1138.2 60.6335688331579 30.1993620716667
"5693" 1138.4 58.59084413 31.1497669309167
"5694" 1138.6 55.817199074 32.3516900090417
"5695" 1138.8 51.9738402997561 32.9598044561789
"5696" 1139 47.56367889 34.1978438570417
"5697" 1139.2 43.692132666 35.0632284732917
"5698" 1139.4 39.9936923166667 36.3672225574359
"5699" 1139.6 36.03275333 37.6295499748718
"5700" 1139.8 31.875249042 38.9189977079167
"5701" 1140 27.29103013 39.6128646524775
"5702" 1140.2 23.7631482605263 39.9868114741667
"5703" 1140.4 20.74214597 39.4540075703846
"5704" 1140.6 17.6282157566667 39.0044677934722
"5705" 1140.8 14.2140849710811 39.550494590045
"5706" 1141 13.2075301111765 39.1395859434314
"5707" 1141.2 13.2075301111765 39.1395859434314
"5708" 1141.4 13.316867018 40.1593823245417
"5709" 1141.6 11.4441312936364 42.2843823266667
"5710" 1141.8 8.59731125842105 43.3268924491667
"5711" 1142 7.57860693390243 43.3913241664228
"5712" 1142.2 7.78531489878049 43.6164648795935
"5713" 1142.4 8.22772363400001 43.9327339766667
"5714" 1142.6 8.058498266 44.9189977139167
"5715" 1142.8 6.83111752555554 47.0600233570833
"5716" 1143 4.928516866 48.4189977174167
"5717" 1143.2 5.00614624151516 49.125874175
"5718" 1143.4 5.16790884999999 49.7678988176667
"5719" 1143.6 2.73913500466664 51.2074592586666
"5720" 1143.8 3.50824028578947 50.8066495416667
"5721" 1144 3.64228177444443 47.8185703663889
"5722" 1144.2 3.92417118600001 48.4492174976667
"5723" 1144.4 4.4542043 49.0271707949479
"5724" 1144.6 4.09171500111111 49.8912199411111
"5725" 1144.8 3.74539848878788 51.9813520333333
"5726" 1145 3.10094763588235 54.0717126551961
"5727" 1145.2 3.04648934032258 54.2694940011828
"5728" 1145.4 3.45822816733331 56.1689977251666
"5729" 1145.6 3.51870489645162 58.8848786211828
"5730" 1145.8 3.15498420999999 61.189707789359
"5731" 1146 2.48728670806452 62.5945560442473
"5732" 1146.2 3.03704502919999 65.0382285032667
"5733" 1146.4 3.68582292448273 68.5045415040804
"5734" 1146.6 3.79209284999998 71.9382285101666
"5735" 1146.8 3.56380930629629 74.392644467037
"5736" 1147 4.50547892407407 75.6604507361111
"5737" 1147.2 5.78621674647059 78.7210339468137
"5738" 1147.4 6.29607796999998 80.9382285191667
"5739" 1147.6 6.33219314 81.9718823663542
"5740" 1147.8 6.38242228448273 82.2711197671839
"5741" 1148 7.45176341 84.04720288125
"5742" 1148.2 8.22222037 86.8997669866667
"5743" 1148.4 8.67967919 89.1233246811979
"5744" 1148.6 8.82663057137929 90.3215176532184
"5745" 1148.8 8.93290049689654 90.7591834361494
"5746" 1149 9.64508040096774 94.2943079369892
"5747" 1149.2 10.7634856654839 96.3290473931183
"5748" 1149.4 10.9520290817241 98.4780163351149
"5749" 1149.6 11.01512685 97.5407926383333
"5750" 1149.8 10.96326917 97.6837906660897
"5751" 1150 10.3759977809091 98.1585082566667
"5752" 1150.2 10.2294635026316 98.0333702366666
"5753" 1150.4 10.69009032 98.1257285363542
"5754" 1150.6 11.58093118 98.7867862293229
"5755" 1150.8 13.191667762 101.092074693167
"5756" 1151 15.4153659534482 105.003215280632
"5757" 1151.2 16.22774972 104.736305466042
"5758" 1151.4 16.9365555312121 106.200466306667
"5759" 1151.6 18.2225434791892 107.700182807883
"5760" 1151.8 20.345910962 110.152514262667
"5761" 1152 22.7110915344444 112.654752767407
"5762" 1152.2 25.376561320303 115.641025756667
"5763" 1152.4 28.37448523 118.257940094948
"5764" 1152.6 27.8163416936364 117.226107343333
"5765" 1152.8 27.945918546 116.774767016542
"5766" 1153 28.0507862988889 116.942502059444
"5767" 1153.2 28.7174166640541 117.606627724234
"5768" 1153.4 30.19506021 118.64532914859
"5769" 1153.6 31.8667928070732 119.470123492033
"5770" 1153.8 33.42505285 120.627577671282
"5771" 1154 34.8375572766667 122.343554004359
"5772" 1154.2 34.50030597 121.634199255833
"5773" 1154.4 34.022390938421 119.632560541667
"5774" 1154.6 34.783724066 118.803613172417
"5775" 1154.8 36.835065722 118.967074711042
"5776" 1155 39.637602914 119.793997788792
"5777" 1155.2 41.6102546060976 121.224344882154
"5778" 1155.4 43.08539781 122.694638817333
"5779" 1155.6 44.43369749 124.399767024167
"5780" 1155.8 45.14912181 124.5279721525
"5781" 1156 46.6957949597674 124.296904770039
"5782" 1156.2 48.4598048968293 124.620217305813
"5783" 1156.4 50.9776428233333 124.769589509744
"5784" 1156.6 53.43153413 124.454712079167
"5785" 1156.8 56.2677284792683 123.41008597252
"5786" 1157 58.4139077932558 122.767387773876
"5787" 1157.2 59.8244924766666 123.108558231667
"5788" 1157.4 60.42067941 123.765151638917
"5789" 1157.6 61.075567826 123.813228562042
"5790" 1157.8 61.4201911418919 123.27190839518
"5791" 1158 62.375713946 122.563228560792
"5792" 1158.2 63.88773573 121.959596081556
"5793" 1158.4 64.1884018607317 121.383819553984
"5794" 1158.6 63.74327505 121.351690098042
"5795" 1158.8 63.9816938958537 121.26186833435
"5796" 1159 64.32799685 121.194638815833
"5797" 1159.2 64.446317026 121.168997790167
"5798" 1159.4 64.446317026 121.168997790167
"5799" 1159.6 64.5001502366667 121.169983983462
"5800" 1159.8 64.5001502366667 121.169983983462
"5801" 1160 64.378902042 121.217074713292
"5802" 1160.2 64.32799685 121.267898889167
"5803" 1160.4 64.3481307426829 121.280630060447
"5804" 1160.6 64.292225634 121.390151636542
"5805" 1160.8 64.292225634 121.390151636542
"5806" 1161 64.33223013 121.396808441282
"5807" 1161.2 64.4139014587805 121.346296101789
"5808" 1161.4 64.33223013 121.396808441282
"5809" 1161.6 64.33223013 121.396808441282
"5810" 1161.8 64.388532754 121.399767021167
"5811" 1162 64.3951098256098 121.41196214313
"5812" 1162.2 64.311487058 121.457459328917
"5813" 1162.4 64.4310066633333 121.663080630897
"5814" 1162.6 64.5749000456757 121.515151636667
"5815" 1162.8 64.9448743495349 121.309427128411
"5816" 1163 65.2185250245454 121.008158629167
"5817" 1163.2 65.1150915848837 120.692253603643
"5818" 1163.4 65.510613156383 120.033973239113
"5819" 1163.6 65.8317957337209 119.86935557062
"5820" 1163.8 65.5949983118182 119.172494291667
"5821" 1164 65.5710166969565 117.82786066308
"5822" 1164.2 65.5182376686047 116.166314422015
"5823" 1164.4 65.274558258 115.412587528
"5824" 1164.6 64.6300052402439 115.736539998618
"5825" 1164.8 64.24333125 115.56840606859
"5826" 1165 63.2847694134783 115.394750292754
"5827" 1165.2 61.3434360016279 114.511573812132
"5828" 1165.4 58.8260126788372 113.482951270853
"5829" 1165.6 56.1361870470732 112.03109909435
"5830" 1165.8 53.7308580012195 110.886633802398
"5831" 1166 51.358179418 110.168997779167
"5832" 1166.2 50.674398866 110.592074702667
"5833" 1166.4 51.0812377241463 110.71777826752
"5834" 1166.6 50.0613831108695 110.394750287754
"5835" 1166.8 49.740219802 110.072843932917
"5836" 1167 49.5609051166667 109.903430013333
"5837" 1167.2 49.374252746 109.755536240292
"5838" 1167.4 49.422406306 109.813228548042
"5839" 1167.6 49.3605669973684 109.723653649167
"5840" 1167.8 49.3219345537838 109.706419816126
"5841" 1168 49.039929458 109.614052723667
"5842" 1168.2 49.039929458 109.658008767667
"5843" 1168.4 49.1865840067568 109.67523478491
"5844" 1168.6 49.30408613 109.745920855667
"5845" 1168.8 49.3499466633333 109.729437339167
"5846" 1169 49.29720705 109.563228547792
"5847" 1169.2 49.5058724766667 109.532903103974
"5848" 1169.4 49.5651383966667 109.552626969872
"5849" 1169.6 49.384404037027 109.404964514369
"5850" 1169.8 49.2377232405882 109.399767009167
"5851" 1170 49.0671400411111 109.602758462361
"5852" 1170.2 48.7057825566667 109.690694031154
"5853" 1170.4 47.3856227030233 109.341627474225
"5854" 1170.6 45.3050476233333 108.383283491667
"5855" 1170.8 43.3108974080488 107.284382391667
"5856" 1171 41.4532455657895 105.715556479167
"5857" 1171.2 40.8749201033333 104.647019751667
"5858" 1171.4 40.2290695680488 104.198078448618
"5859" 1171.6 39.47388081 104.072843926917
"5860" 1171.8 38.4156769670732 103.916652557154
"5861" 1172 37.1931531045454 104.242424346667
"5862" 1172.2 34.51406413 104.563228542792
"5863" 1172.4 31.43223629 104.515151619667
"5864" 1172.6 28.196317058 104.188228542417
"5865" 1172.8 24.4062959309302 103.957012084225
"5866" 1173 21.0573329081818 103.91608402
"5867" 1173.2 19.68276765 103.043997772042
"5868" 1173.4 17.6290833883784 101.587916689505
"5869" 1173.6 14.7382191719512 99.6389790069106
"5870" 1173.8 11.8711901388889 97.4446387920833
"5871" 1174 11.243512306 96.5920746886667
"5872" 1174.2 11.16646661 95.1854812806667
"5873" 1174.4 10.25670828 92.7170746847917
"5874" 1174.6 9.04700442333333 88.9806348388461
"5875" 1174.8 7.71534079105263 84.8046252841666
"5876" 1175 7.44655761972974 81.2864613677477
"5877" 1175.2 7.11338704243243 77.6170226946396
"5878" 1175.4 7.19494442333333 73.3207071440278
"5879" 1175.6 6.51992695162163 69.0307440997748
"5880" 1175.8 5.40791230777778 65.0728438879167
"5881" 1176 5.81454237 60.9959208069167
"5882" 1176.2 6.01282173470588 56.9110791738725
"5883" 1176.4 6.93639017324325 53.1367731899099
"5884" 1176.6 7.33405470777778 49.2929293422222
"5885" 1176.8 8.28304591947368 44.9362041916667
"5886" 1177 9.96707877941175 40.621486397402
"5887" 1177.2 11.573708146 36.7239427606667
"5888" 1177.4 14.645905274 32.9766900096667
"5889" 1177.6 17.693337714 29.7129537426667
"5890" 1177.8 20.4588897347059 26.0287262018137
"5891" 1178 22.8348736586487 23.1887482119369
"5892" 1178.2 25.1205964987805 20.7365399036179
"5893" 1178.4 27.7568878267442 18.366672105969
"5894" 1178.6 31.7256370509302 16.0768688836434
"5895" 1178.8 34.6306464331579 13.5596859416667
"5896" 1179 37.5667758639535 10.5401962484108
"5897" 1179.2 41.26932069 7.55910756666666
"5898" 1179.4 44.8290635615789 6.64673046916666
"5899" 1179.6 49.0141580753658 7.22809711337398
"5900" 1179.8 52.434235312439 7.50014214178862
"5901" 1180 55.68787237 7.47668998416667
"5902" 1180.2 57.9369694731579 6.44430131916666
"5903" 1180.4 59.84283669 4.87547540666667
"5904" 1180.6 63.1360704031707 3.44760930471545
"5905" 1180.8 66.96956357 2.20913145047101
"5906" 1181 67.3995860593023 2.54377405794573
"5907" 1181.2 70.0856339415556 3.75446775822222
"5908" 1181.4 73.61475485 5.35329254614583
"5909" 1181.6 76.9512615184445 6.53224553877778
"5910" 1181.8 80.45256037 7.26606727333333
"5911" 1182 83.5431434027273 7.75641026416667
"5912" 1182.2 87.1240172281818 8.57808858666666
"5913" 1182.4 90.7462237076744 10.2450263017829
"5914" 1182.6 94.6885037445455 12.0833333454167
"5915" 1182.8 97.9590546277778 14.7886558034444
"5916" 1183 100.777549956087 17.8529441751449
"5917" 1183.2 104.125767676667 20.3338328541667
"5918" 1183.4 107.436471573721 22.8299994807364
"5919" 1183.6 110.58293077 24.8210123458333
"5920" 1183.8 112.596741445349 27.3648832062015
"5921" 1184 113.05939957 30.0865801166667
"5922" 1184.2 113.66475861 32.9528804858333
"5923" 1184.4 113.886808913256 34.5562964513178
"5924" 1184.6 113.414719006522 35.0017736237319
"5925" 1184.8 112.982965347778 34.720279755
"5926" 1185 112.647825677234 34.8948569510284
"5927" 1185.2 112.793835086279 34.8961891171318
"5928" 1185.4 113.065439737805 35.4551140271545
"5929" 1185.6 114.06374525 36.3805361669167
"5930" 1185.8 115.735987060909 38.0099067979167
"5931" 1186 118.007639261707 39.1136506161789
"5932" 1186.2 120.919468373721 40.9874234702713
"5933" 1186.4 123.384134307778 43.2501942934444
"5934" 1186.6 124.111788103333 44.720279765
"5935" 1186.8 124.736325184545 48.0536131016667
"5936" 1187 125.405055143333 51.6799867316667
"5937" 1187.2 126.45984741 55.7733933291667
"5938" 1187.4 127.333970505814 58.8765111446899
"5939" 1187.6 127.769892693902 62.9410427600813
"5940" 1187.8 127.64304917 67.3630536804167
"5941" 1188 126.928771363333 71.4109849198958
"5942" 1188.2 126.29474949 75.9832366975177
"5943" 1188.4 125.75877943087 79.8596332003623
"5944" 1188.6 124.867653075455 83.7966201304167
"5945" 1188.8 123.512543801111 86.797202884
"5946" 1189 121.062062636667 89.8725233998958
"5947" 1189.2 120.619049884667 92.6860917787778
"5948" 1189.4 121.136446184634 93.9635568623984
"5949" 1189.6 120.713634438293 93.7477970122764
"5950" 1189.8 119.973500340909 93.9015152454167
"5951" 1190 118.651466239091 93.7441725879167
"5952" 1190.2 117.212988074 94.1786131477917
"5953" 1190.4 116.420735292105 93.8936941191667
"5954" 1190.6 115.779053144054 93.4590185524775
"5955" 1190.8 114.766787226 93.1593823775417
"5956" 1191 113.685563632439 93.2037069554471
"5957" 1191.2 112.847587897442 93.4203394439922
"5958" 1191.4 112.311996824054 93.0744031674775
"5959" 1191.6 111.618483983659 92.6877594877642
"5960" 1191.8 111.328623042 92.8228439156667
"5961" 1192 111.227062806364 93.5343823779167
"5962" 1192.2 111.324591581163 94.2879601962016
"5963" 1192.4 110.640464893636 95.7371795829167
"5964" 1192.6 110.158929293636 97.8787879766667
"5965" 1192.8 111.068593818 99.4574593069167
"5966" 1193 111.932641543333 99.9471042778205
"5967" 1193.2 111.79364885 99.7660673658333
"5968" 1193.4 111.553339655333 99.2758353751111
"5969" 1193.6 111.127497940233 99.2342929381783
"5970" 1193.8 110.088276924419 99.4400174464341
"5971" 1194 107.775595000244 100.126783885447
"5972" 1194.2 106.289744935581 100.897978091899
"5973" 1194.4 104.573116333636 102.231934834167
"5974" 1194.6 103.226901223333 103.987679091667
"5975" 1194.8 103.306463916047 105.406028185853
"5976" 1195 103.987332857442 104.753076485736
"5977" 1195.2 104.07002949 103.231127949744
"5978" 1195.4 104.435272950465 103.008890437481
"5979" 1195.6 106.272499242 102.063228540292
"5980" 1195.8 108.647616263333 99.9675325675
"5981" 1196 111.509313543333 97.8063604041667
"5982" 1196.2 114.280996195116 95.2539709306202
"5983" 1196.4 116.865406922727 93.4731935666667
"5984" 1196.6 119.74586533 91.0081585991667
"5985" 1196.8 122.549970312326 89.1985147528295
"5986" 1197 123.59815013 87.5007285257292
"5987" 1197.2 123.506030276087 85.511807119058
"5988" 1197.4 124.36860709 84.7122669844792
"5989" 1197.6 125.222809371739 84.2409041077536
"5990" 1197.8 125.010654556667 83.9133416443137
"5991" 1198 124.7307218612 81.5613054428667
"5992" 1198.2 125.66875321 78.2699592857292
"5993" 1198.4 127.01017381 75.3848533173809
"5994" 1198.6 126.72915607383 72.939046841773
"5995" 1198.8 127.541076925294 69.750445702549
"5996" 1199 128.180763923333 66.4911131201042
"5997" 1199.2 127.89069605 64.8393274041667
"5998" 1199.4 127.201641536667 62.4686772186458
"5999" 1199.6 127.304904170889 58.9254079843333
"6000" 1199.8 127.358315076087 55.6623087614493
"6001" 1200 126.889341274348 52.7693321699275
"6002" 1200.2 126.537610923043 51.281037854058
"6003" 1200.4 126.453865601304 51.7074592591667
"6004" 1200.6 126.202629636087 52.4516064171014
"6005" 1200.8 125.216109746 52.7630148157778
"6006" 1201 123.897772281111 51.2758353271111
"6007" 1201.2 122.970060216956 48.8730110957971
"6008" 1201.4 123.263168843043 45.7208371796014
"6009" 1201.6 122.742086841111 43.4467754902222
"6010" 1201.8 121.803149340213 41.6133512294326
"6011" 1202 121.021399630444 39.9937840337778
"6012" 1202.2 119.913355973478 38.1121415198188
"6013" 1202.4 118.934426616808 36.212369227305
"6014" 1202.6 117.63158809093 34.0911801717829
"6015" 1202.8 117.574577533636 33.2371795204167
"6016" 1203 117.855558137442 33.6797311552713
"6017" 1203.2 117.942295628182 34.7668998016667
"6018" 1203.4 118.179269511333 35.7801088158889
"6019" 1203.6 118.482674267674 36.5151515516667
"6020" 1203.8 119.035332800222 37.5578865954444
"6021" 1204 120.36558071087 39.2659876748188
"6022" 1204.2 121.783295957556 40.9254079663333
"6023" 1204.4 122.809775566279 43.5723966392248
"6024" 1204.6 123.829287218 46.7886558354444
"6025" 1204.8 124.311232635532 50.0257898630496
"6026" 1205 124.917557674 52.7555361832917
"6027" 1205.2 126.214120273256 54.7977991549225
"6028" 1205.4 127.556987488298 57.6689977266667
"6029" 1205.6 128.22089189 60.6873923785145
"6030" 1205.8 129.024846978696 64.9683288376449
"6031" 1206 127.992899524286 68.7835974238095
"6032" 1206.2 126.106233425319 72.4234985597518
"6033" 1206.4 124.876780829574 75.8932203308156
"6034" 1206.6 124.87598118561 78.682130955935
"6035" 1206.8 124.893918653636 82.1969697791667
"6036" 1207 124.9695635188 85.0613054463667
"6037" 1207.2 124.841387497273 88.7703963591667
"6038" 1207.4 123.581401065652 92.434884049058
"6039" 1207.6 121.203033928261 95.6288639853623
"6040" 1207.8 118.556681761304 98.3128104763406
"6041" 1208 117.498699196667 100.745920846667
"6042" 1208.2 117.311921751818 101.121794972917
"6043" 1208.4 116.811571801489 101.187819374113
"6044" 1208.6 115.93545319087 101.456623188514
"6045" 1208.8 114.266186747143 103.799296045952
"6046" 1209 113.548711521304 105.796088075797
"6047" 1209.2 112.459309612553 106.94886684305
"6048" 1209.4 110.383917385814 107.740554127364
"6049" 1209.6 108.52608585 108.005536238542
"6050" 1209.8 106.619909560244 108.203706970447
"6051" 1210 104.648187454255 109.485691722837
"6052" 1210.2 102.086641599091 110.579836940417
"6053" 1210.4 101.389280317907 111.533040714341
"6054" 1210.6 101.72902565 112.274520463718
"6055" 1210.8 102.365789720698 112.311216028178
"6056" 1211 102.401828537273 111.803613165417
"6057" 1211.2 101.866239138696 111.490068014601
"6058" 1211.4 101.237387904545 111.296620157917
"6059" 1211.6 99.1320434746809 111.490601708475
"6060" 1211.8 97.5705335966666 112.205486933077
"6061" 1212 97.40261349 112.245920858167
"6062" 1212.2 97.4634390394737 112.405839886667
"6063" 1212.4 97.6410882633333 112.513320125833
"6064" 1212.6 97.778211258 112.409382396792
"6065" 1212.8 97.904306394186 112.051824256899
"6066" 1213 98.3701640909302 111.18420350469
"6067" 1213.2 99.2674695409091 110.518648129167
"6068" 1213.4 100.29182709 109.976690086667
"6069" 1213.6 101.408989682 110.140151625292
"6070" 1213.8 103.18104069 109.899767009667
"6071" 1214 106.629305376829 109.395076577642
"6072" 1214.2 109.173483712222 109.010878119889
"6073" 1214.4 110.431896746889 107.703185810889
"6074" 1214.6 112.838629095581 106.56881888469
"6075" 1214.8 114.624077584545 105.728438334167
"6076" 1215 114.516593622766 104.477508411773
"6077" 1215.2 115.421872187143 101.585795258809
"6078" 1215.4 117.605707107778 98.6689977676667
"6079" 1215.6 120.935793301556 95.8484849443333
"6080" 1215.8 122.147396067021 92.9063136375177
"6081" 1216 123.613873741429 89.6705676173809
"6082" 1216.2 124.794817323191 86.5069682956028
"6083" 1216.4 125.381925483043 83.4883957457971
"6084" 1216.6 125.7246113396 80.6074592880667
"6085" 1216.8 125.901659204286 77.2451358938095
"6086" 1217 126.29474949 74.4447751575177
"6087" 1217.2 127.2424115508 71.2151515863667
"6088" 1217.4 127.843859760638 69.2483758069858
"6089" 1217.6 128.7448026228 66.5459208124667
"6090" 1217.8 128.55108773 65.1886209680952
"6091" 1218 128.573334967447 62.4398651618794
"6092" 1218.2 128.294659045745 60.0748897094326
"6093" 1218.4 127.83566341 56.883400344539
"6094" 1218.6 127.710240183953 53.9122893150388
"6095" 1218.8 127.296343538 50.8484848993333
"6096" 1219 126.236127764783 48.7057870153623
"6097" 1219.2 124.997551547143 46.4994529745238
"6098" 1219.4 124.072966628605 44.6189082681783
"6099" 1219.6 124.280325563333 44.2715618158333
"6100" 1219.8 124.253858181064 44.191092639539
"6101" 1220 123.79076437 44.095279764375
"6102" 1220.2 122.904738866 43.2331002763333
"6103" 1220.4 121.8723265396 41.5382284797667
"6104" 1220.6 121.008103328298 39.6329911619858
"6105" 1220.8 119.91096325 37.6140526516667
"6106" 1221 118.020711702174 34.901439175471
"6107" 1221.2 116.893340156667 32.5865801191667
"6108" 1221.4 115.911090915455 30.2389277691667
"6109" 1221.6 114.319881207447 28.5609780576241
"6110" 1221.8 112.049856362889 26.4553224817778
"6111" 1222 110.10619452814 23.9927901795736
"6112" 1222.2 109.83999013 22.7056277283333
"6113" 1222.4 109.627197255333 22.7373737601111
"6114" 1222.6 109.864754818 22.9286130765417
"6115" 1222.8 110.31224697093 23.4471730055039
"6116" 1223 110.87665148814 23.7155093206201
"6117" 1223.2 110.84373762913 23.9064558868841
"6118" 1223.4 111.086979722727 24.3560606304167
"6119" 1223.6 111.424930162 24.8228438476667
"6120" 1223.8 112.066977628667 25.6946387203333
"6121" 1224 113.352906983333 26.53346656
"6122" 1224.2 115.022629183913 27.7944157569927
"6123" 1224.4 116.955099008222 29.6348096644444
"6124" 1224.6 118.274992951818 31.2878788191667
"6125" 1224.8 119.238064151818 34.2861305704167
"6126" 1225 120.242382037556 37.3698524072222
"6127" 1225.2 121.505659068182 40.1952214854167
"6128" 1225.4 123.349356736667 42.3885489934375
"6129" 1225.6 123.957696711333 43.4040404474444
"6130" 1225.8 123.631648258696 45.3027769785145
"6131" 1226 123.696696950465 49.1090692744574
"6132" 1226.2 124.27229997 51.7162005179167
"6133" 1226.4 124.67128661 54.830169885
"6134" 1226.6 124.782727706 57.8036131114167
"6135" 1226.8 124.97396613 61.0023310633333
"6136" 1227 124.906135201628 63.3130048879457
"6137" 1227.2 125.874500239091 66.1655012316667
"6138" 1227.4 125.809026623913 69.0235127881884
"6139" 1227.6 124.653341183913 71.281037874058
"6140" 1227.8 122.894689427391 73.4465897156884
"6141" 1228 122.005872412667 73.489510563
"6142" 1228.2 120.971592311818 74.6445222191667
"6143" 1228.4 120.659663119767 75.7816989970155
"6144" 1228.6 121.164206551818 76.2266900529167
"6145" 1228.8 121.653663516667 75.7917083675
"6146" 1229 122.065991402727 75.5448718704167
"6147" 1229.2 122.802011271333 75.1732712484444
"6148" 1229.4 124.601349296667 75.1209208210417
"6149" 1229.6 126.495738262174 74.6004358706884
"6150" 1229.8 126.040848900909 74.3648019391667
"6151" 1230 124.955621916667 74.6287047033333
"6152" 1230.2 123.846408483778 76.4211344975556
"6153" 1230.4 123.161557852667 79.4553225347778
"6154" 1230.6 122.93775845 82.5865801691667
"6155" 1230.8 122.118522559091 86.0256411116667
"6156" 1231 120.580527036667 89.3116259634375
"6157" 1231.2 119.300712419778 92.4809635734444
"6158" 1231.4 117.400996321304 95.6539475974275
"6159" 1231.6 115.70096629 98.9649843900362
"6160" 1231.8 113.303533728298 100.827753907305
"6161" 1232 110.50038181 102.092074694167
"6162" 1232.2 108.057469497805 102.293763249715
"6163" 1232.4 106.601117927073 102.190573756179
"6164" 1232.6 106.131327097805 101.79657750813
"6165" 1232.8 105.576973919268 102.237478071423
"6166" 1233 104.421288479268 103.25999214374
"6167" 1233.2 102.813322595455 105.300116655417
"6168" 1233.4 102.109100571739 107.359633227862
"6169" 1233.6 101.443232213556 109.267288376556
"6170" 1233.8 101.322313274 109.236305470542
"6171" 1234 101.216375442 109.101690085792
"6172" 1234.2 101.093639856512 109.762021034574
"6173" 1234.4 100.615582940213 111.73610089039
"6174" 1234.6 100.86966981 113.241448587248
"6175" 1234.8 101.20674473 113.274767013042
"6176" 1235 101.183227875116 113.125169517364
"6177" 1235.2 101.030928243488 112.051824256899
"6178" 1235.4 100.527244494444 111.429681541111
"6179" 1235.6 99.1711624209091 110.833333444167
"6180" 1235.8 96.53584941 110.335081695417
"6181" 1236 93.8713524233333 110.361305471667
"6182" 1236.2 91.9727263433333 110.6268732375
"6183" 1236.4 90.3463552343902 111.374438680935
"6184" 1236.6 89.09268485 111.350316461667
"6185" 1236.8 87.4875661833333 110.4620380725
"6186" 1237 86.4411121954546 110.256410366667
"6187" 1237.2 85.499053458 110.909382395292
"6188" 1237.4 83.168421154 111.784382396167
"6189" 1237.6 82.1685781445455 113.333333446667
"6190" 1237.8 84.2245892366666 112.332459319792
"6191" 1238 84.183773362 109.899767009667
"6192" 1238.2 83.5445258015789 110.776285229167
"6193" 1238.4 83.0989125369565 110.52016834808
"6194" 1238.6 81.6834123426829 110.502018417398
"6195" 1238.8 78.7536039966667 110.864264052051
"6196" 1239 76.2736688152174 111.398094770362
"6197" 1239.2 75.1063407329268 112.25623980752
"6198" 1239.4 74.9280337590909 113.193473306667
"6199" 1239.6 73.3083231045455 115.011655126667
"6200" 1239.8 71.1385917868889 117.942502060444
"6201" 1240 67.93263477 119.976690096667
"6202" 1240.2 64.6863801397561 120.708397414472
"6203" 1240.4 61.5155393005263 121.231750826667
"6204" 1240.6 56.8015592163158 122.061710341667
"6205" 1240.8 52.4294281504651 122.901555931434
"6206" 1241 47.6902219662791 122.78527686155
"6207" 1241.2 43.4311156766667 122.136453412436
"6208" 1241.4 39.4961958743902 121.327534375691
"6209" 1241.6 36.5266359966667 119.769589504744
"6210" 1241.8 32.83239365 116.958938614359
"6211" 1242 29.6493800929268 114.854738872033
"6212" 1242.2 26.4698852121053 111.930131384167
"6213" 1242.4 22.9702242056757 108.510993619505
"6214" 1242.6 20.3075292233333 105.262686137179
"6215" 1242.8 17.6710189211111 101.568570420139
"6216" 1243 16.0569347267568 98.0016380996396
"6217" 1243.2 13.51911197 94.0992862246354
"6218" 1243.4 10.7155046988889 89.9232712631944
"6219" 1243.6 7.82685429842105 85.7762852041667
"6220" 1243.8 6.02376128586205 81.6743027904597
"6221" 1244 4.89962472999998 77.3324592847916
"6222" 1244.2 5.33300677 71.7965774781301
"6223" 1244.4 6.02236299736842 67.2945038091667
"6224" 1244.6 6.42655858419354 63.3761937621505
"6225" 1244.8 6.12373891315788 58.6507791041667
"6226" 1245 6.37717870263158 54.1872163466667
"6227" 1245.2 6.79062804567568 49.4361494855856
"6228" 1245.4 7.86740466473684 45.2297264591667
"6229" 1245.6 9.40056630882353 40.2255587951961
"6230" 1245.8 12.0794439966667 35.4007531284615
"6231" 1246 14.8885522373171 31.3181534226423
"6232" 1246.2 17.4416749386487 26.8373968642342
"6233" 1246.4 20.2662754947059 22.7594954293137
"6234" 1246.6 22.986101866 18.6689976876667
"6235" 1246.8 26.6122942366667 14.8851149
"6236" 1247 30.729194314 11.8997669116667
"6237" 1247.2 34.9693341518182 9.46095572041667
"6238" 1247.4 37.8989070548781 7.87537666373984
"6239" 1247.6 40.7281663966667 6.44189144833333
"6240" 1247.8 44.4256718966666 4.53598485302083
"6241" 1248 46.8036900952174 3.51347927786232
"6242" 1248.2 50.8437202211628 3.31300482794573
"6243" 1248.4 55.0712566536364 2.82634032916667
"6244" 1248.6 58.65963493 1.78987679166666
"6245" 1248.8 62.423867506 0.916860917777776
"6246" 1249 64.0332664891111 0.933954934888887
"6247" 1249.2 67.200700658 2.22668997891667
"6248" 1249.4 71.6258034586956 3.60545252210145
"6249" 1249.6 76.1412799342553 4.57570798453901
"6250" 1249.8 80.6323336606667 6.36130536766667
"6251" 1250 85.2455193653488 7.83894400957364
"6252" 1250.2 89.7249202955814 9.67257549620155
"6253" 1250.4 93.6116150390909 11.6287878904167
"6254" 1250.6 96.7554296436 14.5613053758667
"6255" 1250.8 99.4376248082609 17.5268572182971
"6256" 1251 102.30051845 18.7495837683333
"6257" 1251.2 105.208076263333 18.7129537316667
"6258" 1251.4 105.026553873256 18.5545075265504
"6259" 1251.6 104.593545116667 18.7770562958333
"6260" 1251.8 104.365618266 20.3132284585417
"6261" 1252 105.256021366364 23.1934732166667
"6262" 1252.2 106.20783589 26.8722943991667
"6263" 1252.4 107.435675235778 30.0536130836667
"6264" 1252.6 108.909220696956 33.0285294746014
"6265" 1252.8 110.852824887447 34.911223563156
"6266" 1253 113.062599142093 38.0804467231783
"6267" 1253.2 115.929415737442 40.8979780318992
"6268" 1253.4 118.642711046364 44.3560606504167
"6269" 1253.6 121.501790494651 47.8031658742248
"6270" 1253.8 124.819606286098 51.5995793341057
"6271" 1254 127.424169351818 55.5099068154167
"6272" 1254.2 128.037908362 60.0247669597917
"6273" 1254.4 127.155366307021 64.2238258837943
"6274" 1254.6 125.960884807333 69.104895174
"6275" 1254.8 125.2777463028 73.0074592804667
"6276" 1255 125.667633359767 74.690464648876
"6277" 1255.2 125.935202908667 74.8399379147778
"6278" 1255.4 125.113940453478 75.6790311894927
"6279" 1255.6 123.307263318571 77.1509443709524
"6280" 1255.8 121.327761003191 79.8539404657092
"6281" 1256 119.36959565186 83.3487830832946
"6282" 1256.2 117.107887695217 86.0302017684058
"6283" 1256.4 116.789460716047 88.3935058074806
"6284" 1256.6 117.212988074 90.5728439134167
"6285" 1256.8 118.774038937273 91.1130537041667
"6286" 1257 119.185532995455 91.2092075504167
"6287" 1257.2 119.097981068182 91.1305362216667
"6288" 1257.4 118.681900956667 90.9473860383333
"6289" 1257.6 117.783034503333 90.8558109466667
"6290" 1257.8 116.506444020909 91.3315851729167
"6291" 1258 116.870089932791 91.0410907832946
"6292" 1258.2 117.074947868667 90.4211345115556
"6293" 1258.4 117.28375287087 89.1907368886232
"6294" 1258.6 119.448918376667 86.2427157039583
"6295" 1258.8 122.433709497273 83.5780886616667
"6296" 1259 124.929700745652 81.5235128006884
"6297" 1259.2 124.673579636667 81.3388695452083
"6298" 1259.4 123.681895451739 80.2275261773188
"6299" 1259.6 123.866135159565 76.406455939384
"6300" 1259.8 124.762031920638 72.0879830111348
"6301" 1260 127.06520645 68.3228438911667
"6302" 1260.2 128.244477307143 65.8636602152381
"6303" 1260.4 127.885910603043 62.593746895471
"6304" 1260.6 127.602921203333 59.2475233692708
"6305" 1260.8 127.222799919091 55.9557110116667
"6306" 1261 126.888643396667 52.7250874653125
"6307" 1261.2 125.561875796341 50.3331628225203
"6308" 1261.4 124.625426076667 46.951048998
"6309" 1261.6 124.069858472857 43.8463917473809
"6310" 1261.8 122.930420764667 40.3869464273333
"6311" 1262 121.558190224545 36.9609557479167
"6312" 1262.2 120.402504784545 33.2896270729167
"6313" 1262.4 118.967212019362 31.596984607305
"6314" 1262.6 117.346212923333 29.2795746213542
"6315" 1262.8 116.196845503617 27.317115535922
"6316" 1263 114.426433765745 24.7557407379433
"6317" 1263.2 112.152583957556 22.2672882895556
"6318" 1263.4 110.4926772404 20.0689976890667
"6319" 1263.6 108.239258123043 18.8144826376449
"6320" 1263.8 106.504580517451 16.613190747451
"6321" 1264 105.916162898 15.8382284540667
"6322" 1264.2 105.924810884286 15.8087151102381
"6323" 1264.4 104.81826173 15.39335665875
"6324" 1264.6 102.4568111476 14.1843822985667
"6325" 1264.8 99.61767725 12.8613053741667
"6326" 1265 97.484576996383 11.4169518539007
"6327" 1265.2 95.1568134151064 9.19109260453901
"6328" 1265.4 95.1072937966667 9.15938229354166
"6329" 1265.6 93.83925005 9.35168998604166
"6330" 1265.8 91.86495409 9.03918998572917
"6331" 1266 89.2960663456522 7.78605453297101
"6332" 1266.2 86.8784992704255 6.87521698847518
"6333" 1266.4 83.6573334695745 5.59862124251773
"6334" 1266.6 80.53510933 4.5829170875
"6335" 1266.8 78.2695989833333 3.55727606083333
"6336" 1267 75.7983713871428 2.72394272666666
"6337" 1267.2 72.86837467 2.15617715833333
"6338" 1267.4 69.20870411 1.8116258759375
"6339" 1267.6 65.6463874865217 1.08036890753623
"6340" 1267.8 63.7031470833333 0.601689977291666
"6341" 1268 63.0129460566666 0.601689977291666
"6342" 1268.2 61.4736372553333 0.993783994777778
"6343" 1268.4 59.7895604108511 1.32693547719858
"6344" 1268.6 56.56839461 1.81235431416667
"6345" 1268.8 53.8953806671429 2.11169782809524
"6346" 1269 49.9767072855556 3.67754468122222
"6347" 1269.2 46.6508103376596 5.43495512124113
"6348" 1269.4 43.5878697404348 5.88806122003623
"6349" 1269.6 41.15925541 6.42773893416667
"6350" 1269.8 38.4052815955319 8.11089620411347
"6351" 1270 34.2679459344445 10.1390831492222
"6352" 1270.2 30.6847095966667 11.6891442008333
"6353" 1270.4 28.2496219290698 13.0625576105039
"6354" 1270.6 25.99776309 14.8851149
"6355" 1270.8 23.2226415485366 16.5620558469106
"6356" 1271 21.377772962 18.2266899949167
"6357" 1271.2 19.316800594 19.9863053812917
"6358" 1271.4 18.3373863675758 20.4428904633333
"6359" 1271.6 18.1698138616129 20.2868636942473
"6360" 1271.8 17.9068643572 20.6689976896667
"6361" 1272 16.53426565 22.6542047922436
"6362" 1272.2 16.9578426664706 23.6418483713725
"6363" 1272.4 15.3810496233333 24.1219891461111
"6364" 1272.6 14.9316163966667 24.7095959843055
"6365" 1272.8 14.4639629040541 26.2864613127478
"6366" 1273 13.2249848197297 29.5712846008559
"6367" 1273.2 12.29119619 32.0319784702604
"6368" 1273.4 11.024446893871 35.4233401361828
"6369" 1273.6 8.97516694454545 38.0652681033333
"6370" 1273.8 8.19955987117647 38.8228438616667
"6371" 1274 7.292168754 40.8228438636667
"6372" 1274.2 6.28474772058822 44.1961470344608
"6373" 1274.4 4.50589856294118 47.8499931919608
"6374" 1274.6 3.18822117864865 51.036981088018
"6375" 1274.8 2.23090374684209 53.9341799091667
"6376" 1275 1.53850624200001 57.8901515730417
"6377" 1275.2 0.908382513999996 61.1635032246667
"6378" 1275.4 1.0834551 61.5271708074479
"6379" 1275.6 1.32663057799999 61.2404263016667
"6380" 1275.8 0.881477667777772 61.4403652518055
"6381" 1276 0.850348093636368 61.2820513433333
"6382" 1276.2 0.914209499411765 60.8477307615196
"6383" 1276.4 0.630953264117643 60.9834773679902
"6384" 1276.6 0.0516485764516097 61.477930732957
"6385" 1276.8 0.173279856060613 61.3053613666667
"6386" 1277 0.325036529999978 61.1305361916666
"6387" 1277.2 0.30018307967742 61.0560945042473
"6388" 1277.4 0.26290290419355 61.1925709311828
"6389" 1277.6 0.485548396666641 61.6593823460416
"6390" 1277.8 0.523864132580639 61.5523724203763
"6391" 1278 1.46788102066663 60.2074592676666
"6392" 1278.2 1.78663870411765 60.135061077549
"6393" 1278.4 3.08182784 61.9358246540104
"6394" 1278.6 4.29062382411765 64.5468257878431
"6395" 1278.8 4.42719926297297 66.2656713319369
"6396" 1279 4.46313600870968 68.8352508395699
"6397" 1279.2 3.68025232354838 70.6962930250538
"6398" 1279.4 4.11518770419354 71.1925709411828
"6399" 1279.6 4.69737977800001 73.4574592809167
"6400" 1279.8 4.97263174032258 76.3786751647312
"6401" 1280 4.81936879666665 78.8798239587037
"6402" 1280.2 5.07160172999999 81.3365801679167
"6403" 1280.4 5.61685933421051 83.4787143516666
"6404" 1280.6 6.39805021470586 85.994789610196
"6405" 1280.8 7.59622408999998 89.8965618614583
"6406" 1281 8.78465395079999 92.7920746848666
"6407" 1281.2 9.82291112310342 96.9793425935632
"6408" 1281.4 10.9653128224138 99.5920746916666
"6409" 1281.6 12.68846306 101.611305462917
"6410" 1281.8 15.2028261024138 104.446186102356
"6411" 1282 17.747305206129 107.185126808441
"6412" 1282.2 19.32161595 109.72428624026
"6413" 1282.4 21.04482549 112.325591187917
"6414" 1282.6 22.0405086248148 112.99663310963
"6415" 1282.8 21.2397327566666 111.178613164792
"6416" 1283 21.7208345408108 110.600390710991
"6417" 1283.2 22.9077547224324 110.621180731802
"6418" 1283.4 25.69085029 111.525013559615
"6419" 1283.6 28.8050676444186 112.445384185736
"6420" 1283.8 30.5607743017073 113.71965444313
"6421" 1284 31.4345852441463 114.395076582642
"6422" 1284.2 32.530137458 115.688228553917
"6423" 1284.4 32.7748708452941 116.571712717696
"6424" 1284.6 32.5595961064706 116.537776066078
"6425" 1284.8 32.5558193566667 117.2202798375
"6426" 1285 32.5369356076471 117.307006836078
"6427" 1285.2 32.4857778148485 117.27272739
"6428" 1285.4 32.4009726147059 117.442753442549
"6429" 1285.6 32.3204019522222 117.476690094167
"6430" 1285.8 32.2289588281818 117.389277506667
"6431" 1286 32.1939380572727 117.284382401667
"6432" 1286.2 32.1170869211111 117.188228555417
"6433" 1286.4 32.0387108564865 117.190827308018
"6434" 1286.6 31.88413893 116.968800547308
"6435" 1286.8 31.6645064029412 116.888454799461
"6436" 1287 31.6569529033333 116.85314697
"6437" 1287.2 31.616595634 116.877788994667
"6438" 1287.4 31.5178426188889 116.771561888333
"6439" 1287.6 31.393192862973 116.639891756532
"6440" 1287.8 31.264386738 116.537129653667
"6441" 1288 30.8830254164865 116.442386558829
"6442" 1288.2 30.1014469954546 116.287878904167
"6443" 1288.4 28.9728812987805 116.046108479228
"6444" 1288.6 27.34606277 115.416250531667
"6445" 1288.8 26.8474336984849 114.871794986667
"6446" 1289 25.992259826 113.647019760667
"6447" 1289.2 25.1949339888235 112.533251175196
"6448" 1289.4 24.022091314 112.196470308667
"6449" 1289.6 22.9144065655555 111.910450772361
"6450" 1289.8 21.2343823611111 110.671134531806
"6451" 1290 18.9477922605263 108.600171866667
"6452" 1290.2 16.51839085 106.336580192917
"6453" 1290.4 15.34894725 104.125041729167
"6454" 1290.6 14.3796626874194 101.614407199892
"6455" 1290.8 13.598909298 98.4602065586666
"6456" 1291 12.0035420289474 95.4017912866667
"6457" 1291.2 9.47987805470588 92.6689977616667
"6458" 1291.4 7.28996744839999 89.6382285278666
"6459" 1291.6 6.52538063666664 84.77522486
"6460" 1291.8 6.47768568200001 81.6470197286667
"6461" 1292 6.37416482405406 77.6378127154505
"6462" 1292.2 5.27950281444443 74.1326729568055
"6463" 1292.4 3.32431541 70.8970197179167
"6464" 1292.6 2.28970177799999 68.5920746606666
"6465" 1292.8 3.79209284999998 65.3169267283974
"6466" 1293 5.28361850333333 61.9293527605128
"6467" 1293.2 7.25914917 58.596599537549
"6468" 1293.4 8.18369752199999 54.8008658556667
"6469" 1293.6 7.567331954 51.0096570606667
"6470" 1293.8 6.92895332999999 47.7239427716667
"6471" 1294 7.28571665137929 44.684912833046
"6472" 1294.2 8.61814964111111 42.1454934376389
"6473" 1294.4 11.34849765 39.6709700952564
"6474" 1294.6 13.894709738 36.9959207829167
"6475" 1294.8 16.6534709663636 34.3473193816667
"6476" 1295 18.3496743573684 31.4847871741667
"6477" 1295.2 18.63714749 28.3832834116667
"6478" 1295.4 18.007023762 25.1305361556667
"6479" 1295.6 17.3869301764516 23.0908339203763
"6480" 1295.8 18.04554661 23.1934732166667
"6481" 1296 19.22530883 22.9454399996354
"6482" 1296.2 22.09044565 21.5536130751667
"6483" 1296.4 25.07596637 19.4382284576667
"6484" 1296.6 28.1348639433333 17.5865801041667
"6485" 1296.8 31.5643786174419 15.7101425863178
"6486" 1297 34.7725727152631 13.6102932291667
"6487" 1297.2 37.5136785748781 10.8678719763008
"6488" 1297.4 40.5410980816279 8.09833578085271
"6489" 1297.6 44.4560944946512 5.77275438317829
"6490" 1297.8 49.1848487433333 3.3741258775
"6491" 1298 53.000843903913 1.72418161721014
"6492" 1298.2 55.5356544295745 1.0568863770922
"6493" 1298.4 56.982515226 2.33245920979167
"6494" 1298.6 59.0766600464444 2.643356646
"6495" 1298.8 63.26173945 2.20745920966667
"6496" 1299 67.1150943291111 2.51515151766667
"6497" 1299.2 71.0189420109302 3.77812110748062
"6498" 1299.4 74.6155114447826 4.42485051623188
"6499" 1299.6 78.2112310318182 4.94172494666667
"6500" 1299.8 81.7794584677778 6.67754468422222
"6501" 1300 85.4043514566666 8.70265152385416
"6502" 1300.2 89.0833175921277 10.8523037354965
"6503" 1300.4 91.6958567048837 12.982056715969
"6504" 1300.6 94.03186429 14.4871795016667
"6505" 1300.8 95.9932410021951 14.1886974955691
"6506" 1301 98.394576826 13.9093822982917
"6507" 1301.2 99.03242629 13.7340864401282
"6508" 1301.4 98.99168097 13.9093822982917
"6509" 1301.6 98.8041894491489 15.3122055402837
"6510" 1301.8 100.219061710444 18.2672882855556
"6511" 1302 102.119522211778 21.3613053826667
"6512" 1302.2 103.848770055333 24.1647241888889
"6513" 1302.4 105.346880810889 27.3185703458889
"6514" 1302.6 107.212501527209 30.4686399177132
"6515" 1302.8 108.96842669186 34.2432374170155
"6516" 1303 111.27083877 37.1673254653623
"6517" 1303.2 113.573454457273 39.5920746316667
"6518" 1303.4 116.711016572927 41.7778157220325
"6519" 1303.6 119.533989666 44.5632284827917
"6520" 1303.8 122.15354333 47.6016900242917
"6521" 1304 124.221853383333 51.0664336175
"6522" 1304.2 126.20585061 54.6413843114102
"6523" 1304.4 126.764540319268 56.6840071065447
"6524" 1304.6 126.933417759474 60.1791191866667
"6525" 1304.8 126.599348753256 64.2432374470155
"6526" 1305 125.88544423 67.9574592754167
"6527" 1305.2 125.13906405 72.6689977416667
"6528" 1305.4 124.69880293 77.247752325
"6529" 1305.6 124.422359901163 81.443595245969
"6530" 1305.8 124.50618869 85.65434574
"6531" 1306 124.94644981 88.8228439116667
"6532" 1306.2 124.491552349574 88.7901106874113
"6533" 1306.4 122.77953961 90.1369464770833
"6534" 1306.6 119.946854102174 92.7108037817753
"6535" 1306.8 117.41041767 95.4254080208333
"6536" 1307 115.097441671333 98.3271174254444
"6537" 1307.2 112.462359417442 100.790643565853
"6538" 1307.4 111.27083877 102.847234169594
"6539" 1307.6 111.458514183333 104.325802507051
"6540" 1307.8 112.370149310488 104.554551244472
"6541" 1308 112.284597927895 104.652803441667
"6542" 1308.2 112.262802106 104.736305466042
"6543" 1308.4 112.147233562 104.668997773667
"6544" 1308.6 111.336609486098 104.291887079106
"6545" 1308.8 108.95946789 104.7477523525
"6546" 1309 105.323286871463 106.26186831935
"6547" 1309.2 102.21796949 107.948718056667
"6548" 1309.4 99.03983453 109.967948827917
"6549" 1309.6 96.82477077 112.048368410417
"6550" 1309.8 95.1279310366667 112.788045400833
"6551" 1310 93.5595007966667 113.832001445833
"6552" 1310.2 92.702826034 115.156177271333
"6553" 1310.4 93.0366907166667 115.251415366667
"6554" 1310.6 93.7922163402325 114.48474018062
"6555" 1310.8 93.66039397 114.106726720833
"6556" 1311 93.1042746605263 113.428107094167
"6557" 1311.2 91.3847199375676 113.157563270721
"6558" 1311.4 88.83127981 112.524767012292
"6559" 1311.6 85.62562853 112.119547231667
"6560" 1311.8 82.10353957 111.817349429167
"6561" 1312 79.4378121787805 112.021718231301
"6562" 1312.2 77.2698393566667 113.401598515
"6563" 1312.4 75.2096947153659 114.263744499959
"6564" 1312.6 75.237882165122 114.638979021911
"6565" 1312.8 75.41495717 114.868208829231
"6566" 1313 75.3220174318182 114.889277504167
"6567" 1313.2 75.2922904983721 114.878300109457
"6568" 1313.4 77.8978872921053 109.784382394167
"6569" 1313.6 76.6284630197561 111.712149750691
"6570" 1313.8 76.4411594586957 111.774348951341
"6571" 1314 75.386805858 111.899767011667
"6572" 1314.2 73.3930245039535 111.962378818527
"6573" 1314.4 70.5481333973684 112.122439076667
"6574" 1314.6 67.3796455003226 113.611925822312
"6575" 1314.8 67.6267180358823 113.381667465637
"6576" 1315 66.7522551966667 112.787340977051
"6577" 1315.2 65.6922270310526 112.304625311667
"6578" 1315.4 65.534587482 112.467074704542
"6579" 1315.6 64.85080693 113.149767012917
"6580" 1315.8 62.07165861 114.4730270875
"6581" 1316 58.68715125 116.029321671667
"6582" 1316.2 54.83486645 117.284382401667
"6583" 1316.4 50.722552426 119.082459326542
"6584" 1316.6 46.74506837 120.644706291667
"6585" 1316.8 42.2970232462791 120.683309059806
"6586" 1317 37.8099077922222 120.478826849306
"6587" 1317.2 35.5875361748781 120.314401166423
"6588" 1317.4 35.38082821 120.014213548862
"6589" 1317.6 34.3467938689474 118.407864184167
"6590" 1317.8 31.00573333 115.965701081667
"6591" 1318 27.7232376929268 112.978566262276
"6592" 1318.2 25.0911727573684 109.622439074167
"6593" 1318.4 21.56075649 105.563228543792
"6594" 1318.6 18.6181835397297 102.107667209775
"6595" 1318.8 16.1836089566667 98.5130148615278
"6596" 1319 14.0648523166667 94.1754080195833
"6597" 1319.2 11.7777751245946 89.9039249938288
"6598" 1319.4 9.65612637888889 85.7245533102778
"6599" 1319.6 8.32815820200001 82.0920746741667
"6600" 1319.8 6.93639017324325 77.138852215991
"6601" 1320 6.24257401444443 72.5621601347222
"6602" 1320.2 5.47211705444443 68.9724165413889
"6603" 1320.4 4.19016227933332 64.3356644
"6604" 1320.6 2.33289406212123 59.3822844416667
"6605" 1320.8 2.72939359482756 57.5098465328735
"6606" 1321 4.10027563399998 54.4254079798333
"6607" 1321.2 5.87232664199999 50.5041625546667
"6608" 1321.4 7.39397913800001 46.5151515616667
"6609" 1321.6 9.79523666333333 42.9467754897222
"6610" 1321.8 12.517517922 38.9766900156667
"6611" 1322 14.953581178421 34.5212244241667
"6612" 1322.2 16.9238519182353 30.2481832196078
"6613" 1322.4 19.3258647935294 26.9337035782843
"6614" 1322.6 20.8894392123529 22.5558755196078
"6615" 1322.8 22.3641606226316 18.6204146916667
"6616" 1323 25.1393881319512 16.1868213249594
"6617" 1323.2 27.6548570277778 14.23951050375
"6618" 1323.4 29.8408757833333 12.46753248
"6619" 1323.6 33.2095404136364 10.8857808966667
"6620" 1323.8 36.45396469 8.76789877666666
"6621" 1324 40.4075900831707 7.71590199191057
"6622" 1324.2 44.5475149954545 6.35780886416667
"6623" 1324.4 48.6070060233333 4.32650683083333
"6624" 1324.6 52.5322507627273 3.14976690291667
"6625" 1324.8 56.6711222046667 2.54079254333333
"6626" 1325 60.4815049594737 2.27426082916667
"6627" 1325.2 63.6767772766666 1.67998668166666
"6628" 1325.4 65.3673633009091 1.37529137666667
"6629" 1325.6 67.6928496957143 2.26868369952381
"6630" 1325.8 71.0273035593333 3.97668998066667
"6631" 1326 75.1706498775555 5.66899767466667
"6632" 1326.2 78.7313267359574 6.69518425507092
"6633" 1326.4 81.4969575824444 6.60916861577778
"6634" 1326.6 83.819122303913 6.29776021710145
"6635" 1326.8 84.8643436766666 7.467532475
"6636" 1327 87.4216937809091 9.53088579041667
"6637" 1327.2 91.1362302153333 11.6006216122222
"6638" 1327.4 94.3036643842222 13.4638694773333
"6639" 1327.6 97.40261349 15.3350816004167
"6640" 1327.8 100.627782159767 17.4990513537597
"6641" 1328 104.33672613 19.5462870658333
"6642" 1328.2 107.510673823913 21.7409040452536
"6643" 1328.4 110.482037596667 24.2898768141667
"6644" 1328.6 113.520923300909 27.3368298641667
"6645" 1328.8 115.911090915455 30.9032634341667
"6646" 1329 118.152420253636 34.6969697316667
"6647" 1329.2 119.975167996667 37.1653347025
"6648" 1329.4 120.790262542444 39.6177156573333
"6649" 1329.6 120.508125939362 41.834300493156
"6650" 1329.8 120.84651813 44.9217449666667
"6651" 1330 122.267360835455 48.3158508641667
"6652" 1330.2 124.39612341 52.0188145708333
"6653" 1330.4 126.886030412791 55.6475308194574
"6654" 1330.6 127.923215337273 58.2721445804167
"6655" 1330.8 127.756866675455 60.6410257016667
"6656" 1331 127.121581349512 63.8603673388618
"6657" 1331.2 125.868539256808 67.5871646760284
"6658" 1331.4 125.13010524814 71.1573698331783
"6659" 1331.6 124.56122133 72.8438229166667
"6660" 1331.8 123.676946864545 74.2249417991667
"6661" 1332 122.853958748182 77.3543124316667
"6662" 1332.2 123.65318277 80.4162504966667
"6663" 1332.4 125.71690677 81.7861306179167
"6664" 1332.6 125.52429253 81.0343823654167
"6665" 1332.8 125.082689150488 80.5395418395935
"6666" 1333 124.279019071395 80.4328617923643
"6667" 1333.2 123.015609501707 81.0367275811789
"6668" 1333.4 121.107005959333 83.1989122821111
"6669" 1333.6 118.672143396383 86.0077866257092
"6670" 1333.8 116.66403749 88.6388974231884
"6671" 1334 116.002449448261 91.5736800348188
"6672" 1334.2 115.884184713415 94.7796919476423
"6673" 1334.4 116.67299629186 98.1251695023643
"6674" 1334.6 117.759798499778 99.7630148627778
"6675" 1334.8 117.162015769024 99.9485474875203
"6676" 1335 116.119692898696 99.8345496082971
"6677" 1335.2 113.376157207209 100.540196338411
"6678" 1335.4 109.995915943333 101.908924510833
"6679" 1335.6 108.251722543023 103.760232119806
"6680" 1335.8 106.562490681111 105.617715723333
"6681" 1336 104.410102983333 108.0994007075
"6682" 1336.2 102.428094115455 111.523892885417
"6683" 1336.4 101.80522469 112.595737708333
"6684" 1336.6 102.390308546842 111.980738671667
"6685" 1336.8 102.664023519474 111.231750816667
"6686" 1337 102.584853756667 110.388777999167
"6687" 1337.2 102.887533276667 109.61038972
"6688" 1337.4 103.437859676667 109.344821954167
"6689" 1337.6 104.68008194913 107.794415836993
"6690" 1337.8 106.596733212667 106.104895211
"6691" 1338 109.044030239268 104.094888955081
"6692" 1338.2 112.367902484783 102.602108139493
"6693" 1338.4 115.795033709535 101.676153405736
"6694" 1338.6 116.561309895333 100.771561872333
"6695" 1338.8 117.467992578696 98.4298673326449
"6696" 1339 119.079741083333 95.6657926364583
"6697" 1339.2 120.90155077 92.3291050958527
"6698" 1339.4 123.006869207209 90.889033538062
"6699" 1339.6 123.057190987872 89.8212072514539
"6700" 1339.8 123.4363541684 88.3074592957667
"6701" 1340 124.135864883333 85.4975233955208
"6702" 1340.2 125.633161448261 82.1422418982971
"6703" 1340.4 126.915832141429 79.0347748280952
"6704" 1340.6 127.130777255106 76.1059862884752
"6705" 1340.8 127.188151709574 72.9308635357092
"6706" 1341 127.40228137 69.81643363625
"6707" 1341.2 128.3672787124 67.4151515825667
"6708" 1341.4 128.901188992979 64.8948569810284
"6709" 1341.6 128.622513071277 63.2418291561347
"6710" 1341.8 128.238402275455 61.5238928354167
"6711" 1342 128.29312223 59.1994464461458
"6712" 1342.2 128.27006999383 57.5707980539007
"6713" 1342.4 127.958608669574 56.0896196563475
"6714" 1342.6 127.542554783913 54.2576264857971
"6715" 1342.8 126.947962999565 52.1422418682971
"6716" 1343 126.608307555116 50.4865290253876
"6717" 1343.2 126.768259496667 49.5279720775
"6718" 1343.4 126.89666899 50.056818231875
"6719" 1343.6 126.34392759383 50.6477211239007
"6720" 1343.8 125.576823686364 50.6148019154167
"6721" 1344 124.608304810889 49.3014763507778
"6722" 1344.2 123.204361017111 47.181818229
"6723" 1344.4 122.354912762727 44.6095571541667
"6724" 1344.6 121.97468725 41.973027015
"6725" 1344.8 121.233026438837 39.135902895969
"6726" 1345 120.70893653 36.5872669363542
"6727" 1345.2 119.653745476087 34.5920746266667
"6728" 1345.4 117.924785242727 32.4766900091667
"6729" 1345.6 115.271961846364 31.2703963016667
"6730" 1345.8 113.376157207209 30.4507508300388
"6731" 1346 110.543184974444 29.9852370152222
"6732" 1346.2 108.448816183953 30.504418093062
"6733" 1346.4 108.07894565 31.313686345
"6734" 1346.6 108.405114711463 31.4213429161789
"6735" 1346.8 107.832674586 31.5632284697917
"6736" 1347 107.61116821 31.5343823159167
"6737" 1347.2 107.472306781163 31.6940424234108
"6738" 1347.4 107.472306781163 31.7208760549225
"6739" 1347.6 107.44607029 31.7349317666667
"6740" 1347.8 107.352983164894 32.1943659499645
"6741" 1348 107.136053084667 32.9766900096667
"6742" 1348.2 105.664534933404 34.4202251993262
"6743" 1348.4 104.261355340435 36.281037839058
"6744" 1348.6 102.418958262174 38.6138137611232
"6745" 1348.8 101.082774926596 40.1730893621986
"6746" 1349 99.7225450028889 41.4040404454444
"6747" 1349.2 98.8256003242857 43.1399553259524
"6748" 1349.4 98.1645098171111 45.6348096804444
"6749" 1349.6 97.59522773 47.1004358431884
"6750" 1349.8 97.1800370348889 47.4382284856667
"6751" 1350 97.0621790193023 47.9283894879457
"6752" 1350.2 96.2387316993617 49.2320091748581
"6753" 1350.4 94.1838155237778 51.1219891731111
"6754" 1350.6 92.7711165372727 52.9137529666667
"6755" 1350.8 90.8373366287234 55.8195705562411
"6756" 1351 90.08327237 57.7476690554167
"6757" 1351.2 89.9517309378049 59.4701234320325
"6758" 1351.4 89.8682611253488 59.6278528270155
"6759" 1351.6 89.929180978 59.2651515744167
"6760" 1351.8 89.9782100572727 58.7703963291667
"6761" 1352 90.1517574331111 57.9083139662222
"6762" 1352.2 90.8449741372727 56.4102564666667
"6763" 1352.4 92.5035121682609 55.0686632759058
"6764" 1352.6 95.56536997 52.7774789841026
"6765" 1352.8 98.8065572837778 50.4211344715556
"6766" 1353 102.533156428182 48.4382284866667
"6767" 1353.2 106.155362907674 46.4167615794574
"6768" 1353.4 109.868211996667 44.5033172401282
"6769" 1353.6 114.554452956667 43.4473859908333
"6770" 1353.8 119.299811300526 42.6588762541667
"6771" 1354 123.356262479767 43.411394850155
"6772" 1354.2 123.572468231333 44.7801088248889
"6773" 1354.4 123.919173863333 46.1213786675
"6774" 1354.6 124.861341192326 49.3684610457364
"6775" 1354.8 125.106278647447 53.0045132702837
"6776" 1355 125.452622115116 57.1949369032946
"6777" 1355.2 125.381925483043 61.5485963927536
"6778" 1355.4 125.22161301 66.0206460866667
"6779" 1355.6 125.752284895714 70.0159365145238
"6780" 1355.8 125.680023192128 74.1092596089007
"6781" 1356 124.639086661064 78.8964936562411
"6782" 1356.2 123.171939896808 82.7426475062411
"6783" 1356.4 121.734902175714 86.0991390423809
"6784" 1356.6 121.500795072222 90.2758353661111
"6785" 1356.8 121.800417223333 94.5236986182222
"6786" 1357 121.021399630444 96.3954934918889
"6787" 1357.2 118.294539428605 97.8926113625969
"6788" 1357.4 114.361227242889 98.874125973
"6789" 1357.6 110.473505404419 99.9409119013178
"6790" 1357.8 107.32224685 101.015151616167
"6791" 1358 105.030137394 102.480963583444
"6792" 1358.2 103.234793501163 102.928389542946
"6793" 1358.4 100.513333466 103.399767003167
"6794" 1358.6 98.9341315934146 104.94854749252
"6795" 1358.8 97.1733108233333 106.029803635833
"6796" 1359 95.6268041553659 106.918528732764
"6797" 1359.2 95.5192742544445 108.18181829
"6798" 1359.4 96.60464021 108.795371404167
"6799" 1359.6 97.9016594754546 109.338578197917
"6800" 1359.8 99.6423139551163 110.754865400504
"6801" 1360 101.814396796667 113.117715730833
"6802" 1360.2 103.41552759087 114.157292097536
"6803" 1360.4 103.548758784545 114.102564216667
"6804" 1360.6 103.105669900435 114.157292097536
"6805" 1360.8 102.226344022174 114.859633235362
"6806" 1361 99.8079425358537 117.218716360325
"6807" 1361.2 97.40261349 120.670670030471
"6808" 1361.4 94.6732287274468 123.340028888901
"6809" 1361.6 90.9343585467442 124.198514787829
"6810" 1361.8 86.587323914 124.640151639792
"6811" 1362 82.9305165386486 124.706419831126
"6812" 1362.2 79.48948917 125.072843947917
"6813" 1362.4 76.3583879197674 124.198514787829
"6814" 1362.6 73.8051293895349 124.243237507015
"6815" 1362.8 70.022499274 125.159382409542
"6816" 1363 67.1971985809091 126.593822970417
"6817" 1363.2 64.6863801397561 127.706521248862
"6818" 1363.4 63.386938706 127.082459334542
"6819" 1363.6 62.0118405230435 125.194081406232
"6820" 1363.8 60.2017995918182 123.595571219167
"6821" 1364 57.8556214821951 123.156802670203
"6822" 1364.2 55.663107682 123.495920869417
"6823" 1364.4 54.4541173709302 124.592074716667
"6824" 1364.6 54.035517354 124.947843947792
"6825" 1364.8 53.6556914685366 124.582693853618
"6826" 1365 51.4664662041463 123.363181657276
"6827" 1365.2 48.03833541 121.826506948333
"6828" 1365.4 44.33739037 120.274767020042
"6829" 1365.6 40.5015482490244 119.113650696179
"6830" 1365.8 36.89210917 117.087143742692
"6831" 1366 33.098349466 115.620920861542
"6832" 1366.2 28.94200933 115.590243205833
"6833" 1366.4 27.7552798366667 115.509234470897
"6834" 1366.6 28.0523149833333 115.031635146667
"6835" 1366.8 27.9990176067568 113.147168260315
"6836" 1367 27.6861362633333 110.252824209231
"6837" 1367.2 26.2744549744444 106.878399485278
"6838" 1367.4 25.0108939916216 103.240723343964
"6839" 1367.6 23.4173437477778 99.4852370847222
"6840" 1367.8 21.811155002 95.4959208414167
"6841" 1368 20.1297314633333 92.097005650641
"6842" 1368.2 18.4510502731579 88.8329653691666
"6843" 1368.4 16.2885289085366 86.074251038374
"6844" 1368.6 14.09695469 82.5942114268055
"6845" 1368.8 11.3978859166667 79.5033172751282
"6846" 1369 9.57052005 75.6939457696396
"6847" 1369.2 8.25432274333333 71.3014763727778
"6848" 1369.4 6.99245253 67.1364533574359
"6849" 1369.6 6.94848104096774 62.2595684508602
"6850" 1369.8 7.86740466473684 58.3268924641667
"6851" 1370 9.18529157 54.3491596666667
"6852" 1370.2 10.82251261 49.7416472913889
"6853" 1370.4 11.9986268330303 45.7575758033333
"6854" 1370.6 12.9362004542105 41.1406576291667
"6855" 1370.8 13.334752626 36.7019647386667
"6856" 1371 15.1198924781081 31.858186890045
"6857" 1371.2 16.7293493033333 27.4232712006944
"6858" 1371.4 18.2790184160606 22.3310023533333
"6859" 1371.6 18.672918706 20.7239427446667
"6860" 1371.8 18.6544561429032 20.6094443397312
"6861" 1372 18.5241638124242 20.83916086
"6862" 1372.2 18.3683056067568 21.5983116199099
"6863" 1372.4 19.20123205 21.9766899986667
"6864" 1372.6 21.3808142394737 21.8795240066667
"6865" 1372.8 24.5380558704878 20.9335380276423
"6866" 1373 28.1665494027273 20.1252913954167
"6867" 1373.2 32.0816919966666 19.2370450255128
"6868" 1373.4 35.8318274060976 18.081755660813
"6869" 1373.6 40.00356997 17.0111029491667
"6870" 1373.8 44.09662257 15.4863053767917
"6871" 1374 48.1650384648837 14.565240975155
"6872" 1374.2 51.56042437 13.1005173819106
"6873" 1374.4 55.26824849 11.4382284496667
"6874" 1374.6 59.0265191966667 10.4895105
"6875" 1374.8 62.29178917 10.3429903533333
"6876" 1375 65.42864965 11.1122211233333
"6877" 1375.2 68.0714961988372 12.7852767515504
"6878" 1375.4 70.3928439263636 14.2336829979167
"6879" 1375.6 71.5066990011111 15.8399378557778
"6880" 1375.8 71.5485293663636 16.9784382454167
"6881" 1376 71.5397741736364 17.2843823016667
"6882" 1376.2 71.6950329246667 17.0707070877778
"6883" 1376.4 72.0223278193023 16.4257060932946
"6884" 1376.6 73.3900382366667 15.6571633651282
"6885" 1376.8 76.821781946 14.2939976832917
"6886" 1377 80.2859750813514 13.3862533996396
"6887" 1377.2 84.02968197 12.4217449341667
"6888" 1377.4 87.1716617653488 11.5688187896899
"6889" 1377.6 91.4272917335555 11.2843822956667
"6890" 1377.8 95.09124261 11.7801087918889
"6891" 1378 98.3612052890698 14.2253483093411
"6892" 1378.2 101.981579286364 17.3106060779167
"6893" 1378.4 105.579963497273 19.5134032829167
"6894" 1378.6 108.638444156667 20.8283383491667
"6895" 1378.8 109.00762145 21.0247669207917
"6896" 1379 108.789250654651 21.058979800969
"6897" 1379.2 108.109989703333 21.6039089332051
"6898" 1379.4 108.533257656808 23.8392104587943
"6899" 1379.6 109.81882373 27.1463152503846
"6900" 1379.8 110.434611093902 29.9673091436179
"6901" 1380 111.630385351333 33.7886558224444
"6902" 1380.2 113.19698117 37.6689977066667
"6903" 1380.4 114.439343018 41.3228438641667
"6904" 1380.6 116.117550576512 44.9677454778295
"6905" 1380.8 117.543148636667 48.250851760641
"6906" 1381 119.639927498 51.6016900282917
"6907" 1381.2 121.192821084146 55.7365399386179
"6908" 1381.4 122.97215385 59.7459208056667
"6909" 1381.6 124.592577136512 63.4650621331783
"6910" 1381.8 124.592577136512 67.3380496146899
"6911" 1382 123.795462278293 71.2524874213008
"6912" 1382.2 123.495422535333 75.3527584281111
"6913" 1382.4 123.122761792979 79.5347915292198
"6914" 1382.6 123.178679118444 83.6519037355555
"6915" 1382.8 122.981784562 87.5920746796667
"6916" 1383 122.423203266 90.9959208369167
"6917" 1383.2 120.549107692553 94.1501761592199
"6918" 1383.4 118.187033806279 97.4722178022481
"6919" 1383.6 115.524744751277 100.533154889007
"6920" 1383.8 113.09862496234 103.593711356879
"6921" 1384 110.977331356667 106.057276163333
"6922" 1384.2 109.849162236667 106.212953819167
"6923" 1384.4 107.794151738 106.524767006292
"6924" 1384.6 106.037368931951 107.753425544106
"6925" 1384.8 105.171387836667 109.399767009167
"6926" 1385 103.96045645186 110.817477207364
"6927" 1385.2 101.648881962727 111.165501276667
"6928" 1385.4 100.629972089111 110.694638805333
"6929" 1385.6 100.035008103333 110.974858585833
"6930" 1385.8 99.08110901 111.936397048333
"6931" 1386 97.0265571166667 113.227605840833
"6932" 1386.2 95.4863487433333 114.848484963333
"6933" 1386.4 94.8619399433333 115.938228554167
"6934" 1386.6 95.2196521033333 115.79523052641
"6935" 1386.8 96.304712322 115.678613169292
"6936" 1387 96.9440081566667 115.672660788333
"6937" 1387.2 97.536995517907 115.522307265736
"6938" 1387.4 99.8167119646667 115.771561887333
"6939" 1387.6 102.812561274348 114.759298787101
"6940" 1387.8 105.080917511818 113.359557222917
"6941" 1388 107.273023210889 110.771561882333
"6942" 1388.2 109.33573756814 108.697620317946
"6943" 1388.4 112.246750919333 106.626262732889
"6944" 1388.6 115.319835985319 104.518424942092
"6945" 1388.8 116.12806743087 103.237559645145
"6946" 1389 115.855813031961 102.344714211765
"6947" 1389.2 116.355854706 99.2416473408889
"6948" 1389.4 118.127905714 95.9382285341667
"6949" 1389.6 120.064097552609 92.6021081294927
"6950" 1389.8 123.170118485556 90.1390832292222
"6951" 1390 124.422359901163 87.212826020969
"6952" 1390.2 125.665805032857 84.0583227138095
"6953" 1390.4 125.28352473 81.0824592885417
"6954" 1390.6 125.421564935333 77.3185703958889
"6955" 1390.8 126.106233425319 73.5364281844326
"6956" 1391 127.16356265766 72.0797997050709
"6957" 1391.2 127.688129098511 69.289292337305
"6958" 1391.4 128.397454943333 65.6738054269792
"6959" 1391.6 129.025591381556 61.8142968761111
"6960" 1391.8 128.189444667143 60.5104419995238
"6961" 1392 127.45043493 58.8228438816667
"6962" 1392.2 126.745748686098 55.473875773252
"6963" 1392.4 127.159373411778 52.9168609697778
"6964" 1392.6 126.96685024234 50.1239895358156
"6965" 1392.8 126.154666406364 46.6987179954167
"6966" 1393 125.641535980435 45.4198338348188
"6967" 1393.2 124.480965396667 43.5103438663542
"6968" 1393.4 123.712899038936 41.114169559539
"6969" 1393.6 122.573792580909 38.8315851204167
"6970" 1393.8 121.038520896222 37.0707071077778
"6971" 1394 119.16802261 36.1556197787319
"6972" 1394.2 117.534988836087 34.8763555634058
"6973" 1394.4 115.842216732667 34.0878011218889
"6974" 1394.6 115.987747491778 34.5407925753333
"6975" 1394.8 115.756610403778 33.9852370192222
"6976" 1395 115.726089886522 33.8646498767754
"6977" 1395.2 115.704897192857 33.6501593980952
"6978" 1395.4 115.965250944884 33.4292839278295
"6979" 1395.6 116.211812752609 33.4800344917754
"6980" 1395.8 116.23065545 33.4141900101042
"6981" 1396 115.987538695854 33.3725624303252
"6982" 1396.2 115.264636072857 33.2105989580952
"6983" 1396.4 114.218284582093 31.9623787385271
"6984" 1396.6 113.465745225814 29.5562964463178
"6985" 1396.8 112.928996140435 26.9582953548188
"6986" 1397 111.953743802727 24.1987179729167
"6987" 1397.2 111.065383580667 21.9254079473333
"6988" 1397.4 110.572052224884 21.3809833791085
"6989" 1397.6 109.773700813636 21.4801865016667
"6990" 1397.8 108.083948617273 20.3175990879167
"6991" 1398 106.475973646596 17.9308634807092
"6992" 1398.2 105.320288206596 16.6870009590071
"6993" 1398.4 103.4429960564 15.3997669151667
"6994" 1398.6 101.053909517826 14.1823756096014
"6995" 1398.8 99.6781491625581 12.8926112775969
"6996" 1399 99.5651460936364 12.8438228566667
"6997" 1399.2 100.191332703913 13.9900679171014
"6998" 1399.4 100.888461443171 15.2018307048374
"6999" 1399.6 101.596350806364 15.8071095729167
"7000" 1399.8 102.778301824545 15.6934732091667
"7001" 1400 103.782372951463 16.0367275161789
"7002" 1400.2 104.47766337878 16.3650577228862
"7003" 1400.4 104.490817522 16.4766899931667
"7004" 1400.6 105.428206823333 17.3118548291667
"7005" 1400.8 105.997488910444 18.258741277
"7006" 1401 106.45548277 19.1812354504167
"7007" 1401.2 106.391278023333 19.258741278
"7008" 1401.4 106.430788636667 19.2764927573077
"7009" 1401.6 106.413201595366 19.4325999398374
"7010" 1401.8 106.363761703333 19.4913420108333
"7011" 1402 106.236602951818 19.4259906954167
"7012" 1402.2 106.15280325 19.3722943916667
"7013" 1402.4 106.079426396667 19.3631368825
"7014" 1402.6 106.181767797368 19.4807385791667
"7015" 1402.8 106.181767797368 19.4807385791667
"7016" 1403 106.103139648049 19.6858832421545
"7017" 1403.2 105.87764005 19.9945790843411
"7018" 1403.4 105.87764005 19.9766899966667
"7019" 1403.6 105.785918983333 20.0041625241667
"7020" 1403.8 105.615356829574 19.960323384539
"7021" 1404 105.501583676667 20.1140526341667
"7022" 1404.2 105.48345276814 20.075079978876
"7023" 1404.4 105.361083679091 19.9766899966667
"7024" 1404.6 105.278395747778 19.9425019624444
"7025" 1404.8 105.332682688049 19.8265961878862
"7026" 1405 105.321198912222 20.1476301677778
"7027" 1405.2 105.456576362558 20.3613053816667
"7028" 1405.4 105.97394717 20.6497669204167
"7029" 1405.6 106.371522716667 20.558544040641
"7030" 1405.8 106.879234098 20.4286130740417
"7031" 1406 106.281660163171 20.1361646684959
"7032" 1406.2 105.996877436667 20.1873127075
"7033" 1406.4 106.197097813902 20.4551140121545
"7034" 1406.6 106.420461999091 20.6672494379167
"7035" 1406.8 106.580682026 20.7363053820417
"7036" 1407 106.713867726098 20.8491102602033
"7037" 1407.2 106.898495522 21.1978438440417
"7038" 1407.4 106.869603386 21.2170746132917
"7039" 1407.6 106.877399676667 21.3320013533333
"7040" 1407.8 106.84071125 21.3613053826667
"7041" 1408 106.869603386 21.3709207672917
"7042" 1408.2 106.952224757368 21.4038155041667
"7043" 1408.4 106.891399207895 21.4038155041667
"7044" 1408.6 106.734773418 21.3228438441667
"7045" 1408.8 106.719060151053 21.4038155041667
"7046" 1409 106.582326293902 21.4307237692276
"7047" 1409.2 106.49993221 21.2291554811538
"7048" 1409.4 106.37293381 21.3228438441667
"7049" 1409.6 106.273569321111 21.1839549551389
"7050" 1409.8 106.32213445 21.327774810641
"7051" 1410 106.657269116667 21.423576445
"7052" 1410.2 106.780175346 21.6470196686667
"7053" 1410.4 106.638466298 21.2747669210417
"7054" 1410.6 106.596039107297 20.6419706626126
"7055" 1410.8 106.811819114 20.4766899971667
"7056" 1411 106.69625057 20.1401515352917
"7057" 1411.2 106.666441223333 20.1415251616667
"7058" 1411.4 106.460180678293 19.9954517227642
"7059" 1411.6 106.084348014878 19.6671215160569
"7060" 1411.8 105.254717401489 19.4365917964539
"7061" 1412 104.888303271818 18.6829837016667
"7062" 1412.2 104.355070343333 17.467532485
"7063" 1412.4 103.668472644286 16.1776319080952
"7064" 1412.6 102.683453903333 16.0744464030208
"7065" 1412.8 100.576561183913 15.7208371496014
"7066" 1413 98.36568469 14.8244464017708
"7067" 1413.2 95.7109579908695 13.4800344717754
"7068" 1413.4 93.7557838793333 11.7459207576667
"7069" 1413.6 91.5891655190909 10.3175990779167
"7070" 1413.8 90.4860112354545 9.95046621041667
"7071" 1414 88.0482610517391 9.59207460166667
"7072" 1414.2 84.6184032351163 9.28796011120155
"7073" 1414.4 81.05791941 8.346653355
"7074" 1414.6 77.8084921663636 7.12703963416667
"7075" 1414.8 74.8196639291111 5.51515152066667
"7076" 1415 71.8789869895349 5.04824633236434
"7077" 1415.2 68.45121157 5.03586157935897
"7078" 1415.4 64.9319076626316 5.32081953666666
"7079" 1415.6 61.81342853 5.13448090884615
"7080" 1415.8 58.28710629 4.91751838397436
"7081" 1416 54.911016265814 4.96774543782946
"7082" 1416.2 51.03761429 4.92174492666666
"7083" 1416.4 47.7338214686667 4.83139083622222
"7084" 1416.6 44.780403122 5.43822844366667
"7085" 1416.8 41.5265662862791 6.24681520655039
"7086" 1417 38.3641092295349 8.22355939457364
"7087" 1417.2 35.27076293 9.72943723916666
"7088" 1417.4 31.3852025802325 11.6761533157364
"7089" 1417.6 27.560690066 13.9478438367917
"7090" 1417.8 25.7142810025581 16.3720388302713
"7091" 1418 23.2595692927907 19.8604109267829
"7092" 1418.2 20.2499095788889 23.0429293159722
"7093" 1418.4 16.8690380089189 24.8935299184234
"7094" 1418.6 14.568352698421 26.2722365616667
"7095" 1418.8 14.3315489566667 26.6039089382051
"7096" 1419 13.7973325388889 27.5942113718055
"7097" 1419.2 13.1490898773684 29.4706171316667
"7098" 1419.4 12.6928982563158 32.9321555966667
"7099" 1419.6 11.3717234835135 36.1929062290991
"7100" 1419.8 9.19629809799999 38.6140526526667
"7101" 1420 8.14290862411765 39.4450158079902
"7102" 1420.2 8.63955122333333 40.9489122398611
"7103" 1420.4 7.95672506621622 44.1346941788288
"7104" 1420.6 6.58499933 47.1882284854167
"7105" 1420.8 4.28566684 50.4093823347917
"7106" 1421 5.12835414 50.5415938733854
"7107" 1421.2 4.94777829 51.1162911674074
"7108" 1421.4 3.33195883222222 53.1070319101389
"7109" 1421.6 3.13837179303031 55.069930125
"7110" 1421.8 2.82237977965515 58.3056025018391
"7111" 1422 2.05306142599999 62.1525142146667
"7112" 1422.2 2.20585793235294 66.0287262418137
"7113" 1422.4 2.95950226419354 70.3737123795699
"7114" 1422.6 3.32716192586205 74.8838518552873
"7115" 1422.8 3.85135876999999 77.4175184564743
"7116" 1423 4.54773333 80.420477039359
"7117" 1423.2 4.65500464519998 80.1920746722667
"7118" 1423.4 4.82520559181816 80.0116550916667
"7119" 1423.6 4.90925544199997 79.2331003123333
"7120" 1423.8 5.07985662600001 78.9327340116667
"7121" 1424 5.84317421648649 77.7937378715315
"7122" 1424.2 5.12557605 76.4066703292308
"7123" 1424.4 3.693034098 74.1635032376667
"7124" 1424.6 3.6678255983871 72.743439429086
"7125" 1424.8 3.59364181484849 69.405594475
"7126" 1425 3.48391006599997 66.6305361971666
"7127" 1425.2 4.06897582 63.4382285016667
"7128" 1425.4 5.0518940954054 60.8498709107207
"7129" 1425.6 5.36699751823528 57.3861922965196
"7130" 1425.8 5.91605528027028 54.113904168018
"7131" 1426 6.62780249444443 51.2694250706944
"7132" 1426.2 8.15423887352941 48.8680927404902
"7133" 1426.4 8.66095280555554 45.6925019881944
"7134" 1426.6 7.81291511 42.9694784811979
"7135" 1426.8 8.02960612999998 41.0861574733974
"7136" 1427 10.23091173 40.0865801266667
"7137" 1427.2 13.216096885122 38.6539883267886
"7138" 1427.4 16.3542996246342 36.627721908252
"7139" 1427.6 19.596091242 33.8613053951667
"7140" 1427.8 22.754964778 31.0824592385417
"7141" 1428 25.6710949833333 27.8070647579487
"7142" 1428.2 26.9737831464706 24.2640203176961
"7143" 1428.4 27.1244448413514 19.9558999758559
"7144" 1428.6 25.788639058 16.9574592244167
"7145" 1428.8 26.0069351966666 16.7608780276389
"7146" 1429 27.85405637 16.3573606044872
"7147" 1429.2 31.3610527665217 14.6840478509058
"7148" 1429.4 35.2117035114634 13.381943273374
"7149" 1429.6 39.09553141 11.8265068383333
"7150" 1429.8 42.6156069807317 10.004832575813
"7151" 1430 45.9400396233333 7.86623633564102
"7152" 1430.2 49.5873028870732 6.31815339764228
"7153" 1430.4 54.58721957 4.72943723416666
"7154" 1430.6 59.0476855966667 3.27057558153846
"7155" 1430.8 63.5667119966666 3.09024309333333
"7156" 1431 68.0177433876744 3.29511574027132
"7157" 1431.2 72.74799077 4.17931662252033
"7158" 1431.4 77.1139135433333 4.27156177583333
"7159" 1431.6 81.6424883415556 5.61771562333333
"7160" 1431.8 85.2176691769565 8.63053613916667
"7161" 1432 88.4810721009091 11.5151515266667
"7162" 1432.2 90.3984593081818 13.3857808991667
"7163" 1432.4 92.8605009467442 14.5294627998062
"7164" 1432.6 96.1529698841463 15.1174029373984
"7165" 1432.8 99.001311682 15.1786130687917
"7166" 1433 99.6835715952631 14.3795239991667
"7167" 1433.2 99.222818058 14.8997669146667
"7168" 1433.4 100.107409200638 16.4824183074113
"7169" 1433.6 101.990334479091 18.4731934916667
"7170" 1433.8 104.562838498696 21.2559542119928
"7171" 1434 106.776506503333 24.020082505641
"7172" 1434.2 108.858574716667 26.7898768166667
"7173" 1434.4 111.471827542174 29.4081281331884
"7174" 1434.6 114.526936636667 31.9272394591667
"7175" 1434.8 118.230075006522 34.4081281381884
"7176" 1435 120.872658634 38.4189977074167
"7177" 1435.2 122.941510675455 43.1148019079167
"7178" 1435.4 124.161899125122 47.7534254841057
"7179" 1435.6 125.46925989 52.2569098091667
"7180" 1435.8 127.221132263333 56.2404262966667
"7181" 1436 127.870684180909 57.3280886354167
"7182" 1436.2 127.073767082889 58.1219891801111
"7183" 1436.4 126.386470556667 61.5426241041667
"7184" 1436.6 125.755429618 65.5749806405556
"7185" 1436.8 124.763973161579 69.7236536091667
"7186" 1437 124.17599285 73.6221750001449
"7187" 1437.2 123.347303677907 77.1591587479457
"7188" 1437.4 122.505176303023 81.8460997186434
"7189" 1437.6 122.144788137273 85.8245921604167
"7190" 1437.8 120.954081926364 89.6882285279167
"7191" 1438 120.50736348814 94.180625670155
"7192" 1438.2 120.720729238571 96.8526712352381
"7193" 1438.4 119.894703606364 96.5238928704167
"7194" 1438.6 117.948132423333 97.720279818
"7195" 1438.8 114.590360778511 99.5593414674113
"7196" 1439 112.473503292927 101.64648369935
"7197" 1439.2 110.421585075455 104.023892877917
"7198" 1439.4 109.281984756977 105.343416378992
"7199" 1439.6 109.355107950541 106.972532079505
"7200" 1439.8 110.38184997 107.363277855256
"7201" 1440 110.921445497442 106.667208866899
"7202" 1440.2 110.434811004894 106.105986318475
"7203" 1440.4 109.73888365186 105.96058990376
"7204" 1440.6 108.445829916667 106.542624149167
"7205" 1440.8 105.626793597907 108.482951265853
"7206" 1441 103.251082231818 109.723193582917
"7207" 1441.2 100.915530343333 111.3411589525
"7208" 1441.4 98.3744398827273 113.499417362917
"7209" 1441.6 96.3082143990909 114.233683097917
"7210" 1441.8 95.1963049227273 115.212704077917
"7211" 1442 93.8756327397778 117.104895222
"7212" 1442.2 93.6589828766667 117.71830745141
"7213" 1442.4 94.677121994 117.861305479167
"7214" 1442.6 96.1050017678947 118.630536249167
"7215" 1442.8 97.4435952431915 119.248375856986
"7216" 1443 97.0532202174418 118.617119433411
"7217" 1443.2 97.0786713590909 118.289627157917
"7218" 1443.4 97.0082129033333 118.136030754167
"7219" 1443.6 96.2381728572727 118.481934850417
"7220" 1443.8 94.7848108645455 120.833333454167
"7221" 1444 93.3242163213043 123.513479397862
"7222" 1444.2 91.6926713531111 124.233100357333
"7223" 1444.4 89.9548628766667 125.216006341222
"7224" 1444.6 87.0260335819149 126.899767026667
"7225" 1444.8 83.4358413895349 127.982056830969
"7226" 1445 81.3018140645454 128.324592202917
"7227" 1445.2 78.295280882 127.41258754
"7228" 1445.4 75.2833316965116 126.058979905969
"7229" 1445.6 72.6728242373171 125.605207925935
"7230" 1445.8 69.6019581833333 124.509657134167
"7231" 1446 65.8232739465854 124.498266086179
"7232" 1446.2 62.8900927433333 124.207459331667
"7233" 1446.4 59.1088202618919 125.05985018491
"7234" 1446.6 55.6695281566667 124.6378622625
"7235" 1446.8 53.0543592070732 124.282506236057
"7236" 1447 50.963320226 125.380536255917
"7237" 1447.2 50.9458932233333 125.617715743333
"7238" 1447.4 50.8908605833333 124.766067390833
"7239" 1447.6 49.9932448718182 123.534382407917
"7240" 1447.8 47.9741306633333 121.7257743475
"7241" 1448 44.7578531621951 119.751549383496
"7242" 1448.2 41.7527155008108 118.968374087342
"7243" 1448.4 39.17384709 117.629550054872
"7244" 1448.6 36.2658125559459 115.278145393423
"7245" 1448.8 32.9608031433333 114.118701925128
"7246" 1449 30.23527637 111.789876901667
"7247" 1449.2 27.7776345257895 108.762115186667
"7248" 1449.4 25.8413545342105 105.715556479167
"7249" 1449.6 23.063147562 103.649767003417
"7250" 1449.8 20.087257554 101.582459309042
"7251" 1450 16.746776306 100.712953813667
"7252" 1450.2 16.2964010791892 100.226170326396
"7253" 1450.4 16.1873857064706 100.07850003152
"7254" 1450.6 16.0123962988889 100.425408025833
"7255" 1450.8 15.3376170005882 101.288907272549
"7256" 1451 14.4264264163158 101.262115179167
"7257" 1451.2 14.6089030647368 100.847135421667
"7258" 1451.4 14.2778241592683 99.6952641852032
"7259" 1451.6 13.1693650605263 97.2945038391666
"7260" 1451.8 11.49666245 93.7340865201282
"7261" 1452 10.0267116710526 89.7438965441667
"7262" 1452.2 8.22222037 86.1102933016666
"7263" 1452.4 6.85190763399999 82.6909757736667
"7264" 1452.6 5.66687145266665 78.8869464658333
"7265" 1452.8 5.82524316111111 74.7843823591667
"7266" 1453 6.75226959105263 70.9989572541667
"7267" 1453.2 7.18910762818182 68.8228438916667
"7268" 1453.4 6.00975950513514 66.8373969042342
"7269" 1453.6 3.37287362176471 65.1463732997549
"7270" 1453.8 1.63481336199999 63.3063603696667
"7271" 1454 2.03448791 63.2939977322917
"7272" 1454.2 3.54954158481482 62.6832427459259
"7273" 1454.4 5.53479311666666 60.2605728208333
"7274" 1454.6 8.33108928826087 57.6940813387319
"7275" 1454.8 10.6698305904878 55.0235943469106
"7276" 1455 13.0845554529268 52.8003298043496
"7277" 1455.2 13.03757637 51.9638695158333
"7278" 1455.4 12.65234789 50.2117327619444
"7279" 1455.6 11.4324577033333 46.8356643825
"7280" 1455.8 10.4226921421212 43.041958085
"7281" 1456 9.21097346866664 39.5023310418333
"7282" 1456.2 9.17200782931032 35.0297404095977
"7283" 1456.4 10.4776709867742 31.2670125886021
"7284" 1456.6 12.8293447591892 28.1471681753153
"7285" 1456.8 15.503038642 25.2184482436667
"7286" 1457 18.2225434791892 23.4590184824775
"7287" 1457.2 21.70521717 21.7378236016667
"7288" 1457.4 25.3828053337209 19.8693554706201
"7289" 1457.6 29.49233573 17.4950050125
"7290" 1457.8 34.042159242 14.8132284530417
"7291" 1458 38.82036821 13.1635031766667
"7292" 1458.2 43.557302698 12.1209207580417
"7293" 1458.4 49.05643925 10.9382284491667
"7294" 1458.6 53.10133829 10.3613053716667
"7295" 1458.8 57.1024613663636 8.94522145416666
"7296" 1459 61.3785448197297 7.75215775990991
"7297" 1459.2 65.62126389 5.65938229004167
"7298" 1459.4 70.1169622151064 3.70009423570922
"7299" 1459.6 74.3170921397561 3.56956052434959
"7300" 1459.8 77.8347577445454 5.14277389791667
"7301" 1460 81.2701881642857 8.14780458452381
"7302" 1460.2 84.9352190463636 10.1252913854167
"7303" 1460.4 88.7174623045455 11.5413753029167
"7304" 1460.6 92.5021488723256 13.3219493817829
"7305" 1460.8 96.57712389 15.0957376108333
"7306" 1461 100.188800868605 17.9552230894574
"7307" 1461.2 103.480662841111 21.1305361516667
"7308" 1461.4 106.821449826 22.9574592304167
"7309" 1461.6 110.030590980732 25.0142134538618
"7310" 1461.8 112.775917482558 28.2861712214341
"7311" 1462 115.320018126444 32.0963481284444
"7312" 1462.2 117.605707107778 36.4980575345555
"7313" 1462.4 119.309273052667 40.104895145
"7314" 1462.6 122.104215292927 44.2449827038618
"7315" 1462.8 123.92834597 48.4107559591667
"7316" 1463 124.547127605122 52.612712543374
"7317" 1463.2 125.357943868182 55.0203963254167
"7318" 1463.4 126.772097823913 55.6037803332971
"7319" 1463.6 127.468352533721 55.4775844865504
"7320" 1463.8 126.991829596667 56.53346659
"7321" 1464 126.58367085 59.5396270991667
"7322" 1464.2 125.90952101 63.4382285016667
"7323" 1464.4 125.060445992857 66.9704106088095
"7324" 1464.6 124.452352411739 70.5954191442754
"7325" 1464.8 123.795044686444 73.335664409
"7326" 1465 124.041162882 75.4959208214167
"7327" 1465.2 125.652702023333 77.2443182590625
"7328" 1465.4 126.097854933556 77.1647242418889
"7329" 1465.6 125.795703504545 76.8735432004167
"7330" 1465.8 125.013640823953 77.3291050808527
"7331" 1466 123.863529749556 77.5151515926667
"7332" 1466.2 121.778560288298 79.4693250807092
"7333" 1466.4 120.155682861915 81.4824183724113
"7334" 1466.6 118.999997421915 83.6673610914539
"7335" 1466.8 117.70965765 85.8008658866666
"7336" 1467 117.600843111818 87.0745921616667
"7337" 1467.2 118.195779303333 87.4950050825
"7338" 1467.4 118.949726471333 88.566433655
"7339" 1467.6 118.787074446444 90.2160063062222
"7340" 1467.8 118.345034493636 91.0868299279167
"7341" 1468 118.749296001304 91.4649843825362
"7342" 1468.2 119.702089366364 92.1620047541667
"7343" 1468.4 120.18612645 92.1195472116667
"7344" 1468.6 119.969835376512 92.0071015177132
"7345" 1468.8 117.00111241 88.0247669877917
"7346" 1469 114.869973426 86.4931735796666
"7347" 1469.2 114.97238199087 87.4098004319927
"7348" 1469.4 114.025222402 87.4189977564167
"7349" 1469.6 113.408856834 87.9286131415417
"7350" 1469.8 113.22661413 87.9845796110256
"7351" 1470 112.732955955455 87.9574592954167
"7352" 1470.2 111.097485954 88.3997669881667
"7353" 1470.4 109.288321470488 89.0292228987398
"7354" 1470.6 108.332351759767 90.1913591187597
"7355" 1470.8 106.151580302444 91.7886558804444
"7356" 1471 103.942742457273 92.8525641954167
"7357" 1471.2 101.979494716667 94.280719375
"7358" 1471.4 101.22738197 95.3613054566667
"7359" 1471.6 101.755695314 96.1786131497917
"7360" 1471.8 101.531472583333 95.9727452994872
"7361" 1472 101.246143097273 96.8036131504167
"7362" 1472.2 101.391333376667 96.8196387914583
"7363" 1472.4 101.297701454444 96.8912199881111
"7364" 1472.6 101.537399175333 96.8912199881111
"7365" 1472.8 101.64012677 97.5407926383333
"7366" 1473 101.605105999091 98.0885781866667
"7367" 1473.2 101.053528857273 98.3770397254167
"7368" 1473.4 100.466930944545 98.4731935716667
"7369" 1473.6 98.8871525104878 98.7102735650813
"7370" 1473.8 96.6142389262791 99.1985147628294
"7371" 1474 94.2945200718182 100.396270496667
"7372" 1474.2 91.8125202135555 102.703185805889
"7373" 1474.4 89.7356271563415 105.211211657886
"7374" 1474.6 88.7866496812195 107.265620665569
"7375" 1474.8 89.030940912439 108.194326107398
"7376" 1475 89.7168355231707 109.010461192642
"7377" 1475.2 90.1947858773684 111.191264986667
"7378" 1475.4 89.78059285 113.749583863333
"7379" 1475.6 88.214914242 116.524767016292
"7380" 1475.8 87.2290795409091 120.037878907917
"7381" 1476 85.8368002881395 121.541985268178
"7382" 1476.2 84.9285484233333 121.689144310833
"7383" 1476.4 83.9016990862791 122.159158792946
"7384" 1476.6 81.66327845 123.108558231667
"7385" 1476.8 79.5705899026316 123.033370261667
"7386" 1477 78.0674223342553 121.646084533688
"7387" 1477.2 78.5472411310811 121.899767021667
"7388" 1477.4 79.5387625802325 121.595652531202
"7389" 1477.6 82.1438073553659 121.055489347276
"7390" 1477.8 85.7024182602325 120.996368094109
"7391" 1478 90.3371729590909 121.724941846667
"7392" 1478.2 92.7463736013043 121.958295449819
"7393" 1478.4 93.4330852395652 121.765987757319
"7394" 1478.6 94.0013278860976 121.083631936423
"7395" 1478.8 96.2561001566667 120.581085701667
"7396" 1479 99.7482269015556 120.096348216444
"7397" 1479.2 101.461606254878 118.100517486911
"7398" 1479.4 104.311602533478 117.142241933297
"7399" 1479.6 105.098427897273 116.235431351667
"7400" 1479.8 106.116114823333 115.883283499167
"7401" 1480 106.272499242 115.842074707917
"7402" 1480.2 105.993208594 115.149767014917
"7403" 1480.4 106.807213121304 114.60879711471
"7404" 1480.6 108.239258123043 113.714148284384
"7405" 1480.8 110.709745114348 111.506790422645
"7406" 1481 113.459264390426 108.716460952837
"7407" 1481.2 115.828009724894 105.762287463794
"7408" 1481.4 117.748966678571 102.449217551667
"7409" 1481.6 119.803239784468 98.9374102065603
"7410" 1481.8 121.737578535106 95.8523038204964
"7411" 1482 123.48808485 92.6689977616667
"7412" 1482.2 124.702471772667 89.9766900666667
"7413" 1482.4 125.147089643333 86.5391900632292
"7414" 1482.6 126.286188857111 83.5066045901111
"7415" 1482.8 127.112377284286 80.3142096802381
"7416" 1483 127.7277994356 77.8843823622667
"7417" 1483.2 127.79379074913 75.9633121262319
"7418" 1483.4 128.138928383617 73.3318455328369
"7419" 1483.6 128.140635956667 70.1930362007292
"7420" 1483.8 128.629705787143 67.3471767002381
"7421" 1484 129.261828421064 64.3056589444326
"7422" 1484.2 129.415100178 61.6151515767667
"7423" 1484.4 129.225507337843 58.0913205023529
"7424" 1484.6 128.974227584222 54.9254079803333
"7425" 1484.8 128.068592258372 53.0357240189922
"7426" 1485 127.182449900435 50.4198338398188
"7427" 1485.2 125.996000872857 47.2137386895238
"7428" 1485.4 125.156574435455 45.1340326791667
"7429" 1485.6 123.846943523333 42.7250874553125
"7430" 1485.8 122.373979626889 40.1647242048889
"7431" 1486 120.794998211702 37.3089322398581
"7432" 1486.2 118.812756345111 34.3100233443333
"7433" 1486.4 116.873400794348 32.2342150925362
"7434" 1486.6 114.557575375957 29.8948569460284
"7435" 1486.8 112.074081132553 27.2761990056028
"7436" 1487 110.675485664545 24.6008158754167
"7437" 1487.2 109.849162236667 23.4290709525
"7438" 1487.4 109.958979621892 23.5525735761261
"7439" 1487.6 109.964820264634 22.6314742394715
"7440" 1487.8 110.277354795263 22.3248681366667
"7441" 1488 110.348082178372 22.1144359737597
"7442" 1488.2 110.321861294878 21.9372903738618
"7443" 1488.4 110.336659706 21.9670746140417
"7444" 1488.6 110.368840377805 22.1905736761789
"7445" 1488.8 110.421360583333 22.2843823066667
"7446" 1489 110.37823619439 22.4813804306911
"7447" 1489.2 110.368840377805 22.5751890611789
"7448" 1489.4 110.371972316667 22.4717590326923
"7449" 1489.6 110.471489674 22.3613053836667
"7450" 1489.8 110.472194360244 22.5095230198374
"7451" 1490 110.55964773 22.5407925633333
"7452" 1490.2 110.599158343333 22.6887215575641
"7453" 1490.4 110.654473202 22.6497669224167
"7454" 1490.6 110.642308092105 22.7398478941667
"7455" 1490.8 110.62252742561 22.781568048252
"7456" 1491 110.69299605 22.6689976916667
"7457" 1491.2 110.782256307561 23.0067087614228
"7458" 1491.4 110.742269460233 23.536618443876
"7459" 1491.6 110.434611093902 23.8791290249594
"7460" 1491.8 110.036356595455 23.9015151754167
"7461" 1492 109.292165213636 23.0448718179167
"7462" 1492.2 108.162745351818 22.0134032854167
"7463" 1492.4 106.60622434913 20.8713388269928
"7464" 1492.6 104.422332458889 19.4638694833333
"7465" 1492.8 101.456267722727 18.4032634216667
"7466" 1493 99.3825087011628 18.2682821237597
"7467" 1493.2 98.3703825982927 18.9916993765447
"7468" 1493.4 98.690377266 19.2184482376667
"7469" 1493.6 97.9437677833333 19.1341991533333
"7470" 1493.8 97.69153485 18.9714452404167
"7471" 1494 97.6740244645455 18.9364802054167
"7472" 1494.2 97.7340891588372 19.0196238060853
"7473" 1494.4 97.81535829 19.1983017175
"7474" 1494.6 97.9333727291111 19.412587432
"7475" 1494.8 98.0979039173171 19.5545511594715
"7476" 1495 98.0446609566666 19.7660672858333
"7477" 1495.2 97.9979665954545 20.0029137729167
"7478" 1495.4 98.2089056574418 19.9588009089922
"7479" 1495.6 98.1909880537209 20.075079978876
"7480" 1495.8 98.4507933076744 19.9856345405039
"7481" 1496 98.42071733 19.9858475058333
"7482" 1496.2 98.2178644593023 19.9856345405039
"7483" 1496.4 98.28313573 19.9034299233333
"7484" 1496.6 98.1388279184445 20.3442113645556
"7485" 1496.8 97.710796274 21.1476301687778
"7486" 1497 97.6835092566667 22.0520105115625
"7487" 1497.2 97.7161715551163 23.1251694273643
"7488" 1497.4 98.25561941 24.22577425
"7489" 1497.6 98.4075573508696 24.8596331453623
"7490" 1497.8 98.8697602542553 25.3285721624113
"7491" 1498 99.90659861 25.9906760166667
"7492" 1498.2 101.438757337273 26.9522144791667
"7493" 1498.4 102.502304796667 27.0462870733333
"7494" 1498.6 103.866935300732 26.9748138310569
"7495" 1498.8 106.291055979756 27.312524900813
"7496" 1499 108.465585223333 27.797202825
"7497" 1499.2 111.33010469 28.3889188019231
"7498" 1499.4 114.693101080698 29.7799100422481
"7499" 1499.6 117.012577543333 30.5719281025
"7500" 1499.8 116.812875766364 31.8910256729167
"7501" 1500 117.26939653 34.5646020991667
"7502" 1500.2 117.896768626 38.0824592455417
"7503" 1500.4 119.06430725 41.5151515566667
"7504" 1500.6 119.772741735581 45.4149726696899
"7505" 1500.8 120.26867541 49.0975691466667
"7506" 1501 120.820921553256 52.7226649846899
"7507" 1501.2 121.925447519474 56.3430867941667
"7508" 1501.4 124.166820743333 60.1689977291667
"7509" 1501.6 125.395883036667 64.5236985882222
"7510" 1501.8 125.048904192979 69.1747260524113
"7511" 1502 125.05651509 74.1341992083333
"7512" 1502.2 125.040517229535 77.7316095535271
"7513" 1502.4 123.144436586889 80.951049032
"7514" 1502.6 121.326907216667 84.9847028821875
"7515" 1502.8 122.048675577111 87.566433654
"7516" 1503 123.303081507021 88.7000943207092
"7517" 1503.2 123.129176328261 88.396422506558
"7518" 1503.4 122.941510675455 88.3682984566667
"7519" 1503.6 121.88869875 89.0311772452083
"7520" 1503.8 119.951320519333 90.5835276741111
"7521" 1504 118.003962637826 92.5603021093841
"7522" 1504.2 116.914883942093 94.7888546510853
"7523" 1504.4 116.621234325556 95.5493396448889
"7524" 1504.6 117.37946181 96.0847486808333
"7525" 1504.8 117.846599335581 95.9695344375969
"7526" 1505 117.557439709574 95.631354556773
"7527" 1505.2 116.708831499302 95.5849190525969
"7528" 1505.4 114.773730297442 95.8621999115504
"7529" 1505.6 112.784876284419 96.0947580513178
"7530" 1505.8 110.473505404419 96.8103215582946
"7531" 1506 108.169749506 97.9959208439167
"7532" 1506.2 105.264776559091 99.5396271391667
"7533" 1506.4 102.749951676667 101.002331103333
"7534" 1506.6 101.503156643778 102.651903754556
"7535" 1506.8 101.347018143913 104.148930883514
"7536" 1507 100.782117882727 104.644522249167
"7537" 1507.2 101.572711786 104.428613158042
"7538" 1507.4 101.54381965 104.774767004542
"7539" 1507.6 101.68930487383 105.402221996986
"7540" 1507.8 102.16293685 105.178155283333
"7541" 1508 102.204531287209 104.243237487015
"7542" 1508.2 102.382396280244 103.607084076545
"7543" 1508.4 103.318010816222 102.668997771667
"7544" 1508.6 104.500653142766 101.719734268262
"7545" 1508.8 106.26286853 100.764235865
"7546" 1509 108.27790981 100.321857729872
"7547" 1509.2 111.118774896316 99.8451111291667
"7548" 1509.4 113.875717063333 98.9418915408333
"7549" 1509.6 115.462491516667 98.6580087566667
"7550" 1509.8 114.010241294444 98.5023311008333
"7551" 1510 112.711258303913 97.5101348902536
"7552" 1510.2 111.521685222093 98.7870657463178
"7553" 1510.4 110.454521276667 99.5188146183333
"7554" 1510.6 110.06699977 99.5343823839167
"7555" 1510.8 108.878838673256 100.048246427364
"7556" 1511 108.860921069535 99.9588009889923
"7557" 1511.2 108.95946789 100.099067699167
"7558" 1511.4 109.079316750444 100.045066145111
"7559" 1511.6 109.202329323043 99.901439240471
"7560" 1511.8 108.779694599333 100.121989222111
"7561" 1512 108.440588712857 100.353456168095
"7562" 1512.2 107.589766627778 101.233100334333
"7563" 1512.4 106.123758245556 103.331390934722
"7564" 1512.6 105.964316458 102.851690079542
"7565" 1512.8 104.84048645 103.536847871154
"7566" 1513 104.452294674 104.351690081042
"7567" 1513.2 105.208076263333 103.896104
"7568" 1513.4 105.343573293636 103.691725045417
"7569" 1513.6 105.387349257273 104.006410360417
"7570" 1513.8 105.859722446279 103.87651118969
"7571" 1514 105.93267269 104.729437334167
"7572" 1514.2 105.380571043548 106.204977924086
"7573" 1514.4 105.10718309 107.068036237604
"7574" 1514.6 104.664170338 109.130536239667
"7575" 1514.8 104.00653029 110.919913530833
"7576" 1515 103.023447220909 111.864801976667
"7577" 1515.2 101.425115525349 113.348783113295
"7578" 1515.4 100.464686023333 114.94710429282
"7579" 1515.6 99.4075526245455 117.634032751667
"7580" 1515.8 98.4831323973171 119.826596287886
"7581" 1516 97.7440660063636 120.745920866667
"7582" 1516.2 96.6590329355814 120.897978111899
"7583" 1516.4 94.2419889154545 121.488927860417
"7584" 1516.6 91.3106282248837 122.490106914922
"7585" 1516.8 87.9786094548781 124.535789538374
"7586" 1517 83.8408199554545 126.165501291667
"7587" 1517.2 79.87471765 127.567783221667
"7588" 1517.4 75.933172592439 127.772187290203
"7589" 1517.6 71.948641674 127.438228565667
"7590" 1517.8 67.9934603194737 127.385596986667
"7591" 1518 64.2817194027273 126.724941851667
"7592" 1518.2 60.6741191994737 126.616366216667
"7593" 1518.4 57.184760178 126.822843949667
"7594" 1518.6 53.9563575992683 127.584570029228
"7595" 1518.8 53.8224069833333 127.402725607051
"7596" 1519 52.2695949809091 125.632284507917
"7597" 1519.2 49.7597051960465 122.740554142364
"7598" 1519.4 46.8907035270732 119.629598163862
"7599" 1519.6 44.034375285122 117.340667579959
"7600" 1519.8 40.0660394532432 115.153405268559
"7601" 1520 36.0525086366667 113.162094429103
"7602" 1520.2 31.5482987166667 111.100950442821
"7603" 1520.4 27.3716593467442 108.965956633062
"7604" 1520.6 23.156870832439 106.608960252154
"7605" 1520.8 19.2924703742105 103.681143521667
"7606" 1521 15.7059882802439 99.6014555547155
"7607" 1521.2 12.469364362 96.2651516114167
"7608" 1521.4 10.5437288415789 94.9463256991667
"7609" 1521.6 10.6889253145161 94.0957967705376
"7610" 1521.8 10.8653157744444 91.3121601534722
"7611" 1522 10.935329522 87.7019647896667
"7612" 1522.2 11.3380389582353 83.2911696979902
"7613" 1522.4 12.14858757 78.1029227964102
"7614" 1522.6 13.3240283166667 73.2114040538462
"7615" 1522.8 15.45901253 68.5206460891667
"7616" 1523 17.8400914206667 64.7459208106667
"7617" 1523.2 19.6472860794737 61.0900503616667
"7618" 1523.4 22.639396234 57.0055361875417
"7619" 1523.6 25.75011621 53.8901515690417
"7620" 1523.8 29.00974181 50.4007531434615
"7621" 1524 32.193062538 47.3901515625417
"7622" 1524.2 34.629632674 44.0920746361667
"7623" 1524.4 37.1464587433333 40.1155789056944
"7624" 1524.6 38.7363710226316 36.1305361666667
"7625" 1524.8 41.583006738 32.4863053937917
"7626" 1525 44.67446529 29.1113053904167
"7627" 1525.2 48.6665128617073 26.1305361566667
"7628" 1525.4 52.9695495994737 23.8734511341667
"7629" 1525.6 57.2697079966667 21.712390195641
"7630" 1525.8 61.4688592276744 19.3952946472481
"7631" 1526 65.8632663966667 16.9885243132051
"7632" 1526.2 69.5377534366666 14.99500501
"7633" 1526.4 73.7251556948781 13.2037068754472
"7634" 1526.6 78.4530411166667 11.3503163616667
"7635" 1526.8 82.6215642030435 9.32451607297101
"7636" 1527 84.8301567336364 8.57808858666666
"7637" 1527.2 86.5734128855556 9.027972037
"7638" 1527.4 90.1324504738298 8.97832664687943
"7639" 1527.6 90.66111509 10.0682650783333
"7640" 1527.8 93.8603906373171 12.4907612837398
"7641" 1528 97.6936750082222 14.8826728975556
"7642" 1528.2 101.237777024222 18.0023310203333
"7643" 1528.4 104.644908914 20.9083139292222
"7644" 1528.6 107.750029638837 23.9122892850388
"7645" 1528.8 110.670599045349 27.2843823116667
"7646" 1529 113.674329503913 30.3613053916667
"7647" 1529.2 116.253127111333 33.7117327454444
"7648" 1529.4 117.847910379756 37.8378532415447
"7649" 1529.6 120.233821404667 43.1305361736667
"7650" 1529.8 121.987194668182 47.5903263879167
"7651" 1530 124.13154341 51.4757038348718
"7652" 1530.2 126.41689510561 55.2112116078862
"7653" 1530.4 126.939783223953 59.5562964763178
"7654" 1530.6 126.10213525 64.0151515791667
"7655" 1530.8 125.310276707778 67.6689977366667
"7656" 1531 124.068984938889 71.6860917577778
"7657" 1531.2 123.107859337273 75.0990676741667
"7658" 1531.4 123.589589497111 79.2331003123333
"7659" 1531.6 125.253812958936 81.4415018420922
"7660" 1531.8 125.392503839474 81.7277022041666
"7661" 1532 125.025246544545 81.9784383104166
"7662" 1532.2 123.844040649149 82.9799633820922
"7663" 1532.4 121.813520232857 85.6909757766666
"7664" 1532.6 120.499201024222 89.0194251084444
"7665" 1532.8 119.727947726279 92.3380496396899
"7666" 1533 119.078135964667 96.2331003293333
"7667" 1533.2 118.887126843333 100.385343923229
"7668" 1533.4 118.470331029556 100.976690077667
"7669" 1533.6 116.261687744222 102.258741361
"7670" 1533.8 112.775064263333 104.3081919125
"7671" 1534 109.075036434 106.245920852167
"7672" 1534.2 105.969361116667 108.126873235
"7673" 1534.4 102.90587749 110.260572870833
"7674" 1534.6 99.9157707166667 111.377788989167
"7675" 1534.8 96.96235237 112.623210235833
"7676" 1535 94.484507754 113.909382398292
"7677" 1535.2 91.5874978633333 115.8466534625
"7678" 1535.4 90.0116019551163 118.527673995039
"7679" 1535.6 90.85372933 119.618908343178
"7680" 1535.8 91.5678113904878 119.169935874472
"7681" 1536 91.5396239407317 118.597703228496
"7682" 1536.2 90.3251600202325 118.456117644341
"7683" 1536.4 88.8738341188372 118.071502259341
"7684" 1536.6 87.7437140402439 117.819091595447
"7685" 1536.8 86.2873624695122 117.865995910691
"7686" 1537 86.1194740626316 117.739847989167
"7687" 1537.2 88.2300110337838 117.315567432883
"7688" 1537.4 88.5083677017647 117.19388466402
"7689" 1537.6 90.4436473996774 113.698774457634
"7690" 1537.8 90.6000422821951 113.288134742886
"7691" 1538 90.4497092168293 112.321905848862
"7692" 1538.2 90.9650175575556 111.019425130444
"7693" 1538.4 91.7048155067442 108.71550940562
"7694" 1538.6 92.4680201033333 106.460206566667
"7695" 1538.8 93.3619947664444 103.079254182333
"7696" 1539 95.6648050135556 99.6604507601111
"7697" 1539.2 98.6781477904444 98.4382285366667
"7698" 1539.4 102.295015186 97.4766900741667
"7699" 1539.6 105.644475443684 98.2357993866667
"7700" 1539.8 109.271319516667 99.5737596733333
"7701" 1540 112.032540537273 102.223193575417
"7702" 1540.2 113.05939957 105.507825613333
"7703" 1540.4 113.098434349535 108.822843931667
"7704" 1540.6 111.769884755455 109.268648127917
"7705" 1540.8 109.369285421915 111.212369302305
"7706" 1541 105.912660820909 113.429487292917
"7707" 1541.2 102.552950776956 115.545251965145
"7708" 1541.4 99.2660442769767 118.152003153876
"7709" 1541.6 96.4227932256522 120.90478374308
"7710" 1541.8 93.3106309691111 123.515151638667
"7711" 1542 91.0329053672093 125.352360942829
"7712" 1542.2 88.7262174972727 125.885781011667
"7713" 1542.4 84.6336987504878 126.787196670081
"7714" 1542.6 80.5841018021951 127.56580830313
"7715" 1542.8 76.21504709 128.361305489667
"7716" 1543 72.0057212597561 128.400705114472
"7717" 1543.2 68.021895027561 128.560179786301
"7718" 1543.4 64.542624146 127.467074719542
"7719" 1543.6 61.4450369590909 128.001165629167
"7720" 1543.8 60.6088142490698 128.482951285853
"7721" 1544 59.8082649033333 127.41258754
"7722" 1544.2 57.7332521566667 125.004162629167
"7723" 1544.4 54.7535404375556 122.173271295444
"7724" 1544.6 51.4618775495349 119.672575606202
"7725" 1544.8 48.1789743788889 117.429681547111
"7726" 1545 44.7860406119512 116.168059698862
"7727" 1545.2 41.4937959321053 114.875475516667
"7728" 1545.4 37.8798745033333 114.828761097436
"7729" 1545.6 34.2745310366667 114.710417902051
"7730" 1545.8 30.7240957017647 115.836418599314
"7731" 1546 30.240779634 116.141525257667
"7732" 1546.2 30.6453366509756 115.192449941789
"7733" 1546.4 30.1068668766667 113.245920859167
"7734" 1546.6 29.3108767548649 109.841554951396
"7735" 1546.8 28.237591538 105.701964807667
"7736" 1547 26.84653573 101.761699940385
"7737" 1547.2 24.6958066857895 97.6993621391667
"7738" 1547.4 21.8780761033333 93.8524297155128
"7739" 1547.6 19.9818266015789 90.5434916866667
"7740" 1547.8 17.1534385510526 87.8815483641666
"7741" 1548 13.7422626139024 84.9297857464228
"7742" 1548.2 11.4029582251351 81.7230518047748
"7743" 1548.4 9.1244660205263 78.1953135366667
"7744" 1548.6 6.76798285800001 73.8901515890417
"7745" 1548.8 4.20942370333333 69.7950661148611
"7746" 1549 2.80909603896549 65.1623664344253
"7747" 1549.2 2.75493924999998 60.6719563095513
"7748" 1549.4 4.08842244999998 56.2932580803205
"7749" 1549.6 5.76892320789472 52.4766900291667
"7750" 1549.8 8.05042929108108 48.5525736011261
"7751" 1550 9.94504773888889 44.2715618158333
"7752" 1550.2 11.429247466 41.3036130949167
"7753" 1550.4 14.1650743602439 37.8753766937398
"7754" 1550.6 16.3380474013514 34.8415548763964
"7755" 1550.8 19.31976389 31.5940470102564
"7756" 1551 21.9586569594737 28.3876211791667
"7757" 1551.2 24.671476466 24.7678987926667
"7758" 1551.4 27.3951459354054 21.7230517447748
"7759" 1551.6 29.6115731166667 18.0078255258333
"7760" 1551.8 32.144908978 13.9382284521667
"7761" 1552 35.1837345690698 11.5867078773643
"7762" 1552.2 38.7690877954546 8.94522145416666
"7763" 1552.4 43.1554393518182 6.50641026291667
"7764" 1552.6 46.93768261 3.9270104934375
"7765" 1552.8 50.3619357655556 2.91686091977778
"7766" 1553 53.6834613264444 2.04506604711111
"7767" 1553.2 57.195335077451 1.09282874098039
"7768" 1553.4 61.60388117 0.581085581666665
"7769" 1553.6 64.3328886402222 0.848484849333332
"7770" 1553.8 68.2661862587805 2.67837853471545
"7771" 1554 72.5378661445454 3.88403263791667
"7772" 1554.2 76.7318170021951 4.8172153098374
"7773" 1554.4 80.9005004630233 5.37919445434108
"7774" 1554.6 84.4449282536364 6.72494173166667
"7775" 1554.8 88.3329951456522 9.1071247684058
"7776" 1555 91.5525158751163 11.3362606499225
"7777" 1555.2 94.5552725508695 13.6807033682971
"7778" 1555.4 97.941933362 14.9766899916667
"7779" 1555.6 101.878601543333 16.8539793708333
"7780" 1555.8 105.346880810889 19.2501942694444
"7781" 1556 108.005568796667 22.3759573983333
"7782" 1556.2 110.437670196977 23.6528975137597
"7783" 1556.4 112.83926901 24.7660672908333
"7784" 1556.6 115.31125840907 27.4543286445736
"7785" 1556.8 117.303166559091 30.9120046929167
"7786" 1557 118.832067540233 34.8783000294574
"7787" 1557.2 120.008521111818 38.8752914141667
"7788" 1557.4 121.873377162727 42.2581585504167
"7789" 1557.6 122.519510386 46.2170746382917
"7790" 1557.8 123.264979552703 50.1222201723423
"7791" 1558 124.359851897273 54.1200466741667
"7792" 1558.2 125.740396311463 58.1849451943496
"7793" 1558.4 126.894989214651 61.8371551548062
"7794" 1558.6 127.130977166098 65.389448015813
"7795" 1558.8 126.851190627778 69.2501943194444
"7796" 1559 126.67997797 73.6775447512222
"7797" 1559.2 126.147215178511 76.4906016734752
"7798" 1559.4 126.473925527209 81.1484252993411
"7799" 1559.6 125.643529916667 85.2239428091666
"7800" 1559.8 124.270060269535 89.1985147528295
"7801" 1560 121.991665404894 92.9799633920922
"7802" 1560.2 119.835453348605 97.1770478556201
"7803" 1560.4 117.677355883043 100.812810478841
"7804" 1560.6 115.576837113111 103.557886661444
"7805" 1560.8 115.042867636667 106.611305467917
"7806" 1561 115.20567253 106.084748690833
"7807" 1561.2 115.399697863333 105.864264047051
"7808" 1561.4 115.709721482727 105.824592180417
"7809" 1561.6 115.575348307391 105.862977707971
"7810" 1561.8 115.420800122727 105.492424347917
"7811" 1562 114.828054947021 105.353122160603
"7812" 1562.2 112.444441813721 105.86219992155
"7813" 1562.4 110.45222825 106.332459313792
"7814" 1562.6 109.271319516667 105.9565435625
"7815" 1562.8 108.143150396667 105.636030741667
"7816" 1563 106.638466298 105.870920851792
"7817" 1563.2 104.95901829 106.278465230897
"7818" 1563.4 104.054851632439 106.984194774106
"7819" 1563.6 101.77770837 108.474858583333
"7820" 1563.8 99.9268737931579 109.258066604167
"7821" 1564 98.346423266 110.380536240917
"7822" 1564.2 97.3399018769767 112.391716922713
"7823" 1564.4 96.7809948063636 114.600815965417
"7824" 1564.6 96.2731936281818 116.733683100417
"7825" 1564.8 96.98986869 118.658008776667
"7826" 1565 97.2234374527907 121.130536251667
"7827" 1565.2 96.9488999468889 120.976690097667
"7828" 1565.4 96.34323517 120.195221565417
"7829" 1565.6 95.36640581 119.592074711667
"7830" 1565.8 93.2935097033333 118.857031975889
"7831" 1566 90.8624845227273 118.534382402917
"7832" 1566.2 89.3311596233333 118.795371414167
"7833" 1566.4 87.56447077 119.473731516282
"7834" 1566.6 85.57059589 119.9125875325
"7835" 1566.8 83.832940282 120.390151635542
"7836" 1567 81.4391211114634 121.993575652154
"7837" 1567.2 79.6445201436585 122.547046572033
"7838" 1567.4 79.768779818 122.745920868667
"7839" 1567.6 80.2285903234884 123.357727667132
"7840" 1567.8 80.71925701 123.783396214872
"7841" 1568 81.6183834015789 123.225677954167
"7842" 1568.2 84.15668037 122.905684182436
"7843" 1568.4 87.0296319797561 122.049860830447
"7844" 1568.6 90.0745171772727 120.772144642917
"7845" 1568.8 92.92803653 119.740003705897
"7846" 1569 96.4192671068421 119.632560541667
"7847" 1569.2 100.332377456316 119.409888476667
"7848" 1569.4 101.080628263333 118.40159852
"7849" 1569.6 103.377935246444 116.703185819889
"7850" 1569.8 105.868244233415 113.907271704106
"7851" 1570 109.250529408222 111.694638806333
"7852" 1570.2 111.860976015957 109.354758825816
"7853" 1570.4 113.526030496667 107.268356750625
"7854" 1570.6 115.746046218511 104.125626251028
"7855" 1570.8 118.196925816667 101.16258751375
"7856" 1571 119.999952199787 98.1518128244326
"7857" 1571.2 122.031554311333 95.0023310973333
"7858" 1571.4 123.344063260213 91.6542678097518
"7859" 1571.6 124.862704488261 88.1957536100362
"7860" 1571.8 125.684804396667 84.7122669844792
"7861" 1572 126.192021895333 81.797202879
"7862" 1572.2 126.341920324286 77.7867371502381
"7863" 1572.4 127.153487976667 73.6385490246875
"7864" 1572.6 128.17171378617 70.394038655922
"7865" 1572.8 128.848981803043 67.1924091074275
"7866" 1573 128.965666951333 64.181818246
"7867" 1573.2 128.646248336667 61.1706002942708
"7868" 1573.4 128.160967459778 57.7031857608889
"7869" 1573.6 128.153895632609 54.3997669541667
"7870" 1573.8 127.565183838936 53.086346330922
"7871" 1574 126.48736373 51.8298368816667
"7872" 1574.2 125.219693266744 50.4060281308527
"7873" 1574.4 123.88502240234 48.5036949351773
"7874" 1574.6 122.350344836087 46.1807034007971
"7875" 1574.8 121.509355705111 45.0621601072222
"7876" 1575 121.380946211778 44.4382284826667
"7877" 1575.2 121.53442613 43.7404262841667
"7878" 1575.4 121.596841197317 43.8416055927642
"7879" 1575.6 121.737778446098 43.8322247297154
"7880" 1575.8 121.750804464545 44.0850816291667
"7881" 1576 122.010257127073 44.4982660061789
"7882" 1576.2 122.468146588667 44.8313908762222
"7883" 1576.4 123.396780697273 45.2913753366667
"7884" 1576.6 123.485400330976 45.8960146004472
"7885" 1576.8 123.79524377093 46.8997669466667
"7886" 1577 125.24912933 49.3173493666667
"7887" 1577.2 126.346113287333 51.6348096864444
"7888" 1577.4 127.23030437 55.3887779441667
"7889" 1577.6 127.460572521579 58.8835726266667
"7890" 1577.8 126.962478855333 62.2758353381111
"7891" 1578 127.404574396667 65.10489517
"7892" 1578.2 128.673116627391 68.6639810152536
"7893" 1578.4 128.384613994 68.2843823526667
"7894" 1578.6 127.555497242727 68.3420746604167
"7895" 1578.8 125.703468567209 70.4865290453876
"7896" 1579 124.048949415106 73.5118782662411
"7897" 1579.2 122.754316316667 76.7715618483333
"7898" 1579.4 122.118522559091 80.4312355116667
"7899" 1579.6 122.123006926098 83.7477970022764
"7900" 1579.8 123.98337861 86.4319915184234
"7901" 1580 124.636592119565 87.9950847135145
"7902" 1580.2 122.868674923192 89.2483758269858
"7903" 1580.4 120.285185202 91.0108781018889
"7904" 1580.6 117.092069134444 93.027972121
"7905" 1580.8 114.27011765 95.8283384241667
"7906" 1581 112.166913712609 98.5636465969928
"7907" 1581.2 110.397654215333 102.147630249778
"7908" 1581.4 109.380531577442 105.844310833876
"7909" 1581.6 109.587998567895 107.486811541667
"7910" 1581.8 110.419281077368 106.282358099167
"7911" 1582 110.38184997 105.528958326795
"7912" 1582.2 109.56482693 105.333832939167
"7913" 1582.4 108.121595946 104.620920850542
"7914" 1582.6 105.219932889024 103.972937735447
"7915" 1582.8 101.964529700526 104.693289271667
"7916" 1583 99.3663391563415 105.670873947276
"7917" 1583.2 97.01738501 107.329105110853
"7918" 1583.4 94.9926957895349 110.03035734969
"7919" 1583.6 94.3109079966667 112.826788708846
"7920" 1583.8 94.32078565 115.351924613618
"7921" 1584 93.6293499166667 114.838623030385
"7922" 1584.2 92.4203251486667 113.626262739889
"7923" 1584.4 91.7854447234884 111.935545187015
"7924" 1584.6 92.6000984393333 111.224553335778
"7925" 1584.8 94.0639666633333 111.103063714167
"7926" 1585 96.9298330827273 110.282634142917
"7927" 1585.2 100.889425116667 110.262686142179
"7928" 1585.4 104.371746900909 111.925990787917
"7929" 1585.6 107.350068906889 113.079254192333
"7930" 1585.8 107.464414503333 112.842990455833
"7931" 1586 107.982958487209 112.33804965969
"7932" 1586.2 109.233408142444 111.284382395667
"7933" 1586.4 111.696195216667 109.511946496458
"7934" 1586.6 113.062988655217 108.296088078297
"7935" 1586.8 113.573649017111 106.087801193889
"7936" 1587 115.89358053 102.750830832305
"7937" 1587.2 118.458851999091 100.090326440417
"7938" 1587.4 120.926139821915 96.6133512844326
"7939" 1587.6 123.566702907143 92.7003949359524
"7940" 1587.8 125.076169604286 88.6187622788095
"7941" 1588 126.614407164894 83.5773447247518
"7942" 1588.2 127.129411196667 80.1770105696875
"7943" 1588.4 127.675151543333 75.8340618473958
"7944" 1588.6 128.040572175957 72.3989486415603
"7945" 1588.8 128.138928383617 68.0536131216667
"7946" 1589 128.912730792857 64.6705675923809
"7947" 1589.2 129.1300311028 62.0613054233667
"7948" 1589.4 129.122676740909 59.7756410854167
"7949" 1589.6 128.711182682727 57.0571096141667
"7950" 1589.8 128.204142825652 54.3495997300362
"7951" 1590 127.412851663659 51.1399170447154
"7952" 1590.2 126.70405475 48.0776515632292
"7953" 1590.4 126.236127764783 45.896422464058
"7954" 1590.6 125.988317744545 46.0431235891667
"7955" 1590.8 124.906135201628 45.0393018285271
"7956" 1591 123.76668759 42.6770105321875
"7957" 1591.2 122.233101385652 40.5619742981884
"7958" 1591.4 120.911181482 37.5247669372917
"7959" 1591.6 120.478739023659 35.7365399186179
"7960" 1591.8 119.150512224545 34.1637529479167
"7961" 1592 117.551737900435 31.3646498742754
"7962" 1592.2 115.89358053 28.7141481993841
"7963" 1592.4 113.941756231333 26.5151515416667
"7964" 1592.6 111.852961806444 24.8313908562222
"7965" 1592.8 109.72992485 23.1790311369928
"7966" 1593 107.147142995455 21.2529137741667
"7967" 1593.2 104.465135623333 19.6378621575
"7968" 1593.4 104.205184697805 20.0611177641057
"7969" 1593.6 103.840209422444 19.7288267485556
"7970" 1593.8 103.26358965 19.3448218641667
"7971" 1594 103.270628708605 19.1895701389922
"7972" 1594.2 103.350165388537 19.1793166375203
"7973" 1594.4 103.64881813 19.445554465
"7974" 1594.6 103.509894270488 19.5545511594715
"7975" 1594.8 103.297505114186 19.8246327514341
"7976" 1595 102.329954513256 19.7888545760853
"7977" 1595.2 100.33998065 20.0536130736667
"7978" 1595.4 98.4574057566666 20.7276057483333
"7979" 1595.6 96.6409117227273 21.8735431454167
"7980" 1595.8 94.3395772831707 23.5789414073984
"7981" 1596 92.00941477 24.9583749833333
"7982" 1596.2 90.2583762245455 26.3927739191667
"7983" 1596.4 89.1285757021739 27.7776933489493
"7984" 1596.6 87.0442476944445 29.3698523992222
"7985" 1596.8 84.9352190463636 31.0431235741667
"7986" 1597 83.9283718827273 33.0273893104167
"7987" 1597.2 83.5702234174419 35.7727544131783
"7988" 1597.4 84.5341478366666 37.9345654725
"7989" 1597.6 84.3136003627273 39.2948718341667
"7990" 1597.8 83.6239762286046 39.9766900166667
"7991" 1598 82.157196394 40.4574592479167
"7992" 1598.2 80.5809698633334 40.2331002733333
"7993" 1598.4 80.45256037 40.6268731675
"7994" 1598.6 80.5576226827273 41.1917249829167
"7995" 1598.8 80.7750772369767 41.6493197142248
"7996" 1599 81.0345012653191 41.3678520475177
"7997" 1599.2 80.857050274 41.1401515562917
"7998" 1599.4 80.9035595660976 40.5020183473984
"7999" 1599.6 81.07485253 40.0753093461538
"8000" 1599.8 81.99347429 39.1113054004167
"8001" 1600 83.746263874 37.9286130915417
"8002" 1600.2 86.4327739166667 36.42357646
"8003" 1600.4 90.4595420481395 34.9588009239922
"8004" 1600.6 94.36893921 34.2363053955417
"8005" 1600.8 99.0562772090244 34.0573654328862
"8006" 1601 104.103561523684 34.4604956791667
"8007" 1601.2 108.545347274 34.8132284730417
"8008" 1601.4 113.261185916667 35.7733933091667
"8009" 1601.6 117.581248156667 36.6708292075
"8010" 1601.8 121.044891599767 38.0446685478295
"8011" 1602 122.124232467391 40.2693321574275
"8012" 1602.2 124.055049024884 44.3952946722481
"8013" 1602.4 125.164745948667 49.181818231
"8014" 1602.6 125.90952101 53.5545075615504
"8015" 1602.8 126.566160464545 57.9749417829167
"8016" 1603 126.48736373 63.0536131166667
"8017" 1603.2 125.884397413478 67.8362218171014
"8018" 1603.4 125.086532893636 72.8263403991667
"8019" 1603.6 125.067393635116 77.2664932739923
"8020" 1603.8 124.857189552439 82.143669420935
"8021" 1604 123.469740636667 86.951049038
"8022" 1604.2 122.408966561304 91.2308706699275
"8023" 1604.4 121.794580428182 94.8980187429167
"8024" 1604.6 120.139290160638 98.3482121699645
"8025" 1604.8 118.050860018 101.292929394222
"8026" 1605 114.913760265652 104.475017840362
"8027" 1605.2 111.977090983333 107.357642465
"8028" 1605.4 110.760187063953 109.26112657969
"8029" 1605.6 109.811888356383 109.993056698794
"8030" 1605.8 108.154768398444 111.463869575333
"8031" 1606 107.213098780667 113.574980688556
"8032" 1606.2 107.401432704222 115.002331117333
"8033" 1606.4 107.159114381429 114.756909871667
"8034" 1606.6 106.088598503333 114.738594853333
"8035" 1606.8 103.637939584884 114.797799214922
"8036" 1607 100.183775199268 115.586446189837
"8037" 1607.2 96.978862162 116.409382400792
"8038" 1607.4 94.4590727966667 118.142370568205
"8039" 1607.6 92.2423436183721 120.012468272015
"8040" 1607.8 92.2537060012195 122.25623981752
"8041" 1608 93.0917233566667 122.284382406667
"8042" 1608.2 92.80394851 121.507138816146
"8043" 1608.4 92.53222485 121.277056398333
"8044" 1608.6 91.48660469 121.020646141667
"8045" 1608.8 89.46098021 121.278465245897
"8046" 1609 87.0108403465854 122.134288597886
"8047" 1609.2 84.1903177840541 122.305172427477
"8048" 1609.4 82.70889861 123.4290710525
"8049" 1609.6 81.9059223627273 124.644522269167
"8050" 1609.8 82.21360485 124.619547244167
"8051" 1610 82.4324555811628 124.046457542597
"8052" 1610.2 81.8650647966667 123.181818305
"8053" 1610.4 80.6780599680488 121.909147884715
"8054" 1610.6 79.0997812890698 120.96058991876
"8055" 1610.8 78.6181390366667 121.304528925833
"8056" 1611 77.1375679236842 121.778309531667
"8057" 1611.2 77.088858032439 122.593950887276
"8058" 1611.4 77.50831413 122.156177278333
"8059" 1611.6 78.102666642 121.207459328667
"8060" 1611.8 79.1653334978049 121.440104732276
"8061" 1612 81.6364332597561 121.26186833435
"8062" 1612.2 84.4929800090698 120.218192780271
"8063" 1612.4 87.8704483104651 119.440017466434
"8064" 1612.6 91.44638853 119.187735460769
"8065" 1612.8 94.5348014722222 119.327117446444
"8066" 1613 98.2268232611628 118.518729451202
"8067" 1613.2 101.64012677 118.053613171667
"8068" 1613.4 104.68008194913 116.707459324167
"8069" 1613.6 106.639900659362 114.289292382305
"8070" 1613.8 108.86316077 111.93181829375
"8071" 1614 110.195409263333 109.175408034583
"8072" 1614.2 112.81175269 105.804449279819
"8073" 1614.4 116.357605744545 102.695221547917
"8074" 1614.6 118.180362358085 100.271289094965
"8075" 1614.8 119.710844559091 96.4277390241667
"8076" 1615 122.510949753111 92.5322456247778
"8077" 1615.2 123.655524584468 90.1976393303901
"8078" 1615.4 125.096260885556 86.9339550208889
"8079" 1615.6 126.086084063333 83.7026515988542
"8080" 1615.8 126.925868489149 79.526608223156
"8081" 1616 127.747381883333 76.3789336428125
"8082" 1616.2 128.187393761304 72.9532786784058
"8083" 1616.4 128.442193357234 69.6493578041135
"8084" 1616.6 128.723363820435 66.0636465644927
"8085" 1616.8 129.133715896956 63.3211716453623
"8086" 1617 128.56424770913 60.0101348527536
"8087" 1617.2 127.972633536222 56.4553225117778
"8088" 1617.4 127.517431187391 53.1288639428623
"8089" 1617.6 127.339146702444 51.2758353271111
"8090" 1617.8 126.066757124286 49.2153085502381
"8091" 1618 124.858897882727 47.2668998141667
"8092" 1618.2 123.349891776222 44.7544677992222
"8093" 1618.4 122.204770521489 42.3743986933688
"8094" 1618.6 120.568853446364 39.2336830229167
"8095" 1618.8 119.19553893 36.4052614416667
"8096" 1619 117.670884653636 34.0064102904167
"8097" 1619.2 118.062584363043 34.2576264657971
"8098" 1619.4 118.39756565 33.6305361641667
"8099" 1619.6 118.485117577273 33.3158508491667
"8100" 1619.8 118.516412734255 33.5446114504965
"8101" 1620 118.54830722913 33.5218405118841
"8102" 1620.2 118.543200807073 33.6258457326423
"8103" 1620.4 118.646554789512 33.850986445813
"8104" 1620.6 118.573058624222 34.0792541133333
"8105" 1620.8 118.58122108814 34.2342928731783
"8106" 1621 118.539932696956 34.5001013824275
"8107" 1621.2 118.598554422174 34.5251849944928
"8108" 1621.4 118.59913869186 34.4847401006202
"8109" 1621.6 118.556681761304 34.5335461985145
"8110" 1621.8 118.441341613636 34.7057109904167
"8111" 1622 118.491633069535 34.6725755212016
"8112" 1622.2 118.461770396667 34.7935398283333
"8113" 1622.4 118.528893540909 34.7581585429167
"8114" 1622.6 118.40204505093 34.9945790993411
"8115" 1622.8 118.375168645349 35.1287472568992
"8116" 1623 118.178685831818 34.8280886129167
"8117" 1623.2 117.956158016667 34.6321387292708
"8118" 1623.4 117.899978863333 34.7523310370833
"8119" 1623.6 118.154704216957 35.0603020518841
"8120" 1623.8 118.54202633 35.3372669351042
"8121" 1624 118.615861788667 35.6348096704444
"8122" 1624.2 118.766045065652 35.7375595776449
"8123" 1624.4 119.273084922727 36.0431235791667
"8124" 1624.6 119.797229127333 36.3869464233333
"8125" 1624.8 120.43377333 37.247752285
"8126" 1625 121.908397933636 38.5431235816667
"8127" 1625.2 122.696365279091 40.8071095979167
"8128" 1625.4 123.777923420667 44.5151515596667
"8129" 1625.6 125.767153963043 46.9415729667754
"8130" 1625.8 126.479338136667 48.0696387427083
"8131" 1626 126.063612402 48.8570319058889
"8132" 1626.2 125.638110035455 51.6200466716667
"8133" 1626.4 125.24912933 54.8942724491667
"8134" 1626.6 125.625668445789 57.7297264716667
"8135" 1626.8 126.531139693636 60.4399767504167
"8136" 1627 127.45043493 63.0448718579167
"8137" 1627.2 128.837257458 66.1390832052222
"8138" 1627.4 128.133339962727 67.9487180166667
"8139" 1627.6 126.491461905319 70.5004216347518
"8140" 1627.8 124.9772680884 74.2689977432667
"8141" 1628 123.957696711333 77.3783994557778
"8142" 1628.2 123.615271395778 80.9852370662222
"8143" 1628.4 124.56122133 84.3385781729167
"8144" 1628.6 125.703468567209 86.0321462344574
"8145" 1628.8 124.959888012791 85.7548653755039
"8146" 1629 122.934245728298 86.6870010290071
"8147" 1629.2 120.627610517556 87.7459208336667
"8148" 1629.4 117.451615715778 90.0023310923333
"8149" 1629.6 114.475239308182 92.3368299291667
"8150" 1629.8 111.552713267561 93.850986505813
"8151" 1630 108.798209456512 95.3881390881783
"8152" 1630.2 105.860129664545 97.5815851791667
"8153" 1630.4 104.265055715116 100.066135515039
"8154" 1630.6 102.63071429 103.520646124167
"8155" 1630.8 101.577657286757 107.398727506126
"8156" 1631 100.806958196977 111.085813522481
"8157" 1631.2 99.868075762 113.532245645778
"8158" 1631.4 98.42071733 113.218448331667
"8159" 1631.6 96.8290510864444 111.916861028778
"8160" 1631.8 94.3301814665854 111.72153061374
"8161" 1632 90.7221878978049 112.865995905691
"8162" 1632.2 87.9152423197674 115.25397095062
"8163" 1632.4 85.51556325 117.907093025
"8164" 1632.6 82.98406181 120.800865921667
"8165" 1632.8 81.9486802806977 122.123380617597
"8166" 1633 82.2471613378049 123.700892727033
"8167" 1633.2 83.05285261 125.387529262917
"8168" 1633.4 83.72700245 124.880536255417
"8169" 1633.6 83.1043657206977 124.377405664574
"8170" 1633.8 82.417225618 123.861305485167
"8171" 1634 80.88594241 123.601690100292
"8172" 1634.2 79.3416689393023 124.001734823411
"8173" 1634.4 77.0700663992683 125.56768447374
"8174" 1634.6 76.098582665814 126.756654325271
"8175" 1634.8 76.1254590713953 126.515151641667
"8176" 1635 75.20752645 125.805092469359
"8177" 1635.2 72.74799077 125.168997794167
"8178" 1635.4 69.704685778 124.428613178042
"8179" 1635.6 66.0533444824325 124.644049768694
"8180" 1635.8 62.53943605 125.644706296667
"8181" 1636 59.6408266334146 127.556427440081
"8182" 1636.2 59.1182402633333 128.081085709167
"8183" 1636.4 59.2989847182353 127.273070194461
"8184" 1636.6 58.4663495602439 125.370686349715
"8185" 1636.8 57.1509352382927 123.522656329106
"8186" 1637 54.7550020090244 121.055489347276
"8187" 1637.2 51.8814481033333 118.5389611575
"8188" 1637.4 48.86382501 116.697843939542
"8189" 1637.6 46.176856362 114.418997783417
"8190" 1637.8 43.3390848578049 111.899767011667
"8191" 1638 41.06294829 109.178613162792
"8192" 1638.2 38.0161412209091 107.004662111667
"8193" 1638.4 35.0647433033333 105.854402114103
"8194" 1638.6 31.7754847433333 105.726196985769
"8195" 1638.8 27.8923623914634 105.117403027398
"8196" 1639 24.0058872588889 103.47027982375
"8197" 1639.2 19.9528973768293 101.702768877642
"8198" 1639.4 16.706877642 99.1497669989167
"8199" 1639.6 15.0172227255555 95.8313909272222
"8200" 1639.8 13.1055578664706 92.6803099788725
"8201" 1640 11.59296957 88.3420746804167
"8202" 1640.2 9.97550383666666 83.5762955829487
"8203" 1640.4 7.85726707315788 79.2074592866667
"8204" 1640.6 5.20459727666667 75.4428905183333
"8205" 1640.8 3.36558988999999 70.9931735641667
"8206" 1641 1.72586736636363 65.7459208116667
"8207" 1641.2 1.59256249645162 62.2223476071505
"8208" 1641.4 3.75481267451612 59.2074592666667
"8209" 1641.6 6.80477711666667 56.3080509797436
"8210" 1641.8 9.58065764157893 52.5272973166667
"8211" 1642 12.5959729904878 49.2731252980081
"8212" 1642.2 15.377839386 46.6401515617917
"8213" 1642.4 18.3496743573684 42.9119126916667
"8214" 1642.6 21.3810614978049 39.9297857014228
"8215" 1642.8 23.8634844233333 37.5112067794872
"8216" 1643 25.7188814683784 34.0931141272072
"8217" 1643.2 28.25410133 31.1412199223611
"8218" 1643.4 30.8806591481818 27.5815851091667
"8219" 1643.6 34.254034906 24.0151515391667
"8220" 1643.8 36.883219282 20.7074592281667
"8221" 1644 39.222975418421 16.1811434341667
"8222" 1644.2 41.6057702390909 12.1794871916667
"8223" 1644.4 44.443328202 8.66899767766667
"8224" 1644.6 47.9649585566667 6.60916861577778
"8225" 1644.8 52.1470222827273 4.60955711416667
"8226" 1645 55.4811942331111 2.22455322677778
"8227" 1645.2 58.576500516383 0.868670337624111
"8228" 1645.4 59.4019640962222 0.831390832222221
"8229" 1645.6 58.9405910394737 0.604220341666665
"8230" 1645.8 58.5587417566666 0.745920746666666
"8231" 1646 59.0019111056098 0.567684348739838
"8232" 1646.2 59.32002661 0.700133200833332
"8233" 1646.4 59.9100277039535 0.880088904224805
"8234" 1646.6 60.2952561839535 0.459695343875968
"8235" 1646.8 60.80590789 0.390151515541667
"8236" 1647 60.8701126366666 0.626873127499999
"8237" 1647.2 61.7864894754546 1.12179487291667
"8238" 1647.4 64.46557845 1.51515151666667
"8239" 1647.6 67.856484954186 2.85683309224806
"8240" 1647.8 72.17014805 4.36632208807971
"8241" 1648 76.4311508714634 4.92978566642276
"8242" 1648.2 80.365883962 5.79399767479167
"8243" 1648.4 84.2610692063636 6.75990676666667
"8244" 1648.6 87.68935253 9.005994015
"8245" 1648.8 91.0914234985106 11.7033675661347
"8246" 1649 95.1233449833333 13.7026515288542
"8247" 1649.2 98.1282764406977 13.6976202229457
"8248" 1649.4 101.765744752609 15.5368906611232
"8249" 1649.6 104.14411189 18.4382284566667
"8250" 1649.8 106.227033322558 21.998156903876
"8251" 1650 108.60175573 24.8576423825
"8252" 1650.2 110.946896639091 27.6427739204167
"8253" 1650.4 114.523879267778 30.1732712034444
"8254" 1650.6 117.73082405 33.9411870520513
"8255" 1650.8 119.798396486364 37.5641026016667
"8256" 1651 122.05723621 42.0621601042222
"8257" 1651.2 123.391442165122 46.458866383374
"8258" 1651.4 123.078929135217 50.4616398599275
"8259" 1651.6 122.921651335854 54.5264086053252
"8260" 1651.8 124.101087312222 57.8292541370833
"8261" 1652 125.786948311818 60.1515152116667
"8262" 1652.2 127.483220332553 63.8473938048581
"8263" 1652.4 128.195209991333 67.9254079933333
"8264" 1652.6 128.56424770913 69.0904024203623
"8265" 1652.8 128.501787656667 69.2475233792708
"8266" 1653 128.264667853636 69.2074592766667
"8267" 1653.2 126.172176791818 70.3787879491667
"8268" 1653.4 123.778469844043 73.4300452056028
"8269" 1653.6 121.420429947143 76.8526712152381
"8270" 1653.8 118.97540837 79.5920746716667
"8271" 1654 116.379303396087 81.632208452971
"8272" 1654.2 114.23228271 83.9189977529167
"8273" 1654.4 112.213419093404 85.5740714043262
"8274" 1654.6 110.518726023333 85.8100233958333
"8275" 1654.8 109.651128115455 86.2179488041667
"8276" 1655 109.199165610889 87.4040404914444
"8277" 1655.2 108.942718825652 89.742576354058
"8278" 1655.4 109.286074644783 92.6689977616667
"8279" 1655.6 109.816601258 96.7459208426667
"8280" 1655.8 111.288349155455 100.273892874167
"8281" 1656 111.27083877 102.092074694167
"8282" 1656.2 111.997519766364 102.870046722917
"8283" 1656.4 113.322599152609 103.413144929601
"8284" 1656.6 114.01661623383 104.166542781348
"8285" 1656.8 109.896857191333 103.245920849167
"8286" 1657 106.856762436667 101.899767001667
"8287" 1657.2 108.16149461 104.399767004167
"8288" 1657.4 107.877159303333 103.8136864175
"8289" 1657.6 106.06577488907 102.964167718295
"8290" 1657.8 104.660668260909 103.464452317917
"8291" 1658 103.872700915455 104.854312459167
"8292" 1658.2 102.975585500667 107.027972135
"8293" 1658.4 101.614444871333 109.292929402222
"8294" 1658.6 100.394853311395 111.497262538992
"8295" 1658.8 100.48444133 113.813899392829
"8296" 1659 99.1624072281818 116.445221561667
"8297" 1659.2 97.3219842732558 117.445384190736
"8298" 1659.4 93.916295746 118.745920864667
"8299" 1659.6 90.7253198366666 120.324675445
"8300" 1659.8 88.0137891402325 122.311216038178
"8301" 1660 85.518314882 122.755536253292
"8302" 1660.2 82.9382012766666 124.463869588333
"8303" 1660.4 80.0844531557778 126.839937966778
"8304" 1660.6 76.0271307582927 128.578941512398
"8305" 1660.8 71.707873874 128.928613182542
"8306" 1661 67.1198966353659 127.997328003374
"8307" 1661.2 63.1360704031707 125.999204173984
"8308" 1661.4 59.8757220480488 126.017965900081
"8309" 1661.6 57.3591267531579 126.666973504167
"8310" 1661.8 56.2532076718182 127.450466327917
"8311" 1662 56.3708415433333 127.392863674103
"8312" 1662.2 56.18316613 127.156177283333
"8313" 1662.4 55.5044302366667 126.3961040225
"8314" 1662.6 53.9967342164865 125.881056006937
"8315" 1662.8 52.5326676766667 125.205627830833
"8316" 1663 49.4052271981081 124.373779498153
"8317" 1663.2 46.3294271152631 123.650779169167
"8318" 1663.4 43.104659234 122.101690098792
"8319" 1663.6 39.7780703719512 120.445733249106
"8320" 1663.8 38.40339013 119.937242364872
"8321" 1664 35.9158677655555 120.104895225
"8322" 1664.2 35.2663008240541 120.05985017991
"8323" 1664.4 35.1177453456098 119.207459326667
"8324" 1664.6 33.4052975433333 116.702528357692
"8325" 1664.8 32.21010149 113.191680227949
"8326" 1665 31.3038267966667 109.357031966389
"8327" 1665.2 29.4462273018919 106.068166174234
"8328" 1665.4 27.3518556794737 103.104220444167
"8329" 1665.6 24.2279939231707 100.792825161911
"8330" 1665.8 21.4498913169767 98.7333984832946
"8331" 1666 17.9891717104878 97.2937632447154
"8332" 1666.2 15.0106978529268 95.5958270328862
"8333" 1666.4 12.6117975236842 93.7317507991666
"8334" 1666.6 9.88660495666666 91.4461180760256
"8335" 1666.8 8.49414635588235 88.698409522402
"8336" 1667 8.24488086882353 84.852255672402
"8337" 1667.2 7.017005554 81.1085581896667
"8338" 1667.4 6.33006871823529 76.7866448046078
"8339" 1667.6 6.50703642333333 72.3851149575
"8340" 1667.8 6.13469847162163 68.2303282985586
"8341" 1668 6.180509426 64.0920746561667
"8342" 1668.2 6.30740821941175 59.4223913935784
"8343" 1668.4 7.06653493 55.1882284934167
"8344" 1668.6 8.289635354 50.4478438732917
"8345" 1668.8 10.4450928154054 45.3613054066667
"8346" 1669 13.538373394 41.3420746334167
"8347" 1669.2 16.6364213805263 37.7297264516667
"8348" 1669.4 18.9147801033333 33.250851745641
"8349" 1669.6 20.64583885 29.1219891511111
"8350" 1669.8 21.9789321426316 26.3127223916667
"8351" 1670 24.913620082 21.5371295586667
"8352" 1670.2 28.5158591433333 17.9747176080769
"8353" 1670.4 31.9504603166667 14.9125874275
"8354" 1670.6 35.8273430390909 12.3106060729167
"8355" 1670.8 40.00356997 9.62959805386179
"8356" 1671 45.329353706 7.84207459991667
"8357" 1671.2 49.8785732012195 7.56580818313008
"8358" 1671.4 53.7730187166667 7.59996414602564
"8359" 1671.6 57.99924325 7.97119547916666
"8360" 1671.8 62.4076473594737 7.27426083416667
"8361" 1672 68.1342078118605 6.72982057375969
"8362" 1672.2 72.3439706568293 6.59019842605691
"8363" 1672.4 77.1546287485366 6.6933879195935
"8364" 1672.6 82.3872634028889 7.08780109488889
"8365" 1672.8 86.6424816281818 8.78787879666666
"8366" 1673 91.5077218658139 11.5867078773643
"8367" 1673.2 94.6118471682222 14.2501942644444
"8368" 1673.4 98.0067217881818 17.0745920916667
"8369" 1673.6 100.986913260435 19.3830445111232
"8370" 1673.8 104.461925386 22.2747669220417
"8371" 1674 107.865068799091 24.8368298616667
"8372" 1674.2 111.039701682 27.9339549618889
"8373" 1674.4 114.65534613 30.2331002633333
"8374" 1674.6 118.327896669574 32.3825819894326
"8375" 1674.8 119.26432973 34.5221445566667
"8376" 1675 119.662120008261 37.3596331578623
"8377" 1675.2 119.653745476087 41.2057870078623
"8378" 1675.4 120.541445886522 45.2776933664493
"8379" 1675.6 121.304289635455 48.7092075079167
"8380" 1675.8 122.946930556667 50.3704629208333
"8381" 1676 125.638110035455 52.4679487704167
"8382" 1676.2 127.609551041304 54.4164893622101
"8383" 1676.4 127.102789716341 54.7327875923984
"8384" 1676.6 126.594371641111 57.2501943074444
"8385" 1676.8 125.666659576956 61.4649843525362
"8386" 1677 125.264682032609 65.2609709784058
"8387" 1677.2 123.824262498696 68.5302017509058
"8388" 1677.4 122.685326123043 71.6489308510145
"8389" 1677.6 121.006613082727 73.7266900504167
"8390" 1677.8 119.326394318444 74.8826729575556
"8391" 1678 119.050779159565 75.9633121262319
"8392" 1678.2 119.079741083333 76.2186772323958
"8393" 1678.4 120.770222879091 72.2057110279167
"8394" 1678.6 117.755518183333 71.8677156895833
"8395" 1678.8 117.13181493 71.7898768616667
"8396" 1679 116.335183909512 72.0967650956911
"8397" 1679.2 114.796516815217 72.0920746641667
"8398" 1679.4 113.950689065652 72.593746905471
"8399" 1679.6 113.3972999796 73.2689977422667
"8400" 1679.8 112.379353375714 75.0551829873809
"8401" 1680 112.480277021163 75.6296417517829
"8402" 1680.2 112.654159220909 76.7948718716667
"8403" 1680.4 112.728007368261 78.5803689850362
"8404" 1680.6 112.116666519565 79.5419074475362
"8405" 1680.8 110.642748856957 81.055285375471
"8406" 1681 108.813937130889 83.7801088638889
"8407" 1681.2 106.490503540909 86.3228439091667
"8408" 1681.4 104.788950867391 88.9482619719927
"8409" 1681.6 102.326838408261 90.9382285291667
"8410" 1681.8 99.9188931359574 92.1207162553901
"8411" 1682 97.9162514633333 93.6122212058333
"8412" 1682.2 95.7093999383721 96.1663144020155
"8413" 1682.4 94.1923761566667 97.5236986212222
"8414" 1682.6 91.9306180354545 98.9102565091667
"8415" 1682.8 91.1601610754546 100.719697070417
"8416" 1683 90.945849183913 102.68572017971
"8417" 1683.2 90.96379461 102.998668101667
"8418" 1683.4 90.8725209631707 103.18494523935
"8419" 1683.6 91.12042597 103.290299547436
"8420" 1683.8 91.8513723166667 103.79325812782
"8421" 1684 92.68356461 105.981934837917
"8422" 1684.2 94.1422651348781 108.682130985935
"8423" 1684.4 94.9299841765116 112.168103326783
"8424" 1684.6 95.6562443806667 115.250194365444
"8425" 1684.8 95.7418507095556 118.267288385556
"8426" 1685 94.32078565 121.25874138
"8427" 1685.2 92.4384192136364 123.499417372917
"8428" 1685.4 89.8701672534042 125.467688465496
"8429" 1685.6 89.12020117 125.800865926667
"8430" 1685.8 86.259879706 125.793997794792
"8431" 1686 82.6131896708695 125.595419199275
"8432" 1686.2 79.6478608784445 124.839937964778
"8433" 1686.4 76.8537153594737 124.693289291667
"8434" 1686.6 73.547339866 124.890151640042
"8435" 1686.8 70.349943482 125.111305486417
"8436" 1687 66.6125225397561 125.708397419472
"8437" 1687.2 63.4926295966667 126.416532312179
"8438" 1687.4 61.4713025372727 127.843822971667
"8439" 1687.6 61.3523948034884 127.436439656899
"8440" 1687.8 61.1544479433333 126.6158842425
"8441" 1688 59.1992232539025 125.295639445325
"8442" 1688.2 56.4788065913953 123.778121227481
"8443" 1688.4 54.2203353033333 123.7587413825
"8444" 1688.6 54.1694718027273 124.259906884167
"8445" 1688.8 55.2247928382927 123.344419931179
"8446" 1689 56.2019577631707 123.147421807154
"8447" 1689.2 58.57708597 123.200133323333
"8448" 1689.4 62.08012517 123.319885366282
"8449" 1689.6 65.919815962 123.630536254167
"8450" 1689.8 69.3597311845455 124.111305485417
"8451" 1690 73.2317660704651 124.690464698876
"8452" 1690.2 76.5805202633333 125.528958346795
"8453" 1690.4 79.9777438713953 127.087602447248
"8454" 1690.6 80.183796314186 126.416761659457
"8455" 1690.8 82.51628437 125.471195596667
"8456" 1691 85.99392389 123.882015544359
"8457" 1691.2 90.0747117371111 122.822843945667
"8458" 1691.4 93.16510021 122.874125997
"8459" 1691.6 94.147432834 122.226690098917
"8460" 1691.8 96.1331105445455 120.439976810417
"8461" 1692 99.2391678713953 118.223559504574
"8462" 1692.2 102.918384908182 116.891025757917
"8463" 1692.4 105.694656522 115.486305476792
"8464" 1692.6 105.969759903913 113.622175040145
"8465" 1692.8 109.488037199767 110.370250015504
"8466" 1693 113.38959541 107.546620154167
"8467" 1693.2 115.022629183913 105.879700116014
"8468" 1693.4 116.228561816956 103.513479377862
"8469" 1693.6 118.804195712222 100.027972128
"8470" 1693.8 121.038520896222 96.1647242608889
"8471" 1694 123.180819276667 92.3725234023958
"8472" 1694.2 124.46696329766 88.2500124871986
"8473" 1694.4 125.293155442 85.5835276691111
"8474" 1694.6 126.395243876087 81.5653188207971
"8475" 1694.8 127.693296363043 77.2592987496014
"8476" 1695 128.056964877234 73.4136785934752
"8477" 1695.2 128.27592453 69.7569098266667
"8478" 1695.4 129.37657733 66.0174140246078
"8479" 1695.6 129.481639642727 62.8787879416667
"8480" 1695.8 129.18844249093 59.6725755462015
"8481" 1696 128.765236481304 56.7325428762319
"8482" 1696.2 128.338135340435 53.8228438766667
"8483" 1696.4 127.826908217273 51.8210956229167
"8484" 1696.6 127.31285333 48.8777889266667
"8485" 1696.8 126.350928643333 46.9398310492708
"8486" 1697 125.267473543333 44.191433610625
"8487" 1697.2 124.334364558444 41.4980575395555
"8488" 1697.4 123.21292165 38.4967569048188
"8489" 1697.6 122.661344508182 36.3927739291667
"8490" 1697.8 122.048481017273 34.9854312704167
"8491" 1698 121.531924646364 34.4609557454167
"8492" 1698.2 120.5856634164 32.9997669327667
"8493" 1698.4 119.850927642727 32.0920746241667
"8494" 1698.6 119.19209939 31.3629079567708
"8495" 1698.8 118.389191117826 29.9599675986232
"8496" 1699 117.498699196667 29.0792541083333
"8497" 1699.2 116.780501914186 28.1698921515504
"8498" 1699.4 115.639493660213 27.3252988419858
"8499" 1699.6 114.280996195116 25.8085325785271
"8500" 1699.8 113.137056739778 24.0621600862222
"8501" 1700 113.177225863333 23.5269858582051
"8502" 1700.2 113.343734876667 23.3924409158333
"8503" 1700.4 113.41711173 23.0536130766667
"8504" 1700.6 113.43404485 23.0733369425641
"8505" 1700.8 113.44462805 22.90709293
"8506" 1701 113.450668217805 22.9598044461789
"8507" 1701.2 113.524425378 23.0247669227917
"8508" 1701.4 113.618898076667 22.9345654575
"8509" 1701.6 113.655586503333 22.8979354208333
"8510" 1701.8 113.601001283171 23.0911365288618
"8511" 1702 113.844865431818 23.1759906991667
"8512" 1702.2 113.82985653 23.4840160075
"8513" 1702.4 113.82985653 23.4840160075
"8514" 1702.6 113.868891309535 23.6260638822481
"8515" 1702.8 113.813346738 23.7630147867778
"8516" 1703 113.530845852667 24.0621600862222
"8517" 1703.2 113.351072562 24.0536130776667
"8518" 1703.4 113.096486783913 23.939900702971
"8519" 1703.6 112.759221533636 23.7179487416667
"8520" 1703.8 112.747547943333 23.6946387183333
"8521" 1704 112.303578950426 23.7819273163475
"8522" 1704.2 112.024546665652 23.6472585622101
"8523" 1704.4 112.466034823333 23.8721535114103
"8524" 1704.6 112.62361785093 23.9122892850388
"8525" 1704.8 112.417769017273 23.6742424479167
"8526" 1705 112.349478514 23.5151515386667
"8527" 1705.2 112.301100983953 23.4292839178295
"8528" 1705.4 112.323796615333 23.4040404274444
"8529" 1705.6 112.356482668182 23.4207459441667
"8530" 1705.8 112.372771398837 23.411394830155
"8531" 1706 112.356482668182 23.4207459441667
"8532" 1706.2 112.323796615333 23.3442113675556
"8533" 1706.4 112.345894993256 23.3308939356201
"8534" 1706.6 112.455416346 23.3613053846667
"8535" 1706.8 112.389835783333 23.23676326
"8536" 1707 112.501690742683 23.3538006942276
"8537" 1707.2 112.532462042 23.3709207692917
"8538" 1707.4 112.501690742683 23.3538006942276
"8539" 1707.6 112.532462042 23.3709207692917
"8540" 1707.8 112.529878192439 23.3350389681301
"8541" 1708 112.53658949 23.3191808425
"8542" 1708.2 112.539274009024 23.2881346528862
"8543" 1708.4 112.53658949 23.3191808425
"8544" 1708.6 112.665990562432 23.396648420045
"8545" 1708.8 112.653710236667 23.3790568639744
"8546" 1709 112.558065642195 23.3162772420325
"8547" 1709.2 112.653710236667 23.3790568639744
"8548" 1709.4 112.686813723514 23.3550683784234
"8549" 1709.6 112.801615098421 23.4483499191667
"8550" 1709.8 112.48155685 22.8979354208333
"8551" 1710 112.462359417442 22.812110393062
"8552" 1710.2 111.981371299778 22.6860917087778
"8553" 1710.4 111.70524535383 22.0879829611347
"8554" 1710.6 111.311820523191 21.7442841064539
"8555" 1710.8 111.139697159787 21.4251351699645
"8556" 1711 111.008555549574 21.449685088156
"8557" 1711.2 110.585988138889 21.0707070917778
"8558" 1711.4 110.666730471818 20.5710955916667
"8559" 1711.6 110.86153351 21.3468823057292
"8560" 1711.8 110.365999782093 21.5151515366667
"8561" 1712 109.721169657273 21.1480186691667
"8562" 1712.2 108.943075188723 20.443138442305
"8563" 1712.4 108.627992221163 20.0929690665504
"8564" 1712.6 108.874905540732 20.1736881206911
"8565" 1712.8 108.635525759091 19.6707459404167
"8566" 1713 108.46417413 19.3997669191667
"8567" 1713.2 108.451666711818 19.1987179679167
"8568" 1713.4 108.442911519091 19.0938228629167
"8569" 1713.6 108.38610457093 19.0732910691085
"8570" 1713.8 108.364114784545 19.0588578279167
"8571" 1714 108.359228165349 19.0106792622481
"8572" 1714.2 108.320552362195 18.9072716091057
"8573" 1714.4 108.343102322 18.9189976879167
"8574" 1714.6 108.38162517 18.8503163691667
"8575" 1714.8 108.45570757 18.9411870370513
"8576" 1715 108.46417413 19.0884116075
"8577" 1715.2 108.416645940909 19.0326340516667
"8578" 1715.4 108.38610457093 19.0822356129457
"8579" 1715.6 108.294948762 18.8613053801667
"8580" 1715.8 108.294948762 18.8613053801667
"8581" 1716 108.294948762 18.8613053801667
"8582" 1716.2 108.294948762 18.8613053801667
"8583" 1716.4 108.323840898 18.8420746109167
"8584" 1716.6 108.317420423333 18.8721535064103
"8585" 1716.8 108.339343995366 18.8791290199594
"8586" 1717 108.32994817878 18.8040821155691
"8587" 1717.2 108.19796973186 18.8228438416667
"8588" 1717.4 108.162134524419 18.8854556485271
"8589" 1717.6 108.225699356667 18.8686313875
"8590" 1717.8 108.48534053 19.2567688914103
"8591" 1718 108.751236279189 19.7999748197748
"8592" 1718.2 108.860691356667 19.9964138625641
"8593" 1718.4 108.81130309 19.5723507457692
"8594" 1718.6 108.840230503333 19.2807193
"8595" 1718.8 108.840230503333 19.2807193
"8596" 1719 108.872791482 19.2939976882917
"8597" 1719.2 108.921884623659 19.2918869941057
"8598" 1719.4 109.023672636667 19.3036130729167
"8599" 1719.6 109.121669355263 19.2479450566667
"8600" 1719.8 109.15208213 19.2363053805417
"8601" 1720 109.166175854878 19.2449826788618
"8602" 1720.2 109.15208213 19.2363053805417
"8603" 1720.4 109.166175854878 19.2449826788618
"8604" 1720.6 109.166175854878 19.2449826788618
"8605" 1720.8 109.166175854878 19.2449826788618
"8606" 1721 109.171343554 19.2939976882917
"8607" 1721.2 109.186653916667 19.3258024220513
"8608" 1721.4 109.186653916667 19.3258024220513
"8609" 1721.6 109.180974266 19.2747669190417
"8610" 1721.8 109.280491623333 19.2715617908333
"8611" 1722 109.317819964419 19.4042391910853
"8612" 1722.2 109.317819964419 19.4042391910853
"8613" 1722.4 109.325904736829 19.4888851181301
"8614" 1722.6 109.448050352439 19.5451702964228
"8615" 1722.8 109.473105863333 19.6287046483333
"8616" 1723 109.194363304634 19.6295980638618
"8617" 1723.2 108.426705098511 19.1747260024113
"8618" 1723.4 107.967709462766 18.5855279658156
"8619" 1723.6 107.601996103333 18.3191808375
"8620" 1723.8 106.932831103913 17.593746850471
"8621" 1724 105.7928897844 16.5382284547667
"8622" 1724.2 104.256470196667 15.1209207610417
"8623" 1724.4 103.912188621429 14.7019647166667
"8624" 1724.6 102.842983044286 14.5214309645238
"8625" 1724.8 100.540620483333 13.4061771695833
"8626" 1725 98.1217066526667 12.02797204
"8627" 1725.2 96.24692805 10.8211715928623
"8628" 1725.4 93.8372009623404 8.72464415890071
"8629" 1725.6 95.2196521033333 10.4724164828889
"8630" 1725.8 95.8529443772727 10.7721445329167
"8631" 1726 96.4529804927907 11.2915379307364
"8632" 1726.2 97.0760067352174 12.4516063771014
"8633" 1726.4 98.1039268766667 12.9549937371795
"8634" 1726.6 99.74361733 13.6551909765385
"8635" 1726.8 101.315723839474 14.3491596266667
"8636" 1727 103.449804745814 15.3434162889922
"8637" 1727.2 104.864321656956 16.7074592241667
"8638" 1727.4 106.831080538 18.8997669186667
"8639" 1727.6 108.489677060732 20.8022059449594
"8640" 1727.8 110.444006910488 22.4719995676423
"8641" 1728 112.095048541163 23.9749010918992
"8642" 1728.2 114.048067346744 24.8604109317829
"8643" 1728.4 113.680756470465 25.4239171935271
"8644" 1728.6 114.02247077 27.8495314488095
"8645" 1728.8 113.81669655087 30.4616398399275
"8646" 1729 114.311684856808 32.6444477834752
"8647" 1729.2 114.948853543333 34.4821845166667
"8648" 1729.4 115.060411956977 36.7208760599225
"8649" 1729.6 114.949770754 38.8997669386667
"8650" 1729.8 114.754644154348 41.055285335471
"8651" 1730 114.701206663333 42.7880453308333
"8652" 1730.2 115.463558040698 45.075080003876
"8653" 1730.4 116.565490669535 46.2110370712016
"8654" 1730.6 118.753901994 47.8228438706667
"8655" 1730.8 121.460132066 49.0439977180417
"8656" 1731 124.34109077 51.2953713466667
"8657" 1731.2 126.40481477 54.4547120091667
"8658" 1731.4 128.037449756667 58.566433625
"8659" 1731.6 128.129170823333 62.8155178783333
"8660" 1731.8 126.819315930851 66.2614690936879
"8661" 1732 125.281431096956 69.742576334058
"8662" 1732.2 124.963960195455 73.3071096304167
"8663" 1732.4 125.680218343333 76.0847486608333
"8664" 1732.6 125.950071376316 78.9139370191667
"8665" 1732.8 125.28000129878 81.2993917465447
"8666" 1733 124.822320633111 85.2843823696667
"8667" 1733.2 124.108801836047 89.3147938227132
"8668" 1733.4 123.917807804894 92.6362645374113
"8669" 1733.6 121.67200773 95.7459208416667
"8670" 1733.8 118.379221436667 98.4107560091666
"8671" 1734 115.046077874 100.703185803889
"8672" 1734.2 112.022951516667 102.46753257
"8673" 1734.4 109.09704949 104.573759678333
"8674" 1734.6 108.224031700909 106.716200572917
"8675" 1734.8 108.07894565 110.141525251667
"8676" 1735 107.427949786585 112.64085519252
"8677" 1735.2 106.51051541 114.821012435833
"8678" 1735.4 105.954685746 115.139083254222
"8679" 1735.6 104.039049577273 115.693473309167
"8680" 1735.8 101.774508797907 116.79243249062
"8681" 1736 100.397764922 116.678613170292
"8682" 1736.2 100.080868636667 116.771561888333
"8683" 1736.4 100.538194141163 117.078657893411
"8684" 1736.6 101.058003733556 117.651903769556
"8685" 1736.8 101.228021884419 117.516940541434
"8686" 1737 101.192186676977 116.998156998876
"8687" 1737.2 100.148601116667 116.475703899872
"8688" 1737.4 98.5933197009091 116.060606176667
"8689" 1737.6 95.890591706 116.284382400667
"8690" 1737.8 94.6308475973171 117.509523114837
"8691" 1738 94.7972524542105 118.387621269167
"8692" 1738.2 95.4294920070732 117.706521238862
"8693" 1738.4 95.9667618827273 117.004662121667
"8694" 1738.6 97.11369213 116.515151631667
"8695" 1738.8 99.79653333 115.178155293333
"8696" 1739 102.979671257273 113.420746034167
"8697" 1739.2 106.831956057273 111.261655122917
"8698" 1739.4 111.017151722195 110.098641306301
"8699" 1739.6 111.103348126522 108.663981055254
"8700" 1739.8 111.622569121304 106.398094765362
"8701" 1740 112.401935158085 102.521698262518
"8702" 1740.2 113.19698117 98.5132754410569
"8703" 1740.4 114.210299563043 94.3830445861232
"8704" 1740.6 116.37716521766 90.4431385123049
"8705" 1740.8 119.436007639565 87.627191736558
"8706" 1741 122.482592656667 83.902972111875
"8707" 1741.2 125.834150220435 79.9850512606884
"8708" 1741.4 127.17527173 76.2953713716667
"8709" 1741.6 127.307094100233 73.3577276171318
"8710" 1741.8 127.475023981915 69.4693250707092
"8711" 1742 128.433997006596 65.7213708934752
"8712" 1742.2 128.05235443 64.1834208101042
"8713" 1742.4 127.647147345319 61.9897833283688
"8714" 1742.6 127.975001370851 57.988146663156
"8715" 1742.8 127.424753031333 53.9254079793333
"8716" 1743 126.275957856829 49.8922622592276
"8717" 1743.2 125.743172348182 45.7896270854167
"8718" 1743.4 124.23102549 42.2294372716667
"8719" 1743.6 122.844814435778 39.258741298
"8720" 1743.8 120.995717731778 35.4211344565556
"8721" 1744 119.430678391818 32.3543123866667
"8722" 1744.2 117.844311981915 30.1567227400709
"8723" 1744.4 115.55022471087 27.1171582312319
"8724" 1744.6 114.196935947872 25.9423201171986
"8725" 1744.8 113.328122780213 24.7066409015603
"8726" 1745 111.519632163333 22.5167541017708
"8727" 1745.2 109.382279636341 20.2674967511789
"8728" 1745.4 106.74645321766 17.6444477684752
"8729" 1745.6 104.062785877556 15.1134421285556
"8730" 1745.8 102.345012924894 14.0192431821986
"8731" 1746 99.5563909009091 13.6742424379167
"8732" 1746.2 95.94424853 13.5481185616667
"8733" 1746.4 93.4802871481818 12.9312354441667
"8734" 1746.6 93.1308576784445 12.1989122111111
"8735" 1746.8 93.5417680571111 11.874125886
"8736" 1747 93.8071476766667 11.9168609287778
"8737" 1747.2 93.9893099811628 12.0160459815504
"8738" 1747.4 94.02445605 12.1561771683333
"8739" 1747.6 93.6970823966666 12.5133200258333
"8740" 1747.8 93.5246467913333 12.9852369982222
"8741" 1748 93.4102456063636 13.1322843954167
"8742" 1748.2 92.4394372593023 12.3380495596899
"8743" 1748.4 91.0586380959574 10.5822546353901
"8744" 1748.6 89.9849161623404 9.78847394719858
"8745" 1748.8 88.3459674601961 9.74290416441176
"8746" 1749 85.585729866 8.79399767779166
"8747" 1749.2 82.3436819990909 7.37179487916667
"8748" 1749.4 79.9440587764 5.08438228946667
"8749" 1749.6 77.6436027033333 3.7827797240625
"8750" 1749.8 74.6573841056522 3.66398095025362
"8751" 1750 71.9162474609091 3.32459207791667
"8752" 1750.2 68.6816901477778 3.31857032188889
"8753" 1750.4 65.1572386754546 2.38927739166667
"8754" 1750.6 61.692829274186 1.24681520155039
"8755" 1750.8 60.112496626 0.688228438916667
"8756" 1751 59.8381387817073 0.764682472764226
"8757" 1751.2 59.4083347997674 0.620697132945734
"8758" 1751.4 59.7441806158537 0.623969527032521
"8759" 1751.6 59.8896888024324 0.506835507342342
"8760" 1751.8 60.277594546 0.427239427666666
"8761" 1752 63.05801285 2.29424421961538
"8762" 1752.2 62.84211557 2.80636030916666
"8763" 1752.4 62.63574317 3.88053613441667
"8764" 1752.6 62.9705250633333 4.16167166583333
"8765" 1752.8 64.4326930919512 4.53578941837398
"8766" 1753 65.0165447644186 4.08223559794573
"8767" 1753.2 65.0250769566667 3.7587412625
"8768" 1753.4 65.23603541 3.8686313725
"8769" 1753.6 65.2681377833333 4.08993784402778
[truncated: 10,730 more chars]
