# Supplementary material for: Adaptive switch to sexually dimorphic movements by partner-seeking termites
Source: Sci Adv. 2019 Jun 19;5(6):eaau6108. doi: 10.1126/sciadv.aau6108 (PMC6584256; doi:10.1126/sciadv.aau6108)
Supplement: Data file S1 [file aau6108_Data_file_S1.zip › Dataset/RsExperiments/170607_168_F_1_tandem-position_set1_5FPS.txt]

"time" "x" "y"
"1" 0 74.1042622405587 124.357057806421
"2" 0.2 70.8737550757547 123.919510587139
"3" 0.4 67.4634187834134 123.967728892314
"4" 0.6 64.5321243293107 124.706028378446
"5" 0.8 62.2313260183961 126.329988942083
"6" 1 61.608509017778 127.701852506843
"7" 1.2 61.7504596175073 126.594748405043
"8" 1.4 60.8030790231036 126.143352836825
"9" 1.6 59.4815958939371 125.170535170833
"10" 1.8 58.1713049214732 123.662252982064
"11" 2 56.6618219232767 122.169537299863
"12" 2.2 54.6071979933771 120.321551032694
"13" 2.4 51.8741887112784 119.233658768542
"14" 2.6 48.928862865965 119.034629387429
"15" 2.8 46.1956051226882 119.619979265386
"16" 3 44.1686985687493 120.953706240172
"17" 3.2 42.6710630547087 122.267088785423
"18" 3.4 41.5745232065078 122.931518793317
"19" 3.6 40.8148314946111 122.454368595839
"20" 3.8 40.3777133289821 121.676986396262
"21" 4 40.2519754297889 120.883457815155
"22" 4.2 40.3001936838212 119.633425860736
"23" 4.4 40.6702923435689 117.975492579503
"24" 4.6 42.089322077873 115.963564723593
"25" 4.8 43.2163261552632 114.498048912647
"26" 5 45.4151177591694 112.414108847312
"27" 5.2 47.7343003903237 110.782801989929
"28" 5.4 49.8575912192581 109.030531570776
"29" 5.6 52.2197099146058 106.780592560971
"30" 5.8 53.8980426554242 104.385549223199
"31" 6 54.6444947252288 101.211238767614
"32" 6.2 54.4964579979534 98.1952645645851
"33" 6.4 53.2152649135507 94.6532926662139
"34" 6.6 51.4781391228168 91.7798748894658
"35" 6.8 49.814969904584 88.7965875468174
"36" 7 48.7052889356315 85.7554368229286
"37" 7.2 47.8687612178384 82.7408289507326
"38" 7.4 46.4327168546215 78.9592092193663
"39" 7.6 44.9124811398492 75.8481865035747
"40" 7.8 43.0360564414619 72.7964483212421
"41" 8 41.3334978348381 69.6565150059353
"42" 8.2 39.6890334441795 65.8640108386115
"43" 8.4 37.8226211465138 62.8898103291599
"44" 8.6 35.3722970803536 60.1110928830803
"45" 8.8 33.0508898387271 57.5404539385611
"46" 9 30.1703875034884 55.469402962484
"47" 9.2 27.3302019357768 54.0754184284924
"48" 9.4 24.002119756584 53.1440173059467
"49" 9.6 20.6014824079239 52.8690858096333
"50" 9.8 17.1673405207318 52.4468006547933
"51" 10 14.3879661986725 51.0899816003054
"52" 10.2 11.5325426864831 49.8015871813283
"53" 10.4 8.38050199945124 48.8927086198814
"54" 10.6 7.11555870284142 48.9380411061001
"55" 10.8 4.96070155278789 48.3966382938969
"56" 11 3.01255738288441 47.8336522293377
"57" 11.2 4.55992830247221 48.325532354674
"58" 11.4 5.06434488962682 48.0303664082439
"59" 11.6 5.46149852056065 47.1490571701608
"60" 11.8 6.32520961334174 45.8399697787686
"61" 12 7.40667130540908 44.1480909943799
"62" 12.2 8.57972349111026 42.4007411170788
"63" 12.4 9.59853021918574 40.1029100368526
"64" 12.6 10.3846237444468 36.4253832031102
"65" 12.8 10.9637193399619 32.9233035931119
"66" 13 11.7420959117889 29.3654168981718
"67" 13.2 13.2142895534119 25.7516734131005
"68" 13.4 14.9135563337203 22.6654995360893
"69" 13.6 17.2474032334755 20.1985740093553
"70" 13.8 19.2972019131391 17.9481330460917
"71" 14 21.5977584486623 15.6985396339987
"72" 14.2 24.240624330223 13.353035868997
"73" 14.4 25.6004340753302 12.2027118235515
"74" 14.6 27.5934262730791 10.923993850661
"75" 14.8 29.9735364644498 9.30583339630853
"76" 15 32.5400002015458 7.56377977913878
"77" 15.2 35.7775981480852 6.05255375438973
"78" 15.4 38.4792136255097 4.77841166811524
"79" 15.6 41.4992397254758 3.72042364275689
"80" 15.8 44.8737758630462 2.77591068464753
"81" 16 47.9155263533697 1.95808911834727
"82" 16.2 50.4976159900706 1.29046211024934
"83" 16.4 53.8624597213992 0.497893474499645
"84" 16.6 56.0672176159197 0.34778637693782
"85" 16.8 58.6543738032564 0.0892190202309072
"86" 17 61.3973273369272 0.0306823915996005
"87" 17.2 63.7087159024553 0.110373705189113
"88" 17.4 65.933065374497 0.14099074477904
"89" 17.6 68.9892333994823 0.688346398786773
"90" 17.8 71.9179466653409 1.30260702606712
"91" 18 74.5641171981176 1.62121918228393
"92" 18.2 74.6602906783717 1.69974664220111
"93" 18.4 74.7856407638143 2.42208025579983
"94" 18.6 75.555347513929 3.48945173245524
"95" 18.8 76.7976794292486 4.46632075236567
"96" 19 79.0822518655422 5.06101713141475
"97" 19.2 81.0799558344914 4.88244226578136
"98" 19.4 81.0774013456265 5.45536801026241
"99" 19.6 82.372712781791 6.34344518467531
"100" 19.8 83.9705836123119 7.41808688650071
"101" 20 85.9147663668007 8.98888827666841
"102" 20.2 88.6908197442811 10.6523258433188
"103" 20.4 91.7880304331879 11.2803147630286
"104" 20.6 94.575862392633 10.6353229879696
"105" 20.8 94.0253450802426 10.9673115896381
"106" 21 94.2321112332061 11.8833010226313
"107" 21.2 94.8760991344625 13.652635139455
"108" 21.4 95.1233312709224 16.0484451153031
"109" 21.6 95.1703649794158 18.3415189707473
"110" 21.8 95.7652078705508 21.5311187699513
"111" 22 96.4035426906329 24.4473562524042
"112" 22.2 96.5663324477156 27.4395648481297
"113" 22.4 95.6876887220112 30.4358280579209
"114" 22.6 94.2071121014573 33.3400106349573
"115" 22.8 92.1222794196338 34.9074178810052
"116" 23 91.8212222811255 34.8954339965754
"117" 23.2 91.8795303980429 34.6911867301745
"118" 23.4 91.9170565571126 34.6026506726875
"119" 23.6 91.983640899821 34.4406301126378
"120" 23.8 91.7825352994376 34.5091943301719
"121" 24 91.6616153703934 35.0195937189652
"122" 24.2 91.1925191261703 35.7932413819107
"123" 24.4 90.6013951810281 37.3552854995119
"124" 24.6 90.4310483672191 39.3489465272972
"125" 24.8 89.9198650192828 42.2268151766766
"126" 25 88.9308976209404 44.2925581561619
"127" 25.2 86.9926021372274 46.109827701814
"128" 25.4 84.6162499356358 47.653243622032
"129" 25.6 81.5390508281744 48.8106144799252
"130" 25.8 78.45198434787 49.6508416463603
"131" 26 75.9131861952875 49.3047531599777
"132" 26.2 74.3719512211577 48.3720461827913
"133" 26.4 71.8281272883762 47.059253518651
"134" 26.6 69.150972955688 45.5602762866277
"135" 26.8 66.5026982648598 43.2533374197484
"136" 27 65.5028179394374 41.0526658323741
"137" 27.2 65.0431549839358 38.5082359170322
"138" 27.4 65.6151248261463 36.2208526824713
"139" 27.6 66.9295453563081 34.3973605925356
"140" 27.8 67.6830990351714 32.3299312985179
"141" 28 67.0175514823303 30.5745354719549
"142" 28.2 65.4432137749453 29.1715742670677
"143" 28.4 63.7470275847317 28.8609111197481
"144" 28.6 62.2686935857411 29.8395163074218
"145" 28.8 60.5134567806787 31.2557539337652
"146" 29 58.5126200307928 33.6152418781675
"147" 29.2 56.085201153901 34.7223837816736
"148" 29.4 52.7298014116638 35.7840317910655
"149" 29.6 49.5822177663495 36.8528467940903
"150" 29.8 46.4098151441329 38.2737474215378
"151" 30 42.876672497925 39.6103030650583
"152" 30.2 39.4685064004365 41.4667191661277
"153" 30.4 35.99712685153 42.2428050438525
"154" 30.6 33.2518453689898 41.1318000794992
"155" 30.8 30.4096770597826 38.9866824298675
"156" 31 29.5800867267649 36.8760956941696
"157" 31.2 29.7437301917406 34.5050465529155
"158" 31.4 30.5136150560707 32.2707459102322
"159" 31.6 31.4585720293478 30.2032875361176
"160" 31.8 33.4028184610147 28.6758039062988
"161" 32 36.5967815537181 27.6182765673152
"162" 32.2 40.1723462214901 27.293134625484
"163" 32.4 44.2596736874655 27.7660062808873
"164" 32.6 47.7047837096406 28.7110460864174
"165" 32.8 51.7964014532393 29.5994243370904
"166" 33 55.9262066750596 29.943207436916
"167" 33.2 59.8999685818121 29.6407838554899
"168" 33.4 63.9724305548529 30.0818120904832
"169" 33.6 67.8670470977278 29.2265078611102
"170" 33.8 71.01989321533 27.4442502512507
"171" 34 74.2017379668717 25.068969950789
"172" 34.2 76.5689932905404 22.3971915537354
"173" 34.4 78.3324640105261 19.3957098066312
"174" 34.6 78.4573569278383 16.6360085154322
"175" 34.8 78.4818897801281 13.6985901606962
"176" 35 79.6750919392112 11.9512864411214
"177" 35.2 81.0778995876005 12.0974692796218
"178" 35.4 81.5022324740305 13.0886251886387
"179" 35.6 81.4601849440315 14.4798883602191
"180" 35.8 80.816312800583 15.9253359027291
"181" 36 80.0511645796419 18.3705730962212
"182" 36.2 79.260325541305 20.4493079209253
"183" 36.4 78.9882061849022 22.8336698200282
"184" 36.6 78.5516509463531 25.2834297492782
"185" 36.8 78.3141809168773 28.6164287635983
"186" 37 78.2715839500911 32.3346249189595
"187" 37.2 78.4246710913304 36.2482500819124
"188" 37.4 79.0514908131664 39.8722959298879
"189" 37.6 79.2018990559652 42.7744505903307
"190" 37.8 78.2389392745368 45.8811715777511
"191" 38 76.3268121575614 49.2150956254394
"192" 38.2 73.5503987803714 52.1080429715434
"193" 38.4 70.6950452007548 54.7647330811147
"194" 38.6 67.6911587892252 57.0142766628338
"195" 38.8 64.0099669222979 59.3289177091197
"196" 39 61.2429180023738 62.1420356792835
"197" 39.2 58.75399418085 64.263817157369
"198" 39.4 55.9924953754934 66.2780981344887
"199" 39.6 52.6674287190539 68.1655225869228
"200" 39.8 48.8758558910729 69.3779769433024
"201" 40 46.9299280750251 71.4629046863514
"202" 40.2 46.3967332287906 74.1300113206383
"203" 40.4 46.2529144673673 77.9085756379412
"204" 40.6 46.7091410991793 81.7080624567153
"205" 40.8 47.1726675233814 84.7959425829304
"206" 41 48.6170103534128 87.5573525660136
"207" 41.2 50.7381929379671 90.9744743226767
"208" 41.4 52.5870425917149 94.0083355913471
"209" 41.6 54.749098607821 96.9552326282009
"210" 41.8 56.8608909973635 99.8886849547836
"211" 42 59.8389402830783 102.745002163038
"212" 42.2 63.0161195929307 105.049716952845
"213" 42.4 65.8368837314362 106.749516762061
"214" 42.6 69.4833562216775 108.571246147476
"215" 42.8 72.8967719463315 110.651863477297
"216" 43 76.0796957752063 113.339036750997
"217" 43.2 78.5732089642107 115.641943344005
"218" 43.4 81.3843573875744 117.616969694913
"219" 43.6 84.4123227549201 119.857648321668
"220" 43.8 85.2914849018665 120.935052521612
"221" 44 86.0349647558623 122.884616848598
"222" 44.2 86.3000363906008 124.314083142781
"223" 44.4 86.4676987335766 123.687258206804
"224" 44.6 87.6503934874145 124.013572027847
"225" 44.8 88.7739909666254 123.747749439126
"226" 45 90.7924719982104 123.498877506072
"227" 45.2 92.8914045828657 122.836152165498
"228" 45.4 94.6051011397065 121.935117415585
"229" 45.6 96.4990254814031 120.91516470777
"230" 45.8 99.1089463068772 119.471299379375
"231" 46 101.422353122984 117.642621166917
"232" 46.2 103.951102329237 115.512109033346
"233" 46.4 106.434525572501 113.21600790867
"234" 46.6 108.580189963311 110.472343538217
"235" 46.8 111.045130296858 108.029628102271
"236" 47 113.345567615436 105.971852667464
"237" 47.2 115.162727247978 104.091183090368
"238" 47.4 116.11497916002 101.83828043627
"239" 47.6 116.886159214954 98.7368513639142
"240" 47.8 118.809807096555 95.7270258291541
"241" 48 120.941258330312 93.3790396914159
"242" 48.2 122.189323121438 90.8302905576862
"243" 48.4 123.303737384726 87.5659336816109
"244" 48.6 124.066246279651 84.5428617479956
"245" 48.8 124.93611852281 80.941082707405
"246" 49 125.799297498326 77.8798498318182
"247" 49.2 126.383642825731 75.1786695008111
"248" 49.4 126.424482390338 73.0674231456049
"249" 49.6 126.478036663763 69.6787945294838
"250" 49.8 126.120035358794 66.899635459497
"251" 50 126.289364831235 63.48371089697
"252" 50.2 126.781834040186 60.7960745661665
"253" 50.4 127.241226321867 58.7708635315166
"254" 50.6 127.083234325073 56.5733146063759
"255" 50.8 126.505232186442 54.3502162405954
"256" 51 125.983717008223 51.274408754451
"257" 51.2 125.395337175238 48.6858711177961
"258" 51.4 124.787139281071 46.2695122999877
"259" 51.6 124.297655876173 43.7956829908491
"260" 51.8 124.03670931241 42.2458659951734
"261" 52 123.191202570948 39.4535774881179
"262" 52.2 122.067696443321 36.7006204094504
"263" 52.4 120.982742715565 34.3177448349009
"264" 52.6 119.778591325087 31.9609213046487
"265" 52.8 118.50345664707 29.9623098844673
"266" 53 116.958971627473 27.7779673700541
"267" 53.2 115.968902023263 26.3499495283718
"268" 53.4 115.024735578509 26.2008540203668
"269" 53.6 113.316404904687 25.1026805440908
"270" 53.8 112.054838952158 23.4183580202531
"271" 54 111.101072398699 22.3041614251399
"272" 54.2 109.807967512344 20.6269751453664
"273" 54.4 108.24125102813 18.7997296310019
"274" 54.6 106.456475349197 17.4644461242673
"275" 54.8 104.464430179305 16.0100047850256
"276" 55 102.10806845546 14.6768855825129
"277" 55.2 100.105343020324 13.0707285083687
"278" 55.4 98.0494853607089 12.0681686706575
"279" 55.6 95.5480856669926 11.1521083824678
"280" 55.8 93.1450304623 9.86141328225286
"281" 56 91.8505162237556 8.43970786453989
"282" 56.2 91.7857453389258 8.38124034089891
"283" 56.4 90.6866814097843 8.329254134201
"284" 56.6 88.9664764907922 8.24857049131121
"285" 56.8 86.8062605670457 7.68095373966161
"286" 57 84.7150009759178 6.92595233111657
"287" 57.2 82.6624383640223 6.46201096432046
"288" 57.4 80.8779447582538 5.58644664612092
"289" 57.6 79.6380851027923 4.63051415310139
"290" 57.8 78.4101452388056 4.20503584018978
"291" 58 76.6539065509006 3.48090686079304
"292" 58.2 74.852984696959 2.86754189049613
"293" 58.4 72.7750903211301 2.1871445848463
"294" 58.6 70.372440429869 1.96834098751649
"295" 58.8 68.3177194195424 2.08686284242529
"296" 59 65.7982530945721 1.69665948936355
"297" 59.2 63.4234600667838 1.31430815666178
"298" 59.4 60.6334804384872 1.07521926739905
"299" 59.6 57.3692598349592 0.948245386693608
"300" 59.8 56.1112670707052 1.27459148984057
"301" 60 55.2678851235674 1.68443570186563
"302" 60.2 53.1400941808005 2.47037023712698
"303" 60.4 50.4298641391213 3.18467042398724
"304" 60.6 47.8576171478076 3.90462581120362
"305" 60.8 44.7932669848884 4.28568840536544
"306" 61 42.2868451138116 4.39997621601286
"307" 61.2 40.4779168068711 5.93406279949166
"308" 61.4 38.0569774337533 8.15571230594944
"309" 61.6 36.7834061982439 11.3610446526707
"310" 61.8 36.3077930620344 14.7760825436944
"311" 62 35.9690435530224 18.3949968106244
"312" 62.2 35.7634670150263 21.9707691018867
"313" 62.4 33.9125570478305 25.1238174812892
"314" 62.6 32.0740585581017 27.7290133903153
"315" 62.8 29.9025180590027 30.8837241104689
"316" 63 28.0298644006653 34.2012715675897
"317" 63.2 27.0590559082523 38.1386680748116
"318" 63.4 27.0633100788665 41.7516745857644
"319" 63.6 28.0210178446341 44.5891504875585
"320" 63.8 28.9571970877373 48.3546517463096
"321" 64 29.8331980024129 52.244662068324
"322" 64.2 31.3629381251393 55.5417669838487
"323" 64.4 33.7350681158262 58.243748858205
"324" 64.6 36.7674939454202 60.4606121444913
"325" 64.8 37.9762816818752 63.3155626675295
"326" 65 38.4741578841876 67.0893772565445
"327" 65.2 38.2179460012851 71.1878324686498
"328" 65.4 37.8657939219112 75.0459947307957
"329" 65.6 37.5955230626504 78.7968035554278
"330" 65.8 37.0827860708279 82.8132072060464
"331" 66 36.2959720434379 86.5042805445575
"332" 66.2 35.3615777222767 90.1361695895465
"333" 66.4 33.855113107525 93.5380941764502
"334" 66.6 31.400609960193 97.071473451091
"335" 66.8 29.9747780600501 100.415562891046
"336" 67 29.5328148005005 104.05343778349
"337" 67.2 30.9188042772233 107.456595783215
"338" 67.4 32.9694368237344 109.497737724631
"339" 67.6 36.1986468133646 111.936751665713
"340" 67.8 38.8393788859008 113.18060733129
"341" 68 42.5598486596562 114.390611251718
"342" 68.2 46.4355934990669 115.481471627408
"343" 68.4 49.6878050678848 116.399856983412
"344" 68.6 52.8636972965773 116.785861850733
"345" 68.8 56.662740501744 116.601885669062
"346" 69 61.4446667024871 115.917996348387
"347" 69.2 64.9086985548373 115.221304341504
"348" 69.4 67.8590724277282 114.664908479203
"349" 69.6 71.575352007835 113.720352109087
"350" 69.8 75.4669991308617 113.294905331794
"351" 70 80.1543873492903 114.698203146926
"352" 70.2 82.1348868060528 116.380109811278
"353" 70.4 84.1425806597057 118.90966165918
"354" 70.6 85.9118450015339 119.976283959707
"355" 70.8 87.8831007500452 121.188533833347
"356" 71 89.1760706167864 121.786267261053
"357" 71.2 89.3352926529226 121.807248325489
"358" 71.4 88.8165638069399 122.669720487686
"359" 71.6 88.122852145552 123.684028086653
"360" 71.8 87.2324687312052 124.925195420169
"361" 72 85.7034647949504 125.490294487276
"362" 72.2 83.3323953025934 126.279506686534
"363" 72.4 81.3509109035124 127.201608364885
"364" 72.6 78.3892996932012 127.472554423091
"365" 72.8 75.7124358417301 127.535415519374
"366" 73 73.0337453181063 128.159132562377
"367" 73.2 72.0475428736494 128.670518276308
"368" 73.4 72.2134240352682 128.300748143657
"369" 73.6 71.5195688473807 127.127993918327
"370" 73.8 69.9501167863336 125.324058016188
"371" 74 69.9889862126942 124.156312439524
"372" 74.2 70.3987045924987 122.65637628285
"373" 74.4 71.8257883795781 121.435356465087
"374" 74.6 73.5437969314399 119.984439332368
"375" 74.8 76.2217370607853 118.385606159927
"376" 75 79.0112531155174 117.050412432408
"377" 75.2 81.6266743985542 115.193814209575
"378" 75.4 83.4726992046711 112.624004079363
"379" 75.6 85.0448614085501 109.800952024811
"380" 75.8 85.9811311843497 106.42240411682
"381" 76 85.4278258259297 104.014061065908
"382" 76.2 84.7515644610986 100.78629816334
"383" 76.4 83.7310305479254 98.3192162004354
"384" 76.6 82.1208504309362 96.1934340919138
"385" 76.8 80.6586382481299 92.9298739703988
"386" 77 79.9920855666771 88.9495834475362
"387" 77.2 79.930466267211 85.7312596363892
"388" 77.4 81.1123273745132 82.3885512544127
"389" 77.6 83.0543740389369 79.8711829036472
"390" 77.8 84.8755786717425 76.3402617688755
"391" 78 85.6312993555905 73.0976744100529
"392" 78.2 84.8251817133139 69.9228749955273
"393" 78.4 83.1643988110138 66.2431858376329
"394" 78.6 81.5083770629377 62.1637898553098
"395" 78.8 80.7003234662078 59.1772822290258
"396" 79 80.8728964437072 55.8276845759368
"397" 79.2 81.5847041805715 52.0126063443269
"398" 79.4 83.4018547586172 47.8415290996899
"399" 79.6 85.1892967460311 44.3648721268134
"400" 79.8 86.5612858059816 43.061628494477
"401" 80 87.7597682492076 40.9879184711994
"402" 80.2 88.212415248301 39.7859914443234
"403" 80.4 88.3903191765655 39.5238664316018
"404" 80.6 88.5322117551612 39.0077078879588
"405" 80.8 88.9623155730422 38.5565426934316
"406" 81 88.9250883771864 38.4070398150293
"407" 81.2 88.9074380023004 38.5195716055115
"408" 81.4 89.4212799381311 37.4516400073768
"409" 81.6 90.4743828916784 34.3859387802662
"410" 81.8 90.5526729555796 32.1516482040311
"411" 82 90.2746249420447 31.1227724890352
"412" 82.2 90.1119341812236 30.7282951709864
"413" 82.4 90.120174362614 30.7282951709864
"414" 82.6 90.2252366753413 30.7282951709864
"415" 82.8 90.7041693802062 30.717900160581
"416" 83 90.9406609953413 30.5085149509864
"417" 83.2 91.1203263788707 30.671734084957
"418" 83.4 91.2562893718119 30.9771639495158
"419" 83.6 91.5521347731191 31.2624832057086
"420" 83.8 92.1722022364224 31.5806860242297
"421" 84 93.6601906220079 31.6577823514031
"422" 84.2 94.8479075695346 31.8821362191764
"423" 84.4 95.0359518784314 31.8826905160757
"424" 84.6 95.3649175099531 31.4858080689758
"425" 84.8 96.5658892329317 31.1752806169547
"426" 85 97.9500731278002 30.9509692318785
"427" 85.2 99.9012696729884 30.7848562570158
"428" 85.4 101.547195660707 31.3380512691571
"429" 85.6 101.927853202909 31.539105982608
"430" 85.8 102.005118090078 31.6695907184864
"431" 86 102.068543022008 31.9511748566274
"432" 86.2 102.080643147341 31.9782951722364
"433" 86.4 102.167319555341 32.0068814508513
"434" 86.6 102.042380588855 31.8093762531486
"435" 86.8 101.96337506593 31.6898336334864
"436" 87 101.884063320047 31.2939060312805
"437" 87.2 101.759430576518 30.9319150806923
"438" 87.4 101.760078019341 30.7942292369864
"439" 87.6 101.680118830813 30.479426392709
"440" 87.8 101.53681345622 30.2740699676932
"441" 88 101.257379614319 30.1920162143638
"442" 88.2 101.690816027405 29.4800025775465
"443" 88.4 101.734635019288 28.1711332097949
"444" 88.6 101.469665059455 26.1368164447426
"445" 88.8 101.345865458911 23.5079921523078
"446" 89 102.077823620255 21.0299111813876
"447" 89.2 103.2936376227 19.3333620304501
"448" 89.4 103.614499783126 17.4789625395818
"449" 89.6 102.273598615516 17.4720229624342
"450" 89.8 100.388293701949 16.8749817862947
"451" 90 97.5978692195457 15.7875620749403
"452" 90.2 94.3487860647624 14.5443624218393
"453" 90.4 91.7099384056879 12.1258668040291
"454" 90.6 89.5040316195873 9.74031757679081
"455" 90.8 87.1881935800719 9.38664814948312
"456" 91 83.4657860018382 8.71723232219343
"457" 91.2 79.6127683161141 7.79559622275529
"458" 91.4 76.147409662444 5.55877601698798
"459" 91.6 73.4728140468492 3.7714344118297
"460" 91.8 70.1090482165047 3.05547782753694
"461" 92 65.9826725626355 2.30710983078935
"462" 92.2 62.5290592853615 1.30213709046008
"463" 92.4 59.8759741006448 2.45620612191546
"464" 92.6 57.3752708695566 5.27867283694568
"465" 92.8 55.2382076762762 9.45113838656766
"466" 93 52.8188915793588 12.7704702140702
"467" 93.2 49.2665600073029 15.6676345245584
"468" 93.4 45.148427113135 17.3989591554334
"469" 93.6 41.6861685651053 19.6207004236393
"470" 93.8 38.2630807299792 22.4373216641959
"471" 94 34.9933537327858 25.3016739557919
"472" 94.2 32.6641192719051 28.7936654372515
"473" 94.4 30.6200222775026 32.7782352937714
"474" 94.6 29.5907425301715 36.7379834096818
"475" 94.8 29.0154098132641 40.8760165112625
"476" 95 30.2485507205054 44.7770038756684
"477" 95.2 31.9805074997931 48.4742049664179
"478" 95.4 33.1007362084936 52.0780976997653
"479" 95.6 34.4727102234579 55.8164113493498
"480" 95.8 35.4079644637182 59.2505188008996
"481" 96 35.2046729645601 61.1573583147872
"482" 96.2 35.3691126043838 62.6864566134092
"483" 96.4 35.9789359447192 65.3666791087416
"484" 96.6 36.4885044520174 69.1028650234963
"485" 96.8 37.4732435436896 72.7042155092907
"486" 97 38.7716920470797 76.2389334459515
"487" 97.2 39.612724906522 79.8200251366808
"488" 97.4 40.8831407008889 83.4950557245854
"489" 97.6 42.6310921704297 87.3431267154077
"490" 97.8 44.807620583927 90.578841446861
"491" 98 47.5509763358609 93.0177065898363
"492" 98.2 51.0897151943529 94.6842458933688
"493" 98.4 54.7635683804073 95.9542436392435
"494" 98.6 58.857639449117 96.595443680267
"495" 98.8 62.8868044751542 97.737682605679
"496" 99 66.3731633038834 99.8596396685581
"497" 99.2 69.6898592880762 102.442344726903
"498" 99.4 72.8481742112364 104.413247758469
"499" 99.6 76.696858487728 105.450587504155
"500" 99.8 80.4153178711835 105.507118367606
"501" 100 84.3717153832995 105.046466268736
"502" 100.2 88.1721132538123 104.265794581794
"503" 100.4 91.8956718467154 102.2868310795
"504" 100.6 94.8918644896304 99.9854223619666
"505" 100.8 97.4615486742737 96.8002660982729
"506" 101 100.158767408304 93.600645197698
"507" 101.2 101.611264901616 89.9981927749265
"508" 101.4 102.854344299909 85.6305348379704
"509" 101.6 104.006864691457 81.7417776167042
"510" 101.8 105.20946669353 77.8698821056755
"511" 102 106.290199846376 74.8440841604774
"512" 102.2 108.267174161848 71.8960700894713
"513" 102.4 110.596429792263 69.0207302604463
"514" 102.6 112.485805245065 66.6005819257304
"515" 102.8 114.590195995418 62.5351272888238
"516" 103 115.987698432933 58.6841732290393
"517" 103.2 116.862108238111 55.0777131792112
"518" 103.4 118.323697002821 51.8084301227895
"519" 103.6 119.487619605033 48.1476876206007
"520" 103.8 119.899283226247 45.4779943943631
"521" 104 121.261147630593 43.038530372312
"522" 104.2 122.193042642189 43.8119902701228
"523" 104.4 122.523675450066 44.9958838056507
"524" 104.6 123.142059040171 46.6184508907887
"525" 104.8 123.67682744234 48.8224296979849
"526" 105 125.171305013596 51.6054089749572
"527" 105.2 126.733688933789 53.8332252765682
"528" 105.4 125.970767752503 53.9440721594161
"529" 105.6 124.50795859775 54.4282322952225
"530" 105.8 122.337259436592 54.6796463054997
"531" 106 119.092621098251 54.8243462828232
"532" 106.2 115.947729673882 54.8288795905299
"533" 106.4 115.404347374806 53.0209509741967
"534" 106.6 113.404117528264 51.6501069725979
"535" 106.8 110.420248861596 50.0448990554119
"536" 107 107.568501095581 48.8401551181651
"537" 107.2 103.828670349999 47.6319897207573
"538" 107.4 100.515585021766 46.6721844689652
"539" 107.6 96.4706084072963 46.062659607379
"540" 107.8 92.5762543305373 45.0176999864373
"541" 108 89.2434164636205 43.4960235462516
"542" 108.2 86.6900307085222 40.6505454869268
"543" 108.4 85.1547539623133 37.5075537903688
"544" 108.6 82.8993888255975 34.8447081941027
"545" 108.8 79.8002956262085 33.6231032152924
"546" 109 76.2860943754293 33.5049192133761
"547" 109.2 72.2451290246065 33.5136480702576
"548" 109.4 68.1337423534957 33.5948504908318
"549" 109.6 64.2132413775095 33.482517103551
"550" 109.8 60.2587805565093 32.8525546488126
"551" 110 56.8761993312926 30.8109791296206
"552" 110.2 53.482119436861 28.9163163017364
"553" 110.4 49.7224282280146 26.8061589330023
"554" 110.6 45.9296190933746 26.3932602915526
"555" 110.8 42.0968479211526 27.3434702739798
"556" 111 39.1353017345678 29.7941749525848
"557" 111.2 36.9646420649844 33.0036946483568
"558" 111.4 35.5934192181173 36.5761174416393
"559" 111.6 34.3994015562842 40.383888089312
"560" 111.8 33.5822868954011 44.6305420721709
"561" 112 32.455734391871 48.5684915093177
"562" 112.2 31.5102476809076 52.7081809338365
"563" 112.4 31.1957878184971 56.3979173715803
"564" 112.6 31.7646044646417 60.7056001869559
"565" 112.8 31.7186999572732 64.8361031655679
"566" 113 31.6345735128651 69.0997341944656
"567" 113.2 31.6326860688131 73.3839436631772
"568" 113.4 32.6059827131632 77.5081942152299
"569" 113.6 33.8043878072551 80.955223250999
"570" 113.8 35.990013651993 84.3845948763529
"571" 114 38.0500453523922 87.7786021266487
"572" 114.2 40.3486459933615 90.9614843803694
"573" 114.4 42.4701463875167 94.6397808136064
"574" 114.6 44.6216054613071 97.9405385884188
"575" 114.8 46.6358818563239 101.776502212293
"576" 115 48.9120683235595 105.399896739398
"577" 115.2 51.7460733820731 108.245430766324
"578" 115.4 55.2277908601079 110.285491427346
"579" 115.6 58.5543830566365 111.240343756649
"580" 115.8 62.6957860022014 111.935172377377
"581" 116 66.4131353715695 112.09561938122
"582" 116.2 70.3047757809592 112.277522239328
"583" 116.4 74.4360974191979 113.371201833021
"584" 116.6 78.4690791670706 114.807949574337
"585" 116.8 81.9846032006083 116.037483891825
"586" 117 86.1288255299342 117.262701575969
"587" 117.2 90.2681529068921 117.38088175275
"588" 117.4 94.19512238923 116.241337765637
"589" 117.6 97.8338308069661 115.247117042423
"590" 117.8 100.381407298637 116.209902643408
"591" 118 102.812475963866 116.204327078928
"592" 118.2 104.786229528826 115.044717120761
"593" 118.4 107.065701757879 112.709078409562
"594" 118.6 108.674142142832 110.36868544652
"595" 118.8 110.758650524263 107.640107609172
"596" 119 113.184610166731 105.094914952513
"597" 119.2 114.587614567797 102.395868889766
"598" 119.4 116.528534470605 99.6273654823243
"599" 119.6 118.645499051078 96.2570090644059
"600" 119.8 120.772503294971 92.9033683430431
"601" 120 122.424587996429 90.7827948234005
"602" 120.2 123.253610015974 88.5077252472272
"603" 120.4 123.83843633271 85.9272944049685
"604" 120.6 124.57703214242 82.9845607941893
"605" 120.8 125.52018041036 80.0045022661687
"606" 121 125.976721159905 77.3212393536984
"607" 121.2 126.743441949966 74.9313394414059
"608" 121.4 126.813989727195 72.0352392747166
"609" 121.6 127.550748828884 69.525419137036
"610" 121.8 127.795119526659 67.1172830406753
"611" 122 127.894536026505 65.3080241694505
"612" 122.2 128.078864135815 62.6782728676435
"613" 122.4 127.976894043181 60.1057798127458
"614" 122.6 127.98568842231 57.4458860967304
"615" 122.8 127.512062014044 55.7169309820108
"616" 123 127.291401141143 52.6562006721962
"617" 123.2 126.834569720913 51.0150257752831
"618" 123.4 126.498482509443 48.7425295741865
"619" 123.6 125.870906731587 46.2863398160444
"620" 123.8 125.450261881292 44.0546733332432
"621" 124 124.682046715684 42.457664299482
"622" 124.2 124.209599659254 40.8898455823815
"623" 124.4 123.742188558856 39.6296824642841
"624" 124.6 122.791758280555 37.3778725805276
"625" 124.8 122.021986257027 35.5165812189796
"626" 125 121.036665263354 34.4207173224861
"627" 125.2 120.857190514079 34.0552477642027
"628" 125.4 120.73576065381 34.0199390491664
"629" 125.6 119.692938514202 33.0989745533166
"630" 125.8 118.291912625187 31.3447326407662
"631" 126 116.823395355898 29.4540713873261
"632" 126.2 115.196190360615 27.5306622000916
"633" 126.4 113.563755683524 25.3727419351196
"634" 126.6 111.600218545082 23.1849922159081
"635" 126.8 109.695461861818 20.7779519297264
"636" 127 108.875175375364 19.6183246232102
"637" 127.2 107.531622711209 18.8277252023277
"638" 127.4 105.970551591132 17.0814440966476
"639" 127.6 105.038350334002 16.0240433363109
"640" 127.8 103.347006114865 14.6074406146645
"641" 128 101.792767415201 13.7004960390055
"642" 128.2 100.387462734019 13.1195777915005
"643" 128.4 98.1516518619575 12.6607998846515
"644" 128.6 95.2925793540537 12.1635799326924
"645" 128.8 92.792523664214 10.6138836720864
"646" 129 91.2493018518551 8.68606820094894
"647" 129.2 90.4499691867249 8.65420221941952
"648" 129.4 90.6258457486035 8.74737959200732
"649" 129.6 90.3785174880809 8.09814880409477
"650" 129.8 90.2788111581602 7.84658379423783
"651" 130 90.2119994183918 7.84973413423889
"652" 130.2 90.3095627594508 7.92043779893516
"653" 130.4 90.8862026623247 8.76671915245603
"654" 130.6 91.1499888466607 8.64879309584589
"655" 130.8 91.3507390936027 8.50922035894142
"656" 131 91.541096758723 8.62907900360308
"657" 131.2 91.3314348198143 9.57120715735264
"658" 131.4 90.8225673050154 10.192037658149
"659" 131.6 88.9522310720665 9.54548318640348
"660" 131.8 87.7219820878816 8.97001073159294
"661" 132 86.3270289737552 7.98959369167042
"662" 132.2 84.6856161232962 6.91481041193495
"663" 132.4 82.9643443574389 6.17592692505507
"664" 132.6 81.1123139792282 5.92043271598918
"665" 132.8 78.5927469744572 5.05285213486504
"666" 133 76.2171046461717 3.71345582675145
"667" 133.2 74.651899696028 2.94325349775103
"668" 133.4 72.0700635457836 2.14871410854694
"669" 133.6 69.2197496610022 1.68902816771446
"670" 133.8 66.478376808295 1.11595971527062
"671" 134 63.7844451035301 1.18981685957858
"672" 134.2 60.4039539328477 2.03139460987592
"673" 134.4 57.1355906428402 2.97874603555966
"674" 134.6 54.50383762515 4.85281176557326
"675" 134.8 52.6487053619565 7.70915155724657
"676" 135 51.4870463957736 10.6524618334361
"677" 135.2 50.224934287052 13.5339464543289
"678" 135.4 49.1978721330097 17.0632947846389
"679" 135.6 49.3162386322847 19.8874430139436
"680" 135.8 50.2106691047593 22.7535357784406
"681" 136 51.6450908184811 25.2452320963673
"682" 136.2 54.0433812559347 27.3012416797848
"683" 136.4 57.1679518974258 28.9046055342174
"684" 136.6 60.3280137285076 29.2794683776288
"685" 136.8 64.0032099419976 29.1682271040187
"686" 137 67.6818994178829 28.8001142317343
"687" 137.2 71.551416537955 28.168736138023
"688" 137.4 75.1240734280651 27.3326503616588
"689" 137.6 79.5480835987205 25.8433968530511
"690" 137.8 82.6339332956109 23.7655864220213
"691" 138 85.3880216670204 21.4586992439482
"692" 138.2 86.565011085075 18.1084288083418
"693" 138.4 87.5090009138629 14.8897248313866
"694" 138.6 88.9063351793486 13.441629211895
"695" 138.8 90.8746267610531 13.6211319062298
"696" 139 90.6837152872162 14.9040432289426
"697" 139.2 89.5016897475168 15.6705501904837
"698" 139.4 88.5095305824959 16.4251810566061
"699" 139.6 87.0441320485986 17.5027753895935
"700" 139.8 83.8445313933455 19.3705942186065
"701" 140 80.4932070951614 20.3988859201178
"702" 140.2 78.0190090231271 21.7800423168503
"703" 140.4 75.6833447556523 23.3573169361962
"704" 140.6 72.2066603243077 24.8810393227055
"705" 140.8 68.0071919248038 25.6693485679264
"706" 141 64.11467789594 25.2942014429279
"707" 141.2 60.2170130668827 24.6334736551383
"708" 141.4 56.3406449301243 22.3506350101165
"709" 141.6 52.4746659573502 20.7074969502498
"710" 141.8 48.4629243571878 20.817211068456
"711" 142 45.4957884788795 22.7638480664652
"712" 142.2 42.7752273941229 25.3197672192061
"713" 142.4 39.989677524107 28.7108484695763
"714" 142.6 37.952218581219 32.8817392480656
"715" 142.8 36.2535739101411 37.0531529214905
"716" 143 36.0465894662396 40.8348556037624
"717" 143.2 36.8053803556848 45.1549945409098
"718" 143.4 37.9656604374832 49.0189434436227
"719" 143.6 40.1863178362301 52.5452900566039
"720" 143.8 42.6374519696553 56.1902310970802
"721" 144 45.4945372734294 59.3709007791587
"722" 144.2 48.4882526353399 62.4253502157345
"723" 144.4 51.2219430835001 65.8749817349139
"724" 144.6 53.8925791011143 68.9376201157651
"725" 144.8 57.0246018766205 72.1282383137791
"726" 145 60.2468118926491 75.0229095068328
"727" 145.2 63.3793150260936 77.3810336385814
"728" 145.4 67.1862933211278 79.1137600249853
"729" 145.6 70.6522933415811 81.3480148980231
"730" 145.8 73.8302139524067 84.440054596899
"731" 146 76.1577655696893 87.3920127585745
"732" 146.2 77.9767897128207 91.3951935578775
"733" 146.4 79.8187779421892 95.3137337375751
"734" 146.6 81.6262577196177 99.0152928780011
"735" 146.8 84.3036236435635 101.683508137644
"736" 147 88.1547498902106 102.650520972269
"737" 147.2 91.6837086399997 103.52537467554
"738" 147.4 95.1940823289077 104.75457851525
"739" 147.6 97.9555258816311 107.038318297601
"740" 147.8 98.1682964174465 109.74341875556
"741" 148 98.4923745332288 110.24989398729
"742" 148.2 99.9175061784922 110.036043017172
"743" 148.4 101.915836157449 109.305721992863
"744" 148.6 104.646148002891 107.871925116044
"745" 148.8 107.002885194997 105.923583739868
"746" 149 109.775291926298 103.515004276966
"747" 149.2 112.069807671985 100.219007698254
"748" 149.4 114.795336959988 97.2628703882251
"749" 149.6 117.880684296101 94.7680669601841
"750" 149.8 119.941861168708 91.6439244855995
"751" 150 120.917281712221 87.8938180265595
"752" 150.2 120.886034590387 83.9070353531088
"753" 150.4 120.388994776306 79.8404242688057
"754" 150.6 119.2193936015 76.2424007090223
"755" 150.8 117.52628415119 72.6126559267289
"756" 151 115.989958518697 70.0936628485384
"757" 151.2 113.628176726587 68.0290202581483
"758" 151.4 110.467097614463 66.5001435488313
"759" 151.6 106.799942047707 65.641372330679
"760" 151.8 103.509564398469 66.036949829839
"761" 152 99.8539323000008 67.1256660957354
"762" 152.2 96.4491337127696 69.1889493164158
"763" 152.4 92.9707891417507 70.6324749683881
"764" 152.6 89.179671548522 71.3146309379019
"765" 152.8 84.782188887106 72.0797918205687
"766" 153 81.5584459105375 72.8340732336537
"767" 153.2 79.1972592950326 73.3813010809736
"768" 153.4 75.7356818557012 73.9625207401681
"769" 153.6 72.3268172953052 74.184000096389
"770" 153.8 68.4825967261825 74.2371104758087
"771" 154 64.0383075021774 74.2060375214561
"772" 154.2 60.4783590402424 73.9060111691731
"773" 154.4 56.5020929313709 74.0321388212529
"774" 154.6 53.2992658999517 74.2799976229237
"775" 154.8 50.2923011785959 75.931597565897
"776" 155 47.9778078151033 78.9282142675784
"777" 155.2 46.4085987129092 81.7545396788683
"778" 155.4 45.5362851899968 85.1296275634468
"779" 155.6 44.9546888807465 88.6864206135013
"780" 155.8 45.0501516505357 92.5094811674336
"781" 156 46.0784690488494 96.0652214501457
"782" 156.2 47.3337482082023 98.9599473274225
"783" 156.4 49.5141947771733 100.713735774597
"784" 156.6 52.3587518161575 102.12603246154
"785" 156.8 55.8966305631547 104.533626985556
"786" 157 57.9330090858903 106.073012989825
"787" 157.2 60.15237522776 108.886158305343
"788" 157.4 62.088189362056 112.049108842412
"789" 157.6 64.5810593317271 114.997825678687
"790" 157.8 67.2746469760356 117.116544928384
"791" 158 70.9968060771083 117.969148550465
"792" 158.2 74.6540149572124 118.235109004684
"793" 158.4 78.6384726502346 117.68359520508
"794" 158.6 82.4919857337676 116.75428203781
"795" 158.8 86.2051930402551 115.759500140124
"796" 159 89.8077495141018 114.151662578904
"797" 159.2 93.2951985593387 111.951277849487
"798" 159.4 96.000257620292 108.804998422322
"799" 159.6 97.8843365359742 105.196323877686
"800" 159.8 98.4206744283046 101.989619135161
"801" 160 99.5573147805265 98.1599380129663
"802" 160.2 100.025115970818 94.7655896226321
"803" 160.4 100.414627579909 91.5670562476467
"804" 160.6 100.339010478081 87.7462910500046
"805" 160.8 99.3408452670083 83.9250544382497
"806" 161 97.5436446903845 81.1574125373353
"807" 161.2 94.7995313321824 79.3339387497637
"808" 161.4 91.460775448007 78.2730917558039
"809" 161.6 88.2247187483665 77.122230528796
"810" 161.8 85.0777547728144 75.3193145739409
"811" 162 81.9406999998398 73.0701900578904
"812" 162.2 78.6238018257228 70.5306241866118
"813" 162.4 76.3609706930817 67.8676646580457
"814" 162.6 74.5545581155128 64.5806031316735
"815" 162.8 73.6879247574938 61.3424545774841
"816" 163 73.3508420676339 57.873692873005
"817" 163.2 72.0437824190782 54.2910766795248
"818" 163.4 70.3426760246873 51.6721692397913
"819" 163.6 67.7785778284142 49.0426531201386
"820" 163.8 64.8690046945826 46.5933327509542
"821" 164 61.8020600079722 45.1195842031231
"822" 164.2 58.2998910740375 44.2810260225933
"823" 164.4 54.5154213206013 43.5357962503839
"824" 164.6 51.410633430261 42.5851757171877
"825" 164.8 47.7403683313496 41.6076875867457
"826" 165 44.0397829982354 40.7322489483527
"827" 165.2 40.5985191810964 39.8826718412268
"828" 165.4 36.8127646279645 38.9203756699085
"829" 165.6 34.6044652546391 36.9607092212739
"830" 165.8 33.9944894863545 34.2212063216282
"831" 166 34.471828800835 30.7929748776362
"832" 166.2 34.2013440150387 27.7607375421521
"833" 166.4 34.3345356755763 24.7720913301476
"834" 166.6 35.5636218391006 21.9939235306848
"835" 166.8 36.4440269181869 19.5137415153297
"836" 167 37.3961042313577 15.9161614731283
"837" 167.2 39.6112319076655 12.5430601135159
"838" 167.4 42.0381301594906 10.212625776669
"839" 167.6 44.9744670288057 9.22655081594896
"840" 167.8 47.2955243287327 10.2618492474624
"841" 168 48.0959063508816 12.6069861910106
"842" 168.2 48.9998352242695 16.2837269308312
"843" 168.4 49.8117647824591 19.8941053889473
"844" 168.6 50.9677314705202 21.6494642853447
"845" 168.8 52.8002898433413 22.8821413169864
"846" 169 54.0137595553413 23.2923977276531
"847" 169.2 55.5546734753413 23.4022878376531
"848" 169.4 57.4714200587559 23.908407734523
"849" 169.6 58.5331473329023 24.3305465717181
"850" 169.8 58.7480148227097 24.3112911159864
"851" 170 59.9270167233413 24.2763720876114
"852" 170.2 61.770387058044 24.127463563554
"853" 170.4 62.7135027942577 24.072312272712
"854" 170.6 62.8028968206253 23.795035669935
"855" 170.8 62.8655058422585 23.6792374519455
"856" 171 63.6566927113702 24.0041782430576
"857" 171.2 64.7207225402418 24.0819168035793
"858" 171.4 67.1231126227299 24.4659917130562
"859" 171.6 70.535795734276 25.4382284622474
"860" 171.8 74.0056933895045 25.9821621740395
"861" 172 77.5185926839036 25.961381809848
"862" 172.2 80.9711391257027 25.6774957213711
"863" 172.4 84.7394103268763 25.5514766076008
"864" 172.6 88.7667270817632 25.667627771496
"865" 172.8 92.704616601153 25.5343955601386
"866" 173 96.3943688969691 24.8166074370531
"867" 173.2 99.3342070889635 22.6790011762471
"868" 173.4 101.795597049326 19.6274333599752
"869" 173.6 102.767649940419 17.0044186574875
"870" 173.8 102.184171718698 15.7713526865644
"871" 174 101.645086924306 15.2930529295053
"872" 174.2 101.793791071001 16.5524924581185
"873" 174.4 102.788848906352 17.4792297580832
"874" 174.6 103.831413856903 18.4175859952645
"875" 174.8 106.065330698152 19.7217718828764
"876" 175 108.067015716455 21.4062412306015
"877" 175.2 110.284240373283 22.5797187613882
"878" 175.4 111.080545063069 22.7757328560157
"879" 175.6 111.408352077309 22.4137264613135
"880" 175.8 110.240716547151 22.6491360987003
"881" 176 109.34361250303 23.5302837228906
"882" 176.2 108.626681274488 24.8627630551925
"883" 176.4 108.14163472977 26.4914214164548
"884" 176.6 107.208360865853 28.1746740020762
"885" 176.8 105.953476621926 30.0466310124959
"886" 177 104.896860598211 32.5768049213873
"887" 177.2 104.214933495572 35.6569849998728
"888" 177.4 103.734062441773 39.0250590919511
"889" 177.6 102.890484540522 42.2963654833346
"890" 177.8 102.037205650114 45.9661862469613
"891" 178 101.560256530577 49.6619497189407
"892" 178.2 101.308210204932 53.3665097800671
"893" 178.4 100.54462808007 57.0256314178121
"894" 178.6 98.862655752247 60.1327019280551
"895" 178.8 96.5129083435448 63.0409003880987
"896" 179 94.7564366250743 66.464385804696
"897" 179.2 93.1780656860187 69.9729045064854
"898" 179.4 92.7169984633553 73.7665108366349
"899" 179.6 93.4960950806276 77.5962744301757
"900" 179.8 95.001444038476 80.8449149460674
"901" 180 96.4693851575417 84.26207688652
"902" 180.2 98.657591232309 87.3420211887915
"903" 180.4 100.995920674423 90.1757935211814
"904" 180.6 102.77163213639 93.6965703733998
"905" 180.8 103.879967844179 97.6800119755194
"906" 181 104.520778897842 101.245680005979
"907" 181.2 103.168063175675 104.447683407171
"908" 181.4 101.642985653869 106.535629616375
"909" 181.6 101.397651122683 108.300819323784
"910" 181.8 102.832476259532 109.459991947943
"911" 182 104.326389187875 109.007430976083
"912" 182.2 104.313636659777 109.062461569917
"913" 182.4 103.925407422847 109.766192896455
"914" 182.6 102.601675681963 109.601873388669
"915" 182.8 100.950554933577 108.213919778011
"916" 183 99.3957618686506 106.741287305168
"917" 183.2 97.0011850448538 105.350043261853
"918" 183.4 94.1228260315341 104.320809221285
"919" 183.6 90.8211025343413 103.801492837825
"920" 183.8 87.9547092947917 103.653734059275
"921" 184 84.5559624452014 104.484178108797
"922" 184.2 80.7787523634078 105.791083953391
"923" 184.4 77.7507481293664 107.788767787107
"924" 184.6 74.6215634706529 110.429828317155
"925" 184.8 71.6512817184749 113.173269048713
"926" 185 68.4796964577536 116.060075860282
"927" 185.2 64.8280192664134 118.33933811233
"928" 185.4 61.3129791414791 120.718393440184
"929" 185.6 57.0680756193847 122.590090774435
"930" 185.8 53.6320929919186 123.941771527757
"931" 186 49.9164353078667 124.674960282199
"932" 186.2 46.2782507236005 124.476168063699
"933" 186.4 42.5080711432152 123.297355469988
"934" 186.6 38.932096066046 122.496875590593
"935" 186.8 35.5903503138047 121.718686397673
"936" 187 33.1039161060236 120.750745760378
"937" 187.2 30.2279244689694 119.613728429538
"938" 187.4 28.5085954519944 118.585720619925
"939" 187.6 25.9033248658133 116.690090546038
"940" 187.8 24.3351882965091 115.771685738216
"941" 188 22.2809204411828 114.457709292995
"942" 188.2 21.3161807781023 113.232768153261
"943" 188.4 22.3014758742189 113.681772612641
"944" 188.6 23.8718096400667 114.194168636497
"945" 188.8 25.0414357430474 113.426193952104
"946" 189 26.5679751671035 113.316936059559
"947" 189.2 28.0859429448593 113.36686803937
"948" 189.4 30.4123906728416 113.171784998811
"949" 189.6 33.0525261809536 111.978214090956
"950" 189.8 35.1278369025684 110.809235935167
"951" 190 37.9454945008189 109.41666559428
"952" 190.2 40.8407077127109 108.309182605675
"953" 190.4 43.1121729844376 108.365170924507
"954" 190.6 45.4536984971362 108.17948907323
"955" 190.8 48.127628400367 106.500675618625
"956" 191 49.8440339811275 104.336120314087
"957" 191.2 50.8699864901128 101.556911783161
"958" 191.4 51.0151564836195 98.2923571426711
"959" 191.6 50.0523534423593 95.2897651031652
"960" 191.8 48.2877212860717 92.787084121935
"961" 192 45.9000486730396 90.3662621338619
"962" 192.2 43.4011227391964 88.8394411879679
"963" 192.4 40.6216716701782 86.2856411857911
"964" 192.6 39.1226432974379 83.3717350266402
"965" 192.8 39.2022648949667 80.0303375712178
"966" 193 39.3425252072889 77.264606964516
"967" 193.2 38.5976522230524 74.2366292888276
"968" 193.4 39.5265119531735 71.656355173633
"969" 193.6 41.2106167806153 70.7552707970419
"970" 193.8 43.313599645541 71.4072734998499
"971" 194 46.7486483393758 72.3274093921572
"972" 194.2 49.3476981134498 73.3361482031128
"973" 194.4 52.2130781013282 74.436190235091
"974" 194.6 56.1739234897732 75.5727233194564
"975" 194.8 59.0680971933658 77.1400474327735
"976" 195 61.9800787451676 79.3541367948577
"977" 195.2 65.2392503038596 81.3275482576261
"978" 195.4 69.0020462257232 82.7653110161079
"979" 195.6 72.3257186414984 82.8938119472724
"980" 195.8 75.9043137930324 83.0950888115878
"981" 196 79.6215060239534 83.6782207728632
"982" 196.2 83.7548279724051 84.4524507886063
"983" 196.4 87.4735890822037 85.4358042657462
"984" 196.6 91.0626861188601 86.9860589245964
"985" 196.8 94.3188783938181 89.4713919076
"986" 197 96.9496065704601 92.6044989605507
"987" 197.2 99.2945532421162 96.1032372302041
"988" 197.4 101.224701389527 99.5743021621035
"989" 197.6 103.844329264314 102.402534365913
"990" 197.8 106.948924629775 104.275322391645
"991" 198 109.745382689359 104.587923070488
"992" 198.2 111.649419481381 105.40669099232
"993" 198.4 113.086139582269 105.533151763335
"994" 198.6 113.988369552533 104.884834810465
"995" 198.8 114.52212140269 103.645306413855
"996" 199 115.331531305428 102.236280814803
"997" 199.2 116.192980263563 100.509043464077
"998" 199.4 117.520747100603 97.7929938706369
"999" 199.6 118.821154649678 96.3283137780746
"1000" 199.8 120.134305804831 94.635733280669
"1001" 200 121.359124752358 92.1437106303703
"1002" 200.2 122.547279460059 89.7135184997196
"1003" 200.4 123.280224740255 87.6397326514524
"1004" 200.6 123.61187914835 85.7009528007518
"1005" 200.8 123.755303106088 83.5196946460738
"1006" 201 124.928098548719 79.9036729429189
"1007" 201.2 125.397283417749 76.6732353680996
"1008" 201.4 126.524722872522 73.4428257095379
"1009" 201.6 127.041994912143 71.7481850853578
"1010" 201.8 127.115907710689 69.4950847846704
"1011" 202 127.707303138718 66.1852075199214
"1012" 202.2 127.97881825099 63.444683949113
"1013" 202.4 128.120019657021 61.6283753255237
"1014" 202.6 128.195117565356 61.734115403941
"1015" 202.8 127.773896265831 62.4779907484287
"1016" 203 127.559690221422 61.8539499156578
"1017" 203.2 127.932883851358 60.8723299691704
"1018" 203.4 127.792719064895 60.44652906387
"1019" 203.6 127.806345651368 58.9990040854009
"1020" 203.8 127.629548342046 57.0159777961083
"1021" 204 127.537430976399 55.5679419216405
"1022" 204.2 127.364651547546 56.6172788258135
"1023" 204.4 126.621966880572 57.68222698298
"1024" 204.6 126.595427843942 58.4196099997085
"1025" 204.8 126.918630038972 59.0406010229641
"1026" 205 127.342149906168 59.9453451423367
"1027" 205.2 128.173012020464 61.6446270760703
"1028" 205.4 128.420302462531 63.4512883305139
"1029" 205.6 128.686706082005 64.6941343380548
"1030" 205.8 128.523308189724 65.0549006372676
"1031" 206 128.003630188512 65.8765882212858
"1032" 206.2 127.529960394579 67.7621955735759
"1033" 206.4 127.242258771213 68.8625100306347
"1034" 206.6 127.538161345564 70.7359180414205
"1035" 206.8 127.254940343917 70.5227842941117
"1036" 207 126.412118167482 70.2527260136241
"1037" 207.2 124.993494214825 71.2971878343446
"1038" 207.4 123.586375309144 72.5776142476362
"1039" 207.6 122.079639224835 74.7815455551881
"1040" 207.8 121.060383215858 77.4427533846475
"1041" 208 119.880512431998 79.9718285415482
"1042" 208.2 118.275120699672 81.8658892336245
"1043" 208.4 115.721600493481 83.0827678535995
"1044" 208.6 112.491601141952 83.5658393468176
"1045" 208.8 109.087444019801 83.2052807896776
"1046" 209 106.246879542439 81.8178290836807
"1047" 209.2 103.228202659741 79.4661511926223
"1048" 209.4 100.198385257909 77.8963733855879
"1049" 209.6 97.014089807302 77.1902992529266
"1050" 209.8 93.8941976552743 77.4915621578612
"1051" 210 91.1554615867232 78.9492084460228
"1052" 210.2 88.7721924268327 80.8982557726528
"1053" 210.4 86.0007630919344 83.4862100591165
"1054" 210.6 82.9470922454741 85.573826345509
"1055" 210.8 79.4681770373307 87.462193753099
"1056" 211 75.9938256235969 89.8568224668975
"1057" 211.2 72.6513224475012 92.1616973522781
"1058" 211.4 69.6085107378607 94.9073686410231
"1059" 211.6 66.4973727338954 97.8094187842421
"1060" 211.8 62.8027578904791 99.2084645625294
"1061" 212 58.4110521325002 99.9545169875989
"1062" 212.2 54.3891078805879 99.5328155986698
"1063" 212.4 50.6193199870954 98.6879361731892
"1064" 212.6 46.5194651686231 98.2002403077249
"1065" 212.8 42.4513477914279 98.4200404758493
"1066" 213 38.257078370746 98.8202467537866
"1067" 213.2 35.1983001267633 100.095153645262
"1068" 213.4 33.5544261277485 99.8799320390194
"1069" 213.6 33.3930306428436 98.393390944556
"1070" 213.8 35.0362378503992 97.2601844899894
"1071" 214 36.669155480515 97.7144577338723
"1072" 214.2 38.5323579573895 98.0568783603414
"1073" 214.4 41.4134211511144 98.2972202493313
"1074" 214.6 43.386669872993 98.6260289889362
"1075" 214.8 45.5906595458395 97.9154306063741
"1076" 215 48.3545402107074 96.4115083992408
"1077" 215.2 50.6801300409657 94.4925467116389
"1078" 215.4 53.0352932668939 91.55794903219
"1079" 215.6 54.3545138301048 88.3704501551033
"1080" 215.8 55.0485733274797 84.2245361275576
"1081" 216 56.2384548028277 80.6998221393362
"1082" 216.2 59.2299252116771 77.7819724199394
"1083" 216.4 62.6786290858622 76.0077928565263
"1084" 216.6 67.3513471257565 75.2090647466823
"1085" 216.8 71.2123175097118 75.8423658532653
"1086" 217 75.0044821267767 76.4891247510238
"1087" 217.2 79.5348295937385 77.6823625537724
"1088" 217.4 83.6147571023312 78.5543057392423
"1089" 217.6 87.8329421832396 79.6646741699655
"1090" 217.8 92.1094356416232 79.9148507579428
"1091" 218 95.6795517175957 79.2209915763137
"1092" 218.2 99.806516548365 78.2605770620132
"1093" 218.4 103.875319917815 78.033805437033
"1094" 218.6 107.854000696984 77.8908545366215
"1095" 218.8 111.780183368872 76.6309284334047
"1096" 219 115.401228050633 75.8242102886624
"1097" 219.2 118.045795058297 76.5252593818056
"1098" 219.4 119.903006654334 77.8396646700471
"1099" 219.6 122.248204403673 77.5768559773477
"1100" 219.8 123.557436938992 75.8969492792266
"1101" 220 125.126881951969 73.7435516107755
"1102" 220.2 126.064404183364 70.7362671348608
"1103" 220.4 126.182122418355 67.5900770511042
"1104" 220.6 126.502364483454 64.4412500601508
"1105" 220.8 127.412654442285 62.5713192196731
"1106" 221 127.230401686752 61.5593441874983
"1107" 221.2 127.399740601614 59.0924906244985
"1108" 221.4 127.275455835536 56.3213528553314
"1109" 221.6 126.590253350125 52.8276224088121
"1110" 221.8 125.928276132597 49.7726565553589
"1111" 222 125.217714757111 47.0514195011822
"1112" 222.2 124.173715428758 44.3318038788267
"1113" 222.4 122.890029772296 40.4687722079853
"1114" 222.6 121.499813038556 37.2659093014716
"1115" 222.8 119.601076004221 34.1040224024087
"1116" 223 117.533907923199 31.7777658500629
"1117" 223.2 115.76870916409 29.2793445307568
"1118" 223.4 114.436562653981 27.335488869357
"1119" 223.6 112.532457742929 24.9357259592416
"1120" 223.8 110.387254364876 22.6613601922602
"1121" 224 107.880540259655 20.3445641332186
"1122" 224.2 106.350551148363 17.730243199969
"1123" 224.4 105.662515617211 16.8396392765279
"1124" 224.6 103.338774511254 14.7286909913554
"1125" 224.8 101.113399736858 13.7514524223636
"1126" 225 98.216164408383 11.9246190073527
"1127" 225.2 95.2657430641956 11.0539267793959
"1128" 225.4 91.886874626073 9.75097783210588
"1129" 225.6 89.2102108776257 7.94396325716628
"1130" 225.8 85.9860855423021 7.10443553860071
"1131" 226 84.0506225190694 6.72810788724729
"1132" 226.2 82.8027761000923 6.51843174714603
"1133" 226.4 81.8766003977976 5.60193604604136
"1134" 226.6 80.9860613926886 4.818668160706
"1135" 226.8 79.4183179223893 4.8896505034355
"1136" 227 77.1063981135665 4.99112816509751
"1137" 227.2 74.6161347204129 5.22612791941636
"1138" 227.4 71.0174544817386 5.10354326148978
"1139" 227.6 67.694777611909 3.48411076376472
"1140" 227.8 65.7157618660389 2.0114474638394
"1141" 228 63.2595607298967 1.6470646495013
"1142" 228.2 60.3571749748468 2.785723577219
"1143" 228.4 57.1238110859198 4.07584426671495
"1144" 228.6 54.1180039201084 6.4425568049635
"1145" 228.8 51.1826457888759 8.6993483694268
"1146" 229 49.1549101734501 11.4319712031755
"1147" 229.2 47.029075916773 14.7969020194993
"1148" 229.4 46.1058499115813 19.0646558153795
"1149" 229.6 45.911291013493 22.413898674903
"1150" 229.8 46.4058894720119 25.7524849055821
"1151" 230 48.1523507647163 29.1117363440937
"1152" 230.2 50.7424389602106 31.9292634504422
"1153" 230.4 53.951996481269 34.3211474231593
"1154" 230.6 57.5651439109888 36.8278633793982
"1155" 230.8 60.7904550830875 38.7751014901283
"1156" 231 63.9609046908313 40.609964645039
"1157" 231.2 67.3049279973737 42.1614439243896
"1158" 231.4 70.9178945253337 43.2021331762249
"1159" 231.6 75.0944003701407 43.9422656310472
"1160" 231.8 78.7534093959437 44.2553409644176
"1161" 232 82.6049858138512 44.028098146579
"1162" 232.2 86.7435154475316 43.6377815290956
"1163" 232.4 90.5393377820598 43.046293454921
"1164" 232.6 93.7522869434184 44.0464368516332
"1165" 232.8 96.8703120416099 45.8045081324455
"1166" 233 100.727264839491 47.6802757485634
"1167" 233.2 104.344416324374 49.6236908814876
"1168" 233.4 106.906770009323 52.2681221437882
"1169" 233.6 109.482463505358 55.1194944756695
"1170" 233.8 112.269252272728 57.9603229721681
"1171" 234 115.673232191224 59.3829299118382
"1172" 234.2 118.929764880285 59.6531977767989
"1173" 234.4 121.780155107573 58.9697628538182
"1174" 234.6 122.442911234186 57.6848329146661
"1175" 234.8 123.265298858049 55.9289570663604
"1176" 235 123.736634866465 54.4882313330107
"1177" 235.2 124.315767907638 55.5062151934189
"1178" 235.4 124.953772219879 56.7258944811411
"1179" 235.6 126.201060496022 58.626034294032
"1180" 235.8 127.518678158104 60.3752414000514
"1181" 236 127.879704180111 61.0412093147725
"1182" 236.2 127.639809539062 61.5503450366379
"1183" 236.4 127.978281906793 63.0501518213122
"1184" 236.6 128.167575287913 63.6861108160996
"1185" 236.8 127.929274652313 63.4113464484196
"1186" 237 127.182642868139 62.3878498232993
"1187" 237.2 127.098281653038 61.4384378943711
"1188" 237.4 127.397047044444 59.8801733021953
"1189" 237.6 127.127362989171 57.9501376197106
"1190" 237.8 126.56018518589 55.2581865380282
"1191" 238 126.552866117115 52.7623939252594
"1192" 238.2 126.222538283321 52.0949017839559
"1193" 238.4 125.996341568645 49.827200583212
"1194" 238.6 125.461319134189 47.8475385168938
"1195" 238.8 124.742738301586 45.0939105456174
"1196" 239 123.530046680664 42.672824348685
"1197" 239.2 122.276579093724 39.7623496712309
"1198" 239.4 121.764491425598 37.0240493469149
"1199" 239.6 120.399077908498 35.5078325770304
"1200" 239.8 118.269065219486 32.6664209575002
"1201" 240 116.459295678765 29.4013709959982
"1202" 240.2 115.076953173906 28.1254331797457
"1203" 240.4 113.536039125154 26.5869713880992
"1204" 240.6 112.57704914823 24.9847054216531
"1205" 240.8 112.298828579341 24.2763720876115
"1206" 241 111.848278748385 23.2951847956603
"1207" 241.2 111.753237546039 22.8749856819166
"1208" 241.4 111.314256254876 22.2667567009864
"1209" 241.6 111.205372355341 21.9807606454736
"1210" 241.8 111.181665987341 21.9782951622364
"1211" 242 110.597552106039 21.9536976666841
"1212" 242.2 110.411209027341 22.1994490086114
"1213" 242.4 110.153763652902 22.2104715226937
"1214" 242.6 110.013815437447 22.3477283609864
"1215" 242.8 109.943559570225 22.6424275421492
"1216" 243 110.069442222008 22.8584726779095
"1217" 243.2 110.059297605071 23.1399375750405
"1218" 243.4 110.425037742008 23.2529499958582
"1219" 243.6 110.492013049975 23.2705090472059
"1220" 243.8 110.302978168675 23.3290277643197
"1221" 244 110.313492534853 23.3455559515962
"1222" 244.2 110.135466536394 23.4712101434864
"1223" 244.4 110.105053761657 23.5015745159864
"1224" 244.6 110.086900399992 23.5547710135445
"1225" 244.8 109.960788035341 23.6770131126531
"1226" 245 110.086900399992 23.5547710135445
"1227" 245.2 110.172555286073 23.4768880342791
"1228" 245.4 110.046993009887 23.5517217372364
"1229" 245.6 110.086900399992 23.5547710135446
"1230" 245.8 110.015229985107 23.5458264697075
"1231" 246 110.03314758883 23.572660101219
"1232" 246.2 110.116180386561 23.5706966647669
"1233" 246.4 110.08284770777 23.5671230246519
"1234" 246.6 110.302763411554 23.5107794648139
"1235" 246.8 110.130912811955 23.7340246006603
"1236" 247 109.312202886925 24.4287292265013
"1237" 247.2 108.064017694526 25.5256995564379
"1238" 247.4 105.757877094664 26.3632687956728
"1239" 247.6 103.017908601501 26.0990200185217
"1240" 247.8 100.173441095839 25.8968125328651
"1241" 248 97.2300639170432 25.3526968808953
"1242" 248.2 94.1288789510477 26.1308706192617
"1243" 248.4 91.3431355841208 27.7118715570881
"1244" 248.6 88.8332460453405 30.3345661741762
"1245" 248.8 87.8881861316167 33.4872360496809
"1246" 249 87.3435396424535 37.159498423087
"1247" 249.2 88.2620282233008 40.3080212757986
"1248" 249.4 89.8832958023583 43.6833415797119
"1249" 249.6 91.8170232754225 46.7999057645229
"1250" 249.8 94.3914321821033 49.9487782538272
"1251" 250 97.8260454474828 52.3164620826046
"1252" 250.2 101.359632730629 53.9138487188854
"1253" 250.4 104.955826492668 54.0549396146191
"1254" 250.6 109.036090792101 54.7408279835785
"1255" 250.8 111.240567119012 56.282743086633
"1256" 251 112.191240624186 58.9749320322541
"1257" 251.2 112.484749943122 62.3880519252724
"1258" 251.4 113.88411675284 64.8212534629601
"1259" 251.6 116.615170361332 66.945311472221
"1260" 251.8 119.633024115178 67.6391259381623
"1261" 252 122.926719458415 66.5758222872671
"1262" 252.2 123.976118284683 64.6739635075246
"1263" 252.4 125.352034951146 61.8562150904505
"1264" 252.6 125.672362067412 58.2053537003142
"1265" 252.8 125.333192224684 54.4093986565753
"1266" 253 125.134915416014 50.9346957032898
"1267" 253.2 125.267327415452 48.9141203473099
"1268" 253.4 124.413519111302 48.464576691752
"1269" 253.6 122.874716204033 45.4324448034841
"1270" 253.8 122.192633764543 41.9925547511233
"1271" 254 121.570889563789 38.6849930566682
"1272" 254.2 119.968111620706 36.0315794896899
"1273" 254.4 117.488188193049 32.3995817117621
"1274" 254.6 116.115710239653 28.9564490584303
"1275" 254.8 114.497684032786 27.8592633449591
"1276" 255 111.791887171995 26.6148416055849
"1277" 255.2 109.123822087625 24.2018441569416
"1278" 255.4 107.927646723903 21.261515140524
"1279" 255.6 107.593420025673 19.168142622981
"1280" 255.8 106.220192024202 18.0058513323976
"1281" 256 103.613059824852 16.1442510707895
"1282" 256.2 100.952226303923 14.0024797434538
"1283" 256.4 97.545494535781 12.5691552186859
"1284" 256.6 93.8635321667428 11.6516047515954
"1285" 256.8 89.9628913319694 10.9762125053548
"1286" 257 87.1393926606654 8.88534547225545
"1287" 257.2 84.5674709016318 6.94382601020899
"1288" 257.4 81.5897809607471 6.55039543975836
"1289" 257.6 77.5219354594337 6.3285797144369
"1290" 257.8 74.0700156436642 5.85274220746569
"1291" 258 70.269646617648 4.6321158367509
"1292" 258.2 66.4740749566438 3.77671977900967
"1293" 258.4 63.1228664831304 4.83558929716765
"1294" 258.6 59.5656348224288 7.18026795582049
"1295" 258.8 56.5958433040247 9.75923819973272
"1296" 259 53.5477359219824 13.0030806250403
"1297" 259.2 51.8880364598265 16.2131910847312
"1298" 259.4 50.1764770751359 19.6515650183645
"1299" 259.6 48.0226093092486 22.4119597957221
"1300" 259.8 44.7983651753407 24.244898798312
"1301" 260 40.8226851694524 25.7224698470273
"1302" 260.2 37.0399795830648 25.6596120136786
"1303" 260.4 34.3129276465109 24.2025556218865
"1304" 260.6 30.4443928855991 22.3618189059092
"1305" 260.8 26.5855531177469 21.5178414510011
"1306" 261 24.3185031228301 23.5915361926624
"1307" 261.2 22.9625576819701 26.627814069901
"1308" 261.4 23.2188190615191 30.8711490997423
"1309" 261.6 23.3753424050474 34.9418485722744
"1310" 261.8 23.3689790112135 39.3581588920616
"1311" 262 24.3123706983996 43.6847456286652
"1312" 262.2 24.9815647481205 47.8858976229762
"1313" 262.4 26.209377871036 51.6146507740116
"1314" 262.6 27.7985958341007 55.290465920474
"1315" 262.8 29.8731552452861 58.3542979413345
"1316" 263 31.809909889287 61.4498353954876
"1317" 263.2 35.0825412677186 63.1631571730572
"1318" 263.4 38.6717462822254 64.2908385618323
"1319" 263.6 42.1875076826199 64.6677595017542
"1320" 263.8 45.3730214649328 63.9659844133983
"1321" 264 48.9443517908206 62.4368513429377
"1322" 264.2 52.2180450684269 60.1936989155198
"1323" 264.4 55.2092561068473 57.9258020436409
"1324" 264.6 58.1957480587627 55.2288538440427
"1325" 264.8 60.5293626277182 52.1644540601808
"1326" 265 61.9866254412014 48.8253506144578
"1327" 265.2 62.5220824174273 44.9748001975008
"1328" 265.4 62.0899541712989 41.2486620067013
"1329" 265.6 61.5202805472893 37.2977417262507
"1330" 265.8 60.1775957991039 33.7555472484127
"1331" 266 57.8992678249234 30.2638798693105
"1332" 266.2 55.304231848575 26.8271964741369
"1333" 266.4 52.4688426603863 24.3946247082925
"1334" 266.6 48.9114514774653 22.5269463962876
"1335" 266.8 45.6654961325509 21.3369122895936
"1336" 267 42.9767970509482 22.4859894074221
"1337" 267.2 40.8698179213782 24.6828426976659
"1338" 267.4 39.3425339627301 27.5682295670726
"1339" 267.6 36.9300158958718 31.3035840989046
"1340" 267.8 35.5909933032326 34.2952404614877
"1341" 268 34.3020588573714 38.3370259611824
"1342" 268.2 33.3068693426462 42.8211949292326
"1343" 268.4 32.497861697907 46.5517948152626
"1344" 268.6 31.849820569923 50.7085309604739
"1345" 268.8 31.252553730035 53.903364532297
"1346" 269 30.5686685822779 56.393496189281
"1347" 269.2 29.3849619052482 60.0916290591869
"1348" 269.4 27.775747202175 63.8754578878886
"1349" 269.6 26.3621582816502 68.2660514482589
"1350" 269.8 25.965662008866 72.7075458485114
"1351" 270 27.0590815547575 76.7371873204806
"1352" 270.2 29.1111291909759 80.3269316492763
"1353" 270.4 31.6681299327114 83.6653460823945
"1354" 270.6 34.9889156832635 86.751460354099
"1355" 270.8 38.0087856796459 88.7636445463229
"1356" 271 41.906204675372 90.8764618192586
"1357" 271.2 45.6727038140293 92.1348755422513
"1358" 271.4 49.5058133153118 93.8697815265477
"1359" 271.6 53.3267582030714 95.3326829265675
"1360" 271.8 57.1618719645353 96.3074613357939
"1361" 272 61.2806481317163 96.3479911850096
"1362" 272.2 65.0823929822586 95.7203036050863
"1363" 272.4 68.9942466247027 96.0016943267694
"1364" 272.6 73.0743135551467 96.8884567991138
"1365" 272.8 77.3706455504523 98.1247566367398
"1366" 273 81.0824091165425 99.8483525430116
"1367" 273.2 83.909974806347 102.743517220122
"1368" 273.4 85.7616955535593 106.140990136495
"1369" 273.6 87.9654018875213 109.714131728906
"1370" 273.8 90.420212189625 112.679390629279
"1371" 274 92.8918630451919 113.484675651672
"1372" 274.2 95.3227734866996 112.718600288371
"1373" 274.4 98.6800279588697 111.409825145308
"1374" 274.6 101.479100310639 108.861904898936
"1375" 274.8 103.474987891655 106.268350692041
"1376" 275 105.554212979396 103.091328127082
"1377" 275.2 107.290447898181 99.3929806763486
"1378" 275.4 108.622988167728 95.6661118253224
"1379" 275.6 109.160624607747 91.607294642107
"1380" 275.8 109.074752966268 87.5288226850618
"1381" 276 108.979833099409 84.0251362995591
"1382" 276.2 109.025927999379 79.9834126139513
"1383" 276.4 110.037626956574 76.5424457032044
"1384" 276.6 112.377574095737 73.748153609122
"1385" 276.8 114.396486575837 70.7644935512379
"1386" 277 115.012651059404 67.6038954283465
"1387" 277.2 113.583678647958 64.8118876214324
"1388" 277.4 111.582752329545 62.0625941238399
"1389" 277.6 108.477823614097 60.1085377009303
"1390" 277.8 104.911468228869 59.2687947129211
"1391" 278 101.109842637898 59.4733858762107
"1392" 278.2 97.7406272409476 60.3448037946983
"1393" 278.4 94.6709616908686 61.3260775624253
"1394" 278.6 91.4118785773545 62.1230406934949
"1395" 278.8 88.2239333676906 63.3094549687219
"1396" 279 85.0227254966874 64.1802724029115
"1397" 279.2 82.2903876809681 64.4939675559484
"1398" 279.4 79.1655758435941 65.5827614621353
"1399" 279.6 76.0217360403443 67.3211900439207
"1400" 279.8 73.0490028702614 69.6725755961148
"1401" 280 70.2051033998131 72.6924397781797
"1402" 280.2 68.1388082461401 75.8142995672825
"1403" 280.4 66.3377208415052 79.4325336359251
"1404" 280.6 65.79111282431 82.5696301096156
"1405" 280.8 66.3808411288373 86.0263275537342
"1406" 281 67.1532166263112 89.8510717256058
"1407" 281.2 68.6607867590839 93.4012429232642
"1408" 281.4 70.8274913273675 96.5617022072252
"1409" 281.6 73.6245678480598 98.6163443148752
"1410" 281.8 76.8563543996357 100.579714228204
"1411" 282 79.9463223964312 102.85424574588
"1412" 282.2 82.8533599541688 105.15355417061
"1413" 282.4 85.8012682004761 106.928418492369
"1414" 282.6 89.6569317836411 108.413237359802
"1415" 282.8 93.2044033952554 108.401240282609
"1416" 283 96.3929577652241 107.185799355899
"1417" 283.2 99.6526666769215 105.079528246544
"1418" 283.4 101.990796129373 102.507592489964
"1419" 283.6 104.103917713393 99.4154170834276
"1420" 283.8 106.898703488041 96.3908914804718
"1421" 284 109.032912617992 93.0515345174122
"1422" 284.2 110.955603066808 89.6953941670364
"1423" 284.4 112.245112414858 86.1464332063652
"1424" 284.6 113.318819273006 82.4118620176585
"1425" 284.8 114.188685901308 78.1860452610547
"1426" 285 114.028518226802 74.0846276350618
"1427" 285.2 112.979079567395 71.06311317377
"1428" 285.4 110.732781854266 68.1166266092663
"1429" 285.6 108.00107126475 65.2567337922191
"1430" 285.8 105.658754469981 62.9678361031134
"1431" 286 102.539465879537 61.0217792666391
"1432" 286.2 99.7660779139735 59.494925361583
"1433" 286.4 96.870726495388 57.3726984481998
"1434" 286.6 94.4471874598445 55.308714038996
"1435" 286.8 91.300014426367 53.7751503110311
"1436" 287 88.2265093129977 53.1309959956518
"1437" 287.2 85.0495844635759 53.1219687636067
"1438" 287.4 81.9243299675008 53.2087006870404
"1439" 287.6 78.5221883839805 53.6097062395594
"1440" 287.8 75.1110142586945 53.3498495793671
"1441" 288 71.2669976747772 53.088880695019
"1442" 288.2 67.8428580249942 52.3859691597628
"1443" 288.4 65.2320108112806 50.3218549301736
"1444" 288.6 62.7472191711919 48.0542417583055
"1445" 288.8 60.2514197379074 45.9522203536
"1446" 289 57.9067137668776 43.3317027735476
"1447" 289.2 55.5044776264984 40.5595051484219
"1448" 289.4 54.0054502371382 37.7270381535446
"1449" 289.6 52.4985749267976 34.3226131418353
"1450" 289.8 51.2403740658893 31.196783489858
"1451" 290 50.2204038380469 27.7989337613271
"1452" 290.2 48.4730124991625 25.2442997498348
"1453" 290.4 45.6394752638871 24.0190305814238
"1454" 290.6 42.1632931188784 23.7413904529877
"1455" 290.8 39.6593373440056 25.2021036295742
"1456" 291 37.7250229583893 27.5463452480173
"1457" 291.2 35.9321872234438 30.7896357998141
"1458" 291.4 34.9883838299451 34.3477415634901
"1459" 291.6 33.4708891750999 38.2244120695514
"1460" 291.8 32.2916370111842 41.604346955759
"1461" 292 31.338502560221 44.2764212077295
"1462" 292.2 29.7872563728597 48.0825180206131
"1463" 292.4 28.2900867259103 51.3665372408118
"1464" 292.6 27.1036586379079 54.8667741634604
"1465" 292.8 26.6251199000741 58.6784826830775
"1466" 293 26.8128766280355 62.516617832163
"1467" 293.2 27.7501406346922 66.5594809084802
"1468" 293.4 29.2954553954771 69.3779677274136
"1469" 293.6 32.4763674478162 72.1013710986871
"1470" 293.8 35.6515027606362 74.1344862478083
"1471" 294 39.2857658379513 75.3112902839454
"1472" 294.2 43.1429419142656 76.0629358527602
"1473" 294.4 46.7246062778188 76.6282908630961
"1474" 294.6 50.488282670491 77.7361091621147
"1475" 294.8 54.2873991038059 78.7378947006313
"1476" 295 57.8400572103787 79.6795880598905
"1477" 295.2 61.3454255661683 79.9214393108479
"1478" 295.4 64.6727450045895 80.1549059840317
"1479" 295.6 68.3041314636172 79.7277941836975
"1480" 295.8 71.6086295470794 78.7542198998459
"1481" 296 74.30746687342 76.9380603666438
"1482" 296.2 76.8974338710639 74.6891533924106
"1483" 296.4 79.0792852556526 72.1060222009749
"1484" 296.6 81.8109506155486 69.1214008462738
"1485" 296.8 83.4990660657204 66.6355792412731
"1486" 297 84.7015197041381 63.7924215148615
"1487" 297.2 85.5961389921282 60.3950367821506
"1488" 297.4 85.1200081370835 56.8206459936307
"1489" 297.6 84.4963295442426 53.8048117781289
"1490" 297.8 84.0932236686509 50.1931153946127
"1491" 298 84.2799867887774 46.7022133692875
"1492" 298.2 86.1845457617927 43.7252823667886
"1493" 298.4 87.7860662088909 42.0368685337125
"1494" 298.6 89.9188377384827 39.7451987358135
"1495" 298.8 92.7992637126419 37.9361750028252
"1496" 299 95.543549914506 36.0671340934377
"1497" 299.2 98.2862392779697 33.4156403311582
"1498" 299.4 100.588898963886 31.3161324917313
"1499" 299.6 103.645600088085 28.9096999158965
"1500" 299.8 106.053000737219 26.8535671758811
"1501" 300 106.470939556154 24.6497767434116
"1502" 300.2 106.261013795965 23.6465740524477
"1503" 300.4 107.139619452592 23.628245050979
"1504" 300.6 109.102999082121 23.3975637749485
"1505" 300.8 111.084679481871 22.8983447905165
"1506" 301 110.571748105719 23.0889300105803
"1507" 301.2 110.22956398077 23.7374794935825
"1508" 301.4 110.610075167975 24.7532759381853
"1509" 301.6 109.727783540095 24.8545279513664
"1510" 301.8 109.187638179503 24.5955699414863
"1511" 302 108.587481159448 23.5205666000177
"1512" 302.2 108.027168584604 21.8249369170698
"1513" 302.4 106.6888087198 19.9126924045922
"1514" 302.6 104.888382908679 19.0607592324688
"1515" 302.8 103.414335948646 17.1458920303688
"1516" 303 102.094324834637 14.962354105755
"1517" 303.2 100.469861947804 14.205322644182
"1518" 303.4 97.9525189124968 13.7137195433776
"1519" 303.6 94.4931649669069 12.7963029990056
"1520" 303.8 92.3566923507934 11.5868560023481
"1521" 304 91.2987999195355 10.8675069016083
"1522" 304.2 88.6131237864174 9.18076492251869
"1523" 304.4 85.6059391921445 8.15062199627981
"1524" 304.6 82.4062419390037 7.89388558922921
"1525" 304.8 79.6876548914871 6.44928887507159
"1526" 305 77.2888810657452 4.27469456942517
"1527" 305.2 74.8242711251265 3.56185686862805
"1528" 305.4 71.3597990041146 3.43099481121861
"1529" 305.6 68.2312180196855 2.15037331893215
"1530" 305.8 66.3392699181188 1.78414678686038
"1531" 306 63.5316393826728 1.66809038140162
"1532" 306.2 60.6350478010251 3.33423611165434
"1533" 306.4 58.0338212681114 6.12012486125433
"1534" 306.6 56.4024896850101 9.21229338970262
"1535" 306.8 55.2386190755563 12.1051958663123
"1536" 307 54.5033109508496 15.2415658026412
"1537" 307.2 55.1028054600349 18.6921869350908
"1538" 307.4 56.2177840596589 22.3909125505194
"1539" 307.6 57.7199004357812 25.6952148966376
"1540" 307.8 59.7632885623182 28.2971079844901
"1541" 308 62.1585045910055 30.3304564127379
"1542" 308.2 65.5285465572829 31.5487070542261
"1543" 308.4 69.0046757073826 32.3225933505856
"1544" 308.6 72.7515860166098 32.5512743962692
"1545" 308.8 76.3049134591598 32.1656993386842
"1546" 309 80.2121714973628 31.1983974117436
"1547" 309.2 84.3407601873611 30.9615674139218
"1548" 309.4 88.160014234664 31.4093893239601
"1549" 309.6 89.1299827204176 33.0407784188338
"1550" 309.8 88.3555470626044 34.7408457055496
"1551" 310 87.1823080048654 38.0376427591025
"1552" 310.2 86.1086835069005 41.8275938785237
"1553" 310.4 84.8438184446382 44.8800141151952
"1554" 310.6 83.307053282693 48.2866511673522
"1555" 310.8 81.2721921581966 51.819535370106
"1556" 311 79.5188173388419 55.2193088040321
"1557" 311.2 77.8151886972351 58.6715974659487
"1558" 311.4 76.7320349885479 62.1194064587302
"1559" 311.6 75.9573412065737 65.978661801723
"1560" 311.8 76.3434821412211 69.411294071865
"1561" 312 77.921988477472 73.1208879437591
"1562" 312.2 80.862312259327 75.1747926265816
"1563" 312.4 84.3327133015367 76.7485250977147
"1564" 312.6 87.9761736343034 77.8972381831479
"1565" 312.8 90.8535250359288 79.5173997574244
"1566" 313 94.3284181734195 81.8018311659439
"1567" 313.2 97.4675745265808 84.1918592412292
"1568" 313.4 100.629620798605 85.3907513857676
"1569" 313.6 103.82061596238 87.0260822862674
"1570" 313.8 107.114469585754 88.3935224768663
"1571" 314 110.456875330289 89.3471647770888
"1572" 314.2 114.017677520975 90.1406493252609
"1573" 314.4 116.459254100334 90.3001506736445
"1574" 314.6 117.648451154682 89.1133029528444
"1575" 314.8 120.319320681347 87.3827542617918
"1576" 315 123.17951172409 84.7128634500938
"1577" 315.2 124.155259738189 82.3995644823931
"1578" 315.4 124.783544239801 79.0677188176011
"1579" 315.6 125.965093967136 76.1346259621522
"1580" 315.8 125.944685745189 73.9502908263164
"1581" 316 125.72951565546 71.8576934746827
"1582" 316.2 125.154789182849 71.7943561361082
"1583" 316.4 125.064392068196 72.1577534516461
"1584" 316.6 125.344516918589 72.5947396241007
"1585" 316.8 125.573792964936 73.7118628009124
"1586" 317 126.007410937684 75.0528788233225
"1587" 317.2 126.198159061002 75.2246922176624
"1588" 317.4 126.516413891232 75.1092875704561
"1589" 317.6 125.909440056397 74.9050058640938
"1590" 317.8 124.869364606843 75.8800160777641
"1591" 318 123.802555866486 76.7351658480878
"1592" 318.2 121.762964171544 77.7750920746376
"1593" 318.4 119.945630774698 78.2755213383989
"1594" 318.6 118.142934106506 79.0605858486677
"1595" 318.8 116.028914232908 81.0080673266966
"1596" 319 115.324794507291 82.4057057925725
"1597" 319.2 114.811425238739 84.845990281835
"1598" 319.4 114.370170474019 88.0782415962644
"1599" 319.6 114.365927620779 91.4477815807647
"1600" 319.8 113.535064732073 94.7793474556025
"1601" 320 111.223674904212 96.2824587955702
"1602" 320.2 107.711994172004 97.377876298229
"1603" 320.4 104.383837434407 98.7897776502604
"1604" 320.6 101.016412512496 99.6735804128009
"1605" 320.8 97.6052953106338 101.186010915102
"1606" 321 93.899587377025 103.196209954278
"1607" 321.2 90.5524576989063 105.487553947243
"1608" 321.4 87.4874427756918 108.472251799976
"1609" 321.6 85.0497770334253 111.80161697339
"1610" 321.8 82.8003695791792 115.533258044487
"1611" 322 80.6414152627247 118.617034550396
"1612" 322.2 76.8040862964436 120.018744859382
"1613" 322.4 72.8835755345269 120.651514212044
"1614" 322.6 68.7793967100072 121.255976313506
"1615" 322.8 64.3637893180861 121.681657720105
"1616" 323 60.5703052988087 122.629701662232
"1617" 323.2 56.4667664407549 123.912276693594
"1618" 323.4 53.1613940023218 123.974956344276
"1619" 323.6 49.0769358194237 122.749863970763
"1620" 323.8 45.0485681558087 121.431169084208
"1621" 324 40.7718553642147 120.016753660208
"1622" 324.2 37.0687079905845 118.939217536186
"1623" 324.4 33.3820860274864 118.228616470562
"1624" 324.6 30.5614121453335 118.687301644823
"1625" 324.8 31.311960309236 118.655101615847
"1626" 325 31.5576797191536 117.737888477665
"1627" 325.2 31.5502517208129 116.212664021757
"1628" 325.4 31.5252395927633 114.236708801965
"1629" 325.6 31.9904132692149 111.519961285793
"1630" 325.8 33.0151711682447 109.509123360828
"1631" 326 34.6011928809512 107.354357096411
"1632" 326.2 36.1894580361925 104.905628715031
"1633" 326.4 37.7454808918459 102.330952300194
"1634" 326.6 39.3459095555495 100.093726897172
"1635" 326.8 40.7964365002678 97.4767805526731
"1636" 327 41.2471010871045 94.5948180115771
"1637" 327.2 40.5751721332293 91.7175789438156
"1638" 327.4 38.9876371186175 88.6311145308195
"1639" 327.6 37.2982005471994 86.1505089756878
"1640" 327.8 37.6994812473145 84.0800333342664
"1641" 328 39.3979374923482 82.4981720067615
"1642" 328.2 42.2930831829414 79.9482165090153
"1643" 328.4 45.1079517132686 77.7748476580849
"1644" 328.6 47.4961497009705 75.076741848288
"1645" 328.8 47.9325938371828 72.0924043932245
"1646" 329 48.9393197151399 68.3948966957
"1647" 329.2 49.2438802050962 64.7661636147909
"1648" 329.4 48.609410258774 61.3644452851521
"1649" 329.6 47.0685226289522 57.6909573829018
"1650" 329.8 45.4196725027301 54.4714223344926
"1651" 330 44.6554898520766 50.6447879355724
"1652" 330.2 44.9991822191318 47.0855297082724
"1653" 330.4 46.1294058844071 43.6704200864955
"1654" 330.6 48.387745580829 39.9518664865682
"1655" 330.8 49.6642162300382 36.8177179406378
"1656" 331 51.0576470405502 33.7353510110885
"1657" 331.2 52.0898734383046 29.9601824098727
"1658" 331.4 52.2119995152021 26.4826599804982
"1659" 331.6 52.0744926925977 22.3534517674625
"1660" 331.8 52.7112712300726 19.3528694366249
"1661" 332 55.0493023685055 18.2988614790368
"1662" 332.2 58.0424118360285 16.954868096168
"1663" 332.4 61.754151500312 15.4401916316315
"1664" 332.6 65.1753858882534 14.0499093994031
"1665" 332.8 68.7642554412846 12.5522844051077
"1666" 333 72.7582591741893 10.4079888825104
"1667" 333.2 75.6754048985973 8.25107616374044
"1668" 333.4 77.8818212490349 7.18322804230261
"1669" 333.6 78.5422584337381 6.51665879599954
"1670" 333.8 78.386144261649 5.38834770349208
"1671" 334 77.38895694071 4.82521898898674
"1672" 334.2 76.4005078455875 4.70788071690713
"1673" 334.4 74.9910278286418 3.7707527092582
"1674" 334.6 72.982976995389 3.2099986549571
"1675" 334.8 71.0666362687078 2.87236618989303
"1676" 335 67.6383262995567 2.20335788945351
"1677" 335.2 66.1949474504191 2.02887328141918
"1678" 335.4 64.8433721909341 2.9880465949222
"1679" 335.6 62.5959951761568 4.20061509716926
"1680" 335.8 59.5657949404479 6.06200423410143
"1681" 336 55.2557637685715 7.0100929593158
"1682" 336.2 51.5018474486753 7.61921318283381
"1683" 336.4 48.9039437859911 8.53496721536875
"1684" 336.6 46.3786628503993 10.9158807843411
"1685" 336.8 44.2328594876178 13.9644532318472
"1686" 337 41.9283810652832 18.1206073181393
"1687" 337.2 39.56349841105 19.9522848063035
"1688" 337.4 36.0720571147843 21.7352590815738
"1689" 337.6 32.3456867201029 24.0866307898331
"1690" 337.8 29.6941914671125 26.2883691046208
"1691" 338 27.1654220946804 29.2011361870295
"1692" 338.2 24.6220234162801 31.6747172579728
"1693" 338.4 22.9358843072981 35.0816806929148
"1694" 338.6 21.1746081324425 38.8344550002192
"1695" 338.8 20.7148239276613 43.0143112963554
"1696" 339 20.7960724710894 46.9479147818607
"1697" 339.2 22.3745362633415 50.4983749778269
"1698" 339.4 24.4945133797591 53.8474626242952
"1699" 339.6 27.1593398176471 56.9915034157933
"1700" 339.8 30.3388130014002 60.1230456783017
"1701" 340 33.5939610213066 62.407906369895
"1702" 340.2 37.3268071349275 64.2045322773393
"1703" 340.4 41.00711695758 65.8350674775837
"1704" 340.6 44.1965917928737 66.9259844164454
"1705" 340.8 47.6869467247388 67.716589426322
"1706" 341 52.3791423241227 67.7124958654499
"1707" 341.2 56.0375128936304 67.477602020027
"1708" 341.4 60.0812923091048 67.5708763160361
"1709" 341.6 64.0921267729247 67.6971783933776
"1710" 341.8 67.9751024747816 68.6917511322669
"1711" 342 71.3384123812663 70.8100294115903
"1712" 342.2 74.1395012300086 73.5538316547174
"1713" 342.4 77.0882342084282 76.1252867727679
"1714" 342.6 80.4822863140398 77.8780295591736
"1715" 342.8 84.0269905569519 79.1694464477546
"1716" 343 87.9997762284749 80.6403182474493
"1717" 343.2 91.5867656061936 82.0474836672947
"1718" 343.4 95.477084500105 83.6632956532174
"1719" 343.6 98.0104170401527 86.8013396979431
"1720" 343.8 99.946892063484 90.3005318906279
"1721" 344 101.197036971709 93.7917894538241
"1722" 344.2 102.005779201771 97.635091963558
"1723" 344.4 103.084910956647 100.311991137261
"1724" 344.6 105.008307202713 102.576428163425
"1725" 344.8 107.667333650262 103.849927753869
"1726" 345 110.13365951846 103.484195779823
"1727" 345.2 113.545172723452 103.1669861911
"1728" 345.4 115.314374661526 101.809119171671
"1729" 345.6 115.77258564401 100.613574076738
"1730" 345.8 117.09706329105 98.5231670503056
"1731" 346 118.110525511705 96.7597637684864
"1732" 346.2 118.679613038962 95.5359875434982
"1733" 346.4 119.836465838008 94.4376969440975
"1734" 346.6 120.101845457564 93.8992354050975
"1735" 346.8 120.526958704432 93.0971763522364
"1736" 347 120.725282852733 92.2082283428342
"1737" 347.2 120.909522560559 91.5393320210951
"1738" 347.4 120.868411220796 91.4101134134864
"1739" 347.6 121.080203502008 91.2960607993197
"1740" 347.8 121.483776195341 90.8015553043197
"1741" 348 122.189804698756 90.0247305023279
"1742" 348.2 122.521717382318 89.5028927252887
"1743" 348.4 122.456019502008 89.5195040209864
"1744" 348.6 122.490470829488 89.4243552672059
"1745" 348.8 122.584428995341 89.2173062184864
"1746" 349 122.566918609887 89.1199036209864
"1747" 349.2 122.520224248675 89.1532036543197
"1748" 349.4 122.622951843341 89.0744490754864
"1749" 349.6 122.603690419341 89.1032952293614
"1750" 349.8 122.612616445097 89.0585016083035
"1751" 350 122.614061955341 89.1208001603454
"1752" 350.2 122.736492869025 89.1797122334864
"1753" 350.4 122.709628251341 89.1513721524864
"1754" 350.6 122.75464623069 88.9930537265678
"1755" 350.8 122.800532776805 88.9740738408644
"1756" 351 122.685804911131 89.0177689134864
"1757" 351.2 122.344962642909 89.5224740239594
"1758" 351.4 121.881387019341 89.7956029223614
"1759" 351.6 121.892768769887 89.6443791459864
"1760" 351.8 121.921477657667 89.6638945143585
"1761" 352 121.903560053946 89.6370608828469
"1762" 352.2 121.957312865109 89.6728390581957
"1763" 352.4 121.957312865109 89.6728390581957
"1764" 352.6 122.002106874411 89.6460054266841
"1765" 352.8 121.989075889887 89.6356378872364
"1766" 353 122.002106874411 89.6460054266841
"1767" 353.2 122.129158973523 89.4520714534864
"1768" 353.4 122.157327854472 89.3570577714212
"1769" 353.6 122.225466093523 89.2859875372364
"1770" 353.8 122.251731671705 89.2772462784864
"1771" 354 122.378973806008 89.1898336909864
"1772" 354.2 122.255575414853 89.0866441974498
"1773" 354.4 122.255575414853 89.0866441974498
"1774" 354.6 122.33052840625 89.0412322922364
"1775" 354.8 122.404655704675 89.0787225797642
"1776" 355 122.536275435341 89.0071413831114
"1777" 355.2 122.555536859341 89.0456029216114
"1778" 355.4 122.709852221388 89.001998270405
"1779" 355.6 122.791136960219 89.0585016083035
"1780" 355.8 122.815566083341 88.9782952292364
"1781" 356 122.858143967973 88.8861899659864
"1782" 356.2 122.803308813523 88.8314420822364
"1783" 356.4 122.803308813523 88.8314420822364
"1784" 356.6 122.834827507011 88.862910616643
"1785" 356.8 122.728889635592 89.0263723859603
"1786" 357 122.465851692379 89.456440584935
"1787" 357.2 122.287553874636 89.8528518553631
"1788" 357.4 122.209114739666 89.7851908028454
"1789" 357.6 122.415028722728 89.2845114487162
"1790" 357.8 122.666418094721 88.6009176995202
"1791" 358 122.84321505743 88.1862973094019
"1792" 358.2 122.997408970646 87.351020418422
"1793" 358.4 123.066067169327 86.5426349565168
"1794" 358.6 123.451129681536 85.7966526181798
"1795" 358.8 124.297561542102 84.7028634892725
"1796" 359 124.725220024179 83.6775877729505
"1797" 359.2 125.21874547805 82.4966638735305
"1798" 359.4 125.690781425028 80.9791231854944
"1799" 359.6 125.906988178699 78.7591980647703
"1800" 359.8 126.340068479178 76.4117566725984
"1801" 360 126.537186809839 73.789087245024
"1802" 360.2 126.555200679689 71.0811411359804
"1803" 360.4 126.645445103539 67.6810953042764
"1804" 360.6 127.685759258592 64.570669237427
"1805" 360.8 128.25210912362 62.3191548768905
"1806" 361 128.208574772155 59.4149373488185
"1807" 361.2 127.7893853976 56.7028840352919
"1808" 361.4 127.162736456851 53.5763088946965
"1809" 361.6 126.338102255242 50.6081693802203
"1810" 361.8 125.571924924659 48.033746986061
"1811" 362 124.828811577717 44.8174122736226
"1812" 362.2 123.927706212554 42.2264341827
"1813" 362.4 122.64321704813 39.2987717791488
"1814" 362.6 121.373749757544 36.5393984150218
"1815" 362.8 119.980636910318 33.5286459223048
"1816" 363 118.561040507829 31.4978339951543
"1817" 363.2 116.93564569882 28.9886450045479
"1818" 363.4 115.241380133211 26.4079499903357
"1819" 363.6 113.435214576257 24.0190310785447
"1820" 363.8 111.187063389316 22.0356031069901
"1821" 364 108.887000808151 19.565554378363
"1822" 364.2 107.03717451271 17.4301613443777
"1823" 364.4 104.829211160858 16.0791218393729
"1824" 364.6 102.478355917632 13.5833490280762
"1825" 364.8 101.829612304375 13.0796737014505
"1826" 365 99.8642483298487 12.1346005848582
"1827" 365.2 97.3199761015636 10.6042692484045
"1828" 365.4 95.2690680489971 9.5044062334127
"1829" 365.6 92.5017054291481 8.03300027255182
"1830" 365.8 89.5942199340018 7.36064448126157
"1831" 366 86.1027368072733 6.67003755358185
"1832" 366.2 82.9884189969429 6.2391935806967
"1833" 366.4 79.6615067604664 5.50190033242376
"1834" 366.6 76.5036674852455 4.78485207330867
"1835" 366.8 73.4597805024741 5.11070011763357
"1836" 367 70.3863276980318 6.48868767467229
"1837" 367.2 68.4014213510981 8.88246587918553
"1838" 367.4 66.4106763535678 11.1578814614765
"1839" 367.6 65.0818966188291 13.9182438834629
"1840" 367.8 64.7580019532786 16.9156171947698
"1841" 368 65.1192208807933 20.4546346955944
"1842" 368.2 65.7413707715803 23.9513359872041
"1843" 368.4 66.7152546376624 26.878610610461
"1844" 368.6 68.5374902241401 29.8837326521646
"1845" 368.8 70.0091924860131 31.1496651099698
"1846" 369 71.6825273339896 32.5450751637615
"1847" 369.2 73.7967132562874 33.3862125598777
"1848" 369.4 76.8055325008827 34.2168437028073
"1849" 369.6 80.5356526182278 34.5284669893773
"1850" 369.8 83.9535349099063 33.8982821428477
"1851" 370 87.7214830959187 32.3202803531265
"1852" 370.2 90.9258425626514 30.3416728766599
"1853" 370.4 92.7999254217864 27.2983194427527
"1854" 370.6 94.6774079734284 25.2837560593013
"1855" 370.8 97.4203859088861 24.7687475291691
"1856" 371 97.4780102341201 26.3793513338542
"1857" 371.2 96.5453031285359 27.2928186008563
"1858" 371.4 95.7103207364397 26.970518275251
"1859" 371.6 94.495443912087 27.8309602171371
"1860" 371.8 91.6730161298502 28.6992851853567
"1861" 372 88.8313033729158 29.4112905576054
"1862" 372.2 85.7981033492436 30.7913519353555
"1863" 372.4 83.1232336339845 32.9435473086034
"1864" 372.6 80.8566510010878 35.6667462607948
"1865" 372.8 78.6964335777558 39.5449179301286
"1866" 373 77.7514828358019 42.9407084864665
"1867" 373.2 77.633970098059 46.570949136823
"1868" 373.4 78.0471658181014 50.3341505169133
"1869" 373.6 79.3549149293726 54.0512071308576
"1870" 373.8 81.063204470897 57.8746326756661
"1871" 374 83.2341693229583 61.7367434507192
"1872" 374.2 86.0241934383827 65.3452746338741
"1873" 374.4 88.7012814635922 68.5434127276186
"1874" 374.6 91.7377634301383 71.1835942244323
"1875" 374.8 95.5329199759592 72.9485268059291
"1876" 375 99.6896348381892 74.6398257715267
"1877" 375.2 103.458001475521 74.789992405395
"1878" 375.4 107.364066922129 74.7827796085343
"1879" 375.6 111.440938699046 73.9504568825915
"1880" 375.8 115.413548013539 72.5587767875027
"1881" 376 118.624764497914 70.1139329569078
"1882" 376.2 119.874659738887 66.7640725304523
"1883" 376.4 120.004458128657 62.4875914741843
"1884" 376.6 119.078172256945 58.3436008177021
"1885" 376.8 117.519890966349 55.0374066702087
"1886" 377 115.138766834484 51.6194354074708
"1887" 377.2 111.799965177376 49.209312726874
"1888" 377.4 108.293897691203 47.8894614245444
"1889" 377.6 104.286257454061 48.0362318281893
"1890" 377.8 101.100853102668 49.1526459774521
"1891" 378 97.7890742612085 51.408952783931
"1892" 378.2 95.3287239868934 54.2398449065723
"1893" 378.4 94.3074263350131 57.6940428700516
"1894" 378.6 93.8687761159251 61.4442620432222
"1895" 378.8 94.9699728701262 65.1974778030028
"1896" 379 96.9741999549296 68.6825351809627
"1897" 379.2 98.6547869510094 72.9160543400857
"1898" 379.4 98.1173056483767 75.6630390048478
"1899" 379.6 97.4688202924942 79.4629690302675
"1900" 379.8 96.6808638688299 84.1392726028004
"1901" 380 95.81693455907 88.4125371909773
"1902" 380.2 95.4357773759035 92.3500569347619
"1903" 380.4 95.431970680731 96.8961036544288
"1904" 380.6 95.4319708653196 100.958097304598
"1905" 380.8 96.1227064901984 104.991448150444
"1906" 381 95.2174643577474 108.945789792627
"1907" 381.2 94.0394326941332 112.36887353567
"1908" 381.4 92.4830749030164 115.891230216662
"1909" 381.6 92.6405376002345 118.228969229844
"1910" 381.8 93.8257598347662 120.324037982572
"1911" 382 94.0138824886735 120.81849414051
"1912" 382.2 93.9259963178997 120.796084808294
"1913" 382.4 93.695754143179 121.708089028382
"1914" 382.6 92.7138712404038 122.683370232131
"1915" 382.8 90.9004604340787 123.744354414773
"1916" 383 88.851259959569 125.074251387459
"1917" 383.2 86.2364386072362 126.194017554404
"1918" 383.4 83.0974239713381 127.094628176572
"1919" 383.6 80.3933891871661 127.882568701253
"1920" 383.8 77.8382054703504 128.736739998159
"1921" 384 76.0431243818077 128.720759806008
"1922" 384.2 72.9606320340444 128.741637003765
"1923" 384.4 71.1803668166922 129.154404242109
"1924" 384.6 71.0289497573916 128.636016455587
"1925" 384.8 68.6019508328618 128.252412299968
"1926" 385 65.7243395076315 128.328508649875
"1927" 385.2 63.8216274745082 129.287829794164
"1928" 385.4 63.9838855418153 129.203687072008
"1929" 385.6 64.1309380965165 129.089146607954
"1930" 385.8 64.9187434928474 128.202864505093
"1931" 386 64.720324391316 127.181076639754
"1932" 386.2 63.4049921441974 125.853254634866
"1933" 386.4 62.3809691426229 124.841645745631
"1934" 386.6 62.342070215291 124.031401081962
"1935" 386.8 61.3447068818148 122.190432552943
"1936" 387 60.2219876636476 120.548064691864
"1937" 387.2 58.3776683987418 119.708739863492
"1938" 387.4 55.8251127337605 119.227138753959
"1939" 387.6 53.6474987889577 118.08958193041
"1940" 387.8 51.9855714921595 115.955194483467
"1941" 388 51.9401549085312 113.576165503189
"1942" 388.2 52.2114909878421 110.077463629223
"1943" 388.4 51.6496000925937 106.940817629639
"1944" 388.6 49.8627856320131 104.815086986475
"1945" 388.8 47.120310619706 102.635079834972
"1946" 389 43.4747788071996 102.214436580759
"1947" 389.2 40.2856134909517 102.478361777792
"1948" 389.4 37.4347760758479 104.412526725336
"1949" 389.6 35.9169898642115 105.598231533205
"1950" 389.8 34.8310399324152 107.781862148177
"1951" 390 34.487655736499 108.739037249001
"1952" 390.2 33.9392176387683 107.31519552554
"1953" 390.4 33.6568606920913 105.795142060516
"1954" 390.6 32.3599317722162 103.392921989074
"1955" 390.8 30.6404708345392 99.8389802681556
"1956" 391 28.5333718064297 96.9426914504222
"1957" 391.2 26.3475592304729 94.2187619311205
"1958" 391.4 23.2991050606191 92.2992834261844
"1959" 391.6 19.9221955813784 89.886624192606
"1960" 391.8 16.659156965187 87.8296363582964
"1961" 392 15.4454603829893 85.4093719596114
"1962" 392.2 15.5516855292812 81.8626034001816
"1963" 392.4 16.7185400921742 78.9514313221907
"1964" 392.6 18.9129295831995 75.5989294202336
"1965" 392.8 21.4742203077583 72.200874532372
"1966" 393 24.182518376132 68.8545755495417
"1967" 393.2 26.6765912943759 65.4358448669958
"1968" 393.4 28.9609042890522 61.3846489750923
"1969" 393.6 30.4240176714609 57.6543829761754
"1970" 393.8 31.1860470739505 53.4028284232201
"1971" 394 31.7509797126798 49.4037873316532
"1972" 394.2 31.3528853246337 44.5896265638468
"1973" 394.4 30.5062430755811 40.7914234408646
"1974" 394.6 29.1040657808885 37.1046422580901
"1975" 394.8 27.1636312394591 34.054640188577
"1976" 395 25.1131905137138 30.2896913740638
"1977" 395.2 23.6542862777248 26.7214752966765
"1978" 395.4 23.8233436235419 23.8584426994909
"1979" 395.6 26.0934733908161 20.4074524914202
"1980" 395.8 29.0147851642528 18.0608189949048
"1981" 396 32.6372042183104 15.615989909588
"1982" 396.2 36.0470441193365 13.7081064863569
"1983" 396.4 39.9902610502241 12.456187191376
"1984" 396.6 43.6566679994139 11.6581107605001
"1985" 396.8 48.1628826826514 11.1708515930424
"1986" 397 51.9345542602181 9.84815452912438
"1987" 397.2 56.0912834690733 8.10055861623221
"1988" 397.4 59.2856570535863 6.50522952646201
"1989" 397.6 62.8296053572302 3.62665793296974
"1990" 397.8 65.789442924024 1.57333421113248
"1991" 398 65.7082666925935 1.79713418661135
"1992" 398.2 66.0671171217545 2.20177847709032
"1993" 398.4 68.1957293087618 2.26345450100048
"1994" 398.6 71.352053747062 2.58553058497973
"1995" 398.8 74.6754269541746 2.37750459496346
"1996" 399 76.435127265819 2.53180120695631
"1997" 399.2 76.3235467200966 2.93740909931247
"1998" 399.4 78.0388552543531 3.87996352817275
"1999" 399.6 80.6225046705057 4.87442656992486
"2000" 399.8 84.0191034186908 5.28219961416194
"2001" 400 84.1574187941047 5.64737778550559
"2002" 400.2 84.1056400375586 6.6214312569215
"2003" 400.4 85.283906613847 8.07754951674378
"2004" 400.6 86.8472755296252 10.2924483034116
"2005" 400.8 88.3176022245831 11.6502860316243
"2006" 401 91.0886270523022 12.4678511169868
"2007" 401.2 93.6407399476624 11.8554940902209
"2008" 401.4 95.4022114807177 11.7953050038636
"2009" 401.6 97.8754067993977 12.729305972574
"2010" 401.8 100.765112789978 13.9648177739097
"2011" 402 103.756801534012 14.8591825597262
"2012" 402.2 103.623657133191 15.0505125399379
"2013" 402.4 102.893070772404 16.1754665865419
"2014" 402.6 102.348358624948 17.6429652560927
"2015" 402.8 101.773427910277 20.7104519242239
"2016" 403 101.19981453289 23.4547005738986
"2017" 403.2 101.182344769869 26.1099355455914
"2018" 403.4 101.467820542232 28.6770257706192
"2019" 403.6 101.953528696635 31.967081515626
"2020" 403.8 102.695127871418 34.9069198885362
"2021" 404 104.530679025373 37.9632889962427
"2022" 404.2 106.967610659798 40.0195880517015
"2023" 404.4 110.285046948951 41.4113765586614
"2024" 404.6 113.66990632988 42.8121619720632
"2025" 404.8 117.069721221857 43.1146584178583
"2026" 405 119.979562039028 43.3054211477076
"2027" 405.2 120.057297583093 45.6735512831512
"2028" 405.4 118.973212909916 48.5014628549255
"2029" 405.6 117.43607179402 52.2226462403759
"2030" 405.8 118.078120034048 54.7429667724705
"2031" 406 119.026544978622 56.8263213931026
"2032" 406.2 120.264530719189 61.1561775141902
"2033" 406.4 120.477854765035 65.6897807471994
"2034" 406.6 119.746795438416 69.535885107388
"2035" 406.8 117.770619739355 72.9889418271177
"2036" 407 115.002638957542 76.9288751619997
"2037" 407.2 112.117252305581 80.1931301285692
"2038" 407.4 109.505546366615 83.1484984500382
"2039" 407.6 106.688469840023 86.3366779002665
"2040" 407.8 103.39207391138 88.7040512125041
"2041" 408 100.268169395217 90.3831022848084
"2042" 408.2 96.8012002616061 92.0917997561177
"2043" 408.4 93.302103181036 94.5582270611528
"2044" 408.6 90.5488544452477 97.2814402112261
"2045" 408.8 88.6310071343577 100.588781848296
"2046" 409 86.653646965158 104.282478423052
"2047" 409.2 85.0333731990882 107.817874779606
"2048" 409.4 84.046298529991 111.495475133074
"2049" 409.6 83.8533713734693 115.470715700713
"2050" 409.8 83.0075206247061 119.071295509297
"2051" 410 80.9844203727831 121.406101868048
"2052" 410.2 77.4518115954491 122.879646261685
"2053" 410.4 73.6263230482888 124.065220977747
"2054" 410.6 69.8503511447092 124.889775768728
"2055" 410.8 66.0351604882473 125.6199701882
"2056" 411 61.7206922989405 125.744364477008
"2057" 411.2 57.0928304265804 126.081487829244
"2058" 411.4 53.2714948774981 126.585200685868
"2059" 411.6 50.9982165423138 127.48890660069
"2060" 411.8 51.4738065327024 127.287729273079
"2061" 412 51.1756525105816 127.445402652174
"2062" 412.2 51.8772211171658 126.790661877116
"2063" 412.4 51.7705477984602 125.801162004098
"2064" 412.6 51.8895010292908 124.631324412675
"2065" 412.8 51.3964381948581 122.51174246882
"2066" 413 50.7787555818847 120.732139063025
"2067" 413.2 49.9173679775872 118.609426451225
"2068" 413.4 48.8995767641388 116.634873066144
"2069" 413.6 47.4880676843392 114.806572634754
"2070" 413.8 45.7453373434138 112.906580001702
"2071" 414 43.1924015722521 111.526862242
"2072" 414.2 40.1282186830867 111.004872468304
"2073" 414.4 37.1843109405908 110.909934990659
"2074" 414.6 35.5473040033276 109.826241791996
"2075" 414.8 35.2344265506099 107.700629876901
"2076" 415 34.103602559346 104.700211292796
"2077" 415.2 32.3580327002115 101.137769079062
"2078" 415.4 29.6865206054465 98.5440640135707
"2079" 415.6 27.3152209942274 96.1199977152864
"2080" 415.8 24.3272443234515 94.0748894563273
"2081" 416 20.9583544727972 93.2788820723128
"2082" 416.2 17.6019548771523 93.5683471672435
"2083" 416.4 15.3222470760025 95.5197334128777
"2084" 416.6 14.7294698927218 96.9457794457936
"2085" 416.8 14.353223005085 96.2201232558036
"2086" 417 13.2000845914644 94.7460722264642
"2087" 417.2 13.9995712437726 93.0926028277031
"2088" 417.4 15.3279851268026 92.2480213991326
"2089" 417.6 17.4426644118033 89.4850647273167
"2090" 417.8 18.3554999042117 87.7353913750858
"2091" 418 19.0092039615874 86.7364850441316
"2092" 418.2 19.9927290507509 85.6675388457911
"2093" 418.4 20.628951362354 84.3498374204661
"2094" 418.6 21.9001719636061 81.9129619881923
"2095" 418.8 23.9007633378885 79.3358577100642
"2096" 419 26.229916236497 77.1641876844298
"2097" 419.2 28.191159397265 73.8938819929999
"2098" 419.4 30.3243111323642 71.2546371751807
"2099" 419.6 33.2771696784937 68.7747285218928
"2100" 419.8 35.7538735100134 66.2808760046481
"2101" 420 38.7205015477273 64.0845488080358
"2102" 420.2 42.2958637015676 62.478594853851
"2103" 420.4 46.6544146880033 61.2516208159195
"2104" 420.6 50.6014415141143 60.1935228276409
"2105" 420.8 54.6336369045941 59.9876489974697
"2106" 421 58.7405740280543 59.9676049743124
"2107" 421.2 62.9722269118136 59.8443115358791
"2108" 421.4 67.1286275715679 58.7193811719821
"2109" 421.6 70.7322099518392 56.352331446432
"2110" 421.8 73.7594968106851 53.7358035856748
"2111" 422 76.7407157608982 50.9694757485574
"2112" 422.2 79.6531278900701 48.126382065498
"2113" 422.4 82.6921263337787 45.7933916589133
"2114" 422.6 86.2424225578827 43.3535727012752
"2115" 422.8 89.0902518108316 41.5868081271245
"2116" 423 92.4386722847902 40.6188911250835
"2117" 423.2 96.0472695664525 38.8612657357248
"2118" 423.4 99.9103723310184 36.6862114397879
"2119" 423.6 103.622467398731 35.2940758838554
"2120" 423.8 107.388823461521 34.9576309452162
"2121" 424 110.668346044166 33.528000163945
"2122" 424.2 112.057537367356 30.7579902287579
"2123" 424.4 111.544698541086 28.3583652810366
"2124" 424.6 110.849017800852 24.5411088920272
"2125" 424.8 109.836832435098 23.7207061444404
"2126" 425 107.793305410697 20.7561322635926
"2127" 425.2 105.929288396304 18.0436614290756
"2128" 425.4 104.472938051862 16.1392116094962
"2129" 425.6 102.43676012456 14.8356037142587
"2130" 425.8 99.9871401518364 13.3927070468788
"2131" 426 97.062147485162 12.3997604656211
"2132" 426.2 94.3354669970667 10.8129909184788
"2133" 426.4 92.0041132816107 8.91336276985571
"2134" 426.6 90.4838989331307 8.48291391153202
"2135" 426.8 87.5653314203898 7.91375976344123
"2136" 427 84.7275856340296 7.1987984304783
"2137" 427.2 82.3835065277387 5.52803085517389
"2138" 427.4 80.3105014273272 4.79153069165763
"2139" 427.6 77.8061376733995 4.04052068270826
"2140" 427.8 74.5590977350464 2.53314160859441
"2141" 428 72.4397755252183 2.1511991739953
"2142" 428.2 70.1368845658031 2.23152881350682
"2143" 428.4 67.2081653597787 1.52299383538599
"2144" 428.6 65.1790134003141 1.42675551886214
"2145" 428.8 63.5509267260754 2.52577882326677
"2146" 429 61.1782487340275 4.40956857823145
"2147" 429.2 58.8260843905242 6.33956834301237
"2148" 429.4 56.595050943813 8.1818976515545
"2149" 429.6 54.432716120128 10.4387280448627
"2150" 429.8 52.8252693299182 13.4228719631666
"2151" 430 51.6826793791578 16.1951474332115
"2152" 430.2 50.6075549861647 19.3593207633505
"2153" 430.4 49.2297350530462 22.6592414998088
"2154" 430.6 49.2829514680751 26.0560587774208
"2155" 430.8 49.9298785592479 29.540937690805
"2156" 431 50.5416951816524 33.2127560696301
"2157" 431.2 52.2756941044857 36.3543929048545
"2158" 431.4 54.724424798075 39.0058973622835
"2159" 431.6 58.0607549095238 40.2400585606871
"2160" 431.8 61.7356161316063 40.9611845248667
"2161" 432 65.7351583792292 40.7213747578296
"2162" 432.2 69.7201948341723 39.8088959828424
"2163" 432.4 72.8289055337879 37.7209711741013
"2164" 432.6 75.8430378371819 34.9873893095576
"2165" 432.8 77.9861935420102 31.7211890032115
"2166" 433 79.596644715649 28.3671833484902
"2167" 433.2 81.1685309262307 24.7469226151968
"2168" 433.4 82.464625524841 21.0146883467415
"2169" 433.6 82.9275371749061 17.2656255924166
"2170" 433.8 83.0714710543598 13.1168578657851
"2171" 434 83.4780721162317 9.58380619343487
"2172" 434.2 83.9404071057423 7.8219415510712
"2173" 434.4 83.3865566294612 7.99730529936558
"2174" 434.6 82.7078075368528 7.61707563751643
"2175" 434.8 82.8433696130486 7.97764770440003
"2176" 435 83.9792382928205 8.35157697738053
"2177" 435.2 85.8579604366461 8.26259457582928
"2178" 435.4 88.3890826667714 8.57340910657024
"2179" 435.6 91.9162086475441 8.92353207360553
"2180" 435.8 92.5432016677858 8.89609839314421
"2181" 436 91.8407092806955 9.78130034780331
"2182" 436.2 91.6630489471629 11.507729291176
"2183" 436.4 91.6715376786874 14.3506607366064
"2184" 436.6 91.055947860147 16.6242751677538
"2185" 436.8 90.6910434819866 20.0570372255583
"2186" 437 91.2514826605941 23.0259145353474
"2187" 437.2 93.0864192367222 25.9582273155485
"2188" 437.4 95.6733957232997 27.5610480496704
"2189" 437.6 98.8258269408713 28.4430611994975
"2190" 437.8 102.487212617371 28.5953516465997
"2191" 438 106.313280251555 28.8731379668365
"2192" 438.2 109.629303911207 27.849887288985
"2193" 438.4 110.340841877277 28.9950923722312
"2194" 438.6 109.458501938714 30.8274017201438
"2195" 438.8 107.507417945681 33.3800206524073
"2196" 439 105.84155559974 36.6933714705587
"2197" 439.2 105.187890036756 38.9974626054468
"2198" 439.4 104.854746808677 42.2209691751448
"2199" 439.6 105.146419800675 43.7795772353197
"2200" 439.8 105.660641453523 46.0517217597364
"2201" 440 106.188729053878 47.2386141368401
"2202" 440.2 106.181805820604 47.8639227184864
"2203" 440.4 106.41497042692 49.2505623959864
"2204" 440.6 106.664638089295 50.4420697881957
"2205" 440.8 106.735028675341 51.8271962909864
"2206" 441 106.547199882298 52.601204891856
"2207" 441.2 106.386488622008 52.9718849368197
"2208" 441.4 106.365322222008 53.1740545622685
"2209" 441.6 106.075979254853 53.5706966947669
"2210" 441.8 105.891194862008 54.2905662568197
"2211" 442 105.441761635341 54.7834791415299
"2212" 442.2 105.114317427341 55.1129105799864
"2213" 442.4 104.854960113481 55.5136261438934
"2214" 442.6 104.83704250976 55.5494043192422
"2215" 442.8 104.652960462008 55.6367201043197
"2216" 443 104.616272035341 55.5817750493197
"2217" 443.2 104.347149003146 55.5406779350108
"2218" 443.4 104.429302168675 55.2845082132941
"2219" 443.6 104.093461955341 55.5359875034864
"2220" 443.8 104.084706762614 55.4660574334864
"2221" 444 104.189769075341 55.3436798109864
"2222" 444.2 104.07554435162 55.4510143370329
"2223" 444.4 104.056773528675 55.4444124118197
"2224" 444.6 104.008899606073 55.4562501675718
"2225" 444.8 104.008899606073 55.4562501675718
"2226" 445 104.008899606073 55.4562501675718
"2227" 445.2 103.830379090951 55.5875822502547
"2228" 445.4 103.58566077716 55.6583651259864
"2229" 445.6 103.511139834411 55.710406108312
"2230" 445.8 103.541884813523 55.7108126784864
"2231" 446 103.631187779341 55.6321413497364
"2232" 446.2 103.534880659341 55.5648336573614
"2233" 446.4 103.614275309488 55.4750118936693
"2234" 446.6 103.591769051155 55.4510143370329
"2235" 446.8 103.482733877293 55.4937736197669
"2236" 447 103.557900409975 55.5688205241571
"2237" 447.2 103.253858910765 55.6691243911946
"2238" 447.4 102.988409142625 55.852417789201
"2239" 447.6 102.486884577966 55.8837014024059
"2240" 447.8 101.333120623267 56.4631545097056
"2241" 448 99.5591842070294 57.1355376534584
"2242" 448.2 97.2584015654037 58.4326215731624
"2243" 448.4 95.5889362036197 60.6041687096371
"2244" 448.6 94.3890754124462 63.0951356507153
"2245" 448.8 92.8851940830846 65.7983604184571
"2246" 449 91.5934103366714 68.9361920288604
"2247" 449.2 90.8463090813699 72.5968103675913
"2248" 449.4 90.7391688588661 76.23328396387
"2249" 449.6 91.7567230315851 79.8911558436325
"2250" 449.8 93.4294371707613 83.1685833619241
"2251" 450 96.3057367089482 86.2164853929595
"2252" 450.2 99.1059441852618 88.0987818084054
"2253" 450.4 102.590019392989 90.1538308740385
"2254" 450.6 105.989368166765 92.1355165376346
"2255" 450.8 109.43137472696 94.5073835791365
"2256" 451 112.406865443959 97.4152764432369
"2257" 451.2 112.803634776385 98.6792464101346
"2258" 451.4 111.909855913706 100.349386867631
"2259" 451.6 111.236892202406 102.981474186509
"2260" 451.8 111.745379860311 106.111187992504
"2261" 452 111.715846423289 106.931773187516
"2262" 452.2 111.09920304542 108.643351839432
"2263" 452.4 110.014454528731 110.720198372248
"2264" 452.6 107.975967351161 112.488612176471
"2265" 452.8 104.795257184617 114.58889365863
"2266" 453 102.664749926812 116.15385260897
"2267" 453.2 100.306712380292 118.50409755699
"2268" 453.4 97.1472074594781 121.13299718488
"2269" 453.6 93.8811858883612 123.009228795977
"2270" 453.8 90.4139368389912 124.783707354035
"2271" 454 87.3417807230575 125.958177195324
"2272" 454.2 84.0488428739746 126.99407020258
"2273" 454.4 80.6970112377839 128.095176572744
"2274" 454.6 77.1320540487143 128.694703360505
"2275" 454.8 74.9254261132306 129.100680388622
"2276" 455 73.3189096792733 129.669003407028
"2277" 455.2 71.3612521662196 130.049818797565
"2278" 455.4 70.3536433320326 130.03154794915
"2279" 455.6 68.8358815356928 130.181128375622
"2280" 455.8 68.3300608994595 130.334075897358
"2281" 456 67.903283762637 130.38740552852
"2282" 456.2 66.6360425378313 130.501973562082
"2283" 456.4 64.7989910113778 130.496642557548
"2284" 456.6 62.6972688868462 130.519986509414
"2285" 456.8 61.5702710972631 130.485741481572
"2286" 457 60.1279130827505 129.874007570293
"2287" 457.2 58.4001536391243 129.340373873959
"2288" 457.4 56.3264272823883 128.969220667134
"2289" 457.6 54.9940811742165 129.250990531988
"2290" 457.8 54.2746340254019 129.485968721364
"2291" 458 53.3379476465366 129.179506870842
"2292" 458.2 51.3424207615562 128.762111440948
"2293" 458.4 49.7434759193174 128.443320420499
"2294" 458.6 47.1725167749629 127.489650274523
"2295" 458.8 45.5830039222677 127.022086579796
"2296" 459 43.2969557786422 126.208742303339
"2297" 459.2 40.6863532143145 125.264408095594
"2298" 459.4 39.351309107117 124.874526719852
"2299" 459.6 39.4558170594632 124.577741480425
"2300" 459.8 38.8813972540912 123.454142010098
"2301" 460 38.1128357002813 122.126369243468
"2302" 460.2 37.6308876057882 120.517565838352
"2303" 460.4 37.7016256785247 118.909207615496
"2304" 460.6 38.03653525863 117.302004543831
"2305" 460.8 38.8625962029464 115.600010603749
"2306" 461 39.4932867771801 113.918046198849
"2307" 461.2 40.5187175328047 112.388539560998
"2308" 461.4 41.8784337585957 111.138368429332
"2309" 461.6 43.5295466285785 108.891147255265
"2310" 461.8 44.9994683324686 105.919019648431
"2311" 462 46.5541199696569 103.747568472201
"2312" 462.2 48.1832606976072 101.217894733476
"2313" 462.4 48.6816897035789 98.2042357795345
"2314" 462.6 47.7483740286876 95.5194682344421
"2315" 462.8 46.1426935462617 92.7003996994987
"2316" 463 45.2463979083286 89.7244617434525
"2317" 463.2 44.3859611532874 86.4772920518849
"2318" 463.4 42.0982134303083 83.6116419167989
"2319" 463.6 39.4365620667173 81.651213390227
"2320" 463.8 36.4165105215982 79.9410204172835
"2321" 464 34.4222434101665 77.3142195061533
"2322" 464.2 33.0708057303192 74.1084639722619
"2323" 464.4 31.2641133564634 70.4354690767848
"2324" 464.6 30.3915715059743 66.3142951818745
"2325" 464.8 29.4460797021117 62.459895410518
"2326" 465 27.9180148856788 59.587395124465
"2327" 465.2 26.1511271478162 57.2157318271604
"2328" 465.4 24.9522335598145 53.9986757520611
"2329" 465.6 24.6160518885093 49.7968569018656
"2330" 465.8 24.812857399371 45.9596021506684
"2331" 466 26.1810341220208 42.9189184319834
"2332" 466.2 28.2444365155846 38.9832134823917
"2333" 466.4 29.8792495644024 35.0186267845335
"2334" 466.6 30.3770811119144 31.0482725905892
"2335" 466.8 29.9792895390353 27.0009409102019
"2336" 467 28.6398320928126 22.9725204586697
"2337" 467.2 28.3193560509981 18.7198474543711
"2338" 467.4 29.8522948435947 15.6665202341059
"2339" 467.6 32.2924423969538 14.4902963881883
"2340" 467.8 35.209209819634 12.969374433499
"2341" 468 39.8649802904109 10.8005631022746
"2342" 468.2 43.5420705323767 8.70347387370981
"2343" 468.4 46.4367063825856 6.60888112958682
"2344" 468.6 49.1015991785564 5.08389573974981
"2345" 468.8 52.3221012565053 4.65015378479425
"2346" 469 54.8112486224578 6.51724637645147
"2347" 469.2 58.1493385779396 9.02137036064619
"2348" 469.4 60.4843137982634 10.4620289206373
"2349" 469.6 64.4145460227638 11.476320832654
"2350" 469.8 68.1613527047631 11.0075038692951
"2351" 470 71.4372032513376 8.66420342550916
"2352" 470.2 72.9459037382015 6.16883167457447
"2353" 470.4 74.7712464624512 4.99275036848052
"2354" 470.6 76.982958588965 5.50901936242705
"2355" 470.8 79.7350214829807 7.06761258643613
"2356" 471 82.1565766549587 9.56814708780014
"2357" 471.2 85.6335165592761 12.0209033241679
"2358" 471.4 89.0836363418315 13.5566284307206
"2359" 471.6 93.1001068331174 14.0387938400063
"2360" 471.8 97.3614781065706 13.8841586689444
"2361" 472 100.262222471467 13.282105224906
"2362" 472.2 100.101255530325 13.3225103235072
"2363" 472.4 99.4903740779076 14.0122941400138
"2364" 472.6 99.753338876385 15.7724510434208
"2365" 472.8 100.690770194623 18.510088248677
"2366" 473 101.299680151143 22.1632014097822
"2367" 473.2 102.860495078856 25.4048875638322
"2368" 473.4 104.869096015487 27.7947749484311
"2369" 473.6 108.297062563044 29.8558110371589
"2370" 473.8 111.764377995403 30.3498693824188
"2371" 474 114.971606379657 31.0816852703913
"2372" 474.2 115.369598631356 32.6792436818063
"2373" 474.4 115.786473316479 36.2283370928693
"2374" 474.6 116.007850883918 39.6051247347644
"2375" 474.8 116.434635147098 42.5673417251366
"2376" 475 117.709620643365 46.1859033209442
"2377" 475.2 119.889169586208 48.6406741003835
"2378" 475.4 122.56440970523 51.0970287938062
"2379" 475.6 122.973575922531 54.4374355818075
"2380" 475.8 122.252429382597 58.311723751093
"2381" 476 120.801370441078 62.6594609166222
"2382" 476.2 119.346844287131 66.7719582551465
"2383" 476.4 118.682072358199 69.2795790979934
"2384" 476.6 118.070179631814 73.0943169757756
"2385" 476.8 117.946869556143 77.5094318506265
"2386" 477 117.493001436581 81.8309347862184
"2387" 477.2 116.060025169829 86.39713839423
"2388" 477.4 114.000481274197 90.3500815484997
"2389" 477.6 111.721906001186 93.5988201586119
"2390" 477.8 108.841436929329 96.754623518133
"2391" 478 105.637438861962 100.007954753439
"2392" 478.2 102.837292910454 103.135646504603
"2393" 478.4 99.8334333825646 105.479138508872
"2394" 478.6 95.9726654712288 107.410310593988
"2395" 478.8 92.0441365961725 109.831520737718
"2396" 479 88.1846486660873 111.994194093977
"2397" 479.2 84.528044611089 114.442885758592
"2398" 479.4 81.3298066218184 116.771452507806
"2399" 479.6 77.8732487643244 119.906179445113
"2400" 479.8 76.0834380915887 123.003320625858
"2401" 480 73.2553109129428 123.976055506049
"2402" 480.2 69.8696881336807 124.164668459997
"2403" 480.4 65.616869275077 123.581403107301
"2404" 480.6 61.6461129783441 124.114605713151
"2405" 480.8 57.4409424014033 124.749931613422
"2406" 481 53.376518725639 125.648494930873
"2407" 481.2 50.6665393030919 126.968288769185
"2408" 481.4 50.6645244640341 126.952365884253
"2409" 481.6 49.492437877495 126.250489075197
"2410" 481.8 46.3829847025793 125.98630315044
"2411" 482 43.1757462511783 125.525819341973
"2412" 482.2 43.0330341451663 125.358241588641
"2413" 482.4 40.4488093923801 124.808070878264
"2414" 482.6 38.3112892809094 123.961244413896
"2415" 482.8 36.0891054819051 122.62167016919
"2416" 483 32.8660679288209 120.830920770451
"2417" 483.2 31.3604470355107 120.136130088164
"2418" 483.4 31.615012674987 119.615566968667
"2419" 483.6 30.826350565257 117.938274174048
"2420" 483.8 28.9004903910314 115.312640710055
"2421" 484 27.2119756413412 112.902631370652
"2422" 484.2 26.5905316448172 110.672936565541
"2423" 484.4 26.6107256781999 108.114097944034
"2424" 484.6 26.9343090493972 105.689778937081
"2425" 484.8 27.4614308778927 102.239833537432
"2426" 485 28.5732073725404 99.764895228431
"2427" 485.2 30.2290995273348 97.9005441567583
"2428" 485.4 32.6529508536119 96.3618852615973
"2429" 485.6 35.5147705508772 95.5564809132608
"2430" 485.8 38.078130851302 95.0901869798506
"2431" 486 41.4238418079469 94.3969531733717
"2432" 486.2 44.6706573720841 94.187493729399
"2433" 486.4 47.9734618890461 94.182917510706
"2434" 486.6 50.9852354166991 93.1863143701401
"2435" 486.8 53.2293079811642 90.9668166878188
"2436" 487 54.1051713303118 87.4799243092666
"2437" 487.2 54.266986738349 84.5909913354447
"2438" 487.4 54.9292787188578 81.0098049494645
"2439" 487.6 55.2838469438605 77.8157384860201
"2440" 487.8 55.4257130476433 74.1246429157257
"2441" 488 54.6396810764513 70.6423816049004
"2442" 488.2 52.9222247498502 66.8787990963846
"2443" 488.4 50.2950544955116 63.5582443067811
"2444" 488.6 48.0263823896193 60.1811193214586
"2445" 488.8 46.8580262489709 56.1931516629015
"2446" 489 46.6783350858939 51.7386475525665
"2447" 489.2 46.1762528591275 48.0536772862596
"2448" 489.4 45.9918436499045 43.5999072925037
"2449" 489.6 45.4115968950174 39.1958775920476
"2450" 489.8 43.885949529745 35.1923801006216
"2451" 490 41.9862752258803 31.1865233714519
"2452" 490.2 40.1947352166151 27.6883635435561
"2453" 490.4 41.0076123532298 24.9896280418404
"2454" 490.6 42.8955690708572 24.5073706056961
"2455" 490.8 45.6201377918838 24.0751120102957
"2456" 491 48.3579592671267 23.5641921958039
"2457" 491.2 51.0240908364361 23.2741037042811
"2458" 491.4 55.1049761698926 23.4965319764193
"2459" 491.6 59.0907053497472 24.0362203417261
"2460" 491.8 62.4049458351543 25.1539204027644
"2461" 492 66.3121839014055 26.4264586505387
"2462" 492.2 70.748905576568 28.2959937949964
"2463" 492.4 74.5565928799984 29.2036692228156
"2464" 492.6 78.8756140940241 29.4312395049716
"2465" 492.8 83.3473093524571 29.5506301489408
"2466" 493 87.2192575466273 29.7828775014145
"2467" 493.2 91.0378757383656 31.6483499797032
"2468" 493.4 95.0850596060614 33.4169023900406
"2469" 493.6 98.4209923353136 34.856504503558
"2470" 493.8 102.176729257313 36.4323637953227
"2471" 494 106.467837403145 38.3021297760971
"2472" 494.2 110.280559553694 38.9298441295785
"2473" 494.4 113.952839191203 38.1946684499409
"2474" 494.6 117.503082696677 39.4095496115312
"2475" 494.8 118.681005301415 41.3131201166406
"2476" 495 118.92491569692 42.7018205300204
"2477" 495.2 120.980016813492 46.2466857353843
"2478" 495.4 123.121964432317 49.2990880506799
"2479" 495.6 124.773534090109 49.7938764859901
"2480" 495.8 124.555204347198 48.808920651362
"2481" 496 124.735546979215 46.9335536959634
"2482" 496.2 124.0474226203 45.2204066986113
"2483" 496.4 122.619653750693 44.1071148933375
"2484" 496.6 121.341456329031 42.0204910192908
"2485" 496.8 120.379539993551 40.1506674340219
"2486" 497 120.522520355758 38.0966476786383
"2487" 497.2 120.310799344437 36.2939950331301
"2488" 497.4 119.348342362593 34.2477465431788
"2489" 497.6 117.890012731911 31.461095873066
"2490" 497.8 115.725499726231 29.3404585140549
"2491" 498 113.013058198789 26.8661937651839
"2492" 498.2 111.871213979778 24.1623919410227
"2493" 498.4 110.444288358532 21.618760145291
"2494" 498.6 108.094184432301 19.0954606415011
"2495" 498.8 106.2947393085 17.0548881173571
"2496" 499 103.781442530252 15.571953761966
"2497" 499.2 101.769384818141 13.6064561802572
"2498" 499.4 100.461865786818 13.3593363382796
"2499" 499.6 97.79878489776 12.9023488255341
"2500" 499.8 94.4849677352384 11.7118342846685
"2501" 500 92.4700861447978 9.53329300379192
"2502" 500.2 90.6011254723543 8.93062799708791
"2503" 500.4 87.8183338345494 8.96054901578297
"2504" 500.6 84.0934614626867 8.82366355194365
"2505" 500.8 80.758180477002 7.59775535689932
"2506" 501 77.9261227177061 4.82842942675373
"2507" 501.2 75.7379681207738 3.75729221361443
"2508" 501.4 73.8000438740697 3.50946332998919
"2509" 501.6 70.5226680429546 2.72911953176239
"2510" 501.8 66.8527823680715 2.29089281206881
"2511" 502 62.9934142708168 2.53593123305652
"2512" 502.2 58.887660358554 2.06669819389724
"2513" 502.4 54.7690689626114 1.74892175218689
"2514" 502.6 50.8111242296984 2.71375471276593
"2515" 502.8 47.4745110104987 4.9975239137391
"2516" 503 44.8077866489217 6.65531684308417
"2517" 503.2 42.0246975924145 7.87651278415714
"2518" 503.4 39.6410684086746 9.24477866598641
"2519" 503.6 38.7161338627097 9.79712106098641
"2520" 503.8 37.7149260086746 10.3986248209864
"2521" 504 37.5241014480242 11.0378636315962
"2522" 504.2 37.4146923837857 12.429149853542
"2523" 504.4 37.3304030753413 12.9077823326531
"2524" 504.6 37.458107022008 13.4022878276531
"2525" 504.8 37.678237582008 13.6861706118197
"2526" 505 37.6800720033413 14.1706028467364
"2527" 505.2 37.9558144942887 14.2201979884864
"2528" 505.4 38.0653004833413 14.3052182314864
"2529" 505.6 38.1038233313413 14.4590643854864
"2530" 505.8 38.0690588099755 14.5650681379376
"2531" 506 37.7936130290255 14.3416554784864
"2532" 506.2 37.6111363806044 14.3315340209864
"2533" 506.4 37.0428832742602 14.4393138657161
"2534" 506.6 36.6888895358818 14.4185238449053
"2535" 506.8 36.595185311017 14.3249687512567
"2536" 507 36.546689264815 14.3112911059864
"2537" 507.2 36.838989822008 14.0082096841808
"2538" 507.4 37.1407521313413 13.6641925898197
"2539" 507.6 36.9595906299359 13.8571932830134
"2540" 507.8 36.9283558883143 13.8364032622026
"2541" 508 36.9283558883143 13.8364032622026
"2542" 508.2 36.9283558883143 13.8364032622026
"2543" 508.4 36.8325826037576 13.865224110517
"2544" 508.6 36.4911771004143 14.1050062258978
"2545" 508.8 36.0588300623814 14.5136424497075
"2546" 509 35.4990338321913 15.0495815811889
"2547" 509.2 35.0501931235924 15.3054228870341
"2548" 509.4 33.5245518993447 16.2242511225501
"2549" 509.6 31.7193879088438 17.7151871415685
"2550" 509.8 30.6540429134518 19.3843394514293
"2551" 510 29.6628331498772 20.9018158253125
"2552" 510.2 27.2753745446054 21.973064531441
"2553" 510.4 24.0765125815014 22.1069419685823
"2554" 510.6 21.8630592214436 24.1018619592534
"2555" 510.8 20.8861480413249 27.0149979663521
"2556" 511 19.9804715914219 30.958096743759
"2557" 511.2 19.2617113804184 34.2809658865181
"2558" 511.4 19.477721091012 39.1020083871993
"2559" 511.6 18.8634801901389 43.1973041879962
"2560" 511.8 18.6217539841355 47.7567577469384
"2561" 512 17.6888718460609 52.0646368084696
"2562" 512.2 15.0153592819294 55.1564607025357
"2563" 512.4 11.5207608484142 57.6922172006382
"2564" 512.6 8.21895397045188 61.0146365705681
"2565" 512.8 7.60326077734439 64.802977412731
"2566" 513 9.46618243665524 68.4127922711468
"2567" 513.2 12.2866880333635 71.5135790781991
"2568" 513.4 15.7248970528436 74.6921178746979
"2569" 513.6 18.9521164266702 77.2618241242314
"2570" 513.8 21.4086078004143 80.751062736045
"2571" 514 22.8535325246204 84.9824500629659
"2572" 514.2 23.3378354480032 89.8390256573947
"2573" 514.4 22.519263023673 94.3596473137406
"2574" 514.6 21.8569150303196 98.8078518490132
"2575" 514.8 22.7914651694241 102.902709019239
"2576" 515 25.5368866245895 106.35566554335
"2577" 515.2 29.1794377896399 108.90421769797
"2578" 515.4 32.918992064524 110.807488104867
"2579" 515.6 37.1015446781548 113.021006439389
"2580" 515.8 41.3120572268352 115.633280396324
"2581" 516 44.8900455664583 118.043994715179
"2582" 516.2 48.8883833298305 119.368763347654
"2583" 516.4 53.5134143511694 120.005799288039
"2584" 516.6 57.9882498713829 119.858519671777
"2585" 516.8 62.4801712498789 119.572929258972
"2586" 517 66.7349752160103 118.574465661137
"2587" 517.2 70.4730982532452 117.16335525397
"2588" 517.4 74.2715775932268 116.17663934885
"2589" 517.6 78.3648952125253 114.155661420253
"2590" 517.8 81.4286713450881 111.73576277588
"2591" 518 84.6562957703066 109.175175768457
"2592" 518.2 87.7355923311873 106.865101925427
"2593" 518.4 91.5981017682367 104.828366927156
"2594" 518.6 95.4651657828087 104.603941970737
"2595" 518.8 98.5808425110071 106.459528550465
"2596" 519 101.391239821841 107.365205868272
"2597" 519.2 103.700071374048 106.107553396676
"2598" 519.4 105.595871646051 103.537857506371
"2599" 519.6 107.345349652095 99.6983131341818
"2600" 519.8 108.132647195876 96.6374300277402
"2601" 520 110.001927190873 92.9683179628354
"2602" 520.2 111.558120694836 89.4169800874251
"2603" 520.4 113.440544441436 85.5217088945569
"2604" 520.6 114.297672827354 82.5262670154557
"2605" 520.8 115.829116830204 78.6005276207002
"2606" 521 117.22217449977 74.9137323050131
"2607" 521.2 118.057469531094 70.9108876670515
"2608" 521.4 117.876888808504 66.8326912358012
"2609" 521.6 117.834235082509 62.3811375764727
"2610" 521.8 117.852951161986 58.1668020850115
"2611" 522 116.647497045703 53.8680333076305
"2612" 522.2 114.058122694825 50.8466642714597
"2613" 522.4 110.864507508911 48.6194755552519
"2614" 522.6 107.5071407992 45.6574382909827
"2615" 522.8 106.02568882552 42.2835989746854
"2616" 523 105.194306540464 38.4832885642183
"2617" 523.2 103.707083850266 34.9447286547857
"2618" 523.4 101.076721883919 31.7431747178362
"2619" 523.6 97.9388216184326 29.7053756398821
"2620" 523.8 94.3694819751648 30.0678637817075
"2621" 524 90.2339549703734 30.864422416317
"2622" 524.2 86.3972919067133 31.3088044328747
"2623" 524.4 82.7013535356489 30.367109937674
"2624" 524.6 79.4641055488104 28.7205679316685
"2625" 524.8 76.8331970547589 26.0297291166805
"2626" 525 74.2068314963257 23.5266343939055
"2627" 525.2 70.9929124497287 21.7582122006765
"2628" 525.4 66.7945613132417 20.2883293693313
"2629" 525.6 63.1017726397106 19.4166918688502
"2630" 525.8 58.6076145759139 18.6901432614962
"2631" 526 54.2797096479232 18.0543665247866
"2632" 526.2 50.4959905815581 17.6469197119089
"2633" 526.4 45.9955684743596 16.4219574227787
"2634" 526.6 42.4344304077049 15.1232727283625
"2635" 526.8 39.0604155587854 12.8462470726016
"2636" 527 35.8357034501402 10.5572638730577
"2637" 527.2 32.4106270362278 10.242857093327
"2638" 527.4 30.303871113352 11.409291913411
"2639" 527.6 26.9197017950502 13.4542908535528
"2640" 527.8 23.6687649570141 15.773298834994
"2641" 528 20.4181378149372 18.0442058684832
"2642" 528.2 18.1418539883075 20.7409031651161
"2643" 528.4 16.1190153675376 23.6926366968353
"2644" 528.6 13.5184637871483 27.421841783478
"2645" 528.8 10.375709494056 30.4797235825826
"2646" 529 9.89914848804982 31.6693691576722
"2647" 529.2 8.74697506611582 34.5129297389452
"2648" 529.4 6.15673267084097 38.3994879799869
"2649" 529.6 5.68081317444319 40.8283722800674
"2650" 529.8 3.94027058751477 44.5699692675348
"2651" 530 2.35536554682591 48.8039356674894
"2652" 530.2 1.37415177944162 51.6215954240592
"2653" 530.4 1.10462038844474 55.1580034182278
"2654" 530.6 1.10410947534129 56.7933839544479
"2655" 530.8 1.07447651534129 57.5034431267556
"2656" 531 0.646774126007936 58.6513721219864
"2657" 531.2 0.509803999785736 59.0758735469123
"2658" 531.4 0.206039606954201 60.4925631908251
"2659" 531.6 0.171659000674619 61.4975259709864
"2660" 531.8 0.105119535947363 62.5348220093197
"2661" 532 0.367126784970917 63.3208877961716
"2662" 532.2 0.227893502927498 63.6195418882278
"2663" 532.4 0.26774472499645 63.7521678830553
"2664" 532.6 0.437367875341295 64.6779993469479
"2665" 532.8 0.185487715341281 64.8703070394479
"2666" 533 0.174758540168865 65.2110538261588
"2667" 533.2 0.218466332115502 65.6910743622767
"2668" 533.4 0.255746507599361 65.8771785808251
"2669" 533.6 0.235863747341271 65.8436798214864
"2670" 533.8 0.191837635341298 65.8107127884864
"2671" 534 0.210181848674627 65.870745348579
"2672" 534.2 0.150563155341286 65.9343391622364
"2673" 534.4 0.112590633741295 65.9744490523864
"2674" 534.6 0.150563155341286 65.9343391622364
"2675" 534.8 0.3632854753413 66.1720821886787
"2676" 535 0.453242675341304 65.9892842172364
"2677" 535.2 0.454159886007936 66.3949618733197
"2678" 535.4 0.467000835341301 66.4263009046901
"2679" 535.6 0.434898462007953 66.4013721297364
"2680" 535.8 0.467000835341301 66.7681812469123
"2681" 536 0.480758995341298 66.7585149872364
"2682" 536.2 0.493568316720596 66.7893031646071
"2683" 536.4 0.481268556822772 66.696956175616
"2684" 536.6 0.467000835341279 66.4975259759864
"2685" 536.8 0.38139450645241 67.1670416461716
"2686" 537 0.274386595341301 67.1484135506018
"2687" 537.2 0.251272890246195 67.2206028861691
"2688" 537.4 0.0286529245084959 67.4655829437723
"2689" 537.6 0.0238976492481988 67.4349646388998
"2690" 537.8 0.186239851952506 67.3072223757875
"2691" 538 0.28742929912359 68.1075991806775
"2692" 538.2 0.331539126260532 69.0618863497177
"2693" 538.4 0.359191441556648 71.099203813499
"2694" 538.6 0.89526809165713 73.3590950908778
"2695" 538.8 1.48504456956967 75.8868467089985
"2696" 539 2.40118495070499 79.4787318005945
"2697" 539.2 3.4911492730311 83.2859838054688
"2698" 539.4 4.63929232517304 86.8115782140928
"2699" 539.6 6.10552456999687 90.182834157638
"2700" 539.8 6.90224594740865 91.7900240181696
"2701" 540 8.23967554115089 95.0161968648106
"2702" 540.2 9.67076899380806 98.2927850814154
"2703" 540.4 11.0727784010607 100.321749825569
"2704" 540.6 13.2849235585396 103.276585322094
"2705" 540.8 15.5994716520477 106.632520706762
"2706" 541 18.0204916838535 109.358723058228
"2707" 541.2 20.3429735672909 112.130666634912
"2708" 541.4 23.7906956332199 115.127226754024
"2709" 541.6 26.5255572589292 117.782988564012
"2710" 541.8 28.7493641037015 118.983765290219
"2711" 542 30.6950646353485 120.161341855296
"2712" 542.2 33.2212782496144 121.56422189594
"2713" 542.4 35.9865324110213 123.636579698177
"2714" 542.6 36.5423511656243 123.810619991816
"2715" 542.8 38.5604941290702 125.117832048909
"2716" 543 40.323213094202 125.875205788079
"2717" 543.2 42.2261627082575 126.65933887176
"2718" 543.4 44.6670427360455 127.27163627392
"2719" 543.6 46.9569862068931 127.758584509975
"2720" 543.8 49.5061732227449 128.460901290276
"2721" 544 51.0955584330367 128.932353047123
"2722" 544.2 52.2673612286719 129.226124848022
"2723" 544.4 53.4591306187397 129.192337167822
"2724" 544.6 55.1121417087297 129.415978380386
"2725" 544.8 56.3230942035455 129.56168493935
"2726" 545 57.819934787141 129.614224556235
"2727" 545.2 59.3174070527197 129.681397703651
"2728" 545.4 60.4523380178598 129.272644101498
"2729" 545.6 62.0591652587539 129.067306986812
"2730" 545.8 63.8722302620652 128.967173482989
"2731" 546 66.2579579566139 128.516926793562
"2732" 546.2 68.0520262398446 127.671367359057
"2733" 546.4 70.2279966803335 126.639001580524
"2734" 546.6 72.2692331759579 125.395367077963
"2735" 546.8 73.6084360158476 123.869454674876
"2736" 547 74.6427042516424 123.061245934603
"2737" 547.2 76.6720140221332 122.381670100959
"2738" 547.4 79.1702278321534 121.55564426841
"2739" 547.6 81.7380833213936 119.99235460879
"2740" 547.8 83.4231927781473 118.151895511169
"2741" 548 85.2716227564272 115.425630939343
"2742" 548.2 87.1745053265147 112.944296044177
"2743" 548.4 89.4120088930337 110.620505499165
"2744" 548.6 92.358374204252 108.641460405738
"2745" 548.8 95.1240522113199 106.592237283078
"2746" 549 98.1354679665672 104.554101138495
"2747" 549.2 99.9420655129489 101.983822016906
"2748" 549.4 100.70613611273 98.5068651207693
"2749" 549.6 99.6197631016777 95.7732587765454
"2750" 549.8 97.33363199681 93.4957259461125
"2751" 550 94.6576490658008 91.7045967464019
"2752" 550.2 91.7765610580809 90.224829398996
"2753" 550.4 88.526898961423 89.9288771635192
"2754" 550.6 85.2987305481242 90.3824456481623
"2755" 550.8 82.2204467572598 91.8200567149248
"2756" 551 79.6156083926365 93.8112371737078
"2757" 551.2 78.0717312160011 95.7043095062747
"2758" 551.4 76.0279432510165 98.4154447133253
"2759" 551.6 75.3108223928506 101.791171055747
"2760" 551.8 75.5279091902325 105.295205023941
"2761" 552 76.7108366074033 108.872145080897
"2762" 552.2 78.1450152488094 112.368376500389
"2763" 552.4 80.1671721285097 115.942358196553
"2764" 552.6 81.6649420102037 118.865593765533
"2765" 552.8 81.4639040646061 120.92001977434
"2766" 553 80.2308305582821 122.552273215969
"2767" 553.2 79.0471750957119 123.198808621855
"2768" 553.4 77.7070536029884 124.768240272954
"2769" 553.6 77.2065252102711 127.406346683643
"2770" 553.8 77.8292925967735 127.426679705838
"2771" 554 79.4615873896014 126.863981676271
"2772" 554.2 81.1729701086264 126.57350525573
"2773" 554.4 82.9002018581682 125.965629132946
"2774" 554.6 85.2830483445069 125.65402988723
"2775" 554.8 88.1448781158794 124.728306198257
"2776" 555 89.68591651552 123.862910676362
"2777" 555.2 90.8547563418877 123.364317787226
"2778" 555.4 91.8736562175636 123.071765746353
"2779" 555.6 93.3841102113413 122.497526031986
"2780" 555.8 94.2466461738779 121.975950046474
"2781" 556 95.7935392498868 121.287735820986
"2782" 556.2 96.645711342008 121.018893551875
"2783" 556.4 96.845791250225 120.84457433087
"2784" 556.6 97.0704504353413 120.560642400858
"2785" 556.8 97.003423502008 120.590932623486
"2786" 557 96.5998508086746 120.63672016932
"2787" 557.2 96.3451163917049 120.754519037236
"2788" 557.4 96.4347528886746 120.66419269682
"2789" 557.6 96.4347528886746 120.66419269682
"2790" 557.8 96.3888923553413 120.645877678486
"2791" 558 96.5680683925506 120.522570752731
"2792" 558.2 96.4640588880242 120.559439726108
"2793" 558.4 96.5680683925506 120.522570752731
"2794" 558.6 96.6371507091191 120.463337995764
"2795" 558.8 96.6371507091191 120.463337995764
"2796" 559 96.7382856278994 120.424180770521
"2797" 559.2 96.594944798132 120.549404384242
"2798" 559.4 96.4640588880242 120.643867493547
"2799" 559.6 96.3888923553413 120.645877678486
"2800" 559.8 96.3522039286746 120.627562660153
"2801" 560 96.343031822008 120.673350205986
"2802" 560.2 96.3325174558291 120.70015267184
"2803" 560.4 96.3797202486746 120.69166522432
"2804" 560.6 96.3982881719267 120.662629219645
"2805" 560.8 96.3982881719267 120.662629219645
"2806" 561 96.4170798050974 120.690771808791
"2807" 561.2 96.4170798050974 120.690771808791
"2808" 561.4 96.9453334931191 120.429149961542
"2809" 561.6 97.1414317116204 120.352624419824
"2810" 561.8 97.1772669190622 120.370513507498
"2811" 562 97.1776935286746 120.38946742182
"2812" 562.2 97.0787200985971 120.352624419824
"2813" 562.4 97.085972462008 120.325364857653
"2814" 562.6 96.9808288002194 120.399965054279
"2815" 562.8 97.0278078831462 120.296775560742
"2816" 563 97.0184120665608 120.259252108547
"2817" 563.2 96.9956272113413 120.295602952861
"2818" 563.4 97.0341500593413 120.314833722111
"2819" 563.6 97.0341500593413 120.314833722111
"2820" 563.8 97.0726729073413 120.247526029736
"2821" 564 97.060572782008 120.304232144192
"2822" 564.2 97.0031756072332 120.385259917608
"2823" 564.4 97.0376982163939 120.384165705986
"2824" 564.6 97.0031756072332 120.385259917608
"2825" 564.8 97.001306862008 120.39298954073
"2826" 565 96.9667350753413 120.394287163486
"2827" 565.2 96.7741208353413 120.560642400858
"2828" 565.4 96.556812462008 120.600090132653
"2829" 565.6 96.2703605153413 120.708571395089
"2830" 565.8 96.4091675384992 120.616959228486
"2831" 566 96.440950258044 120.613950146527
"2832" 566.2 96.5138313218278 120.603555136122
"2833" 566.4 96.5016421543657 120.531297136962
"2834" 566.6 96.4755687633413 120.526372183861
"2835" 566.8 96.5016421543657 120.531297136962
"2836" 567 96.535646062008 120.52683005932
"2837" 567.2 96.5333530353413 120.526372183861
"2838" 567.4 96.6613710363169 120.456250232572
"2839" 567.6 96.6613710363169 120.456250232572
"2840" 567.8 96.7644901233413 120.410987568361
"2841" 568 96.7644901233413 120.545602953111
"2842" 568.2 96.7644901233413 120.593679876236
"2843" 568.4 96.7644901233413 120.593679876236
"2844" 568.6 96.8868706343657 120.55005886306
"2845" 568.8 96.9300466486746 120.517672550153
"2846" 569 96.9300466486736 120.517672550154
"2847" 569.2 97.0090162551247 120.503154598726
"2848" 569.4 97.1208336016518 120.516787417512
"2849" 569.6 97.1214294510285 120.517548953717
"2850" 569.8 97.0159726392065 120.547286410204
"2851" 570 97.3527387025039 120.241122087478
"2852" 570.2 97.753270159755 120.115784906514
"2853" 570.4 98.4154013499859 119.555798038731
"2854" 570.6 99.4213228594024 118.915863428446
"2855" 570.8 100.931410549338 118.051766683164
"2856" 571 102.958292414567 116.8603157379
"2857" 571.2 105.099499866586 114.903622922011
"2858" 571.4 106.860228803175 112.892067569728
"2859" 571.6 109.152133522055 110.620725941888
"2860" 571.8 111.972908177173 107.817843301506
"2861" 572 113.833542906172 105.261195504518
"2862" 572.2 115.489995676048 102.361944406709
"2863" 572.4 117.080095561033 99.266298689625
"2864" 572.6 119.346648354685 96.185340050112
"2865" 572.8 121.078358405323 94.3634246125672
"2866" 573 122.457426266009 91.4988160267429
"2867" 573.2 123.496576344458 88.6930961667125
"2868" 573.4 123.912474829292 85.5447670158639
"2869" 573.6 124.902115488045 81.9078310947945
"2870" 573.8 125.669204672236 79.3248564975633
"2871" 574 126.391098150953 76.442871061987
"2872" 574.2 126.802207916744 73.3640909305288
"2873" 574.4 127.392981066826 70.572561505273
"2874" 574.6 127.897400028216 68.1101669924151
"2875" 574.8 128.014606215433 65.9437980501489
"2876" 575 128.339333187876 63.2232512261211
"2877" 575.2 128.522387829258 60.5508946474229
"2878" 575.4 128.361235950391 60.061967303021
"2879" 575.6 127.979870151716 58.9598290798038
"2880" 575.8 127.633067702772 56.34910718428
"2881" 576 126.969631433592 54.4233768391772
"2882" 576.2 126.419720317623 51.2722971917119
"2883" 576.4 126.27856560693 49.0036916255753
"2884" 576.6 126.114806334534 48.1132926672513
"2885" 576.8 126.123017426434 49.3383972267029
"2886" 577 125.875684804525 49.5692453812397
"2887" 577.2 125.814553218963 49.2145027792804
"2888" 577.4 125.951030059131 48.1383745723779
"2889" 577.6 125.923995184828 46.3599032751081
"2890" 577.8 125.23915086334 44.420491967503
"2891" 578 124.433136632795 42.313223097013
"2892" 578.2 123.548824757458 39.8133119738851
"2893" 578.4 122.373267104959 36.8908084697109
"2894" 578.6 121.160067035387 34.2030966594737
"2895" 578.8 119.827693785277 32.1431557255659
"2896" 579 118.012242314056 30.5215606809398
"2897" 579.2 116.087501400686 28.7648991216236
"2898" 579.4 114.75908089104 26.9482878389717
"2899" 579.6 114.244579535435 25.746031069406
"2900" 579.8 113.173908309421 23.785969516089
"2901" 580 111.707821373896 21.9570339794644
"2902" 580.2 109.382651209985 20.4692745195961
"2903" 580.4 106.968530022221 18.1754885415278
"2904" 580.6 104.867748999039 15.9384938171372
"2905" 580.8 102.799189124283 14.2906680757765
"2906" 581 100.447754367968 12.7985003488126
"2907" 581.2 97.1845784680735 11.7360752494887
"2908" 581.4 94.3913886410063 10.6882242534309
"2909" 581.6 92.1952527327917 8.87700158478225
"2910" 581.8 90.7336493756782 7.70386970718849
"2911" 582 88.9487262266015 6.7217392519881
"2912" 582.2 87.1071292229254 5.28568516211892
"2913" 582.4 85.1571960020138 4.5974493306749
"2914" 582.6 83.1704796433133 3.52402127514823
"2915" 582.8 81.3278217464018 2.99982524474144
"2916" 583 77.6674343426711 2.12431902256355
"2917" 583.2 74.2526277906069 1.15480661233684
"2918" 583.4 70.7364808786349 0.70759432539661
"2919" 583.6 66.8338207260754 1.24062815332364
"2920" 583.8 63.8720931797129 1.52512893667883
"2921" 584 60.9556629939045 1.26492935354738
"2922" 584.2 57.3821572106586 1.7727830506708
"2923" 584.4 55.903299874687 2.52383529707977
"2924" 584.6 54.2367604549555 3.9916139165582
"2925" 584.8 52.9363716670843 6.18748296332467
"2926" 585 51.2824248464459 9.11748651645514
"2927" 585.2 50.509883121549 12.4440974261526
"2928" 585.4 50.0061111274493 15.3995370950677
"2929" 585.6 48.6990429569184 18.9069208384402
"2930" 585.8 48.0296348036834 22.4587491390066
"2931" 586 49.0566725432112 25.7695746037999
"2932" 586.2 50.4547427847314 28.7796543433336
"2933" 586.4 52.3203910168355 32.0357437083603
"2934" 586.6 54.4024664221507 34.778719369021
"2935" 586.8 57.3175589512668 36.9604462060157
"2936" 587 60.6647380930691 38.1074717661544
"2937" 587.2 64.8718178033551 38.9555480623437
"2938" 587.4 68.96265270681 39.1411920017131
"2939" 587.6 72.5129351948229 39.9311653518518
"2940" 587.8 76.5263766537882 41.3710990207939
"2941" 588 79.9242013720473 42.8274614556333
"2942" 588.2 83.6547757614061 44.295222241167
"2943" 588.4 87.3353874716009 46.8977810108475
"2944" 588.6 89.2826468415666 49.9460115861094
"2945" 588.8 90.9232960556989 52.038512541687
"2946" 589 93.35271662417 55.5023465649968
"2947" 589.2 95.8261578292323 58.7763948755822
"2948" 589.4 99.3302269225773 61.617625870589
"2949" 589.6 102.86538256172 64.489167237724
"2950" 589.8 106.299166092377 67.0076376874158
"2951" 590 109.715421419764 69.6755574162368
"2952" 590.2 111.302173022913 72.9216530680931
"2953" 590.4 110.44226550316 75.090342405989
"2954" 590.6 109.671255622844 76.511312637534
"2955" 590.8 108.201112373274 78.553090287109
"2956" 591 106.462736932727 81.9842358000695
"2957" 591.2 105.682758026289 86.0235447615633
"2958" 591.4 105.576156094609 90.3369289916689
"2959" 591.6 106.279910874083 94.5546458643184
"2960" 591.8 106.663865673277 99.1254169221065
"2961" 592 106.484691703612 101.453600584522
"2962" 592.2 106.716080817014 104.040257682718
"2963" 592.4 106.859118533133 105.208171009034
"2964" 592.6 106.335528986446 105.131451822907
"2965" 592.8 104.411349864388 106.321241102577
"2966" 593 102.646454046543 105.749350969439
"2967" 593.2 100.772453979175 104.340857959963
"2968" 593.4 97.6925255371729 102.129005128551
"2969" 593.6 94.478063693271 101.451280500367
"2970" 593.8 92.5018907981748 101.396745187117
"2971" 594 89.0727822228747 102.030828895782
"2972" 594.2 85.6611198095578 103.171623679982
"2973" 594.4 82.1222988733885 104.996184590105
"2974" 594.6 78.5617298274914 107.116527851405
"2975" 594.8 74.6924721162929 109.979053484955
"2976" 595 72.3763197504864 112.089239840939
"2977" 595.2 70.6725423612014 113.917788687567
"2978" 595.4 68.879627822008 115.531056597012
"2979" 595.6 67.3782245153413 116.606007288422
"2980" 595.8 66.8707600753413 117.276372180611
"2981" 596 66.834953582008 117.345652259576
"2982" 596.2 66.7161618037623 117.418578658486
"2983" 596.4 66.6046482963939 117.691858010986
"2984" 596.6 66.8580880858676 117.924651533486
"2985" 596.8 66.9189136353413 118.353295258611
"2986" 597 66.8143516193413 118.860163390986
"2987" 597.2 66.9529043835766 118.827842770398
"2988" 597.4 66.8654096797857 118.880004660847
"2989" 597.6 66.8654096797857 118.880004660847
"2990" 597.8 66.9529043835766 118.827842770398
"2991" 598 67.1115278753413 118.410207940581
"2992" 598.2 67.1926286079729 117.874044245986
"2993" 598.4 67.0457571592437 117.998464113791
"2994" 598.6 66.9761773283143 118.108752638824
"2995" 598.8 66.918913648441 118.170602931568
"2996" 599 66.9193690792295 118.169903311575
"2997" 599.2 67.0814928438326 117.895494114301
"2998" 599.4 67.0334564356739 117.936707217654
"2999" 599.6 66.6057548350505 118.777414748443
"3000" 599.8 66.3455524425415 119.763853257654
"3001" 600 66.2181395271794 120.601355014099
