# Supplementary material for: Adaptive switch to sexually dimorphic movements by partner-seeking termites
Source: Sci Adv. 2019 Jun 19;5(6):eaau6108. doi: 10.1126/sciadv.aau6108 (PMC6584256; doi:10.1126/sciadv.aau6108)
Supplement: Data file S1 [file aau6108_Data_file_S1.zip › Dataset/RsExperiments/170607_168_F_2_after-position_set1_5FPS.txt]

"time" "x" "y"
"1" 0 94.5042693201356 94.2509755827125
"2" 0.2 95.3076660888206 95.1079060835694
"3" 0.4 95.3668461206494 95.4884337762577
"4" 0.6 95.3691832247918 95.6086017763778
"5" 0.8 95.3241759028337 95.6341576225572
"6" 1 95.2795951828943 95.6264908533188
"7" 1.2 95.2205982116392 95.5577705840193
"8" 1.4 95.1851831944016 95.4524162762216
"9" 1.6 95.027431284339 95.3610483530533
"10" 1.8 94.8690982956371 95.0579389681349
"11" 2 94.8421816883283 94.8429488140737
"12" 2.2 95.1658573601998 94.7777314293931
"13" 2.4 95.4617574808207 94.6720086600566
"14" 2.6 95.6030079363283 94.7852565063237
"15" 2.8 95.6030079363283 94.7852565063237
"16" 3 95.4123692250194 94.6240138907778
"17" 3.2 95.2642044190928 94.495808775265
"18" 3.4 95.183014935902 94.5821608138129
"19" 3.6 94.5971335761641 94.4583334290737
"20" 3.8 94.3831177368206 94.3301283135609
"21" 4 94.0253629430344 93.8644157361721
"22" 4.2 93.7635419443282 93.6698718898237
"23" 4.4 93.6883182634701 93.5789155435789
"24" 4.6 93.7028460769535 93.4529666972991
"25" 4.8 93.5746962404567 93.4482999665252
"26" 5 93.5415876246517 93.1130740431131
"27" 5.2 93.1057224403925 93.2977983125286
"28" 5.4 93.0733409048206 93.2104701970566
"29" 5.6 92.7943421059171 93.2502914663272
"30" 5.8 92.5957668789404 93.111361235419
"31" 6 92.5597029443282 93.0566240430566
"32" 6.2 92.51132541249 93.2025194662794
"33" 6.4 92.4266240323841 93.3114802740807
"34" 6.6 92.2056596343326 93.3081502740774
"35" 6.8 92.2698643553174 93.1066850815682
"36" 7 92.2606922578228 93.0334250045719
"37" 7.2 92.2001563758359 93.0309830045694
"38" 7.4 91.7498272489752 93.2114640047499
"39" 7.6 91.4810632003282 93.3264653125572
"40" 7.8 91.3921643321814 93.4405819665175
"41" 8 91.2837510604918 93.4658381203889
"42" 8.2 91.2114032643282 93.4391026588237
"43" 8.4 91.2839695620856 93.2561867355639
"44" 8.6 91.1946112704536 93.3222387356299
"45" 8.8 91.2367719850816 93.2313165432313
"46" 9 91.0958347203282 93.2334813509258
"47" 9.2 90.9399089088293 93.1433151200664
"48" 9.4 90.9490810063239 93.0792125430792
"49" 9.6 90.8322573494132 93.1688597354765
"50" 9.8 90.6464014808206 93.2806777355884
"51" 10 90.4977168090603 93.2801957740494
"52" 10.2 90.552563790946 93.2630671586477
"53" 10.4 90.5078544046943 93.3105601586952
"54" 10.6 90.5624414344016 93.2926529663696
"55" 10.8 90.5276227123282 93.2852565048237
"56" 11 90.4735425662548 93.3025148894563
"57" 11.2 90.4735425662548 93.3025148894563
"58" 11.4 90.62499992 93.2959402740652
"59" 11.6 90.9781260009847 93.2852565048237
"60" 11.8 91.4434799245909 93.0436992738129
"61" 12 91.6255238803282 92.9775641968237
"62" 12.2 91.5484781843282 93.0352565045737
"63" 12.4 91.3466811760048 93.130963120054
"64" 12.6 91.3287635830344 93.193574927809
"65" 12.8 91.3287635830344 93.193574927809
"66" 13 91.2660519691153 93.2025194662794
"67" 13.2 91.2367719850816 93.2406973893945
"68" 13.4 91.0316299608207 93.26236273557
"69" 13.6 91.0958347203282 93.2153264278307
"70" 13.8 91.0316299608207 93.26236273557
"71" 14 91.1439882803282 93.2467949663237
"72" 14.2 91.2174858294132 93.1688597354765
"73" 14.4 91.2174858294132 93.1688597354765
"74" 14.6 91.2788182483282 93.1217949661987
"75" 14.8 91.2788182483282 93.1217949661987
"76" 15 91.2788182483282 93.1217949661987
"77" 15.2 91.2788182483282 93.1217949661987
"78" 15.4 91.2788182483282 93.1217949661987
"79" 15.6 91.2788182483282 93.1217949661987
"80" 15.8 91.3289993428642 93.158738273928
"81" 16 91.3067931553174 93.0883700430883
"82" 16.2 91.3289993428642 93.158738273928
"83" 16.4 91.2736324951447 93.1743097739435
"84" 16.6 91.2311852860961 93.2046951585893
"85" 16.8 91.2341218827991 93.2038955432039
"86" 17 91.2311852860961 93.2046951585893
"87" 17.2 91.3289993428642 93.158738273928
"88" 17.4 91.2728316051348 93.1735101585581
"89" 17.6 91.2884489603282 93.1891026585737
"90" 17.8 91.3495217737706 93.2594591201825
"91" 18 91.3965008491808 93.2594591201825
"92" 18.2 91.1946112704536 93.1447239662216
"93" 18.4 91.1946112704536 93.1447239662216
"94" 18.6 91.3751253683283 93.2179488124487
"95" 18.8 91.3526537198358 93.2038955432039
"96" 19 91.3526537198358 93.2038955432039
"97" 19.2 91.2728316051348 93.1735101585581
"98" 19.4 91.2980796723282 93.2179488124487
"99" 19.6 91.2980796723282 93.2179488124487
"100" 19.8 91.2728316051348 93.1735101585581
"101" 20 91.2728316051348 93.1735101585581
"102" 20.2 91.2980796723282 93.2179488124487
"103" 20.4 91.3213343362291 93.2313165432313
"104" 20.6 91.2788182483282 93.2467949663237
"105" 20.8 91.3213343362291 93.2313165432313
"106" 21 91.2788182483282 93.2467949663237
"107" 21.2 91.2174858294132 93.1891026585737
"108" 21.4 91.2174858294132 93.1891026585737
"109" 21.6 91.3131431074903 93.2334813509258
"110" 21.8 91.3131431074903 93.2334813509258
"111" 22 91.2538771697105 93.2334813509258
"112" 22.2 91.2538771697105 93.2334813509258
"113" 22.4 91.2538771697105 93.2334813509258
"114" 22.6 91.2538771697105 93.2334813509258
"115" 22.8 91.2538771697105 93.2334813509258
"116" 23 91.2538771697105 93.2334813509258
"117" 23.2 91.2681737690603 93.2498313894037
"118" 23.4 91.2174858294132 93.1891026585737
"119" 23.6 91.2174858294132 93.1891026585737
"120" 23.8 91.2174858294132 93.1891026585737
"121" 24 91.1728804163283 93.1314103508237
"122" 24.2 91.2478985777923 93.0777666200008
"123" 24.4 91.2670473609847 93.039530004578
"124" 24.6 91.4208712503282 93.008814196855
"125" 24.8 91.6131415198184 93.0077839660847
"126" 25 91.5723015225113 92.9866735045251
"127" 25.2 91.708249230946 93.0461046199692
"128" 25.4 91.501886379109 92.965609927581
"129" 25.6 91.5747674085346 92.9136348890675
"130" 25.8 91.4810632003282 92.8044872735737
"131" 26 91.6736774403282 92.8044872735737
"132" 26.2 91.7796152723282 92.8429488120737
"133" 26.4 91.8287084045909 92.8467011582313
"134" 26.6 91.8214976593795 92.7016250042401
"135" 26.8 91.7856624734387 92.6837359272991
"136" 27 91.7535418916392 92.7059881965521
"137" 27.2 91.6292280062548 92.6910750426911
"138" 27.4 91.6292280062548 92.6910750426911
"139" 27.6 91.6292280062548 92.6910750426911
"140" 27.8 91.6489832931662 92.6614892349692
"141" 28 91.7535418916392 92.7059881965521
"142" 28.2 91.8876932796718 92.943376158328
"143" 28.4 91.8470302563283 92.8333334274487
"144" 28.6 92.0096325011369 92.8357931582204
"145" 28.8 92.0405617253391 92.7586997350664
"146" 29 92.0917912962291 92.7622733889161
"147" 29.2 92.0405617253391 92.7586997350664
"148" 29.4 91.9337066643282 92.7179488119487
"149" 29.6 91.9337066643282 92.7179488119487
"150" 29.8 91.9337066643282 92.7179488119487
"151" 30 91.9337066643282 92.7179488119487
"152" 30.2 91.9337066643282 92.7179488119487
"153" 30.4 91.9337066643282 92.7179488119487
"154" 30.6 91.9337066643282 92.7179488119487
"155" 30.8 91.9337066643282 92.7179488119487
"156" 31 91.9354352615637 92.7009369657778
"157" 31.2 91.9625988003282 92.6891026580737
"158" 31.4 92.0902617080264 92.6926804657696
"159" 31.6 92.1171381360048 92.7374031965835
"160" 31.8 92.1139385438185 92.7129121965591
"161" 32 91.9602498311486 92.6684647734377
"162" 32.2 91.9625988003282 92.6891026580737
"163" 32.4 92.2045410849181 92.7528925427529
"164" 32.6 92.3556359771864 92.7992897735685
"165" 32.8 92.3556359771864 92.7992897735685
"166" 33 92.2811531292182 92.5825937733518
"167" 33.2 92.2698643553174 92.5297620040682
"168" 33.4 92.2515201603282 92.4198718885737
"169" 33.6 92.3065527838185 92.438186888592
"170" 33.8 92.296314181277 92.4243441578089
"171" 34 92.3215617091506 92.4460956578307
"172" 34.2 92.3128065059171 92.4023893885562
"173" 34.4 92.3065527838185 92.3557693115865
"174" 34.6 92.2984992357384 92.3307536961769
"175" 34.8 92.2984992357384 92.3307536961769
"176" 35 92.2694377532986 92.3080650807696
"177" 35.2 92.2156849358646 92.3170096192401
"178" 35.4 92.2515201603282 92.3348987346426
"179" 35.6 92.1648437523282 92.2756411191987
"180" 35.8 92.1857494470494 92.2650876576497
"181" 36 92.2331759653391 92.3466118115774
"182" 36.2 92.1857494470494 92.2650876576497
"183" 36.4 92.1857494470494 92.2650876576497
"184" 36.6 92.1689712058315 92.2367216960829
"185" 36.8 92.1857494470494 92.2650876576497
"186" 37 92.3022080999753 92.3591431577438
"187" 37.2 92.2515201603282 92.3557693115865
"188" 37.4 92.3009084161295 92.3754931962216
"189" 37.6 92.282754909238 92.4042793885581
"190" 37.8 92.3172908736071 92.3870388500793
"191" 38 92.3478272803282 92.3814103500737
"192" 38.2 92.3863501283282 92.3621795808237
"193" 38.4 92.3996849662549 92.3853551193084
"194" 38.6 92.4238592090603 92.4907220809523
"195" 38.8 92.6367486403282 92.5290195040675
"196" 39 92.5742791425088 92.5913895425914
"197" 39.2 92.5709779270494 92.6121795810737
"198" 39.4 92.5742791425088 92.6225745810841
"199" 39.6 92.5774827025485 92.7502466581349
"200" 39.8 92.587360384527 92.7403846965865
"201" 40 92.4095626097105 92.7896943889435
"202" 40.2 92.5046703208381 92.8099817735792
"203" 40.4 92.4805749343025 92.8720548505644
"204" 40.6 92.526683354825 92.8978938505902
"205" 40.8 92.5687671393255 92.8836728121144
"206" 41 92.526683354825 92.8978938505902
"207" 41.2 92.4894554138376 92.9289216583135
"208" 41.4 92.5316863170947 92.915209889069
"209" 41.6 92.6671614272302 92.9967949660737
"210" 41.8 92.6367486403282 92.8271116966733
"211" 42 92.5200127384653 92.915209889069
"212" 42.2 92.6017278659171 92.9851399660621
"213" 42.4 92.6491753791589 92.9843880045228
"214" 42.6 92.5853848558359 93.0608975430609
"215" 42.8 92.5853848558359 93.0608975430609
"216" 43 92.6006334703282 92.96073727373
"217" 43.2 92.6006334703282 92.96073727373
"218" 43.4 92.6006334703282 92.96073727373
"219" 43.6 92.6616020794668 93.1704922354782
"220" 43.8 92.698882257436 93.1084575046469
"221" 44 92.7027878193348 93.0297620045682
"222" 44.2 92.7273906288242 92.9741705429742
"223" 44.4 92.7468139258315 92.9748169275902
"224" 44.6 92.7330557603282 92.9246795813862
"225" 44.8 92.7828697706456 92.9702697737395
"226" 45 92.8036809688206 92.9583334275737
"227" 45.2 92.9136316103282 92.96073727373
"228" 45.4 92.9474167643898 92.9967949660737
"229" 45.6 92.9834542723282 92.9967949660737
"230" 45.8 92.9394281658315 92.9143773890682
"231" 46 92.9944607893217 92.8869048505792
"232" 46.2 93.0219771203282 92.877431581339
"233" 46.4 93.1710978322051 92.9595741198826
"234" 46.6 93.1680982506456 92.9702697737395
"235" 46.8 93.1931897609847 92.8258548120566
"236" 47 93.1931897609847 92.8258548120566
"237" 47.2 93.2145913603282 92.8044872735737
"238" 47.4 93.2696239838185 92.7220696965682
"239" 47.6 93.4553591603282 92.7083334273237
"240" 47.8 93.4996604355282 92.7352565042737
"241" 48 93.4553591603282 92.7564103504487
"242" 48.2 93.5701868714383 92.7601085812216
"243" 48.4 93.6212214396717 92.6976496580822
"244" 48.6 93.6075244099282 92.5352565040737
"245" 48.8 93.4072056003282 92.4198718885737
"246" 49 93.3686827523282 92.3814103500737
"247" 49.2 93.4072056003282 92.3091492730784
"248" 49.4 93.0899586213309 92.4538085424538
"249" 49.6 93.2145913603282 92.4198718885737
"250" 49.8 93.2599123738377 92.3519985808135
"251" 50 93.198081584838 92.4473444270627
"252" 50.2 93.0990228163283 92.5462455040847
"253" 50.4 93.0219771203282 92.4651207732343
"254" 50.6 93.0439901928381 92.3374543115682
"255" 50.8 92.9149692006565 92.4198718885737
"256" 51 92.8828668401641 92.3985043500908
"257" 51.2 92.911911834825 92.1945971575792
"258" 51.4 92.9636091501354 92.2042541575889
"259" 51.6 92.9684731604924 92.3023505038408
"260" 51.8 92.9307387981452 92.2073212729765
"261" 52 92.8828668401641 92.1100428113408
"262" 52.2 92.74375656 92.0673077728365
"263" 52.4 92.7500511163175 92.0126320804741
"264" 52.6 92.7116541609847 91.8963676188194
"265" 52.8 92.7137943363283 91.7660257340737
"266" 53 92.6888065294959 91.697418657082
"267" 53.2 92.5667070915059 91.7380536955842
"268" 53.4 92.5121159013309 91.6845777724538
"269" 53.6 92.4745471872302 91.620276733928
"270" 53.8 92.4285170451348 91.6038635800654
"271" 54 92.4285170451348 91.6038635800654
"272" 54.2 92.4441344003282 91.559548003098
"273" 54.4 92.4936637653217 91.6671246185902
"274" 54.6 92.4120320398358 91.5651710415652
"275" 54.8 92.3764591174443 91.4895184645664
"276" 55 92.2729217596717 91.4155983875694
"277" 55.2 92.1980162004924 91.3621795798237
"278" 55.4 92.1931521901354 91.2601982335679
"279" 55.6 92.2175294098269 91.2886501566733
"280" 55.8 92.1495479088242 91.3452112721144
"281" 56 92.1495479088242 91.3452112721144
"282" 56.2 92.2074940538315 91.3814103490737
"283" 56.4 92.2074940538315 91.3814103490737
"284" 56.6 92.2281729645465 91.3884033490807
"285" 56.8 92.119441840838 91.2934982720627
"286" 57 92.273533232838 91.6561356185792
"287" 57.2 92.2943233204924 91.6720086570566
"288" 57.4 92.3946050353347 91.7330586955792
"289" 57.6 92.4597517555217 91.6662336185893
"290" 57.8 92.523446164339 91.6506411185737
"291" 58 92.5645183003282 91.8429488110737
"292" 58.2 92.6820696538376 91.752451080214
"293" 58.4 92.7865597201641 91.8322650418322
"294" 58.6 92.7825107762251 91.9572939265727
"295" 58.8 92.8860141183228 91.9673831958135
"296" 59 92.9449314243282 92.0297620035682
"297" 59.2 92.9519355715059 92.1576341190807
"298" 59.4 93.0990228163283 92.1378206190609
"299" 59.6 93.1632275758359 92.2147436960609
"300" 59.8 93.1320424058315 92.2413004653182
"301" 60 93.1737337966024 92.5189395040574
"302" 60.2 93.1813820072757 92.6121795810737
"303" 60.4 93.1503866008207 92.845279812076
"304" 60.6 93.0716840371281 92.8851324275005
"305" 60.8 92.9225633252513 92.9223532736916
"306" 61 92.8828668401641 93.1036325815652
"307" 61.2 92.7301373464094 93.3347903125656
"308" 61.4 92.7387208918323 93.2569759663339
"309" 61.6 92.6834429933688 93.1366551200597
"310" 61.8 92.6027578898269 93.1551660046936
"311" 62 92.4032768366024 93.3114802740807
"312" 62.2 92.3835984798184 93.2825092355902
"313" 62.4 92.2836225208206 93.3173077740865
"314" 62.6 92.1786390923798 93.2878552740571
"315" 62.8 92.0910082808206 93.231837697078
"316" 63 91.9551905484751 93.2334813509258
"317" 63.2 91.8209706668188 93.1891026585737
"318" 63.4 91.6170262023336 93.2230393124538
"319" 63.6 91.5773703203282 93.1997864278152
"320" 63.8 91.6241480753347 93.1945971585792
"321" 64 91.7101179743025 93.2046951585893
"322" 64.2 91.6241480753347 93.1945971585792
"323" 64.4 91.5643558384056 93.2670652355747
"324" 64.6 91.5643558384056 93.2670652355747
"325" 64.8 91.6241480753347 93.2715202355792
"326" 65 91.58807112 93.2745727355822
"327" 65.2 91.5345671601641 93.2638889663408
"328" 65.4 91.5943656763175 93.1891026585737
"329" 65.6 91.5943656763175 93.1891026585737
"330" 65.8 91.4244119623336 93.290912620214
"331" 66 91.4244119623336 93.290912620214
"332" 66.2 91.4370370938315 93.2934982740627
"333" 66.4 91.4370370938315 93.2934982740627
"334" 66.6 91.4810632003282 93.2569759663339
"335" 66.8 91.4275592404924 93.3600428125908
"336" 67 91.4596616009847 93.3814103510737
"337" 67.2 91.4596616009847 93.3814103510737
"338" 67.4 91.5140827898315 93.4143773895682
"339" 67.6 91.4596616009847 93.3814103510737
"340" 67.8 91.4596616009847 93.3814103510737
"341" 68 91.4275592404924 93.3600428125908
"342" 68.2 91.4275592404924 93.3600428125908
"343" 68.4 91.4596616009847 93.3814103510737
"344" 68.6 91.491764 93.4027778895566
"345" 68.8 91.4697329373202 93.4153470049538
"346" 69 91.6094726808206 93.3581003125889
"347" 69.2 91.5653319303282 93.3213141971675
"348" 69.4 91.6736774403282 93.290912620214
"349" 69.6 91.6053304345437 93.3069686586916
"350" 69.8 91.5394311705211 93.4047203895585
"351" 70 91.4700566833348 93.3484433125792
"352" 70.2 91.4343688472876 93.4163753895702
"353" 70.4 91.4810632003282 93.3231352740924
"354" 70.6 91.4810632003282 93.3231352740924
"355" 70.8 91.752989204339 93.098604927714
"356" 71 91.7699845603282 92.9647436968109
"357" 71.2 91.637236906354 93.0279800045664
"358" 71.4 91.6308742801641 93.1143163508066
"359" 71.6 91.6308742801641 93.1143163508066
"360" 71.8 91.6308742801641 93.1143163508066
"361" 72 91.5723015225113 93.1891026585737
"362" 72.2 91.4703624006565 93.231837697078
"363" 72.4 91.4703624006565 93.231837697078
"364" 72.6 91.4290053111606 93.2670652355747
"365" 72.8 91.503076272838 93.2495422355572
"366" 73 91.4290053111606 93.2670652355747
"367" 73.2 91.3224397108296 93.1891026585737
"368" 73.4 91.2311852860961 93.1735101585581
"369" 73.6 91.2456458001641 93.1891026585737
"370" 73.8 91.3159652913348 93.2165751970627
"371" 74 91.2884489603282 93.3173077740865
"372" 74.2 91.370997914825 93.2825092355902
"373" 74.4 91.4168584408206 93.3173077740865
"374" 74.6 91.4168584408206 93.3173077740865
"375" 74.8 91.4061576796718 93.3600428125908
"376" 75 91.2325286933744 93.4682590050067
"377" 75.2 91.387674494247 93.4629954280784
"378" 75.4 91.3599913978315 93.5792125435792
"379" 75.6 91.3205513208206 93.616453082078
"380" 75.8 91.3760008770947 93.47465042809
"381" 76 91.3451001983229 93.4719080819334
"382" 76.2 91.3451001983229 93.4719080819334
"383" 76.4 91.2456458001641 93.520299235828
"384" 76.6 91.2456458001641 93.520299235828
"385" 76.8 91.2456458001641 93.520299235828
"386" 77 91.3451001983229 93.4719080819334
"387" 77.2 91.3098505596717 93.5737180435737
"388" 77.4 91.3379783253217 93.5792125435792
"389" 77.6 91.3205513208206 93.616453082078
"390" 77.8 91.3205513208206 93.616453082078
"391" 78 91.3379783253217 93.5792125435792
"392" 78.2 91.367760724339 93.5058447358135
"393" 78.4 91.3760008770947 93.47465042809
"394" 78.6 91.3760008770947 93.47465042809
"395" 78.8 91.3760008770947 93.47465042809
"396" 79 91.3760008770947 93.47465042809
"397" 79.2 91.458402712835 93.4719080819334
"398" 79.4 91.458402712835 93.4719080819334
"399" 79.6 91.4061576796718 93.5523505050908
"400" 79.8 91.4061576796718 93.5523505050908
"401" 80 91.426030576838 93.5682235435682
"402" 80.2 91.458402712835 93.4719080819334
"403" 80.4 91.458402712835 93.4719080819334
"404" 80.6 91.4110216515059 93.4979604665749
"405" 80.8 91.4110216515059 93.4979604665749
"406" 81 91.4061576796718 93.5523505050908
"407" 81.2 91.3379783253217 93.6341576205572
"408" 81.4 91.3790909488242 93.5963424666733
"409" 81.6 91.3379783253217 93.6341576205572
"410" 81.8 91.3205513208206 93.616453082078
"411" 82 91.3379783253217 93.6341576205572
"412" 82.2 91.2822356101743 93.5427006589273
"413" 82.4 91.271939184838 93.5242675050627
"414" 82.6 91.1999505371864 93.5269405050654
"415" 82.8 91.1999505371864 93.5269405050654
"416" 83 91.2456458001641 93.520299235828
"417" 83.2 91.2456458001641 93.520299235828
"418" 83.4 91.2456458001641 93.520299235828
"419" 83.6 91.2456458001641 93.520299235828
"420" 83.8 91.2456458001641 93.520299235828
"421" 84 91.2456458001641 93.520299235828
"422" 84.2 91.2456458001641 93.520299235828
"423" 84.4 91.2456458001641 93.520299235828
"424" 84.6 91.2456458001641 93.520299235828
"425" 84.8 91.2456458001641 93.520299235828
"426" 85 91.3451001983229 93.4719080819334
"427" 85.2 91.4110216515059 93.4979604665749
"428" 85.4 91.3599913978315 93.5792125435792
"429" 85.6 91.3599913978315 93.5792125435792
"430" 85.8 91.4329096403282 93.5136218896675
"431" 86 91.367760724339 93.5058447358135
"432" 86.2 91.3760008770947 93.47465042809
"433" 86.4 91.1921418403282 93.5096154665865
"434" 86.6 91.1921418403282 93.5096154665865
"435" 86.8 91.1921418403282 93.5096154665865
"436" 87 91.1921418403282 93.5096154665865
"437" 87.2 91.1921418403282 93.5096154665865
"438" 87.4 91.1921418403282 93.5096154665865
"439" 87.6 91.1921418403282 93.5096154665865
"440" 87.8 91.1921418403282 93.5096154665865
"441" 88 91.2059000058315 93.4803114665572
"442" 88.2 91.2059000058315 93.4803114665572
"443" 88.4 91.2826121710135 93.3814103510737
"444" 88.6 91.2317977223336 93.3814103510737
"445" 88.8 91.2162186203282 93.34535265873
"446" 89 91.1892234264094 93.3347903125656
"447" 89.2 91.1892234264094 93.3347903125656
"448" 89.4 91.1892234264094 93.3347903125656
"449" 89.6 91.2884489603282 93.3573718895112
"450" 89.8 91.2936547453927 93.4957554665727
"451" 90 91.3205513208206 93.5737180435737
"452" 90.2 91.2174858294132 93.674932620598
"453" 90.4 91.2415968562251 93.6828656590675
"454" 90.6 91.2415968562251 93.6828656590675
"455" 90.8 91.2884489603282 93.6648111590494
"456" 91 91.2884489603282 93.6648111590494
"457" 91.2 91.3526537198358 93.5950855820566
"458" 91.4 91.3131431074903 93.5687870820303
"459" 91.6 91.1707402409847 93.4775641973237
"460" 91.8 91.3205513208206 93.4027778895566
"461" 92 91.3098505596717 93.4348291588194
"462" 92.2 91.29914976 93.3707265818322
"463" 92.4 91.0618439698269 93.3587859279742
"464" 92.6 91.0958347203282 93.2878552740571
"465" 92.8 91.0958347203282 93.2878552740571
"466" 93 90.7106062403282 93.2093455816709
"467" 93.2 90.7689742105211 93.1016900815632
"468" 93.4 90.7332667278215 93.0420438507343
"469" 93.6 90.655573616838 93.0187730045572
"470" 93.8 90.6599183006812 92.9563091198794
"471" 94 90.3456529515962 92.8955803890494
"472" 94.2 90.3352554037839 92.7699705043084
"473" 94.4 90.4858896398358 92.7831197350908
"474" 94.6 90.2858671479827 92.8291421197522
"475" 94.8 90.3583973498315 92.9308608890847
"476" 95 90.3039761609848 92.9326923890865
"477" 95.2 90.4613407623336 92.9741705429742
"478" 95.4 90.34872495611 93.1366551200597
"479" 95.6 90.2913870098269 93.1438537739131
"480" 95.8 90.40709288778 93.1949301585795
"481" 96 90.33607856 93.2745727355822
"482" 96.2 90.4771344366024 93.299825274069
"483" 96.4 90.4840012498269 93.3927225818542
"484" 96.6 90.6885931678184 93.5792125435792
"485" 96.8 90.6539550023336 93.7094646590941
"486" 97 90.6142991203282 93.7339744668109
"487" 97.2 90.6755854659171 93.9874709670644
"488" 97.4 90.7573005933688 94.0340910055725
"489" 97.6 90.7106062403282 94.1506411210737
"490" 97.8 90.5661455603282 94.3429488135737
"491" 98 90.5821967598358 94.3604313135912
"492" 98.2 90.7222798189577 94.5585665445585
"493" 98.4 90.9098623586433 94.4954686983416
"494" 98.6 90.9098623586433 94.4954686983416
"495" 98.8 90.9417433283283 94.5737180445737
"496" 99 90.9417433283283 94.5737180445737
"497" 99.2 90.8100200354052 94.6717329292871
"498" 99.4 90.7354596794668 94.9694996988156
"499" 99.6 90.7354596794668 94.9694996988156
"500" 99.8 90.772739857436 94.9943135834558
"501" 100 90.7707981903283 94.9559295834175
"502" 100.2 90.6111924452513 95.019127468096
"503" 100.4 90.4939152203282 95.0520834296675
"504" 100.6 90.4751888401641 94.9305556603152
"505" 100.8 90.3129510214976 94.8578371602424
"506" 101 90.3129510214976 94.8578371602424
"507" 101.2 90.2913870098269 94.8859352371936
"508" 101.4 90.270345136838 94.8759158525682
"509" 101.6 90.1736210840541 94.9082168910621
"510" 101.8 90.1086867403282 94.88381419873
"511" 102 90.1514036093129 94.8702440833318
"512" 102.2 90.2383906655591 94.7958024294112
"513" 102.4 90.1852946626836 94.8965618525889
"514" 102.6 90.1852946626836 94.8965618525889
"515" 102.8 90.1448019103282 94.835737275605
"516" 103 90.1327635203282 94.6031298138339
"517" 103.2 89.9731688698315 94.4473444290627
"518" 103.4 90.1379693053927 94.3793313520716
"519" 103.6 89.962162352838 94.2934982750627
"520" 103.8 89.830083994825 94.2605312365682
"521" 104 89.8041862783229 94.1393288902932
"522" 104.2 89.7475350403282 94.0291836209523
"523" 104.4 89.830083994825 94.0297620055682
"524" 104.6 89.6258839312433 93.867240313098
"525" 104.8 89.6833302808206 93.8194445438194
"526" 105 89.6438196684751 93.6969921975431
"527" 105.2 89.5014168404924 93.5844018128152
"528" 105.4 89.6191255598359 93.5309830050694
"529" 105.6 89.6429730133217 93.3704213510627
"530" 105.8 89.6726295196717 93.2745727355822
"531" 106 89.721506076483 93.1215350815831
"532" 106.2 89.8286357668773 92.9765520429766
"533" 106.4 89.9883028403282 92.8525641966987
"534" 106.6 90.0568851821912 92.7287296965749
"535" 106.8 90.2483320643283 92.7330586965792
"536" 107 90.4134299733217 92.5902015425902
"537" 107.2 90.5960788533412 92.6745496580592
"538" 107.4 90.6273136022509 92.5913895425914
"539" 107.6 90.6849243288206 92.5993590810609
"540" 107.8 90.7106062403282 92.6121795810737
"541" 108 90.9895647828556 92.7182803888721
"542" 108.2 91.1471985048206 92.7532052350609
"543" 108.4 91.1857213528206 92.9326923890865
"544" 108.6 91.2419558506456 93.0233201584079
"545" 108.8 91.1091184769584 93.1294209662063
"546" 109 91.2419558506456 93.208996543209
"547" 109.2 91.2884489603282 93.3222387356299
"548" 109.4 91.3159652913348 93.5325092358402
"549" 109.6 91.2884489603282 93.5737180435737
"550" 109.8 91.3022071258315 93.6149268513072
"551" 110 91.3731992259283 93.9044872746737
"552" 110.2 91.659919274825 94.0544872748237
"553" 110.4 91.5911284858315 94.1643773903182
"554" 110.6 91.6271843306456 94.4291556982753
"555" 110.8 91.6324029438185 94.5077839675847
"556" 111 91.6324029438185 94.5077839675847
"557" 111.2 91.6736774403282 94.4803114675572
"558" 111.4 91.7378821998358 94.4355413905894
"559" 111.6 91.7236144540993 94.4782764675552
"560" 111.8 91.7068867933807 94.4689435060074
"561" 112 91.6522758409847 94.3643163520566
"562" 112.2 91.6736774403282 94.1506411210737
"563" 112.4 91.6736774403282 94.1506411210737
"564" 112.6 91.8070257425485 94.1358482364435
"565" 112.8 91.8070257425485 94.1358482364435
"566" 113 91.8070257425485 94.1654340057039
"567" 113.2 91.8662916803282 94.1506411210737
"568" 113.4 91.9848235173649 93.9287476208518
"569" 113.6 92.045147754825 93.8621795823237
"570" 113.8 92.0921152733807 93.83233873614
"571" 114 92.0864222513348 93.8072345438072
"572" 114.2 92.118171858108 93.7068541206299
"573" 114.4 92.1102697048206 93.5096154665865
"574" 114.6 92.1186827481182 93.3283599664053
"575" 114.8 92.0589059203282 93.3814103510737
"576" 115 92.0589059203282 93.5256411204487
"577" 115.2 91.9763569658315 93.6423993513347
"578" 115.4 91.907566176838 93.5599817743292
"579" 115.6 91.9233625477061 93.5808405435808
"580" 115.8 91.925557618108 93.7808186207039
"581" 116 91.925557618108 93.7808186207039
"582" 116.2 91.8662916803282 93.7660257360737
"583" 116.4 91.8662916803282 93.7660257360737
"584" 116.6 91.925557618108 93.7808186207039
"585" 116.8 92.0885388892181 93.9139547362216
"586" 117 92.0522640420132 94.1639037364716
"587" 117.2 92.1231106798358 94.3785613520708
"588" 117.4 92.16591384 94.4497864290652
"589" 117.6 92.16591384 94.4497864290652
"590" 117.8 92.141454874825 94.4665751983127
"591" 118 92.1373783870496 94.4925214675694
"592" 118.2 92.2266667211897 94.4484078521407
"593" 118.4 92.0864222513348 94.4940476983402
"594" 118.6 92.0921152733807 94.4689435060074
"595" 118.8 92.0589059203282 94.5352565060737
"596" 119 91.8354734019282 94.5198718906737
"597" 119.2 91.8662916803282 94.6683925831299
"598" 119.4 91.8341893198358 94.5512821599359
"599" 119.6 91.618644816838 94.3841576213072
"600" 119.8 91.6736774403282 94.1506411210737
"601" 120 91.3731992259283 94.0121795824737
"602" 120.2 91.3482257881182 93.7129753514053
"603" 120.4 91.1331148982975 93.6667701590514
"604" 120.6 90.908723738825 93.4583334280737
"605" 120.8 90.789918004339 93.2682881971144
"606" 121 90.6766154898269 93.1438537739131
"607" 121.2 90.3878472581477 93.2046951585893
"608" 121.4 90.1692040543025 93.2150901970612
"609" 121.6 90.0859114162251 93.3190402740883
"610" 121.8 89.9806996628642 93.158738273928
"611" 122 89.9817955993669 93.1215350815831
"612" 122.2 89.9181362078185 93.0407510045792
"613" 122.4 89.6908838023336 93.0872926969334
"614" 122.6 89.6455627888242 93.1551660046936
"615" 122.8 89.6249623491506 93.1716201585562
"616" 123 89.6382134384056 93.1111400815727
"617" 123.2 89.7066774766024 93.1483101200714
"618" 123.4 89.7135442898269 93.1891026585737
"619" 123.6 89.7750513713348 93.1945971585792
"620" 123.8 89.7261334409848 93.0288462353365
"621" 124 89.8701077315059 93.0084499660854
"622" 124.2 89.8701077315059 93.0084499660854
"623" 124.4 89.8360334634701 92.851264812082
"624" 124.6 89.8741101013217 92.6561356195792
"625" 124.8 89.8000661826836 92.5772145425772
"626" 125 89.8000661826836 92.5772145425772
"627" 125.2 89.7701955278215 92.5669306964131
"628" 125.4 89.6908838023336 92.5895551579741
"629" 125.6 89.7183510552318 92.6937646580784
"630" 125.8 89.6916147733744 92.7362490427362
"631" 126 89.6455627888242 92.6687406580534
"632" 126.2 89.7475350403282 92.6121795810737
"633" 126.4 89.8000661826836 92.5772145425772
"634" 126.6 89.8000661826836 92.5772145425772
"635" 126.8 89.902869102359 92.6369934657139
"636" 127 89.9273083438359 92.6378206195609
"637" 127.2 89.9525760191589 92.6369934657139
"638" 127.4 89.9168020845465 92.5189395040574
"639" 127.6 89.9985172505211 92.4140443885679
"640" 127.8 90.0364564003282 92.1794872729487
"641" 128 90.0364564003282 92.1794872729487
"642" 128.2 90.019461044339 92.0691931574538
"643" 128.4 89.9514795433363 92.0691931574538
"644" 128.6 89.7815257908296 91.8090121571936
"645" 128.8 89.7588653033363 91.8768854649538
"646" 129 89.7883926040541 91.7380536955842
"647" 129.2 89.9168020845465 91.6331586185562
"648" 129.4 90.0147096362667 91.7436932340514
"649" 129.6 90.0364564003282 91.7948718879487
"650" 129.8 90.0364564003282 91.7948718879487
"651" 130 89.9642260603282 91.854968041855
"652" 130.2 89.846760574247 91.8196387725889
"653" 130.4 89.75823584 92.0138889650908
"654" 130.6 89.7475350403282 92.1207265805822
"655" 130.8 89.7928560538377 92.2275641960737
"656" 131 89.6512279203282 92.1955129268109
"657" 131.2 89.5549208003282 92.2275641960737
"658" 131.4 89.4558620318184 92.2825092345902
"659" 131.6 89.3898228913348 92.3264653115572
"660" 131.8 89.200927069238 92.2899342730592
"661" 132 89.0011548603282 92.19150650373
"662" 132.2 89.0252316403282 92.1554488113862
"663" 132.4 88.9945884482724 92.2741842345819
"664" 132.6 89.0551649333411 92.4042793885581
"665" 132.8 89.0551649333411 92.4042793885581
"666" 133 89.0551649333411 92.4042793885581
"667" 133.2 89.1793230323282 92.4775641963237
"668" 133.4 89.2861567516813 92.5764013887302
"669" 133.6 89.2484890723841 92.5597320425597
"670" 133.8 89.2072755960655 92.5934178502857
"671" 134 89.1598146768726 92.572731850265
"672" 134.2 89.1972086513348 92.4473444270627
"673" 134.4 89.114659696838 92.30082427307
"674" 134.6 89.114659696838 92.30082427307
"675" 134.8 89.0348623523282 92.2371795806987
"676" 135 89.0348623523282 92.2371795806987
"677" 135.2 89.0074908672302 92.2579285807195
"678" 135.4 89.0348623523282 92.2371795806987
"679" 135.6 89.0099634562291 92.2369450422369
"680" 135.8 89.0348623523282 92.2371795806987
"681" 136 89.0099634562291 92.2369450422369
"682" 136.2 88.9365276977923 92.2882929269037
"683" 136.4 88.8250142228642 92.4097504270251
"684" 136.6 88.883522608838 92.5462455040847
"685" 136.8 88.8904016723282 92.6602565041987
"686" 137 88.9128733208206 92.6614892349692
"687" 137.2 88.8229866883283 92.5256411194487
"688" 137.4 88.7439134577923 92.4401148116709
"689" 137.6 88.9430873298269 92.4198718885737
"690" 137.8 89.0412828398359 92.3674243500597
"691" 138 89.0996507715059 92.2392191960854
"692" 138.2 89.1256662138315 92.2055861575902
"693" 138.4 89.0529564184653 92.145979119069
"694" 138.6 89.0179356440541 91.9128788880667
"695" 138.8 89.059627034825 92.0187730035572
"696" 139 89.1357015698269 92.0691931574538
"697" 139.2 89.0926466243283 91.9967949650737
"698" 139.4 89.0529564184653 91.8895688495819
"699" 139.6 89.0529564184653 91.8895688495819
"700" 139.8 89.1311694723282 91.9198718880737
"701" 140 89.2280602905211 91.9711539265865
"702" 140.2 89.2280602905211 91.9711539265865
"703" 140.4 89.056389844339 91.8090121571936
"704" 140.6 89.056389844339 91.8090121571936
"705" 140.8 89.056389844339 91.8090121571936
"706" 141 89.056389844339 91.8090121571936
"707" 141.2 89.1825332568206 91.8173077725865
"708" 141.4 89.25140744778 91.9245338880784
"709" 141.6 89.1075587032205 91.7809140802424
"710" 141.8 89.056389844339 91.8090121571936
"711" 142 89.0081449081435 91.6568445801184
"712" 142.2 88.9595677123841 91.55157350309
"713" 142.4 89.0062620654247 91.4699884260854
"714" 142.6 88.954417592835 91.5035823107343
"715" 142.8 88.8486685998359 91.4476496568322
"716" 143 88.8505030193348 91.4143773875682
"717" 143.2 88.8411150783229 91.4357090029741
"718" 143.4 88.9650396903282 91.51842957998
"719" 143.6 88.9770780803282 91.4583334260737
"720" 143.8 89.0131932503282 91.4342949645112
"721" 144 89.1311694723282 91.5352565030737
"722" 144.2 89.2780378303282 91.5544872723237
"723" 144.4 89.4148377026836 91.5981935800597
"724" 144.6 89.499888176838 91.6671246185902
"725" 144.8 89.6319664963282 91.5737180415737
"726" 145 89.7475350403282 91.6280166954742
"727" 145.2 89.9642260603282 91.6025641954487
"728" 145.4 90.0914890238185 91.4445971568292
"729" 145.6 90.2589590542232 91.6174846185406
"730" 145.8 90.3785127098031 91.5776968108084
"731" 146 90.617217534247 91.691433657076
"732" 146.2 90.8550669203282 91.80689111873
"733" 146.4 91.0088476255591 91.7933210033318
"734" 146.6 90.9032204803282 91.9455129265609
"735" 146.8 90.8960866267214 92.1136040805751
"736" 147 91.0958347203282 92.0352565035737
"737" 147.2 91.1331148982975 92.2151572345228
"738" 147.4 91.2670473609847 92.3985043500908
"739" 147.6 91.4397887038185 92.5297620040682
"740" 147.8 91.4958796655118 92.7601085812216
"741" 148 91.4810632003282 92.9672091583518
"742" 148.2 91.4810632003282 92.9672091583518
"743" 148.4 91.4525277473779 93.096510081558
"744" 148.6 91.1529055877061 93.1677351200908
"745" 148.8 90.9634124303282 93.1410257354487
"746" 149 90.8692297298269 93.3700981202932
"747" 149.2 90.8597269522051 93.3938173126246
"748" 149.4 90.9629973081182 93.4742485434742
"749" 149.6 90.9629973081182 93.4742485434742
"750" 149.8 90.8309901403282 93.4655449665425
"751" 150 90.6977653038359 93.5224360050609
"752" 150.2 90.7362881518359 93.4967949665737
"753" 150.4 90.6977653038359 93.5224360050609
"754" 150.6 90.5950376963283 93.3557693125865
"755" 150.8 90.5777688281182 93.4742485434742
"756" 151 90.5179920003282 93.5737180435737
"757" 151.2 90.5242053504821 93.4062242357139
"758" 151.4 90.4247915554052 93.480665928096
"759" 151.6 90.4620717333744 93.5178867742871
"760" 151.8 90.3895825198358 93.5523505050908
"761" 152 90.1809170803282 93.72996804373
"762" 152.2 90.0874425068188 93.7886501591733
"763" 152.4 90.0644165145437 93.828060466905
"764" 152.6 89.7603759768206 94.0224360055609
"765" 152.8 89.7066774766024 94.0807110440807
"766" 153 89.6429730133217 94.1396521210627
"767" 153.2 89.6249623491506 94.2089161980551
"768" 153.4 89.6512279203282 94.258814198105
"769" 153.6 89.6271511403282 94.547275736855
"770" 153.8 89.6294811562667 94.597291236905
"771" 154 89.5775812878215 94.7162519677932
"772" 154.2 89.461532094247 94.8965618525889
"773" 154.4 89.3798169282724 94.9431819295585
"774" 154.6 89.4189577983229 94.9990574296144
"775" 154.8 89.2829947963175 95.1234918143542
"776" 155 89.2659994403282 95.028044968105
"777" 155.2 89.1572655814976 95.2300455836916
"778" 155.4 89.0646299970947 95.3511073145819
"779" 155.6 89.0646299970947 95.3511073145819
"780" 155.8 89.1696923203282 95.3766026607612
"781" 156 89.2467380163282 95.6506411225737
"782" 156.2 89.2193992371281 95.7015096226246
"783" 156.4 89.1572655814976 95.7387304688156
"784" 156.6 89.0486205178315 95.9748169305902
"785" 156.8 88.86617896778 95.9688229305842
"786" 157 88.9011997421912 96.0037879690807
"787" 157.2 88.8928093503282 95.9174680459175
"788" 157.4 88.9945884482724 95.8988928535912
"789" 157.6 89.0337293183229 95.9605958921144
"790" 157.8 89.1095003703282 95.893429584355
"791" 158 89.3210320638184 95.8127290458127
"792" 158.2 89.3261913903282 95.9655449690425
"793" 158.4 89.4345369003282 96.0136218921674
"794" 158.6 89.517640622359 96.222601430838
"795" 158.8 89.6753047003282 96.181891123105
"796" 159 89.8163258293217 96.4995422388072
"797" 159.2 89.9273083438359 96.6506411235737
"798" 159.4 89.9932842298031 97.0021000085406
"799" 159.6 89.9534330369584 97.0286252008748
"800" 159.8 89.9126329493217 97.2825092395902
"801" 160 89.830083994825 97.3099817780792
"802" 160.2 89.788809536838 97.3649268550572
"803" 160.4 89.7475350403282 97.6121795860737
"804" 160.6 89.8034553072821 97.5997726245228
"805" 160.8 89.8073118681182 97.7050177784742
"806" 161 89.6479069811707 97.9702697787395
"807" 161.2 89.3685199104821 98.0464227788156
"808" 161.4 89.2747546435617 98.1016900865632
"809" 161.6 89.2900762203282 98.1169872788862
"810" 161.8 89.2716645718323 98.2230393174538
"811" 162 89.2797576058315 98.0792125480792
"812" 162.2 89.3237837123282 98.1634616250865
"813" 162.4 89.2797576058315 98.0792125480792
"814" 162.6 89.3063862933744 97.9223532786916
"815" 162.8 89.4650341678359 97.8685898555609
"816" 163 89.6611907378009 97.7182803938721
"817" 163.2 89.7040415122051 97.7238421246469
"818" 163.4 89.9268655236981 97.7315429708084
"819" 163.6 90.119005354825 97.5847070475847
"820" 163.8 90.366652256838 97.6533883938072
"821" 164 90.4178325955283 97.5198718936737
"822" 164.2 90.4537872408206 97.5160257398237
"823" 164.4 90.6678030801641 97.4839744705609
"824" 164.6 90.867551173771 97.3415243165723
"825" 164.8 90.9618422005209 97.2108417779801
"826" 165 90.8884040151447 97.1240138932778
"827" 165.2 90.985769434825 96.9940477008402
"828" 165.4 90.9720112693217 96.8841576238072
"829" 165.6 90.8700111272757 96.8296862006758
"830" 165.8 90.8671053103282 96.51842958498
"831" 166 90.9160614168206 96.3173077770865
"832" 166.2 90.7876519363283 96.0993590845609
"833" 166.4 90.8700111272757 95.8482538535406
"834" 166.6 90.8224467742359 95.788358238096
"835" 166.8 90.7230329791589 95.6642887764335
"836" 167 90.5705231426836 95.5725525455725
"837" 167.2 90.4771344366024 95.6191725840807
"838" 167.4 90.5066617373202 95.5759805071144
"839" 167.6 90.5420687803282 95.5809295840425
"840" 167.8 90.5121552110135 95.6191725840807
"841" 168 90.5179920003282 95.65304496873
"842" 168.2 90.5471759854247 95.6424826225656
"843" 168.4 90.5471759854247 95.6424826225656
"844" 168.6 90.5541071703282 95.65304496873
"845" 168.8 90.5607951604924 95.4754274300908
"846" 169 90.5345017758184 95.5132784685902
"847" 169.2 90.4409463043282 95.6378206225609
"848" 169.4 90.5490588281436 95.6146609686916
"849" 169.6 90.7226446303282 95.5929488148237
"850" 169.8 90.8965786020132 95.5432140840047
"851" 170 90.9895647828556 95.6625774687395
"852" 170.2 91.0337011032205 95.6766956995229
"853" 170.4 91.0337011032205 95.6766956995229
"854" 170.6 91.0337011032205 95.6766956995229
"855" 170.8 91.0701528088206 95.6762821610609
"856" 171 91.0573118723282 95.6891026610737
"857" 171.2 90.9393356503282 95.8092949688862
"858" 171.4 90.7855117609847 95.9027778920566
"859" 171.6 90.5484047872302 96.2052970077438
"860" 171.8 90.407926714825 96.2660257385737
"861" 172 90.6647457143326 96.3209707770902
"862" 172.2 90.9258809678215 96.4017723540941
"863" 172.4 90.8740364952318 96.4000583540924
"864" 172.6 90.6793714914185 96.427148392581
"865" 172.8 90.5493477880264 96.4672779695442
"866" 173 90.4904756693217 96.5224360080609
"867" 173.2 90.2795172343326 96.6048535850664
"868" 173.4 90.3516433315059 96.6244173543167
"869" 173.6 90.3745558739937 96.638366162023
"870" 173.8 90.4136592998358 96.6266026620112
"871" 174 90.5650754726565 96.6378206235609
"872" 174.2 90.5650754726565 96.6378206235609
"873" 174.4 90.5179920003282 96.6506411235737
"874" 174.6 90.5179920003282 96.6506411235737
"875" 174.8 90.6055439170947 96.6768648928307
"876" 175 90.5583066230344 96.6640579312794
"877" 175.2 90.6809732714383 96.6950198159258
"878" 175.4 90.7009755283283 96.6794872774487
"879" 175.6 90.7106062403282 96.6950198159258
"880" 175.8 90.7626641294959 96.7286037005747
"881" 176 90.7626641294959 96.7286037005747
"882" 176.2 90.8119821581452 96.7113698544037
"883" 176.4 90.7995051084751 96.6950198159258
"884" 176.6 90.8119821581452 96.7113698544037
"885" 176.8 90.8119821581452 96.7113698544037
"886" 177 90.8119821581452 96.7113698544037
"887" 177.2 90.8119821581452 96.7113698544037
"888" 177.4 90.7995051084751 96.6950198159258
"889" 177.6 90.8119821581452 96.7113698544037
"890" 177.8 90.8525325406812 96.7012483928551
"891" 178 90.866779946354 96.7182087005643
"892" 178.2 90.9674252398358 96.6826923928365
"893" 178.4 90.9674252398358 96.6826923928365
"894" 178.6 90.985769434825 96.7000916620847
"895" 178.8 90.985769434825 96.7000916620847
"896" 179 90.985769434825 96.7000916620847
"897" 179.2 90.985769434825 96.7000916620847
"898" 179.4 90.985769434825 96.7000916620847
"899" 179.6 90.985769434825 96.7000916620847
"900" 179.8 90.985769434825 96.7000916620847
"901" 180 90.985769434825 96.7000916620847
"902" 180.2 90.9674252398358 96.6826923928365
"903" 180.4 90.985769434825 96.7000916620847
"904" 180.6 90.985769434825 96.7000916620847
"905" 180.8 90.985769434825 96.7000916620847
"906" 181 91.1560266703282 96.6866988159175
"907" 181.2 91.1560266703282 96.6866988159175
"908" 181.4 91.1560266703282 96.6866988159175
"909" 181.6 91.1560266703282 96.6866988159175
"910" 181.8 91.1560266703282 96.6866988159175
"911" 182 91.1560266703282 96.6866988159175
"912" 182.2 91.1560266703282 96.6866988159175
"913" 182.4 91.1560266703282 96.6866988159175
"914" 182.6 91.1560266703282 96.6866988159175
"915" 182.8 91.1560266703282 96.6866988159175
"916" 183 91.1560266703282 96.6866988159175
"917" 183.2 91.1560266703282 96.6866988159175
"918" 183.4 91.1560266703282 96.6866988159175
"919" 183.6 91.1560266703282 96.6866988159175
"920" 183.8 91.1560266703282 96.6866988159175
"921" 184 91.1560266703282 96.6866988159175
"922" 184.2 91.1560266703282 96.6866988159175
"923" 184.4 91.1560266703282 96.6866988159175
"924" 184.6 91.1560266703282 96.6866988159175
"925" 184.8 91.0391834823336 96.7072022005534
"926" 185 91.0391834823336 96.7072022005534
"927" 185.2 91.0391834823336 96.7072022005534
"928" 185.4 91.0391834823336 96.7072022005534
"929" 185.6 91.1560266703282 96.6866988159175
"930" 185.8 91.1560266703282 96.6866988159175
"931" 186 91.1560266703282 96.6866988159175
"932" 186.2 91.1560266703282 96.6866988159175
"933" 186.4 91.1560266703282 96.6866988159175
"934" 186.6 91.1560266703282 96.6866988159175
"935" 186.8 91.1560266703282 96.6866988159175
"936" 187 91.1560266703282 96.6866988159175
"937" 187.2 91.1560266703282 96.6866988159175
"938" 187.4 91.1560266703282 96.6866988159175
"939" 187.6 91.1560266703282 96.6866988159175
"940" 187.8 91.1560266703282 96.6866988159175
"941" 188 91.1560266703282 96.6866988159175
"942" 188.2 91.1560266703282 96.6866988159175
"943" 188.4 91.1560266703282 96.6866988159175
"944" 188.6 91.1560266703282 96.6866988159175
"945" 188.8 91.1560266703282 96.6866988159175
"946" 189 91.1560266703282 96.6866988159175
"947" 189.2 91.1560266703282 96.6866988159175
"948" 189.4 91.1560266703282 96.6866988159175
"949" 189.6 91.1560266703282 96.6866988159175
"950" 189.8 91.1560266703282 96.6866988159175
"951" 190 91.1560266703282 96.6866988159175
"952" 190.2 91.1560266703282 96.6866988159175
"953" 190.4 91.1560266703282 96.6866988159175
"954" 190.6 91.1560266703282 96.6866988159175
"955" 190.8 91.1560266703282 96.6866988159175
"956" 191 91.1560266703282 96.6866988159175
"957" 191.2 91.1560266703282 96.6866988159175
"958" 191.4 91.1560266703282 96.6866988159175
"959" 191.6 91.1560266703282 96.6866988159175
"960" 191.8 91.1560266703282 96.6866988159175
"961" 192 91.1560266703282 96.6866988159175
"962" 192.2 91.1560266703282 96.6866988159175
"963" 192.4 91.1560266703282 96.6866988159175
"964" 192.6 91.1560266703282 96.6866988159175
"965" 192.8 91.1560266703282 96.6866988159175
"966" 193 91.1560266703282 96.6866988159175
"967" 193.2 91.1560266703282 96.6866988159175
"968" 193.4 91.1560266703282 96.6866988159175
"969" 193.6 91.1560266703282 96.6866988159175
"970" 193.8 91.1560266703282 96.6866988159175
"971" 194 91.1560266703282 96.6866988159175
"972" 194.2 91.1560266703282 96.6866988159175
"973" 194.4 91.1560266703282 96.6866988159175
"974" 194.6 91.1560266703282 96.6866988159175
"975" 194.8 91.1560266703282 96.6866988159175
"976" 195 91.1560266703282 96.6866988159175
"977" 195.2 91.1560266703282 96.6866988159175
"978" 195.4 91.1560266703282 96.6866988159175
"979" 195.6 91.1560266703282 96.6866988159175
"980" 195.8 91.1560266703282 96.6866988159175
"981" 196 91.1560266703282 96.6866988159175
"982" 196.2 91.1560266703282 96.6866988159175
"983" 196.4 91.1560266703282 96.6866988159175
"984" 196.6 91.1560266703282 96.6866988159175
"985" 196.8 91.1560266703282 96.6866988159175
"986" 197 91.1560266703282 96.6866988159175
"987" 197.2 91.1560266703282 96.6866988159175
"988" 197.4 91.1560266703282 96.6866988159175
"989" 197.6 91.1560266703282 96.6866988159175
"990" 197.8 91.1560266703282 96.6866988159175
"991" 198 91.1560266703282 96.6866988159175
"992" 198.2 91.1560266703282 96.6866988159175
"993" 198.4 91.1560266703282 96.6866988159175
"994" 198.6 91.1560266703282 96.6866988159175
"995" 198.8 91.1560266703282 96.6866988159175
"996" 199 91.1560266703282 96.6866988159175
"997" 199.2 91.1560266703282 96.6866988159175
"998" 199.4 91.1560266703282 96.6866988159175
"999" 199.6 91.1560266703282 96.6866988159175
"1000" 199.8 91.1560266703282 96.6866988159175
"1001" 200 91.1560266703282 96.6866988159175
"1002" 200.2 91.1560266703282 96.6866988159175
"1003" 200.4 91.1560266703282 96.6866988159175
"1004" 200.6 91.1560266703282 96.6866988159175
"1005" 200.8 91.1560266703282 96.6866988159175
"1006" 201 91.1560266703282 96.6866988159175
"1007" 201.2 91.1560266703282 96.6866988159175
"1008" 201.4 91.1560266703282 96.6866988159175
"1009" 201.6 91.1560266703282 96.6866988159175
"1010" 201.8 91.1560266703282 96.6866988159175
"1011" 202 91.1560266703282 96.6866988159175
"1012" 202.2 91.1560266703282 96.6866988159175
"1013" 202.4 91.1560266703282 96.6866988159175
"1014" 202.6 91.1560266703282 96.6866988159175
"1015" 202.8 91.1560266703282 96.6866988159175
"1016" 203 91.0958347203282 96.7411388544334
"1017" 203.2 91.0958347203282 96.7411388544334
"1018" 203.4 91.0958347203282 96.7411388544334
"1019" 203.6 91.1560266703282 96.6866988159175
"1020" 203.8 91.1560266703282 96.6866988159175
"1021" 204 91.0958347203282 96.7411388544334
"1022" 204.2 91.0958347203282 96.7411388544334
"1023" 204.4 91.0958347203282 96.7411388544334
"1024" 204.6 91.0958347203282 96.7411388544334
"1025" 204.8 91.0958347203282 96.7411388544334
"1026" 205 91.0958347203282 96.7411388544334
"1027" 205.2 91.0958347203282 96.7411388544334
"1028" 205.4 91.0958347203282 96.7411388544334
"1029" 205.6 91.0958347203282 96.7411388544334
"1030" 205.8 91.0958347203282 96.7411388544334
"1031" 206 91.1075082989577 96.761363739069
"1032" 206.2 91.0958347203282 96.7411388544334
"1033" 206.4 91.0958347203282 96.7411388544334
"1034" 206.6 91.0958347203282 96.7411388544334
"1035" 206.8 91.0958347203282 96.7411388544334
"1036" 207 91.0958347203282 96.7411388544334
"1037" 207.2 91.1425290733688 96.7497087390574
"1038" 207.4 91.0958347203282 96.7411388544334
"1039" 207.6 91.0958347203282 96.7411388544334
"1040" 207.8 91.0958347203282 96.7411388544334
"1041" 208 91.0958347203282 96.7411388544334
"1042" 208.2 91.0958347203282 96.7411388544334
"1043" 208.4 91.0958347203282 96.7411388544334
"1044" 208.6 91.1075082989577 96.761363739069
"1045" 208.8 91.0958347203282 96.7411388544334
"1046" 209 91.0958347203282 96.7411388544334
"1047" 209.2 91.0958347203282 96.7411388544334
"1048" 209.4 91.0958347203282 96.7411388544334
"1049" 209.6 91.1075082989577 96.761363739069
"1050" 209.8 91.0958347203282 96.7411388544334
"1051" 210 91.0958347203282 96.7411388544334
"1052" 210.2 91.1075082989577 96.761363739069
"1053" 210.4 91.1425290733688 96.7497087390574
"1054" 210.6 91.1425290733688 96.7497087390574
"1055" 210.8 91.1425290733688 96.7497087390574
"1056" 211 91.1425290733688 96.7497087390574
"1057" 211.2 91.1425290733688 96.7497087390574
"1058" 211.4 91.1425290733688 96.7497087390574
"1059" 211.6 91.1425290733688 96.7497087390574
"1060" 211.8 91.1560266703282 96.7708334313862
"1061" 212 91.1425290733688 96.7497087390574
"1062" 212.2 91.1425290733688 96.7497087390574
"1063" 212.4 91.0958347203282 96.7411388544334
"1064" 212.6 91.0518086138315 96.7660257390737
"1065" 212.8 91.0518086138315 96.7660257390737
"1066" 213 90.9500725844314 96.7805787390883
"1067" 213.2 91.0518086138315 96.7660257390737
"1068" 213.4 91.0518086138315 96.7660257390737
"1069" 213.6 91.0518086138315 96.7660257390737
"1070" 213.8 90.9500725844314 96.7805787390883
"1071" 214 90.9500725844314 96.7805787390883
"1072" 214.2 91.0958347203282 96.7411388544334
"1073" 214.4 91.0958347203282 96.7411388544334
"1074" 214.6 91.0518086138315 96.7660257390737
"1075" 214.8 91.0518086138315 96.7660257390737
"1076" 215 91.0958347203282 96.7411388544334
"1077" 215.2 91.0958347203282 96.7411388544334
"1078" 215.4 91.0958347203282 96.7411388544334
"1079" 215.6 91.0958347203282 96.7411388544334
"1080" 215.8 91.0958347203282 96.7411388544334
"1081" 216 91.0958347203282 96.7411388544334
"1082" 216.2 91.0958347203282 96.7411388544334
"1083" 216.4 91.0958347203282 96.7411388544334
"1084" 216.6 91.0958347203282 96.7411388544334
"1085" 216.8 91.0958347203282 96.7411388544334
"1086" 217 91.0958347203282 96.7411388544334
"1087" 217.2 91.0958347203282 96.7411388544334
"1088" 217.4 91.0958347203282 96.7411388544334
"1089" 217.6 91.0958347203282 96.7411388544334
"1090" 217.8 91.0958347203282 96.7411388544334
"1091" 218 91.0958347203282 96.7411388544334
"1092" 218.2 91.1560266703282 96.6866988159175
"1093" 218.4 91.2076752542359 96.6940654313094
"1094" 218.6 91.2076752542359 96.6940654313094
"1095" 218.8 91.1425290733688 96.7497087390574
"1096" 219 91.2242442008206 96.7147437005609
"1097" 219.2 91.2076752542359 96.6940654313094
"1098" 219.4 91.2076752542359 96.6940654313094
"1099" 219.6 91.2076752542359 96.6940654313094
"1100" 219.8 91.2076752542359 96.6940654313094
"1101" 220 91.2076752542359 96.6940654313094
"1102" 220.2 91.1560266703282 96.7708334313862
"1103" 220.4 91.1425290733688 96.7497087390574
"1104" 220.6 91.1425290733688 96.7497087390574
"1105" 220.8 91.2076752542359 96.6940654313094
"1106" 221 91.2242442008206 96.7147437005609
"1107" 221.2 91.3434815838185 96.6918499313072
"1108" 221.4 91.3434815838185 96.6918499313072
"1109" 221.6 91.3216583133808 96.670535008209
"1110" 221.8 91.3434815838185 96.6918499313072
"1111" 222 91.3434815838185 96.6918499313072
"1112" 222.2 91.3216583133808 96.670535008209
"1113" 222.4 91.3434815838185 96.6918499313072
"1114" 222.6 91.2076752542359 96.6940654313094
"1115" 222.8 91.2242442008206 96.7147437005609
"1116" 223 91.2076752542359 96.6940654313094
"1117" 223.2 91.2076752542359 96.6940654313094
"1118" 223.4 91.2076752542359 96.6940654313094
"1119" 223.6 91.2242442008206 96.7147437005609
"1120" 223.8 91.3434815838185 96.6918499313072
"1121" 224 91.3216583133808 96.670535008209
"1122" 224.2 91.3434815838185 96.6918499313072
"1123" 224.4 91.3216583133808 96.670535008209
"1124" 224.6 91.3216583133808 96.670535008209
"1125" 224.8 91.2242442008206 96.7147437005609
"1126" 225 91.2242442008206 96.7147437005609
"1127" 225.2 91.2242442008206 96.7147437005609
"1128" 225.4 91.2242442008206 96.7147437005609
"1129" 225.6 91.2242442008206 96.7147437005609
"1130" 225.8 91.2242442008206 96.7147437005609
"1131" 226 91.2242442008206 96.7147437005609
"1132" 226.2 91.2242442008206 96.7147437005609
"1133" 226.4 91.2242442008206 96.7147437005609
"1134" 226.6 91.1560266703282 96.7708334313862
"1135" 226.8 91.2242442008206 96.7147437005609
"1136" 227 91.2242442008206 96.7147437005609
"1137" 227.2 91.2242442008206 96.7147437005609
"1138" 227.4 91.2076752542359 96.6940654313094
"1139" 227.6 91.3216583133808 96.670535008209
"1140" 227.8 91.3434815838185 96.6918499313072
"1141" 228 91.3434815838185 96.6918499313072
"1142" 228.2 91.2242442008206 96.7147437005609
"1143" 228.4 91.2076752542359 96.6940654313094
"1144" 228.6 91.1560266703282 96.7708334313862
"1145" 228.8 91.2076752542359 96.6940654313094
"1146" 229 91.3434815838185 96.6918499313072
"1147" 229.2 91.2076752542359 96.6940654313094
"1148" 229.4 91.2242442008206 96.7147437005609
"1149" 229.6 91.2242442008206 96.7147437005609
"1150" 229.8 91.1425290733688 96.7497087390574
"1151" 230 91.1560266703282 96.7708334313862
"1152" 230.2 91.1560266703282 96.7708334313862
"1153" 230.4 91.1560266703282 96.7708334313862
"1154" 230.6 91.1560266703282 96.7708334313862
"1155" 230.8 91.1425290733688 96.7497087390574
"1156" 231 91.1425290733688 96.7497087390574
"1157" 231.2 91.1560266703282 96.7708334313862
"1158" 231.4 91.2286721325383 96.7368480082753
"1159" 231.6 91.157968337436 96.7933210083318
"1160" 231.8 91.1425290733688 96.7497087390574
"1161" 232 91.1560266703282 96.7708334313862
"1162" 232.2 91.2242442008206 96.7147437005609
"1163" 232.4 91.2242442008206 96.7147437005609
"1164" 232.6 91.2242442008206 96.7147437005609
"1165" 232.8 91.2242442008206 96.7147437005609
"1166" 233 91.1560266703282 96.7708334313862
"1167" 233.2 91.1560266703282 96.7708334313862
"1168" 233.4 91.2242442008206 96.7147437005609
"1169" 233.6 91.1560266703282 96.7708334313862
"1170" 233.8 91.1560266703282 96.7708334313862
"1171" 234 91.1560266703282 96.7708334313862
"1172" 234.2 91.1560266703282 96.7708334313862
"1173" 234.4 91.1560266703282 96.7708334313862
"1174" 234.6 91.1560266703282 96.7708334313862
"1175" 234.8 91.1560266703282 96.7708334313862
"1176" 235 91.1560266703282 96.7708334313862
"1177" 235.2 91.2627670488206 96.7532052390609
"1178" 235.4 91.1560266703282 96.7708334313862
"1179" 235.6 91.1560266703282 96.7708334313862
"1180" 235.8 91.1560266703282 96.7708334313862
"1181" 236 91.1560266703282 96.7708334313862
"1182" 236.2 91.1425290733688 96.7963287775655
"1183" 236.4 91.1560266703282 96.7708334313862
"1184" 236.6 90.8623629166024 96.9478439315632
"1185" 236.8 91.0958347203282 96.8429488160737
"1186" 237 91.2076752542359 96.991832200838
"1187" 237.2 91.4040175043282 97.0608975470609
"1188" 237.4 91.3654946563283 97.0993590855609
"1189" 237.6 91.274690794825 97.1314103548237
"1190" 237.8 91.2419558506456 97.1479885856095
"1191" 238 91.0491403672876 97.1343241240574
"1192" 238.2 91.0491403672876 97.1343241240574
"1193" 238.4 91.0841611416988 97.1809441625656
"1194" 238.6 90.9839941864206 97.0786808163094
"1195" 238.8 91.0356427703282 97.0713142009175
"1196" 239 91.0356427703282 97.0713142009175
"1197" 239.2 91.0356427703282 97.0713142009175
"1198" 239.4 91.0834079814975 97.0910877778603
"1199" 239.6 91.0834079814975 97.0910877778603
"1200" 239.8 91.1082614591589 97.1779363933318
"1201" 240 91.1425290733688 97.1809441625656
"1202" 240.2 91.2008970435618 97.1110140855725
"1203" 240.4 91.2008970435618 97.1110140855725
"1204" 240.6 91.2008970435618 97.1110140855725
"1205" 240.8 91.2008970435618 97.1110140855725
"1206" 241 91.0701528088206 97.1121795855737
"1207" 241.2 91.2008970435618 97.1110140855725
"1208" 241.4 91.0834079814975 97.0910877778603
"1209" 241.6 91.0701528088206 97.1121795855737
"1210" 241.8 91.1489696698031 97.1347260086732
"1211" 242 91.2008970435618 97.0877040470877
"1212" 242.2 91.2544582098269 97.1031298163339
"1213" 242.4 91.2008970435618 97.1110140855725
"1214" 242.6 91.2627670488206 97.1762821625609
"1215" 242.8 91.1985623278358 97.2532052395609
"1216" 243 91.2653352515283 97.3814103550737
"1217" 243.2 90.9328534492181 97.3754932012216
"1218" 243.4 91.1600394798358 97.4839744705609
"1219" 243.6 90.985769434825 97.5434982783127
"1220" 243.8 90.944494976838 97.8869048555792
"1221" 244 90.9218605693129 98.096050548096
"1222" 244.2 90.7226446303282 98.3573718945112
"1223" 244.4 90.5366320893129 98.3565964714335
"1224" 244.6 90.4620717333744 98.4930728946469
"1225" 244.8 90.3837457305211 98.6611306255842
"1226" 245 90.3593685108296 98.6076547024538
"1227" 245.2 90.019461044339 98.8225868180534
"1228" 245.4 89.808070960838 98.9198718950737
"1229" 245.6 89.75823584 99.097222318328
"1230" 245.8 89.75823584 99.097222318328
"1231" 246 89.5095997868188 99.1053922414131
"1232" 246.2 89.5095997868188 99.0827678183135
"1233" 246.4 89.5899415747394 99.0107809720877
"1234" 246.6 89.6173902981477 99.0466910105851
"1235" 246.8 89.6993814803282 99.1506411260737
"1236" 247 89.7650454082724 99.1506411260737
"1237" 247.2 89.9401492803282 99.1506411260737
"1238" 247.4 89.9401492803282 99.1506411260737
"1239" 247.6 89.9401492803282 99.4177351263408
"1240" 247.8 90.019461044339 99.4221343571144
"1241" 248 89.9040341103282 99.4751603571675
"1242" 248.2 89.8817813101353 99.5236015110621
"1243" 248.4 89.9514795433363 99.5578809341733
"1244" 248.6 89.9297377101993 99.7639467420716
"1245" 248.8 90.0335379864095 99.5702215495702
"1246" 249 90.1327635203282 99.78766035748
"1247" 249.2 90.0966483503282 99.8116988190425
"1248" 249.4 90.1712863683283 100.035256511574
"1249" 249.6 90.3378044991589 99.9446857807139
"1250" 249.8 90.3528940913348 99.6863553958402
"1251" 250 90.5066617373202 99.7162519727932
"1252" 250.2 90.4771344366024 99.838286819069
"1253" 250.4 90.5121552110135 99.8732518575655
"1254" 250.6 90.5777688281182 100.012710088474
"1255" 250.8 90.673326062359 100.068755280838
"1256" 251 90.6464014808206 100.022436011561
"1257" 251.2 90.673326062359 100.068755280838
"1258" 251.4 90.8911820903282 100.124198819355
"1259" 251.6 91.0717579403282 100.07612189623
"1260" 251.8 91.178383674825 100.084707050085
"1261" 252 91.2242442008206 100.275997242584
"1262" 252.2 91.2291830225485 100.141765396296
"1263" 252.4 90.9109250499282 99.6891026650737
"1264" 252.6 90.9545842648206 99.6378206265609
"1265" 252.8 91.0530315601641 99.5032052418109
"1266" 253 91.0854231501993 99.5456515110841
"1267" 253.2 91.127069469238 99.5352565110737
"1268" 253.4 91.0958347203282 99.5138889725908
"1269" 253.6 91.0958347203282 99.5138889725908
"1270" 253.8 91.127069469238 99.5352565110737
"1271" 254 91.0669425843282 99.4006411263237
"1272" 254.2 91.127069469238 99.5352565110737
"1273" 254.4 91.0958347203282 99.5138889725908
"1274" 254.6 91.127069469238 99.5352565110737
"1275" 254.8 91.127069469238 99.5352565110737
"1276" 255 91.1892234264094 99.6168415880784
"1277" 255.2 91.2204674593255 99.637066472714
"1278" 255.4 91.194893488838 99.5902015495902
"1279" 255.6 91.1638162213309 99.5465687418542
"1280" 255.8 91.1638162213309 99.5465687418542
"1281" 256 91.1091184769584 99.6944077035406
"1282" 256.2 90.9591407472821 99.684139895838
"1283" 256.4 91.0444709358359 99.7275642035737
"1284" 256.6 91.0958347203282 99.8082093575005
"1285" 256.8 91.1600394798358 100.009615473087
"1286" 257 91.2643721803282 100.064102665449
"1287" 257.2 91.4948213658315 100.029762011568
"1288" 257.4 91.7917313243898 100.130790011669
"1289" 257.6 91.8662916803282 100.079023088541
"1290" 257.8 91.8662916803282 100.079023088541
"1291" 258 91.8919735918359 100.227564204074
"1292" 258.2 91.907566176838 100.345696088807
"1293" 258.4 91.907566176838 100.345696088807
"1294" 258.6 92.1626212921814 100.555966589017
"1295" 258.8 92.1626212921814 100.555966589017
"1296" 259 92.0589059203282 100.496794973574
"1297" 259.2 92.0589059203282 100.689102666074
"1298" 259.4 91.8817008195282 100.612179589074
"1299" 259.6 91.8811081455118 100.659516858352
"1300" 259.8 91.7664176142634 100.589387550589
"1301" 260 91.6197454531282 100.596794973674
"1302" 260.2 91.5666695206565 100.603632589065
"1303" 260.4 91.5195860483283 100.791666781561
"1304" 260.6 91.370997914825 100.771520243079
"1305" 260.8 91.1425290733688 100.677447666062
"1306" 261 91.0845044573202 100.553356050553
"1307" 261.2 90.789918004339 100.723039319954
"1308" 261.4 90.6995997233348 100.656135627579
"1309" 261.6 90.4571664650472 100.577766627501
"1310" 261.8 90.1755666804924 100.539530012078
"1311" 262 90.1220627206565 100.646367627569
"1312" 262.2 90.0364564003282 100.550213781319
"1313" 262.4 89.9061585298269 100.553356050553
"1314" 262.6 89.8381770288242 100.338423934954
"1315" 262.8 89.6278018682766 100.25251224256
"1316" 263 89.4265113198359 100.154914627078
"1317" 263.2 89.422842480838 100.161630127085
"1318" 263.4 89.2864282221912 99.9548369345702
"1319" 263.6 89.3021146103282 99.9439103576362
"1320" 263.8 89.3021146103282 99.9439103576362
"1321" 264 89.136672730825 99.9748169345902
"1322" 264.2 89.19303951611 100.05973205006
"1323" 264.4 89.2036830708296 100.100867357793
"1324" 264.6 88.954417592835 100.202677319433
"1325" 264.8 89.037614000838 100.139652127063
"1326" 265 88.7630622409848 100.101495819332
"1327" 265.2 88.6881567203282 100.064102665449
"1328" 265.4 88.4206369596717 100.251068473328
"1329" 265.6 88.3525410072876 100.304487281074
"1330" 265.8 87.958974256838 100.28250924259
"1331" 266 87.8370099955217 100.242117204088
"1332" 266.2 87.8553833908296 100.247926204094
"1333" 266.4 87.5966760398359 100.304487281074
"1334" 266.6 87.4886953026836 100.514277473591
"1335" 266.8 87.4770217240541 100.479312473556
"1336" 267 87.5268061488242 100.338423934954
"1337" 267.2 87.518713114825 100.315476281085
"1338" 267.4 87.5820840472876 100.351107319582
"1339" 267.6 87.5445096703282 100.520833435136
"1340" 267.8 87.4830162644314 100.76186774307
"1341" 268 87.419654384838 100.853937820085
"1342" 268.2 87.3536152058315 100.853937820085
"1343" 268.4 87.3486122435617 101.10868308957
"1344" 268.6 87.6174481373202 101.152903589614
"1345" 268.8 87.4701549108296 101.266025743574
"1346" 269 87.2215368478185 101.293498282063
"1347" 269.2 87.2186964811897 101.160566705007
"1348" 269.4 87.1833579703282 101.157852666542
"1349" 269.6 87.2186964811897 101.160566705007
"1350" 269.8 87.2186964811897 101.160566705007
"1351" 270 87.1044396401641 100.892094127815
"1352" 270.2 87.0917932440541 100.805652781575
"1353" 270.4 86.8923121908296 100.756975973834
"1354" 270.6 86.748256154825 100.579212550579
"1355" 270.8 86.6598704110135 100.607517589069
"1356" 271 86.5391321393348 100.623168589085
"1357" 271.2 86.2804787203282 100.629006512167
"1358" 271.4 86.16957960778 100.759032743067
"1359" 271.6 85.9635972461128 100.825579089287
"1360" 271.8 85.9477813826836 100.898892858591
"1361" 272 85.8952502403282 100.813537050814
"1362" 272.2 85.6905976103282 100.773237281542
"1363" 272.4 85.5286618493129 100.751137396905
"1364" 272.6 85.2211004003282 100.94150651248
"1365" 272.8 85.0908025298269 101.085030281854
"1366" 273 84.9818859571282 101.247415320478
"1367" 273.2 84.6239962563282 101.266025743574
"1368" 273.4 84.453561854247 101.21357820506
"1369" 273.6 84.4068674626836 101.283508243591
"1370" 273.8 84.4747202203282 101.32612189748
"1371" 274 84.3268199893217 101.43635539759
"1372" 274.2 84.1967428547394 101.481643474559
"1373" 274.4 83.79984079611 101.691433667076
"1374" 274.6 83.6745213488242 101.842948821074
"1375" 274.8 83.3912651203282 101.978695436594
"1376" 275 83.3679179245465 101.971153936587
"1377" 275.2 83.2842572006565 101.960470205807
"1378" 275.4 83.0966786288242 101.967383205814
"1379" 275.6 83.1110989635617 101.854603821085
"1380" 275.8 83.0626878783229 101.809012167194
"1381" 276 82.9720458898269 101.707202205553
"1382" 276.2 82.8542799640541 101.703088667088
"1383" 276.4 82.583527982359 101.520368166905
"1384" 276.6 82.5040722584653 101.446678436062
"1385" 276.8 82.5741138072876 101.481643474559
"1386" 277 82.53520184 101.447649666832
"1387" 277.2 82.488729840838 101.425366397579
"1388" 277.4 82.2147565015475 101.333593320564
"1389" 277.6 81.9053838238185 101.447344436063
"1390" 277.8 81.7299673003282 101.542468051542
"1391" 278 81.427842542359 101.520368166905
"1392" 278.2 81.3250396226836 101.668123628591
"1393" 278.4 81.3631504688242 101.786387744094
"1394" 278.6 81.0005824763175 101.820324397974
"1395" 278.8 80.8532892498269 101.854261051854
"1396" 279 80.5622434703282 102.143429590605
"1397" 279.2 80.3444580547394 102.204254167589
"1398" 279.4 80.03121672 102.366453090828
"1399" 279.6 79.7811239253217 102.480311475557
"1400" 279.8 79.7784466644314 102.68494466807
"1401" 280 79.715084784838 102.82097078359
"1402" 280.2 79.6756742933744 103.083643630007
"1403" 280.4 79.7129544713436 103.24493393786
"1404" 280.6 79.5956315583229 103.347473707194
"1405" 280.8 79.6954793903282 103.285256514824
"1406" 281 79.6160260163282 103.278846245587
"1407" 281.2 79.6352874403282 103.177083437792
"1408" 281.4 79.6270325333217 103.062729053063
"1409" 281.6 79.5856746733688 102.973484937589
"1410" 281.8 79.5740010947394 102.891899860584
"1411" 282 79.5506538989577 102.856934822088
"1412" 282.2 79.7315945603282 102.825854822057
"1413" 282.4 79.8031369978315 102.645146629568
"1414" 282.6 79.6743308860961 102.622574591084
"1415" 282.8 79.6430961371864 102.591389552591
"1416" 283 79.3408628218315 102.370421360063
"1417" 283.2 79.0935598903282 102.239583436855
"1418" 283.4 79.0046311284514 102.401261475478
"1419" 283.6 79.0333679403282 102.311698821542
"1420" 283.8 79.0333679403282 102.311698821542
"1421" 284 78.6962930203282 102.347756513886
"1422" 284.2 78.7471217609848 102.184829167569
"1423" 284.4 78.658458074825 102.117674090579
"1424" 284.6 78.6098998708296 102.125754244433
"1425" 284.8 78.6098998708296 102.125754244433
"1426" 285 78.3832948803283 102.103129821334
"1427" 285.2 78.3297909204924 102.003205244311
"1428" 285.4 78.2629109803282 101.927083436542
"1429" 285.6 78.1381494979729 101.842948821074
"1430" 285.8 77.9271032694132 101.913799013452
"1431" 286 77.9210207043282 102.073718052074
"1432" 286.2 77.8696569198359 102.029429013568
"1433" 286.4 77.7619586322051 102.004239128927
"1434" 286.6 77.5507043032205 101.917390513456
"1435" 286.8 77.5778171459171 102.006118975083
"1436" 287 77.4202236803282 101.987179590449
"1437" 287.2 77.4202236803282 101.987179590449
"1438" 287.4 77.2155710503283 101.90304497498
"1439" 287.6 77.3118781703282 101.71073728248
"1440" 287.8 77.2842606783229 101.582767820814
"1441" 288 77.348681242825 101.469322436085
"1442" 288.2 77.1822884268188 101.469645666854
"1443" 288.4 77.0174848323841 101.469988436085
"1444" 288.6 76.9915016722051 101.619623743927
"1445" 288.8 76.9915016722051 101.619623743927
"1446" 289 76.9915016722051 101.619623743927
"1447" 289.2 76.86572815611 101.59819359006
"1448" 289.4 77.0287818501743 101.483147320714
"1449" 289.6 76.8774017347394 101.260198243568
"1450" 289.8 77.0735180483283 101.183608166568
"1451" 290 77.0349952003282 100.881410358574
"1452" 290.2 77.4046063251348 100.969767935585
"1453" 290.4 77.5357922243282 100.963827935579
"1454" 290.6 77.7229032058315 101.018773012557
"1455" 290.8 78.0530990238185 100.89789385859
"1456" 291 78.018889579109 100.917792897072
"1457" 291.2 78.1848438510135 100.82896282006
"1458" 291.4 78.658458074825 100.74404770459
"1459" 291.6 78.8166769203282 100.94150651248
"1460" 291.8 78.906104976838 100.991300474068
"1461" 292 79.0253423598359 101.035256512574
"1462" 292.2 79.1139006089606 101.206344051206
"1463" 292.4 79.3848889283283 101.112179589574
"1464" 292.6 79.3249644809848 101.244658205091
"1465" 292.8 79.7315945603282 101.458333436074
"1466" 293 79.8471631043282 101.612179590074
"1467" 293.2 79.814143514825 101.842948821074
"1468" 293.4 79.9242088003282 101.90926182114
"1469" 293.6 79.8956733473779 102.056624052057
"1470" 293.8 79.8966924693217 102.406135629329
"1471" 294 79.8577900942232 102.625442206472
"1472" 294.2 79.9379669658315 102.749542245057
"1473" 294.4 80.1106096901743 102.773469898927
"1474" 294.6 80.061790416838 102.873168591335
"1475" 294.8 80.0427406373649 103.085552360778
"1476" 295 80.0012544963282 103.227564207074
"1477" 295.2 80.2430185742232 103.460985976538
"1478" 295.4 80.3094372803282 103.573718053574
"1479" 295.6 80.5020515203282 103.766025746074
"1480" 295.8 80.5713926467282 103.719871899874
"1481" 296 80.8872800003282 103.766025746074
"1482" 296.2 80.9147963313348 103.72481693834
"1483" 296.4 80.8801461467214 103.737535707584
"1484" 296.6 80.8801461467214 103.737535707584
"1485" 296.8 81.0228233729504 103.637820630561
"1486" 297 80.9412119875282 103.566025745874
"1487" 297.2 80.9613624032915 103.692061246
"1488" 297.4 80.9771666328206 103.932692400087
"1489" 297.6 81.1226974004924 104.278846246587
"1490" 297.8 81.1095272092181 104.239398515778
"1491" 298 81.2525828839059 104.270004515808
"1492" 298.2 81.2511068809848 104.164886131088
"1493" 298.4 81.2511068809848 103.979700977057
"1494" 298.6 81.2428755114384 103.766025746074
"1495" 298.8 81.3021414492181 103.440581976517
"1496" 299 81.5421684163282 103.189102668574
"1497" 299.2 81.6363353609848 102.925569899079
"1498" 299.4 81.6873699292181 102.848865975926
"1499" 299.6 81.4916901950657 102.811118591273
"1500" 299.8 81.4402692811897 102.785876860478
"1501" 300 81.3721365394858 102.758068168143
"1502" 300.2 81.3905623643898 102.748656014287
"1503" 300.4 81.3905623643898 102.748656014287
"1504" 300.6 81.3905623643898 102.748656014287
"1505" 300.8 81.5396830762667 102.674214321905
"1506" 301 81.7091007448206 102.496794975574
"1507" 301.2 81.6909463133807 102.29387720614
"1508" 301.4 81.7179289103282 102.107371898261
"1509" 301.6 81.7762687973649 101.94649912887
"1510" 301.8 81.8379244614976 101.793321013332
"1511" 302 81.7058905203282 101.830929590292
"1512" 302.2 81.5396830762667 101.694065436309
"1513" 302.4 81.5351642691506 101.400058359092
"1514" 302.6 81.4771611103282 101.362179589824
"1515" 302.8 81.3752360878358 101.368589859061
"1516" 303 81.4775494591589 101.284636166669
"1517" 303.2 81.5373530603282 101.314102666699
"1518" 303.4 81.6643788386433 101.219606628143
"1519" 303.6 81.602704336838 101.183608166568
"1520" 303.8 81.602704336838 101.183608166568
"1521" 304 81.6302206293217 101.22481693584
"1522" 304.2 81.5678503278359 101.317307782087
"1523" 304.4 81.5550093528206 101.266025743574
"1524" 304.6 81.5182576698031 101.272657051273
"1525" 304.8 81.3623951128206 101.266025743574
"1526" 305 81.1697808728206 101.099359089561
"1527" 305.2 80.9204893533807 101.060455435676
"1528" 305.4 80.8230752408206 101.260198243568
"1529" 305.6 80.7160673596717 101.180555666565
"1530" 305.8 80.4845411523841 101.003787974081
"1531" 306 80.2977637016988 100.88723785858
"1532" 306.2 80.2641162668188 100.937971435553
"1533" 306.4 80.0733295122051 100.974462474051
"1534" 306.6 79.9242088003282 101.013621897167
"1535" 306.8 79.8074728984653 101.073718051074
"1536" 307 79.7195561703282 101.145833435761
"1537" 307.2 79.6710586398185 101.084707051085
"1538" 307.4 79.7140841923841 101.178613166563
"1539" 307.6 79.6232490503282 101.169871897324
"1540" 307.8 79.6557162221912 101.353438320584
"1541" 308 79.516319832835 101.503582320734
"1542" 308.2 79.1016939511606 101.520703513059
"1543" 308.4 79.1176366703282 101.698718051699
"1544" 308.6 78.9455202451348 101.718208705564
"1545" 308.8 78.944627824838 101.864926859557
"1546" 309 78.944627824838 101.864926859557
"1547" 309.2 78.7899249596717 101.800213782569
"1548" 309.4 78.9044863623336 101.831636590293
"1549" 309.6 78.8251745983229 101.888197705734
"1550" 309.8 78.7451761645465 102.04108401358
"1551" 310 78.5630681838359 102.060897552061
"1552" 310.2 78.5117043608206 102.111014090573
"1553" 310.4 78.2869877603282 102.38381420623
"1554" 310.6 78.0494301848206 102.458333437074
"1555" 310.8 77.8281126478215 102.476432975553
"1556" 311 77.6998250150974 102.785876860478
"1557" 311.2 77.289743057436 102.872725514411
"1558" 311.4 77.3118781703282 102.948718052949
"1559" 311.6 77.4637172084514 103.046422783816
"1560" 311.8 77.3182514288242 103.075980514614
"1561" 312 77.2626302147394 103.183275168568
"1562" 312.2 77.2159358616988 103.497960476575
"1563" 312.4 77.3961469003282 103.513621899667
"1564" 312.6 77.3295816918323 103.596342476673
"1565" 312.8 77.23831024 103.637820630561
"1566" 313 77.3862329298269 103.709464669094
"1567" 313.2 77.5597029708534 103.726237938342
"1568" 313.4 77.69455304778 104.010780977088
"1569" 313.6 77.692149684339 104.037518977114
"1570" 313.8 77.575557742359 103.939723015478
"1571" 314 77.6998250150974 103.927316053927
"1572" 314.2 77.7572986003282 103.766025746074
"1573" 314.4 77.62353872 103.766025746074
"1574" 314.6 77.6354984078215 103.596342476673
"1575" 314.8 77.5561866823336 103.494532515033
"1576" 315 77.5108656688242 103.290912630214
"1577" 315.2 77.4202236803282 103.189102668574
"1578" 315.4 77.4563388503282 103.104968053105
"1579" 315.6 77.326668208838 102.908882899063
"1580" 315.8 77.3213136485346 102.70573466809
"1581" 316 77.4046063251348 102.591389552591
"1582" 316.2 77.5317371937792 102.470479167855
"1583" 316.4 77.8054521603282 102.374623013913
"1584" 316.6 77.7779358293217 101.985805975063
"1585" 316.8 77.965046810825 102.106685090568
"1586" 317 78.2054971055118 101.882396551882
"1587" 317.2 78.3211612632205 101.669251551669
"1588" 317.4 78.5559835239059 101.445070820676
"1589" 317.6 78.7043186008206 101.445512936061
"1590" 317.8 78.9424975113436 101.408705628332
"1591" 318 79.1794337518359 101.342948820574
"1592" 318.2 79.4768467032205 101.172973628096
"1593" 318.4 79.6954793903282 101.338141128261
"1594" 318.6 79.9773437498031 101.484858628408
"1595" 318.8 80.1464560092181 101.443540551444
"1596" 319 80.2681627838185 101.60943232084
"1597" 319.2 80.4378467608206 101.971153936587
"1598" 319.4 80.4688421672757 102.094938205941
"1599" 319.6 80.6826273703282 102.071314205917
"1600" 319.8 80.753931698108 102.242357090704
"1601" 320 80.8872800003282 102.375493206222
"1602" 320.2 80.928554496838 102.419871898574
"1603" 320.4 80.9459017205209 102.244286629167
"1604" 320.6 81.0370910801641 102.355769321587
"1605" 320.8 81.0134755342232 102.439765783209
"1606" 321 80.7789344903282 102.455929590917
"1607" 321.2 80.6596449859171 102.472319437088
"1608" 321.4 80.5247120078215 102.487745206334
"1609" 321.6 80.4378467608206 102.483974475561
"1610" 321.8 80.6344738103282 102.491987283261
"1611" 322 80.9169129692181 102.760108591222
"1612" 322.2 81.2260153706456 102.91721936061
"1613" 322.4 80.9204893533807 102.930481976007
"1614" 322.6 80.9643256963282 103.022436014561
"1615" 322.8 81.0533267655908 103.010057591472
"1616" 323 81.1544545962667 102.934760245242
"1617" 323.2 81.1882397503283 103.165064207011
"1618" 323.4 81.2791503586433 103.460985976538
"1619" 323.6 81.0550408011897 103.741211861434
"1620" 323.8 81.0513587873779 103.894230861587
"1621" 324 80.969828954825 104.219322438835
"1622" 324.2 80.856213172513 104.336745362029
"1623" 324.4 80.7496983838185 104.617674093079
"1624" 324.6 80.5219771167506 104.575044323806
"1625" 324.8 80.6661303073779 104.720441708567
"1626" 325 80.6375948929503 104.777421747085
"1627" 325.2 80.6076786655591 104.833023247141
"1628" 325.4 80.4958381701743 104.857837170242
"1629" 325.6 80.1727433072821 104.845430208692
"1630" 325.8 79.8399400703282 104.967948824199
"1631" 326 79.7315945603282 105.256410362949
"1632" 326.2 79.5114639893217 105.414377401568
"1633" 326.4 79.120732250825 105.678113671063
"1634" 326.6 79.0454063303282 105.833333440449
"1635" 326.8 79.0136687426836 106.050408017589
"1636" 327 78.9903215854247 106.003787979081
"1637" 327.2 78.7560966214976 106.011683325242
"1638" 327.4 78.5985696078215 106.051093632974
"1639" 327.6 78.5233779779729 105.968822940584
"1640" 327.8 78.3249269101353 105.863927863556
"1641" 328 78.02141359611 105.968822940584
"1642" 328.2 77.9300848993255 105.847473709694
"1643" 328.4 77.8439750083283 105.733058709579
"1644" 328.6 77.5661435672876 105.607517594069
"1645" 328.8 77.5406075803282 105.592948824824
"1646" 329 77.4655446938377 105.643853786413
"1647" 329.2 77.4542144308296 105.677790440293
"1648" 329.4 77.2626302147394 105.712412709559
"1649" 329.6 77.1809150872876 105.607517594069
"1650" 329.8 76.9169413162667 105.589847094051
"1651" 330 76.6837574708296 105.587292709433
"1652" 330.2 76.5814197145437 105.304487286074
"1653" 330.4 76.3159020248206 105.253205247561
"1654" 330.6 76.2210447122051 105.304487286074
"1655" 330.8 76.0602504216988 105.281177247589
"1656" 331 75.8979498493129 105.366522016905
"1657" 331.2 75.8913481503282 105.244391132167
"1658" 331.4 75.7252183683283 104.907051401061
"1659" 331.6 75.6073837563175 104.750188631673
"1660" 331.8 75.5816331970947 104.768356747076
"1661" 332 75.6073837563175 104.750188631673
"1662" 332.2 75.4888754952638 104.670391670055
"1663" 332.4 75.4260997793256 104.637066477714
"1664" 332.6 75.5280720308296 104.772813093234
"1665" 332.8 75.3944532211707 104.972922285742
"1666" 333 75.2051599203282 105.07612190123
"1667" 333.2 75.0653592722051 104.919871901074
"1668" 333.4 74.7958546603282 105.004006516542
"1669" 333.6 74.7958546603282 105.004006516542
"1670" 333.8 74.6465786243282 104.996794978074
"1671" 334 74.3559062082724 105.152972132076
"1672" 334.2 74.3559062082724 105.152972132076
"1673" 334.4 74.2451953954052 105.130790016669
"1674" 334.6 74.2613501443282 105.112179593574
"1675" 334.8 74.108501422359 104.957092747265
"1676" 335 73.9984883738376 104.806749747114
"1677" 335.2 74.112762010825 104.777014747085
"1678" 335.4 74.1797723508296 104.693627554694
"1679" 335.6 74.2391703064095 104.651806631575
"1680" 335.8 74.2741910808206 104.738247977815
"1681" 336 74.5912020303282 104.823718054824
"1682" 336.2 74.7107833838359 104.907051401061
"1683" 336.4 74.9643921203282 105.304487286074
"1684" 336.6 74.9042001703282 105.544871901699
"1685" 336.8 75.3616589903282 105.737179594199
"1686" 337 75.5711269763282 105.996794979074
"1687" 337.2 75.7252183683283 106.073718056074
"1688" 337.4 76.209505616838 106.087454325318
"1689" 337.6 76.5259432693217 106.046245517585
"1690" 337.8 76.9707904408206 106.048077017587
"1691" 338 76.9964723523282 105.855769325087
"1692" 338.2 76.9752183725383 105.543214094005
"1693" 338.4 76.9266496903282 105.472756517011
"1694" 338.6 76.7553938655591 105.515405401669
"1695" 338.8 76.6754486318358 105.548077017087
"1696" 339 76.6754486318358 105.548077017087
"1697" 339.2 76.6754486318358 105.548077017087
"1698" 339.4 76.6754486318358 105.548077017087
"1699" 339.6 76.5317128362667 105.738730478816
"1700" 339.8 76.6298411239059 105.888041671273
"1701" 340 76.8796611382975 106.210194479287
"1702" 340.2 76.9451085678358 106.214743710061
"1703" 340.4 76.8672343994668 106.29704313322
"1704" 340.6 76.5712942536069 106.486823479564
"1705" 340.8 76.4571524803282 106.586538556587
"1706" 341 76.3333290293217 106.746794979824
"1707" 341.2 76.3204585072821 106.768507133692
"1708" 341.4 76.2470278723841 106.889568864582
"1709" 341.6 76.2645382403282 107.076465326307
"1710" 341.8 75.9948783043283 107.150641134074
"1711" 342 75.6618420811897 107.177936403332
"1712" 342.2 75.4338893303282 107.323718057324
"1713" 342.4 75.2430990701353 107.297494288067
"1714" 342.6 74.9038118214976 107.252378095714
"1715" 342.8 74.687183786354 107.341909326573
"1716" 343 74.5196798173202 107.465120788234
"1717" 343.2 74.3383958403282 107.184829172569
"1718" 343.4 74.0090876272821 107.1159016725
"1719" 343.6 73.8599669154052 107.09108778786
"1720" 343.8 73.723272942359 107.016646095478
"1721" 344 73.7123995603282 106.758814210605
"1722" 344.2 73.7605531203282 106.831293826062
"1723" 344.4 73.5835562355217 106.707813672092
"1724" 344.6 73.4747384354052 106.495554287265
"1725" 344.8 73.3325214801641 106.362179594824
"1726" 345 73.1934112 106.223290710069
"1727" 345.2 73.1225184503282 106.097756517636
"1728" 345.4 73.0650016809848 105.956196671341
"1729" 345.6 73.2087393641735 105.689102671074
"1730" 345.8 73.1940406633363 105.564668286334
"1731" 346 73.0838003685346 105.605942594067
"1732" 346.2 72.9460700538315 105.634157632557
"1733" 346.4 72.7068399318323 105.281862862974
"1734" 346.6 72.3297044858315 105.183608170568
"1735" 346.8 72.0496854478215 105.123491824354
"1736" 347 71.6142801493217 104.777014747085
"1737" 347.2 71.5922671153348 104.766025747074
"1738" 347.4 71.1960320798185 104.722069708568
"1739" 347.6 71.0529472433348 104.831959824063
"1740" 347.8 70.9393210213309 104.851998593314
"1741" 348 70.8071347608206 104.62849659309
"1742" 348.2 70.8178355604924 104.332265054332
"1743" 348.4 70.7013857678215 103.992270092454
"1744" 348.6 70.5641978933411 103.71405070756
"1745" 348.8 70.8713395203282 103.607654707454
"1746" 349 70.8973684841735 103.194300168579
"1747" 349.2 70.9648949918184 103.194597168579
"1748" 349.4 71.08730095611 103.19493016858
"1749" 349.6 71.3472099888242 103.223039322454
"1750" 349.8 71.6593068482724 103.09003505309
"1751" 350 71.8476944769584 102.864168975941
"1752" 350.2 71.9711046933744 102.785876860478
"1753" 350.4 72.3966360851348 102.757709745065
"1754" 350.6 72.7099300035617 102.553904514092
"1755" 350.8 72.8723874409848 102.430555667815
"1756" 351 72.967435672835 102.227564206074
"1757" 351.2 73.3753246403282 102.26252924457
"1758" 351.4 73.9290905803282 102.19150651373
"1759" 351.6 74.2653352559081 101.949049628872
"1760" 351.8 74.6410753658315 101.980311475057
"1761" 352 75.1523463284514 102.09108778286
"1762" 352.2 75.3014670403282 102.227564206074
"1763" 352.4 75.6353317358359 102.458333437074
"1764" 352.6 75.6581600673779 102.697649668082
"1765" 352.8 75.5012151339351 102.825854822057
"1766" 353 75.6438923601641 102.897079860589
"1767" 353.2 75.4608719272757 103.341622553342
"1768" 353.4 75.5788315459283 103.673718053674
"1769" 353.6 75.5007231586433 103.991489938607
"1770" 353.8 75.3760273962667 104.200268938816
"1771" 354 75.3135054303282 104.559294977636
"1772" 354.2 75.191401754825 104.603937823835
"1773" 354.4 75.1847311384653 104.838286824069
"1774" 354.6 75.0318071043283 105.176282170561
"1775" 354.8 74.7795445872821 105.230045593692
"1776" 355 74.3383958403282 105.689102671074
"1777" 355.2 74.1714635118359 105.804487286574
"1778" 355.4 73.8285346213309 105.836161478913
"1779" 355.6 73.3979851278215 105.847473709694
"1780" 355.8 73.3628979014976 106.011683325242
"1781" 356 73.3256177235283 105.974462479051
"1782" 356.2 72.7493283603282 106.001602671386
"1783" 356.4 72.5595466668188 105.881410363574
"1784" 356.6 72.2677927603282 106.157852671542
"1785" 356.8 72.1450788443898 106.210194479287
"1786" 357 71.9547946203282 105.94150651748
"1787" 357.2 71.5542445635617 105.747377748055
"1788" 357.4 70.970565054247 105.82896282506
"1789" 357.6 70.5576534778315 105.656135632579
"1790" 357.8 70.3777655303282 105.424679593886
"1791" 358 70.2036101678358 105.355769324587
"1792" 358.2 70.1575337983229 105.157428478234
"1793" 358.4 70.0768057803282 105.136218055136
"1794" 358.6 69.8732475459171 105.176282170561
"1795" 358.8 69.54638703611 105.05973205506
"1796" 359 69.2042300664333 104.893346708739
"1797" 359.2 68.8455690611707 104.972922285742
"1798" 359.4 68.697550256838 105.28250924759
"1799" 359.6 68.5191110766024 105.257867247566
"1800" 359.8 68.0701781333217 105.150641132074
"1801" 360 67.9704523416988 105.211247209057
"1802" 360.2 67.5347638232205 104.994313593456
"1803" 360.4 67.2116689603282 104.919871901074
"1804" 360.6 66.9829395503282 104.907852670292
"1805" 360.8 66.8866324303282 104.823718054824
"1806" 361 66.611165752835 104.761500862454
"1807" 361.2 66.4061912259171 104.698426670083
"1808" 361.4 66.331146714825 104.579212554579
"1809" 361.6 66.3505700118323 104.603129823834
"1810" 361.8 66.4061912259171 104.698426670083
"1811" 362 66.4163585611897 104.75858159322
"1812" 362.2 66.2712582478215 104.987745208834
"1813" 362.4 66.1143514905211 105.246212209092
"1814" 362.6 66.0559835203282 105.440233901594
"1815" 362.8 66.0024795604924 105.667735132591
"1816" 363 66.0062766035283 105.813172132736
"1817" 363.2 66.1201882798359 105.919871902074
"1818" 363.4 66.1763674203282 105.989583440605
"1819" 363.6 66.0446532573202 106.028469171413
"1820" 363.8 66.1763674203282 106.290064210136
"1821" 364 66.3293714664206 106.483147325714
"1822" 364.2 66.4412120003282 106.432692402587
"1823" 364.4 66.4412120003282 106.353438325584
"1824" 364.6 66.620068074825 106.22481694084
"1825" 364.8 66.7068868247483 106.37875782561
"1826" 365 67.0575775683283 106.496794979574
"1827" 365.2 67.349250576838 106.444597171829
"1828" 365.4 67.5720440011897 106.408705633332
"1829" 365.6 67.8081517693129 106.433519556434
"1830" 365.8 68.2610844628556 106.869474018408
"1831" 366 68.3811125658315 106.884157633807
"1832" 366.2 68.449903354825 106.80174001834
"1833" 366.4 68.8854202925383 106.988837403143
"1834" 366.6 69.275392976838 107.021520249329
"1835" 366.8 69.3304256003282 106.842948826074
"1836" 367 69.5363235969584 106.683797633607
"1837" 367.2 69.684587252513 106.284636171669
"1838" 367.4 69.9796069334427 106.016738017555
"1839" 367.6 69.9746870264333 105.980879863673
"1840" 367.8 69.9331217594668 105.974462479051
"1841" 368 69.9215520769584 105.781940863474
"1842" 368.2 69.9579752371282 105.378928978456
"1843" 368.4 70.1650873198359 104.983974478061
"1844" 368.6 70.472352874825 104.68635540084
"1845" 368.8 70.5026208158184 104.348443323579
"1846" 369 70.4989519768206 103.868589861561
"1847" 369.2 70.7657123750974 103.381410361074
"1848" 369.4 70.8584985838359 102.996794976074
"1849" 369.6 70.9462450409848 102.622863360315
"1850" 369.8 71.041293272835 102.318061936933
"1851" 370 71.14566888778 102.111014090573
"1852" 370.2 71.3132192383229 102.012632090474
"1853" 370.4 71.8729335683282 101.740384705587
"1854" 370.6 71.9805318506456 101.471596051472
"1855" 370.8 72.1326521055591 101.272229205118
"1856" 371 72.4122534403282 100.857371897011
"1857" 371.2 72.7075952878358 100.714743704561
"1858" 371.4 73.0580776613309 100.530731627454
"1859" 371.6 73.5679388803282 100.361048358053
"1860" 371.8 73.8723936542359 100.329301165714
"1861" 372 74.4429578673348 100.172619165557
"1862" 372.2 74.7838162703282 99.59535266498
"1863" 372.4 75.2702322914185 99.4209113955747
"1864" 372.6 75.6400011672877 99.2089162030551
"1865" 372.8 75.8793097603282 99.0096154720865
"1866" 373 76.2844638367506 98.9251769335406
"1867" 373.2 76.7361110228556 99.0047525490047
"1868" 373.4 76.9486508978008 98.8721265488721
"1869" 373.6 77.5646843603282 98.5016026638862
"1870" 373.8 78.1649987288206 98.3942308560865
"1871" 374 78.827789298108 98.2186884712956
"1872" 374.2 79.1537518403282 98.3814103560737
"1873" 374.4 79.5389803203282 98.7660257410737
"1874" 374.6 79.9374925569584 98.6731875486732
"1875" 374.8 80.2695860489606 98.7129753564053
"1876" 375 80.7692261162667 99.1506411260737
"1877" 375.2 80.8047310458315 99.1781136645627
"1878" 375.4 81.5421684163282 99.1762821645609
"1879" 375.6 82.3684170925383 99.1639037414716
"1880" 375.8 82.9234876858315 99.4528389340682
"1881" 376 83.0458878716958 99.5750443188058
"1882" 376.2 83.1023437603282 99.6588828958127
"1883" 376.4 83.1427306133744 99.7833954728603
"1884" 376.6 83.4161185594668 100.267266434883
"1885" 376.8 83.8759073954052 100.540219281309
"1886" 377 84.3211269672757 100.888041666273
"1887" 377.2 84.8391928594858 101.193081435808
"1888" 377.4 85.1747302940992 101.600783590062
"1889" 377.6 85.4369611759082 101.736848013275
"1890" 377.8 85.8438864558359 101.727564205574
"1891" 378 86.363027674825 102.158882898313
"1892" 378.2 86.610674576838 102.488553206335
"1893" 378.4 86.610674576838 102.488553206335
"1894" 378.6 86.899595936838 102.543498283313
"1895" 378.8 87.4029548072757 102.625442206472
"1896" 379 87.6420621569584 102.453028398607
"1897" 379.2 88.0272906369584 102.453028398607
"1898" 379.4 88.3607125123282 102.458333437074
"1899" 379.6 88.5505751038185 102.598443321829
"1900" 379.8 88.6303724483282 103.048077014587
"1901" 380 89.3109427758359 103.266025745574
"1902" 380.2 89.3560932101743 103.62954932286
"1903" 380.4 89.3914905454247 103.894230861587
"1904" 380.6 89.2467380163282 103.945512938561
"1905" 380.8 89.1476792478185 104.084707054085
"1906" 381 88.5533267523282 104.022436015561
"1907" 381.2 87.9439653315059 104.255536246563
"1908" 381.4 87.6801421848206 104.342948823574
"1909" 381.6 87.4896681201641 104.225427438841
"1910" 381.8 87.188517296838 104.073718054074
"1911" 382 86.9489634288242 104.139328900293
"1912" 382.2 86.5339184956093 104.332827362025
"1913" 382.4 86.2918089833363 104.241138861933
"1914" 382.6 86.0589723443283 104.112179592574
"1915" 382.8 85.669616410825 104.216575208063
"1916" 383 85.1743226453217 103.777014746085
"1917" 383.2 84.6004545201641 103.541666784311
"1918" 383.4 84.1403204809848 103.563034284332
"1919" 383.6 83.7991540878215 103.460595899614
"1920" 383.8 83.5498886098269 103.019419399173
"1921" 384 82.9452111050472 102.855094552855
"1922" 384.2 82.6636113204924 102.654914629578
"1923" 384.4 82.3709302460961 102.165194129088
"1924" 384.6 81.9359575206565 101.778846244087
"1925" 384.8 81.5664986381452 101.630398205477
"1926" 385 81.4026532225088 100.959372935575
"1927" 385.2 81.3153116404924 100.592948819824
"1928" 385.4 81.2576920151447 100.4228304735
"1929" 385.6 81.5158106599753 100.466430588928
"1930" 385.8 81.6522337018315 100.139652127063
"1931" 386 81.6629427453927 100.158957127082
"1932" 386.2 81.5507290406565 100.251068473328
"1933" 386.4 81.3770705073348 100.194597165579
"1934" 386.6 81.1609949668773 100.051450857744
"1935" 386.8 80.5735939578315 100.040751011579
"1936" 387 79.9647591828642 99.7984143959522
"1937" 387.2 79.2821613208206 99.5886753188194
"1938" 387.4 78.8113265204924 99.674145395828
"1939" 387.6 78.29768856 99.5673077803365
"1940" 387.8 77.9187546363175 99.7501886266733
"1941" 388 77.5221959318323 99.9198718960737
"1942" 388.2 76.9777315260961 100.25251224256
"1943" 388.4 76.7802473432205 100.403742858096
"1944" 388.6 76.5738883821912 100.560897550561
"1945" 388.8 76.4901720698315 100.766025743074
"1946" 389 76.2871987278215 101.096342474173
"1947" 389.2 76.1069447747394 101.260198243568
"1948" 389.4 75.7800842264095 101.365093359057
"1949" 389.6 75.1803952378315 101.491300474568
"1950" 389.8 75.0748620498269 101.661953359354
"1951" 390 74.5671252503282 102.011218052011
"1952" 390.2 73.9644976233363 102.182315321413
"1953" 390.4 73.320292016838 102.216575206063
"1954" 390.6 72.8616866798359 102.558760783328
"1955" 390.8 72.1856484498269 102.476432975553
"1956" 391 71.7019884303282 102.347756513886
"1957" 391.2 71.2507312110135 102.390734360083
"1958" 391.4 70.5824181603282 102.275641129199
"1959" 391.6 70.1688640613309 102.125754244433
"1960" 391.8 69.5113662616988 101.668123628591
"1961" 392 69.1831323738377 101.413084551413
"1962" 392.2 69.0232839733411 101.395963359088
"1963" 392.4 68.9043395566024 101.318473282088
"1964" 392.6 68.8885458823336 101.367835705214
"1965" 392.8 68.4155079603282 101.590544974667
"1966" 393 68.2469705003282 101.542468051542
"1967" 393.2 68.3013152213217 101.689102667074
"1968" 393.4 68.4003739898315 101.722069705568
"1969" 393.6 67.9254746823336 101.639328897793
"1970" 393.8 67.1046610406565 101.522436013061
"1971" 394 66.4522185173217 101.117674089579
"1972" 394.2 65.6600542406565 100.892094127815
"1973" 394.4 65.2334686711606 100.543572512082
"1974" 394.6 64.9569493183229 100.270550627194
"1975" 394.8 64.299794872835 100.202677319433
"1976" 395 63.6362671303282 100.028044973105
"1977" 395.2 63.1959539054247 99.9198718960737
"1978" 395.4 62.7406838766024 99.8849068575772
"1979" 395.6 62.2786042409848 99.866453088328
"1980" 395.8 61.4011393998359 100.144230857837
"1981" 396 60.68613199611 100.083042050083
"1982" 396.2 60.0414485522051 100.081162203927
"1983" 396.4 59.8715046615475 100.055007050055
"1984" 396.6 59.8152821443283 100.150641127074
"1985" 396.8 59.6822032323841 100.234557204081
"1986" 397 59.3640144853217 100.392399358085
"1987" 397.2 59.1898523813309 100.451546088913
"1988" 397.4 59.0878801298269 100.451546088913
"1989" 397.6 59.1432724796717 100.251068473328
"1990" 397.8 58.7467799959622 99.8389002421466
"1991" 398 58.6533497622509 99.4936764725706
"1992" 398.2 58.780668506825 99.1945971645792
"1993" 398.4 58.7256358833348 98.8099817795792
"1994" 398.6 58.7026516498269 98.7207768564131
"1995" 398.8 58.7873303399753 98.543353663928
"1996" 399 59.0518293315059 98.2881702790574
"1997" 399.2 59.0878801298269 98.0194193941733
"1998" 399.4 59.4850862878185 97.7660257400737
"1999" 399.6 59.683203824838 97.4803114705572
"2000" 399.8 59.8923278403282 96.8429488160737
"2001" 400 60.0849420803282 96.7227565082612
"2002" 400.2 60.4059658008206 96.5737180465737
"2003" 400.4 60.7194360383229 95.983220315214
"2004" 400.6 60.7229767503282 95.5689103532612
"2005" 400.8 61.0480132803282 95.1121795835737
"2006" 401 61.0841284503282 95.0881411220112
"2007" 401.2 61.1953065068188 94.7728130832343
"2008" 401.4 61.319939284339 94.7954375063339
"2009" 401.6 61.5616512408206 94.8685898525609
"2010" 401.8 61.9819004952318 95.0247670065632
"2011" 402 62.3449491758359 94.9070513910609
"2012" 402.2 62.6219467898315 95.0847070450847
"2013" 402.4 62.8296950003282 95.3886218915425
"2014" 402.6 63.0704628003282 95.5208334301362
"2015" 402.8 63.7047614089606 95.4371132762063
"2016" 403 64.0696491703282 95.9535257382612
"2017" 403.2 64.1426820568206 96.1250000845865
"2018" 403.4 64.1573574513348 96.1836081615682
"2019" 403.6 64.4428392603282 96.61458343123
"2020" 403.8 64.7251942082724 97.3557693165865
"2021" 404 64.6517635733744 97.6618073938156
"2022" 404.2 64.7387506681435 97.9223532786916
"2023" 404.4 64.5993383303282 98.0809295865425
"2024" 404.6 64.3224553603282 98.5865385485865
"2025" 404.8 63.9970037081182 98.7262379333416
"2026" 405 63.8440264354052 98.9893508182201
"2027" 405.2 63.7313288836981 98.8986517412063
"2028" 405.4 63.3112306003282 98.8501603565425
"2029" 405.6 63.1335605672757 98.8190761257421
"2030" 405.8 62.7640310723841 99.0457460105842
"2031" 406 62.1130567318323 99.4221343571144
"2032" 406.2 61.8184702403282 99.4253663955792
"2033" 406.4 61.6433663682724 99.4886364725656
"2034" 406.6 61.3402555794858 99.3495801262726
"2035" 406.8 60.8262150552318 99.2089162030551
"2036" 407 60.4340553903282 98.9943911259175
"2037" 407.2 60.1415933183229 99.0262067413339
"2038" 407.4 59.8583370898269 98.9017723565941
"2039" 407.6 59.3786898798359 98.6611306255842
"2040" 407.8 58.9017403093217 98.8759158565682
"2041" 408 58.3514139203282 98.8942308565865
"2042" 408.2 57.9180318803282 98.7059295871675
"2043" 408.4 57.4318362484514 98.828060471905
"2044" 408.6 56.9099137954052 98.480665933096
"2045" 408.8 56.5023172163282 98.6891026640737
"2046" 409 56.1330292211707 98.9384395489384
"2047" 409.2 56.0881966003282 99.1506411260737
"2048" 409.4 55.8882863640541 99.0807110490807
"2049" 409.6 55.8660688893129 98.9769438566692
"2050" 409.8 55.6548145603282 98.7660257410737
"2051" 410 55.159520794825 98.5242675100627
"2052" 410.2 54.7326009240541 98.5096154715865
"2053" 410.4 54.444096496838 98.2385532020847
"2054" 410.6 54.1139006403282 97.8044872785737
"2055" 410.8 53.9552771508296 97.7818628554741
"2056" 411 53.8872956498269 97.6913651246144
"2057" 411.2 53.7739931738377 97.532994047533
"2058" 411.4 53.7947113393348 97.5132784705902
"2059" 411.6 53.9666074138377 97.3972474704742
"2060" 411.8 54.2539837379729 97.0410840085795
"2061" 412 54.3518358938377 96.7298266621144
"2062" 412.2 54.3450377283283 96.7660257390737
"2063" 412.4 54.5833978503282 97.28766035498
"2064" 412.6 54.8222239832205 97.711435163096
"2065" 412.8 55.2695860803282 98.2569759713339
"2066" 413 55.2334709103282 98.6097757409175
"2067" 413.2 55.4435602313436 99.2623036646469
"2068" 413.4 55.9033490672821 99.4608148186916
"2069" 413.6 56.4766353048206 99.9967949730737
"2070" 413.8 56.7848180888206 100.150641127074
"2071" 414 57.2920356003282 100.620421358313
"2072" 414.2 57.7883876655118 100.62993105063
"2073" 414.4 58.0817539843283 100.548077012087
"2074" 414.6 58.7727575703282 100.544871896699
"2075" 414.8 59.3385619003282 100.424679588886
"2076" 415 59.7358287703282 100.004006511542
"2077" 415.2 60.1408623472821 99.981906626905
"2078" 415.4 60.4701705603282 99.9198718960737
"2079" 415.6 60.7911942808206 99.6207265880822
"2080" 415.8 61.2406275203282 99.4631411263862
"2081" 416 61.5536256603282 99.3189103570112
"2082" 416.2 61.8305086303282 98.9943911259175
"2083" 416.4 62.2036987203282 98.6378206255609
"2084" 416.6 62.2036987203282 98.5737180485737
"2085" 416.8 62.5669141278185 98.0077839710847
"2086" 417 62.9637441101993 97.4562544320716
"2087" 417.2 63.172606709643 97.2508742395585
"2088" 417.4 63.1547315303282 97.239583431855
"2089" 417.6 63.3096772435283 97.0414599701184
"2090" 417.8 63.7205358603282 97.047275739355
"2091" 418 64.0014316398359 97.1121795855737
"2092" 418.2 64.305945584838 97.0187730085572
"2093" 418.4 64.6517635733744 97.3020058934558
"2094" 418.6 65.326801056838 97.2962455088347
"2095" 418.8 65.3096033403282 97.624198816855
"2096" 419 65.5937093443282 97.9839744710609
"2097" 419.2 65.9374516832915 98.3074458559997
"2098" 419.4 65.9565697252513 98.7660257410737
"2099" 419.6 66.0834998513348 99.1369048568292
"2100" 419.8 66.1558575863931 99.4355413955894
"2101" 420 66.2021046506456 99.7739833190047
"2102" 420.2 66.1415898406565 100.389957358082
"2103" 420.4 65.8847708796717 100.689102666074
"2104" 420.6 65.9192895472821 101.210194474287
"2105" 420.8 65.4995423996717 101.629273590091
"2106" 421 65.2084808643283 102.073718052074
"2107" 421.2 65.1956399278359 102.176282167561
"2108" 421.4 64.3908023661128 102.438482321669
"2109" 421.6 64.0142725763282 102.612179591074
"2110" 421.8 63.6844206903282 102.756410360449
"2111" 422 63.3477105816988 102.81031478358
"2112" 422.2 62.9998375918359 103.009615476087
"2113" 422.4 62.8747418852513 103.096050553096
"2114" 422.6 62.3963129603282 103.223039322454
"2115" 422.8 62.0285948482724 103.288170284057
"2116" 423 61.5202288550974 103.592328476669
"2117" 423.2 61.0596868589577 103.707750669092
"2118" 423.4 60.6741150633363 103.732089092194
"2119" 423.6 60.6841863996717 103.808760784578
"2120" 423.8 60.6958043898315 103.809981784579
"2121" 424 60.2899830591589 104.088606400242
"2122" 424.2 60.3709450264095 104.24388120809
"2123" 424.4 60.1692108103282 104.523237285292
"2124" 424.6 60.2308619672876 104.640151631563
"2125" 424.8 60.2191883501353 105.001456978078
"2126" 425 60.1415933183229 105.236613978314
"2127" 425.2 59.7223740878215 105.394985016933
"2128" 425.4 59.4837521645465 105.793997786563
"2129" 425.6 59.6515600403282 105.977564209824
"2130" 425.8 59.7522447426836 106.155303133078
"2131" 426 59.7237903803282 106.169871902324
"2132" 426.2 59.3331252093129 106.123345863816
"2133" 426.4 58.934759898825 106.007783979085
"2134" 426.6 58.5965593026836 106.050408017589
"2135" 426.8 58.5615385282724 106.16695813309
"2136" 427 58.3163931459171 106.10868309457
"2137" 427.2 57.4846498403282 106.121794979199
"2138" 427.4 56.9596207122051 106.135752786905
"2139" 427.6 56.6858672613309 106.311274633234
"2140" 427.8 56.1646757793255 106.503582325734
"2141" 428 55.6898353347394 106.644813633568
"2142" 428.2 55.3297780303282 106.879006518417
"2143" 428.4 54.9193783747394 107.029429018568
"2144" 428.6 54.2423101208206 106.996794980074
"2145" 428.8 53.8529393945437 107.239971172625
"2146" 429 53.6703041901353 107.32080428809
"2147" 429.2 53.3675204603282 107.443910365136
"2148" 429.4 53.1749062203282 107.744391134667
"2149" 429.6 52.8811695043282 107.842948827074
"2150" 429.8 52.459684244339 107.702677326933
"2151" 430 51.8795754563282 107.535256519074
"2152" 430.2 51.3606500423336 107.487745211334
"2153" 430.4 50.8829520884514 107.289598941905
"2154" 430.6 50.4728701693129 107.314412865007
"2155" 430.8 50.0328864303282 107.407852672792
"2156" 431 49.7246306840541 106.87791386457
"2157" 431.2 49.2927078510135 106.528263518067
"2158" 431.4 49.2927078510135 106.295163287064
"2159" 431.6 49.3212051278215 105.949283671334
"2160" 431.8 49.3551958783229 105.711727094173
"2161" 432 49.3370674883283 105.612179594074
"2162" 432.2 49.3370674883283 105.612179594074
"2163" 432.4 49.3212051278215 105.677790440293
"2164" 432.6 49.3948517603282 105.773237286542
"2165" 432.8 49.1661223503282 105.869391132792
"2166" 433 48.9601682644314 105.845027825076
"2167" 433.2 48.6856811459171 105.386072363078
"2168" 433.4 48.2070639598359 104.727564208574
"2169" 433.6 47.6970947998185 104.447344439063
"2170" 433.8 47.4045046008206 104.011752246319
"2171" 434 47.0630520984653 103.544580515083
"2172" 434.2 46.7303547608206 103.242521476319
"2173" 434.4 46.4454462103282 102.660256514199
"2174" 434.6 45.8555651003282 102.035256513574
"2175" 434.8 45.6038533059171 101.528263513067
"2176" 435 45.3416978133217 101.194597166579
"2177" 435.2 45.1063523738377 100.836161473913
"2178" 435.4 45.0225085123282 100.227564204074
"2179" 435.6 44.89176431611 99.7333917035795
"2180" 435.8 45.0270406098269 99.4900076264131
"2181" 436 45.4575901033363 99.1506411260737
"2182" 436.2 45.6067717198359 99.0758548183066
"2183" 436.4 45.8194499303282 99.1746795876362
"2184" 436.6 46.2488191608206 99.1720086645566
"2185" 436.8 46.4509773593669 99.2649862415727
"2186" 437 46.7285203413217 99.8209707805902
"2187" 437.2 46.9122682396717 99.7809830113194
"2188" 437.4 47.0469505881182 100.025972703872
"2189" 437.6 47.0444374345604 100.605942589067
"2190" 437.8 47.1052276443898 100.875206897029
"2191" 438 47.1457972498269 101.017156974094
"2192" 438.2 46.9312534933744 101.371484782141
"2193" 438.4 47.0422063838185 101.952838936568
"2194" 438.6 47.3210384558359 102.419871898574
"2195" 438.8 47.0656462270496 103.238960207085
"2196" 439 47.0469505881182 103.726237938342
"2197" 439.2 46.7637412419283 104.150641131074
"2198" 439.4 46.4757497464333 104.402630515941
"2199" 439.6 46.2315332655118 104.550049400704
"2200" 439.8 45.8625551481435 104.708953785478
"2201" 440 45.2137943689606 104.893346708739
"2202" 440.2 44.9372079093217 105.249542247557
"2203" 440.4 44.8217227672876 105.374417363067
"2204" 440.6 44.4433374089607 105.304487286074
"2205" 440.8 44.0209144643282 105.522436017061
"2206" 441 43.7014014173202 105.734351555734
"2207" 441.2 43.1469273503282 105.665064209511
"2208" 441.4 42.4744972858315 105.74404770959
"2209" 441.6 42.5694729791589 105.713916555714
"2210" 441.8 42.2320097103282 105.84535267123
"2211" 442 41.8611496362667 105.949648594411
"2212" 442.2 41.3893224103282 106.254006517792
"2213" 442.4 41.2419559133807 106.312444864005
"2214" 442.6 41.0692672698031 106.431808248739
"2215" 442.8 41.0032913838359 106.394230864087
"2216" 443 40.6806107571282 106.185380594647
"2217" 443.2 40.8048779913436 105.9620555175
"2218" 443.4 40.6565857518359 106.035256517574
"2219" 443.6 40.2855265916958 106.365495248673
"2220" 443.8 40.1989810072876 106.539918518078
"2221" 444 39.8219240323282 106.727564210574
"2222" 444.2 39.8176437201641 106.971153941587
"2223" 444.4 39.6346232872757 106.975574826206
"2224" 444.6 39.8355934411897 106.756100172141
"2225" 444.8 39.5497787562667 106.607216825838
"2226" 445 39.5956023003282 106.338141133261
"2227" 445.2 39.1829761011707 106.126768440742
"2228" 445.4 39.1950522435617 105.922202902076
"2229" 445.6 39.2464889903282 105.869391132792
"2230" 445.8 38.8203299843282 105.766025748074
"2231" 446 38.6927230503282 105.412660363105
"2232" 446.2 38.4596160579729 105.351107324582
"2233" 446.4 38.4278784703282 105.328525747636
"2234" 446.6 38.2296463278359 104.919871901074
"2235" 446.8 38.1949002213309 104.523944285293
"2236" 447 37.9985092398359 104.163461631087
"2237" 447.2 37.7942213826836 103.987470977064
"2238" 447.4 37.8721708632205 104.076199438692
"2239" 447.6 37.7942213826836 103.987470977064
"2240" 447.8 37.719029752835 104.014894515553
"2241" 448 37.6424647064095 104.010780977088
"2242" 448.2 37.3856457454247 104.022436015561
"2243" 448.4 37.4907080301353 104.057401054057
"2244" 448.6 37.4790344515059 103.719405707566
"2245" 448.8 37.4673608728765 103.509615476587
"2246" 449 37.5140552259171 103.428030399582
"2247" 449.2 37.5140552259171 103.428030399582
"2248" 449.4 37.5249992203282 103.405448822636
"2249" 449.6 37.5257288045465 103.381410361074
"2250" 449.8 37.7416902403282 103.143853783913
"2251" 450 37.9222660903282 102.876602668261
"2252" 450.2 37.9591579194668 102.773469898927
"2253" 450.4 38.0929279698269 102.566930706413
"2254" 450.6 38.3195329603282 102.419871898574
"2255" 450.8 38.4596160579729 102.437354398591
"2256" 451 38.6594404268188 102.680052898834
"2257" 451.2 38.9650509632122 102.788894783558
"2258" 451.4 38.9936828003282 102.740384706587
"2259" 451.6 39.0789834033348 102.831959822063
"2260" 451.8 39.4051768515059 103.148310130071
"2261" 452 39.4859192 103.221153937837
"2262" 452.2 39.4642118833348 103.458333438074
"2263" 452.4 40.1252914603282 103.850160361542
"2264" 452.6 40.2456753603282 104.078525746386
"2265" 452.8 40.3058673103282 104.054487284824
"2266" 453 40.421779824838 104.20558616959
"2267" 453.2 40.5608622915059 104.710081708556
"2268" 453.4 40.6681840182975 105.440963709287
"2269" 453.6 40.9162582542634 105.974002940589
"2270" 453.8 40.7387678147282 106.196794979274
"2271" 454 40.5123720032915 106.532297941148
"2272" 454.2 40.4827390344017 106.621055325852
"2273" 454.4 40.4520477658315 106.884157633807
"2274" 454.6 39.9268655864333 106.750110633673
"2275" 454.8 39.750381594825 106.870421364563
"2276" 455 39.5283533498031 107.214301595676
"2277" 455.2 39.1450225438185 107.419871903574
"2278" 455.4 38.6177743455591 107.47570317286
"2279" 455.6 38.3443863994668 107.587365711434
"2280" 455.8 38.3580558083283 107.612179596074
"2281" 456 38.0834251922051 107.537737903692
"2282" 456.2 37.7217646439059 107.386715403541
"2283" 456.4 37.3129682322051 107.47570317286
"2284" 456.6 37.1988682947394 107.600524596062
"2285" 456.8 36.8136398147394 107.600524596062
"2286" 457 36.2533074626836 107.309149288078
"2287" 457.2 35.8998165703282 107.28766036498
"2288" 457.4 35.7223473954052 107.438482326669
"2289" 457.6 34.9720302959081 107.360190211206
"2290" 457.8 34.4672481603282 107.419871903574
"2291" 458 34.3678343652513 107.401261480478
"2292" 458.2 34.1975882243282 107.419871903574
"2293" 458.4 33.7353140483283 107.278846249587
"2294" 458.6 33.6038050194858 107.479553595941
"2295" 458.8 33.3597162803282 107.612179596074
"2296" 459 33.1787253081182 107.91721936561
"2297" 459.2 32.9142958503282 108.129006519667
"2298" 459.4 32.9636144182975 108.170492250478
"2299" 459.6 33.1131116910135 108.591200558591
"2300" 459.8 33.4216280058315 108.834707058835
"2301" 460 33.4257044936069 108.794515789564
"2302" 460.2 33.352837216838 108.752289481829
"2303" 460.4 33.4629024638185 108.793498289563
"2304" 460.6 33.5639537881182 108.898651751206
"2305" 460.8 33.4801001803282 109.030448828261
"2306" 461 33.4142903278359 109.086538559087
"2307" 461.2 33.4399722008206 109.509615482587
"2308" 461.4 33.7224731118359 109.907051406061
"2309" 461.6 33.8894054403282 110.222069714068
"2310" 461.8 34.1920849658315 110.331959829563
"2311" 462 34.7526025742634 110.560897560561
"2312" 462.2 34.9095475077061 110.575142560575
"2313" 462.4 35.3572587759082 110.596264483673
"2314" 462.6 36.0347295550657 110.649314868342
"2315" 462.8 36.5346410158359 110.894230868587
"2316" 463 36.8749261603282 111.22996806123
"2317" 463.2 36.9380239272757 111.272657061273
"2318" 463.4 37.1895294318359 111.060897561061
"2319" 463.6 37.4648072703282 110.629006522167
"2320" 463.8 37.5623597569584 110.556476675941
"2321" 464 37.7230501513436 110.378928983456
"2322" 464.2 37.9343044803282 110.304487291074
"2323" 464.4 37.9094510411897 110.093569175478
"2324" 464.6 37.8845975635283 109.932278867625
"2325" 464.8 37.840915774247 109.605186598067
"2326" 465 37.8642629315059 109.360431328591
"2327" 465.2 38.1055171209848 109.097222328328
"2328" 465.4 38.671741850825 108.74404771259
"2329" 465.6 38.7164350189577 108.591200558591
"2330" 465.8 38.7047614403282 108.456196673841
"2331" 466 38.71546224 108.445512943061
"2332" 466.2 39.0333386823336 108.347473712194
"2333" 466.4 39.4752184003282 108.019419404173
"2334" 466.6 39.8137525272876 107.64714463457
"2335" 466.8 39.7584746288242 107.555618519094
"2336" 467 39.750381594825 107.480311480557
"2337" 467.2 39.9139508401641 107.398504365091
"2338" 467.4 39.8497460806565 107.430555672815
"2339" 467.6 39.641803676483 107.227564211074
"2340" 467.8 39.3468089198359 106.971153941587
"2341" 468 39.1862970403282 106.810897556811
"2342" 468.2 38.9880176688242 106.480957864173
"2343" 468.4 38.8148267258315 106.370421364063
"2344" 468.6 38.4907456009848 105.870726594332
"2345" 468.8 38.5646783426836 105.467657440083
"2346" 469 38.5763519598359 105.362762363055
"2347" 469.2 38.5063104110135 105.304487286074
"2348" 469.4 38.5121472003282 105.266025747574
"2349" 469.6 38.4596160579729 105.164627132088
"2350" 469.8 38.594696154825 105.073718055074
"2351" 470 38.6367799393255 105.055618516594
"2352" 470.2 38.6141194518323 105.021681862714
"2353" 470.4 38.6833598409848 104.973290708819
"2354" 470.6 38.9187772796717 104.973290708819
"2355" 470.8 38.9176508715962 104.970479170355
"2356" 471 38.8921698952638 105.023822016562
"2357" 471.2 39.0685883209848 104.802350516341
"2358" 471.4 39.6999350008206 104.556624054557
"2359" 471.6 39.9541510885346 104.514466477591
"2360" 471.8 40.0530611203282 104.407051400561
"2361" 472 40.3901360403282 104.342948823574
"2362" 472.2 40.3823693333744 104.498035669883
"2363" 472.4 40.4107732693217 104.722069708568
"2364" 472.6 40.4262512103282 104.88381420873
"2365" 472.8 40.4207792323841 105.094697093556
"2366" 473 40.2016492538315 105.381410363074
"2367" 473.2 40.1437031088242 105.394985016933
"2368" 473.4 40.2352637901993 105.450017440065
"2369" 473.6 40.5648646613217 105.568223555568
"2370" 473.8 40.9110699970947 105.922202902076
"2371" 474 41.1520953223336 106.130279133053
"2372" 474.2 41.2637791838185 106.375915864068
"2373" 474.4 41.0874709334427 106.657763633581
"2374" 474.6 40.9198252003282 107.007783980085
"2375" 474.8 40.9335833658315 107.323718057324
"2376" 475 40.8700111900109 107.360190211206
"2377" 475.2 40.5271884684751 107.74531567313
"2378" 475.4 40.3970151038185 107.900641134824
"2379" 475.6 40.3970151038185 108.010531250318
"2380" 475.8 40.2988103098031 107.957007173342
"2381" 476 40.1172658798359 108.082265058082
"2382" 476.2 40.094335616838 108.092948827324
"2383" 476.4 40.0453565507283 108.135256519674
"2384" 476.6 39.557767354825 108.24404771209
"2385" 476.8 39.461460234825 108.106685096568
"2386" 477 39.3423809881182 108.142683558143
"2387" 477.2 39.4255114835283 108.2697478275
"2388" 477.4 39.4110136408206 108.253205250561
"2389" 477.6 39.1829761011707 108.341622558342
"2390" 477.8 39.3519452867282 108.304487289074
"2391" 478 39.7448783363282 108.407051404561
"2392" 478.2 40.0805774513348 108.463827943079
"2393" 478.4 40.1994479427282 108.535256520074
"2394" 478.6 40.424531434825 108.353937827585
"2395" 478.8 40.7994413003282 108.032852673417
"2396" 479 41.0161323203282 107.996794981074
"2397" 479.2 41.442635296838 107.818223557818
"2398" 479.4 41.6300902103282 107.696314211542
"2399" 479.6 41.6996021855591 107.5005170575
"2400" 479.8 41.673286804339 107.284125288053
"2401" 480 41.7165477315059 107.122669095584
"2402" 480.2 41.808602352838 106.875915864568
"2403" 480.4 41.962693744838 106.304487287074
"2404" 480.6 42.2268503838185 105.985805979063
"2405" 480.8 42.5797067278215 105.745663748053
"2406" 481 42.7321501123841 105.584207555584
"2407" 481.2 42.9839210393669 105.460412440076
"2408" 481.4 43.2064313978315 105.447344440063
"2409" 481.6 43.2156626664206 105.440963709287
"2410" 481.8 43.2673112503282 105.436698824667
"2411" 482 43.2793496403282 105.472756517011
"2412" 482.2 43.1990937198359 105.913461632837
"2413" 482.4 43.294483610825 105.908882902063
"2414" 482.6 43.4719638803282 106.302083440917
"2415" 482.8 43.4926011093217 106.425366402579
"2416" 483 43.5696468053217 106.469322441085
"2417" 483.2 43.5387575293129 106.520368171905
"2418" 483.4 43.5387575293129 106.594809864287
"2419" 483.6 43.1562905596717 106.757478749065
"2420" 483.8 43.0782377223336 106.809012172194
"2421" 484 43.6076693570947 107.076049057076
"2422" 484.2 43.9438687683283 107.249542249557
"2423" 484.4 44.4519538914185 107.393884365086
"2424" 484.6 45.2429448006565 107.526709519065
"2425" 484.8 45.5508218673348 107.43635540359
"2426" 485 46.1110896550974 107.264785057265
"2427" 485.2 46.1569399725383 107.214301595676
"2428" 485.4 46.2353568893129 107.09108778786
"2429" 485.6 46.194056312835 106.888197710734
"2430" 485.8 46.4443518147394 106.365093364057
"2431" 486 46.431344112838 106.106685094568
"2432" 486.2 46.5309821494132 105.770074325001
"2433" 486.4 46.7425016311606 105.512387478589
"2434" 486.6 46.8295802947394 105.327797324559
"2435" 486.8 47.1176543832205 105.279673401434
"2436" 487 47.1137488213217 105.293498286063
"2437" 487.2 47.5650164803282 104.942496324173
"2438" 487.4 47.8802034115059 104.908216901062
"2439" 487.6 48.2690547342232 104.853558901007
"2440" 487.8 48.4799341203282 104.895833439511
"2441" 488 48.9443829881435 105.081162208927
"2442" 488.2 49.4290252632205 104.882651054883
"2443" 488.4 49.7517546213309 105.078242939694
"2444" 488.6 50.0449248203282 105.220352670605
"2445" 488.8 50.0631648110135 105.316142286085
"2446" 489 50.1460472963282 105.355769324587
"2447" 489.2 50.2616158403282 105.304487286074
"2448" 489.4 50.5722839643898 105.056348324287
"2449" 489.6 51.0196460614976 104.584884323816
"2450" 489.8 51.4756692505211 104.476981439092
"2451" 490 51.8770901162667 104.262303669647
"2452" 490.2 51.9437802158359 104.240384708087
"2453" 490.4 52.2359118003282 104.246794977324
"2454" 490.6 52.1492353923282 104.189102669574
"2455" 490.8 52.5065680142232 104.084328131007
"2456" 491 52.9830686394668 103.803246592265
"2457" 491.2 53.2471365603282 103.477564207324
"2458" 491.4 53.7888641103282 103.297275745605
"2459" 491.6 54.2045426288242 103.211727091673
"2460" 491.8 54.5713594603282 102.912660360605
"2461" 492 55.4446899523841 102.868589860561
"2462" 492.2 56.1451053635617 102.717074706563
"2463" 492.4 56.9844741513436 102.525330937141
"2464" 492.6 57.779074458825 102.018773013557
"2465" 492.8 58.296381296838 101.82097078259
"2466" 493 58.7249688216988 101.679778667064
"2467" 493.2 58.9292566403282 101.458333436074
"2468" 493.4 59.0705070958359 101.407051397561
"2469" 493.6 59.0051349784653 101.003787974081
"2470" 493.8 59.13257168 100.518162512057
"2471" 494 59.3824666213309 99.829374165214
"2472" 494.2 59.2759622723282 99.7330587035792
"2473" 494.4 59.2759622723282 99.7330587035792
"2474" 494.6 59.220929648838 100.095696088557
"2475" 494.8 59.6756368203282 100.46073728123
"2476" 495 60.1845701394858 100.742153050742
"2477" 495.2 60.398628122825 101.106685089568
"2478" 495.4 60.3174075516958 101.338970051339
"2479" 495.6 60.0440845166024 101.411713397566
"2480" 495.8 59.9244302008206 101.404914628328
"2481" 496 59.7676951013309 101.503582320734
"2482" 496.2 59.683203824838 101.557234551557
"2483" 496.4 59.397034074825 101.689102667074
"2484" 496.6 59.0041621609848 101.939102667324
"2485" 496.8 58.9412950303282 102.455929590917
"2486" 497 58.5440281603282 102.747926206594
"2487" 497.2 58.4944987953348 103.172619168557
"2488" 497.4 58.314133742359 103.790839630714
"2489" 497.6 58.1725578458315 103.72481693834
"2490" 497.8 58.0458879030634 103.925176938541
"2491" 498 58.007459936838 104.054487284824
"2492" 498.2 57.6376081983229 104.263763285033
"2493" 498.4 57.5685302214976 104.448407862141
"2494" 498.6 57.4846498403282 104.487179592949
"2495" 498.8 57.5552750488206 104.419871900574
"2496" 499 57.3821293701743 104.684139900838
"2497" 499.2 57.0496073500109 104.694407708541
"2498" 499.4 56.7483663832205 104.634512093096
"2499" 499.6 56.700434714825 104.700091670085
"2500" 499.8 56.4613866903282 104.78766036248
"2501" 500 56.4953130691506 104.745046708591
"2502" 500.2 56.4766353048206 104.676282170061
"2503" 500.4 56.3507111643898 104.671732939287
"2504" 500.6 56.2268204910135 104.453671439069
"2505" 500.8 56.1122733803282 104.427083439042
"2506" 501 56.0761582103282 104.366987285136
"2507" 501.2 56.0280046503282 104.318910362011
"2508" 501.4 55.7478007411707 104.203691515742
"2509" 501.6 55.3658932003282 103.934294977011
"2510" 501.8 54.9961981342359 103.803246592265
"2511" 502 54.8595041611897 103.666770169051
"2512" 502.2 54.8277063623336 103.517156976594
"2513" 502.4 54.9614032963282 103.496794976574
"2514" 502.6 54.847077422359 103.418631207265
"2515" 502.8 55.0086248345437 103.592328476669
"2516" 503 54.9589179562667 103.741211861434
"2517" 503.2 54.9325111603282 103.766025746074
"2518" 503.4 54.8843576003282 103.929195900083
"2519" 503.6 54.9193783747394 103.952505938568
"2520" 503.8 55.0711350510135 104.162296131085
"2521" 504 55.35130120778 104.278846246587
"2522" 504.2 55.5528423088242 104.580505400734
"2523" 504.4 55.7715504621912 104.838286824069
"2524" 504.6 56.1002349903282 104.859775747167
"2525" 504.8 56.1501083258315 104.741300477818
"2526" 505 56.1256493606565 104.919871901074
"2527" 505.2 56.3686202823336 104.614442054614
"2528" 505.4 56.5683563953348 104.271520246579
"2529" 505.6 56.6392873596717 103.915598400069
"2530" 505.8 57.1208229596717 104.022436015561
"2531" 506 57.371832944838 103.952838938568
"2532" 506.2 57.4408738626836 103.812645784582
"2533" 506.4 57.6665632806565 103.488247976565
"2534" 506.6 57.856120154825 103.238553207085
"2535" 506.8 57.7460548693217 103.172619168557
"2536" 507 57.7735712003282 102.924679591386
"2537" 507.2 57.9859407657624 102.681213129604
"2538" 507.4 58.2523551518184 102.480311475557
"2539" 507.6 58.2083290453217 102.458333437074
"2540" 507.8 58.373426992838 102.260531244568
"2541" 508 58.1973225283283 101.930860898085
"2542" 508.2 58.2160633545604 101.572678551573
"2543" 508.4 58.2083290453217 101.689102667074
"2544" 508.6 58.3305907415475 101.645443628569
"2545" 508.8 58.2834324193255 101.775075513314
"2546" 509 58.4533861718323 101.956070975033
"2547" 509.2 58.4614792058315 102.150641129074
"2548" 509.4 58.6403352803282 102.323718052324
"2549" 509.6 59.1114593101993 102.435464398589
"2550" 509.8 59.3821604032122 102.903239899057
"2551" 510 59.6121616835617 103.206585168591
"2552" 510.2 59.9149883278215 103.585030284354
"2553" 510.4 60.0608653003282 104.042468054042
"2554" 510.6 60.1580026647483 104.402630515941
"2555" 510.8 60.3931248643283 104.573718054574
"2556" 511 60.4526601923841 104.698426670083
"2557" 511.2 60.3705425011707 104.946397093408
"2558" 511.4 60.3174075516958 105.171861285941
"2559" 511.6 60.0592601688206 105.201923170587
"2560" 511.8 59.7594904281182 105.264699478342
"2561" 512 59.8097788858315 105.565476286335
"2562" 512.2 59.7594904281182 105.649314863342
"2563" 512.4 59.2759622723282 105.676282171061
"2564" 512.6 59.1941012203282 105.713141132636
"2565" 512.8 59.1342976191589 105.639474863332
"2566" 513 58.9653718103282 105.701121901855
"2567" 513.2 58.9172182503282 105.629006517167
"2568" 513.4 58.5253880713436 105.676695709523
"2569" 513.6 58.2551068003282 105.713141132636
"2570" 513.8 57.8217247603282 105.737179594199
"2571" 514 57.3241379608206 105.759032748067
"2572" 514.2 57.1840549016988 105.863927863556
"2573" 514.4 57.1460215635283 105.862799940478
"2574" 514.6 57.1256869315059 106.038753017577
"2575" 514.8 56.7623464403282 106.217948825449
"2576" 515 56.4004180811897 106.110938902265
"2577" 515.2 56.1965421103282 106.109775748417
"2578" 515.4 56.1170887363282 106.112179594574
"2579" 515.6 55.8969581653217 106.084707056085
"2580" 515.8 55.9189712378315 106.106685094568
"2581" 516 55.7293749162667 105.974462479051
"2582" 516.2 55.4260851503282 105.917468055917
"2583" 516.4 55.0047415003282 105.953525748261
"2584" 516.6 54.7880504803282 105.592948824824
"2585" 516.8 54.5736894762667 105.316894247625
"2586" 517 54.5633338798359 105.253205247561
"2587" 517.2 54.58084424778 105.374417363067
"2588" 517.4 54.444096496838 105.392399363085
"2589" 517.6 54.4369955032205 105.403742863096
"2590" 517.8 54.5321487098315 105.601190594063
"2591" 518 54.4678943714185 105.626732594088
"2592" 518.2 54.3230246558185 105.502289478579
"2593" 518.4 54.2824381003282 105.629006517167
"2594" 518.6 53.9935167403282 105.881410363574
"2595" 518.8 53.4364298611707 105.861516478938
"2596" 519 53.1800134254247 105.770687748078
"2597" 519.2 53.1943229684514 105.862799940478
"2598" 519.4 53.2230597803282 105.773237286542
"2599" 519.6 53.0512013811707 105.742153055742
"2600" 519.8 53.2188109413309 105.508107209354
"2601" 520 53.1508294403282 105.340544978417
"2602" 520.2 53.1073359122051 105.354115093816
"2603" 520.4 52.98156239611 105.33945232457
"2604" 520.6 52.98156239611 105.33945232457
"2605" 520.8 53.0063687603282 105.36458343998
"2606" 521 52.8960815832205 105.403742863096
"2607" 521.2 52.6972539545437 105.800765209647
"2608" 521.4 52.6102668982975 105.949648594411
"2609" 521.6 52.5007563803282 105.94150651748
"2610" 521.8 52.462921434825 105.963827940579
"2611" 522 51.9694620888206 105.945512940561
"2612" 522.2 51.4173012803282 105.881410363574
"2613" 522.4 51.0320728003282 105.689102671074
"2614" 522.6 50.9699391832205 105.763544363456
"2615" 522.8 50.9357656803282 105.689102671074
"2616" 523 50.8514969503282 105.520833440136
"2617" 523.2 50.5847107032205 105.788358248096
"2618" 523.4 50.3280345464333 105.901304248209
"2619" 523.6 50.0006545945437 105.93724163286
"2620" 523.8 49.9967712603282 105.953525748261
"2621" 524 49.9967712603282 105.953525748261
"2622" 524.2 50.0006545945437 105.788358248096
"2623" 524.4 49.7722715434701 105.491597478569
"2624" 524.6 49.6497823698269 105.180052901334
"2625" 524.8 49.647332586354 105.086192055086
"2626" 525 49.8413665859171 105.164627132088
"2627" 525.2 49.975446128838 105.216575209063
"2628" 525.4 49.9967712603282 105.520833440136
"2629" 525.6 49.9012407994668 106.061311094523
"2630" 525.8 49.8639606214976 106.272229210118
"2631" 526 50.1412319403282 106.61458344123
"2632" 526.2 50.3678857778008 106.710322825941
"2633" 526.4 50.4343044839059 107.174513826405
"2634" 526.6 50.8751278668855 107.483974480561
"2635" 526.8 50.9523703375931 107.598916980676
"2636" 527 51.0055053255908 107.651967403806
"2637" 527.2 51.0458309658315 107.584707057585
"2638" 527.4 51.4173012803282 107.463296211309
"2639" 527.6 51.651190016838 107.392399365085
"2640" 527.8 51.9951440003282 107.419871903574
"2641" 528 52.4445772398359 107.291666788061
"2642" 528.2 52.5986686318359 107.522436019061
"2643" 528.4 52.6925403759081 107.572391788342
"2644" 528.6 52.9100616403282 107.780448827011
"2645" 528.8 53.3558704191589 108.046422788816
"2646" 529 53.4277124103282 108.092948827324
"2647" 529.2 53.6131036163282 108.227564212074
"2648" 529.4 53.6873976638185 108.395146635318
"2649" 529.6 53.6292583652513 108.703991020242
"2650" 529.8 53.481025296838 108.972069712818
"2651" 530 53.7800359448206 109.368589867061
"2652" 530.2 53.8529393945437 109.572477367265
"2653" 530.4 53.7419559169584 109.681145098143
"2654" 530.6 53.3035924489607 109.933134521472
"2655" 530.8 52.87260888 110.233262214079
"2656" 531 52.5581702551447 110.62993106063
"2657" 531.2 52.249891857436 110.589847099051
"2658" 531.4 52.0079849368206 110.458333445074
"2659" 531.6 51.4399617678215 110.462858329694
"2660" 531.8 51.0200344103282 110.376602675761
"2661" 532 50.7168858691506 110.176282175561
"2662" 532.2 50.2134622803282 109.859775752167
"2663" 532.4 49.7177638708296 109.682315328913
"2664" 532.6 49.2865062503282 109.138621905292
"2665" 532.8 49.1409511747394 108.952505943568
"2666" 533 49.0068716318184 108.66712463559
"2667" 533.2 48.9019858973202 108.290912635214
"2668" 533.4 48.9298259358184 108.007783981085
"2669" 533.6 48.7742058801641 107.868589865561
"2670" 533.8 48.751936669238 107.622574596084
"2671" 534 48.8679951468188 107.080505403234
"2672" 534.2 48.7331286591589 106.7312862875
"2673" 534.4 48.5996301178315 106.05174001759
"2674" 534.6 48.2484863455591 105.837986055838
"2675" 534.8 47.994271066825 105.337454324568
"2676" 535 47.4249333826836 104.780011747088
"2677" 535.2 47.1097464515059 104.24388120809
"2678" 535.4 46.4433217908296 103.585030284354
"2679" 535.6 45.8023043352318 103.229895207076
"2680" 535.8 45.36065352 102.719017206565
"2681" 536 44.8788286904572 102.050849013589
"2682" 536.2 44.7434781632122 101.822158782591
"2683" 536.4 44.5932539258315 101.458333436074
"2684" 536.6 44.5398398783229 101.390460128314
"2685" 536.8 44.5738306288242 100.983220320214
"2686" 537 44.50653583611 100.50262247358
"2687" 537.2 43.9928978370947 100.036422011575
"2688" 537.4 43.5366272158184 99.6011905880627
"2689" 537.6 43.1057049752318 99.383741357076
"2690" 537.8 42.3119008579729 98.4163753945702
"2691" 538 41.5367113660961 97.632969624556
"2692" 538.2 41.0841138213309 96.6506411235737
"2693" 538.4 40.4042988498269 96.3338990463339
"2694" 538.6 39.6357302798359 95.5929488148237
"2695" 538.8 39.2534201752318 94.7567017370644
"2696" 539 39.0899899203282 93.9102565054487
"2697" 539.2 39.1806319088242 93.6642157744334
"2698" 539.4 39.3845764118323 93.5171569665941
"2699" 539.6 39.3351353026836 93.1832751585679
"2700" 539.8 39.0239507413217 92.7330586965792
"2701" 540 38.4907456009848 92.1634616190865
"2702" 540.2 37.8915013201641 90.8493590793109
"2703" 540.4 37.7176134603282 89.5352565010737
"2704" 540.6 37.1288267459171 88.6611306155842
"2705" 540.8 36.8692610288242 87.5443062683135
"2706" 541 36.569495024838 86.2165751900627
"2707" 541.2 36.6823119203282 85.0160257273237
"2708" 541.4 36.9366614897105 83.9139547262216
"2709" 541.6 36.9070285208206 82.751068455828
"2710" 541.8 36.8126097908296 81.6619533393542
"2711" 542 36.7015733443283 79.6121795680737
"2712" 542.2 36.6795602718184 78.0407509895792
"2713" 542.4 36.9303757166024 76.3650933340574
"2714" 542.6 37.3029578004924 75.4326923715865
"2715" 542.8 37.7989539145604 73.9427409085581
"2716" 543 38.7529150003282 72.5448718686987
"2717" 543.2 39.4346680177923 71.4178475598794
"2718" 543.4 39.5394231598359 70.2190171740652
"2719" 543.6 39.9394681050194 69.7818047890126
"2720" 543.8 40.2796661108296 69.4334465194334
"2721" 544 40.4434953853927 69.4417014040571
"2722" 544.2 40.8235180803282 69.7275641735737
"2723" 544.4 40.8742060199753 69.9806005969037
"2724" 544.6 40.8383345455118 70.0973866739435
"2725" 544.8 40.7718411050816 70.2857255202857
"2726" 545 40.9892559308727 70.5370454051524
"2727" 545.2 41.3717278314384 70.797583905413
"2728" 545.4 41.66116605249 71.1989416365836
"2729" 545.6 41.9792035203282 71.4487180214487
"2730" 545.8 42.2705943104536 71.7443294448212
"2731" 546 42.3597341004918 71.9742808681281
"2732" 546.2 42.2123681428642 72.2579285607195
"2733" 546.4 42.3644320003282 72.6655983688194
"2734" 546.6 42.3948447872302 73.0878880615494
"2735" 546.8 42.2895264796717 73.231837677078
"2736" 547 42.1197598711606 73.5893105235893
"2737" 547.2 42.0698455088242 74.1619533318542
"2738" 547.4 42.1718177603282 74.2747105627362
"2739" 547.6 42.1593910214976 74.3739661782201
"2740" 547.8 42.1932193596717 74.5886752938194
"2741" 548 42.534385752835 74.9198718710737
"2742" 548.2 42.7652778355217 75.2317221790779
"2743" 548.4 43.1562905596717 75.6570513718109
"2744" 548.6 43.3158296216988 76.4233683725772
"2745" 548.8 43.6893844845465 76.8079837575772
"2746" 549 43.7580526938377 77.1144420271144
"2747" 549.2 44.1639993393348 77.4913004505682
"2748" 549.4 44.3431055426836 77.32080425809
"2749" 549.6 44.8344263698269 77.2728130657343
"2750" 549.8 44.9151114733688 77.0527389885912
"2751" 550 44.9784824058315 76.9967949500737
"2752" 550.2 45.2215432398359 76.9925214500694
"2753" 550.4 45.233890274894 76.9119823346043
"2754" 550.6 45.4575901033363 76.5827677958135
"2755" 550.8 45.6038533059171 76.3301282955609
"2756" 551 46.2332265758184 75.8978938335902
"2757" 551.2 46.7841479501993 75.7930527565623
"2758" 551.4 47.0917357873348 75.6121795640737
"2759" 551.6 47.7123097068188 75.1348039866733
"2760" 551.8 47.7041267604924 74.9198718710737
"2761" 552 47.9502449603282 74.9085596402932
"2762" 552.2 48.012378577436 74.8082093325005
"2763" 552.4 48.0162841393348 74.6341576015572
"2764" 552.6 47.9791370963282 74.2467949473237
"2765" 552.8 47.9502449603282 73.7989927545682
"2766" 553 48.1593689758185 73.2605312155682
"2767" 553.2 48.3354734403282 72.7938034843322
"2768" 553.4 48.4675517598185 72.3814103300737
"2769" 553.6 48.4785583153348 72.0627290220627
"2770" 553.8 48.5990508112433 71.5393050600008
"2771" 554 48.9078129018315 70.8429487900737
"2772" 554.2 48.8423530294132 70.3044872510737
"2773" 554.4 48.6436562243282 69.9528389045682
"2774" 554.6 48.841773722825 69.4253663655792
"2775" 554.8 48.5455980482724 68.7660257110737
"2776" 555 48.4940969298269 68.4040347491733
"2777" 555.2 48.3468037033363 67.6121795560737
"2778" 555.4 48.2512047103282 67.1073718632612
"2779" 555.6 48.1703755313348 66.8209707475902
"2780" 555.8 47.8298610603282 66.0016026313862
"2781" 556 47.5337817314185 65.657917592581
"2782" 556.2 47.5048245303282 65.1602564766987
"2783" 556.4 47.26150312778 64.8732518225656
"2784" 556.6 46.6019452803282 64.637066437714
"2785" 556.8 46.1685632403282 64.1987180141987
"2786" 557 45.969069936838 63.5737180135737
"2787" 557.2 45.7244804006565 62.5267094740652
"2788" 557.4 45.5921797272876 61.9012238580551
"2789" 557.6 46.0130960433348 61.5572345115572
"2790" 557.8 46.1525120408206 61.2951632420644
"2791" 558 46.3753402898269 61.1076546649538
"2792" 558.2 46.6875516006565 61.1485043188408
"2793" 558.4 46.7265780193256 61.2207768189131
"2794" 558.6 46.6768508009848 61.2232906650694
"2795" 558.8 46.8148347115962 60.982624895598
"2796" 559 47.1690872006565 61.3301282805609
"2797" 559.2 47.6055668628642 61.174932588098
"2798" 559.4 47.9700002857624 61.3399902036477
"2799" 559.6 48.3247726406565 61.5438034730823
"2800" 559.8 48.3244669233348 61.6341575885572
"2801" 560 48.73140272 61.6826923578365
"2802" 560.2 48.665669296838 61.9858059350627
"2803" 560.4 49.0755176134263 62.2275641660737
"2804" 560.6 49.0653800177923 62.3389002046466
"2805" 560.8 48.9518390083283 62.5064103201987
"2806" 561 48.9538665428642 62.6729082819037
"2807" 561.2 48.9972762067472 62.7798323973952
"2808" 561.4 49.0664197879827 63.2729290517345
"2809" 561.6 49.2236391196717 63.4775641673237
"2810" 561.8 49.2664422798359 63.7339744368109
"2811" 562 49.2771430409848 64.0758547833066
"2812" 562.2 49.227002202825 64.1616300910847
"2813" 562.4 49.227002202825 64.1616300910847
"2814" 562.6 49.21293832 64.1720086295566
"2815" 562.8 49.3289574272302 64.2619771296466
"2816" 563 49.436126256838 64.3154762450847
"2817" 563.2 49.50185968 64.3002137450695
"2818" 563.4 49.468498392835 64.1506410910737
"2819" 563.6 49.4801523633348 63.9198718600737
"2820" 563.8 49.6939107159622 63.7255398598794
"2821" 564 49.763084884339 63.7660257060737
"2822" 564.2 49.843367770825 63.7550367060627
"2823" 564.4 49.9455309415637 63.5293393212216
"2824" 564.6 49.8323612538315 63.3044872440737
"2825" 564.8 50.2616158403282 63.3814103210737
"2826" 565 50.3307594215637 63.0658284746043
"2827" 565.2 50.431569592835 62.8157994743543
"2828" 565.4 50.5077340401641 62.6442308203365
"2829" 565.6 50.5010821844314 62.6641545895872
"2830" 565.8 50.5933403604924 62.3985043200908
"2831" 566 50.6028182138315 62.1066850505682
"2832" 566.2 50.5477855518184 61.9088828580627
"2833" 566.4 50.7402330264095 61.5981935500597
"2834" 566.6 50.9999704398359 61.3728633190652
"2835" 566.8 51.0748759604924 61.3728633190652
"2836" 567 51.0841306894959 61.3439882805748
"2837" 567.2 50.9143640809848 61.5438034730823
"2838" 567.4 50.7613717073154 61.8741338195664
"2839" 567.6 50.7887706206812 61.8733131657195
"2840" 567.8 50.9756978867223 61.8710913580249
"2841" 568 51.0424843704572 61.9884789350654
"2842" 568.2 51.5521312483283 62.2564103199487
"2843" 568.4 52.1773466701993 62.6017845510633
"2844" 568.6 52.26947336778 62.7287296665749
"2845" 568.8 52.2479501903282 62.7443910896675
"2846" 569 52.132725616838 62.8099817435792
"2847" 569.2 51.9566211523282 63.1176740515792
"2848" 569.4 51.9444560606812 63.3004386671466
"2849" 569.6 51.7704273998359 63.6912393983066
"2850" 569.8 51.6580690803282 63.8862180138862
"2851" 570 51.5079432688242 63.8452112446144
"2852" 570.2 51.1818838801641 64.1399573218323
"2853" 570.4 50.7003482801641 64.289529975828
"2854" 570.6 50.2946354298315 64.5572345145572
"2855" 570.8 50.0865119682724 64.3487762835795
"2856" 571 49.9125025303282 64.3669872451362
"2857" 571.2 49.5160123194668 64.1878619372648
"2858" 571.4 48.9133161603282 64.0304487832612
"2859" 571.6 48.5280876803282 63.7660257060737
"2860" 571.8 48.1067440303282 63.4655449365425
"2861" 572 47.8482727088242 63.6076546674538
"2862" 572.2 47.5650164803282 63.5058447058135
"2863" 572.4 47.0058138493129 63.480665898096
"2864" 572.6 46.2974905064206 63.7039909752425
"2865" 572.8 45.2964487604924 63.2532052055609
"2866" 573 44.4711502503282 63.44150647498
"2867" 573.2 43.2432344703282 63.15304493623
"2868" 573.4 42.4366623403282 63.0809295515425
"2869" 573.6 41.3738444693217 63.4913004365682
"2870" 573.8 40.4382896003282 63.5993590520609
"2871" 574 39.4477020693217 63.8759158215682
"2872" 574.2 38.0671418925383 63.7792883214716
"2873" 574.4 36.5922181504822 63.865281283096
"2874" 574.6 35.5403846458315 64.1781136295627
"2875" 574.8 33.9491822681182 64.2434792834742
"2876" 575 32.9387609791589 64.8702440533318
"2877" 575.2 31.4817274403282 65.3044872460737
"2878" 575.4 30.4821259481182 64.9331344764716
"2879" 575.6 29.7963528403282 64.49919878373
"2880" 575.8 28.8453200303282 63.8501603215425
"2881" 576 28.0113501811707 63.9119142831427
"2882" 576.2 26.7493948036981 63.593611898209
"2883" 576.4 25.4914245763282 63.7403846675865
"2884" 576.6 24.0094279623336 64.0262067063339
"2885" 576.8 21.9659626493129 63.9397229754782
"2886" 577 20.3067805811707 63.9384395139384
"2887" 577.2 18.659122314825 64.3017399758402
"2888" 577.4 17.3968111403282 64.9679487841987
"2889" 577.6 16.035547058108 65.0234221688696
"2890" 577.8 14.7739013272876 65.1995921305842
"2891" 578 12.6761571288206 65.4583334000737
"2892" 578.2 10.3182378203282 65.1362180151362
"2893" 578.4 8.23318867232824 65.0224359765609
"2894" 578.6 6.29206516049238 64.2361111680823
"2895" 578.8 5.31026758032825 64.0304487832612
"2896" 579 5.10561495032825 64.30689109123
"2897" 579.2 4.63470144782153 64.9424962841733
"2898" 579.4 4.61204096032825 64.9198718610737
"2899" 579.6 5.04679880532172 64.4143773605682
"2900" 579.8 5.18988368032825 63.927969013928
"2901" 580 4.97124047648299 62.8200797435893
"2902" 580.2 4.91472048583151 61.9088828580627
"2903" 580.4 5.31829316082063 61.5865385115865
"2904" 580.6 5.67882753218143 61.5175050115175
"2905" 580.8 6.03257098032825 61.374198780605
"2906" 581 6.35885287695838 61.1930813958085
"2907" 581.2 6.43895782640947 61.2951632420644
"2908" 581.4 7.06787252032825 61.2275641650737
"2909" 581.6 8.05158094932172 60.9546703955701
"2910" 581.8 8.90388131785733 60.9849606263696
"2911" 582 9.22984389860042 61.0934418957088
"2912" 582.2 9.28828668016411 61.2339744343109
"2913" 582.4 9.3665714250472 61.4684548576223
"2914" 582.6 9.47325748632389 61.696428627081
"2915" 582.8 9.66587172632389 62.0718865120719
"2916" 583 9.83141707819689 62.5465135125465
"2917" 583.2 10.3227928774443 63.1631150900862
"2918" 583.4 10.2890922425113 63.5939609366709
"2919" 583.6 10.4581434432122 64.1714311295561
"2920" 583.8 10.4429993026836 64.5818765145819
"2921" 584 9.88718579626668 64.4980356298827
"2922" 584.2 10.0384490333808 65.1188108612726
"2923" 584.4 9.84874061032825 65.797275708105
"2924" 584.6 9.32368158847506 66.8133629783518
"2925" 584.8 8.85619611864331 67.1612511710074
"2926" 585 8.333845137436 67.4384822866692
"2927" 585.2 7.67522871134363 67.6245865176246
"2928" 585.4 7.18244478643328 67.6254421714716
"2929" 585.6 6.70423012559081 67.6254421714716
"2930" 585.8 6.80535795626668 67.4632961713094
"2931" 586 6.55810895675061 67.7182803638721
"2932" 586.2 6.33272818383587 68.3044872490737
"2933" 586.4 5.81909018482063 69.2019231345865
"2934" 586.6 5.48172345424702 69.7100816735562
"2935" 586.8 5.38963177393514 69.6919516350766
"2936" 587 5.30943733590815 69.7872458659411
"2937" 587.2 5.29994896583151 69.9061355968292
"2938" 587.4 5.67498622639311 70.0765670200766
"2939" 587.6 6.06021470639311 70.2902422510595
"2940" 587.8 6.47397860082063 70.6891026360737
"2941" 588 7.00596079482498 70.7330586745792
"2942" 588.2 7.30864032032825 70.9027778670566
"2943" 588.4 7.77782884674723 71.0934419057088
"2944" 588.6 8.23960915983587 71.2873932520566
"2945" 588.8 8.1861052 71.2873932520566
"2946" 589 8.33775069933478 71.5022894445792
"2947" 589.2 8.67620142432825 71.7852564833237
"2948" 589.4 9.18525335533477 71.8759158295682
"2949" 589.6 9.58357066635404 71.92610886808
"2950" 589.8 9.70850962347011 72.082034022082
"2951" 590 9.8646833294959 72.2899342530592
"2952" 590.2 10.7148711050472 72.5514508302438
"2953" 590.4 11.1609251203282 72.8044872535737
"2954" 590.6 11.6880799006812 73.2498313694037
"2955" 590.8 12.13469712 73.5309829850694
"2956" 591 12.3619315738377 73.8338990238339
"2957" 591.2 13.0442643601641 73.9797009470566
"2958" 591.4 13.645154914894 73.9435405239435
"2959" 591.6 14.0151179459171 74.138986101062
"2960" 591.8 14.4041324514185 74.3273562935581
"2961" 592 14.633484698825 74.5462454860847
"2962" 592.2 14.6707846004924 74.5459402553152
"2963" 592.4 14.6571654254247 74.62849656309
"2964" 592.6 14.6571654254247 74.7800117170877
"2965" 592.8 15.0288272755217 75.055007025055
"2966" 593 15.2486273204924 75.3899573330823
"2967" 593.2 15.3984384003282 75.9655449490425
"2968" 593.4 15.4582152281182 76.6440097958748
"2969" 593.6 15.4170784893129 77.2771919888156
"2970" 593.8 15.4582152281182 77.5723917583416
"2971" 594 15.3253778159081 77.9039567586732
"2972" 594.2 15.2456753916958 78.0896331434742
"2973" 594.4 15.3342336408206 78.5993590670609
"2974" 594.6 15.095758874825 79.5489927603182
"2975" 594.8 15.480987354825 80.2770147225847
"2976" 595 16.0011345594668 81.5327751084558
"2977" 595.2 16.4939318903282 82.4559295709175
"2978" 595.4 16.4943470125383 83.208996533209
"2979" 595.6 16.5727639293129 84.2623036496469
"2980" 595.8 16.6139006681182 84.8800840733416
"2981" 596 16.5128493438185 85.6891026510737
"2982" 596.2 16.2133447944017 86.5175050365175
"2983" 596.4 16.3466931351447 87.5973866914435
"2984" 596.6 16.9521932568206 88.5737180385737
"2985" 596.8 17.4265530518323 89.5691931549538
"2986" 597 18.5211238040541 90.0597320400597
"2987" 597.2 19.1461611733217 90.5902015405902
"2988" 597.4 19.7750619604924 91.0309830025694
"2989" 597.6 20.3823318603282 91.99919881123
"2990" 597.8 20.9120210203282 92.67227573498
"2991" 598 21.2824927455591 93.1704922354782
"2992" 598.2 22.3325510403282 93.5737180435737
"2993" 598.4 23.076979036483 93.9635309285789
"2994" 598.6 23.374934004339 94.0827678133135
"2995" 598.8 23.1928946328206 94.1506411210737
"2996" 599 23.3089059969584 94.2700045058085
"2997" 599.2 23.1760685847483 94.3761053136069
"2998" 599.4 23.2159197775931 94.9729222757421
"2999" 599.6 24.0129442508534 95.5962644686732
"3000" 599.8 24.2948086103282 96.1578526615424
"3001" 600 24.7664946115059 96.2835082385912
"3002" 600.2 25.5427883608206 96.2532052385609
"3003" 600.4 26.0457255601641 95.9348291613194
"3004" 600.6 26.2723877570947 95.8056527765749
"3005" 600.8 26.1366822803282 95.5689103532612
"3006" 601 26.1673254723841 95.5142774685912
"3007" 601.2 26.023456349238 95.5851525455851
"3008" 601.4 26.2233586883283 95.7989927765682
"3009" 601.6 25.8555276272821 96.4087056233318
"3010" 601.8 26.1727974503282 97.1193911240425
"3011" 602 25.7875689703282 97.6121795860737
"3012" 602.2 25.9351507329504 97.9825499710595
"3013" 602.4 25.8593841881182 98.3416225483416
"3014" 602.6 25.4588283144017 98.4405819715175
"3015" 602.8 24.9792133865572 99.1363961260595
"3016" 603 24.7180043232915 99.5944281265175
"3017" 603.2 24.6883713544017 99.8607002806299
"3018" 603.4 24.6516264899282 99.8121795882737
"3019" 603.6 24.6587383855118 99.8607002806299
"3020" 603.8 24.6653235196717 99.9198718960737
"3021" 604 24.588889296838 99.7825092420902
"3022" 604.2 24.0926466750657 99.8668215114053
"3023" 604.4 23.4497136323282 99.9967949730737
"3024" 604.6 23.1270847803282 99.8958334345112
"3025" 604.8 22.7298179103282 99.8597757421675
"3026" 605 22.3923278681182 99.7739833190047
"3027" 605.2 22.0195529003282 99.3669872801362
"3028" 605.4 21.6218709081182 99.1639037414716
"3029" 605.6 21.410754336838 98.8347070488347
"3030" 605.8 21.1982671996717 98.5523505100908
"3031" 606 21.0506700664333 98.3548851637395
"3032" 606.2 20.7145914243283 97.9711539325865
"3033" 606.4 20.5267925403282 97.86458343248
"3034" 606.6 20.4577724248206 97.5608975475609
"3035" 606.8 20.4927529428556 97.1612512010074
"3036" 607 20.3550448558359 97.0096154700865
"3037" 607.2 20.2779991598359 96.6506411235737
"3038" 607.4 20.120405694247 96.5748835465749
"3039" 607.6 19.795546330825 96.5022894695792
"3040" 607.8 19.410317850825 96.1176740845792
"3041" 608 19.2250412888206 96.1250000845865
"3042" 608.2 18.8987040733807 96.0339302383416
"3043" 608.4 18.2635752203282 95.9174680459175
"3044" 608.6 18.0157259963175 95.790912622714
"3045" 608.8 18.1913448803282 95.7732372765425
"3046" 609 18.3839591203282 95.4967949685737
"3047" 609.2 18.6728804803282 95.4487180454487
"3048" 609.4 18.793952282825 95.3374543145682
"3049" 609.6 19.0367073609848 95.3579060838194
"3050" 609.8 19.1865184408206 95.5715812763408
"3051" 610 19.3552852273348 95.7660257380737
"3052" 610.2 19.7322588003282 95.8173077765865
"3053" 610.4 20.0885951443282 95.9679488151987
"3054" 610.6 20.2458967608206 95.9455129305609
"3055" 610.8 20.5219771843283 95.6781136610627
"3056" 611 20.5219771843283 95.7550367380627
"3057" 611.2 20.6598484156093 95.8712888920251
"3058" 611.4 21.0227742083283 95.8429488150737
"3059" 611.6 21.4778253503282 95.6770834302925
"3060" 611.8 22.183962906825 95.7110806995572
"3061" 612 22.8113349918184 95.7000916610847
"3062" 612.2 23.1030080003282 95.4967949685737
"3063" 612.4 23.6496159714185 95.657917622581
"3064" 612.6 23.6368246138315 95.7660257380737
"3065" 612.8 23.9055673208206 95.8493590843109
"3066" 613 23.8092602008206 95.9134616228365
"3067" 613.2 23.9336569103282 96.278044969355
"3068" 613.4 23.8676281710135 96.3884033540807
"3069" 613.6 23.6241994823336 96.4130845464131
"3070" 613.8 23.6128692193256 96.4922700849538
"3071" 614 23.4590524952318 96.6098485850714
"3072" 614.2 23.0668928303282 96.5905449696675
"3073" 614.4 22.9220673389577 96.55157350809
"3074" 614.6 22.9783752613309 96.6393288927932
"3075" 614.8 22.9705857103282 96.6746795851362
"3076" 615 23.1030080003282 96.6506411235737
"3077" 615.2 23.2295830613217 96.4143773925682
"3078" 615.4 23.3616614193348 96.4033883925572
"3079" 615.6 23.5871465121219 96.7286037005747
"3080" 615.8 23.5290940440541 96.9478439315632
"3081" 616 23.5757883970947 97.1925991625772
"3082" 616.2 23.5565834861128 97.2771920088156
"3083" 616.4 23.5965819903282 97.2996795857612
"3084" 616.6 23.3656637891506 97.2625292395702
"3085" 616.8 23.2956222403282 97.4265032012726
"3086" 617 23.2956222403282 97.4265032012726
"3087" 617.2 23.240589616838 97.6671246245902
"3088" 617.4 23.1877582659283 97.8737180478737
"3089" 617.6 23.1672127598359 98.1250000865865
"3090" 617.8 22.9264449598359 98.3653847022115
"3091" 618 22.8174075794858 98.3548851637395
"3092" 618.2 22.6638475331283 98.2429488174737
"3093" 618.4 22.6652483779729 98.3988928560912
"3094" 618.6 22.7622289544017 98.7068541256299
"3095" 618.8 22.7865703093217 98.6698718948237
"3096" 619 22.7408932291282 98.5352565100737
"3097" 619.2 22.9412120387282 98.4583334330737
"3098" 619.4 23.2681059093217 98.3814103560737
"3099" 619.6 23.4473789166024 98.1016900865632
"3100" 619.8 23.4429154668188 97.6800528938339
"3101" 620 23.724876826825 97.6891026630737
"3102" 620.2 23.8734649603282 97.6121795860737
"3103" 620.4 23.8734649603282 97.4198718935737
"3104" 620.6 24.165137968838 96.9748169315902
"3105" 620.8 24.2295094552318 96.8779138545702
"3106" 621 24.3014966004924 96.7147437005609
"3107" 621.2 24.165137968838 96.5792125465792
"3108" 621.4 24.1806065873154 96.4375433925914
"3109" 621.6 24.125345138108 96.1624754307778
"3110" 621.8 24.0446776009848 95.8386753150694
"3111" 622 23.9376697198359 95.5725525455725
"3112" 622.2 23.8559545923841 95.4793124685562
"3113" 622.4 23.8168137223336 95.2026773144334
"3114" 622.6 23.7022523196717 95.1869658913408
"3115" 622.8 23.6912622904572 94.9822419680592
"3116" 623 23.625818096838 94.4693224290847
"3117" 623.2 23.5745807828556 94.3097923135406
"3118" 623.4 23.4473789166024 94.1273310825889
"3119" 623.6 23.3701825962667 93.8032465822648
"3120" 623.8 23.471726704838 93.3484433125792
"3121" 624 23.7261717338377 93.0194193891733
"3122" 624.2 23.7909160058315 92.9858059660627
"3123" 624.4 23.6695204573202 93.0420438507343
"3124" 624.6 23.7261717338377 93.0194193891733
"3125" 624.8 23.5123132603282 93.0208334276362
"3126" 625 23.2956222403282 92.8975393890514
"3127" 625.2 23.2057356078359 92.9583334275737
"3128" 625.4 23.0187392703282 92.9246795813862
"3129" 625.6 22.9826241003282 92.528044965605
"3130" 625.8 22.7948252163282 92.4198718885737
"3131" 626 22.8439750542232 92.1479885806095
"3132" 626.2 23.0067008803282 91.8910257341987
"3133" 626.4 23.1928946328206 91.6250000800865
"3134" 626.6 23.1555391426836 91.0970280795585
"3135" 626.8 23.1369987508296 90.7230393099538
"3136" 627 23.5174204654247 90.4909674635679
"3137" 627.2 23.7508922691506 90.3394523095702
"3138" 627.4 23.7508922691506 90.3394523095702
"3139" 627.6 23.658190232835 90.3044872710737
"3140" 627.8 23.4315852423336 90.2026773094334
"3141" 628 23.3558141903282 89.8477565013862
"3142" 628.2 23.4123581421912 89.453671424069
"3143" 628.4 23.3072958189577 89.069056039069
"3144" 628.6 23.0967946501743 88.5923284616692
"3145" 628.8 22.9454145347394 88.3347903075656
"3146" 629 22.99210888778 87.5655595375656
"3147" 629.2 22.8234066655591 87.0538669216692
"3148" 629.4 22.8622402003282 86.3621795748237
"3149" 629.6 22.8590299758359 85.9839744590609
"3150" 629.8 22.8753729859171 85.6774476510621
"3151" 630 23.0595144722051 85.4409636892871
"3152" 630.2 22.9443845108296 84.8746229964131
"3153" 630.4 22.7177795203282 84.4150641882612
"3154" 630.6 22.6742859922051 84.0886063802424
"3155" 630.8 22.5581848698315 83.7989927645682
"3156" 631 22.3524766367506 83.6997127260074
"3157" 631.2 22.4738014958359 83.6762821490609
"3158" 631.4 22.7563023683283 83.6451466105682
"3159" 631.6 23.1596592383229 83.1664782254742
"3160" 631.8 23.2595070703282 83.0208334176362
"3161" 632 23.0971712110135 82.9268648790807
"3162" 632.2 22.9826241003282 83.0448718791987
"3163" 632.4 23.0504768579729 82.845279802076
"3164" 632.6 22.686712692513 82.6121795710737
"3165" 632.8 22.7177795203282 82.1891026475737
"3166" 633 22.4911745298269 81.7411388394334
"3167" 633.2 22.2890575122051 81.3962986852424
"3168" 633.4 22.0436296803282 80.9348291463194
"3169" 633.6 21.4564669350974 80.7387304538156
"3170" 633.8 21.0776400664095 79.9082168760621
"3171" 634 20.3179102171864 79.6496016065727
"3172" 634.2 19.8082907290603 79.0190621444037
"3173" 634.4 19.1241481393348 78.7660257210737
"3174" 634.6 18.5043430203282 78.4294872591987
"3175" 634.8 17.8783467403282 78.2732372590425
"3176" 635 17.0035570798359 77.6937646430784
"3177" 635.2 16.5106303122051 77.6369934507139
"3178" 635.4 16.3187064401641 77.6121795660737
"3179" 635.6 15.7898802304822 77.3516336427362
"3180" 635.8 15.558033050825 77.2275641810737
"3181" 636 15.2957107928206 77.0608975270609
"3182" 636.2 15.019046709643 76.7263986805725
"3183" 636.4 14.6520582203282 76.0616987952925
"3184" 636.6 14.5075975403282 75.989583410605
"3185" 636.8 14.3856602835283 75.5898470640514
"3186" 637 13.9438687828556 75.2779620637395
"3187" 637.2 13.2117002593256 74.9424962941733
"3188" 637.4 12.7193494082724 74.6751166400597
"3189" 637.6 12.1962266603282 74.2948718704487
"3190" 637.8 11.8671773208206 73.8685898315609
"3191" 638 11.1949158708296 73.4040347541733
"3192" 638.2 10.9683108803282 72.8106907151184
"3193" 638.4 10.8684368142634 72.4412394070566
"3194" 638.6 10.5830824003282 71.8942308295865
"3195" 638.8 10.7348390766024 71.4117133675656
"3196" 639 10.6491215793348 71.0187729825572
"3197" 639.2 10.8912651843283 70.5352564820737
"3198" 639.4 11.1368483403282 70.0400641738862
"3199" 639.6 11.1368483403282 69.5592949426362
"3200" 639.8 11.2062461338377 69.1167044421936
"3201" 640 10.9426289688206 67.9326923640865
"3202" 640.2 11.2914057432205 66.6940654013094
"3203" 640.4 11.5688140878215 65.9266592082343
"3204" 640.6 11.6063455503282 65.2083333998237
"3205" 640.8 11.9767030938377 64.4334465144335
"3206" 641 12.4185828118323 64.263763245033
"3207" 641.2 12.4041624770947 64.313811245083
"3208" 641.4 12.8843156846943 64.0797908986952
"3209" 641.6 13.8169740977923 64.2923415142923
"3210" 641.8 14.3563459756371 64.2393984757778
"3211" 642 14.8297677778228 64.7275641685737
"3212" 642.2 14.9265335123282 64.8044872455737
"3213" 642.4 15.0407262513348 65.0297619765682
"3214" 642.6 14.8740996401641 65.4326923615865
"3215" 642.8 15.0496504543025 65.6683125925914
"3216" 643 15.0184157053927 66.2192481700654
"3217" 643.2 15.1523202004924 66.5438034780823
"3218" 643.4 14.6506419278215 66.560143362714
"3219" 643.6 14.6022995288206 66.8557692860865
"3220" 643.8 14.5677894903282 67.6842949407612
"3221" 644 14.6065798409848 67.9967949410737
"3222" 644.2 13.9908727825485 68.4849606338696
"3223" 644.4 13.9377804008206 69.0064103266987
"3224" 644.6 13.747459194825 69.4940476733402
"3225" 644.8 13.2226108929504 69.8486467890794
"3226" 645 12.7568716638185 70.4967949435737
"3227" 645.2 12.1488497594668 70.8876137901184
"3228" 645.4 11.9442230168206 71.0096154440865
"3229" 645.6 11.5390197467214 71.4583334060737
"3230" 645.8 10.7885375768206 71.5352564830737
"3231" 646 10.2834602406565 71.6862536370708
"3232" 646.2 10.1048677394858 71.8429487910737
"3233" 646.4 9.95530266655724 71.9711539065865
"3234" 646.6 10.3904681603282 72.1378205990609
"3235" 646.8 10.6893523378008 72.8641689459411
"3236" 647 10.7159198125383 73.7262379083416
"3237" 647.2 10.4155917601998 73.9834170239834
"3238" 647.4 10.3988426807778 74.0670290625286
"3239" 647.6 10.064505618108 73.5737180235737
"3240" 647.8 9.74039510032825 73.4535257157612
"3241" 648 9.35860617133477 73.2715202155792
"3242" 648.2 9.17459077032825 73.2612180232612
"3243" 648.4 8.50560025683803 73.3676740618292
"3244" 648.6 7.98635710639311 72.7831197150908
"3245" 648.8 7.50125456032825 72.6121795610737
"3246" 649 7.36841714811821 72.5989169456758
"3247" 649.2 7.15587731169584 72.5591291764053
"3248" 649.4 6.92341184032825 72.5847070225847
"3249" 649.6 6.73079760032825 72.6121795610737
"3250" 649.8 6.53818336032825 72.6396520995627
"3251" 650 6.40483505810801 72.5973866764435
"3252" 650.2 6.33228536369811 72.055150368209
"3253" 650.4 6.01347558980312 71.8562114064716
"3254" 650.6 5.96034064032825 71.5948098292871
"3255" 650.8 5.99536141473941 71.236888175083
"3256" 651 5.80384157032825 70.7251603284175
"3257" 651.2 5.93465872882064 70.4967949435737
"3258" 651.4 6.03738633632824 70.4198718665737
"3259" 651.6 5.71636261583586 70.3557692895865
"3260" 651.8 5.55103538032825 70.2924680202925
"3261" 652 5.50288182032825 70.2804487895112
"3262" 652.2 5.50288182032825 70.2804487895112
"3263" 652.4 5.50632137133477 70.5792125205792
"3264" 652.6 5.25007563032825 70.94150648248
"3265" 652.8 4.81708193915893 71.3218569828603
"3266" 653 4.84592969683803 71.6369048293292
"3267" 653.2 5.08361374285565 71.8429487910737
"3268" 653.4 5.10098481218143 72.2275641760737
"3269" 653.6 5.32746529683803 72.7220696765682
"3270" 653.8 5.30841551736494 73.1743097539435
"3271" 654 5.50377354721376 73.452635408068
"3272" 654.2 5.20470014551176 73.9287476008518
"3273" 654.4 5.01208590551176 74.3133629858518
"3274" 654.6 5.36873975482498 74.5764652938072
"3275" 654.8 5.82750322811821 74.9331344864716
"3276" 655 6.01537326381846 75.1121795635737
"3277" 655.2 6.43855530117071 75.5432140640047
"3278" 655.4 7.01661228525129 75.9248346413094
"3279" 655.6 7.33130080782153 76.4243967571936
"3280" 655.8 7.55628718381846 76.5462454880847
"3281" 656 7.92150381473941 76.4350233725889
"3282" 656.2 8.12862664532172 76.2715202185792
"3283" 656.4 8.24969844781846 76.1066850645682
"3284" 656.6 8.24905103283496 76.0850302568543
"3285" 656.8 8.44781598483804 76.1945971415792
"3286" 657 8.52853051983586 76.1698718723237
"3287" 657.2 8.59090082132171 76.1286630645902
"3288" 657.4 8.67895307283803 75.9308608720847
"3289" 657.6 8.71713195032825 75.6770834102925
"3290" 657.8 8.85505749882499 75.6121795640737
"3291" 658 8.99814237383152 75.6121795640737
"3292" 658.2 9.07340322923798 75.6891026410737
"3293" 658.4 9.3665714250472 75.729588487268
"3294" 658.6 9.79180226154749 75.7202876795664
"3295" 658.8 10.3227928774443 75.928187872082
"3296" 659 10.7465126552318 76.0853730260854
"3297" 659.2 10.7581862723841 76.0504079875889
"3298" 659.4 10.9266645612896 76.0009529490779
"3299" 659.6 11.1113957553348 76.0847070260847
"3300" 659.8 11.2855578593256 76.175527987714
"3301" 660 11.320519770825 76.2385531800847
"3302" 660.2 11.5956829653217 76.3704213340627
"3303" 660.4 12.068963696838 76.2495422185572
"3304" 660.6 12.486564312835 76.0171569490941
"3305" 660.8 12.9147284715962 76.2963901032195
"3306" 661 13.3398737103282 76.0616987952925
"3307" 661.2 13.3398737103282 76.0616987952925
"3308" 661.4 13.4615952006565 75.7745727180822
"3309" 661.6 13.455786224838 75.6781136410627
"3310" 661.8 13.2689809606565 75.8173077565865
"3311" 662 13.3488253415637 75.8074458334997
"3312" 662.2 13.259926434894 75.9257890259258
"3313" 662.4 13.36139688778 76.1902681415749
"3314" 662.6 13.5176170138377 76.3904601033135
"3315" 662.8 13.4949564878215 76.9221343346144
"3316" 663 14.1161778993348 77.5132784505902
"3317" 663.2 14.4353672003282 77.5895551429741
"3318" 663.4 14.5677894903282 77.8766026432612
"3319" 663.6 14.9840259352318 78.1483101050714
"3320" 663.8 15.21652496 78.4561966438408
"3321" 664 15.1591298072876 78.7893357595585
"3322" 664.2 15.0902556163282 79.0993590675609
"3323" 664.4 14.834863387542 79.3928063370851
"3324" 664.6 14.7276094994858 79.3893679140048
"3325" 664.8 14.8893864693217 79.5489927603182
"3326" 665 15.2718633393348 79.7989927605682
"3327" 665.2 15.6610941891506 80.2462121840924
"3328" 665.4 15.8128508654247 80.8173077615865
"3329" 665.6 15.9412603459171 80.992132954069
"3330" 665.8 15.921248496838 80.7989927615682
"3331" 666 15.8607125763282 81.0096154540865
"3332" 666.2 15.8567274647483 81.285919608209
"3333" 666.4 15.769908714825 81.6369048393292
"3334" 666.6 15.7323030958359 82.1378206090609
"3335" 666.8 15.7974250458315 82.2687729938072
"3336" 667 15.8700111828556 82.3071398015379
"3337" 667.2 15.9170151825485 82.3902860708518
"3338" 667.4 16.3366561611897 82.413668417029
"3339" 667.6 16.9053615698269 82.4424963016733
"3340" 667.8 17.462162416838 82.6231685710847
"3341" 668 18.1378409204924 82.9113248790652
"3342" 668.2 18.4599910490603 82.9158233021466
"3343" 668.4 19.2079200401641 83.0608975330609
"3344" 668.6 19.6246214173202 83.2230393024538
"3345" 668.8 20.0576206943025 83.6828656490675
"3346" 669 20.7624531352318 83.9641609185795
"3347" 669.2 21.1202143623336 84.4108221113339
"3348" 669.4 21.1967911967506 84.8402962656095
"3349" 669.6 21.2490959403282 85.0040064965425
"3350" 669.8 21.1897065368206 85.0608975350609
"3351" 670 21.2293967426836 85.083042035083
"3352" 670.2 21.1360080366024 85.0247669965632
"3353" 670.4 21.0836651554052 85.1928247275005
"3354" 670.6 21.0392839838185 85.9638279205792
"3355" 670.8 20.613290587542 86.2446581900908
"3356" 671 20.3651341438185 86.3072345363072
"3357" 671.2 20.3582550803282 86.2500000747115
"3358" 671.4 20.4263342367506 86.2328692285406
"3359" 671.6 20.5704874273779 86.2589032285666
"3360" 671.8 20.7402733358359 86.2660257285737
"3361" 672 20.946971182359 85.9372416128603
"3362" 672.2 21.3174219511606 85.6994976510841
"3363" 672.4 21.47648776 85.539529997078
"3364" 672.6 21.5620940803282 85.3044872660737
"3365" 672.8 21.7196875459171 85.2695222275772
"3366" 673 21.9414857710135 85.2112471890574
"3367" 673.2 21.9473225603282 85.1121795735737
"3368" 673.4 22.160759979109 85.0654020350654
"3369" 673.6 22.3481683955217 85.0757970350758
"3370" 673.8 22.6792566723282 85.0077839580847
"3371" 674 22.8140866403282 84.8237180348237
"3372" 674.2 22.9103937603282 84.8950579964335
"3373" 674.4 22.8502018103282 84.9078526502925
"3374" 674.6 22.9705857103282 84.9078526502925
"3375" 674.8 22.8698433777923 84.6668354577438
"3376" 675 23.0037824664095 84.453671419069
"3377" 675.2 22.99210888778 84.4187063805725
"3378" 675.4 22.99210888778 84.4187063805725
"3379" 675.6 23.1216480893129 84.3987800728603
"3380" 675.8 23.080347512835 84.2072021880534
"3381" 676 22.9306689515962 84.0089406878551
"3382" 676.2 22.8166895521219 83.9115558800654
"3383" 676.4 22.9202714037839 83.8745069954129
"3384" 676.6 22.9681780323282 83.8429488030737
"3385" 676.8 23.0709056398359 83.6378206105609
"3386" 677 23.0388032408206 83.6057693028365
"3387" 677.2 22.9103937603282 83.5939609566709
"3388" 677.4 22.9597820161295 83.5885109182039
"3389" 677.6 22.9949561114757 83.4658381103889
"3390" 677.8 22.9949561114757 83.4658381103889
"3391" 678 22.8687474412896 83.1423251100654
"3392" 678.2 22.8698433777923 82.8348516482195
"3393" 678.4 22.7958663733411 82.7265246865727
"3394" 678.6 22.7646316244314 82.7161296865623
"3395" 678.8 22.5591560308296 82.5556184940941
"3396" 679 22.5601860547394 82.3790793400714
"3397" 679.2 22.2964358703282 82.4559295709175
"3398" 679.4 22.338054298825 82.4363553785902
"3399" 679.6 22.411862804339 82.532994032533
"3400" 679.8 22.4502597596717 82.4091881093322
"3401" 680 22.4231930288242 82.2162519552932
"3402" 680.2 22.3150406723841 82.2042541475889
"3403" 680.4 22.1739275508296 82.1257542244334
"3404" 680.6 21.9858454083283 81.8685898395609
"3405" 680.8 21.8574359278359 81.8685898395609
"3406" 681 21.6336365178315 81.8209707625902
"3407" 681.2 21.3254537338315 81.7989927625682
"3408" 681.4 21.0426193305211 81.8662588395585
"3409" 681.6 20.9975351169584 82.1877763783416
"3410" 681.8 20.7274323608206 82.298789263068
"3411" 682 20.2802131064333 82.3204023784742
"3412" 682.2 20.3067805811707 82.5458665710074
"3413" 682.4 19.985510853771 82.8828348405751
"3414" 682.6 19.9141722406565 83.1819801485666
"3415" 682.8 19.4699049150657 83.3946729564716
"3416" 683 19.333272154825 83.3951466103182
"3417" 683.2 19.291997696838 83.3676740718292
"3418" 683.4 18.9296994798359 83.3386753025694
"3419" 683.6 18.2733842931145 83.5523504950908
"3420" 683.8 17.6663157522051 83.7412118414335
"3421" 684 17.1186828036981 83.5538241489384
"3422" 684.2 16.829287034825 83.6836081490682
"3423" 684.4 16.1091185325383 83.6997127260074
"3424" 684.6 15.3386615725383 83.6731875336732
"3425" 684.8 14.9534330925383 83.4875111488721
"3426" 685 14.3856602835283 82.9967949560737
"3427" 685.2 14.2626785567506 82.8906941482753
"3428" 685.4 14.1032736698031 82.5326039556095
"3429" 685.6 14.1829761325383 82.2275641860737
"3430" 685.8 14.0381003303282 82.1554488013862
"3431" 686 13.9880051032205 82.1531224936916
"3432" 686.2 13.7371405803282 81.662660339355
"3433" 686.4 13.4851369368206 80.7916667615609
"3434" 686.6 12.7981461603282 80.17227572248
"3435" 686.8 12.4193381678359 79.4583334140737
"3436" 687 12.0177263828556 79.1241159137395
"3437" 687.2 11.4257697003282 78.4775641823237
"3438" 687.4 10.6914279103282 77.9847757202925
"3439" 687.6 10.1256235803282 77.4198718735737
"3440" 687.8 9.74620673422322 77.3999779889384
"3441" 688 9.33108984032825 77.431891104355
"3442" 688.2 8.98903353085337 77.5989169506758
"3443" 688.4 8.87873822542469 77.6587996045819
"3444" 688.6 8.9800348632205 77.5253309121407
"3445" 688.8 9.26046463183586 77.2788462195865
"3446" 689 9.45225039946677 76.6196237189273
"3447" 689.2 9.70256015482498 76.3484432955792
"3448" 689.4 10.0172780703282 76.4102564879487
"3449" 689.6 10.1108668255591 76.3714847571407
"3450" 689.8 10.4215349881435 76.222601410838
"3451" 690 10.5209487832205 76.3838917186916
"3452" 690.2 10.5013672728765 76.6448136035679
"3453" 690.4 10.9474877015475 76.7182086805643
"3454" 690.6 11.7387678403282 76.6506411035737
"3455" 690.8 11.9313820803282 77.0352564885737
"3456" 691 12.5998667888242 77.4424962966733
"3457" 691.2 12.9048648504572 77.7888947585581
"3458" 691.4 13.1377554599753 78.2397099128551
"3459" 691.6 13.4121040503282 78.6458334132612
"3460" 691.8 13.3677339733217 79.2934982600627
"3461" 692 13.5406430061128 79.8206162990514
"3462" 692.2 13.0870675203282 80.1634616070865
"3463" 692.4 12.9943273463931 80.3187322610879
"3464" 692.6 12.7403618883283 80.6121795690737
"3465" 692.8 12.4321791043283 80.4121795688737
"3466" 693 12.3243151299282 80.5814103382737
"3467" 693.2 12.3610599944017 80.6743097614435
"3468" 693.4 12.2991001923841 80.7765152230842
"3469" 693.6 11.9864147038185 80.9088828770627
"3470" 693.8 11.4947898158359 81.0224359925609
"3471" 694 11.0371016693217 81.1011905695627
"3472" 694.2 10.8794120121814 81.1328896465175
"3473" 694.4 10.9270363838185 81.0874543003182
"3474" 694.6 10.8399013998359 81.0897436849359
"3475" 694.8 10.6601280963282 81.0891026464737
"3476" 695 10.0409089868855 80.9740029155894
"3477" 695.2 9.90561162117071 81.5776968008085
"3478" 695.4 8.99080469583586 81.7275641855737
"3479" 695.6 8.40012100082063 81.9583334165737
"3480" 695.8 8.09660764827241 81.8895688395819
"3481" 696 7.98279016032825 81.5682235315682
"3482" 696.2 7.51368129915893 81.2101944542871
"3483" 696.4 6.85506483454373 80.788358223096
"3484" 696.6 6.13302928390588 80.75541564614
"3485" 696.8 5.56227122383587 80.7147436845609
"3486" 697 5.18988368032825 80.6891026460737
"3487" 697.2 5.32272109253828 80.6758400306758
"3488" 697.4 5.62326572032825 80.7051282999359
"3489" 697.6 6.11974552727574 81.0074050310074
"3490" 697.8 6.71703943482498 81.2110806850572
"3491" 698 6.94481343967173 81.472578416088
"3492" 698.2 7.44811961085337 81.8562114164716
"3493" 698.4 7.79659640783585 82.3173077630865
"3494" 698.6 8.21857657085337 82.5591291864053
"3495" 698.8 8.57989430432825 83.0077839560847
"3496" 699 8.96512278432825 83.4803114565572
"3497" 699.2 9.23478272032825 83.5737180335737
"3498" 699.4 9.73557974432825 83.6891026490737
"3499" 699.6 10.2513578801641 83.8514958030822
"3500" 699.8 10.7806354620561 84.1309172264386
"3501" 700 11.0453565763282 84.6231685730847
"3502" 700.2 11.1994479683283 84.8319598040627
"3503" 700.4 11.1127715603282 84.9919872657612
"3504" 700.6 11.030444497436 85.3913359200067
"3505" 700.8 11.0646180003282 85.5929488048237
"3506" 701 11.1334087893217 86.2248169208402
"3507" 701.2 11.0127603144017 86.6358482289435
"3508" 701.4 11.0127603144017 86.7541914213696
"3509" 701.6 11.0720262521814 86.4583334210737
"3510" 701.8 11.5121628498269 86.4470211902932
"3511" 702 11.4215208613309 86.6167044596936
"3512" 702.2 11.5348233373202 86.6845777674538
"3513" 702.4 11.9653728308296 87.1031298063339
"3514" 702.6 12.7018390403282 87.7479261915941
"3515" 702.8 13.3023422478215 88.483220307714
"3516" 703 14.1085066905211 88.9525059235679
"3517" 703.2 14.3925640401641 89.193376154578
"3518" 703.4 14.3104282432122 89.1922211545768
"3519" 703.6 14.402347610825 89.3044872700737
"3520" 703.8 14.4041324514185 89.2649862315727
"3521" 704 14.3473149873348 89.1836081545682
"3522" 704.2 14.4477939391589 89.4360009240514
"3523" 704.4 14.187720336838 89.8649268475572
"3524" 704.6 14.4594439803282 90.5328526559175
"3525" 704.8 14.6536633518359 91.3301283105609
"3526" 705 14.765563056838 92.0352565035737
"3527" 705.2 14.5591906513348 92.5160257348237
"3528" 705.4 14.6973225667282 92.8429488120737
"3529" 705.6 14.9135818611707 92.9967949660737
"3530" 705.8 15.3300913945437 93.914909120838
"3531" 706 15.8147337081435 94.8454301986916
"3532" 706.2 16.7987959694959 95.4604124300758
"3533" 706.4 17.494534552835 95.9379714305533
"3534" 706.6 17.9148502591589 95.9124277382201
"3535" 706.8 18.3373589171282 96.0861250076246
"3536" 707 18.8293795503282 95.9775641998237
"3537" 707.2 19.420676952835 96.0850302768542
"3538" 707.4 19.9936638293217 96.2715202385792
"3539" 707.6 20.1671000472876 96.7497087390574
"3540" 707.8 20.8053952858315 97.5022894705792
"3541" 708 21.1710288110135 98.1949301635795
"3542" 708.2 21.6262988398359 98.7019231640865
"3543" 708.4 22.3636178681435 99.1754550107139
"3544" 708.6 22.9900962230634 100.357537665742
"3545" 708.8 23.433203856838 101.41712462834
"3546" 709 24.1192141498031 102.002100013541
"3547" 709.2 24.4370399731145 102.740384706587
"3548" 709.4 24.4809406492181 103.12993105313
"3549" 709.6 24.465575387542 103.238960207085
"3550" 709.8 24.4788240113348 103.05174001459
"3551" 710 24.2400533513436 103.071236668456
"3552" 710.2 23.9179143944017 103.558925168944
"3553" 710.4 23.6542832455908 104.124115938739
"3554" 710.6 23.3252552092181 104.28377720813
"3555" 710.8 22.9654263838185 104.576465323807
"3556" 711 22.8041238228556 104.707670323938
"3557" 711.2 22.855361136838 104.933608170318
"3558" 711.4 23.4188953539282 105.304487286074
"3559" 711.6 23.7549331232915 105.334073093796
"3560" 711.8 24.203660816838 105.45558617084
"3561" 712 24.5994724862548 105.319280170704
"3562" 712.2 25.0171120103282 105.292468055292
"3563" 712.4 25.8718377003282 105.436698824667
"3564" 712.6 26.3774500803282 105.645146632568
"3565" 712.8 27.1128862659171 105.840617825071
"3566" 713 27.419833044339 105.632541594094
"3567" 713.2 28.0934678723841 105.514277478591
"3568" 713.4 28.5237230513348 105.12866309359
"3569" 713.6 28.8172304408206 104.973290708819
"3570" 713.8 28.9000752893129 104.78339547786
"3571" 714 28.9339663426836 104.511946477589
"3572" 714.2 29.0345388279827 103.933678592395
"3573" 714.4 29.2094000060961 103.724445707571
"3574" 714.6 29.3802566956371 103.588510938204
"3575" 714.8 29.7259745632915 103.105276245413
"3576" 715 29.7259745632915 102.572731860265
"3577" 715.2 29.8445064003282 102.434664783204
"3578" 715.4 29.7938184606812 102.187078359879
"3579" 715.6 29.6422614483283 101.977564205824
"3580" 715.8 29.6518921603282 101.731612782501
"3581" 716 29.7508021921219 101.312803282082
"3582" 716.2 29.9965702577923 101.114203897268
"3583" 716.4 30.581943770825 100.557234550557
"3584" 716.6 31.1393021204924 100.293803511832
"3585" 716.8 31.4603258409848 100.357906088819
"3586" 717 31.506492122825 100.469322435085
"3587" 717.2 31.5327135468188 100.553356050553
"3588" 717.4 31.6144750943025 100.522782512061
"3589" 717.6 31.4954856058315 100.51327847359
"3590" 717.8 31.541594026354 100.38764735808
"3591" 718 31.4068219196717 100.186965896341
"3592" 718.2 31.4432045923282 100.035256511574
"3593" 718.4 31.4665210468773 99.8591431652438
"3594" 718.6 31.4239431683283 100.006410357699
"3595" 718.8 31.4150532892181 100.0382150885
"3596" 719 31.5202502883283 99.7275642035737
"3597" 719.2 31.6561214133411 99.3169612800862
"3598" 719.4 31.9921551763282 98.7467949718237
"3599" 719.6 32.2572531981452 98.4522605484522
"3600" 719.8 32.4474015521219 98.1423251250654
"3601" 720 32.5025829123282 97.8717949709487
"3602" 720.2 32.7502297758184 97.6781136630627
"3603" 720.4 33.2595048311606 97.4978344705747
"3604" 720.6 33.728025949238 97.1755891625602
"3605" 720.8 33.9299558228642 97.0251350470251
"3606" 721 34.1480588593348 96.8099817775792
"3607" 721.2 34.2104291608206 96.4583334310737
"3608" 721.4 34.4151902711606 95.8346328150654
"3609" 721.6 34.4464249815475 95.4915974685685
"3610" 721.8 34.3174370804924 95.0480770065865
"3611" 722 34.2625955303282 94.7636218909174
"3612" 722.2 34.1590653763282 94.2165751980627
"3613" 722.4 34.2337763566024 93.6611306205842
"3614" 722.6 34.2425315598359 93.7446581975908
"3615" 722.8 34.6754797555217 93.7764207360841
"3616" 723 34.9461808485346 93.8387908130695
"3617" 723.2 35.1520988 93.8728633515652
"3618" 723.4 35.1363292025112 94.0089406978551
"3619" 723.6 34.9808861208206 94.1079060825694
"3620" 723.8 34.9915869204924 94.1399573518322
"3621" 724 35.0450908803282 94.2788462365865
"3622" 724.2 35.1752356225088 94.2753812365831
"3623" 724.4 35.2978970703282 94.547275736855
"3624" 724.6 35.6978391209848 94.8985043525908
"3625" 724.8 35.44102016 95.3365385453365
"3626" 725 35.8936346933411 96.0113479690882
"3627" 725.2 35.9741713298269 96.6167044696936
"3628" 725.4 35.8680789826836 97.3091492780784
"3629" 725.6 35.8753246681182 97.9570071633416
"3630" 725.8 35.4303193603282 98.4198718945737
"3631" 726 35.2514632858315 98.9308608950847
"3632" 726.2 34.5222807838185 99.1918499338072
"3633" 726.4 34.2311403922051 99.5228495495228
"3634" 726.6 33.6967912003282 100.071387050071
"3635" 726.8 32.9130504836981 100.331012473408
"3636" 727 32.4614032975931 100.556476665941
"3637" 727.2 31.9889449518359 100.432692396587
"3638" 727.4 31.4111022318359 100.317307781087
"3639" 727.6 30.6149633603282 100.112179588574
"3640" 727.8 29.8032319038185 99.9885532038347
"3641" 728 29.133315378108 99.9346647807039
"3642" 728.2 28.6018338655591 99.8578371652424
"3643" 728.4 27.9929243562667 99.6717329342871
"3644" 728.6 27.2473208354052 99.0886063952424
"3645" 728.8 26.8830624603282 99.3669872801362
"3646" 729 26.1634342409848 99.5067664725837
"3647" 729.2 24.9208048903282 99.7636218959175
"3648" 729.4 24.2174189438185 99.5764653188072
"3649" 729.6 23.3469860248206 99.0993590875609
"3650" 729.8 22.470132656838 98.4913004715682
"3651" 730 22.2041415598359 97.7403847015865
"3652" 730.2 21.5139405203282 97.3116988165425
"3653" 730.4 20.8879442403282 96.9270834315425
"3654" 730.6 20.0098498973202 96.6619533543542
"3655" 730.8 19.0241182098269 96.0284691614131
"3656" 731 17.9724650691506 95.8988928535912
"3657" 731.2 17.3420911682724 95.3860723530784
"3658" 731.4 16.7354078173202 94.9877451988339
"3659" 731.6 16.5833078254247 94.4769814290923
"3660" 731.8 15.9762811203282 94.2361111980822
"3661" 732 15.6494206105211 94.3021562750714
"3662" 732.2 14.9490051608206 93.999125967076
"3663" 732.4 14.3454805678359 93.9070513900609
"3664" 732.6 13.5878645443282 93.4711539280865
"3665" 732.8 12.6905087773202 93.2004148893542
"3666" 733 11.7840888538377 92.1596908883135
"3667" 733.2 11.3286859211897 91.4335195414335
"3668" 733.4 10.5565149255908 90.3177498864716
"3669" 733.6 10.3729577923841 89.4187063855725
"3670" 733.8 9.6915536378315 88.5902015385902
"3671" 734 9.37603317583586 87.9326923840865
"3672" 734.2 8.58689845150591 86.93618888309
"3673" 734.4 8.2095779032205 86.2474153054782
"3674" 734.6 7.78021310285564 86.0471928437395
"3675" 734.8 7.31447710964297 85.8988928435912
"3676" 735 7.29000023134363 85.788358228096
"3677" 735.2 7.50125456032825 85.7240676895702
"3678" 735.4 7.48882782149757 85.6394748433318
"3679" 735.6 7.80476791287647 85.5492424970877
"3680" 735.8 7.82983180233361 85.3723605738339
"3681" 736 8.07288393017433 85.366521996905
"3682" 736.2 8.35426047482498 85.0847070350847
"3683" 736.4 8.57267127032825 84.7996795732612
"3684" 736.6 8.73865512778003 84.4303613805842
"3685" 736.8 9.03013009032825 84.0544872648237
"3686" 737 9.24028597882499 83.9088828800627
"3687" 737.2 9.59249486932172 83.7770147260847
"3688" 737.4 9.88550650827666 83.8491858030799
"3689" 737.6 9.85427175936693 83.8283958030592
"3690" 737.8 9.80192464065649 83.9369658800908
"3691" 738 10.0767821178315 83.8978938415902
"3692" 738.2 10.2373645326738 84.1703649957088
"3693" 738.4 10.8816344723282 84.1217949571987
"3694" 738.6 11.3634170037839 84.3873274959258
"3695" 738.8 11.4751904694132 84.4644063036952
"3696" 739 11.6424607203282 84.6314103423237
"3697" 739.2 11.8327259911486 84.7885398040193
"3698" 739.4 12.2432337033261 85.2678572275755
"3699" 739.6 12.6657238703282 85.6290064971675
"3700" 739.8 12.6963357818315 85.8099817665792
"3701" 740 12.5658760383229 85.9492836513339
"3702" 740.2 12.3441268913348 85.9528389205682
"3703" 740.4 12.4299130363175 86.4130845364131
"3704" 740.6 12.454192176838 86.6643773828182
"3705" 740.8 12.2524058008206 86.7574787290652
"3706" 741 12.3107737710135 86.9944639600714
"3707" 741.2 12.4249560703282 87.2996795757612
"3708" 741.4 12.6726550552318 87.4140443835679
"3709" 741.6 12.7217646367506 87.5326039606095
"3710" 741.8 12.6633161923282 87.6506411145737
"3711" 742 12.6055319203282 87.6396521145627
"3712" 742.2 12.4266758458315 87.5160257298237
"3713" 742.4 12.3808153198359 87.3557693065865
"3714" 742.6 12.6175703103282 87.4439103451362
"3715" 742.8 12.8724402078185 87.2605312295682
"3716" 743 12.8695998411897 87.0910877678603
"3717" 743.2 13.061038556483 87.0196639985581
"3718" 743.4 13.064407032835 86.8768854599538
"3719" 743.6 13.2683514973202 86.6845777674538
"3720" 743.8 13.3421512581477 86.5414934980799
"3721" 744 13.5445263403282 86.374198805605
"3722" 744.2 13.6047182903282 86.4463141902925
"3723" 744.4 13.6435086409848 86.0309829975694
"3724" 744.6 13.7273797381477 85.8866078435789
"3725" 744.8 13.9876692225088 85.3980423430903
"3726" 745 14.3035784956093 85.0109649965494
"3727" 745.2 14.3937208812896 84.6807866500654
"3728" 745.4 14.5498945873154 84.5144664575914
"3729" 745.6 14.5570183094132 84.2316127650008
"3730" 745.8 14.3913410938315 83.8869048415792
"3731" 746 14.2922823253217 83.5902015335902
"3732" 746.2 14.2135689752318 83.6261655720877
"3733" 746.4 14.3510984703282 83.6939103413862
"3734" 746.6 14.5316743203282 83.6378206105609
"3735" 746.8 14.5196359303282 83.8862180338862
"3736" 747 14.4567687996717 83.9369658800908
"3737" 747.2 14.3662236190928 84.0421598417345
"3738" 747.4 14.6279814403282 84.193376149578
"3739" 747.6 14.8510084672302 84.1708840341709
"3740" 747.8 15.1630210001641 84.4284188805822
"3741" 748 15.3781632090603 84.636471073098
"3742" 748.2 15.5470265338315 84.6121795730737
"3743" 748.4 15.9088661363282 84.7852564963237
"3744" 748.6 16.3615096003282 85.158957112082
"3745" 748.8 16.6900868423336 85.3723605738339
"3746" 749 17.1007318114185 85.6163375740779
"3747" 749.2 17.1623793472302 85.6384953817923
"3748" 749.4 17.308071024838 85.6671246125902
"3749" 749.6 17.8344420193256 85.790912612714
"3750" 749.8 18.0348458103282 86.0496795745112
"3751" 750 17.9704050213309 86.4130845364131
"3752" 750.2 18.1431913203282 86.8669872676362
"3753" 750.4 18.0888244101743 87.2523780757139
"3754" 750.6 18.232619376838 87.7220696915682
"3755" 750.8 18.1797880259283 87.6429488068737
"3756" 751 18.1913448803282 87.7632784608402
"3757" 751.2 18.3133339118359 88.0608975380609
"3758" 751.4 18.3151683313348 88.4363553845902
"3759" 751.6 18.3492885571283 88.9198718850737
"3760" 751.8 18.3321014344017 89.0322979236477
"3761" 752 18.1592425198359 89.1079060775694
"3762" 752.2 18.2580190314384 89.2541914238696
"3763" 752.4 18.2448488401641 89.2788462315865
"3764" 752.6 18.3977172858315 89.5215202318292
"3765" 752.8 18.7242442648206 89.9967949630737
"3766" 753 18.732146418108 90.3932446557778
"3767" 753.2 18.7025134492181 90.8222387331299
"3768" 753.4 18.7416712693217 90.9500916563347
"3769" 753.6 18.5444709998359 91.2019231565865
"3770" 753.8 18.0719240515282 91.6429488108737
"3771" 754 18.0061388921814 91.9760848881299
"3772" 754.2 17.7987081484751 92.2571500037956
"3773" 754.4 17.214515514825 92.4748169270902
"3774" 754.6 17.2208654284751 92.5086292732778
"3775" 754.8 17.1605020132786 92.7973647735666
"3776" 755 17.2924784398359 92.7403846965865
"3777" 755.2 17.5859858293217 92.5160257348237
"3778" 755.4 17.8453526529504 92.5409545040794
"3779" 755.6 18.2733842931145 92.5694445425694
"3780" 755.8 18.8895715003282 92.6362180426362
"3781" 756 19.5864223153348 92.3923993500847
"3782" 756.2 19.7515202243282 92.2165751960627
"3783" 756.4 20.0934105003282 91.9270834265425
"3784" 756.6 20.6192980715962 91.5494265415494
"3785" 756.8 20.8130387196717 91.2980770028365
"3786" 757 21.028277466825 91.1396521180627
"3787" 757.2 21.1315445868188 90.9266592332343
"3788" 757.4 20.8801355434701 90.7202876945664
"3789" 757.6 20.8384892244314 90.6994976560841
"3790" 757.8 21.0975538363175 90.4967949635737
"3791" 758 21.2043819313348 90.2055861555902
"3792" 758.2 21.2484080378315 90.0077839630847
"3793" 758.4 21.38018064 89.8557693090865
"3794" 758.6 21.7338851415475 89.4624914240779
"3795" 758.8 21.8207474993348 89.2495422315572
"3796" 759 21.8647736058315 89.0627290390627
"3797" 759.2 22.117276312835 88.686840192533
"3798" 759.4 22.0379645488242 88.7094646540941
"3799" 759.6 22.0379645488242 88.7094646540941
"3800" 759.8 21.9813133108296 88.7094646540941
"3801" 760 22.0971336401641 88.4882479615652
"3802" 760.2 21.9648329282724 88.4280303845819
"3803" 760.4 21.8317540163282 88.1726191535572
"3804" 760.6 21.7547083203282 87.9858059610627
"3805" 760.8 21.7161854723282 87.7788462300865
"3806" 761 21.6729931928765 87.5888695375889
"3807" 761.2 21.7422815814976 87.376447575838
"3808" 761.4 21.4850483843283 87.5608975375609
"3809" 761.6 21.413505946825 87.2605312295682
"3810" 761.8 21.154205112835 87.148378652533
"3811" 762 21.0588117162667 87.2647850372648
"3812" 762.2 21.1889039903282 86.99919880623
"3813" 762.4 21.2731727203282 86.8669872676362
"3814" 762.6 21.3227854872876 86.8429488060737
"3815" 762.8 21.6477004006565 86.7147436905609
"3816" 763 21.7326952478185 86.6341576135572
"3817" 763.2 21.7207175698269 86.5375189596144
"3818" 763.4 21.9638323358185 86.5242674980627
"3819" 763.6 22.3490608158185 86.5242674980627
"3820" 763.8 22.6214724003282 86.4369658825908
"3821" 764 22.6214724003282 86.4369658825908
"3822" 764.2 22.6682501553348 86.4033883825572
"3823" 764.4 22.9330542478215 86.1302791130533
"3824" 764.6 23.3705277609848 86.020299228328
"3825" 764.8 23.8847952233363 85.9153469974538
"3826" 765 23.8621346973202 85.9266592282343
"3827" 765.2 23.8459486293217 85.8759158435682
"3828" 765.4 23.9376697198359 85.7104701895566
"3829" 765.6 24.1321183793348 85.4033883815572
"3830" 765.8 24.1761444858315 85.2165751890627
"3831" 766 24.3367802933411 84.6496016115727
"3832" 766.2 24.5033655694959 84.4209113805747
"3833" 766.4 24.65462272 84.3108975343109
"3834" 766.6 25.1537831393256 84.1280166879742
"3835" 766.8 25.4091730952638 83.9843209570612
"3836" 767 25.4504940503282 84.0304488032612
"3837" 767.2 25.4785836398359 84.0544872648237
"3838" 767.4 25.5953195416988 84.1972611495819
"3839" 767.6 25.5549352311606 84.285776265055
"3840" 767.8 25.5765803334263 84.2923415342923
"3841" 768 25.7996073603282 84.2750754958135
"3842" 768.2 26.1206310808206 83.808760764578
"3843" 768.4 26.2301568538377 83.483220302714
"3844" 768.6 26.1573195093217 83.4253663795792
"3845" 768.8 26.1527334798359 83.3493590718109
"3846" 769 26.1206310808206 83.3814103410737
"3847" 769.2 26.1949734359622 83.3409244948794
"3848" 769.4 26.219407630946 83.341962610265
"3849" 769.6 26.2715122483283 83.2756411101987
"3850" 769.8 26.5058595608206 83.039529994578
"3851" 770 26.5379619598359 82.5801283018109
"3852" 770.2 26.3891236589577 82.2625292245702
"3853" 770.4 26.8306600613309 81.9221343396144
"3854" 770.6 26.8803872796717 81.4262821468109
"3855" 770.8 27.1907102004924 80.9561966463408
"3856" 771 27.2228125609848 80.8386753000694
"3857" 771.2 27.2612095163175 80.7569759538339
"3858" 771.4 27.2416112485346 80.5851525305851
"3859" 771.6 27.2207881082767 80.3668573380592
"3860" 771.8 27.0661919128765 79.7333916835795
"3861" 772 26.9666230633363 79.0940800290941
"3862" 772.2 26.9728031682724 78.7660257210737
"3863" 772.4 27.1362334616988 78.4047203745586
"3864" 772.6 27.0895390701353 78.0084499510854
"3865" 772.8 27.0814883342232 77.8111185662726
"3866" 773 27.2498792918323 77.725301720033
"3867" 773.2 27.7137113703282 77.4198718735737
"3868" 773.4 27.9690519399753 77.3085358350008
"3869" 773.6 28.0146711203282 77.462606912078
"3870" 773.8 28.5188672078215 77.532994027533
"3871" 774 28.9295887603282 77.6362180276362
"3872" 774.2 29.426258330825 78.1396521050627
"3873" 774.4 29.8671668878215 78.1212293358135
"3874" 774.6 30.4048387523841 78.3114802590807
"3875" 774.8 31.0098225523282 78.6025641824487
"3876" 775 31.7300984177923 78.6344467594037
"3877" 775.2 32.3484915203282 79.0375189521144
"3878" 775.4 32.4391335088242 79.2863877215941
"3879" 775.6 32.6739431725383 79.4026304909411
"3880" 775.8 32.7502297758184 79.5572345295572
"3881" 776 32.8661422903282 79.739583414355
"3882" 776.2 32.9511876794668 80.0067205300067
"3883" 776.4 33.3232362989577 80.5725525305726
"3884" 776.6 33.39327784778 80.9804779540574
"3885" 776.8 33.5772375447483 81.3787578006095
"3886" 777 33.5683817198359 81.3942308390865
"3887" 777.2 33.7092179391589 82.0166460704782
"3888" 777.4 34.0003045528765 82.4956294555725
"3889" 777.6 34.1077015918359 83.0608975330609
"3890" 777.8 34.0288847308534 83.6333997259411
"3891" 778 34.0820196803282 83.7660257260737
"3892" 778.2 34.068261514825 84.1643773803182
"3893" 778.4 33.8380416558359 84.4839744575609
"3894" 778.6 33.9444380638185 85.3182235353182
"3895" 778.8 34.1561020832916 86.1033038437956
"3896" 779 33.9031636058315 86.4995422288072
"3897" 779.2 33.9536101998359 86.8002137675694
"3898" 779.4 34.0672032151447 87.2867358065175
"3899" 779.6 33.545451456838 87.8731685763347
"3900" 779.8 33.3244036568206 88.1121795765737
"3901" 780 32.9263342403282 88.1891026535737
"3902" 780.2 32.8977987873779 88.0822650380822
"3903" 780.4 32.9571525187282 88.2583334228737
"3904" 780.6 33.4300945573649 88.8251973465175
"3905" 780.8 33.930679936838 88.8484433080792
"3906" 781 34.4672481603282 88.9397230004782
"3907" 781.2 34.819457050825 89.0077839620847
"3908" 781.4 35.1991822723282 88.9839744620609
"3909" 781.6 35.6112600216988 88.5912005385912
"3910" 781.8 35.9964885016988 88.4163753845702
"3911" 782 36.2221779196717 88.2745727305822
"3912" 782.2 36.5137744603282 88.2131411151362
"3913" 782.4 37.0958660193255 88.0533560380534
"3914" 782.6 37.7630918396717 87.6228633453152
"3915" 782.8 37.7361869818315 87.2605312295682
"3916" 783 38.0088648362667 86.9546113446469
"3917" 783.2 38.132755509643 86.6448136135679
"3918" 783.4 38.2181570425113 86.1648111515494
"3919" 783.6 38.4441656993256 85.9153469974538
"3920" 783.8 38.7708006193348 85.4033883815572
"3921" 784 38.6356178590928 85.1664201890126
"3922" 784.2 38.7708006193348 85.0187729965572
"3923" 784.4 38.7708006193348 85.0187729965572
"3924" 784.6 38.784073204339 85.0782429196936
"3925" 784.8 38.8973756803282 85.1976496505822
"3926" 785 39.1295005326738 85.0579389581349
"3927" 785.2 39.6571318406565 84.6527778808066
"3928" 785.4 40.443792858825 84.3594323035902
"3929" 785.6 40.7593133208206 84.3322650343322
"3930" 785.8 41.3333792993255 84.0035823032343
"3931" 786 41.9635861651348 83.9115558800654
"3932" 786.2 42.7949814938377 83.8338990338339
"3933" 786.4 43.4634662023336 83.4266592257343
"3934" 786.6 44.2297488650472 83.2093455716709
"3935" 786.8 44.930550737436 82.9347602252424
"3936" 787 45.4931119444314 82.7784997250862
"3937" 787.2 45.6637275194668 82.6494004172648
"3938" 787.4 45.7789571779729 82.3557693015865
"3939" 787.6 45.986822382359 82.0786808013094
"3940" 787.8 45.9495422043898 81.942204378096
"3941" 788 45.9221303088242 81.7072021855534
"3942" 788.2 45.9447907963175 81.7411388394334
"3943" 788.4 46.0467630478215 81.8995098780534
"3944" 788.6 46.194056312835 82.1144420321144
"3945" 788.8 46.4793725891506 82.6821096480667
"3946" 789 46.7731579209848 82.8044872635737
"3947" 789.2 47.1176543832205 83.0712366484558
"3948" 789.4 47.3432182552318 83.1366551100597
"3949" 789.6 47.3081974808206 83.4280303795819
"3950" 789.8 47.1926289368206 83.7019231490865
"3951" 790 47.2916285342359 84.3243383804782
"3952" 790.2 47.4904561243898 84.8206163040514
"3953" 790.4 47.2817602518323 85.1348039966733
"3954" 790.6 47.2251090138377 85.5759804971144
"3955" 790.8 47.0899013678359 85.5352564970737
"3956" 791 46.9630969803282 85.7852564973237
"3957" 791.2 46.5460250133744 86.1853805746469
"3958" 791.4 46.0007553645465 86.5748835365749
"3959" 791.6 45.2784990394668 86.9173904984558
"3960" 791.8 44.5894585778008 87.2540893834079
"3961" 792 43.8411411608206 87.2019231525865
"3962" 792.2 43.4960406603282 87.57612188373
"3963" 792.4 42.904994542359 87.3392267296469
"3964" 792.6 42.5437624836981 87.2143015756758
"3965" 792.8 41.6126151293129 87.0538669216692
"3966" 793 40.4942098672821 87.0166460754782
"3967" 793.2 39.3701560770947 86.7730187290807
"3968" 793.4 38.1269187203282 86.7916667675609
"3969" 793.6 36.9114564525383 86.4715960364716
"3970" 793.8 35.9238933503282 86.374198805605
"3971" 794 34.7682079103282 86.22996803623
"3972" 794.2 33.7353140483283 85.6762821510609
"3973" 794.4 32.6614896603282 85.5689103432612
"3974" 794.6 31.1330292525383 85.4105880738721
"3975" 794.8 29.4207550723282 85.4967949585737
"3976" 795 28.4191610243283 85.3814103430737
"3977" 795.2 27.3019984323282 85.6762821510609
"3978" 795.4 25.666259058108 85.7038955357039
"3979" 795.6 23.2130732858315 85.6616301125847
"3980" 795.8 21.2108563508296 85.5420438432343
"3981" 796 19.9215521011707 85.3575376507421
"3982" 796.2 17.9688422264333 85.3973254584742
"3983" 796.4 16.0895835963175 84.6823153039131
"3984" 796.6 15.1177719473348 84.0077839570847
"3985" 796.8 14.4474055903282 83.0929488023237
"3986" 797 13.9003276404924 82.751068455828
"3987" 797.2 13.3157969303282 82.4078526477925
"3988" 797.4 11.9605660654247 82.2275641860737
"3989" 797.6 10.8089059933808 81.2593944158748
"3990" 797.8 9.60868093732019 80.8927225693542
"3991" 798 8.05502050032825 80.46073726123
"3992" 798.2 6.53234657101353 79.9431819145586
"3993" 798.4 6.14711809101353 79.9082168760621
"3994" 798.6 5.75568801032825 79.6554487988862
"3995" 798.8 6.09276293032825 79.4270834140425
"3996" 799 6.09630364233361 78.675527990214
"3997" 799.2 5.79524273133477 77.1176740655792
"3998" 799.4 5.65938089032825 76.2660257185737
"3999" 799.6 6.00849420032825 75.9294872566987
"4000" 799.8 6.19827589383765 75.6551659871936
"4001" 800 6.57670620832826 75.0224359865609
"4002" 800.2 6.99437497124329 74.768050024768
"4003" 800.4 7.88648304032825 74.3429487935737
"4004" 800.6 8.30060365632824 74.4294872551987
"4005" 800.8 8.62730703143836 74.6831854862216
"4006" 801 8.62652721342629 74.6769569092923
"4007" 801.2 8.76394792 74.5245727168322
"4008" 801.4 9.18662916032825 74.2852564858237
"4009" 801.6 9.81262544032825 74.001068447078
"4010" 801.8 10.3019697371864 73.6620756005851
"4011" 802 10.749667676483 73.4229903695768
"4012" 802.2 11.17162592 73.3493590618109
"4013" 802.4 11.7083550534263 73.1384953692923
"4014" 802.6 12.2697584562251 73.5269404850654
"4015" 802.8 12.5772063013309 73.7094646390941
"4016" 803 12.5092248003282 73.6344467544037
"4017" 803.2 12.5694167503282 73.7540064852925
"4018" 803.4 12.8342613303282 73.778044946855
"4019" 803.6 13.2446609859171 74.2788462165865
"4020" 803.8 13.7505165606565 74.5459402553152
"4021" 804 13.8850408113348 74.7880037555572
"4022" 804.2 14.2372497018315 75.0627290250627
"4023" 804.4 14.63868224 75.154914602078
"4024" 804.6 15.3809280323841 75.1296620635912
"4025" 804.8 15.8516483813309 75.5872926794334
"4026" 805 15.9762811203282 75.4967949485737
"4027" 805.2 16.2595373488242 75.2366139483135
"4028" 805.4 16.6586858673348 74.9748169095902
"4029" 805.6 17.1319665603282 74.829374140214
"4030" 805.8 17.23897448 74.6848291400694
"4031" 806 17.5706990001641 74.5993590630609
"4032" 806.2 17.8711887714185 74.5144664475914
"4033" 806.4 18.331678106825 74.4583334090737
"4034" 806.6 18.3896242518323 74.6257542169334
"4035" 806.8 19.003076336838 75.1176740635792
"4036" 807 19.4323309233348 75.6891026410737
"4037" 807.2 19.6038493198359 75.9882479490652
"4038" 807.4 19.5757597303282 76.3381411032612
"4039" 807.6 19.6918719472821 76.8925766038156
"4040" 807.8 20.027016949643 77.2858392580551
"4041" 808 20.4250487293129 77.711435143096
"4042" 808.2 20.2908400963282 78.0865385280865
"4043" 808.4 20.3458727198185 78.5902015285902
"4044" 808.6 20.2434273692181 78.8991617981299
"4045" 808.8 20.200036234825 78.9995422213072
"4046" 809 20.062454656838 79.1094322983402
"4047" 809.2 19.6909843038185 79.5489927603182
"4048" 809.4 19.2951726344017 79.9790434915175
"4049" 809.6 19.1819324113348 79.8786630683402
"4050" 809.8 19.1025583944017 79.8311144913696
"4051" 810 19.2507232003282 80.1121795685737
"4052" 810.2 19.6909843038185 80.7028389153182
"4053" 810.4 20.2270781569584 80.9808798386732
"4054" 810.6 20.4927529428556 80.9808798386732
"4055" 810.8 20.7040852035617 80.852272800083
"4056" 811 21.1340624401641 80.9027778770566
"4057" 811.2 21.5192909201641 80.9027778770566
"4058" 811.4 22.2683462808206 80.9348291463194
"4059" 811.6 22.7177795203282 81.2660257235737
"4060" 811.8 23.0236962363175 81.6506411085737
"4061" 812 23.625818096838 81.8539378010847
"4062" 812.2 24.187151002825 82.1066850705682
"4063" 812.4 25.0016340693217 82.4253663785792
"4064" 812.6 25.584332632835 82.8384239174538
"4065" 812.8 26.2074963278215 83.0872926869334
"4066" 813 26.5247433068188 83.0194193791733
"4067" 813.2 27.0232743013309 83.0420438407343
"4068" 813.4 27.5224347206565 82.6014958018322
"4069" 813.6 27.654207322825 82.4363553785902
"4070" 813.8 27.7739033203282 82.1073718782612
"4071" 814 27.808298714825 81.9638279165792
"4072" 814.2 27.3790441283283 81.7110806855572
"4073" 814.4 27.54383632 81.5544872623237
"4074" 814.6 27.5331355203282 81.54149349308
"4075" 814.8 27.4290197034701 81.4167533775706
"4076" 815 27.5331355203282 80.7852564923237
"4077" 815.2 27.3257048151447 80.5707594536477
"4078" 815.4 27.1907102004924 80.1762821455609
"4079" 815.6 26.9997422344017 79.9297337991605
"4080" 815.8 26.9755679915962 79.5453779526223
"4081" 816 26.7730901304572 79.1818261445664
"4082" 816.2 26.8193297983229 78.7999623749538
"4083" 816.4 26.5875746882724 78.3464452975772
"4084" 816.6 26.5486627209848 77.7938034893322
"4085" 816.8 26.6153853338377 77.1936275271936
"4086" 817 26.4737572003282 76.7948718729487
"4087" 817.2 26.190339098825 76.5572345265572
"4088" 817.4 26.162175352835 76.0737180260737
"4089" 817.6 25.7996073603282 75.9535257182612
"4090" 817.8 25.7663980072757 75.6493148333416
"4091" 818 25.6653610905211 75.537587487076
"4092" 818.2 25.6523141338377 75.5307316024538
"4093" 818.4 25.3822765198359 75.4967949485737
"4094" 818.6 25.3501741208206 75.4455129100609
"4095" 818.8 25.0239446152638 75.2109321790571
"4096" 819 24.8145230878185 74.9308608710847
"4097" 819.2 24.8715569347394 74.768356717076
"4098" 819.4 24.803516570825 74.4143773705682
"4099" 819.6 24.8131889645465 74.3371212935679
"4100" 819.8 24.6384186618315 73.9858059470627
"4101" 820 24.1856328559081 73.3416225233416
"4102" 820.2 23.8442809752318 72.460664407076
"4103" 820.4 23.6015389563175 71.9108220988339
"4104" 820.6 23.21001592 71.2232906750694
"4105" 820.8 22.800328474825 70.8429487900737
"4106" 821 22.5138350173202 70.0782429046936
"4107" 821.2 22.1278984103282 69.7636218659175
"4108" 821.4 21.7185931503282 69.5232372502925
"4109" 821.6 21.4395213891506 69.2205711730667
"4110" 821.8 21.0542929091506 68.8126457495819
"4111" 822 20.6927270885346 68.734840672581
"4112" 822.2 20.3504883733744 68.4558520184558
"4113" 822.4 19.9730266003282 68.4294872491987
"4114" 822.6 19.8615855098315 68.4693224030847
"4115" 822.8 19.8946050993348 68.4363553645902
"4116" 823 19.9971033803282 68.1169872488862
"4117" 823.2 20.3422038808206 67.8970798255894
"4118" 823.4 20.4661854681182 67.7448055562063
"4119" 823.6 20.7795987303282 67.6001603252925
"4120" 823.8 21.1333720722051 67.1655294402425
"4121" 824 21.2877647128765 67.1343240940574
"4122" 824.2 21.3309569923282 67.0096154400865
"4123" 824.4 21.3309569923282 67.0096154400865
"4124" 824.6 21.3943332794668 66.8553557476246
"4125" 824.8 21.7787851003282 66.854968016855
"4126" 825 21.9941746644314 66.8741338245664
"4127" 825.2 22.2169824963282 66.7110806705572
"4128" 825.4 22.261008602825 66.6341575935572
"4129" 825.6 22.502504792835 66.2773379393543
"4130" 825.8 22.7605826804924 65.827991515828
"4131" 826 23.0067008803282 65.4006410923237
"4132" 826.2 22.8883806878185 65.1836081305682
"4133" 826.4 22.9783752613309 64.8519985533135
"4134" 826.6 23.1672127598359 64.5818765145819
"4135" 826.8 23.2113535103282 64.3189103220112
"4136" 827 23.2570993923282 63.9326923600865
"4137" 827.2 23.7678378150974 63.5551075904782
"4138" 827.4 23.9723749921219 63.4749653980903
"4139" 827.6 23.9843640728765 63.3464452825772
"4140" 827.8 24.0420024203282 62.9967949360737
"4141" 828 24.1680514518323 62.7818628204742
"4142" 828.2 24.3068470003282 62.09535262748
"4143" 828.4 24.5010145971282 61.6692515116692
"4144" 828.6 24.5382947750974 61.4211125498827
"4145" 828.8 24.5563700035617 60.5026224335795
"4146" 829 24.4633460703282 59.8116987790425
"4147" 829.2 24.6030643566024 59.0457459705842
"4148" 829.4 24.6377085701743 58.5054797777363
"4149" 829.6 24.3695925528765 58.3231352390924
"4150" 829.8 24.2897602681435 57.761062930838
"4151" 830 23.7828229718323 57.1936275071936
"4152" 830.2 23.4641597003282 56.6506410835737
"4153" 830.4 23.0773260888206 55.5993590440609
"4154" 830.6 22.7563023683283 54.4033883505572
"4155" 830.8 22.0039737983229 53.5397813496936
"4156" 831 21.567930869643 52.6471445795702
"4157" 831.2 20.9142098115059 51.9128788480667
"4158" 831.4 20.2779991598359 51.0608975010609
"4159" 831.6 19.9954982488206 50.6378205775609
"4160" 831.8 19.6425935586433 49.9331344614716
"4161" 832 18.8965615481435 49.7089537304782
"4162" 832.2 18.3117287803282 48.63381415248
"4163" 832.4 17.8510597358359 48.1506410750737
"4164" 832.6 17.7563023900109 47.8376437286069
"4165" 832.8 17.3125424103282 47.6362179976362
"4166" 833 16.8264405430634 47.5591291514053
"4167" 833.2 16.2531640903282 47.143429535605
"4168" 833.4 15.7451440323282 46.7660256890737
"4169" 833.6 15.4316477533807 45.9676171882753
"4170" 833.8 14.7435499843283 44.8301282640609
"4171" 834 14.4096852888206 43.8301282630609
"4172" 834.2 14.284027456838 42.9830586468292
"4173" 834.4 14.4078508693217 42.5022894155792
"4174" 834.6 14.4353672003282 42.2275641460737
"4175" 834.8 14.3665764113348 41.4995421838072
"4176" 835 14.4353672003282 40.5105311828182
"4177" 835.2 14.6590482681435 38.914909065838
"4178" 835.4 14.7518048913348 37.2687729488072
"4179" 835.6 14.8205956803282 36.116453024578
"4180" 835.8 15.220091867542 34.5067664075837
"4181" 836 15.7903087586433 32.8376437136069
"4182" 836.2 16.4337399403282 31.13381413498
"4183" 836.4 16.8928592106456 29.9331344414716
"4184" 836.6 17.2523504603282 29.4391025948237
"4185" 836.8 18.0266907545437 28.8776882096469
"4186" 837 18.8830050882724 29.1622960560854
"4187" 837.2 19.5589059843283 28.9487179789487
"4188" 837.4 20.2817759013309 29.3429487485737
"4189" 837.6 20.7916371203282 29.5352564410737
"4190" 837.8 21.1768656003282 29.5352564410737
"4191" 838 21.2303695601641 29.6420940565652
"4192" 838.2 21.2681039225113 29.5453779026223
"4193" 838.4 21.9473225603282 29.4108220563339
"4194" 838.6 22.8033858406565 29.6420940565652
"4195" 838.8 23.6166459608206 29.9946581338408
"4196" 839 23.9780269873348 30.3154762110847
"4197" 839.2 24.0759568437839 30.6595167883518
"4198" 839.4 24.2201705923282 30.8621795193237
"4199" 839.6 23.9269689201641 31.0096154040865
"4200" 839.8 23.6921809833363 31.1302790580534
"4201" 840 23.3647658215637 31.5175049815175
"4202" 840.2 23.5871465121219 31.9884789050654
"4203" 840.4 23.6392044012896 32.5705994825706
"4204" 840.6 23.4429154668188 33.0872926369334
"4205" 840.8 23.2163104763175 33.5850302143543
"4206" 841 22.9103937603282 33.8759157915682
"4207" 841.2 22.8174075794858 33.9251768685406
"4208" 841.4 22.7563023683283 33.9070513300609
"4209" 841.6 22.487885102359 34.2623035996469
"4210" 841.8 21.9672481567506 34.4424182536732
"4211" 842 21.7148570889607 34.60156944614
"4212" 842.2 21.6976374529504 34.7204416385666
"4213" 842.4 21.6351546647483 34.8402962156095
"4214" 842.6 21.4550861606565 35.3044872160737
"4215" 842.8 21.2250191603282 35.9174679859175
"4216" 843 20.7314451703282 36.085737216855
"4217" 843.2 20.3323262373649 36.5027120634258
"4218" 843.4 19.7081820203282 36.6746795251362
"4219" 843.6 19.1383648808206 37.0352564485737
"4220" 843.8 18.6728804803282 37.2916667180609
"4221" 844 17.7695861081182 37.4662909490048
"4222" 844.2 17.0035570798359 37.4519231028365
"4223" 844.4 16.613389778108 37.1240138332779
"4224" 844.6 16.4853330513348 37.1451465640682
"4225" 844.8 16.2973048408206 37.4839744105609
"4226" 845 15.5625171873779 37.9113248340652
"4227" 845.2 14.284027456838 38.3676740268292
"4228" 845.4 13.1718177859283 38.6275641424737
"4229" 845.6 12.4351423973649 39.1506410660737
"4230" 845.8 11.5960906140992 40.0480769515865
"4231" 846 10.5260115329504 40.9312678370851
"4232" 846.2 9.38116954272824 41.5198718376737
"4233" 846.4 7.87166657514473 41.9908777612216
"4234" 846.6 7.21233320032825 42.2550366845627
"4235" 846.8 6.90201024098476 43.1107550315723
"4236" 847 6.47397860082063 43.9058858400597
"4237" 847.2 6.33456260333478 44.8099817255792
"4238" 847.4 6.15295488032825 45.604967995605
"4239" 847.6 5.75488546383587 46.3301282655609
"4240" 847.8 5.04076296845138 46.6692514966693
"4241" 848 4.93306468082063 46.8895688045819
"4242" 848.2 4.99105609017434 46.8181348814335
"4243" 848.4 5.15136083232824 46.9583333815737
"4244" 848.6 5.2892974754052 47.0910877278603
"4245" 848.8 5.38249792032825 47.143429535605
"4246" 849 5.60079407183586 47.6762821130609
"4247" 849.2 5.76772640032825 48.2275641520737
"4248" 849.4 5.97276737915893 48.5799214601184
"4249" 849.6 5.60167963506568 49.3495800762726
"4250" 849.8 5.83193115983587 49.9056268460595
"4251" 850 5.87607191032825 50.316506461855
"4252" 850.2 6.232266644339 50.9040347316733
"4253" 850.4 6.48226309337443 51.4583333860737
"4254" 850.6 6.4574096542359 51.8801696172648
"4255" 850.8 6.75487438032825 52.3477564638862
"4256" 851 6.84410007631749 52.4085596177932
"4257" 851.2 6.87088069797293 52.6354895795586
"4258" 851.4 6.66659284082063 53.4198718495737
"4259" 851.6 6.85118150032825 54.1746795426362
"4260" 851.8 6.79721630643328 54.4291556582753
"4261" 852 7.12806447032825 54.6193910815425
"4262" 852.2 7.48921617032825 55.0641026204487
"4263" 852.4 7.56144651032825 55.4246795438862
"4264" 852.6 7.80319040225086 55.5331774670716
"4265" 852.8 8.21965363116059 55.8970028135893
"4266" 853 8.51501369997533 56.0028678136952
"4267" 853.2 8.80270213622507 56.1049030445664
"4268" 853.4 8.97796372082063 56.404914583328
"4269" 853.6 9.21552129632824 56.6506410835737
"4270" 853.8 9.39437737082498 57.0847070070847
"4271" 854 9.73091031287647 57.6238345460854
"4272" 854.2 9.72198345183229 57.6574284307343
"4273" 854.4 9.82363195732171 57.9308608540847
"4274" 854.6 9.68835820611277 58.2821547390514
"4275" 854.8 9.93369724282499 58.8759158165682
"4276" 855 9.84990561829747 59.634512048096
"4277" 855.2 9.70256015482498 59.9061355868292
"4278" 855.4 9.27605721683803 60.5380037413072
"4279" 855.6 8.84334089017434 60.6642887414335
"4280" 855.8 8.52410258811821 60.9145668186069
"4281" 856 8.27171152032825 60.9248346263094
"4282" 856.2 8.13836321810801 60.7778600107779
"4283" 856.4 8.25630238112824 60.7660257030737
"4284" 856.6 8.80827974381846 61.1149268188072
"4285" 856.8 9.40254352118972 61.3838917036916
"4286" 857 9.81262544032825 61.4466783960621
"4287" 857.2 10.010742938825 61.3814103190737
"4288" 857.4 9.97605569523181 61.2601982035679
"4289" 857.6 9.87281739032825 61.3020833959175
"4290" 857.8 9.82466383032825 61.374198780605
"4291" 858 9.86927667832288 61.367835665214
"4292" 858.2 10.0266412796717 61.4262821268109
"4293" 858.4 10.1015468003282 61.3301282805609
"4294" 858.6 10.2789546468773 60.9927463571466
"4295" 858.8 10.3499177777923 60.7498313569037
"4296" 859 10.7179123683283 60.7275641645737
"4297" 859.2 11.3839521472302 60.6081309721466
"4298" 859.4 11.8572996773649 60.5707594336477
"4299" 859.6 12.3808153198359 60.6299310106299
"4300" 859.8 12.5670090723282 60.7564103184487
"4301" 860 13.0228627608206 60.8173077415865
"4302" 860.2 13.5736719181452 60.8308030492923
"4303" 860.4 13.9538316003282 61.1378205880609
"4304" 860.6 14.2731657472302 61.3166329728551
"4305" 860.8 14.3339912825113 61.3368758959523
"4306" 861 14.2630281515962 61.427969011428
"4307" 861.2 14.3414090495079 61.4301908191225
"4308" 861.4 14.2674471074903 61.3695760113696
"4309" 861.6 14.3312513834701 61.2296431650758
"4310" 861.8 14.3925640401641 60.8173077415865
"4311" 862 14.7268914721219 60.543572472082
"4312" 862.2 14.8205956803282 60.1664201640126
"4313" 862.4 14.8307332759622 60.081815163928
"4314" 862.6 14.9704067601641 59.866453048328
"4315" 862.8 15.0073731310135 59.5002914325772
"4316" 863 15.1416194008206 59.1506410860737
"4317" 863.2 15.0881154409848 58.8942308165865
"4318" 863.4 15.2593281201641 58.7339744318109
"4319" 863.6 15.3203515473154 58.3606202775914
"4320" 863.8 15.3556352401641 58.2852564698237
"4321" 864 15.5606398534263 57.9866734695251
"4322" 864.2 15.7451440323282 57.6121795460737
"4323" 864.4 15.9649508573202 57.3746229689131
"4324" 864.6 16.0669231088242 57.2501885841733
"4325" 864.8 16.2184247253217 57.2385531610847
"4326" 865 16.440821364339 57.0013198146936
"4327" 865.2 16.4150135601641 56.8108975068109
"4328" 865.4 16.4096631603282 56.0977564676362
"4329" 865.6 16.7357315633348 55.4693223900847
"4330" 865.8 16.8373800688242 54.9198718510737
"4331" 866 17.1099534878185 54.3044872350737
"4332" 866.2 17.3566831608206 53.8621795423237
"4333" 866.4 17.1319665603282 53.6791770421407
"4334" 866.6 17.0201260264206 53.3690033495228
"4335" 866.8 16.9331389701743 53.1208643877363
"4336" 867 16.7708148603282 52.9727564645112
"4337" 867.2 16.9331389701743 52.3516336177363
"4338" 867.4 16.9335155310135 51.6098485400714
"4339" 867.6 16.8705615313348 51.3347070013347
"4340" 867.8 16.8366247128206 51.1634615780865
"4341" 868 16.8366247128206 51.1634615780865
"4342" 868.2 16.8791603703282 51.0737180010737
"4343" 868.4 16.9032371503282 51.0256410779487
"4344" 868.6 17.0476978303282 51.0256410779487
"4345" 868.8 17.0035570798359 51.0024929240794
"4346" 869 16.9327104420132 50.8349911931427
"4347" 869.2 16.5897931468855 50.6748576160595
"4348" 869.4 16.2074182083283 50.3685898080609
"4349" 869.6 15.8712187970947 49.9664918845819
"4350" 869.8 15.5910526403282 49.7916667305609
"4351" 870 15.4369612483283 49.6634615765865
"4352" 870.2 15.1030965528206 49.3044872300737
"4353" 870.4 14.4738900483283 48.9070513450609
"4354" 870.6 13.9755783643898 48.6295492678603
"4355" 870.8 13.3293886771282 48.1704921904782
"4356" 871 12.9666836203282 47.7564103054487
"4357" 871.2 12.9305684503282 47.7443910746675
"4358" 871.4 12.6175703103282 47.6842949207612
"4359" 871.6 12.4693735689607 47.2540893434079
"4360" 871.8 11.9997290861128 46.4087055733318
"4361" 872 11.3663802968206 44.9967949180737
"4362" 872.2 10.5574004888206 43.8814103015737
"4363" 872.4 9.77651027032825 42.96073722373
"4364" 872.6 9.33108984032825 42.0215201843292
"4365" 872.8 9.16599193133477 41.8841575688072
"4366" 873 8.53840816329155 41.8429487610737
"4367" 873.2 8.34627187626668 41.9670182227363
"4368" 873.4 8.17229772525129 41.7809140302424
"4369" 873.6 8.09773736931286 41.8057279148826
"4370" 873.8 7.79659640783585 42.2788461845865
"4371" 874 7.24886349253828 42.7182803388721
"4372" 874.2 6.97334885409925 43.039529954578
"4373" 874.4 6.65375190432825 43.7019231090865
"4374" 874.6 6.50497400727574 44.1771662634079
"4375" 874.8 6.07040592583151 45.0572344950572
"4376" 875 5.73451704727574 45.3310124184079
"4377" 875.2 5.72920355232824 45.5480769570865
"4378" 875.4 5.78148456583151 46.2522894193292
"4379" 875.6 5.93282430932172 46.8566850353182
"4380" 875.8 6.21715963983587 47.1378205740609
"4381" 876 6.38284929829747 47.3888544589273
"4382" 876.2 6.49966051232824 48.0865384980865
"4383" 876.4 6.82710472032825 48.82612184498
"4384" 876.6 6.63138380525129 49.6221051150067
"4385" 876.8 6.59796018811821 50.4769010389384
"4386" 877 6.10646177064559 50.8217286162063
"4387" 877.2 5.90720569085337 51.1532936165379
"4388" 877.4 5.30943733590815 51.3920203860074
"4389" 877.6 5.11580127736494 51.4583333860737
"4390" 877.8 5.08715607282064 51.4839744245609
"4391" 878 5.20470014551176 51.6210552708518
"4392" 878.2 5.36385783134363 52.0910877328603
"4393" 878.4 5.34122342381846 52.7220696565682
"4394" 878.6 4.90837057218143 53.5737180035737
"4395" 878.8 4.66707358381846 53.9583333885737
"4396" 879 4.43483585952825 54.2583333888737
"4397" 879.2 4.34808810721376 54.3500712735808
"4398" 879.4 4.39191038932172 54.4391026198237
"4399" 879.6 4.43271047695838 54.5485190814716
"4400" 879.8 4.28658930811821 55.0524978512063
"4401" 880 3.89661662381846 55.1121795435737
"4402" 880.2 3.96999348082063 54.9198718510737
"4403" 880.4 3.82018240098476 55.0053419280823
"4404" 880.6 3.93432417426338 54.7346866585808
"4405" 880.8 3.96011583736494 54.4612919659998
"4406" 881 4.03419824032825 54.1241158887395
"4407" 881.2 4.02091448369811 54.0975906964053
"4408" 881.4 4.12118533509736 54.0637924271407
"4409" 881.6 3.99691806235902 54.2002688888156
"4410" 881.8 4.27330559001091 54.1639036964716
"4411" 882 4.24057064583151 54.5902015045902
"4412" 882.2 4.28658930811821 54.6678824662063
"4413" 882.4 4.24057064583151 55.0847070050847
"4414" 882.6 4.14426352583151 55.3731685438347
"4415" 882.8 4.16260772082063 55.6634615825865
"4416" 883 4.03419824032825 56.0187729675572
"4417" 883.2 3.81590208882064 56.3685898140609
"4418" 883.4 3.51138814381846 56.6506410835737
"4419" 883.6 3.38756473133477 56.6918498913072
"4420" 883.8 3.27658221682062 56.6762821220609
"4421" 884 3.11462056845138 56.4583333910737
"4422" 884.2 3.10433639338075 56.2726570062726
"4423" 884.4 3.23966450032825 56.085737236855
"4424" 884.6 3.48956487338075 55.9145668136069
"4425" 884.8 3.43771543134363 56.0240901983318
"4426" 885 3.56198266555914 56.1605666600067
"4427" 885.2 3.77737924082063 56.4326923525865
"4428" 885.4 4.09840299983587 56.3141026216987
"4429" 885.6 4.20817239134363 56.6568445451184
"4430" 885.8 4.40614296369811 56.6440097758748
"4431" 886 4.81598546333631 56.8090121221936
"4432" 886.2 4.89835940853458 57.0716390070716
"4433" 886.4 4.92236391967173 57.2489316995566
"4434" 886.6 4.96808545523181 57.4256993535795
"4435" 886.8 4.9632786898269 57.8271116616733
"4436" 887 5.14017676352834 58.2325269313094
"4437" 887.2 5.18988368032825 58.8225867780534
"4438" 887.4 5.55428898154749 59.3377512785685
"4439" 887.6 5.64515370915059 59.5002914325772
"4440" 887.8 5.76772640032825 59.5993590480609
"4441" 888 5.72087429622507 59.5456514710841
"4442" 888.2 5.71819703533478 59.4803114325572
"4443" 888.4 5.92732105082498 59.3923993170847
"4444" 888.6 5.92910589141852 59.005110932082
"4445" 888.8 5.9499290701993 58.9739258935893
"4446" 889 5.96034064032825 58.9583333935737
"4447" 889.2 5.98061583159621 58.8773617396466
"4448" 889.4 6.29859004491807 58.6440744701825
"4449" 889.6 6.61308888098476 58.4775641623237
"4450" 889.8 6.48039908832826 58.4391026238237
"4451" 890 6.31515633342629 58.1789811620251
"4452" 890.2 6.46771474721298 58.1937930466553
"4453" 890.4 6.59544703456038 58.2670652005748
"4454" 890.6 6.68264404032825 58.2467949313237
"4455" 890.8 6.80981882501938 58.0855523157778
"4456" 891 6.67153166254848 58.0559665465175
"4457" 891.2 6.6902472177923 58.0777665850008
"4458" 891.4 6.55299982551176 58.0559665465175
"4459" 891.6 6.05664776032825 57.7564103154487
"4460" 891.8 6.23963128832826 57.7852564693237
"4461" 892 6.15295488032825 57.8621795463237
"4462" 892.2 6.25889271232824 57.8910257001987
"4463" 892.4 6.01812491232824 57.8333333924487
"4464" 892.6 5.66401102847506 57.6516272768824
"4465" 892.8 5.8169998195196 57.6032350076032
"4466" 893 5.96034064032825 57.5684732383377
"4467" 893.2 5.9782582332986 57.5853459306623
"4468" 893.4 6.21424122591709 57.6908508923062
"4469" 893.6 6.81640392065649 58.1079060465694
"4470" 893.8 6.90201024098476 58.3557692775865
"4471" 894 7.41457815232824 58.4294872391987
"4472" 894.2 7.57292497073256 58.4798003161721
"4473" 894.4 7.73055722882934 58.5554030085554
"4474" 894.6 7.60214774833696 58.5554030085554
"4475" 894.8 7.62049194332608 58.5828755085829
"4476" 895 7.72013437150591 58.7660257010737
"4477" 895.2 7.97315944832826 58.6698718548237
"4478" 895.4 8.17033560251125 58.5231107392923
"4479" 895.6 8.11198265622908 58.4470763546009
"4480" 895.8 7.61978639736494 58.2630671236477
"4481" 896 7.34152569622908 58.1375078927529
"4482" 896.2 6.89714626915059 58.0055362003132
"4483" 896.4 7.02430502833696 57.9510073925664
"4484" 896.6 7.00596079482498 57.7861722385554
"4485" 896.8 6.98164405600479 57.773181353927
"4486" 897 7.01724953020289 57.7699704693084
"4487" 897.2 6.92341184032825 57.713394123098
"4488" 897.4 6.77895116032825 57.6121795460737
"4489" 897.6 6.79006353810801 57.3952170073952
"4490" 897.8 6.9481059874903 57.1979783533518
"4491" 898 6.95798363094598 57.1683925456299
"4492" 898.2 6.84532498731536 57.1236140455851
"4493" 898.4 6.64519128 57.0032051993109
"4494" 898.6 6.63173883181845 56.8319597760627
"4495" 898.8 6.80083914915059 56.6331585835562
"4496" 899 6.89234501251295 56.6568445451184
"4497" 899.2 6.96193468832826 56.5865385065865
"4498" 899.4 6.76581837473941 56.6098485450714
"4499" 899.6 6.64274538733477 56.4583333910737
"4500" 899.8 6.42728424778003 56.2252331600714
"4501" 900 6.34556912032825 56.0737180060737
"4502" 900.2 6.30429462381846 56.3896520833127
"4503" 900.4 6.08416409133477 56.1836081215682
"4504" 900.6 5.92181779232824 56.1121795445737
"4505" 900.8 5.79340831183586 55.9326923520865
"4506" 901 5.80093575338075 55.8747790058748
"4507" 901.2 5.53230900016411 55.7745726980823
"4508" 901.4 5.45954361632824 55.7788461980865
"4509" 901.6 5.41648867082959 55.790912582714
"4510" 901.8 5.34397507232824 55.6121795440737
"4511" 902 5.21473711946677 55.7139165057139
"4512" 902.2 4.95599494381846 55.7989927365682
"4513" 902.4 4.69838526285564 55.7686782365379
"4514" 902.6 4.60000257032825 55.65304492873
"4515" 902.8 4.63068104931286 55.6766956595228
"4516" 903 4.66340474482063 55.8044872365737
"4517" 903.2 4.77611974737787 55.9597578905751
"4518" 903.4 4.72210624583151 56.0187729675572
"4519" 903.6 4.66340474482063 55.8557692750865
"4520" 903.8 4.80465520032825 55.8482538135406
"4521" 904 4.88435766306341 55.7023652364716
"4522" 904.2 4.97158752882064 55.6121795440737
"4523" 904.4 5.07314777846531 55.5725525055725
"4524" 904.6 4.99105609017434 55.5278123132201
"4525" 904.8 4.84077037032825 55.4366987746675
"4526" 905 4.76480396896065 55.3044872360737
"4527" 905.2 4.79137144369811 54.98618485114
"4528" 905.4 4.75650164032825 54.8237180048237
"4529" 905.6 4.57883160727574 54.7607206586069
"4530" 905.8 4.29101723983587 54.4925214275695
"4531" 906 4.26533532832826 54.2660256965737
"4532" 906.2 4.33515799032825 54.0424680040425
"4533" 906.4 4.08733318980312 53.0100575414716
"4534" 906.6 4.10298902932172 52.4885531563347
"4535" 906.8 3.84158400032825 52.0993590405609
"4536" 907 3.94992951032825 51.6506410785737
"4537" 907.2 3.97493230254848 51.3547830782778
"4538" 907.4 4.33515799032825 50.5689103082612
"4539" 907.6 4.36629177085337 49.9463970384079
"4540" 907.8 4.34238102432825 49.0608974990609
"4541" 908 4.31669911282064 48.5480769600865
"4542" 908.2 4.20113056882064 48.1634615750865
"4543" 908.4 4.10642858032825 47.5160256898237
"4544" 908.6 4.22097569101353 47.2858392280551
"4545" 908.8 4.54783620082063 46.7263986505726
"4546" 909 4.28184510381846 45.9775641498237
"4547" 909.2 4.62407935032825 44.9679487641987
"4548" 909.4 4.62407935032825 44.30689107123
"4549" 909.6 4.90971752356174 43.9175408400714
"4550" 909.8 5.06561644611277 43.6667701090514
"4551" 910 4.95282000625483 43.7512328014435
"4552" 910.2 4.84592969683803 43.7660256860737
"4553" 910.4 4.84910463440167 43.2038954932039
"4554" 910.6 4.74538926254848 43.3666174164435
"4555" 910.8 4.80465520032825 43.6121795320737
"4556" 911 5.14860918381846 43.2715201855792
"4557" 911.2 5.38833470964297 43.1250000315865
"4558" 911.4 5.65682728778003 42.915209839069
"4559" 911.6 6.01537326381846 42.9858059160627
"4560" 911.8 6.38611950286419 43.1891026085737
"4561" 912 6.93902919552169 43.131930070055
"4562" 912.2 7.12703259732171 43.2055861085902
"4563" 912.4 7.11602608032825 43.3814103010737
"4564" 912.6 7.21233320032825 43.6912393783066
"4565" 912.8 7.49055376065649 43.9262821093109
"4566" 913 7.53794298882934 44.4253663405792
"4567" 913.2 7.6533184177923 44.6465924946466
"4568" 913.4 7.74819587785733 44.9889053796043
"4569" 913.6 7.67735902483804 45.2495421875572
"4570" 913.8 7.53736973032825 45.55689107248
"4571" 914 7.38451865846531 45.8173077265865
"4572" 914.2 7.11602608032825 46.0861249576246
"4573" 914.4 6.99564218032825 46.374198765605
"4574" 914.6 6.88729667032825 46.6025641504487
"4575" 914.8 6.61522905632824 46.6378205735609
"4576" 915 6.36822960782153 46.9673831508135
"4577" 915.2 6.20548602268357 47.0527389585912
"4578" 915.4 6.10850544625483 47.2127712664435
"4579" 915.6 5.94705688369811 47.5060787282753
"4580" 915.8 5.65766111482498 47.9143773440682
"4581" 916 5.68517744583151 47.9967949210737
"4582" 916.2 5.71379441312825 47.9506410748737
"4583" 916.4 6.13431479134363 48.096050498096
"4584" 916.6 6.51552287283496 48.2343514982343
"4585" 916.8 7.26178821622507 48.3398302675706
"4586" 917 7.64701669622507 48.4125953445664
"4587" 917.2 8.1399228156093 48.5332321523794
"4588" 917.4 8.50660693590198 48.5877893062801
"4589" 917.6 8.85449306205608 48.5490631523952
"4590" 917.8 9.28163482443142 48.6828656140675
"4591" 918 9.70397124674723 48.3518244983518
"4592" 918.2 10.0520917844314 48.2150901520612
"4593" 918.4 10.3123813073154 48.2670651905748
"4594" 918.6 10.5060367043283 47.9198718440737
"4595" 918.8 10.9495192424596 47.6590838438129
"4596" 919 11.2358306409848 47.6869658438408
"4597" 919.2 11.606689520838 47.6011905360627
"4598" 919.4 11.9261762952638 47.5290194590675
"4599" 919.6 13.147603440838 47.2165751510627
"4600" 919.8 13.8850408113348 46.7110806505572
"4601" 920 14.5394830171864 46.2296431500758
"4602" 920.2 15.2787052282767 45.5851524955851
"4603" 920.4 15.6392062003282 44.9679487641987
"4604" 920.6 16.0595737584056 44.8055267255748
"4605" 920.8 16.3713872437839 44.6831854562216
"4606" 921 16.4275487793348 44.4693223790847
"4607" 921.2 16.8481139981452 43.5737179935737
"4608" 921.4 17.1772875738377 42.9741704929742
"4609" 921.6 17.153979632838 42.3923993000847
"4610" 921.8 17.4832042898269 42.0465686843543
"4611" 922 18.0383865223336 41.5827677608135
"4612" 922.2 18.177586714825 41.3374542605682
"4613" 922.4 18.5935687163175 41.1981523758135
"4614" 922.6 19.2811359872302 40.921896144768
"4615" 922.8 20.1225560781452 40.6081309521466
"4616" 923 21.5192909201641 40.154914567078
"4617" 923.2 22.723282778825 40.1286630285902
"4618" 923.4 23.3665853712433 39.7073212204765
"4619" 923.6 24.8255296433348 39.2934982200627
"4620" 923.8 25.9820840046943 38.6546896425008
"4621" 924 27.0262559312433 37.8955803340494
"4622" 924.2 28.1825206778315 36.8099817175792
"4623" 924.4 28.9970037443283 36.0517399475902
"4624" 924.6 29.6883326943025 35.3668572930592
"4625" 924.8 30.504898074825 34.0297619455682
"4626" 925 32.0101151444314 32.9240298290779
"4627" 925.2 33.262174464527 31.2413708273952
"4628" 925.4 34.447492834894 29.495808710265
"4629" 925.6 35.6443351996717 28.1677350550908
"4630" 925.8 37.3778633596717 26.9604701308066
"4631" 926 39.3434296956093 25.2640013598794
"4632" 926.2 40.4643185641735 23.2774601655852
"4633" 926.4 42.0648098406565 21.212606855828
"4634" 926.6 43.0599834396717 19.8023504313408
"4635" 926.8 44.2584720398359 18.1143162758066
"4636" 927 46.2595199604924 16.5651709665652
"4637" 927.2 48.0313456868773 15.9016531966709
"4638" 927.4 49.436126256838 15.7110806195572
"4639" 927.6 50.7003482801641 14.866453003328
"4640" 927.8 52.1877582403282 13.9785762716709
"4641" 928 54.2388395974443 13.4749653480903
"4642" 928.2 56.3610667608206 12.5801282318109
"4643" 928.4 58.3919643028642 11.8834345618834
"4644" 928.6 60.8208272497105 11.1821992227207
"4645" 928.8 63.1667699203282 10.4866734258713
"4646" 929 65.701989789238 9.45209633637517
"4647" 929.2 68.18544096 7.76175214622329
"4648" 929.4 70.834898986354 6.4271483102733
"4649" 929.6 73.1249261283283 5.78525641732372
"4650" 929.8 75.4893833804918 5.4076766784846
"4651" 930 77.3335472723282 5.95833334057372
"4652" 930.2 80.0269364078358 6.894230776125
"4653" 930.4 82.9234876858315 7.80448718857372
"4654" 930.6 84.9948906542474 8.39929935455314
"4655" 930.8 86.9371181923841 8.80099068572406
"4656" 931 88.5551611718272 9.59020147497482
"4657" 931.2 90.6210182369535 10.6801580337571
"4658" 931.4 92.2606922578228 11.6140110000755
"4659" 931.6 93.6490932595196 12.9699612706623
"4660" 931.8 94.3702768003282 13.7660256560737
"4661" 932 94.5808086332986 14.0611956179073
"4662" 932.2 95.0825015446517 14.4368664259753
"4663" 932.4 95.4960000166565 15.4668803500823
"4664" 932.6 96.036808719686 16.2994704662995
"4665" 932.8 96.5232759761641 17.424145313578
"4666" 933 96.626615056838 17.8869047755792
"4667" 933.2 96.589926628337 18.8484432380792
"4668" 933.4 96.5560296809705 19.5603400464834
"4669" 933.6 96.5073776353174 20.157967047081
"4670" 933.8 96.764196634825 21.1561355480792
"4671" 934 96.9476387773304 21.9436813565591
"4672" 934.2 97.3654282323282 22.2083333568237
"4673" 934.4 97.6350881683283 22.2275641260737
"4674" 934.6 98.1188462284751 22.2177022029869
"4675" 934.8 98.3358640763175 22.0805053182343
"4676" 935 98.435999019109 22.3419092415727
"4677" 935.2 97.9143788163283 22.9583333575737
"4678" 935.4 97.8521495855118 24.0125739740126
"4679" 935.6 97.2411462053391 24.3978937820902
"4680" 935.8 96.6773673681641 24.885683782578
"4681" 936 95.9287010882724 25.2695221675772
"4682" 936.2 95.3835952000713 25.3128483983898
"4683" 936.4 94.8197100398358 25.3044872060737
"4684" 936.6 94.2326951838184 25.6341575525572
"4685" 936.8 93.5131434323282 25.3044872060737
"4686" 937 92.9169147970947 25.3918997830842
"4687" 937.2 92.1114370626836 25.6453962833377
"4688" 937.4 91.7122002883282 25.808760706578
"4689" 937.6 91.040802096838 25.5517399370902
"4690" 937.8 90.146201715056 25.8590489373975
"4691" 938 89.2710682381452 25.8814102835737
"4692" 938.2 87.8564134147394 26.2572843993342
"4693" 938.4 86.6140302250816 26.0737179760737
"4694" 938.6 85.5389138963282 26.1602564376987
"4695" 938.8 84.3635084178228 26.7971612075664
"4696" 939 83.0159142837839 27.5332840544564
"4697" 939.2 81.5121017957384 28.4658380553889
"4698" 939.4 80.4653630918271 29.3521062485829
"4699" 939.6 79.1913351160655 29.8354440567585
"4700" 939.8 77.1651399425088 30.3564622495872
"4701" 940 75.1291279915962 30.7093455191709
"4702" 940.2 74.0236359734435 30.5390087882313
"4703" 940.4 73.3144991050472 30.3550944803551
"4704" 940.6 73.2308639603283 30.0833333646987
"4705" 940.8 73.0221985208206 29.6100427488408
"4706" 941 72.761041386354 29.2130111330592
"4707" 941.2 71.8445483159622 28.0676450934523
"4708" 941.4 71.5428864485346 28.1111400165727
"4709" 941.6 71.1319352613309 28.1891025935737
"4710" 941.8 70.7389172303282 28.393429516855
"4711" 942 70.4540086798359 28.8194444788194
"4712" 942.2 69.5724280961295 29.3084319793084
"4713" 942.4 68.0710247884751 29.5845660949692
"4714" 942.6 66.6573157780333 30.1450125570681
"4715" 942.8 64.8311544990928 30.6003452113696
"4716" 943 62.8050309780333 31.2988587120681
"4717" 943.2 61.4332417603282 32.1359890590591
"4718" 943.4 59.951593778108 33.0263807137956
"4719" 943.6 58.8199350384056 33.2462751370924
"4720" 943.8 57.0395547743025 34.1610360610841
"4721" 944 55.5856709790928 34.7916667155609
"4722" 944.2 53.7837047838185 35.2934982160627
"4723" 944.4 52.8100503944017 35.4031065623262
"4724" 944.6 51.7490258004924 36.020299178328
"4725" 944.8 50.678079069238 36.2608281785685
"4726" 945 49.4141131843283 36.6987179866987
"4727" 945.2 48.0465520803282 36.7467949098237
"4728" 945.4 46.7945595203282 36.3534382555842
"4729" 945.6 45.6709764408206 36.2339744093109
"4730" 945.8 44.5602343363282 36.1176740245792
"4731" 946 43.1450265559622 36.3469973325008
"4732" 946.2 41.9149987608206 36.8643162945566
"4733" 946.4 40.3058673103282 36.854967986855
"4734" 946.6 39.0899899203282 36.8429487560737
"4735" 946.8 37.7416902403282 36.8429487560737
"4736" 947 36.5860048003282 36.8429487560737
"4737" 947.2 35.0964546648206 37.4070513335609
"4738" 947.4 33.3115627203282 37.8271116416733
"4739" 947.6 31.4496250798359 37.6762821030609
"4740" 947.8 30.1800279635283 37.3144127950067
"4741" 948 28.9154259508296 36.9673831408135
"4742" 948.2 27.4488667903282 36.9751602946675
"4743" 948.4 26.3028897243898 36.3218569478603
"4744" 948.6 25.6840388163282 36.0352564475737
"4745" 948.8 24.4645914369584 35.8615164089384
"4746" 949 23.1627848281182 35.9808797936732
"4747" 949.2 21.8702768643283 35.5608974855609
"4748" 949.4 20.6632276398359 35.2275641390737
"4749" 949.6 19.9528331545437 34.1506410610737
"4750" 949.8 18.948043674825 33.2275641370737
"4751" 950 18.1261045881435 32.7982837520291
"4752" 950.2 17.1585340350657 32.1877763283416
"4753" 950.4 15.61439983611 31.4233683275772
"4754" 950.6 14.449634907542 30.375712288068
"4755" 950.8 13.8446835438359 29.0352564405737
"4756" 951 13.3363329983229 27.9741704779742
"4757" 951.2 13.2672550214976 27.8230976316693
"4758" 951.4 13.5493416963282 28.1378205550609
"4759" 951.6 13.8695628703282 28.7540064402925
"4760" 951.8 13.9594967318323 28.9243967096936
"4761" 952 13.9217292398359 28.9903846328365
"4762" 952.2 13.9141757183229 29.252451017714
"4763" 952.4 13.863027738825 29.8759157875682
"4764" 952.6 13.5191481044314 30.4292273265831
"4765" 952.8 13.1592978603282 30.6290064421675
"4766" 953 12.5092248003282 30.8173077115865
"4767" 953.2 12.3037696238359 30.9839744040609
"4768" 953.4 11.5846764483283 31.2147436350609
"4769" 953.6 10.569324234825 31.6094322508402
"4770" 953.8 10.3705425639059 31.723585366339
"4771" 954 10.3572588072757 31.8694739434079
"4772" 954.2 10.3057178947282 32.3814102900737
"4773" 954.4 10.2877405528206 32.7916667135609
"4774" 954.6 10.4747368903282 33.3213141371675
"4775" 954.8 10.473017114825 33.4638278680792
"4776" 955 10.4339616884514 34.2002688688157
"4777" 955.2 10.5697986436981 34.3097922535406
"4778" 955.4 10.9116596423336 34.4673831383135
"4779" 955.6 11.1317411352318 34.6867716000714
"4780" 955.8 11.144415344838 34.9198718310737
"4781" 956 11.166428378825 34.8869047925792
"4782" 956.2 11.144415344838 34.9198718310737
"4783" 956.4 11.1434147523841 35.0247669465632
"4784" 956.6 11.4555116118323 35.7004148318543
"4785" 956.8 11.6450636321219 36.0841129860841
"4786" 957 11.9009692934263 36.1951754861952
"4787" 957.2 12.203308084339 36.1642157169334
"4788" 957.4 12.3470233472302 36.235661293928
"4789" 957.6 12.3470233472302 36.235661293928
"4790" 957.8 12.3743948323282 36.2083333708237
"4791" 958 12.5925174384056 36.0217429475602
"4792" 958.2 12.8741780890603 36.0737179860737
"4793" 958.4 12.8730516809848 35.9027778320566
"4794" 958.6 12.9350036628642 35.8105601011952
"4795" 958.8 12.9569227781477 35.8450277550758
"4796" 959 13.0196525363282 35.8814102935737
"4797" 959.2 13.3290700161295 36.0145463706299
"4798" 959.4 13.5686031203282 36.3301282555609
"4799" 959.6 13.7586144485346 36.5518884480903
"4800" 959.8 13.7933197208206 36.9391026023237
"4801" 960 13.7933197208206 37.0138889100908
"4802" 960.2 13.6863118396717 36.9391026023237
"4803" 960.4 13.609877616838 37.0407509485792
"4804" 960.6 13.4722960003282 37.4198718335737
"4805" 960.8 13.3476632613309 37.7592383339131
"4806" 961 13.1678412264206 38.1084574496469
"4807" 961.2 12.9608719864333 38.5803492962727
"4808" 961.4 12.7249527491282 38.8429487580737
"4809" 961.6 12.4835428888206 38.9326923350865
"4810" 961.8 12.0904982000071 39.4516444125286
"4811" 962 11.4305850563282 39.5737179895737
"4812" 962.2 10.9807376191589 39.7461745666693
"4813" 962.4 10.8720037603282 39.835737220605
"4814" 962.6 10.5418079038185 39.9473443745627
"4815" 962.8 10.1703375893217 39.9473443745627
"4816" 963 9.50147936329155 40.5115877982039
"4817" 963.2 8.57133368 40.3899572980823
"4818" 963.4 8.38585329360687 40.4326923365865
"4819" 963.6 8.56063288032825 40.4006410673237
"4820" 963.8 8.58285759736494 40.5263807212956
"4821" 964 8.64267229311449 41.0309829525694
"4822" 964.2 8.84955424032825 41.3782051836859
"4823" 964.4 8.88165660082063 41.4102564529487
"4824" 964.6 8.87095583967173 41.5722934915723
"4825" 964.8 8.67120770754201 42.0851139920851
"4826" 965 8.28499527695838 42.7448055312063
"4827" 965.2 7.88648304032825 43.0896331084742
"4828" 965.4 7.68673494672136 43.8514957630823
"4829" 965.6 7.09194930032825 44.49919876373
"4830" 965.8 6.62245209032825 45.2804487645112
"4831" 966 5.79180318032825 45.3405449184175
"4832" 966.2 5.72123329064558 45.2249116106095
"4833" 966.4 5.80624924832826 45.2275641490737
"4834" 966.6 6.00314380049238 45.2617521875694
"4835" 966.8 6.44187624032825 45.7715201880792
"4836" 967 6.60238811983587 46.2718531885795
"4837" 967.2 6.85118150032825 46.3141026116987
"4838" 967.4 7.14010286032825 46.1939103038862
"4839" 967.6 7.28597983283496 46.3112745732343
"4840" 967.8 7.55962253052114 46.3650933040574
"4841" 968 7.92047379082959 46.6393288427932
"4842" 968.2 8.39024335736494 46.7541913813696
"4843" 968.4 8.85449306205608 46.6358481889435
"4844" 968.6 9.04216848032825 46.4977811118824
"4845" 968.8 9.34072055232824 46.4871795349487
"4846" 969 9.7667649143326 46.5315934580701
"4847" 969.2 9.9444141450472 46.5494264965494
"4848" 969.4 10.0822853763282 46.4102564579487
"4849" 969.6 10.1443499604924 46.4369658425908
"4850" 969.8 10.142821296838 46.3484432655792
"4851" 970 10.0457900628642 46.2761471501223
"4852" 970.2 10.1208082243283 45.9967949190737
"4853" 970.4 10.0000338952638 45.9697678805852
"4854" 970.6 9.97634754432825 45.8141026111987
"4855" 970.8 10.0694444398359 45.4967949185737
"4856" 971 10.1098017073348 45.6121795340737
"4857" 971.2 10.2205144078215 45.5646682263339
"4858" 971.4 10.2205144078215 45.5646682263339
"4859" 971.6 10.2205144078215 45.5646682263339
"4860" 971.8 10.3476650001641 45.731837649578
"4861" 972 10.8697640419455 45.850104418927
"4862" 972.2 11.1263533297105 46.0835799191605
"4863" 972.4 11.2390119733411 46.312803227082
"4864" 972.6 11.3634170037839 46.4287475733518
"4865" 972.8 11.3535393603282 46.4583333810737
"4866" 973 11.3535393603282 46.7048816890126
"4867" 973.2 11.4029276161295 46.9218442276911
"4868" 973.4 11.6272543268773 47.2984143434523
"4869" 973.6 11.7491794104572 47.4042793435581
"4870" 973.8 11.6982174577923 47.5615722667923
"4871" 974 11.6727286613217 47.7660256900737
"4872" 974.2 11.523493112835 47.906297190214
"4873" 974.4 11.2368034584653 48.1483100750714
"4874" 974.6 11.1083939779729 48.4513403830667
"4875" 974.8 11.1083939779729 48.4513403830667
"4876" 975 11.1334087893217 48.5792124985792
"4877" 975.2 10.8527423363282 48.5480769600865
"4878" 975.4 10.3846313710135 48.6378205755609
"4879" 975.6 10.3182378203282 48.5016026138862
"4880" 975.8 9.93644889133477 48.7522894218292
"4881" 976 9.66650431001091 48.7660256910737
"4882" 976.2 9.59249486932172 48.6423993063347
"4883" 976.4 9.54153873360687 48.7232906525694
"4884" 976.6 10.0052396803282 48.9102564604487
"4885" 976.8 10.3134224643283 49.1250000375865
"4886" 977 10.759186864838 49.3484432685792
"4887" 977.2 11.5033504401641 49.5352564610737
"4888" 977.4 12.0054644832915 49.7127712689435
"4889" 977.6 12.3025168222961 50.0418230769649
"4890" 977.8 12.8423953911606 50.1901421155748
"4891" 978 13.0678060963282 50.4391026158237
"4892" 978.2 13.3952503043283 50.6410256929487
"4893" 978.4 13.5229839399753 50.7700742700008
"4894" 978.6 13.9414845267472 51.2216470012216
"4895" 978.8 14.5894585923282 51.3237180013237
"4896" 979 14.6989445712433 51.2457827704766
"4897" 979.2 14.8408708715962 51.3166329628551
"4898" 979.4 14.7777925201641 51.2873932320566
"4899" 979.6 14.8310072504572 51.2920132320612
"4900" 979.8 14.9827971334263 51.0534750779766
"4901" 980 15.2250855843282 50.8333333854487
"4902" 980.2 15.3376128650472 50.5878880390494
"4903" 980.4 15.7784610952638 50.5851525005851
"4904" 980.6 16.0491621882767 50.5747575005748
"4905" 980.8 16.1046906008206 50.5017258851171
"4906" 981 16.1442012131662 50.2946253079869
"4907" 981.2 16.5252317043282 50.0448718461987
"4908" 981.4 16.8075636156093 49.8591431152438
"4909" 981.6 17.1927920956093 49.6162281150008
"4910" 981.8 17.2394721951962 49.5978682688286
"4911" 982 17.4570030903282 49.3910256916987
"4912" 982.2 17.7358382441735 49.2130111530592
"4913" 982.4 17.9544814094959 48.786815729556
"4914" 982.6 17.869403930825 48.6341575755572
"4915" 982.8 17.9345258808206 48.2425214213194
"4916" 983 18.1063680233363 48.1664781904742
"4917" 983.2 18.2460056812896 48.1215350365831
"4918" 983.4 18.1709160984653 47.7870047285562
"4919" 983.6 18.6193765204924 47.174145343328
"4920" 983.8 18.944806484339 46.9108220738339
"4921" 984 18.9189986801641 46.981837650828
"4922" 984.2 19.1330144809848 47.0566239970566
"4923" 984.4 19.3662917443283 46.9418498815572
"4924" 984.6 19.5483997635617 46.7380536505842
"4925" 984.8 19.5035293903282 46.6746795351362
"4926" 985 19.613291192835 46.7072021505533
"4927" 985.2 19.8168923416988 46.8895688045819
"4928" 985.4 20.4064086403282 47.0138889200908
"4929" 985.6 21.1196019260961 46.9365038430903
"4930" 985.8 21.5176446462548 46.8725345737956
"4931" 986 21.8692357073154 47.0196639585581
"4932" 986.2 22.3892022783229 47.1596908433135
"4933" 986.4 22.8214948921814 47.5530079206299
"4934" 986.6 23.2857445968726 47.8192801132039
"4935" 986.8 23.8890823155217 48.3294352675602
"4936" 987 24.6907740244314 48.6828656140675
"4937" 987.2 25.7387818250472 49.2417341915494
"4938" 987.4 26.6836573356371 49.3084319993084
"4939" 987.6 27.4753512483283 49.7083333843237
"4940" 987.8 28.5430588244314 49.8367117690675
"4941" 988 29.1348749756093 50.1020580770251
"4942" 988.2 29.8156142643283 49.9775641538237
"4943" 988.4 30.4865538798359 49.6042899996043
"4944" 988.6 31.49242824 49.4711538840865
"4945" 988.8 31.8227066894959 49.4520963840675
"4946" 989 31.8227066894959 49.4520963840675
"4947" 989.2 31.6936031043283 49.4583333840737
"4948" 989.4 31.6936031043283 49.5572344995572
"4949" 989.6 31.9457526723841 49.7800116920877
"4950" 989.8 32.0017858883283 50.4391026158237
"4951" 990 32.1269851443283 51.0256410779487
"4952" 990.2 32.0829962123798 51.5726785015727
"4953" 990.4 32.1344756809848 51.9391026173237
"4954" 990.6 32.1038193911606 52.362699310055
"4955" 990.8 32.0381685609848 52.943376118328
"4956" 991 31.6960884443898 53.480665888096
"4957" 991.2 31.3711526131145 53.8230057345922
"4958" 991.4 31.2487263472821 54.1878619272648
"4959" 991.6 31.0111983573217 54.2605311965682
"4960" 991.8 30.5908865803282 54.5592949276362
"4961" 992 30.2881028505211 54.6168415430784
"4962" 992.2 30.1947141059171 54.8266317740574
"4963" 992.4 30.1334277603282 54.9198718510737
"4964" 992.6 30.0570462367506 54.8535588510074
"4965" 992.8 29.5234826798359 55.0993590435609
"4966" 993 28.9055119803282 55.508814159355
"4967" 993.2 28.1495010883283 55.6634615825865
"4968" 993.4 27.9785559503282 55.797275698105
"4969" 993.6 27.4643447313348 55.9638278905792
"4970" 993.8 26.7214040638185 55.5929487748237
"4971" 994 25.6840388163282 55.7788461980865
"4972" 994.2 24.5751311313348 55.6066850440682
"4973" 994.4 23.9248287448206 55.6378205825609
"4974" 994.6 22.896635594825 55.5792125055792
"4975" 994.8 21.813974258108 55.2896943514435
"4976" 995 20.6255903550657 54.8800840433416
"4977" 995.2 19.966147536838 54.2880037350572
"4978" 995.4 18.3304551604924 54.0224359655609
"4979" 995.6 16.8397242611707 53.9384395039384
"4980" 995.8 14.9135818611707 54.2832670812063
"4981" 996 13.338947698108 54.5500493507039
"4982" 996.2 11.9911589081182 54.5485190814716
"4983" 996.4 11.2108621340992 54.4925214275695
"4984" 996.6 10.1015468003282 53.7900641576362
"4985" 996.8 8.66978093682062 53.4070513495609
"4986" 997 7.18606762915059 52.9268648490807
"4987" 997.2 5.98519407946677 52.2399711176246
"4988" 997.4 5.269195444339 51.6506410785737
"4989" 997.6 4.79261681032825 50.9294872316987
"4990" 997.8 4.62955132827241 50.7357226545819
"4991" 998 4.62407935032825 51.085737231855
"4992" 998.2 4.88892393032825 51.3020833859175
"4993" 998.4 5.32584668233361 51.6506410785737
"4994" 998.6 5.40113800931286 51.904983501905
"4995" 998.8 5.29185593183229 52.4764329255534
"4996" 999 5.12384450132171 53.2605311955682
"4997" 999.2 4.16260772082063 54.1826923503365
"4998" 999.4 3.63654302149757 54.7089537354782
"4999" 999.6 3.79343044032825 55.0160256973237
"5000" 999.8 3.81590208882064 55.2660256975737
"5001" 1000 3.89661662381846 55.4143773515682
"5002" 1000.2 3.84158400032825 55.6891026210737
"5003" 1000.4 3.70916171032825 55.8693910827925
"5004" 1000.6 3.64896976032825 56.1665561984742
"5005" 1000.8 3.11462056845138 56.4459264295228
"5006" 1001 2.80146710432825 56.5352564680737
"5007" 1001.2 2.91978729683803 56.5132784295902
"5008" 1001.4 2.98478273780085 56.6970601990047
"5009" 1001.6 3.22389004896065 56.6174845835406
"5010" 1001.8 3.29030875506568 57.0020999685406
"5011" 1002 3.05120144390588 57.5193413536732
"5012" 1002.2 2.82186156233361 57.4877451613339
"5013" 1002.4 2.555417937436 57.5129239690514
"5014" 1002.6 2.60742609360687 57.626424546088
"5015" 1002.8 2.91579297829747 57.3888544689273
"5016" 1003 2.94271755983587 57.4070513535609
"5017" 1003.2 3.10219386814354 57.4757031228603
"5018" 1003.4 3.18202615287647 58.1016900465632
"5019" 1003.6 3.38412518032825 58.9102564704487
"5020" 1003.8 3.23622494932172 59.6451465865682
"5021" 1004 3.13090386811821 60.0922856639384
"5022" 1004.2 3.25045752369811 60.8615164339384
"5023" 1004.4 3.29337424921813 61.1772683188696
"5024" 1004.6 3.54991099181845 61.7989927425682
"5025" 1004.8 3.8075932498269 62.0352564735737
"5026" 1005 3.88244156405413 61.9944639350714
"5027" 1005.2 3.9131264378315 62.3484432815792
"5028" 1005.4 3.95963788438982 62.6369934357139
"5029" 1005.6 4.00763076559081 62.7580681281427
"5030" 1005.8 3.95963788438982 62.6990282050067
"5031" 1006 3.98283445583586 62.7532052050609
"5032" 1006.2 4.10061694643328 62.9039567436732
"5033" 1006.4 3.85534216583151 62.7495422050572
"5034" 1006.6 3.54525438847506 62.9672091283518
"5035" 1006.8 3.50080495440167 63.1003452438696
"5036" 1007 3.31877390381846 63.3127290133127
"5037" 1007.2 3.19953652082063 63.4326923595865
"5038" 1007.4 3.21929184625483 63.4109961287956
"5039" 1007.6 3.23622494932172 63.5737180135737
"5040" 1007.8 3.21349408058515 63.4817447827125
"5041" 1008 3.07826089393514 63.9939459370709
"5042" 1008.2 3.05631057514473 64.2837771681299
"5043" 1008.4 3.09252863967173 64.5352564760737
"5044" 1008.6 2.84769452192825 64.8429487840737
"5045" 1008.8 2.63774500032825 64.9358975149359
"5046" 1009 2.55748907983587 65.0865385150865
"5047" 1009.2 2.45343308896065 64.98618486114
"5048" 1009.4 2.55970302643328 64.7739832840047
"5049" 1009.6 2.650229253771 64.6919516300766
"5050" 1009.8 2.66021664882064 64.7916667455609
"5051" 1010 2.89179655695838 64.8800840533416
"5052" 1010.2 2.90419471183586 65.3429487845737
"5053" 1010.4 2.73034799440167 65.6743097464435
"5054" 1010.6 2.72777123962178 65.8228819004383
"5055" 1010.8 2.66278485152825 65.7198718618737
"5056" 1011 2.75468934932172 65.9226191313072
"5057" 1011.2 2.93558366770614 66.1022080545637
"5058" 1011.4 3.15190074642059 66.1109388622648
"5059" 1011.6 3.09105263675062 65.954354631339
"5060" 1011.8 3.11240153683803 66.0050367083127
"5061" 1012 3.37001121780085 66.3257074009411
"5062" 1012.2 3.63693137032825 66.61458340123
"5063" 1012.4 4.02319172333478 66.8209707475902
"5064" 1012.6 4.20653728906029 66.812584401428
"5065" 1012.8 4.45066146923798 67.0924290170924
"5066" 1013 4.45066146923798 67.1859841325706
"5067" 1013.2 4.34011495631749 67.0691931324538
"5068" 1013.4 4.60134016065649 67.2168804018323
"5069" 1013.6 5.0857678634701 67.248354209556
"5070" 1013.8 5.25235317814771 66.9572939015727
"5071" 1014 5.47373624251125 66.9846492092923
"5072" 1014.2 5.46810424065649 67.1527778633066
"5073" 1014.4 5.42935002443142 67.2899342480592
"5074" 1014.6 5.88131941563711 67.5628699021782
"5075" 1014.8 6.03322170827666 68.0695600180695
"5076" 1015 6.55958495967173 68.7339744418109
"5077" 1015.2 6.79683677933478 68.8869048265792
"5078" 1015.4 7.08392371983587 68.9797009420566
"5079" 1015.6 7.13868656782153 69.252451057714
"5080" 1015.8 7.03431095287647 69.7217366735679
"5081" 1016 7.00045753632824 70.0865385200865
"5082" 1016.2 6.58263279440166 70.1861440586477
"5083" 1016.4 6.23550383482498 70.5242674820627
"5084" 1016.6 6.17606858912825 70.3814103280737
"5085" 1016.8 6.022474257436 70.5526262128603
"5086" 1017 6.05022727282064 70.5224359820609
"5087" 1017.2 5.99536141473941 70.4793124435562
"5088" 1017.4 5.94705688369811 70.4636384435406
"5089" 1017.6 5.36965698383587 70.5480769820865
"5090" 1017.8 5.06949978032825 70.4487180204487
"5091" 1018 5.04076296845138 70.068755250838
"5092" 1018.2 4.85779014980312 70.0922856739384
"5093" 1018.4 4.93306468082063 69.6634615965865
"5094" 1018.6 4.82873198032825 69.0785257113862
"5095" 1018.8 4.84077037032825 68.6698718648237
"5096" 1019 4.883966964339 68.3361614414131
"5097" 1019.2 4.71166901948578 68.1161583258085
"5098" 1019.4 4.38440594591709 67.9268648640807
"5099" 1019.6 3.920895764339 67.4198718635737
"5100" 1019.8 3.42528869251295 66.5327750934558
"5101" 1020 3.01093509032825 66.181891093105
"5102" 1020.2 2.51529739283803 65.7110806695572
"5103" 1020.4 2.55347627032825 65.4967949385737
"5104" 1020.6 2.69173534964297 65.5142774385912
"5105" 1020.8 3.04006021251295 65.3417080922648
"5106" 1021 3.10964988832826 65.0480769765865
"5107" 1021.2 3.13090386811821 64.362842668209
"5108" 1021.4 2.86683922169881 63.7194056675656
"5109" 1021.6 2.62612173253828 62.5989169356758
"5110" 1021.8 2.52939949032825 62.0713141659175
"5111" 1022 2.40339768783585 61.2788462035865
"5112" 1022.2 2.40339768783585 60.5096154335865
"5113" 1022.4 2.61099303967173 60.1869658563408
"5114" 1022.6 2.69211191048216 59.8330232021407
"5115" 1022.8 2.55165229052114 59.4769813940924
"5116" 1023 2.35659034728206 59.0017577013094
"5117" 1023.2 2.40264233183229 58.6302790855534
"5118" 1023.4 2.50461458333631 58.6302790855534
"5119" 1023.6 2.51736110032825 58.5977564701362
"5120" 1023.8 2.75010331983587 58.3231352390924
"5121" 1024 2.53997867336885 58.1716201235562
"5122" 1024.2 2.49328432032825 57.530594469069
"5123" 1024.4 2.61755155454373 57.1407155071407
"5124" 1024.6 2.57499944778003 56.5282634680667
"5125" 1024.8 2.63774500032825 56.4823718526362
"5126" 1025 2.65671457523181 56.376748314069
"5127" 1025.2 2.74609051032825 56.1458333907612
"5128" 1025.4 3.18669558432825 55.7275641595737
"5129" 1025.6 3.13131899032825 55.5448718516987
"5130" 1025.8 3.09520382032825 55.55689108248
"5131" 1026 3.08976712931286 55.5154053516692
"5132" 1026.2 3.08976712931286 55.5154053516692
"5133" 1026.4 3.13131899032825 55.5448718516987
"5134" 1026.6 3.13131899032825 55.5448718516987
"5135" 1026.8 3.05248695134363 55.4781845054782
"5136" 1027 2.96839943282064 55.4198718515737
"5137" 1027.2 2.765210324339 55.6777903902932
"5138" 1027.4 2.66021664882064 55.8173077365865
"5139" 1027.6 2.61366822032825 56.0496795445112
"5140" 1027.8 2.59834664356175 56.0620630060621
"5141" 1028 2.61755155454373 56.1853805446469
"5142" 1028.2 2.69793695032825 56.1217949291987
"5143" 1028.4 2.78552661948578 56.14003100614
"5144" 1028.6 2.957824564339 56.1529035446144
"5145" 1028.8 3.29497602923798 56.0841130060841
"5146" 1029 3.52682413344352 56.0080519675465
"5147" 1029.2 3.61773501141852 56.0009529290779
"5148" 1029.4 3.93008242347011 56.1256930445872
"5149" 1029.6 4.14013607232824 56.1506410830737
"5150" 1029.8 4.28113955785733 56.2413708523952
"5151" 1030 4.4688149761295 56.3399901986477
"5152" 1030.2 4.5512154250472 56.4988192372681
"5153" 1030.4 4.47721099232824 56.6794872374487
"5154" 1030.6 4.59369676533913 56.6231685450847
"5155" 1030.8 4.52949200583151 56.7055861220902
"5156" 1031 4.43821835819689 56.8148061991225
"5157" 1031.2 4.56036398508162 57.0305660454921
"5158" 1031.4 4.64661275094598 57.3459073534998
"5159" 1031.6 4.6728664956093 57.6425439307195
"5160" 1031.8 4.52354253718639 57.7057346230903
"5161" 1032 4.51573384032825 57.8151710078152
"5162" 1032.2 4.52354253718639 57.8408697770716
"5163" 1032.4 4.52354253718639 57.8408697770716
"5164" 1032.6 4.43012752 57.8151710078152
"5165" 1032.8 4.42956431596224 57.8348516232195
"5166" 1033 4.59277953632824 57.8333333924487
"5167" 1033.2 4.60710213860042 57.7798323923952
"5168" 1033.4 4.69190541163926 57.7059881615521
"5169" 1033.6 4.84317804832826 57.4583333920737
"5170" 1033.8 4.86103011393417 57.2932301996009
"5171" 1034 5.06468442432825 57.1217949301987
"5172" 1034.2 4.92985445632824 57.0641026224487
"5173" 1034.4 4.96837730432825 57.1217949301987
"5174" 1034.6 5.14610770268357 56.9041375838272
"5175" 1034.8 5.23043406286419 56.6810054682195
"5176" 1035 5.51584622254848 56.5569527373262
"5177" 1035.2 5.51584622254848 56.5569527373262
"5178" 1035.4 5.73562403983587 56.0950855445566
"5179" 1035.6 6.02454539983587 55.7715201980792
"5180" 1035.8 6.07486802731536 55.5643625055644
"5181" 1036 6.19575804049238 55.5074786978152
"5182" 1036.2 6.09241895981846 55.4143773515682
"5183" 1036.4 5.79038688782153 55.4854826977932
"5184" 1036.6 5.57511216032825 55.4443473900597
"5185" 1036.8 5.65682728778003 55.2345571590807
"5186" 1037 5.49806646432825 54.7770146970847
"5187" 1037.2 5.25992522915059 54.7217366585679
"5188" 1037.4 5.36498755238408 54.5236014660621
"5189" 1037.6 5.32746529683803 54.5077839275847
"5190" 1037.8 5.42599144845138 54.3615591966692
"5191" 1038 5.39533885682062 54.3942308120865
"5192" 1038.2 5.39382818333631 54.1280166579742
"5193" 1038.4 5.34397507232824 53.7403846575865
"5194" 1038.6 5.49580039631749 53.2456636955534
"5195" 1038.8 5.71957284032825 52.816506464355
"5196" 1039 5.96034064032825 52.4198718485737
"5197" 1039.2 5.93832756781846 52.0956960405572
"5198" 1039.4 6.28537717032825 51.7227564632612
"5199" 1039.6 6.7828554894959 51.7286036555748
"5200" 1039.8 7.01191026347011 51.5103084245872
"5201" 1040 7.34508085430245 51.54149346308
"5202" 1040.2 7.79252488950789 51.7397592709705
"5203" 1040.4 8.1399228156093 51.8024629248794
"5204" 1040.6 8.27171152032825 52.0352564635737
"5205" 1040.8 8.46432576032825 52.2275641560737
"5206" 1041 8.50487614286419 52.5919366179766
"5207" 1041.2 9.02290705632824 52.8333333874487
"5208" 1041.4 9.22984389860042 53.4997535034998
"5209" 1041.6 9.2191653651348 53.9323458500862
"5210" 1041.8 9.23972154205608 54.6535996584998
"5211" 1042 9.55202969932555 55.7456636980534
"5212" 1042.2 9.42739696032825 56.8196387375889
"5213" 1042.4 9.25789642912825 57.1506410840737
"5214" 1042.6 8.80827974381846 57.4610806613072
"5215" 1042.8 8.58814921133477 57.4885531613347
"5216" 1043 8.333845137436 57.8603185078603
"5217" 1043.2 8.41438874655724 57.8116097385808
"5218" 1043.4 8.31298601683803 58.3676740468292
"5219" 1043.6 7.76692938474834 59.3893678940047
"5220" 1043.8 6.61522905632824 60.6378205875609
"5221" 1044 5.84850010642059 61.2970430882201
"5222" 1044.2 5.48212597948578 61.4583333960737
"5223" 1044.4 5.23115817683803 61.4583333960737
"5224" 1044.6 5.50632137133477 61.5682235115682
"5225" 1044.8 5.81421951001091 62.1612511660074
"5226" 1045 6.11209731660237 62.5888695125889
"5227" 1045.2 6.29053649683803 63.4033883595572
"5228" 1045.4 6.40977387983586 63.8942308215865
"5229" 1045.6 6.86321989032825 64.3790064759175
"5230" 1045.8 7.45845140016411 65.1014957843323
"5231" 1046 7.89815661895769 66.0154429390924
"5232" 1046.2 8.54542648687728 66.6000338242923
"5233" 1046.4 8.99011059116059 66.7286036705748
"5234" 1046.6 9.45491329133477 66.4949634395719
"5235" 1046.8 9.71866728950788 66.5615229011769
"5236" 1047 10.039811470946 66.1033038237956
"5237" 1047.2 10.5642907624596 65.7453878234377
"5238" 1047.4 10.7481803093217 65.4418499000572
"5239" 1047.6 11.2217506556093 65.2032726690494
"5240" 1047.8 11.7479399378228 64.9107143610646
"5241" 1048 12.2991001923841 64.4478438990632
"5242" 1048.2 12.9147284715962 63.6850540521466
"5243" 1048.4 13.1094645115412 63.4171885134172
"5244" 1048.6 13.0389139603282 63.0448718591987
"5245" 1048.8 12.9350036628642 62.7235155896466
"5246" 1049 12.7114697523282 62.1217949351987
"5247" 1049.2 12.6225272763175 61.7411388194335
"5248" 1049.4 12.395922324339 61.2886501266733
"5249" 1049.6 12.068963696838 61.0737180110737
"5250" 1049.8 11.6779423050472 60.6891026260737
"5251" 1050 11.5333126638359 60.2916667410609
"5252" 1050.2 10.9562724903282 59.3189103170112
"5253" 1050.4 10.5830824003282 58.8194445088195
"5254" 1050.6 10.7292035306456 58.5405615085406
"5255" 1050.8 10.3262634008206 58.2660257005737
"5256" 1051 10.2724142762667 58.2573408544112
"5257" 1051.2 9.82546637682062 57.8173077385865
"5258" 1051.4 9.69705689632824 57.5352564690737
"5259" 1051.6 9.70256015482498 57.7440476615902
"5260" 1051.8 10.359401332513 57.9471671233318
"5261" 1052 11.1812003115962 57.389507468928
"5262" 1052.2 11.7590430315962 56.9340418915494
"5263" 1052.4 12.2877184243283 56.7756410836987
"5264" 1052.6 12.7885154483283 56.7371795451987
"5265" 1052.8 13.5897436888537 57.0211851608673
"5266" 1053 14.3818632404924 56.8108975068109
"5267" 1053.2 14.8487831178698 56.9461382761769
"5268" 1053.4 15.458974320838 57.2165751610627
"5269" 1053.6 15.9542680478185 57.2934982380627
"5270" 1053.8 16.2905464694132 57.7235155846466
"5271" 1054 16.6677168556371 58.1743097389435
"5272" 1054.2 16.7987959694959 58.8803708165727
"5273" 1054.4 16.8167796291506 59.4303613555842
"5274" 1054.6 16.3080056404924 59.9305556253152
"5275" 1054.8 16.2214265026836 60.5492424720877
"5276" 1055 15.8011772482724 60.9105478570644
"5277" 1055.2 15.4523703875282 60.9660257032737
"5278" 1055.4 15.3386615725383 61.2461318189384
"5279" 1055.6 14.9667168106456 61.6174845885406
"5280" 1055.8 14.3110999661128 62.0662738582201
"5281" 1056 13.3639504903282 62.3958333970112
"5282" 1056.2 12.8360853101353 62.9618298975772
"5283" 1056.4 12.1239963203282 63.4742485134742
"5284" 1056.6 11.2914057432205 63.8032465522648
"5285" 1056.8 10.9081189303282 64.21073724498
"5286" 1057 10.1593310723282 65.4198718615737
"5287" 1057.2 9.14489608783585 66.6506410935737
"5288" 1057.4 7.69386880032825 67.5801282868109
"5289" 1057.6 6.26625735631749 68.1777904027932
"5290" 1057.8 5.41648867082959 68.3700980952932
"5291" 1058 4.33243962555914 68.2697477875005
"5292" 1058.2 3.83025373732019 68.686840172533
"5293" 1058.4 3.46185877882499 69.2715202115792
"5294" 1058.6 3.39215076082063 70.5608975205609
"5295" 1058.8 3.35179349332173 71.4033883675572
"5296" 1059 3.28640176782153 71.956070945033
"5297" 1059.2 3.22762611032825 72.1193910990425
"5298" 1059.4 3.70916171032825 72.6602564841987
"5299" 1059.6 3.97916561683803 73.9308608700847
"5300" 1059.8 4.77342045141852 74.940661909556
"5301" 1060 4.89529718882421 74.7501886016733
"5302" 1060.2 5.22939429267381 75.1368344097522
"5303" 1060.4 5.72920355232824 75.6891026410737
"5304" 1060.6 5.76772640032825 76.3571188340494
"5305" 1060.8 5.86695193424702 77.0877040270877
"5306" 1061 5.76188961101353 78.0201049895585
"5307" 1061.2 6.32222192454653 78.5562355285562
"5308" 1061.4 6.66281609932555 79.9198718760737
"5309" 1061.6 6.88488899232824 81.3704213390627
"5310" 1061.8 7.03175735032825 82.7323718788862
"5311" 1062 7.33432223183586 83.4711539180865
"5312" 1062.2 8.0735940218315 83.8978938415902
"5313" 1062.4 8.5251512956093 84.2619771496466
"5314" 1062.6 8.75599876883805 84.2385531880847
"5315" 1062.8 8.81311370635404 84.1090610725706
"5316" 1063 9.14306166833696 83.9125458800664
"5317" 1063.2 9.26367485632824 84.0064103416987
"5318" 1063.4 9.90152430847506 84.3084320343084
"5319" 1063.6 10.3756516951447 84.7818048040126
"5320" 1063.8 11.3107362001641 85.4540599200694
"5321" 1064 11.8671773208206 85.8567554973952
"5322" 1064.2 13.1117616674903 86.4090237671782
"5323" 1064.4 13.6753218104572 86.6766286520612
"5324" 1064.6 14.1854892860961 86.9157138830695
"5325" 1064.8 14.6644219743025 87.1444041140675
"5326" 1065 14.707293204339 87.4198718835737
"5327" 1065.2 14.5404295235617 87.5422494990807
"5328" 1065.4 14.5252538328206 87.9583334225737
"5329" 1065.6 14.3769992301353 88.6378206155609
"5330" 1065.8 14.0073355601641 89.577991539578
"5331" 1066 13.3438865198359 90.7019231560865
"5332" 1066.2 13.3293886771282 90.8007651946469
"5333" 1066.4 13.2929655169584 91.0339302333416
"5334" 1066.6 13.436626693771 90.9597579255751
"5335" 1066.8 13.2796817603282 91.3814103490737
"5336" 1067 13.0870675203282 92.3237180423237
"5337" 1067.2 12.6831989513436 92.6369934657139
"5338" 1067.4 12.6605645438185 92.5434982733127
"5339" 1067.6 12.8351873425485 92.3163215807779
"5340" 1067.8 13.1084691196717 92.4412394270566
"5341" 1068 13.6897636794668 92.9471671583318
"5342" 1068.2 14.1407807088242 93.2117270816733
"5343" 1068.4 14.765563056838 93.7550367360627
"5344" 1068.6 15.1824769645465 94.0457460055842
"5345" 1068.8 15.7408637201641 94.3643163520566
"5346" 1069 16.3094517111606 94.5456515060841
"5347" 1069.2 16.7467380803282 94.9198718910737
"5348" 1069.4 17.0526547963175 95.1913651221144
"5349" 1069.6 17.8143713073348 95.5462455070847
"5350" 1069.8 18.8012899608206 96.2019231615865
"5351" 1070 19.5548509537792 96.498819277268
"5352" 1070.2 20.312853168838 97.0517400085902
"5353" 1070.4 21.3694798403282 97.136471085598
"5354" 1070.6 23.0117696781452 97.7336370861952
"5355" 1070.8 23.7302389761295 98.1940336251171
"5356" 1071 24.6491277053927 98.131930125055
"5357" 1071.2 25.2217646403282 98.1891026635737
"5358" 1071.4 25.4143788803282 97.9741705479742
"5359" 1071.6 25.4650668199753 97.8348516632195
"5360" 1071.8 25.6069931203282 97.6121795860737
"5361" 1072 25.7083690381452 97.3692646242923
"5362" 1072.2 25.7573261847545 97.2275642010737
"5363" 1072.4 25.9193405323798 97.1755891625602
"5364" 1072.6 25.9193405323798 97.1755891625602
"5365" 1072.8 26.0692672963282 97.4198718935737
"5366" 1073 26.5193763806812 97.8652160094037
"5367" 1073.2 27.3680376113348 98.4363553945902
"5368" 1073.4 28.074537706354 99.0674810490675
"5369" 1073.6 28.5347295683283 99.4473444340627
"5370" 1073.8 28.6447948538315 100.183608165568
"5371" 1074 28.7012476991589 100.875206897029
"5372" 1074.2 28.1880239363282 101.214743705061
"5373" 1074.4 28.1917519464206 101.160566705007
"5374" 1074.6 28.1668985072821 101.210194474287
"5375" 1074.8 28.1668985072821 101.210194474287
"5376" 1075 27.7979801003282 101.506410359199
"5377" 1075.2 27.1358686503282 101.99919882123
"5378" 1075.4 26.6756914655591 102.177936398332
"5379" 1075.6 26.284061374247 102.169289129092
"5380" 1075.8 25.8555276272821 102.202750321434
"5381" 1076 25.621260827542 101.999643975077
"5382" 1076.2 24.8622180718359 101.855769321087
"5383" 1076.4 24.4650658458315 101.389652128313
"5384" 1076.6 24.5258680362667 101.359077859051
"5385" 1076.8 24.3086304540992 101.059473051059
"5386" 1077 24.14779432778 100.537587512076
"5387" 1077.2 23.9790921055591 100.1928247425
"5388" 1077.4 23.8373497903282 99.7155449727925
"5389" 1077.6 23.5817919518184 99.4473444340627
"5390" 1077.8 23.2736091678185 98.9967949720737
"5391" 1078 22.6271375318323 98.4040347791733
"5392" 1078.2 21.9473225603282 97.5040065090425
"5393" 1078.4 21.2448471013309 97.0578809316733
"5394" 1078.6 20.3458727198185 95.9858059690627
"5395" 1078.8 19.735177214247 95.2345571990807
"5396" 1079 18.7641188025112 95.0615723142923
"5397" 1079.2 17.4850926798359 93.7446581975908
"5398" 1079.4 16.5994448538377 92.4085596577932
"5399" 1079.6 15.5375486804924 91.212606925828
"5400" 1079.8 14.3416629921219 90.7410776945872
"5401" 1080 12.4610712403282 89.0737180390737
"5402" 1080.2 10.6258855604924 87.0993590755609
"5403" 1080.4 9.5794608177923 85.2437585352438
"5404" 1080.6 8.53200104321218 82.965609917581
"5405" 1080.8 7.50125456032825 81.5132784545902
"5406" 1081 6.28720115013535 79.7567017220644
"5407" 1081.2 5.14456266681884 78.1438537589131
"5408" 1081.4 4.6835833978315 76.7660257190737
"5409" 1081.6 4.11749087840563 74.9926369480695
"5410" 1081.8 3.63654302149757 73.9025021392871
"5411" 1082 3.45635552032825 73.0929487923237
"5412" 1082.2 3.85291426333631 72.5556184840941
"5413" 1082.4 3.98604468032825 71.4342949445112
"5414" 1082.6 4.26767004405413 70.5492424820877
"5415" 1082.8 4.59176576906028 69.7579285582195
"5416" 1083 5.27878254847506 69.4662229425431
"5417" 1083.2 5.88867022992394 68.3724657876032
"5418" 1083.4 6.58098652049238 67.5267094790652
"5419" 1083.6 6.71052240906028 66.8328273245251
"5420" 1083.8 6.48153212233361 66.4809578241733
"5421" 1084 6.39089013383765 65.5533560155534
"5422" 1084.2 6.04205576778003 64.9198718610737
"5423" 1084.4 5.90683668049238 64.4711538990865
"5424" 1084.6 6.26130039032825 63.6458333982612
"5425" 1084.8 6.31515633342629 62.774122858928
"5426" 1085 6.62573527709475 61.7846737040924
"5427" 1085.2 6.81251272778003 60.7240676645702
"5428" 1085.4 6.73079760032825 59.6593259327363
"5429" 1085.6 6.92891509882499 57.7440476615902
"5430" 1085.8 7.12703259732171 56.0737180060737
"5431" 1086 6.92891509882499 54.6891026200737
"5432" 1086.2 6.70745040454653 53.2881702340574
"5433" 1086.4 6.89234501251295 51.7933209633318
"5434" 1086.6 6.69351742235902 50.1183830001184
"5435" 1086.8 6.41779946032825 48.297275690605
"5436" 1087 6.43255621509736 46.3590778040514
"5437" 1087.2 6.62245209032825 44.8477564563862
"5438" 1087.4 7.10398769032825 43.0689103007612
"5439" 1087.6 7.75052003832288 41.8203243379742
"5440" 1087.8 8.54687471482498 40.6451465675682
"5441" 1088 9.66954056532172 39.4693223740847
"5442" 1088.2 10.645216017436 38.3690033345228
"5443" 1088.4 11.3422090973202 37.4877451413339
"5444" 1088.6 12.1790289438185 36.7660256790737
"5445" 1088.8 12.97616840778 35.3394522545702
"5446" 1089 14.06083952 33.9583333685737
"5447" 1089.2 14.6814854001641 32.1314102898237
"5448" 1089.4 15.8856391318323 30.2026772494334
"5449" 1089.6 17.3005040203282 28.44150643998
"5450" 1089.8 18.5271183444314 27.1547990540779
"5451" 1090 19.7036269632122 26.042532937581
"5452" 1090.2 21.0856272781452 24.7174426670251
"5453" 1090.4 22.1509433173217 23.1945970885792
"5454" 1090.6 23.1770904032915 21.8922583949692
"5455" 1090.8 23.69155152 21.3621795098237
"5456" 1091 24.3852685013217 20.8099817015792
"5457" 1091.2 25.6590510094959 20.5019923935789
"5458" 1091.4 26.0755142384056 20.1901420855748
"5459" 1091.6 26.5700643203282 20.4967948935737
"5460" 1091.8 26.5700643203282 20.6891025860737
"5461" 1092 26.6471100163282 21.1314102788237
"5462" 1092.2 26.4833879123282 21.3814102790737
"5463" 1092.4 26.3774500803282 21.7087805870934
"5464" 1092.6 26.3962417181969 22.3588962031281
"5465" 1092.8 26.4526166318028 22.8842245498073
"5466" 1093 26.3116793670494 23.7754065122369
"5467" 1093.2 26.2740960913121 24.3382583204921
"5468" 1093.4 26.3560484809848 24.8130342055823
"5469" 1093.6 26.1379837362251 25.9385828220924
"5470" 1093.8 25.969561112835 26.8995098230534
"5471" 1094 25.9516712177923 27.7437584777438
"5472" 1094.2 25.9922216003282 28.302224747533
"5473" 1094.4 25.7610845123282 28.7989927095682
"5474" 1094.6 25.4914245763282 29.5352564410737
"5475" 1094.8 25.0291504003282 29.7275641335737
"5476" 1095 24.5382947750974 30.0563482492871
"5477" 1095.2 24.1503479303282 30.4967949035737
"5478" 1095.4 23.7771578403282 30.6891025960737
"5479" 1095.6 23.5725052103282 31.2660256735737
"5480" 1095.8 22.9454145347394 31.621503520083
"5481" 1096 22.7434614318359 31.5352564430737
"5482" 1096.2 22.9241519258315 31.5407509430792
"5483" 1096.4 23.3506548638185 31.7220696355682
"5484" 1096.6 23.6512177514384 32.2965976746043
"5485" 1096.8 24.2636322620561 32.7601085212216
"5486" 1097 24.8177445224596 32.7528924827529
"5487" 1097.2 24.8846897203282 32.5352564440737
"5488" 1097.4 25.2521774272302 32.389507443928
"5489" 1097.6 25.8835674067472 32.1979783283518
"5490" 1097.8 26.5219107603282 32.0641025974487
"5491" 1098 27.0877150903282 31.3501602890425
"5492" 1098.2 27.6615450008206 30.3439349418824
"5493" 1098.4 27.8975408215475 29.9926369030696
"5494" 1098.6 28.0504423198185 29.4473443640627
"5495" 1098.8 27.8743378938315 28.7440476325902
"5496" 1099 27.9183640003282 27.6821095930667
"5497" 1099.2 28.2907515438359 26.6634615535865
"5498" 1099.4 28.5684370603282 25.989583360605
"5499" 1099.6 29.1462797803282 25.4366987446675
"5500" 1099.8 29.2100124423336 24.3429487435737
"5501" 1100 29.4965580982975 23.2449338578603
"5502" 1100.2 29.9287751303282 22.0112179720112
"5503" 1100.4 30.1676012632205 21.2350082789273
"5504" 1100.6 30.4993948163282 20.0993590085609
"5505" 1100.8 30.7900672323841 18.9408508535562
"5506" 1101 31.5255034179729 17.7636946600714
"5507" 1101.2 32.3123763503282 16.4342948895112
"5508" 1101.4 32.6872268906456 14.8668214264053
"5509" 1101.6 33.1014381123841 13.1716200785562
"5510" 1101.8 33.5450345240541 11.9128788003744
"5511" 1102 34.2104291608206 10.8639277493255
"5512" 1102.2 34.8864673908296 9.58050529034973
"5513" 1102.4 35.8583510004924 8.00747864262286
"5514" 1102.6 36.5988457368206 6.663461545125
"5515" 1102.8 36.8685056728206 6.15064103307372
"5516" 1103 36.8267726003282 6.24198718701122
"5517" 1103.2 37.1999626903282 6.19391026388622
"5518" 1103.4 38.1269187203282 5.78525641732372
"5519" 1103.6 39.5497787562667 5.15560381284791
"5520" 1103.8 41.0037055814976 4.4856286237164
"5521" 1104 42.2745453678358 4.009615388625
"5522" 1104.2 43.9763090512433 3.95833333857372
"5523" 1104.4 45.1391182133411 3.97392585397392
"5524" 1104.6 45.9928678114185 3.74523562682216
"5525" 1104.8 47.3820329523282 3.88141026157372
"5526" 1105 48.7511147072302 3.99881916938344
"5527" 1105.2 49.9421580736071 3.76602564607372
"5528" 1105.4 50.9306968825112 3.66481107289558
"5529" 1105.6 52.2181710272302 3.11825236465671
"5530" 1105.8 53.5407558201647 3.03431832995739
"5531" 1106 54.8531228514185 2.62257450262257
"5532" 1106.2 56.0197678490603 2.60205803337129
"5533" 1106.4 57.3834038986004 2.85872781439719
"5534" 1106.6 58.4171846336071 3.27822076866283
"5535" 1106.8 59.6708214643282 3.41025641494872
"5536" 1107 60.7361616573304 3.91254579237408
"5537" 1107.2 61.7493266590928 4.23939842731632
"5538" 1107.4 62.4535766345604 4.34814622742507
"5539" 1107.6 62.9325093612896 4.25459113502382
"5540" 1107.8 63.9632558441735 4.25459113502382
"5541" 1108 64.7397862008206 4.13995726952457
"5542" 1108.2 64.8794749015475 4.14024601952486
"5543" 1108.4 65.2855265603283 3.82371795382372
"5544" 1108.6 65.1314351683283 3.88690476542536
"5545" 1108.8 65.2635134878185 3.97481685397481
"5546" 1109 65.175461274825 4.15064103107372
"5547" 1109.2 65.2449761777923 4.28221997735914
"5548" 1109.4 65.9714211691808 4.86358662409435
"5549" 1109.6 66.178129147213 5.13563165128948
"5550" 1109.8 66.3352741683283 5.46794872469872
"5551" 1110 66.1110161438185 5.84478022507555
"5552" 1110.2 66.0164729079827 6.14275148691198
"5553" 1110.4 65.7003880092181 6.5766765373459
"5554" 1110.6 65.4047639433261 7.13598901867445
"5555" 1110.8 65.1218044563282 7.66025641919872
"5556" 1111 64.8597476977923 7.74375844235914
"5557" 1111.2 64.3010537609848 7.90064103482372
"5558" 1111.4 64.0046418643282 8.10256411194872
"5559" 1111.6 63.689580016838 8.50045788542353
"5560" 1111.8 63.4031601379729 8.58245921627477
"5561" 1112 63.0099909047918 8.92702743969626
"5562" 1112.2 62.5614108693217 9.31547620162317
"5563" 1112.4 61.9835681493217 9.45283884022207
"5564" 1112.6 61.5650304650472 9.29234144006157
"5565" 1112.8 60.8800931874903 9.34787969396326
"5566" 1113 60.4380681998359 9.24679488232372
"5567" 1113.2 60.0172667974443 9.0155059013232
"5568" 1113.4 59.51780016 8.52029915467414
"5569" 1113.6 59.1753748401641 8.46688035077457
"5570" 1113.8 58.8931414703282 8.44150641997997
"5571" 1114 58.2271466861128 8.38141026607372
"5572" 1114.2 56.9205652858315 8.48031136617262
"5573" 1114.4 55.4913843054247 8.74271562797349
"5574" 1114.6 54.2551510958359 8.586538470125
"5575" 1114.8 52.9796167996717 8.58440172012286
"5576" 1115 51.5005939184056 8.65168053557476
"5577" 1115.2 49.9554085850194 9.07174557061021
"5578" 1115.4 48.5521644603282 9.48717949794872
"5579" 1115.6 47.2024484878215 9.47869533640177
"5580" 1115.8 45.7489393658315 9.23855312462317
"5581" 1116 43.5714812248206 8.855769239625
"5582" 1116.2 42.3644320003282 8.11698718888622
"5583" 1116.4 41.2344284718359 8.009615392625
"5584" 1116.6 39.7734597855591 8.05882961959729
"5585" 1116.8 37.569899179109 8.26706515057476
"5586" 1117 35.2978970703282 8.36939103529247
"5587" 1117.2 33.7488490894959 8.49575538157268
"5588" 1117.4 32.2160692303282 8.77804488185497
"5589" 1117.6 31.4389242801641 9.15064103607372
"5590" 1117.8 29.5876874008206 9.94123932917201
"5591" 1118 28.1109782403282 11.296390026681
"5592" 1118.2 26.5023890374443 12.8824497705748
"5593" 1118.4 24.3600693581452 14.1810054257195
"5594" 1118.6 23.3054998837839 14.6733235031349
"5595" 1118.8 22.3689915743025 15.7930526965623
"5596" 1119 21.2174159828642 17.3389001596466
"5597" 1119.2 19.8792538599753 18.5838394301223
"5598" 1119.4 18.2460056812896 19.6392065465623
"5599" 1119.6 16.4135674894959 20.5643624705644
"5600" 1119.8 15.3310234163282 21.8333333564487
"5601" 1120 13.5838095137792 23.1486167423794
"5602" 1120.2 12.2203034403282 24.7916667055609
"5603" 1120.4 10.7643663773202 26.2547134377932
"5604" 1120.6 10.473017114825 27.4033883235572
"5605" 1120.8 9.97921071648299 29.4728863640883
"5606" 1121 9.76593108728765 30.8639277885562
"5607" 1121.2 9.41572338169881 31.6564685585795
"5608" 1121.4 9.22814084201318 31.6307471739384
"5609" 1121.6 8.80306113064558 32.0286251358748
"5610" 1121.8 8.5358681978315 31.9528388665682
"5611" 1122 8.64526642169881 31.9594988665749
"5612" 1122.2 8.51385512532172 32.1836080975682
"5613" 1122.4 8.64409906383587 32.6891025980737
"5614" 1122.6 8.91834502932172 32.7907509443292
"5615" 1122.8 9.17057796082063 32.8044872135737
"5616" 1123 9.19625987232824 33.3557692525865
"5617" 1123.2 9.21485712390588 33.6201370990048
"5618" 1123.4 9.38887411232824 34.0737179840737
"5619" 1123.6 9.83919291506568 35.2116490236732
"5620" 1123.8 9.75949049085337 36.3654951786732
"5621" 1124 9.76982228016411 36.9711538715865
"5622" 1124.2 9.70026712082063 37.1474359486859
"5623" 1124.4 8.87095583967173 38.2959402190652
"5624" 1124.6 8.08623113393514 39.3358262585666
"5625" 1124.8 7.36367294381846 40.5929487598237
"5626" 1125 6.87991831220511 41.8925765688156
"5627" 1125.2 6.04732773509736 42.9223532236916
"5628" 1125.4 5.06147419983587 43.9758158785912
"5629" 1125.6 4.55950981797293 44.2788461865865
"5630" 1125.8 4.75494828352834 44.1754549557139
"5631" 1126 4.81708193915893 44.2374897250067
"5632" 1126.2 4.92318703736494 44.5352564560737
"5633" 1126.4 4.86484715032825 44.88381414873
"5634" 1126.6 4.77808772559081 45.2646994183416
"5635" 1126.8 4.99726944032825 45.6250000340865
"5636" 1127 4.73242486032825 46.3141026116987
"5637" 1127.2 4.94774007533478 47.2495421895572
"5638" 1127.4 5.04679880532172 48.3374542675682
"5639" 1127.6 5.01477980827241 49.1972611145819
"5640" 1127.8 5.17659992369811 50.4769010389384
"5641" 1128 4.96115427032825 51.5785256938862
"5642" 1128.2 4.65649039440166 53.0115878107039
"5643" 1128.4 4.44350350032825 54.6554487738862
"5644" 1128.6 4.16662053032825 55.797275698105
"5645" 1128.8 3.84158400032825 56.8704213145627
"5646" 1129 3.44431713032825 58.1650641620112
"5647" 1129.2 3.19732257422322 58.8588638934742
"5648" 1129.4 3.24833214112824 58.9814103166737
"5649" 1129.6 3.05248695134363 59.249896663096
"5650" 1129.8 2.92987658482063 59.5096154325865
"5651" 1130 2.44357740352834 59.6096981634558
"5652" 1130.2 2.44357740352834 59.4111870094112
"5653" 1130.4 2.48124593032825 59.3910257016987
"5654" 1130.6 2.60885286432825 59.3429487785737
"5655" 1130.8 2.89179655695838 59.8800840483416
"5656" 1131 2.98478273780085 60.2779620487395
"5657" 1131.2 2.70453864931286 61.2474152804782
"5658" 1131.4 2.940646417436 61.6320306654782
"5659" 1131.6 3.33830163626668 62.1655294352425
"5660" 1131.8 3.62630927283496 62.329374127714
"5661" 1132 4.19929614932172 62.7880037435572
"5662" 1132.2 4.52139897183229 63.2682881671144
"5663" 1132.4 5.07981839482498 63.8099817445792
"5664" 1132.6 5.39811527552169 64.4313063605851
"5665" 1132.8 5.69974489932555 65.1348039766733
"5666" 1133 5.70753445032825 65.6650641695112
"5667" 1133.2 5.82791835032825 66.3982372471675
"5668" 1133.4 5.47523809426338 66.8144587475837
"5669" 1133.6 5.37628457017434 67.6494004022648
"5670" 1133.8 5.23803724032825 68.5016026338862
"5671" 1134 5.43502906268357 69.2555362115632
"5672" 1134.2 5.70794957253828 70.4769010589384
"5673" 1134.4 5.69068070432825 71.1250000595865
"5674" 1134.6 5.55025872118972 71.2350083289273
"5675" 1134.8 5.4076215201998 71.2911093289834
"5676" 1135 5.48265732512824 71.2275641750737
"5677" 1135.2 5.62647594482063 71.2532052135609
"5678" 1135.4 5.76772640032825 71.3814103290737
"5679" 1135.6 5.96034064032825 71.5304487907612
"5680" 1135.8 6.22601546474834 71.4981212138058
"5681" 1136 6.21349080083804 70.9967949440737
"5682" 1136.2 6.32290863283496 71.0510935979742
"5683" 1136.4 6.407702737436 71.1233458288156
"5684" 1136.6 6.64274538733477 71.1506410980737
"5685" 1136.8 6.95551420082063 71.0416667518109
"5686" 1137 7.11602608032825 70.8717949439487
"5687" 1137.2 7.32891551159621 70.8308030592924
"5688" 1137.4 7.3694658556093 70.8409244823794
"5689" 1137.6 7.52152975159621 70.851045943928
"5690" 1137.8 7.51113220378393 70.6693787514386
"5691" 1138 7.74202236032825 70.4198718665737
"5692" 1138.2 7.90623836576245 70.0973866739435
"5693" 1138.4 8.17033560251125 70.0615722892923
"5694" 1138.6 8.29989895786978 70.0324422123401
"5695" 1138.8 8.71472427232824 70.1217949431987
"5696" 1139 8.82352527648299 70.3148822510841
"5697" 1139.2 8.76200232356175 70.4268648665807
"5698" 1139.4 8.78187895744431 70.709892674556
"5699" 1139.6 8.6873527872302 70.982624905598
"5700" 1139.8 8.60723308352834 71.6320306754782
"5701" 1140 8.53655610032825 71.9270834065425
"5702" 1140.2 8.7687805342359 72.2027502914335
"5703" 1140.4 8.35598025032825 72.7564103304487
"5704" 1140.6 8.24419518932172 73.1891026385737
"5705" 1140.8 8.12037177683803 73.2303114463072
"5706" 1141 7.75313473810801 73.3222387156299
"5707" 1141.2 7.34716316832826 73.5993590620609
"5708" 1141.4 7.10175837311449 73.6805556390652
"5709" 1141.6 7.10175837311449 73.6805556390652
"5710" 1141.8 7.01661228525129 73.8156535238156
"5711" 1142 6.30704627232824 74.2532052165609
"5712" 1142.2 5.8982070232205 75.0315344096469
"5713" 1142.4 5.16503024118972 75.9124277182201
"5714" 1142.6 4.69281466642059 76.9297974500067
"5715" 1142.8 4.53616262219119 77.915209874069
"5716" 1143 3.98283445583586 79.2403846830865
"5717" 1143.2 3.87076798542468 79.62849656809
"5718" 1143.4 4.16260772082063 79.7489317220566
"5719" 1143.6 4.54405945932555 80.5533560305534
"5720" 1143.8 4.85134955336885 81.6098485700714
"5721" 1144 4.84745836049238 81.885683839578
"5722" 1144.2 4.70093982847506 82.1979783783518
"5723" 1144.4 4.64414332082063 81.7948718779487
"5724" 1144.6 4.56759152625483 81.6506411085737
"5725" 1144.8 4.57076646381846 81.5270147238347
"5726" 1145 4.576371653771 81.3443733005751
"5727" 1145.2 4.58452462932172 81.2165751850627
"5728" 1145.4 4.85436211712815 81.135752761905
"5729" 1145.6 4.94134917337443 81.1605666850067
"5730" 1145.8 5.31451641932555 81.2660257235737
"5731" 1146 5.56378189732019 81.2547134927932
"5732" 1146.2 5.81304741383765 81.5488311469334
"5733" 1146.4 5.85027535482498 81.5022894545792
"5734" 1146.6 5.87862551287647 81.4816434545586
"5735" 1146.8 6.05098262882421 81.6958899932343
"5736" 1147 5.98785697133477 81.7193224163347
"5737" 1147.2 5.88329494432825 81.8044872625737
"5738" 1147.4 5.66499879282064 82.0608975320609
"5739" 1147.6 5.65682728778003 81.8895688395819
"5740" 1147.8 5.53658931232824 81.7275641855737
"5741" 1148 5.52695860032825 81.5785257238862
"5742" 1148.2 5.22490445473941 81.5049534545819
"5743" 1148.4 5.25992522915059 81.2835082235912
"5744" 1148.6 5.15486290591709 81.2835082235912
"5745" 1148.8 5.12346497422322 80.9941424156095
"5746" 1149 5.03126019082959 80.6777904152932
"5747" 1149.2 4.65736197383765 80.3949849919334
"5748" 1149.4 4.60071069732019 80.2705506071936
"5749" 1149.6 4.45444749473941 80.1063520685679
"5750" 1149.8 4.05754543610996 79.3953963370877
"5751" 1150 3.85442493682062 78.7788462210865
"5752" 1150.2 3.74235846640947 78.3231352590924
"5753" 1150.4 3.67231695610996 78.2765152205842
"5754" 1150.6 3.81750722032825 78.3814103360737
"5755" 1150.8 4.01085104454653 78.1832751435679
"5756" 1151 3.82294391134363 77.8479115663094
"5757" 1151.2 3.67163024782153 77.3633107965941
"5758" 1151.4 3.64896976032825 77.1257542194334
"5759" 1151.6 3.68399053473941 77.076049027076
"5760" 1151.8 3.82294391134363 77.0786807963094
"5761" 1152 3.90578875983587 77.2560542195637
"5762" 1152.2 3.94080953424702 77.2042541425889
"5763" 1152.4 4.02215985032825 77.239583411855
"5764" 1152.6 3.94992951032825 77.2636218734175
"5765" 1152.8 3.89294778482063 77.3557692965865
"5766" 1153 3.81051717251295 77.289598911905
"5767" 1153.2 3.76935366032825 77.3958334120112
"5768" 1153.4 3.73323849032825 77.4439103351362
"5769" 1153.6 3.58098825932555 77.5669306814131
"5770" 1153.8 3.34703391840563 77.5290194890675
"5771" 1154 3.67163024782153 77.6234917968543
"5772" 1154.2 3.69712332032825 77.7443911046675
"5773" 1154.4 3.50167653383765 77.8497361432343
"5774" 1154.6 3.61394898591709 77.9618299125772
"5775" 1154.8 3.58098825932555 78.0420438357343
"5776" 1155 3.58098825932555 78.0420438357343
"5777" 1155.2 3.73323849032825 78.3573718745112
"5778" 1155.4 3.68399053473941 78.4047203745586
"5779" 1155.6 4.02286797732019 78.5510936054742
"5780" 1155.8 4.13325700883805 78.6561356055792
"5781" 1156 4.43146511032825 78.7540064902925
"5782" 1156.2 4.40738833032825 77.9366987971675
"5783" 1156.4 4.45066146923798 77.3938843350862
"5784" 1156.6 4.38640713082498 76.9088828730627
"5785" 1156.8 4.22681248032825 76.3381411032612
"5786" 1157 3.99468762798268 75.7778600257779
"5787" 1157.2 3.79343044032825 75.6410257179487
"5788" 1157.4 3.84158400032825 75.1762821405609
"5789" 1157.6 3.67037135967173 75.0373932558066
"5790" 1157.8 3.70733773052114 74.768356717076
"5791" 1158 3.79022021583586 74.9070513710609
"5792" 1158.2 3.88285849683803 74.9748169095902
"5793" 1158.4 4.07404947169584 74.8270336786732
"5794" 1158.6 3.91862969632824 75.0608975250609
"5795" 1158.8 3.88690501383765 74.8859352171936
"5796" 1159 3.78493276233361 74.8859352171936
"5797" 1159.2 3.59546580049238 74.7809829863194
"5798" 1159.4 3.52056027983587 74.770299217078
"5799" 1159.6 3.62562256454653 74.7217366785679
"5800" 1159.8 3.26374128032825 74.8033217555725
"5801" 1160 3.27577967032825 74.7155449477925
"5802" 1160.2 3.12777827832288 74.648378640033
"5803" 1160.4 2.82186156233361 74.5352564860737
"5804" 1160.6 2.52830509473941 74.6867716400714
"5805" 1160.8 2.87851280032825 74.8746229864131
"5806" 1161 3.01059111981846 74.7880037555572
"5807" 1161.2 3.34078697632824 75.1066850635682
"5808" 1161.4 3.86298559967173 76.0096154490865
"5809" 1161.6 4.29422746432825 76.4871795649487
"5810" 1161.8 4.113510004339 76.4809578341733
"5811" 1162 4.12790244853458 76.6454436035685
"5812" 1162.2 3.98214035116059 77.248354219556
"5813" 1162.4 4.07147841829747 77.3392267196469
"5814" 1162.6 4.37410570681884 78.1664782204741
"5815" 1162.8 4.53981062032825 78.4174680284175
"5816" 1163 4.67624571983587 78.7147436825609
"5817" 1163.2 5.03812700405413 78.5912005285912
"5818" 1163.4 5.17918288065649 78.2852564898237
"5819" 1163.6 5.34961254442741 78.2313165282313
"5820" 1163.8 5.37729213526377 78.1631151050862
"5821" 1164 5.42530108049238 78.1784188743323
"5822" 1164.2 5.76252061526377 78.0591650280592
"5823" 1164.4 5.98061583159621 77.8550945278551
"5824" 1164.6 6.33569147687256 77.8192801432039
"5825" 1164.8 6.65177637563711 77.8291421047522
"5826" 1165 7.066637824527 77.8784517586477
"5827" 1165.2 7.2930229651348 77.9552149125706
"5828" 1165.4 7.62966404082063 77.6319034507088
"5829" 1165.6 7.57413562827666 77.4978344505747
"5830" 1165.8 7.57413562827666 77.4978344505747
"5831" 1166 7.52100988576245 77.4938363736477
"5832" 1166.2 7.67037926262316 77.4339431812801
"5833" 1166.4 7.6533184177923 77.2882929119037
"5834" 1166.6 7.6782514451348 77.0924290270924
"5835" 1166.8 7.7198977641735 76.9053188730592
"5836" 1167 7.79277883212191 76.6038635650654
"5837" 1167.2 7.84697242798268 76.1920612184997
"5838" 1167.4 8.30060365632824 75.7564103334487
"5839" 1167.6 8.54542648687728 74.9299933326223
"5840" 1167.8 8.42975396971051 74.3873274859258
"5841" 1168 8.2821230904572 74.3585412935893
"5842" 1168.2 8.41082180049238 74.0224359855609
"5843" 1168.4 8.42788522635404 73.9947159470716
"5844" 1168.6 8.3933626294132 73.9178475623794
"5845" 1168.8 8.30570227082959 73.7094646390941
"5846" 1169 8.30570227082959 73.7094646390941
"5847" 1169.2 8.20373001932555 73.9696456393542
"5848" 1169.4 8.48460095159621 74.0797909086952
"5849" 1169.6 8.86789843531736 74.2513737165591
"5850" 1169.8 9.55580644082063 74.3215812550908
"5851" 1170 9.56497857683803 74.7550367170627
"5852" 1170.2 9.94103492082063 75.0184912173262
"5853" 1170.4 10.1877163246943 75.0716937173794
"5854" 1170.6 10.3712067363282 75.1410257174487
"5855" 1170.8 10.810268430946 75.2058679098212
"5856" 1171 11.4143648956093 75.1931512175008
"5857" 1171.2 12.1239963203282 75.635683833328
"5858" 1171.4 12.9755540068773 75.7599528334522
"5859" 1171.6 13.821083946354 76.0633230260633
"5860" 1171.8 14.7020638432915 76.4287476033518
"5861" 1172 15.1397849813217 76.8209707575902
"5862" 1172.2 16.2990401025088 76.9365038730903
"5863" 1172.4 16.9494899159622 77.0757423347681
"5864" 1172.6 18.0468842003282 77.1602564886987
"5865" 1172.8 18.7032932672302 77.1465925271466
"5866" 1173 19.6359516803282 76.8203243729742
"5867" 1173.2 20.7105363937792 76.6000338342923
"5868" 1173.4 21.1961270243283 75.7948718719487
"5869" 1173.6 21.5139405203282 75.1121795635737
"5870" 1173.8 21.8862497468859 74.7322546016553
"5871" 1174 21.8204790336071 74.5727799476497
"5872" 1174.2 21.876853947213 74.5071139091225
"5873" 1174.4 22.0339989683283 74.4294872551987
"5874" 1174.6 21.8864970250472 73.9988192547681
"5875" 1174.8 21.6983334067223 73.2876017155953
"5876" 1175 21.7643390323282 72.8237180228237
"5877" 1175.2 22.5063736424596 72.0211851758673
"5878" 1175.4 23.0741158643282 71.1506410980737
"5879" 1175.6 23.4375485406812 70.1223010201223
"5880" 1175.8 23.49893728 69.770299212078
"5881" 1176 23.7720890425113 68.674932595598
"5882" 1176.2 24.3992497911606 67.6641545945872
"5883" 1176.4 24.7209676163282 66.4583334010737
"5884" 1176.6 25.1822540279827 65.7285503618824
"5885" 1176.8 25.3798070897105 65.1269724382039
"5886" 1177 26.2928877291808 64.3288774758673
"5887" 1177.2 26.5517201253391 63.8942308215865
"5888" 1177.4 27.3212598563282 63.6314103213237
"5889" 1177.6 28.0096023225112 63.158738243928
"5890" 1177.8 28.6679977815475 62.4042793585581
"5891" 1178 29.1382541998359 61.3850733190774
"5892" 1178.2 29.3759852822509 60.3044872410737
"5893" 1178.4 29.3680395981452 59.960357702268
"5894" 1178.6 29.1925812773649 58.9731262782039
"5895" 1178.8 28.79582888 58.1570513543109
"5896" 1179 28.0146711203282 56.5438034680823
"5897" 1179.2 27.1012126872876 55.3744173130667
"5898" 1179.4 26.6926370115059 54.62849654309
"5899" 1179.6 26.7510049816988 54.62849654309
"5900" 1179.8 26.7198754001641 54.3108975043109
"5901" 1180 26.5247433068188 53.4492836188339
"5902" 1180.2 26.1281846023336 51.2094646165941
"5903" 1180.4 25.7527552562251 48.8283957680592
"5904" 1180.6 24.9686144798185 46.3704213040627
"5905" 1180.8 24.2372918409848 43.9583333785737
"5906" 1181 23.658190232835 41.6506410685737
"5907" 1181.2 23.6120599313348 39.6588828358127
"5908" 1181.4 23.7169658903282 37.3597756796675
"5909" 1181.6 24.0018744408206 35.2916667160609
"5910" 1181.8 24.3670389503282 33.34535259873
"5911" 1182 24.5613729658315 31.2055860965902
"5912" 1182.2 24.5173468593348 28.4473443630627
"5913" 1182.4 23.8855033503282 26.4463141302925
"5914" 1182.6 23.4882364803282 23.8862179738862
"5915" 1182.8 23.2835838503282 21.3982372021675
"5916" 1183 23.2835838503282 19.2828525846675
"5917" 1183.2 23.8890823155217 16.5310984280696
"5918" 1183.4 24.8157129815475 14.556046464556
"5919" 1183.6 25.9401637111606 12.9967948860737
"5920" 1183.8 26.8147364494959 11.9572938465727
"5921" 1184 28.3710074643283 11.2083333458237
"5922" 1184.2 30.3356727123282 9.76602565207371
"5923" 1184.4 32.9770221799753 8.32068151985914
"5924" 1184.6 35.6518257363282 7.16987180332371
"5925" 1184.8 37.5178412514185 6.94689883002382
"5926" 1185 38.8973756803282 6.84294872607372
"5927" 1185.2 40.1975218003282 7.33333334194872
"5928" 1185.4 41.3449858867223 8.04369919650524
"5929" 1185.6 42.3221508247545 7.9498905656422
"5930" 1185.8 44.078204834894 8.3222386698607
"5931" 1186 45.9549589790928 8.27292900442677
"5932" 1186.2 48.1813820483283 7.75641026544872
"5933" 1186.4 50.3931572668859 7.37765791891612
"5934" 1186.6 51.6388076563282 6.92948718769871
"5935" 1186.8 53.1063800062548 6.56681460272066
"5936" 1187 54.6005050381452 6.18505398695428
"5937" 1187.2 55.4569945352638 5.87621275972237
"5938" 1187.4 56.3482258243282 5.51327839397481
"5939" 1187.6 57.6519200912433 4.88950742796643
"5940" 1187.8 58.7847959603282 4.09294872332371
"5941" 1188 59.1558616308296 4.35426093896965
"5942" 1188.2 59.8470068268188 4.47869533140177
"5943" 1188.4 61.4332417603282 4.70009158162317
"5944" 1188.6 62.9012746123798 5.21093209367247
"5945" 1188.8 64.5758951356093 5.83080297506157
"5946" 1189 65.9996086067223 6.37390557175852
"5947" 1189.2 67.3150229493444 6.83356786452587
"5948" 1189.4 68.594540430946 7.4445266343676
"5949" 1189.6 69.3882098723282 7.24679488032372
"5950" 1189.8 70.7127160308296 7.46512067284973
"5951" 1190 72.5215750422509 7.67454955767455
"5952" 1190.2 74.3644248041735 7.4770443613232
"5953" 1190.4 76.0155490867223 6.54276111038891
"5954" 1190.6 76.8313744433348 6.09569597917262
"5955" 1190.8 76.8917692161295 6.1920611523459
"5956" 1191 77.0349952003282 6.26602564857372
"5957" 1191.2 77.1615702613217 6.54624542962317
"5958" 1191.4 77.8731274432122 6.95729384157268
"5959" 1191.6 78.9322454643282 7.27564103419872
"5960" 1191.8 79.570215069238 7.27953916497185
"5961" 1192 80.7496983838185 7.97481685797482
"5962" 1192.2 82.4034997731662 8.57864892396326
"5963" 1192.4 83.8069063872302 9.48464913256157
"5964" 1192.6 85.3801191342474 10.3492099103492
"5965" 1192.8 87.0556335801647 10.7266260299574
"5966" 1193 88.3159427222509 11.3231982113232
"5967" 1193.2 89.6415972083282 12.0929487313237
"5968" 1193.4 91.217980347213 13.4283145788129
"5969" 1193.6 92.3799296408206 14.4528388490682
"5970" 1193.8 93.2474767362291 15.0512038881281
"5971" 1194 93.6383426883283 15.0929487343237
"5972" 1194.2 93.6403702228642 15.2336370036952
"5973" 1194.4 93.466471538108 15.6397929271783
"5974" 1194.6 93.2098934604918 15.8298155427529
"5975" 1194.8 92.7552804773649 16.0539940814386
"5976" 1195 92.4152422643282 16.2083333508237
"5977" 1195.2 91.9469208872177 16.3420542740344
"5978" 1195.4 91.3889433598144 16.6757246589834
"5979" 1195.6 90.7524789196218 16.8680323514834
"5980" 1195.8 90.1014077326301 17.0576177747499
"5981" 1196 89.7030856062548 16.9908777362216
"5982" 1196.2 89.307273936838 16.7422161205884
"5983" 1196.4 89.0017722274903 16.7048816590126
"5984" 1196.6 88.8408387539342 16.6553314666553
"5985" 1196.8 88.1842241291153 16.9592278131131
"5986" 1197 87.6287784003282 17.3849067750772
"5987" 1197.2 86.8493626438431 17.791070390868
"5988" 1197.4 86.5097813888293 17.9967948910737
"5989" 1197.6 85.8529690647545 18.1093652373401
"5990" 1197.8 85.8623648644274 17.9498905833345
"5991" 1198 85.6927583568726 17.6121795060737
"5992" 1198.2 85.4137146403282 17.4198718135737
"5993" 1198.4 85.4593338206812 17.3389001596466
"5994" 1198.6 85.4215233371864 17.3211191980903
"5995" 1198.8 85.3579579028642 16.883434582268
"5996" 1199 85.0972769493217 16.4033883125572
"5997" 1199.2 85.2532027608206 15.8173076965865
"5998" 1199.4 85.3174075203282 15.4913003885682
"5999" 1199.6 85.4341434221912 15.0014568880784
"6000" 1199.8 85.9065805033363 14.7954374263339
"6001" 1200 85.9884506852513 14.5600703107139
"6002" 1200.2 86.4051114593256 14.5352564260737
"6003" 1200.4 87.0177263272757 14.4291556182753
"6004" 1200.6 87.3486122435617 14.5352564260737
"6005" 1200.8 87.7647414023336 14.7615007724538
"6006" 1201 88.6093599682724 14.7450466185912
"6007" 1201.2 89.5014168404924 15.1228632728152
"6008" 1201.4 90.1492732958184 15.1726190805572
"6009" 1201.6 91.2670473609847 15.3899572730823
"6010" 1201.8 92.5007856383229 15.598604850214
"6011" 1202 93.5356150808206 15.7959401965652
"6012" 1202.2 93.8300173560655 16.3457630048073
"6013" 1202.4 94.2587632868773 16.7417341590494
"6014" 1202.6 94.5420678615475 16.7909736975602
"6015" 1202.8 95.2798440404924 16.5438034280823
"6016" 1203 96.4788958446943 16.6506410435737
"6017" 1203.2 97.6787096308296 16.6958899282344
"6018" 1203.4 98.4568221593669 16.8013686975706
"6019" 1203.6 98.6382028672302 17.1263495440494
"6020" 1203.8 99.1760020883282 17.3621795058237
"6021" 1204 99.9155393777923 17.3186572365494
"6022" 1204.2 101.122186770457 18.0695599680696
"6023" 1204.4 101.86195696906 18.8571187765494
"6024" 1204.6 102.756043109344 19.4320669309705
"6025" 1204.8 103.936784040821 20.1664201240126
"6026" 1205 104.813726935902 21.2331926250793
"6027" 1205.2 106.035183089181 22.2932301646009
"6028" 1205.4 107.311266104792 23.6497465890344
"6029" 1205.6 107.90254701952 24.4100328205639
"6030" 1205.8 108.055283640001 24.4977329744977
"6031" 1206 108.223685615145 24.377465512839
"6032" 1206.2 108.209609944328 24.3044872050737
"6033" 1206.4 108.035476270199 24.285776205055
"6034" 1206.6 107.820388224427 24.4414478205953
"6035" 1206.8 107.853273600328 24.5702214745702
"6036" 1207 107.761552548337 24.7275641285737
"6037" 1207.2 107.621148747983 25.2058678598213
"6038" 1207.4 107.308929000649 25.6891025910737
"6039" 1207.6 107.265800168328 25.9391025913237
"6040" 1207.8 107.265800168328 25.9391025913237
"6041" 1208 107.042502017622 26.1721079761721
"6042" 1208.2 106.43120674983 26.4583333610737
"6043" 1208.4 106.071591880328 26.7708333613862
"6044" 1208.6 105.750240561536 26.8743459384128
"6045" 1208.8 105.588986192657 26.6634615535865
"6046" 1209 105.226715789151 26.8167249768167
"6047" 1209.2 105.226715789151 26.7730186690807
"6048" 1209.4 104.955499376 26.8514957460823
"6049" 1209.6 104.429993257973 26.7730186690807
"6050" 1209.8 103.962465952328 26.8910256691987
"6051" 1210 103.306681648975 27.2812314003582
"6052" 1210.2 102.634771527358 27.7195140546426
"6053" 1210.4 101.882232160328 28.0951849011721
"6054" 1210.6 101.506175777823 28.4821429015591
"6055" 1210.8 100.595005293771 28.7472639402857
"6056" 1211 99.3599028453391 28.9674908635829
"6057" 1211.2 98.4677069826836 29.7363054028132
"6058" 1211.4 98.0299473603282 30.0566239800566
"6059" 1211.6 97.5773038963283 30.2083333648237
"6060" 1211.8 97.0621782604918 30.1168699416553
"6061" 1212 95.97838173249 30.7069916730147
"6062" 1212.2 95.1407337603282 31.1656912119349
"6063" 1212.4 94.700472656838 31.7147436355609
"6064" 1212.6 94.5103598979729 32.3149767130842
"6065" 1212.8 94.3200296005851 32.7459587904383
"6066" 1213 94.077168160842 33.0553233292092
"6067" 1213.2 93.6640245998358 33.2898352140591
"6068" 1213.4 93.1810932400071 34.2426142919349
"6069" 1213.6 91.9262161276717 34.8942307925865
"6070" 1213.8 90.610111840842 35.3295708314834
"6071" 1214 89.4148377026836 35.6453962933377
"6072" 1214.2 88.5425761811369 36.1989416015836
"6073" 1214.4 87.3620817573649 36.6161242943084
"6074" 1214.6 86.4088882008206 37.4748168720902
"6075" 1214.8 85.3980367272177 38.4976893731131
"6076" 1215 84.5469505603282 38.9400183735554
"6077" 1215.2 83.8315262238185 39.4894689125664
"6078" 1215.4 82.8134224003282 40.2312271440774
"6079" 1215.6 81.4742948178228 41.2385531450847
"6080" 1215.8 80.9056241953174 42.5022894155792
"6081" 1216 80.8825821004918 43.2500782240193
"6082" 1216.2 81.0697566446943 43.6344467244037
"6083" 1216.4 81.1515646507326 43.8196929553581
"6084" 1216.6 81.3688156003282 44.2371795326987
"6085" 1216.8 81.7469972113121 44.6196842253889
"6086" 1217 81.9336438384056 45.3564622645872
"6087" 1217.2 81.8228348693217 46.5590659965591
"6088" 1217.4 81.7607631969535 47.3259541511721
"6089" 1217.6 81.4087478067223 47.8467011132313
"6090" 1217.8 81.1490378215637 48.4701676907779
"6091" 1218 80.0526182808206 49.3337912685646
"6092" 1218.2 79.661125947213 49.9573953076497
"6093" 1218.4 79.6256567283283 49.9679487691987
"6094" 1218.6 79.6235426714757 49.9386335768617
"6095" 1218.8 79.2164634542474 50.071929076995
"6096" 1219 78.5900028583604 50.5296279620681
"6097" 1219.2 77.7537751850816 50.8767198854921
"6098" 1219.4 77.1817489143326 51.2019231165865
"6099" 1219.6 76.1393389843282 51.0737180010737
"6100" 1219.8 75.7755943884751 51.1230276549692
"6101" 1220 75.281711714894 51.182199270413
"6102" 1220.2 74.6851014723282 51.1506410780737
"6103" 1220.4 73.995448535902 51.2707161166553
"6104" 1220.6 73.610220055902 51.1393840396009
"6105" 1220.8 73.5882140715962 50.9725034240494
"6106" 1221 73.2920320022509 51.15687807808
"6107" 1221.2 72.9900961603282 51.7936391171782
"6108" 1221.4 72.7108055123282 52.3333333869487
"6109" 1221.6 72.7589590723282 53.1410256954487
"6110" 1221.8 72.6048676803282 53.8850733115774
"6111" 1222 72.3297044858315 54.5993590430609
"6112" 1222.2 71.9177033584056 55.7618676980695
"6113" 1222.4 71.7702059608206 57.0444139685829
"6114" 1222.6 71.7958878723282 58.1987180081987
"6115" 1222.8 72.1329627923282 59.5929487788237
"6116" 1223 72.2102434006553 60.5108662412801
"6117" 1223.2 72.7569315377923 60.7700742800008
"6118" 1223.4 73.0306465428642 61.2154184342923
"6119" 1223.6 73.0317424793669 61.1568780880799
"6120" 1223.8 73.0098514857624 61.5076430499692
"6121" 1224 72.7685897843282 61.8525641656987
"6122" 1224.2 72.2581620483283 62.5448718586987
"6123" 1224.4 71.8247800083282 63.6314103213237
"6124" 1224.6 71.8031759714185 64.0155059370924
"6125" 1224.8 71.4945032538376 64.5918175530534
"6126" 1225 70.568659994825 64.8978938225902
"6127" 1225.2 69.8793761843283 65.7275641695737
"6128" 1225.4 69.2391872781452 66.5494265165494
"6129" 1225.6 68.3769851123282 67.1891026325737
"6130" 1225.8 68.1523431691153 67.1381187479073
"6131" 1226 68.0512695015637 67.3557692865865
"6132" 1226.2 67.9722482768726 67.4642505559258
"6133" 1226.4 68.1950153515962 67.3591431327438
"6134" 1226.6 68.2132630083283 67.4294872481987
"6135" 1226.8 68.2614165683283 67.2564103249487
"6136" 1227 68.1646025646942 67.0656208632195
"6137" 1227.2 67.6577229756093 67.004892093928
"6138" 1227.4 67.7218363974443 66.7909737475602
"6139" 1227.6 67.4783656032916 66.6161243243084
"6140" 1227.8 67.3217342458315 66.3484432855792
"6141" 1228 67.2003386973202 66.0963424391733
"6142" 1228.2 67.0635041544017 65.8764793620303
"6143" 1228.4 67.0450836841735 65.6787076310633
"6144" 1228.6 67.0900178512433 65.6789811695251
"6145" 1228.8 67.2215466037839 65.7581361696043
"6146" 1229 67.4407237343025 65.6891026310737
"6147" 1229.2 68.0688023283282 65.5544872463237
"6148" 1229.4 68.543458864838 65.3154762460847
"6149" 1229.6 68.5021843683283 65.0833333996987
"6150" 1229.8 68.8711147173649 64.7127712839435
"6151" 1230 69.2002808581477 64.5768365145768
"6152" 1230.2 69.6852412934263 64.4340418990494
"6153" 1230.4 70.1997925921219 64.6496015915727
"6154" 1230.6 70.5136273713348 64.4363553605902
"6155" 1230.8 71.2792284878215 64.5691931299538
"6156" 1231 71.7437687318323 64.6710030915941
"6157" 1231.2 72.4122534403282 64.5352564760737
"6158" 1231.4 72.8910373918184 64.4253663605792
"6159" 1231.6 73.7397299415475 63.9843209370612
"6160" 1231.8 74.6729363806812 63.3409244748794
"6161" 1232 75.5215976113348 63.0517399745902
"6162" 1232.2 75.9806856781452 62.3996289354765
"6163" 1232.4 76.7032706801641 61.8750000503365
"6164" 1232.6 77.769011626354 61.2608282035685
"6165" 1232.8 79.0064586138377 61.1415913188339
"6166" 1233 79.4854763604924 61.1698718573237
"6167" 1233.2 79.4715653363282 61.2948718574487
"6168" 1233.4 79.3998700401641 61.3514957805823
"6169" 1233.6 79.1233390534263 61.6405196270251
"6170" 1233.8 78.8080339726738 62.1683925506299
"6171" 1234 78.7967107978698 62.7622733589161
"6172" 1234.2 78.7388903914384 63.3321006671782
"6173" 1234.4 79.0069981263239 64.0224359755609
"6174" 1234.6 79.1537518403282 64.8542058225465
"6175" 1234.8 78.851072314825 65.0663920150664
"6176" 1235 78.4796020003282 65.1335470920566
"6177" 1235.2 78.0826287514757 65.0793465150793
"6178" 1235.4 77.5186709756717 65.0651710150652
"6179" 1235.6 76.9999744259171 65.4356061308202
"6180" 1235.8 76.1575303206565 65.6207265540823
"6181" 1236 75.0477799868859 65.9799094005953
"6182" 1236.2 74.0081999838185 66.3576007855884
"6183" 1236.4 73.3928350082724 66.5632285165632
"6184" 1236.6 73.2638111268773 67.0251350170251
"6185" 1236.8 73.0182835978698 67.3495154019649
"6186" 1237 73.1827104003282 67.7495422100572
"6187" 1237.2 73.5523215251348 67.9344248640883
"6188" 1237.4 73.881624922825 67.7660257100737
"6189" 1237.6 74.3524895783604 67.6778455946009
"6190" 1237.8 74.8767279479827 67.8587278640126
"6191" 1238 75.9157502943025 67.7161296715623
"6192" 1238.2 76.7410050425112 67.6020580945251
"6193" 1238.4 77.6838010512433 67.5312079021466
"6194" 1238.6 78.6098998708296 67.5556184790941
"6195" 1238.8 79.4105708398359 66.9317061707778
"6196" 1239 80.2080613625112 66.3976046702438
"6197" 1239.2 80.6530194412896 65.8346327850654
"6198" 1239.4 81.3399234643283 65.0544872458237
"6199" 1239.6 82.5437624643283 64.0737180140737
"6200" 1239.8 83.6637438116393 63.0155566668617
"6201" 1240 84.2762494673154 62.2171691660633
"6202" 1240.2 84.8432801721814 61.8330868579869
"6203" 1240.4 85.0766397203282 61.6217949346987
"6204" 1240.6 85.8171633873154 61.5830735115831
"6205" 1240.8 86.6657072003282 60.9668803955823
"6206" 1241 87.5780904606812 60.4360662027438
"6207" 1241.2 88.4195105515962 59.4239204325008
"6208" 1241.4 89.1330038918271 58.0792125080792
"6209" 1241.6 89.7129632497105 57.2472880457088
"6210" 1241.8 90.0026187781477 56.7286036605748
"6211" 1242 90.7896274650194 56.1723373523262
"6212" 1242.2 91.2273761468859 55.1356316974433
"6213" 1242.4 91.9183495694959 54.0155059270924
"6214" 1242.6 92.5182168032916 53.4997535034998
"6215" 1242.8 93.4173431959622 52.7640013873794
"6216" 1243 94.5122031006812 51.9745277327438
"6217" 1243.2 95.72927728 50.9989316933066
"6218" 1243.4 96.7030492796717 49.770299192078
"6219" 1243.6 97.8587347196717 48.231837652078
"6220" 1243.8 99.0711054133412 46.7701836890779
"6221" 1244 100.060205577186 44.9822419180592
"6222" 1244.2 100.845078557365 43.223619377839
"6223" 1244.4 101.221840485832 41.4473443760627
"6224" 1244.6 101.041733651506 39.8499417590807
"6225" 1244.8 101.044360216328 38.1217949111987
"6226" 1245 101.121405912328 36.1987179861987
"6227" 1245.2 101.348838874402 33.4701676757779
"6228" 1245.4 101.734067354402 30.7778599807779
"6229" 1245.6 102.234441050825 27.4803114005572
"6230" 1245.8 102.24718544906 24.6769568592923
"6231" 1246 102.060752662296 21.7960444333345
"6232" 1246.2 101.6761797256 19.1953637768877
"6233" 1246.4 101.179190184328 17.2852564288237
"6234" 1246.6 99.8220972405209 15.7309086195771
"6235" 1246.8 98.4764621859171 14.7537878878307
"6236" 1247 97.4028312211369 14.5799791568877
"6237" 1247.2 97.080314355056 14.5263118876032
"6238" 1247.4 96.9659829723195 14.3337912335646
"6239" 1247.6 96.8149959825485 13.9534023870303
"6240" 1247.8 97.0485319653391 13.9674908485829
"6241" 1248 97.2209675523282 14.0448718101987
"6242" 1248.2 97.4052525362251 14.0882709640883
"6243" 1248.4 97.4372881751447 14.2985700412216
"6244" 1248.6 97.4573104253927 14.4105163105644
"6245" 1248.8 97.4573104253927 14.4105163105644
"6246" 1249 97.4825174272302 14.444163310598
"6247" 1249.2 97.6649940715962 14.5453778876223
"6248" 1249.4 97.7696578374443 14.6911815800758
"6249" 1249.6 97.7632507173649 14.6831854262216
"6250" 1249.8 97.8677459072302 14.7275641185737
"6251" 1250 97.9657426008206 15.4006410423237
"6252" 1250.2 97.7547841658315 15.6066850040682
"6253" 1250.4 97.4437301198787 15.7476310042092
"6254" 1250.6 96.6688067438359 15.424145311578
"6255" 1250.8 95.9949360403925 15.0285674650286
"6256" 1251 95.5960037891506 14.6925990800772
"6257" 1251.2 95.3427438000011 14.5446372722369
"6258" 1251.4 94.8625132 14.5523504260908
"6259" 1251.6 94.3427604693217 14.4803113875572
"6260" 1251.8 93.6915408923195 14.3063186950755
"6261" 1252 93.0036329253391 14.4436813490591
"6262" 1252.2 92.4676239380333 14.0193089640193
"6263" 1252.4 91.5106961692181 13.992850117839
"6264" 1252.6 90.7896274650194 13.5490631173952
"6265" 1252.8 89.9198740890603 13.290317155598
"6266" 1253 89.4716281622509 12.9032398090571
"6267" 1253.2 89.1176344311606 12.5913894625914
"6268" 1253.4 88.9365276977923 11.9137989349907
"6269" 1253.6 88.8524453413309 11.5940799539018
"6270" 1253.8 88.7737630406565 11.479700869172
"6271" 1254 88.8545053891506 11.2485431343255
"6272" 1254.2 89.0733852003282 11.3621794998237
"6273" 1254.4 89.1589915206565 11.479700869172
"6274" 1254.6 89.2163866733688 11.5981934846751
"6275" 1254.8 89.6512279203282 11.7948718079487
"6276" 1255 89.6950038979729 11.7963286848733
"6277" 1255.2 89.9511557973217 11.6011904885243
"6278" 1255.4 90.2290706403282 11.5651709538729
"6279" 1255.6 90.3137041816988 11.4932983807241
"6280" 1255.8 90.3820289983229 11.8429487310737
"6281" 1256 90.5179920003282 12.3067496546144
"6282" 1256.2 90.3039761609848 12.7190171165652
"6283" 1256.4 90.1327635203282 12.9967948860737
"6284" 1256.6 90.0593866633261 13.1707875785554
"6285" 1256.8 90.0014356259171 13.2765151555842
"6286" 1257 90.1014077326301 13.2025193862794
"6287" 1257.2 90.1969682798359 13.1591880400823
"6288" 1257.4 90.1243889998787 13.2476310017092
"6289" 1257.6 90.1696471055773 13.2668440017284
"6290" 1257.8 90.1199225838359 13.2788461555865
"6291" 1258 90.0428768878358 13.2959401940652
"6292" 1258.2 90.0548981736913 13.2586606940279
"6293" 1258.4 90.0101908291506 13.3114801940807
"6294" 1258.6 90.0428768878358 13.2959401940652
"6295" 1258.8 90.0101908291506 13.3114801940807
"6296" 1259 89.9743918161641 13.3301282325609
"6297" 1259.2 90.0257556006565 13.270299155578
"6298" 1259.4 90.1167123208206 13.2532051555609
"6299" 1259.6 90.0745313046517 13.5066338865836
"6300" 1259.8 90.3712382863239 13.5096153865865
"6301" 1260 90.866779946354 13.350225232581
"6302" 1260.2 91.4273103828943 13.6408020405639
"6303" 1260.4 91.6691980420857 13.7839147330147
"6304" 1260.6 91.8244190010347 14.1506410410737
"6305" 1260.8 91.988437307213 14.1975453488129
"6306" 1261 92.0006737046517 14.0969737717893
"6307" 1261.2 91.9947011608206 14.0682234640682
"6308" 1261.4 92.1814786115059 14.6488927723412
"6309" 1261.6 92.5229311523841 14.8586830033202
"6310" 1261.8 92.8935676398358 15.1250000035865
"6311" 1262 93.3980335028337 15.7257326195719
"6312" 1262.2 94.0025586882724 16.2835081585912
"6313" 1262.4 95.0251652163283 16.6794871974487
"6314" 1262.6 96.0679697358647 17.406455005868
"6315" 1262.8 97.1018969347394 18.2677739298062
"6316" 1263 98.1426971490173 18.5596466608673
"6317" 1263.2 99.9560897603282 19.2055860845902
"6318" 1263.4 101.391065848328 19.9583333545737
"6319" 1263.6 102.680205451335 20.7715201630792
"6320" 1263.8 104.071457413444 21.5146185484377
"6321" 1264 105.546183032492 22.116453010578
"6322" 1264.2 106.861310264328 22.9006410498237
"6323" 1264.4 108.525283264985 24.0822649740823
"6324" 1264.6 110.449378560842 25.856326668164
"6325" 1264.8 112.191281279814 27.8546544393931
"6326" 1265 113.524692880657 28.4497863630652
"6327" 1265.2 113.369045011506 28.3901515553132
"6328" 1265.4 113.259313256821 28.4754273630908
"6329" 1265.6 112.970112760264 29.694119325848
"6330" 1265.8 113.279970440649 32.0770624820771
"6331" 1266 112.779917832164 34.3899572920823
"6332" 1266.2 112.610007880136 35.9566611398028
"6333" 1266.4 112.040539680585 36.8847547945771
"6334" 1266.6 111.462696960585 38.1389353727543
"6335" 1266.8 111.040163763562 39.2293124123062
"6336" 1267 110.299884254385 40.4599700289215
"6337" 1267.2 110.083318472164 41.7489316840566
"6338" 1267.4 109.578241136 43.2275641470737
"6339" 1267.6 109.295531431149 44.9292526872369
"6340" 1267.8 109.098845672821 46.8685898045609
"6341" 1268 109.508005008272 48.3464452675772
"6342" 1268.2 109.691864083562 49.1681235760912
"6343" 1268.4 109.87113705232 49.6909341150756
"6344" 1268.6 110.054579194825 49.553571461092
"6345" 1268.8 110.090562077365 50.2551775771782
"6346" 1269 110.164644480328 51.0737180010737
"6347" 1269.2 110.164644480328 52.438186848592
"6348" 1269.4 110.570148151596 53.8368758884523
"6349" 1269.6 110.814157610733 55.8143262365836
"6350" 1269.8 111.145633273299 56.9413387761721
"6351" 1270 111.570728432328 58.0448718541987
"6352" 1270.2 112.149019096005 58.4887448546426
"6353" 1270.4 112.411810600821 59.2689842784998
"6354" 1270.6 112.797039080821 60.0651710100652
"6355" 1270.8 113.163923365832 61.4583333960737
"6356" 1271 113.395310582684 63.1279138208202
"6357" 1271.2 113.447647184656 64.9455128995609
"6358" 1271.4 113.631700800328 66.5544872473237
"6359" 1271.6 113.545024392328 68.6025641724487
"6360" 1271.8 113.589419624754 69.8260632505953
"6361" 1272 113.745518288272 71.3097320213097
"6362" 1272.2 113.993439742623 72.6590838688129
"6363" 1272.4 113.824315040328 73.7941682930249
"6364" 1272.6 113.673573479622 75.3044872560737
"6365" 1272.8 113.088100616164 77.0651710270651
"6366" 1273 112.650285405339 78.4455129130609
"6367" 1273.2 112.453618369115 79.7857037220934
"6368" 1273.4 112.465877764694 80.9117747232195
"6369" 1273.6 112.389338952328 82.0448718781987
"6370" 1273.8 112.955081530203 83.4603058026911
"6371" 1274 113.875002979975 84.4239204575008
"6372" 1274.2 114.238435656328 84.6121795730737
"6373" 1274.4 114.517726304328 84.5022894575792
"6374" 1274.6 115.219466824431 84.3793313420716
"6375" 1274.8 116.549806536328 84.0160257263237
"6376" 1275 117.901316440821 84.0438034955822
"6377" 1275.2 117.95771250347 84.0362959955747
"6378" 1275.4 117.874152902056 83.9829882647522
"6379" 1275.6 117.818526140681 83.9886978032195
"6380" 1275.8 117.561031296328 83.9102564954487
"6381" 1276 117.60371877238 83.9323458800862
"6382" 1276.2 117.575223922511 83.9077261492923
"6383" 1276.4 117.473848004694 83.9178475723794
"6384" 1276.6 117.184363440657 83.8728633415652
"6385" 1276.8 116.662840700681 83.9785763416709
"6386" 1277 115.873030131506 83.9845571878307
"6387" 1277.2 115.29146178983 84.1015412648708
"6388" 1277.4 114.970828382834 84.9015568810554
"6389" 1277.6 114.626874360821 85.9535257282612
"6390" 1277.8 114.517726304328 86.885683844578
"6391" 1278 114.182667130873 86.9323942292401
"6392" 1278.2 113.664586176229 87.1712789987097
"6393" 1278.4 112.951130472821 87.5096154605865
"6394" 1278.6 112.333648320071 87.8797381148028
"6395" 1278.8 112.011990128272 88.1279138458202
"6396" 1279 111.146059875317 88.4180403845719
"6397" 1279.2 110.654935283562 88.8796620773412
"6398" 1279.4 110.434304416328 89.1217949621987
"6399" 1279.6 110.260951600328 89.4391026548237
"6400" 1279.8 110.199216270946 89.8705622321782
"6401" 1280 110.14436928906 90.5474022328551
"6402" 1280.2 110.164644480328 91.0534751179765
"6403" 1280.4 110.28437765238 91.3647783490571
"6404" 1280.6 110.248604526747 92.5431460425431
"6405" 1280.8 109.817938848328 93.4583334280737
"6406" 1281 109.794232465512 94.5253945829869
"6407" 1281.2 109.219917475317 96.0279305075664
"6408" 1281.4 108.843861131335 96.8246338160554
"6409" 1281.6 108.431116320328 98.0242675095627
"6410" 1281.8 108.174297320821 97.9235348940774
"6411" 1282 107.862904312328 97.9679488171987
"6412" 1282.2 107.573982952328 97.4487180474487
"6413" 1282.4 106.843223324918 97.2275642010737
"6414" 1282.6 106.429603120714 96.692447162077
"6415" 1282.8 105.716599367358 96.3867770848483
"6416" 1283 105.035730410733 95.5728235840343
"6417" 1283.2 104.473769197095 95.5230187378307
"6418" 1283.4 103.765571400164 95.1079060835694
"6419" 1283.6 102.610816441035 95.3713768915252
"6420" 1283.8 101.992297445832 95.2312271990774
"6421" 1284 100.851745976328 95.4102565069487
"6422" 1284.2 99.7153219603282 95.6987180456987
"6423" 1284.4 98.8616906659171 95.9688229305842
"6424" 1284.6 97.9941121358647 95.9663835075048
"6425" 1284.8 97.2594904003282 96.3778325463778
"6426" 1285 96.5318366004924 97.0480770085865
"6427" 1285.2 95.8928465253391 97.9052198940591
"6428" 1285.4 95.9497135683282 98.9006411258237
"6429" 1285.6 95.6993150563283 99.3141026646987
"6430" 1285.8 95.434241188337 99.7641942420719
"6431" 1286 95.4296551203282 99.9391026653237
"6432" 1286.2 94.7555052803282 100.233637088695
"6433" 1286.4 94.5233804279827 101.103303858796
"6434" 1286.6 94.1472497734263 102.004892128928
"6435" 1286.8 94.0762866425112 103.057523706904
"6436" 1287 94.0255987028642 104.089912400244
"6437" 1287.2 94.1381519479827 105.117110555117
"6438" 1287.4 94.0319004244314 106.115298094577
"6439" 1287.6 94.1880741304572 107.56020455756
"6440" 1287.8 94.0492530798358 109.367603674752
"6441" 1288 93.7057576723282 110.717948829949
"6442" 1288.2 92.8582550163283 111.669871907824
"6443" 1288.4 91.4535468693217 112.319139293088
"6444" 1288.6 90.5884606134435 112.949890678334
"6445" 1288.8 89.8672682123798 112.976004947591
"6446" 1289 89.6833302808206 112.829142139752
"6447" 1289.2 88.8126512778698 112.34013456234
"6448" 1289.4 88.2762901146876 111.376500369069
"6449" 1289.6 87.4730477455773 110.746385829977
"6450" 1289.8 86.7983969929847 110.142094137065
"6451" 1290 86.5537221672177 109.991428252299
"6452" 1290.2 86.5168689379729 109.893648136817
"6453" 1290.4 86.2542131491506 109.788753021327
"6454" 1290.6 85.7551671426836 109.683857905838
"6455" 1290.8 84.9505232353174 109.526099021065
"6456" 1291 84.1158615543326 109.187271174572
"6457" 1291.2 83.3442860449181 109.347639251655
"6458" 1291.4 82.5687502711606 109.701576675086
"6459" 1291.6 81.8602288437839 110.4228304835
"6460" 1291.8 81.3089490143024 110.720287714566
"6461" 1292 81.4651227203282 111.257284484334
"6462" 1292.2 81.5590808711486 111.796044523334
"6463" 1292.4 81.6982873428642 112.409750447025
"6464" 1292.6 81.6070490206812 112.713394178098
"6465" 1292.8 81.6898393208206 112.836538562837
"6466" 1293 82.1886006049181 113.137507947753
"6467" 1293.2 82.7097070284751 113.766025756074
"6468" 1293.4 83.2696140112433 114.029183640952
"6469" 1293.6 83.8778695181452 114.494770679879
"6470" 1293.8 84.5864611726738 114.998767372691
"6471" 1294 84.8814911006812 115.891531835122
"6472" 1294.2 85.0766397203282 116.073718066074
"6473" 1294.4 85.1814445183229 115.734351565734
"6474" 1294.6 85.1716453844314 115.865817873558
"6475" 1294.8 84.9856830001641 115.945512950561
"6476" 1295 84.9208487773202 115.858785950474
"6477" 1295.2 85.0926909198359 115.304487296074
"6478" 1295.4 85.6705336398359 114.973290718819
"6479" 1295.6 86.1979297658315 114.656135641579
"6480" 1295.8 86.8177710577923 114.342948833574
"6481" 1296 87.0684460482724 114.220571218067
"6482" 1296.2 87.1231660203282 114.066506525605
"6483" 1296.4 87.3518954303282 113.970352679355
"6484" 1296.6 87.4361641603282 113.543353678928
"6485" 1296.8 87.976423604591 113.184412255492
"6486" 1297 88.3243298396717 113.242521486319
"6487" 1297.2 88.520307162825 112.996794986074
"6488" 1297.4 88.6881567203282 112.697649678082
"6489" 1297.6 88.9094027974443 112.435464408589
"6490" 1297.8 89.6649860858315 112.535256524074
"6491" 1298 90.4273500118323 112.351998600814
"6492" 1298.2 91.7725874721219 112.466649447082
"6493" 1298.4 92.0754156958184 112.557234562557
"6494" 1298.6 91.9732996 112.804487293574
"6495" 1298.8 91.4703624006565 113.103632601565
"6496" 1299 90.9995276003282 112.815171062815
"6497" 1299.2 90.1475799855118 112.52342221637
"6498" 1299.4 89.487924559686 112.628902024167
"6499" 1299.6 88.9899190168206 112.825854832057
"6500" 1299.8 88.3741117604567 113.632246486709
"6501" 1300 87.6036548004567 114.000139487077
"6502" 1300.2 86.9546285603282 114.237179602699
"6503" 1300.4 86.0033021291808 114.09435594871
"6504" 1300.6 85.768406713607 113.934881294704
"6505" 1300.8 86.1520692398359 113.445512948061
"6506" 1301 85.6934639028337 113.225732717072
"6507" 1301.2 85.5100217603282 112.419871908574
"6508" 1301.4 85.5267708397502 111.976728100438
"6509" 1301.6 85.6105161598144 111.508500676893
"6510" 1301.8 85.8280592281665 111.54777886924
"6511" 1302 86.0878644803282 111.345763099807
"6512" 1302.2 86.38748664 111.030983022569
"6513" 1302.4 86.5648140123195 110.835622830066
"6514" 1302.6 87.2777924561641 110.133547137057
"6515" 1302.8 87.5554015433261 109.562729059563
"6516" 1303 88.0421943178698 108.850453520389
"6517" 1303.2 88.3258585033261 108.189102673574
"6518" 1303.4 88.4255009315059 107.900641134824
"6519" 1303.6 89.120304064527 107.464250595926
"6520" 1303.8 89.902566004591 106.636569825867
"6521" 1304 90.6730229645909 106.533380364226
"6522" 1304.2 90.8322573494132 106.458333441074
"6523" 1304.4 91.4514302314383 106.349852171734
"6524" 1304.6 92.7330557603282 106.180555671565
"6525" 1304.8 93.7417461406812 106.033232209879
"6526" 1305 94.7607110653927 105.553967517092
"6527" 1305.2 95.2917016812896 105.158957132082
"6528" 1305.4 96.0936673646943 104.778171477855
"6529" 1305.6 97.7410260003282 104.257478746565
"6530" 1305.8 99.7029395998184 103.722069707568
"6531" 1306 101.666957432835 103.042043860734
"6532" 1306.2 103.465949240492 102.270299244578
"6533" 1306.4 105.268187753779 101.266025743574
"6534" 1306.6 107.364329748475 100.432692396587
"6535" 1306.8 108.851365574739 100.549242512088
"6536" 1307 108.940977539326 100.440233896594
"6537" 1307.2 109.201573280328 99.9775642038237
"6538" 1307.4 109.2266968802 99.4432832802125
"6539" 1307.6 109.954908991672 98.1762821635609
"6540" 1307.8 111.250288371506 96.8079837775772
"6541" 1308 113.305094040521 95.2041528144349
"6542" 1308.2 114.384647392384 94.24388119809
"6543" 1308.4 114.477528559943 92.7292364273446
"6544" 1308.6 114.917106036972 90.6106097329183
"6545" 1308.8 115.505312057973 88.7135781925597
"6546" 1309 116.269678440136 86.3161929593931
"6547" 1309.2 117.422512958247 83.9706083801244
"6548" 1309.4 118.061828320328 81.6185898393109
"6549" 1309.6 118.866527816164 78.7745727210823
"6550" 1309.8 119.162481136838 76.2110806800572
"6551" 1310 119.063422368328 74.1506411010737
"6552" 1310.2 118.527312720821 71.8189103295112
"6553" 1310.4 117.756855760821 69.9198718660737
"6554" 1310.6 117.106782700821 68.1169872488862
"6555" 1310.8 116.144858017823 66.5773810165774
"6556" 1311 115.9296334856 64.8751491302598
"6557" 1311.2 115.601619177973 63.2852564748237
"6558" 1311.4 114.926247662894 61.2615534343385
"6559" 1311.6 114.658976759836 59.3429487785737
"6560" 1311.8 114.763896702623 58.1937930466553
"6561" 1312 114.917288866409 57.1202296225048
"6562" 1312.2 115.543749462296 55.7547686596009
"6563" 1312.4 116.422137850203 53.5687870420303
"6564" 1312.6 117.655776661547 51.4895184245664
"6565" 1312.8 118.755239584328 49.2564103069487
"6566" 1313 119.808794675056 47.1112850740344
"6567" 1313.2 120.3983228002 44.9867614565252
"6568" 1313.4 120.713633659379 44.5531455330147
"6569" 1313.6 120.448569999943 44.7777313793931
"6570" 1313.8 119.366352022684 44.7100816485562
"6571" 1314 118.463449504883 43.9542417247235
"6572" 1314.2 117.026526780328 43.2051282624359
"6573" 1314.4 115.964473279672 42.885683800578
"6574" 1314.6 114.920076032985 42.8344017620652
"6575" 1314.8 114.263296337762 43.0236285314852
"6576" 1315 113.857813160649 43.5151895704383
"6577" 1315.2 113.488264673994 44.0360748017284
"6578" 1315.4 113.187850600136 44.5519788791674
"6579" 1315.6 112.771357207836 44.7745726870823
"6580" 1315.8 112.454613760985 44.8429487640737
"6581" 1316 112.040539680585 44.9031494179801
"6582" 1316.2 111.615671767836 45.1420940720652
"6583" 1316.4 111.727955391541 45.1077072643385
"6584" 1316.6 111.733074731335 45.0663919950664
"6585" 1316.8 111.727955391541 45.0182618411721
"6586" 1317 111.364779354402 44.8607002256299
"6587" 1317.2 111.163550904792 44.7946482255639
"6588" 1317.4 111.163550904792 44.8214818409753
"6589" 1317.6 110.876869224652 45.3313208414852
"6590" 1317.8 110.838794320328 45.4967949185737
"6591" 1318 110.967986816229 45.5014853416553
"6592" 1318.2 110.836445351149 45.4827236108673
"6593" 1318.4 110.986778415575 45.4170575723401
"6594" 1318.6 110.577389291335 45.4510073800664
"6595" 1318.8 109.923876680328 45.6217949186987
"6596" 1319 109.525976225047 45.2943657645251
"6597" 1319.2 109.394187520328 45.1762821105609
"6598" 1319.4 109.291161283703 45.0182618411721
"6599" 1319.6 109.134158296328 45.0833333796987
"6600" 1319.8 108.947672694739 45.2083333798237
"6601" 1320 108.312584483292 45.2453156106299
"6602" 1320.2 107.795041384652 45.0272063796426
"6603" 1320.4 107.504485654302 44.5976265330592
"6604" 1320.6 107.393962717365 44.377465532839
"6605" 1320.8 107.640904034894 44.259122340413
"6606" 1321 107.966866615637 44.1999507249692
"6607" 1321.2 108.460008456328 44.1891026095737
"6608" 1321.4 108.77469848129 43.7556306860633
"6609" 1321.6 109.034988004173 43.516545455055
"6610" 1321.8 109.329982760821 43.0822649930823
"6611" 1322 109.929227080164 42.6228633003152
"6612" 1322.2 110.472827264328 42.2660256845737
"6613" 1322.4 111.37759359456 42.0508489535893
"6614" 1322.6 112.624603493832 41.8649267995572
"6615" 1322.8 113.758275861322 41.2275641450737
"6616" 1323 114.955923700328 41.3621795298237
"6617" 1323.2 115.943071680328 41.4583333760737
"6618" 1323.4 116.672671076602 41.7380536455842
"6619" 1323.6 117.483985600328 42.725301685033
"6620" 1323.8 118.209993126255 43.5194773781349
"6621" 1324 119.509038032122 44.4417013790571
"6622" 1324.2 119.997848363784 44.6634615715865
"6623" 1324.4 119.767840149322 45.3136447260829
"6624" 1324.6 119.939817160328 46.4198718425737
"6625" 1324.8 120.259381712384 47.7870047285562
"6626" 1325 120.688386131506 50.1209208078132
"6627" 1325.2 120.883850908167 52.5316786563778
"6628" 1325.4 121.01803816097 55.1121795435737
"6629" 1325.6 121.439296636954 56.9502833146426
"6630" 1325.8 122.308300396813 58.8107484318877
"6631" 1326 122.831323794333 60.6891026260737
"6632" 1326.2 123.005593800821 62.9601648975756
"6633" 1326.4 122.684570080328 65.3569347845877
"6634" 1326.6 122.081603760457 67.4533166712995
"6635" 1326.8 122.029681664328 69.3967949424737
"6636" 1327 122.00583417232 70.8814103285737
"6637" 1327.2 122.016840727836 70.808760751578
"6638" 1327.4 121.771746080071 70.7476310592092
"6639" 1327.6 121.450087888272 70.8901515978132
"6640" 1327.8 120.668267805275 71.3028505982259
"6641" 1328 119.928046272985 72.1506410990737
"6642" 1328.2 118.941154200264 72.6623467918931
"6643" 1328.4 117.956765997095 73.4338578695877
"6644" 1328.6 117.004689718711 74.1416965626032
"6645" 1328.8 116.606520720657 74.5438034860823
"6646" 1329 116.093813241035 74.6272297169349
"6647" 1329.2 115.256360040392 74.6355909477125
"6648" 1329.4 114.27653976097 74.2927815627543
"6649" 1329.6 114.062009217855 73.8887752931195
"6650" 1329.8 113.769282416838 73.5004579465774
"6651" 1330 113.35348024 73.270299215578
"6652" 1330.2 112.844494760906 72.3278986377125
"6653" 1330.4 112.778694885831 71.9894689450664
"6654" 1330.6 112.782447088272 71.5807110215807
"6655" 1330.8 112.764936720328 71.3884033290807
"6656" 1331 112.764936720328 71.3884033290807
"6657" 1331.2 112.973228873439 71.4046661367893
"6658" 1331.4 113.053858080328 71.1121795595737
"6659" 1331.6 113.176430771506 70.8988928285912
"6660" 1331.8 113.264816515317 70.8173077515865
"6661" 1332 113.256103032328 70.8910257131987
"6662" 1332.2 113.179057336328 70.9775641748237
"6663" 1332.4 113.213586944427 71.3832864829217
"6664" 1332.6 113.053858080328 71.2959402520652
"6665" 1332.8 113.152214269136 71.4419667906727
"6666" 1333 113.196225120585 71.424888598348
"6667" 1333.2 113.150165200328 71.3301282905609
"6668" 1333.4 113.165146312164 71.4070513675609
"6669" 1333.6 113.165146312164 71.4070513675609
"6670" 1333.8 113.154352479814 71.4165273675704
"6671" 1334 113.156585687836 71.4497864060652
"6672" 1334.2 113.086643489439 71.4501500983732
"6673" 1334.4 113.053858080328 71.4342949445112
"6674" 1334.6 112.983101817107 71.4583334060737
"6675" 1334.8 113.011985401035 71.5837514831222
"6676" 1335 113.019615544492 71.5694445215694
"6677" 1335.2 113.019615544492 71.5694445215694
"6678" 1335.4 113.190828223672 71.7061966370908
"6679" 1335.6 113.107610897762 71.637224290868
"6680" 1335.8 113.179476079686 71.7175307140252
"6681" 1336 113.316141314688 71.9493317527186
"6682" 1336.2 113.242192008164 71.7232906755694
"6683" 1336.4 113.321843119943 71.6506410985737
"6684" 1336.6 113.35348024 71.6634615985865
"6685" 1336.8 113.497708280521 71.5503066369349
"6686" 1337 113.537633398711 71.2704979828089
"6687" 1337.2 113.537633398711 71.2704979828089
"6688" 1337.4 113.560737669413 71.2052969827437
"6689" 1337.6 113.613356605339 70.8539377900847
"6690" 1337.8 113.593177952328 70.5608975205609
"6691" 1338 113.546592195196 70.1524300201524
"6692" 1338.2 113.439086560328 69.3779138270702
"6693" 1338.4 113.372090319686 68.2476310567092
"6694" 1338.6 113.207949472328 67.4326923635865
"6695" 1338.8 113.197198901137 67.1738969017893
"6696" 1339 113.122343152 67.1250000555865
"6697" 1339.2 113.204599641035 67.1355909402125
"6698" 1339.4 113.358457353439 66.8518933245442
"6699" 1339.6 113.692526335609 66.5494265165494
"6700" 1339.8 114.153168606722 65.9423859390193
"6701" 1340 114.871346286747 65.3833827076911
"6702" 1340.2 115.720824471438 65.1664201690126
"6703" 1340.4 116.456709640821 64.9412393995566
"6704" 1340.6 117.837111719836 65.1228633228152
"6705" 1340.8 119.269571649496 64.9198718610737
"6706" 1341 120.422587456129 64.2887081681349
"6707" 1341.2 121.163931351596 64.4542848221466
"6708" 1341.4 121.336270400328 64.3429487835737
"6709" 1341.6 121.255169673779 64.6162281300008
"6710" 1341.8 121.036648240657 64.8130342455823
"6711" 1342 120.919975092513 65.0811621689273
"6712" 1342.2 120.93076672906 65.6081309771466
"6713" 1342.4 120.886837160821 66.3892998625431
"6714" 1342.6 121.257473648272 67.0527389785912
"6715" 1342.8 121.42799145232 68.0608975180609
"6716" 1343 120.96779099975 68.7660257110737
"6717" 1343.2 120.758427680328 69.3945435193945
"6718" 1343.4 120.565813440328 70.0160257123237
"6719" 1343.6 120.440614184328 70.5064103281987
"6720" 1343.8 120.226445486324 70.8905678285829
"6721" 1344 119.621086435317 71.4491759060646
"6722" 1344.2 119.054861744 72.2617522145694
"6723" 1344.4 118.480554920649 72.6539855995771
"6724" 1344.6 118.042566896328 72.7275641765737
"6725" 1344.8 117.246577339379 72.6569022918877
"6726" 1345 116.669752662684 72.7170746765632
"6727" 1345.2 116.349701759672 72.4326923685865
"6728" 1345.4 115.671660688272 72.1139278298062
"6729" 1345.6 115.426515305917 71.8079837525772
"6730" 1345.8 115.27962264 71.2275641750737
"6731" 1346 115.296743888657 70.8258547900566
"6732" 1346.2 114.988375000778 70.3295708664834
"6733" 1346.4 114.970604680655 70.2106786355953
"6734" 1346.6 114.761120669151 69.9373543660912
"6735" 1346.8 114.885833535672 69.4070513655609
"6736" 1347 115.080494879814 68.9750558266674
"6737" 1347.2 115.301024200821 68.7446581725908
"6738" 1347.4 115.675290888854 68.1468887489161
"6739" 1347.6 116.086297664527 67.5234221713696
"6740" 1347.8 116.703391044694 67.0352564785737
"6741" 1348 117.021711424328 66.2179487854487
"6742" 1348.2 117.54124927456 65.5747575155748
"6743" 1348.4 117.846553592835 64.9198718610737
"6744" 1348.6 118.298891994402 64.1013314371782
"6745" 1348.8 119.045174711596 62.8550945128551
"6746" 1349 120.079209042511 61.4482119345251
"6747" 1349.2 121.500697202787 60.0042996253889
"6748" 1349.4 122.51664998749 59.3676036247522
"6749" 1349.6 122.635181824527 59.5056706633518
"6750" 1349.8 122.463063704328 59.5544872403237
"6751" 1350 121.904235476873 59.3971893940126
"6752" 1350.2 121.767359406324 58.7385531625847
"6753" 1350.4 121.406739013444 57.5371326229218
"6754" 1350.6 121.434926489508 55.9517667751825
"6755" 1350.8 121.744988418033 54.0849750425465
"6756" 1351 122.092633622296 52.7153690411769
"6757" 1351.2 121.791967493444 51.1018605780249
"6758" 1351.4 121.500697202787 49.3476391916553
"6759" 1351.6 120.924776349151 47.4898019205667
"6760" 1351.8 120.748796968328 45.9967949190737
"6761" 1352 120.510169343672 44.7061966100908
"6762" 1352.2 120.450244896328 43.7275641475737
"6763" 1352.4 120.01838350723 43.4522604934523
"6764" 1352.6 119.432524991541 42.5227341079073
"6765" 1352.8 117.787888072164 41.0651709910652
"6766" 1353 116.703897928328 40.0160256823237
"6767" 1353.2 115.39341639787 38.9724046812801
"6768" 1353.4 114.104481197095 37.9443473725597
"6769" 1353.6 113.329021274825 37.6030220260646
"6770" 1353.8 113.03506644246 37.6966072953889
"6771" 1354 112.668629600328 37.572731795265
"6772" 1354.2 112.658998888328 37.6314102953237
"6773" 1354.4 112.716783160328 37.9006410648237
"6774" 1354.6 112.349171833607 37.8373202570681
"6775" 1354.8 111.824795783326 37.7129121415591
"6776" 1355 111.072683056838 37.7495421800572
"6777" 1355.2 109.779416000328 37.5737179875737
"6778" 1355.4 108.275190508829 37.081043987081
"6779" 1355.6 107.198385184328 36.8814102945737
"6780" 1355.8 106.845408379379 36.3331097555639
"6781" 1356 106.588266558406 36.1360880630592
"6782" 1356.2 106.391156432384 35.1733683313272
"6783" 1356.4 106.237454159672 34.4391025998237
"6784" 1356.6 106.397966000657 33.8728632915652
"6785" 1356.8 106.820160851506 32.8569347520877
"6786" 1357 107.35714600778 32.0877039820877
"6787" 1357.2 107.814750752328 31.1176740195792
"6788" 1357.4 108.585207712328 29.9638278645792
"6789" 1357.6 109.049509422864 28.927968978928
"6790" 1357.8 109.703537662191 27.915209824069
"6791" 1358 110.549872960328 27.4839744005609
"6792" 1358.2 110.683221262548 27.454388592839
"6793" 1358.4 110.704903924591 27.3495153619649
"6794" 1358.6 110.288115139093 27.3557692465865
"6795" 1358.8 109.972030240328 27.3704212850627
"6796" 1359 109.29329433232 26.5224359380609
"6797" 1359.2 108.816344800328 25.4006410523237
"6798" 1359.4 108.476976846324 24.0407509355792
"6799" 1359.6 107.529117933771 23.0155566268617
"6800" 1359.8 106.945235023818 21.8429487410737
"6801" 1360 106.601281040328 20.8429487400737
"6802" 1360.2 106.674098622623 20.6891025860737
"6803" 1360.4 106.440769160821 20.6433150475664
"6804" 1360.6 105.651968005832 20.4693223550847
"6805" 1360.8 104.482524400328 19.9198718160737
"6806" 1361 102.317707840071 18.4984671223446
"6807" 1361.2 101.407415676954 17.6032349676032
"6808" 1361.4 100.815445588475 16.7739151975431
"6809" 1361.6 99.8185081438185 16.1927655815774
"6810" 1361.8 98.6124879801647 15.5671513501825
"6811" 1362 97.7731283608206 14.9198718110737
"6812" 1362.2 96.5348939663239 14.6543040415774
"6813" 1362.4 95.8706403377923 14.2923414642923
"6814" 1362.6 95.2319720825112 14.0494264640494
"6815" 1362.8 95.1459395453927 13.8803707715727
"6816" 1363 95.3749943193669 14.0674809640675
"6817" 1363.2 95.4144487268773 14.0393050025008
"6818" 1363.4 95.4654263198184 13.7110806175572
"6819" 1363.6 95.6881636934263 13.8267543869037
"6820" 1363.8 95.6971748809847 13.8942307715865
"6821" 1364 95.6971748809847 13.8942307715865
"6822" 1364.2 96.0396002008206 13.8514957330823
"6823" 1364.4 96.2051808781452 13.6850540021466
"6824" 1364.6 96.3927263203282 14.0544871948237
"6825" 1364.8 96.6035608273153 14.2026160795872
"6826" 1365 96.7683240883283 14.4102564259487
"6827" 1365.2 96.8930535581969 15.1262508112801
"6828" 1365.4 96.7922983975526 15.7218358118757
"6829" 1365.6 96.6334941203282 16.1538461584615
"6830" 1365.8 96.1038049603282 16.2835081585912
"6831" 1366 95.3087589434955 16.237384081622
"6832" 1366.2 95.0444266403282 16.3184731970877
"6833" 1366.4 94.5808086332986 16.3867770048483
"6834" 1366.6 93.8220670492181 16.951430005413
"6835" 1366.8 93.2815876009705 17.4282330058898
"6836" 1367 93.4422263747394 17.6209207753132
"6837" 1367.2 93.4481873617161 17.9722449679722
"6838" 1367.4 93.1744633808206 18.5977564301362
"6839" 1367.6 92.7514975336913 19.314307161622
"6840" 1367.8 92.2061991468188 20.2441553933211
"6841" 1368 91.6613829119119 20.82003547082
"6842" 1368.2 91.1963291198144 21.4750557791674
"6843" 1368.4 90.5179920003282 21.6156760100772
"6844" 1368.6 89.8326436454603 21.9234496257696
"6845" 1368.8 88.929994608 21.8002137025694
"6846" 1369 87.8954750432915 21.7246055486477
"6847" 1369.2 87.3548381521641 21.5865384715865
"6848" 1369.4 87.0509356803282 21.9619963565774
"6849" 1369.6 86.5447633707326 22.4780113570934
"6850" 1369.8 85.7283179118359 23.4070513195609
"6851" 1370 84.7220544323841 23.7048368583202
"6852" 1370.2 84.1617220803282 23.5221232427529
"6853" 1370.4 83.0060366403282 23.5544872043237
"6854" 1370.6 81.621296426354 23.235880127082
"6855" 1370.8 80.1776485756093 22.9158232421466
"6856" 1371 78.8192112999753 22.2376855876223
"6857" 1371.2 78.5150835850472 21.9846491642923
"6858" 1371.4 78.0943735203282 22.1955128568109
"6859" 1371.6 76.7047993438185 22.4473443570627
"6860" 1371.8 75.1762677843282 22.9871795114487
"6861" 1372 74.2650189833261 23.5187729350572
"6862" 1372.2 73.3753246403282 24.3063187050756
"6863" 1372.4 72.6530212403282 25.2179487444487
"6864" 1372.6 71.7488044 25.7831196680908
"6865" 1372.8 70.9206129395196 26.9055605538286
"6866" 1373 70.0492055850816 27.8936054009705
"6867" 1373.2 69.0438532095079 28.7378830941225
"6868" 1373.4 68.1472238293217 30.1396520570627
"6869" 1373.6 67.0190547203282 31.5168617892092
"6870" 1373.8 66.1843930008206 32.5389194440774
"6871" 1374 65.2213218008206 33.7751831760829
"6872" 1374.2 64.6434790808206 35.1213370235829
"6873" 1374.4 63.7087774158647 36.0737179860737
"6874" 1374.6 62.5978859968134 37.3438432181131
"6875" 1374.8 61.9497981347394 38.6786131040632
"6876" 1375 61.7339078891808 39.5727799126497
"6877" 1375.2 61.6801830778573 40.3242111057088
"6878" 1375.4 61.2710403072302 41.0028677986952
"6879" 1375.6 60.5664776803282 42.0160256843237
"6880" 1375.8 59.5429345847918 43.130963070054
"6881" 1376 58.573990384 44.1762821095609
"6882" 1376.2 57.2315637047918 45.483378110868
"6883" 1376.4 55.9174703491506 46.6681235735912
"6884" 1376.6 54.6917433603282 47.9093823440632
"6885" 1376.8 52.9678459123282 48.7660256910737
"6886" 1377 50.4589279801647 48.9067386527529
"6887" 1377.2 48.6219253702029 48.4701676907779
"6888" 1377.4 47.1904888 47.9861111518323
"6889" 1377.6 45.1078834644314 47.3107242280799
"6890" 1377.8 43.1957144956093 47.328778728098
"6891" 1378 42.0885251222509 47.3730943050654
"6892" 1378.2 40.5024943598359 46.885683804578
"6893" 1378.4 37.3021346827992 46.6555720351171
"6894" 1378.6 34.6020781283283 47.0929487663237
"6895" 1378.8 31.406243499109 47.6017845360633
"6896" 1379 28.9295887603282 48.4294872291987
"6897" 1379.2 26.0524135503282 49.162660306855
"6898" 1379.4 23.6512177514384 49.8113905767345
"6899" 1379.6 20.9628497609848 50.6677350775908
"6900" 1379.8 18.0201322396717 51.2339744243109
"6901" 1380 15.0496504543025 51.6038635400654
"6902" 1380.2 12.2128951884751 51.6062623862217
"6903" 1380.4 9.75484116832826 51.7948718479487
"6904" 1380.6 6.80367866827666 51.9884789250654
"6905" 1380.8 4.78489987489405 52.0204635789435
"6906" 1381 4.9364439050472 51.5899123477438
"6907" 1381.2 5.3216723850472 51.6303981554765
"6908" 1381.4 5.30841551736494 51.6358481939435
"6909" 1381.6 5.50173530332608 51.5499084630884
"6910" 1381.8 5.67648807814524 51.7012483478551
"6911" 1382 6.03130377124329 52.0352564635737
"6912" 1382.2 5.77735711232824 52.9871795414487
"6913" 1382.4 5.82499007456038 53.6308905420924
"6914" 1382.6 6.05404484853458 54.3377512735685
"6915" 1382.8 5.88102887631749 54.7615008124538
"6916" 1383 5.79524273133477 55.5462454670847
"6917" 1383.2 5.90897685583586 55.6762821210609
"6918" 1383.4 6.15295488032825 56.0058446983135
"6919" 1383.6 6.42261481632824 56.6561355835792
"6920" 1383.8 6.73079760032825 57.4538085074538
"6921" 1384 6.76478835082959 58.7547134702932
"6922" 1384.2 6.77749195336885 59.2089161630551
"6923" 1384.4 6.69577682591709 59.9898019330667
"6924" 1384.6 6.64652887032825 60.6650641645112
"6925" 1384.8 5.71519525797293 62.2275641660737
"6926" 1385 4.84630151936693 62.7369196665831
"6927" 1385.2 4.49230778827666 63.4749653980903
"6928" 1385.4 3.81892351283496 63.4379713980534
"6929" 1385.6 3.48387185133477 63.3923993210847
"6930" 1385.8 3.14335738032825 62.9487180129487
"6931" 1386 3.45114973526377 62.851264782082
"6932" 1386.2 3.64896976032825 62.4907220509523
"6933" 1386.4 3.78808004049238 62.4519231278365
"6934" 1386.6 3.83637821526377 62.5186244740571
"6935" 1386.8 3.73007048687728 62.5413293586952
"6936" 1387 3.73786862847506 62.5234221663696
"6937" 1387.2 3.77737924082063 62.6121795510737
"6938" 1387.4 3.9720646232205 62.6121795510737
"6939" 1387.6 4.18828963232824 62.7220696665682
"6940" 1387.8 4.20541088098476 62.9861111668323
"6941" 1388 3.79626298681884 63.6529035521144
"6942" 1388.2 3.43166137316619 64.0618837063696
"6943" 1388.4 3.24291810154749 64.4520963990675
"6944" 1388.6 3.25206770169881 64.6051865530667
"6945" 1388.8 3.24108079283496 64.8067497071144
"6946" 1389 3.29584364082063 65.1121795535737
"6947" 1389.2 3.09864337133477 65.3704213230627
"6948" 1389.4 2.94271755983587 65.4540599000695
"6949" 1389.6 2.96180543840563 65.439622400055
"6950" 1389.8 2.96180543840563 65.439622400055
"6951" 1390 2.98857808583151 65.2715202075792
"6952" 1390.2 2.94271755983587 65.2831197075908
"6953" 1390.4 2.97481992032825 65.3044872460737
"6954" 1390.6 3.11198460405413 65.4210373615749
"6955" 1390.8 3.35438326882421 65.609917092533
"6956" 1391 3.28781806032825 66.1939103238862
"6957" 1391.2 3.37380656583151 66.4858059395627
"6958" 1391.4 3.46219230964297 67.0993590555609
"6959" 1391.6 3.50888666268357 67.3674243250597
"6960" 1391.8 3.47386588827241 67.7403846715865
"6961" 1392 3.38047718219119 68.1250000565865
"6962" 1392.2 3.17385464783585 68.4967949415737
"6963" 1392.4 3.13090386811821 68.4079355184079
"6964" 1392.6 3.19495049133477 68.2577839413347
"6965" 1392.8 3.15367599482498 68.4913004415682
"6966" 1393 3.40043525337443 68.4682589800067
"6967" 1393.2 3.7483835554052 68.6047354032201
"6968" 1393.4 3.76935366032825 68.2852564798237
"6969" 1393.6 4.01153775283496 68.3814103260737
"6970" 1393.8 4.23175130205608 68.2137574797522
"6971" 1394 3.96678325632824 68.0544872488237
"6972" 1394.2 4.25570461632824 68.0448718641987
"6973" 1394.4 4.25030201803334 67.9029863255953
"6974" 1394.6 4.35522196082063 67.8136447485829
"6975" 1394.8 4.38518418449239 67.6378205945609
"6976" 1395 4.47580163393417 67.4245622866553
"6977" 1395.2 4.55771388279917 67.0500493632039
"6978" 1395.4 4.36016078254848 66.9218442476911
"6979" 1395.6 4.1862620977923 66.6708840166709
"6980" 1395.8 4.04489904 66.1805556315652
"6981" 1396 4.07822434682498 65.9088828620627
"6982" 1396.2 3.85291426333631 65.7682881696144
"6983" 1396.4 3.84708725882499 65.4033883615572
"6984" 1396.6 3.5278979578315 65.0956960535572
"6985" 1396.8 3.4508522618315 64.4363553605902
"6986" 1397 2.9305706894959 63.8180007445872
"6987" 1397.2 2.77713688251125 62.9461876667923
"6988" 1397.4 2.72870172049238 62.7724359743109
"6989" 1397.6 2.76398541334113 62.9863999360633
"6990" 1397.8 2.79522016225086 63.4541753980695
"6991" 1398 2.8889243704572 63.4229903595768
"6992" 1398.2 2.95139386827666 63.5373354750758
"6993" 1398.4 2.97757156883805 63.5682235135682
"6994" 1398.6 2.98685831032825 63.63381416748
"6995" 1398.8 3.11198460405413 63.6261655520877
"6996" 1399 3.49487836832826 63.6231685520847
"6997" 1399.2 3.9936478577923 63.1992240901223
"6998" 1399.4 4.27496604032825 63.0448718591987
"6999" 1399.6 4.34040549563711 63.0954142823262
"7000" 1399.8 4.547836 63.32647
"7001" 1400 4.34605 63.65614
"7002" 1400.2 4.382738 63.84844
"7003" 1400.4 4.544626 63.85256
"7004" 1400.6 4.738884 64.02869
"7005" 1400.8 4.953493 64.48281
"7006" 1401 5.593904 64.89173
"7007" 1401.2 5.743032 65.11711
"7008" 1401.4 5.362223 65.42594
"7009" 1401.6 5.486213 65.62993
"7010" 1401.8 5.346057 65.76187
"7011" 1402 5.189884 65.9606
"7012" 1402.2 5.065616 66.17297
"7013" 1402.4 4.997269 66.51843
"7014" 1402.6 4.763381 66.788
"7015" 1402.8 4.653315 67.17262
"7016" 1403 4.281845 67.72207
"7017" 1403.2 4.226812 67.71573
"7018" 1403.4 3.959638 68.0092
"7019" 1403.6 3.147005 68.38141
"7020" 1403.8 2.90186 68.73106
"7021" 1404 2.878513 68.7288
"7022" 1404.2 2.903366 68.75362
"7023" 1404.4 3.214034 68.96454
"7024" 1404.6 3.366469 69.59936
"7025" 1404.8 3.148173 70.11218
"7026" 1405 3.225218 70.57372
"7027" 1405.2 3.130904 70.86152
"7028" 1405.4 3.186696 71.15064
"7029" 1405.6 3.045445 71.93269
"7030" 1405.8 2.644624 72.2413
"7031" 1406 2.562075 72.2413
"7032" 1406.2 2.626122 72.14799
"7033" 1406.4 2.759981 72.28674
"7034" 1406.6 2.998897 72.44391
"7035" 1406.8 3.215588 73.09295
"7036" 1407 3.170755 74.09759
"7037" 1407.2 3.500805 75.21573
"7038" 1407.4 4.002096 76.74679
"7039" 1407.6 4.453417 78.2796
"7040" 1407.8 4.571183 78.87092
"7041" 1408 5.525724 79.91987
"7042" 1408.2 6.056648 81.13782
"7043" 1408.4 6.078049 81.80021
"7044" 1408.6 5.856625 81.78378
"7045" 1408.8 5.498066 81.88141
"7046" 1409 5.60168 81.35223
"7047" 1409.2 5.613635 81.16346
"7048" 1409.4 5.695496 81.26603
"7049" 1409.6 6.013476 81.55117
"7050" 1409.8 6.538183 81.83093
"7051" 1410 6.928915 82.15064
"7052" 1410.2 7.230553 82.26914
"7053" 1410.4 7.792525 82.33075
"7054" 1410.6 7.997997 82.25793
"7055" 1410.8 8.196545 82.24633
"7056" 1411 8.531741 82.29487
"7057" 1411.2 8.974753 82.22756
"7058" 1411.4 9.346296 82.29841
"7059" 1411.6 9.656452 82.06124
"7060" 1411.8 9.864683 81.78058
"7061" 1412 9.925375 81.90861
"7062" 1412.2 10.46143 82.01501
"7063" 1412.4 11.15129 81.96795
"7064" 1412.6 11.83001 82.08586
"7065" 1412.8 12.69221 82.19872
"7066" 1413 13.42062 82.39642
"7067" 1413.2 14.09069 82.92594
"7068" 1413.4 14.60195 83.33983
"7069" 1413.6 14.63931 84.06014
"7070" 1413.8 14.54043 84.46533
"7071" 1414 14.36081 85.40374
"7072" 1414.2 14.05014 85.99679
"7073" 1414.4 13.51082 86.49679
"7074" 1414.6 12.93057 87.05929
"7075" 1414.8 12.27534 86.92537
"7076" 1415 12.01565 86.89103
"7077" 1415.2 11.43781 86.54247
"7078" 1415.4 10.82706 85.95833
"7079" 1415.6 10.00524 85.6891
"7080" 1415.8 9.491602 85.25321
"7081" 1416 9.189462 84.65969
"7082" 1416.2 8.855391 83.84761
"7083" 1416.4 8.223558 83.27324
"7084" 1416.6 7.314854 83.03402
"7085" 1416.8 6.030382 82.37908
"7086" 1417 4.997269 81.58654
"7087" 1417.2 4.238143 81.3339
"7088" 1417.4 4.232018 80.86582
"7089" 1417.6 4.44428 80.35412
"7090" 1417.8 4.691353 79.51263
"7091" 1418 4.147501 78.42666
"7092" 1418.2 3.516547 76.74679
"7093" 1418.4 3.486768 75.8308
"7094" 1418.6 2.914628 74.93189
"7095" 1418.8 2.295464 74.05709
"7096" 1419 2.229128 73.91987
"7097" 1419.2 2.469208 74.34295
"7098" 1419.4 2.586673 74.88491
"7099" 1419.6 2.855166 75.2229
"7100" 1419.8 2.857111 75.64637
"7101" 1420 3.410495 76.20192
"7102" 1420.2 3.549911 76.37042
"7103" 1420.4 4.241629 76.44847
"7104" 1420.6 4.46758 75.60256
"7105" 1420.8 4.577469 74.48595
"7106" 1421 5.118921 73.39153
"7107" 1421.2 5.130618 72.5037
"7108" 1421.4 5.148237 71.59347
"7109" 1421.6 4.997269 70.5474
"7110" 1421.8 5.031841 69.06188
"7111" 1422 4.879561 68.27457
"7112" 1422.2 4.513131 67.52902
"7113" 1422.4 4.389014 66.53931
"7114" 1422.6 3.905789 65.24621
"7115" 1422.8 3.603109 63.70192
"7116" 1423 3.433695 62.31806
"7117" 1423.2 3.100311 61.44668
"7118" 1423.4 2.784809 60.32528
"7119" 1423.6 2.447963 59.65969
"7120" 1423.8 2.418379 60.03739
"7121" 1424 2.418379 59.86645
"7122" 1424.2 2.447963 59.69363
"7123" 1424.4 2.608853 59.90705
"7124" 1424.6 2.821862 59.58051
"7125" 1424.8 3.111677 58.73566
"7126" 1425 3.097156 57.52902
"7127" 1425.2 3.616867 56.23397
"7128" 1425.4 3.847087 55.52427
"7129" 1425.6 4.024321 54.75222
"7130" 1425.8 4.216112 54.375
"7131" 1426 4.654844 54.17201
"7132" 1426.2 4.764105 53.9887
"7133" 1426.4 4.794244 54.04669
"7134" 1426.6 4.87207 54.24679
"7135" 1426.8 5.189884 54.47756
"7136" 1427 5.368404 54.75102
"7137" 1427.2 5.905308 54.93819
"7138" 1427.4 6.336173 55.09811
"7139" 1427.6 6.375202 55.17628
"7140" 1427.8 6.258893 55.36218
"7141" 1428 6.345569 55.29533
"7142" 1428.2 6.327652 55.17926
"7143" 1428.4 6.392548 54.92925
"7144" 1428.6 6.325294 54.56562
"7145" 1428.8 6.294881 54.17088
"7146" 1429 6.043633 53.38141
"7147" 1429.2 5.872288 52.61218
"7148" 1429.4 5.654424 52.12575
"7149" 1429.6 5.099242 51.22078
"7150" 1429.8 4.907383 50.65064
"7151" 1430 4.699593 50.03642
"7152" 1430.2 3.957153 49.5609
"7153" 1430.4 3.730685 49.08071
"7154" 1430.6 3.765706 48.81265
"7155" 1430.8 3.67163 48.73209
"7156" 1431 3.707338 48.75437
"7157" 1431.2 3.959638 48.61714
"7158" 1431.4 4.146039 48.24493
"7159" 1431.6 4.009345 47.06627
"7160" 1431.8 3.965407 45.0435
"7161" 1432 3.905789 43.33868
"7162" 1432.2 3.874793 41.23287
"7163" 1432.4 4.034198 40.00348
"7164" 1432.6 4.351445 38.69815
"7165" 1432.8 5.446703 36.42984
"7166" 1433 6.755651 34.6097
"7167" 1433.2 7.650375 33.05883
"7168" 1433.4 8.1924 32.66874
"7169" 1433.6 9.000522 32.16519
"7170" 1433.8 10.03565 31.54943
"7171" 1434 10.97964 30.51942
"7172" 1434.2 11.88185 29.17262
"7173" 1434.4 13.05497 27.83654
"7174" 1434.6 14.04 26.53931
"7175" 1434.8 14.43537 25.14132
"7176" 1435 15.01321 24.22983
"7177" 1435.2 15.68444 23.06672
"7178" 1435.4 16.29353 21.66195
"7179" 1435.6 17.35857 20.32711
"7180" 1435.8 18.81864 19.35854
"7181" 1436 20.30047 17.92949
"7182" 1436.2 21.77611 16.55449
"7183" 1436.4 23.2166 15.69896
"7184" 1436.6 25.03409 14.76208
"7185" 1436.8 26.15881 13.66208
"7186" 1437 28.432 12.22756
"7187" 1437.2 29.82524 10.75641
"7188" 1437.4 31.40468 9.198718
"7189" 1437.6 33.25074 8.219467
"7190" 1437.8 35.66574 6.96047
"7191" 1438 37.48888 5.929487
"7192" 1438.2 39.28882 4.708954
"7193" 1438.4 41.10602 4.214744
"7194" 1438.6 42.8102 4.007784
"7195" 1438.8 45.06597 3.94354
"7196" 1439 47.03885 3.4846
"7197" 1439.2 49.07774 2.565275
"7198" 1439.4 50.55795 1.95143
"7199" 1439.6 52.71057 1.907051
"7200" 1439.8 53.71904 2.13141
"7201" 1440 54.64946 2.462086
"7202" 1440.2 55.50251 3.122018
"7203" 1440.4 56.28593 3.667826
"7204" 1440.6 56.18338 4.177475
"7205" 1440.8 56.09866 4.309504
"7206" 1441 55.75817 4.647827
"7207" 1441.2 55.62855 4.683858
"7208" 1441.4 55.62855 4.683858
"7209" 1441.6 55.78322 5.313645
"7210" 1441.8 55.51723 6.403388
"7211" 1442 55.32334 7.048673
"7212" 1442.2 55.05185 7.169036
"7213" 1442.4 54.74243 7.521086
"7214" 1442.6 54.40058 8.041518
"7215" 1442.8 53.55955 8.315744
"7216" 1443 53.47185 8.402778
"7217" 1443.2 53.29529 8.352564
"7218" 1443.4 53.32369 8.282791
"7219" 1443.6 53.09 8.462382
"7220" 1443.8 52.62114 8.544872
"7221" 1444 52.0433 8.573718
"7222" 1444.2 52.08898 8.558925
"7223" 1444.4 52.00924 8.70036
"7224" 1444.6 52.42482 8.94354
"7225" 1444.8 53.08036 9.394543
"7226" 1445 53.29529 10.00801
"7227" 1445.2 53.60026 10.03098
"7228" 1445.4 53.72867 9.608516
"7229" 1445.6 54.26207 9.407051
"7230" 1445.8 55.09937 9.454756
"7231" 1446 56.36256 9.517367
"7232" 1446.2 57.24271 9.68535
"7233" 1446.4 58.16843 9.227564
"7234" 1446.6 60.01157 8.830128
"7235" 1446.8 61.05789 8.450444
"7236" 1447 62.73085 7.571694
"7237" 1447.2 63.52311 6.525641
"7238" 1447.4 64.29979 5.67779
"7239" 1447.6 64.7352 5.38141
"7240" 1447.8 65.33491 5.511588
"7241" 1448 66.3449 5.176282
"7242" 1448.2 67.89323 5.038215
"7243" 1448.4 69.06077 5.227564
"7244" 1448.6 70.80713 5.482002
"7245" 1448.8 72.38756 5.462278
"7246" 1449 74.04167 5.595547
"7247" 1449.2 76.01689 6.275183
"7248" 1449.4 77.48443 6.806319
"7249" 1449.6 79.04625 7.4959
"7250" 1449.8 80.82621 8.05308
"7251" 1450 82.79416 9.208333
"7252" 1450.2 84.7946 10.64332
"7253" 1450.4 86.59852 11.76245
"7254" 1450.6 87.83549 12.59342
"7255" 1450.8 88.79386 13.06246
"7256" 1451 89.89076 13.3321
"7257" 1451.2 91.18707 13.87736
"7258" 1451.4 92.27292 14.3109
"7259" 1451.6 93.28506 14.38516
"7260" 1451.8 93.88133 14.85084
"7261" 1452 93.92376 15.14714
"7262" 1452.2 93.89579 15.82043
"7263" 1452.4 94.11495 16.90556
"7264" 1452.6 94.03673 18.0906
"7265" 1452.8 93.79243 18.79286
"7266" 1453 93.41558 19.17572
"7267" 1453.2 93.16751 19.40705
"7268" 1453.4 92.4741 20.45833
"7269" 1453.6 92.54258 21.4156
"7270" 1453.8 92.82936 22.34295
"7271" 1454 93.15956 23.0609
"7272" 1454.2 93.45418 23.29698
"7273" 1454.4 93.48237 23.33451
"7274" 1454.6 93.62122 23.26175
"7275" 1454.8 94.13914 23.39103
"7276" 1455 94.59108 23.38141
"7277" 1455.2 95.16676 23.31904
"7278" 1455.4 95.39261 23.23348
"7279" 1455.6 95.62227 23.19979
"7280" 1455.8 96.17477 22.87534
"7281" 1456 97.12038 22.95406
"7282" 1456.2 97.79048 22.83047
"7283" 1456.4 98.92079 22.91266
"7284" 1456.6 100.5912 23.05916
"7285" 1456.8 102.2675 22.88367
"7286" 1457 103.4336 22.41467
"7287" 1457.2 103.8084 22.21744
"7288" 1457.4 103.8183 22.14867
"7289" 1457.6 103.8281 22.05991
"7290" 1457.8 103.6158 22.16684
"7291" 1458 103.5623 22.24893
"7292" 1458.2 103.6664 22.35914
"7293" 1458.4 103.6543 22.52427
"7294" 1458.6 103.8489 22.86522
"7295" 1458.8 103.9721 23.28526
"7296" 1459 104.2876 23.98179
"7297" 1459.2 104.6728 24.40392
"7298" 1459.4 104.9048 24.49581
"7299" 1459.6 105.3087 24.67696
"7300" 1459.8 105.7125 24.8869
"7301" 1460 106.7618 25.61021
"7302" 1460.2 107.9851 26.3976
"7303" 1460.4 109.1264 27.49961
"7304" 1460.6 110.5922 28.5315
"7305" 1460.8 111.6872 28.97665
"7306" 1461 112.4953 29.69872
"7307" 1461.2 113.281 30.34393
"7308" 1461.4 113.9922 31.6753
"7309" 1461.6 114.8608 33.10669
"7310" 1461.8 115.7505 33.96281
"7311" 1462 116.6126 35.24954
"7312" 1462.2 117.2632 36.80543
"7313" 1462.4 117.744 38.47756
"7314" 1462.6 118.2361 39.70925
"7315" 1462.8 118.5204 41.55907
"7316" 1463 118.5755 43.65491
"7317" 1463.2 118.7296 45.27885
"7318" 1463.4 118.8231 46.962
"7319" 1463.6 118.5598 48.35327
"7320" 1463.8 118.6979 49.63365
"7321" 1464 118.9778 51.2703
"7322" 1464.2 119.1548 52.71057
"7323" 1464.4 119.6027 53.62866
"7324" 1464.6 120.6509 54.66048
"7325" 1464.8 120.7859 54.462
"7326" 1465 120.844 54.49252
"7327" 1465.2 120.6399 54.52539
"7328" 1465.4 120.5806 54.5747
"7329" 1465.6 120.5947 54.62179
"7330" 1465.8 120.2886 54.69473
"7331" 1466 119.8624 55.05365
"7332" 1466.2 119.5618 55.08354
"7333" 1466.4 119.2981 55.18821
"7334" 1466.6 119.2981 55.18821
"7335" 1466.8 119.1661 55.02244
"7336" 1467 118.9129 54.85726
"7337" 1467.2 118.6397 54.85833
"7338" 1467.4 118.3615 54.56944
"7339" 1467.6 117.9735 54.44712
"7340" 1467.8 117.5739 54.25321
"7341" 1468 116.8978 54.28442
"7342" 1468.2 115.9963 54.46161
"7343" 1468.4 115.0238 54.59645
"7344" 1468.6 114.2377 54.46959
"7345" 1468.8 113.9183 54.22569
"7346" 1469 113.9183 54.15064
"7347" 1469.2 113.9408 54.12381
"7348" 1469.4 113.6646 53.69098
"7349" 1469.6 113.6272 53.50663
"7350" 1469.8 113.3674 53.0773
"7351" 1470 113.3853 52.38857
"7352" 1470.2 113.369 52.16638
"7353" 1470.4 113.3932 52.19093
"7354" 1470.6 113.329 52.26419
"7355" 1470.8 113.3717 52.39103
"7356" 1471 113.1213 52.55449
"7357" 1471.2 112.8521 52.80449
"7358" 1471.4 112.5522 52.88946
"7359" 1471.6 112.2922 53.22407
"7360" 1471.8 111.4848 53.46584
"7361" 1472 110.3573 53.76603
"7362" 1472.2 109.3854 53.66987
"7363" 1472.4 108.4562 54.18409
"7364" 1472.6 107.6197 54.73984
"7365" 1472.8 106.8731 55.05662
"7366" 1473 106.1443 55.45997
"7367" 1473.2 105.3247 55.99188
"7368" 1473.4 104.6362 56.79385
"7369" 1473.6 103.599 57.12723
"7370" 1473.8 103.3067 57.26334
"7371" 1474 102.7091 57.03995
"7372" 1474.2 101.8662 56.98718
"7373" 1474.4 100.6657 56.73161
"7374" 1474.6 99.94713 56.34205
"7375" 1474.8 99.66482 55.99867
"7376" 1475 99.35685 55.7062
"7377" 1475.2 97.96724 55.38499
"7378" 1475.4 96.75502 55.03892
"7379" 1475.6 96.29642 54.88141
"7380" 1475.8 96.02126 54.84661
"7381" 1476 95.59934 54.71841
"7382" 1476.2 95.22328 54.34295
"7383" 1476.4 94.92933 53.84107
"7384" 1476.6 94.72415 53.20252
"7385" 1476.8 94.76468 53.09753
"7386" 1477 94.76468 53.09753
"7387" 1477.2 94.46893 53.10937
"7388" 1477.4 93.67029 53.12813
"7389" 1477.6 93.2788 53.14332
"7390" 1477.8 92.86605 53.28984
"7391" 1478 92.65509 53.54625
"7392" 1478.2 92.34783 54.00641
"7393" 1478.4 92.12311 54.53526
"7394" 1478.6 92.26944 55.15243
"7395" 1478.8 92.2985 55.91424
"7396" 1479 92.55795 55.97756
"7397" 1479.2 92.78559 56.21358
"7398" 1479.4 93.02198 56.56567
"7399" 1479.6 93.27566 57.21818
"7400" 1479.8 93.40721 57.7062
"7401" 1480 93.59982 58.32799
"7402" 1480.2 93.85022 59.03526
"7403" 1480.4 94.12263 59.94734
"7404" 1480.6 94.15739 60.50692
"7405" 1480.8 94.37028 61.18505
"7406" 1481 94.86144 61.85256
"7407" 1481.2 95.06665 62.11908
"7408" 1481.4 95.39261 62.0895
"7409" 1481.6 95.42225 62.05991
"7410" 1481.8 95.34349 62.09599
"7411" 1482 95.23197 62.51096
"7412" 1482.2 94.67296 62.90522
"7413" 1482.4 94.20585 63.55027
"7414" 1482.6 93.99422 63.64698
"7415" 1482.8 93.74764 63.44402
"7416" 1483 93.343 63.48214
"7417" 1483.2 92.67433 63.35327
"7418" 1483.4 92.10477 63.29899
"7419" 1483.6 92.03139 63.11584
"7420" 1483.8 91.67368 62.96016
"7421" 1484 91.18251 62.53526
"7422" 1484.2 90.81654 61.95833
"7423" 1484.4 90.54148 61.79604
"7424" 1484.6 90.29649 61.40064
"7425" 1484.8 90.25534 60.6454
"7426" 1485 90.19995 60.29554
"7427" 1485.2 90.37913 59.7052
"7428" 1485.4 90.51799 59.78251
"7429" 1485.6 90.62305 59.92861
"7430" 1485.8 90.4956 60.00932
"7431" 1486 89.89429 60.34112
"7432" 1486.2 89.09453 60.52963
"7433" 1486.4 88.01401 60.21093
"7434" 1486.6 87.4912 60.18544
"7435" 1486.8 87.15396 59.92882
"7436" 1487 87.27174 59.96678
"7437" 1487.2 87.32465 60.07169
"7438" 1487.4 87.161 60.1946
"7439" 1487.6 87.22379 60.42283
"7440" 1487.8 87.22379 60.42283
"7441" 1488 87.11514 60.39324
"7442" 1488.2 87.11514 60.39324
"7443" 1488.4 87.18852 60.67995
"7444" 1488.6 87.19657 61.22381
"7445" 1488.8 87.47648 61.44939
"7446" 1489 87.97023 61.57197
"7447" 1489.2 88.16076 61.94368
"7448" 1489.4 88.30528 62.4058
"7449" 1489.6 88.85188 63.32372
"7450" 1489.8 89.45157 63.60655
"7451" 1490 90.51279 63.69326
"7452" 1490.2 91.44348 64.16002
"7453" 1490.4 91.88555 63.98718
"7454" 1490.6 92.56761 63.78575
"7455" 1490.8 93.45926 63.12154
"7456" 1491 94.19849 62.62257
"7457" 1491.2 95.54158 62.03006
"7458" 1491.4 96.77549 61.47806
"7459" 1491.6 98.55429 61.09509
"7460" 1491.8 100.0372 60.35509
"7461" 1492 101.6704 59.95833
"7462" 1492.2 103.7355 59.42091
"7463" 1492.4 105.4456 58.80876
"7464" 1492.6 106.6302 57.92949
"7465" 1492.8 108.115 57.07964
"7466" 1493 109.5492 55.6891
"7467" 1493.2 110.9507 54.21301
"7468" 1493.4 112.1486 52.96795
"7469" 1493.6 113.2829 51.17767
"7470" 1493.8 114.5397 48.59203
"7471" 1494 115.8726 46.36452
"7472" 1494.2 117.157 43.74814
"7473" 1494.4 117.647 41.42875
"7474" 1494.6 117.363 38.63186
"7475" 1494.8 116.5734 36.71183
"7476" 1495 115.3102 34.6543
"7477" 1495.2 114.3618 31.93239
"7478" 1495.4 113.0298 29.08654
"7479" 1495.6 111.5457 26.54835
"7480" 1495.8 109.3471 24.62073
"7481" 1496 107.4921 22.57212
"7482" 1496.2 105.6864 21.47436
"7483" 1496.4 104.2355 20.66402
"7484" 1496.6 103.1167 19.28176
"7485" 1496.8 101.7597 17.5947
"7486" 1497 101.574 16.76603
"7487" 1497.2 101.6721 16.71183
"7488" 1497.4 101.5556 17.01017
"7489" 1497.6 99.98177 16.74893
"7490" 1497.8 98.38239 16.20465
"7491" 1498 96.4532 15.95744
"7492" 1498.2 94.22791 15.56368
"7493" 1498.4 92.36427 15.82043
"7494" 1498.6 90.15111 15.63416
"7495" 1498.8 87.86171 15.0451
"7496" 1499 86.16491 13.70833
"7497" 1499.2 84.00966 12.08586
"7498" 1499.4 82.76175 10.2482
"7499" 1499.6 81.81277 8.972405
"7500" 1499.8 80.69467 6.974281
"7501" 1500 79.76828 5.670788
"7502" 1500.2 79.72284 5.724068
"7503" 1500.4 79.58484 6.10119
"7504" 1500.6 78.73183 6.723901
"7505" 1500.8 77.29928 7.254398
"7506" 1501 75.6867 7.700937
"7507" 1501.2 73.79724 8.353938
"7508" 1501.4 71.38836 8.755904
"7509" 1501.6 68.99106 9.397894
"7510" 1501.8 66.96738 9.816682
"7511" 1502 64.70768 9.919872
"7512" 1502.2 62.40152 9.971847
"7513" 1502.4 60.24792 9.397189
"7514" 1502.6 58.38265 8.890766
"7515" 1502.8 56.13635 8.38141
"7516" 1503 54.41352 7.569444
"7517" 1503.2 52.28913 7.095985
"7518" 1503.4 49.72021 6.302408
"7519" 1503.6 47.68667 5.780196
"7520" 1503.8 44.98172 5.281863
"7521" 1504 42.61541 4.092366
"7522" 1504.2 41.66196 3.799962
"7523" 1504.4 40.85751 4.014894
"7524" 1504.6 38.80749 3.907051
"7525" 1504.8 37.42067 4.246795
"7526" 1505 35.07427 5.001457
"7527" 1505.2 32.79792 6.073718
"7528" 1505.4 30.9713 7.554487
"7529" 1505.6 29.08322 8.802656
"7530" 1505.8 26.88788 10.03526
"7531" 1506 25.28305 11.47582
"7532" 1506.2 23.8276 13.17079
"7533" 1506.4 22.27148 15.06997
"7534" 1506.6 21.04204 16.66026
"7535" 1506.8 20.46419 17.79487
"7536" 1507 19.45404 19.73825
"7537" 1507.2 18.19641 21.74173
"7538" 1507.4 17.21757 22.93269
"7539" 1507.6 16.31986 23.48536
"7540" 1507.8 15.93348 23.32799
"7541" 1508 15.74723 23.12154
"7542" 1508.2 16.15757 22.91761
"7543" 1508.4 16.69171 22.89789
"7544" 1508.6 16.80177 23.00778
"7545" 1508.8 16.8988 23.31056
"7546" 1509 17.03059 23.83688
"7547" 1509.2 17.17361 24.12985
"7548" 1509.4 17.39226 24.48328
"7549" 1509.6 17.80612 24.69551
"7550" 1509.8 18.01249 25.08471
"7551" 1510 18.27665 25.55723
"7552" 1510.2 18.23559 25.87621
"7553" 1510.4 18.27665 26.32647
"7554" 1510.6 18.2395 26.55449
"7555" 1510.8 17.77779 26.9787
"7556" 1511 17.20901 27.79899
"7557" 1511.2 16.46092 28.30697
"7558" 1511.4 15.96424 29.00641
"7559" 1511.6 14.95729 29.27471
"7560" 1511.8 14.10679 29.95381
"7561" 1512 13.0929 30.36276
"7562" 1512.2 11.86718 30.90705
"7563" 1512.4 11.1224 30.57921
"7564" 1512.6 10.75304 30.34974
"7565" 1512.8 10.82823 30.37442
"7566" 1513 10.82102 30.53073
"7567" 1513.2 10.8689 30.71392
"7568" 1513.4 10.54181 31.34844
"7569" 1513.6 10.27957 31.83129
"7570" 1513.8 9.872817 32.15545
"7571" 1514 9.800199 32.16553
"7572" 1514.2 9.860779 32.19151
"7573" 1514.4 9.941035 32.44124
"7574" 1514.6 9.889671 32.85577
"7575" 1514.8 9.509946 33.3402
"7576" 1515 9.241425 33.89865
"7577" 1515.2 9.028885 33.83234
"7578" 1515.4 8.699743 33.79452
"7579" 1515.6 8.696791 33.75276
"7580" 1515.8 8.733986 33.26603
"7581" 1516 9.042168 32.99679
"7582" 1516.2 9.368131 32.84887
"7583" 1516.4 9.620011 32.13782
"7584" 1516.6 9.800587 31.69872
"7585" 1516.8 9.959919 31.14159
"7586" 1517 9.774103 30.38141
"7587" 1517.2 9.660869 29.94318
"7588" 1517.4 10.00524 29.85119
"7589" 1517.6 10.58308 29.80449
"7590" 1517.8 11.36521 29.20892
"7591" 1518 12.11157 28.31938
"7592" 1518.2 12.57721 27.13707
"7593" 1518.4 13.60654 25.61917
"7594" 1518.6 14.6555 23.75504
"7595" 1518.8 15.57972 22.09182
"7596" 1519 16.71172 20.72407
"7597" 1519.2 18.11155 19.28251
"7598" 1519.4 19.89277 17.46261
"7599" 1519.6 21.71306 15.24212
"7600" 1519.8 23.69099 13.82675
"7601" 1520 25.15262 12.9179
"7602" 1520.2 26.50239 12.28993
"7603" 1520.4 27.81501 11.83357
"7604" 1520.6 29.1774 11.43019
"7605" 1520.8 29.85492 11.07372
"7606" 1521 30.09438 10.897
"7607" 1521.2 30.04233 10.83463
"7608" 1521.4 30.13635 11.00379
"7609" 1521.6 30.35814 11.14698
"7610" 1521.8 31.45284 11.17949
"7611" 1522 32.40956 11.0831
"7612" 1522.2 33.42609 10.29409
"7613" 1522.4 34.20665 9.376885
"7614" 1522.6 34.84178 8.178419
"7615" 1522.8 35.02758 6.435023
"7616" 1523 34.92046 6.345211
"7617" 1523.2 35.01299 6.61859
"7618" 1523.4 34.65986 6.721491
"7619" 1523.6 34.5553 6.766026
"7620" 1523.8 34.60636 7.003205
"7621" 1524 34.53523 7.114442
"7622" 1524.2 34.47795 7.013889
"7623" 1524.4 34.4906 7.449009
"7624" 1524.6 34.58832 7.502289
"7625" 1524.8 34.65436 7.524267
"7626" 1525 35.05991 7.30646
"7627" 1525.2 36.14727 6.501068
"7628" 1525.4 36.68873 5.778846
"7629" 1525.6 37.83158 4.483974
"7630" 1525.8 37.97042 3.513622
"7631" 1526 38.03336 3.337454
"7632" 1526.2 38.45488 2.383489
"7633" 1526.4 38.51765 2.634158
"7634" 1526.6 38.46146 2.814609
"7635" 1526.8 38.57268 2.94185
"7636" 1527 39.33987 2.830475
"7637" 1527.2 41.76683 1.813363
"7638" 1527.4 45.13441 0.9913004
"7639" 1527.6 47.52022 0.6712135
"7640" 1527.8 49.44836 1.449786
"7641" 1528 52.15426 2.54529
"7642" 1528.2 54.84852 3.122018
"7643" 1528.4 57.47089 2.703755
"7644" 1528.6 60.54113 2.328779
"7645" 1528.8 62.95581 2.603022
"7646" 1529 65.40718 3.300439
"7647" 1529.2 67.70025 4.047452
"7648" 1529.4 69.23617 4.903505
"7649" 1529.6 71.52455 5.588768
"7650" 1529.8 74.14578 5.955375
"7651" 1530 76.6594 6.362179
"7652" 1530.2 78.81438 7.016941
"7653" 1530.4 81.59055 7.746348
"7654" 1530.6 84.30848 8.775183
"7655" 1530.8 87.11835 9.794872
"7656" 1531 89.85686 10.6891
"7657" 1531.2 92.50237 12.12023
"7658" 1531.4 94.92978 13.54625
"7659" 1531.6 97.43867 14.91987
"7660" 1531.8 99.97321 16.03098
"7661" 1532 102.2299 17.13376
"7662" 1532.2 104.1184 18.95364
"7663" 1532.4 105.9913 20.80876
"7664" 1532.6 108.1713 22.28123
"7665" 1532.8 109.5269 23.96261
"7666" 1533 110.9228 26.31103
"7667" 1533.2 111.6553 28.53191
"7668" 1533.4 112.0009 30.74038
"7669" 1533.6 111.8134 32.63526
"7670" 1533.8 111.8355 32.71057
"7671" 1534 111.8534 32.71057
"7672" 1534.2 111.9179 32.52342
"7673" 1534.4 112.3316 32.46795
"7674" 1534.6 112.8324 32.45833
"7675" 1534.8 112.7903 32.21744
"7676" 1535 112.6879 32.23718
"7677" 1535.2 112.6879 32.23718
"7678" 1535.4 112.5995 32.05005
"7679" 1535.6 112.5995 32.05005
"7680" 1535.8 112.639 32.13881
"7681" 1536 112.6301 32.11218
"7682" 1536.2 112.5501 32.10922
"7683" 1536.4 112.476 32.01603
"7684" 1536.6 112.5035 32.11767
"7685" 1536.8 112.5035 32.11767
"7686" 1537 112.274 32.25571
"7687" 1537.2 112.0824 33.00516
"7688" 1537.4 111.7727 33.2383
"7689" 1537.6 111.5129 33.23611
"7690" 1537.8 111.2853 33.30274
"7691" 1538 111.036 33.21658
"7692" 1538.2 110.7075 33.28526
"7693" 1538.4 110.6398 33.35577
"7694" 1538.6 109.9195 33.32022
"7695" 1538.8 109.7336 33.24405
"7696" 1539 109.5134 33.46383
"7697" 1539.2 109.5226 33.50046
"7698" 1539.4 109.5134 33.46383
"7699" 1539.6 109.508 33.58246
"7700" 1539.8 109.5269 33.60363
"7701" 1540 109.2872 33.77457
"7702" 1540.2 108.9906 34.04075
"7703" 1540.4 108.9059 33.98964
"7704" 1540.6 108.9059 34.24903
"7705" 1540.8 109.07 34.1694
"7706" 1541 109.2957 34.36432
"7707" 1541.2 109.5304 34.72287
"7708" 1541.4 109.6714 34.75102
"7709" 1541.6 109.8179 34.85256
"7710" 1541.8 109.9251 34.82606
"7711" 1542 110.1795 34.89029
"7712" 1542.2 110.4462 35.13683
"7713" 1542.4 110.8709 35.46474
"7714" 1542.6 111.5332 35.73971
"7715" 1542.8 111.9711 35.74108
"7716" 1543 112.3401 35.97191
"7717" 1543.2 112.8168 36.17234
"7718" 1543.4 113.2517 36.42715
"7719" 1543.6 113.5996 36.57585
"7720" 1543.8 113.9234 36.46932
"7721" 1544 114.1667 36.39423
"7722" 1544.2 114.156 36.25534
"7723" 1544.4 114.1875 36.23855
"7724" 1544.6 114.1783 36.34399
"7725" 1544.8 114.0169 36.21795
"7726" 1545 114.0736 36.09634
"7727" 1545.2 113.8774 35.95435
"7728" 1545.4 113.6142 35.99213
"7729" 1545.6 112.9878 35.788
"7730" 1545.8 112.9551 35.87648
"7731" 1546 112.8941 35.87672
"7732" 1546.2 112.8612 35.91804
"7733" 1546.4 112.9975 35.95177
"7734" 1546.6 113.0539 35.96238
"7735" 1546.8 112.9551 35.86662
"7736" 1547 113.0539 35.96238
"7737" 1547.2 113.0539 35.96238
"7738" 1547.4 113.0835 35.95537
"7739" 1547.6 113.0163 35.8861
"7740" 1547.8 113.0057 35.86218
"7741" 1548 112.8207 35.74983
"7742" 1548.2 112.9693 35.84858
"7743" 1548.4 113.0234 35.89153
"7744" 1548.6 112.8667 35.84295
"7745" 1548.8 112.7832 35.84503
"7746" 1549 112.981 35.86582
"7747" 1549.2 112.9683 35.80662
"7748" 1549.4 112.5916 35.6891
"7749" 1549.6 112.5465 35.66096
"7750" 1549.8 112.5531 35.64103
"7751" 1550 112.2552 35.84858
"7752" 1550.2 112.3201 36.16529
"7753" 1550.4 112.5677 36.52244
"7754" 1550.6 112.6161 36.73805
"7755" 1550.8 112.583 36.78312
"7756" 1551 112.7072 37.05449
"7757" 1551.2 112.6874 37.05871
"7758" 1551.4 112.6783 37.16026
"7759" 1551.6 112.3893 37.41987
"7760" 1551.8 112.3013 37.66585
"7761" 1552 112.1997 37.95499
"7762" 1552.2 112.1221 38.52452
"7763" 1552.4 112.0562 38.85478
"7764" 1552.6 111.653 39.24679
"7765" 1552.8 111.2874 39.54464
"7766" 1553 110.9789 39.91113
"7767" 1553.2 110.5376 40.05899
"7768" 1553.4 110.3487 39.87714
"7769" 1553.6 110.1646 39.75962
"7770" 1553.8 109.9093 39.66942
"7771" 1554 109.5967 39.35774
"7772" 1554.2 109.1127 39.0323
"7773" 1554.4 109.004 38.75616
"7774" 1554.6 108.8633 38.63469
"7775" 1554.8 108.599 38.51948
"7776" 1555 108.7297 38.42949
"7777" 1555.2 108.4749 38.48631
"7778" 1555.4 107.8808 37.85027
"7779" 1555.6 107.4277 37.22756
"7780" 1555.8 107.4275 36.81258
"7781" 1556 107.3717 36.68269
"7782" 1556.2 107.604 36.54883
"7783" 1556.4 107.9892 36.2434
"7784" 1556.6 108.3444 35.8141
"7785" 1556.8 108.9367 35.23237
"7786" 1557 109.2016 34.76395
"7787" 1557.2 109.8903 34.11568
"7788" 1557.4 110.1432 33.43483
"7789" 1557.6 111.01 32.49466
"7790" 1557.8 111.5129 31.57
"7791" 1558 111.545 30.27244
"7792" 1558.2 111.3944 29.29857
"7793" 1558.4 111.3754 27.95101
"7794" 1558.6 111.5031 27.40508
"7795" 1558.8 111.4799 27.48031
"7796" 1559 111.3351 27.30646
"7797" 1559.2 111.2214 27.38349
"7798" 1559.4 110.7331 27.19942
"7799" 1559.6 110.4379 26.86084
"7800" 1559.8 110.0848 25.8392
"7801" 1560 109.7409 25.03526
"7802" 1560.2 109.3171 24.35256
"7803" 1560.4 109.275 23.28068
"7804" 1560.6 108.6096 22.34013
"7805" 1560.8 107.4295 21.38996
"7806" 1561 105.7431 20.09081
"7807" 1561.2 103.9881 19.28739
"7808" 1561.4 102.1117 18.52053
"7809" 1561.6 100.3162 17.31118
"7810" 1561.8 99.31696 16.62442
"7811" 1562 97.9529 15.83333
"7812" 1562.2 96.6055 15.59966
"7813" 1562.4 95.17362 14.7604
"7814" 1562.6 94.15015 14.26969
"7815" 1562.8 93.19625 13.98581
"7816" 1563 92.33054 13.85478
"7817" 1563.2 92.02038 14.22756
"7818" 1563.4 91.36549 14.65064
"7819" 1563.6 90.53209 15.2482
"7820" 1563.8 89.49855 15.38891
"7821" 1564 88.37236 15.96638
"7822" 1564.2 87.33245 15.62993
"7823" 1564.4 86.31505 15.05794
"7824" 1564.6 85.64913 14.48184
"7825" 1564.8 85.21863 13.38141
"7826" 1565 84.71487 12.76997
"7827" 1565.2 84.08468 11.80998
"7828" 1565.4 82.69785 10.36218
"7829" 1565.6 81.11748 8.803549
"7830" 1565.8 79.37526 6.88141
"7831" 1566 78.231 5.206097
"7832" 1566.2 78.21417 5.182536
"7833" 1566.4 78.31162 5.34921
"7834" 1566.6 78.26948 5.365676
"7835" 1566.8 77.93678 6.161131
"7836" 1567 75.81802 6.50204
"7837" 1567.2 73.06347 6.925366
"7838" 1567.4 70.15592 7.419872
"7839" 1567.6 67.40428 7.612179
"7840" 1567.8 64.86989 7.662787
"7841" 1568 62.06177 7.68303
"7842" 1568.2 59.15771 7.844738
"7843" 1568.4 56.54692 8.027159
"7844" 1568.6 53.17009 8.13141
"7845" 1568.8 50.43941 7.81928
"7846" 1569 47.36277 6.833333
"7847" 1569.2 44.25847 6.180556
"7848" 1569.4 40.96944 5.747378
"7849" 1569.6 38.50631 5.187937
"7850" 1569.8 36.82142 4.364316
"7851" 1570 37.48825 4.312584
"7852" 1570.2 37.59494 4.590201
"7853" 1570.4 37.42742 5.000843
"7854" 1570.6 36.70574 5.418832
"7855" 1570.8 35.44594 6.208853
"7856" 1571 33.95987 6.899234
"7857" 1571.2 32.37198 7.433943
"7858" 1571.4 31.54668 7.978906
"7859" 1571.6 30.3453 9.102564
"7860" 1571.8 29.29802 10.64438
"7861" 1572 28.34212 11.35256
"7862" 1572.2 27.10093 12.47147
"7863" 1572.4 25.55494 13.27746
"7864" 1572.6 24.80443 12.90064
"7865" 1572.8 24.80152 12.96183
"7866" 1573 24.74848 13.17262
"7867" 1573.2 24.6283 13.66208
"7868" 1573.4 23.85785 14.6496
"7869" 1573.6 22.25551 16.0641
"7870" 1573.8 20.70238 17.31199
"7871" 1574 19.35773 18.50962
"7872" 1574.2 17.5814 19.50321
"7873" 1574.4 17.28606 19.56822
"7874" 1574.6 16.93385 20.4913
"7875" 1574.8 16.33188 21.72461
"7876" 1575 15.52191 22.34591
"7877" 1575.2 14.74963 22.67291
"7878" 1575.4 14.97709 22.45593
"7879" 1575.6 15.35992 22.1891
"7880" 1575.8 16.46289 22.02513
"7881" 1576 17.392 21.99679
"7882" 1576.2 17.68841 21.88568
"7883" 1576.4 17.92077 21.98031
"7884" 1576.6 17.87279 21.86267
"7885" 1576.8 17.84464 21.91987
"7886" 1577 17.96663 21.99252
"7887" 1577.2 18.28765 22.06562
"7888" 1577.4 18.79395 22.28251
"7889" 1577.6 19.07015 22.79247
"7890" 1577.8 19.10626 23.21314
"7891" 1578 19.04607 23.32131
"7892" 1578.2 19.04607 23.32131
"7893" 1578.4 19.0471 23.12866
"7894" 1578.6 19.03545 23.07598
"7895" 1578.8 19.14616 23.01877
"7896" 1579 19.20257 22.74679
"7897" 1579.2 19.26723 22.63416
"7898" 1579.4 19.55786 22.21717
"7899" 1579.6 19.82857 21.84295
"7900" 1579.8 19.93268 21.41675
"7901" 1580 20.25107 20.46578
"7902" 1580.2 20.89055 19.34815
"7903" 1580.4 21.19827 18.14637
"7904" 1580.6 21.68183 16.96769
"7905" 1580.8 22.61581 16.01716
"7906" 1581 23.14356 15.11218
"7907" 1581.2 24.07622 14.94011
"7908" 1581.4 25.28259 14.32271
"7909" 1581.6 26.54255 13.37042
"7910" 1581.8 26.77401 12.82711
"7911" 1582 27.10736 12.50084
"7912" 1582.2 27.4419 12.37939
"7913" 1582.4 28.00901 11.86557
"7914" 1582.6 28.43842 10.88141
"7915" 1582.8 29.31352 9.691182
"7916" 1583 30.72503 8.040751
"7917" 1583.2 31.98796 6.359714
"7918" 1583.4 33.70596 5.14881
"7919" 1583.6 35.10592 3.907726
"7920" 1583.8 35.12496 4.263211
"7921" 1584 36.37547 4.347421
"7922" 1584.2 39.1204 3.229588
"7923" 1584.4 42.52581 2.082034
"7924" 1584.6 45.63012 1.484557
"7925" 1584.8 49.20448 0.680158
"7926" 1585 51.13543 1.036194
"7927" 1585.2 53.93004 1.816725
"7928" 1585.4 56.50232 2.016026
"7929" 1585.6 59.07809 1.930361
"7930" 1585.8 61.36476 1.55235
"7931" 1586 62.9909 2.33626
"7932" 1586.2 65.03163 3.425117
"7933" 1586.4 67.74574 4.238054
"7934" 1586.6 69.95413 4.883242
"7935" 1586.8 71.55254 5.482724
"7936" 1587 73.45787 5.9913
"7937" 1587.2 75.87437 6.014546
"7938" 1587.4 77.83834 6.523999
"7939" 1587.6 80.49735 6.936757
"7940" 1587.8 83.88656 7.245879
"7941" 1588 86.62516 7.733637
"7942" 1588.2 87.73884 8.01511
"7943" 1588.4 88.76734 9.560897
"7944" 1588.6 90.98202 11.83421
"7945" 1588.8 92.57546 13.72232
"7946" 1589 94.0875 14.87896
"7947" 1589.2 95.54347 15.61917
"7948" 1589.4 97.56016 16.53338
"7949" 1589.6 99.52147 17.32618
"7950" 1589.8 102.1062 18.28302
"7951" 1590 103.6392 18.91612
"7952" 1590.2 104.6366 19.64103
"7953" 1590.4 105.6539 20.86799
"7954" 1590.6 106.5951 22.54671
"7955" 1590.8 107.5047 24.07738
"7956" 1591 108.3637 24.90064
"7957" 1591.2 109.6714 25.17316
"7958" 1591.4 109.7094 25.30449
"7959" 1591.6 109.5611 25.14209
"7960" 1591.8 109.3942 25.26786
"7961" 1592 109.2366 25.75903
"7962" 1592.2 109.009 26.65064
"7963" 1592.4 108.7821 27.43269
"7964" 1592.6 108.7361 27.57212
"7965" 1592.8 108.5819 27.61218
"7966" 1593 108.4661 27.37617
"7967" 1593.2 108.3725 27.39479
"7968" 1593.4 108.2426 27.26848
"7969" 1593.6 107.9576 27.15545
"7970" 1593.8 107.4345 27.07706
"7971" 1594 106.7408 27.15692
"7972" 1594.2 106.4968 27.113
"7973" 1594.4 105.9406 27.08445
"7974" 1594.6 105.0954 26.92162
"7975" 1594.8 104.6595 27.11129
"7976" 1595 103.4149 27.52216
"7977" 1595.2 102.4338 27.87442
"7978" 1595.4 101.8071 27.8467
"7979" 1595.6 101.4777 27.77564
"7980" 1595.8 100.7003 27.32372
"7981" 1596 99.96572 27.17949
"7982" 1596.2 98.81004 26.76603
"7983" 1596.4 97.60417 26.38748
"7984" 1596.6 96.54156 26.10868
"7985" 1596.8 95.57412 25.69872
"7986" 1597 94.64352 25.84116
"7987" 1597.2 93.57633 25.51087
"7988" 1597.4 92.89983 25.13563
"7989" 1597.6 92.62799 24.45659
"7990" 1597.8 92.72131 24.46021
"7991" 1598 92.47165 24.12317
"7992" 1598.2 92.53339 23.58779
"7993" 1598.4 92.80587 23.07184
"7994" 1598.6 92.85539 22.90324
"7995" 1598.8 92.89678 22.3141
"7996" 1599 92.90641 22.14103
"7997" 1599.2 92.59724 22.60232
"7998" 1599.4 91.64326 22.72352
"7999" 1599.6 90.6143 22.54487
"8000" 1599.8 89.40083 22.39103
"8001" 1600 88.20662 22.22756
"8002" 1600.2 86.56481 21.962
"8003" 1600.4 84.48768 21.52737
"8004" 1600.6 82.21632 21.59295
"8005" 1600.8 80.07096 21.62317
"8006" 1601 77.80545 21.84295
"8007" 1601.2 76.31523 21.7721
"8008" 1601.4 75.03477 21.15261
"8009" 1601.6 73.85179 21.04335
"8010" 1601.8 72.0473 20.85105
"8011" 1602 69.84085 20.44872
"8012" 1602.2 67.53763 20.04808
"8013" 1602.4 65.21811 20.16987
"8014" 1602.6 62.80624 20.28476
"8015" 1602.8 61.15137 20.94239
"8016" 1603 59.63551 21.93697
"8017" 1603.2 58.10377 22.67628
"8018" 1603.4 56.66166 23.41638
"8019" 1603.6 55.15684 24.51649
"8020" 1603.8 53.56894 25.08873
"8021" 1604 51.39755 25.18614
"8022" 1604.2 49.95343 24.48031
"8023" 1604.4 47.47612 24.0323
"8024" 1604.6 44.76704 23.71542
"8025" 1604.8 42.04341 22.75107
"8026" 1605 39.19411 21.75979
"8027" 1605.2 36.54545 21.09396
"8028" 1605.4 34.12153 20.33407
"8029" 1605.6 31.34139 19.55723
"8030" 1605.8 28.66681 18.50229
"8031" 1606 26.27839 17.10669
"8032" 1606.2 23.20895 14.90064
"8033" 1606.4 22.57103 14.6543
"8034" 1606.6 22.61475 14.68731
"8035" 1606.8 24.05712 15.3671
"8036" 1607 24.93508 15.90377
"8037" 1607.2 24.92866 16.16569
"8038" 1607.4 24.96786 16.42337
"8039" 1607.6 23.94393 16.73976
"8040" 1607.8 21.83927 17.1619
"8041" 1608 19.65623 17.71339
"8042" 1608.2 18.55073 18.55027
"8043" 1608.4 17.45142 19.51649
"8044" 1608.6 15.72313 20.87592
"8045" 1608.8 13.82295 22.70094
"8046" 1609 12.05485 25.30449
"8047" 1609.2 10.54253 27.21744
"8048" 1609.4 9.324043 29.00055
"8049" 1609.6 7.950688 31.36218
"8050" 1609.8 6.730798 32.76268
"8051" 1610 5.712694 34.90614
"8052" 1610.2 5.061474 37.3985
"8053" 1610.4 4.900962 39.53526
"8054" 1610.6 4.766132 40.58654
"8055" 1610.8 4.665973 41.59679
"8056" 1611 4.43271 41.7899
"8057" 1611.2 4.326441 42.06841
"8058" 1611.4 4.336878 41.95284
"8059" 1611.6 4.46758 41.86699
"8060" 1611.8 4.791814 42.20192
"8061" 1612 5.178877 42.55723
"8062" 1612.2 5.322306 43.05689
"8063" 1612.4 5.540091 43.00845
"8064" 1612.6 5.869102 43.24983
"8065" 1612.8 5.971041 43.125
"8066" 1613 5.806249 43.01877
"8067" 1613.2 5.82123 43.14637
"8068" 1613.4 5.671419 43.0609
"8069" 1613.6 5.482126 43.23552
"8070" 1613.8 5.057046 43.35489
"8071" 1614 4.680832 43.46383
"8072" 1614.2 4.419427 43.50077
"8073" 1614.4 4.433694 43.16774
"8074" 1614.6 4.518841 42.84791
"8075" 1614.8 4.676246 42.44551
"8076" 1615 4.685102 42.24083
"8077" 1615.2 4.876886 42.04728
"8078" 1615.4 4.997269 41.90705
"8079" 1615.6 5.117653 41.75881
"8080" 1615.8 5.339004 41.53278
"8081" 1616 5.396256 41.19734
"8082" 1616.2 5.376285 41.09853
"8083" 1616.4 5.602628 40.9913
"8084" 1616.6 6.034901 40.87521
"8085" 1616.8 6.118964 40.85879
"8086" 1617 6.059399 40.93086
"8087" 1617.2 6.092419 40.95284
"8088" 1617.4 6.147749 40.92819
"8089" 1617.6 5.664011 41.01455
"8090" 1617.8 5.729204 40.86493
"8091" 1618 5.483874 40.86117
"8092" 1618.2 5.731286 40.83463
"8093" 1618.4 5.778427 40.83868
"8094" 1618.6 5.714222 40.90278
"8095" 1618.8 5.731286 40.87621
"8096" 1619 5.575112 40.83333
"8097" 1619.2 5.74021 40.788
"8098" 1619.4 5.778427 40.83868
"8099" 1619.6 5.970218 40.88634
"8100" 1619.8 5.861282 41.04075
"8101" 1620 5.920489 41.11351
"8102" 1620.2 5.659381 41.42228
"8103" 1620.4 5.506321 41.67811
"8104" 1620.6 5.561354 41.87042
"8105" 1620.8 5.238037 42.26362
"8106" 1621 5.283272 42.54225
"8107" 1621.2 5.040763 42.97198
"8108" 1621.4 4.866789 43.0092
"8109" 1621.6 4.639557 43.3402
"8110" 1621.8 4.639557 43.3402
"8111" 1622 4.576372 43.50962
"8112" 1622.2 4.667074 43.36767
"8113" 1622.4 4.747584 43.21047
"8114" 1622.6 4.777139 43.39515
"8115" 1622.8 5.01011 43.29167
"8116" 1623 4.984429 43.625
"8117" 1623.2 5.06606 43.61493
"8118" 1623.4 5.136749 43.58035
"8119" 1623.6 5.246955 43.4099
"8120" 1623.8 5.329967 43.73106
"8121" 1624 5.586786 43.99913
"8122" 1624.2 5.498066 43.99679
"8123" 1624.4 5.459544 43.94551
"8124" 1624.6 5.423772 43.83471
"8125" 1624.8 5.446703 43.8515
"8126" 1625 5.401138 43.76603
"8127" 1625.2 5.364988 43.78934
"8128" 1625.4 5.363858 43.91491
"8129" 1625.6 5.421021 43.63782
"8130" 1625.8 5.575112 43.76603
"8131" 1626 5.711806 43.76603
"8132" 1626.2 5.754885 43.67628
"8133" 1626.4 5.81909 43.58654
"8134" 1626.6 5.938328 43.6891
"8135" 1626.8 6.120853 43.68056
"8136" 1627 6.158161 43.59971
"8137" 1627.2 6.164285 43.69815
"8138" 1627.4 6.106103 43.79721
"8139" 1627.6 5.972014 43.68444
"8140" 1627.8 5.827503 43.4212
"8141" 1628 5.724233 43.57992
"8142" 1628.2 5.52008 43.75229
"8143" 1628.4 5.364988 43.74272
"8144" 1628.6 5.269195 43.77734
"8145" 1628.8 5.161348 43.65207
"8146" 1629 5.065251 43.51716
"8147" 1629.2 5.045423 43.40545
"8148" 1629.4 5.123465 43.26205
"8149" 1629.6 5.1766 43.12942
"8150" 1629.8 4.958747 42.71108
"8151" 1630 4.736674 42.61218
"8152" 1630.2 4.828732 42.51603
"8153" 1630.4 5.294946 42.25087
"8154" 1630.6 5.382498 42.20494
"8155" 1630.8 5.215566 41.6891
"8156" 1631 5.361096 40.90278
"8157" 1631.2 5.1766 40.38406
"8158" 1631.4 4.884358 40.49016
"8159" 1631.6 4.637723 40.34295
"8160" 1631.8 4.720386 40.40064
"8161" 1632 4.708348 40.44872
"8162" 1632.2 4.671818 40.62279
"8163" 1632.4 4.844506 41.11351
"8164" 1632.6 5.4146 41.72543
"8165" 1632.8 5.534562 41.81258
"8166" 1633 5.431771 41.66406
"8167" 1633.2 5.424779 41.65533
"8168" 1633.4 5.208228 41.54075
"8169" 1633.6 4.814793 41.22554
"8170" 1633.8 4.716603 41.0957
"8171" 1634 4.760629 41.05174
"8172" 1634.2 4.69459 41.01877
"8173" 1634.4 4.72294 41.16696
"8174" 1634.6 4.861306 41.4244
"8175" 1634.8 5.367681 41.57668
"8176" 1635 5.661789 41.80449
"8177" 1635.2 6.023052 41.88767
"8178" 1635.4 6.170465 41.63316
"8179" 1635.6 6.45741 41.0365
"8180" 1635.8 6.497326 40.50262
"8181" 1636 6.485652 39.76836
"8182" 1636.2 6.544825 39.21695
"8183" 1636.4 6.525342 38.84295
"8184" 1636.6 6.827105 38.06891
"8185" 1636.8 6.590715 37.25087
"8186" 1637 6.653752 36.36859
"8187" 1637.2 6.62807 35.85577
"8188" 1637.4 7.058955 35.31873
"8189" 1637.6 7.296602 34.01843
"8190" 1637.8 7.387113 32.88283
"8191" 1638 7.668187 32.17628
"8192" 1638.2 7.833348 31.48486
"8193" 1638.4 8.091136 30.65304
"8194" 1638.6 8.867065 29.84994
"8195" 1638.8 10.25423 28.33451
"8196" 1639 11.17106 26.74173
"8197" 1639.2 12.1133 25.43269
"8198" 1639.4 13.37092 24.24173
"8199" 1639.6 14.1983 22.82914
"8200" 1639.8 14.72936 21.37736
"8201" 1640 15.71946 19.86645
"8202" 1640.2 17.07991 18.44378
"8203" 1640.4 18.83261 16.79604
"8204" 1640.6 20.06398 15.65705
"8205" 1640.8 21.49789 14.62401
"8206" 1641 23.38734 13.3631
"8207" 1641.2 24.99458 12.03033
"8208" 1641.4 27.08864 10.34393
"8209" 1641.6 29.40149 8.766026
"8210" 1641.8 31.49549 7.383242
"8211" 1642 33.48069 5.979909
"8212" 1642.2 34.37835 4.683185
"8213" 1642.4 34.43056 5.652473
"8214" 1642.6 34.99582 5.769603
"8215" 1642.8 38.47571 4.597626
"8216" 1643 41.21888 3.057524
"8217" 1643.2 43.77544 1.359943
"8218" 1643.4 46.43445 0.7392698
"8219" 1643.6 49.49116 0.4833781
"8220" 1643.8 51.75117 0.4326923
"8221" 1644 53.14207 0.1908508
"8222" 1644.2 54.38531 0.6191725
"8223" 1644.4 57.18735 1.508501
"8224" 1644.6 59.76938 2.153914
"8225" 1644.8 61.41532 2.21862
"8226" 1645 62.95581 2.557234
"8227" 1645.2 65.00365 3.278221
"8228" 1645.4 67.48308 4.28176
"8229" 1645.6 69.72975 5.098108
"8230" 1645.8 71.38177 5.314103
"8231" 1646 72.72744 4.937354
"8232" 1646.2 74.6319 4.700092
"8233" 1646.4 76.97417 4.818657
"8234" 1646.6 78.73963 4.737179
"8235" 1646.8 78.99155 4.737686
"8236" 1647 78.95593 4.815922
"8237" 1647.2 78.99966 5.160256
"8238" 1647.4 79.37388 5.66163
"8239" 1647.6 80.5188 6.583751
"8240" 1647.8 81.99369 7.59429
"8241" 1648 83.2971 8.082265
"8242" 1648.2 85.02614 8.615932
"8243" 1648.4 86.31692 9.223406
"8244" 1648.6 87.42603 9.646592
"8245" 1648.8 88.76471 10.23545
"8246" 1649 90.02344 10.56436
"8247" 1649.2 91.43704 10.96383
"8248" 1649.4 93.27238 11.47756
"8249" 1649.6 94.71106 11.53723
"8250" 1649.8 95.25225 12.11623
"8251" 1650 95.9754 12.62073
"8252" 1650.2 96.9101 13.48874
"8253" 1650.4 98.12411 14.48397
"8254" 1650.6 99.56211 15.55798
"8255" 1650.8 101.1993 16.88666
"8256" 1651 102.4554 17.4058
"8257" 1651.2 102.493 17.21818
"8258" 1651.4 102.3708 17.11499
"8259" 1651.6 102.1193 16.87253
"8260" 1651.8 101.6324 16.77018
"8261" 1652 101.6224 16.78928
"8262" 1652.2 101.5956 16.88767
"8263" 1652.4 102.033 17.38643
"8264" 1652.6 103.2605 18.67201
"8265" 1652.8 104.6226 19.67512
"8266" 1653 105.7688 20.58654
"8267" 1653.2 107.3097 21.74038
"8268" 1653.4 109.2486 23.15627
"8269" 1653.6 110.4558 24.08803
"8270" 1653.8 111.3408 25.00989
"8271" 1654 111.3043 25.10417
"8272" 1654.2 111.2853 25.69784
"8273" 1654.4 112.0154 26.65064
"8274" 1654.6 112.9366 28.10549
"8275" 1654.8 113.4726 29.46837
"8276" 1655 114.3934 30.59295
"8277" 1655.2 115.7761 32.13355
"8278" 1655.4 116.9746 33.66346
"8279" 1655.6 118.118 35.20833
"8280" 1655.8 118.4383 35.80274
"8281" 1656 118.7039 37.09936
"8282" 1656.2 119.2257 39.06881
"8283" 1656.4 120.0371 41.41742
"8284" 1656.6 120.8422 43.49011
"8285" 1656.8 121.1612 45.29575
"8286" 1657 121.9633 47.31758
"8287" 1657.2 122.6479 49.47115
"8288" 1657.4 122.7348 51.01519
"8289" 1657.6 123.0042 52.96406
"8290" 1657.8 123.0698 54.84923
"8291" 1658 122.7829 57.17846
"8292" 1658.2 122.6846 59.24466
"8293" 1658.4 123.026 59.60519
"8294" 1658.6 123.0363 59.63559
"8295" 1658.8 123.0457 59.4391
"8296" 1659 123.0616 59.42069
"8297" 1659.2 123.026 59.22057
"8298" 1659.4 122.9976 59.16667
"8299" 1659.6 122.9597 58.93086
"8300" 1659.8 122.8859 59.00204
"8301" 1660 122.5532 59.07197
"8302" 1660.2 122.1196 58.97115
"8303" 1660.4 121.8294 58.95833
"8304" 1660.6 121.4535 58.68241
"8305" 1660.8 121.0666 58.44124
"8306" 1661 120.6942 58.22917
"8307" 1661.2 120.4246 58.04808
"8308" 1661.4 119.6113 57.86859
"8309" 1661.6 119.3967 57.54062
"8310" 1661.8 119.2892 57.54062
"8311" 1662 119.4604 57.52021
"8312" 1662.2 119.385 57.55365
"8313" 1662.4 119.1254 57.47004
"8314" 1662.6 118.6356 57.38305
"8315" 1662.8 118.3549 57.3697
"8316" 1663 118.233 57.33013
"8317" 1663.2 118.3862 57.23769
"8318" 1663.4 118.5786 57.23695
"8319" 1663.6 118.6397 57.24679
"8320" 1663.8 118.6162 57.36828
"8321" 1664 118.7039 57.33013
"8322" 1664.2 118.7895 57.38996
"8323" 1664.4 118.7601 57.42788
"8324" 1664.6 119.0035 57.33868
"8325" 1664.8 118.6899 57.21084
"8326" 1665 118.2995 56.97388
"8327" 1665.2 117.4599 56.59455
"8328" 1665.4 117.087 56.3249
"8329" 1665.6 116.5712 55.89813
"8330" 1665.8 116.0771 55.3881
"8331" 1666 115.784 54.91987
"8332" 1666.2 115.1681 54.93776
"8333" 1666.4 114.516 54.63141
"8334" 1666.6 113.85 54.5438
"8335" 1666.8 113.4749 54.44581
"8336" 1667 113.4391 54.46533
"8337" 1667.2 112.8612 54.55449
"8338" 1667.4 111.9324 55.16774
"8339" 1667.6 110.6542 55.48878
"8340" 1667.8 109.9966 55.65637
"8341" 1668 109.3942 55.57205
"8342" 1668.2 108.2218 56.09044
"8343" 1668.4 107.1616 56.16113
"8344" 1668.6 105.762 56.54991
"8345" 1668.8 105.299 56.88475
"8346" 1669 104.6559 57.40705
"8347" 1669.2 103.9485 58.23281
"8348" 1669.4 103.0379 58.48779
"8349" 1669.6 102.2399 58.54625
"8350" 1669.8 101.7509 58.25903
"8351" 1670 101.711 58.29594
"8352" 1670.2 101.574 58.27885
"8353" 1670.4 101.0448 58.84128
"8354" 1670.6 99.88442 59.04331
"8355" 1670.8 98.95952 59.36803
"8356" 1671 98.04707 59.09936
"8357" 1671.2 97.39348 58.33124
"8358" 1671.4 97.14567 57.92686
"8359" 1671.6 96.98177 57.82685
"8360" 1671.8 97.03936 57.52976
"8361" 1672 97.13108 57.21047
"8362" 1672.2 97.27783 56.97115
"8363" 1672.4 97.33116 56.97712
"8364" 1672.6 97.28701 56.99863
"8365" 1672.8 97.29533 57.06656
"8366" 1673 96.96598 57.56639
"8367" 1673.2 96.48903 57.94435
"8368" 1673.4 95.82364 58.34645
"8369" 1673.6 95.72733 58.58246
"8370" 1673.8 95.71858 58.63469
"8371" 1674 95.61808 58.84964
"8372" 1674.2 94.64485 59.87896
"8373" 1674.4 93.21869 60.79549
"8374" 1674.6 91.78433 61.7693
"8375" 1674.8 90.52227 62.32158
"8376" 1675 89.45219 62.71474
"8377" 1675.2 87.97023 62.95309
"8378" 1675.4 86.16491 62.76603
"8379" 1675.6 84.57383 62.26334
"8380" 1675.8 82.67334 61.98281
"8381" 1676 80.77529 62.03078
"8382" 1676.2 78.84732 61.69435
"8383" 1676.4 76.97996 61.64148
"8384" 1676.6 74.90684 61.9649
"8385" 1676.8 72.88259 62.4959
"8386" 1677 71.15354 62.54062
"8387" 1677.2 68.7697 63.31303
"8388" 1677.4 66.49759 64.45083
"8389" 1677.6 64.97909 64.67512
"8390" 1677.8 62.90674 65.11218
"8391" 1678 60.92948 65.24532
"8392" 1678.2 58.96957 64.7857
"8393" 1678.4 56.82801 64.05449
"8394" 1678.6 55.34126 63.21146
"8395" 1678.8 54.37072 62.24588
"8396" 1679 53.72867 61.19277
"8397" 1679.2 52.66257 60.47443
"8398" 1679.4 51.36477 59.84994
"8399" 1679.6 49.67908 59.32888
"8400" 1679.8 47.98693 58.38141
"8401" 1680 46.45519 57.23672
"8402" 1680.2 44.74627 55.86734
"8403" 1680.4 42.81049 54.11016
"8404" 1680.6 40.98862 52.97848
"8405" 1680.8 38.62772 51.87179
"8406" 1681 35.94396 50.87225
"8407" 1681.2 34.19353 50.16279
"8408" 1681.4 31.69574 49.09722
"8409" 1681.6 29.15861 47.92175
"8410" 1681.8 26.35953 47.2544
"8411" 1682 24.0458 47.46036
"8412" 1682.2 21.00507 47.68494
"8413" 1682.4 18.21761 47.68211
"8414" 1682.6 14.93512 48.17351
"8415" 1682.8 11.93138 48.9797
"8416" 1683 8.849554 49.72756
"8417" 1683.2 5.861794 50.17926
"8418" 1683.4 4.184531 50.98929
"8419" 1683.6 3.581555 51.19872
"8420" 1683.8 3.527319 51.17493
"8421" 1684 3.441539 51.1822
"8422" 1684.2 3.492796 51.24004
"8423" 1684.4 3.670983 51.37042
"8424" 1684.6 3.852285 51.72543
"8425" 1684.8 3.750942 52.66874
"8426" 1685 3.609459 52.839
"8427" 1685.2 3.492796 52.82008
"8428" 1685.4 3.39582 52.77701
"8429" 1685.6 3.499159 52.54808
"8430" 1685.8 3.704002 52.15064
"8431" 1686 3.737022 52.06273
"8432" 1686.2 3.875575 52.01263
"8433" 1686.4 3.875575 52.01263
"8434" 1686.6 4.002096 51.92842
"8435" 1686.8 4.284597 51.62179
"8436" 1687 4.715756 51.45833
"8437" 1687.2 4.997269 51.30651
"8438" 1687.4 5.229394 50.88634
"8439" 1687.6 5.339695 50.51816
"8440" 1687.8 5.222903 49.57921
"8441" 1688 4.732425 48.71795
"8442" 1688.2 4.680022 48.1891
"8443" 1688.4 4.630681 47.94717
"8444" 1688.6 4.487408 47.88367
"8445" 1688.8 4.442087 47.54431
"8446" 1689 4.238851 47.21554
"8447" 1689.2 4.034198 45.93386
"8448" 1689.4 3.558328 45.01037
"8449" 1689.6 3.558328 44.75019
"8450" 1689.8 3.613949 45.00146
"8451" 1690 3.578928 45.01311
"8452" 1690.2 3.673823 45.23005
"8453" 1690.4 3.913814 45.23237
"8454" 1690.6 4.342381 45.61218
"8455" 1690.8 4.781308 44.91987
"8456" 1691 5.356469 44.34815
"8457" 1691.2 5.599189 43.44151
"8458" 1691.4 5.654424 42.99679
"8459" 1691.6 5.304025 42.05662
"8460" 1691.8 4.816694 41.13381
"8461" 1692 4.705241 40.82558
"8462" 1692.2 4.605399 40.67584
"8463" 1692.4 4.499129 40.87478
"8464" 1692.6 4.483631 40.88141
"8465" 1692.8 4.506414 41.25982
"8466" 1693 4.699593 41.60985
"8467" 1693.2 5.05319 42.25238
"8468" 1693.4 5.735624 42.82585
"8469" 1693.6 5.660718 42.81517
"8470" 1693.8 5.517328 42.72756
"8471" 1694 5.501735 42.76786
"8472" 1694.2 5.498066 42.76603
"8473" 1694.4 5.673889 42.76011
"8474" 1694.6 5.471758 42.94051
"8475" 1694.8 5.308416 43.26307
"8476" 1695 5.133509 43.40017
"8477" 1695.2 5.159471 43.48262
"8478" 1695.4 5.106591 43.46457
"8479" 1695.6 5.14173 43.64103
"8480" 1695.8 5.199761 43.71672
"8481" 1696 5.150373 43.87451
"8482" 1696.2 4.98076 44.1946
"8483" 1696.4 4.554777 44.79513
"8484" 1696.6 4.130505 44.93056
"8485" 1696.8 3.98214 44.98224
"8486" 1697 4.086256 45.05501
"8487" 1697.2 4.232649 45.05973
"8488" 1697.4 4.407753 44.95484
"8489" 1697.6 4.652899 44.91987
"8490" 1697.8 4.5756 44.87829
"8491" 1698 4.453417 44.91987
"8492" 1698.2 4.440828 45.00534
"8493" 1698.4 4.440828 45.00534
"8494" 1698.6 4.44144 45.02976
"8495" 1698.8 4.44144 45.02976
"8496" 1699 4.496472 44.91987
"8497" 1699.2 4.562512 44.91987
"8498" 1699.4 4.481896 45.00303
"8499" 1699.6 4.44906 45.0678
"8500" 1699.8 4.587347 45.03822
"8501" 1700 4.48857 45.12697
"8502" 1700.2 4.533954 45.08619
"8503" 1700.4 4.590639 45.02671
"8504" 1700.6 4.612041 45.05876
"8505" 1700.8 4.612041 45.05876
"8506" 1701 4.745389 44.98891
"8507" 1701.2 4.703279 45.02109
"8508" 1701.4 4.679456 45.14103
"8509" 1701.6 4.558537 45.19765
"8510" 1701.8 4.518485 45.0957
"8511" 1702 4.430128 45.05876
"8512" 1702.2 4.474459 44.93086
"8513" 1702.4 4.524489 44.79167
"8514" 1702.6 4.705596 44.74405
"8515" 1702.8 4.74045 44.74893
"8516" 1703 4.793954 44.85577
"8517" 1703.2 4.815662 44.86493
"8518" 1703.4 4.898044 44.84994
"8519" 1703.6 4.826057 44.99466
"8520" 1703.8 4.895297 44.87462
"8521" 1704 4.665545 44.95192
"8522" 1704.2 4.749623 44.76603
"8523" 1704.4 4.849976 44.70494
"8524" 1704.6 4.749623 44.76603
"8525" 1704.8 4.852809 44.7516
"8526" 1705 4.852809 44.7516
"8527" 1705.2 4.864847 44.70353
"8528" 1705.4 4.888924 44.73958
"8529" 1705.6 4.898044 44.7567
"8530" 1705.8 4.866789 44.56007
"8531" 1706 4.883967 44.30901
"8532" 1706.2 4.744463 44.16266
"8533" 1706.4 4.997269 44.15064
"8534" 1706.6 5.013779 43.83196
"8535" 1706.8 5.104277 43.88355
"8536" 1707 5.152604 43.69158
"8537" 1707.2 5.310955 43.40339
"8538" 1707.4 5.455559 43.12942
"8539" 1707.6 5.423772 42.76328
"8540" 1707.8 5.418167 42.05662
"8541" 1708 5.600794 42.24038
"8542" 1708.2 5.827918 41.71074
"8543" 1708.4 5.749086 41.64444
"8544" 1708.6 6.165796 41.30449
"8545" 1708.8 6.422615 41.58654
"8546" 1709 6.81885 41.5902
"8547" 1709.2 6.695777 41.97115
"8548" 1709.4 6.763817 42.08471
"8549" 1709.6 6.542663 42.37962
"8550" 1709.8 6.538183 42.61218
"8551" 1710 6.552277 42.76227
"8552" 1710.2 6.453075 42.6569
"8553" 1710.4 6.509291 42.66987
"8554" 1710.6 6.477111 43.09998
"8555" 1710.8 6.689151 43.72445
"8556" 1711 6.918473 44.30843
"8557" 1711.2 6.947489 45.10016
"8558" 1711.4 6.615229 45.75321
"8559" 1711.6 6.450631 46.29516
"8560" 1711.8 6.191478 46.6891
"8561" 1712 5.92532 46.59819
"8562" 1712.2 5.602628 46.92537
"8563" 1712.4 5.099242 47.22756
"8564" 1712.6 4.816694 47.10737
"8565" 1712.8 4.58938 47.11444
"8566" 1713 4.646032 47.15969
"8567" 1713.2 4.683583 47.21658
"8568" 1713.4 4.652899 47.50728
"8569" 1713.6 4.985939 47.77055
"8570" 1713.8 4.612041 48.33333
"8571" 1714 3.950906 49.36894
"8572" 1714.2 3.315799 50.21093
"8573" 1714.4 3.024275 50.76187
"8574" 1714.6 2.493284 51.33013
"8575" 1714.8 2.152082 51.94185
"8576" 1715 1.997991 53.07372
"8577" 1715.2 1.609525 54.64838
"8578" 1715.4 1.454335 56.40006
"8579" 1715.6 0.9963965 58.08471
"8580" 1715.8 1.101491 58.96454
"8581" 1716 1.326592 60.85394
"8582" 1716.2 1.155685 62.71902
"8583" 1716.4 0.5937094 63.40794
"8584" 1716.6 0.4475883 63.47425
"8585" 1716.8 0.5795687 63.31938
"8586" 1717 0.04595044 63.66422
"8587" 1717.2 0.3360048 63.63416
"8588" 1717.4 0.5310268 64.65545
"8589" 1717.6 0.6989306 66.98465
"8590" 1717.8 1.095455 69.0957
"8591" 1718 1.310083 71.5957
"8592" 1718.2 1.734866 74.66747
"8593" 1718.4 2.01507 77.05515
"8594" 1718.6 2.493284 78.8901
"8595" 1718.8 3.465986 80.41987
"8596" 1719 3.748384 81.65684
"8597" 1719.2 3.690244 81.71932
"8598" 1719.4 3.622402 81.65727
"8599" 1719.6 3.663237 81.27315
"8600" 1719.8 3.76081 81.49555
"8601" 1720 4.207551 81.59295
"8602" 1720.2 4.876326 81.25261
"8603" 1720.4 5.625359 81.34128
"8604" 1720.6 5.709942 81.35256
"8605" 1720.8 6.021627 81.08246
"8606" 1721 6.21716 80.7062
"8607" 1721.2 6.422615 80.38996
"8608" 1721.4 6.414054 80.29594
"8609" 1721.6 6.524745 80.30449
"8610" 1721.8 6.494407 80.1384
"8611" 1722 6.61698 79.67512
"8612" 1722.2 6.914657 79.26428
"8613" 1722.4 7.005961 78.94002
"8614" 1722.6 7.318271 78.15064
"8615" 1722.8 7.462732 77.75641
"8616" 1723 7.363673 76.95284
"8617" 1723.2 7.399879 76.75186
"8618" 1723.4 7.369466 76.73161
"8619" 1723.6 7.281124 76.55907
"8620" 1723.8 7.379109 75.89548
"8621" 1724 7.086393 75.28476
"8622" 1724.2 7.186989 74.36319
"8623" 1724.4 7.106854 73.70192
"8624" 1724.6 6.787173 72.22756
"8625" 1724.8 6.773601 70.90278
"8626" 1725 6.428862 69.52486
"8627" 1725.2 5.924225 68.14103
"8628" 1725.4 5.280526 66.25471
"8629" 1725.6 4.836758 64.94124
"8630" 1725.8 4.087702 63.5844
"8631" 1726 3.476631 62.56157
"8632" 1726.2 2.955558 61.01877
"8633" 1726.4 3.250458 59.97292
"8634" 1726.6 3.228721 58.17162
"8635" 1726.8 3.243986 55.87648
"8636" 1727 3.380477 53.99913
"8637" 1727.2 3.68952 52.41987
"8638" 1727.4 3.820182 50.01603
"8639" 1727.6 3.504509 47.97276
"8640" 1727.8 3.52056 45.3278
"8641" 1728 4.058275 42.74439
"8642" 1728.2 4.590639 40.48967
"8643" 1728.4 5.77394 37.50052
"8644" 1728.6 7.027974 34.91987
"8645" 1728.8 7.842457 32.37042
"8646" 1729 8.622949 30.92666
"8647" 1729.2 10.46455 29.37747
"8648" 1729.4 11.87031 27.90299
"8649" 1729.6 13.21886 26.35712
"8650" 1729.8 14.02874 24.97329
"8651" 1730 14.59154 23.53734
"8652" 1730.2 16.08494 21.82322
"8653" 1730.4 17.78028 19.66659
"8654" 1730.6 19.84783 17.54487
"8655" 1730.8 22.19369 16.34205
"8656" 1731 24.16004 15.08873
"8657" 1731.2 25.39512 14.13141
"8658" 1731.4 26.54979 12.44011
"8659" 1731.6 26.91677 11.84295
"8660" 1731.8 28.30359 11.07372
"8661" 1732 30.42235 10.09194
"8662" 1732.2 32.13796 8.587135
"8663" 1732.4 34.487 7.010602
"8664" 1732.6 36.60082 6.024408
"8665" 1732.8 38.93823 4.465326
"8666" 1733 40.80601 2.68211
"8667" 1733.2 41.17476 2.182315
"8668" 1733.4 41.05894 2.291667
"8669" 1733.6 41.23224 2.274468
"8670" 1733.8 41.84741 2.3389
"8671" 1734 43.12995 2.414941
"8672" 1734.2 45.19586 1.996795
"8673" 1734.4 46.84481 1.876394
"8674" 1734.6 48.76886 1.75641
"8675" 1734.8 50.8081 1.4315
"8676" 1735 53.29208 1.201923
"8677" 1735.2 55.92998 0.9088828
"8678" 1735.4 58.0777 1.002868
"8679" 1735.6 60.53984 1.818399
"8680" 1735.8 63.04932 2.387039
"8681" 1736 65.45574 3.166741
"8682" 1736.2 68.06092 3.888403
"8683" 1736.4 70.43586 4.802815
"8684" 1736.6 71.77021 4.635989
"8685" 1736.8 72.23676 4.962607
"8686" 1737 72.29668 4.708333
"8687" 1737.2 72.61426 4.160022
"8688" 1737.4 73.18271 4.095696
"8689" 1737.6 73.29076 4.206926
"8690" 1737.8 73.46093 4.471154
"8691" 1738 74.08331 4.909477
"8692" 1738.2 74.89789 5.103022
"8693" 1738.4 75.04778 5.360772
"8694" 1738.6 75.09541 6.002162
"8695" 1738.8 74.68694 6.494963
"8696" 1739 74.50413 7.147063
"8697" 1739.2 73.95317 8.125
"8698" 1739.4 73.70063 9.270299
"8699" 1739.6 72.84564 10.46795
"8700" 1739.8 71.97678 10.85633
"8701" 1740 71.69683 11.81548
"8702" 1740.2 70.46371 12.29018
"8703" 1740.4 68.91893 12.7433
"8704" 1740.6 67.56871 12.96865
"8705" 1740.8 66.26887 12.93607
"8706" 1741 65.03238 12.11767
"8707" 1741.2 63.50515 11.44794
"8708" 1741.4 62.34946 10.77226
"8709" 1741.6 61.24063 9.434524
"8710" 1741.8 60.11951 8.38141
"8711" 1742 58.40347 7.425069
"8712" 1742.2 55.683 6.064337
"8713" 1742.4 53.11626 5.008629
"8714" 1742.6 50.01467 3.884369
"8715" 1742.8 47.1516 3.306363
"8716" 1743 44.46393 3.112179
"8717" 1743.2 41.65451 3.392399
"8718" 1743.4 39.33076 4.054487
"8719" 1743.6 35.69998 4.875916
"8720" 1743.8 33.51899 5.097387
"8721" 1744 33.00565 5.304487
"8722" 1744.2 33.28469 5.537045
"8723" 1744.4 32.70083 6.364525
"8724" 1744.6 29.33943 8.842949
"8725" 1744.8 26.34993 10.74405
"8726" 1745 23.22558 13.10169
"8727" 1745.2 20.1129 15.53342
"8728" 1745.4 17.5172 18.40064
"8729" 1745.6 14.95888 21.03427
"8730" 1745.8 13.12164 23.3321
"8731" 1746 11.69712 25.35646
"8732" 1746.2 10.10155 28.21795
"8733" 1746.4 8.811031 30.08333
"8734" 1746.6 7.489924 31.08503
"8735" 1746.8 7.886483 31.50641
"8736" 1747 7.662802 33.61714
"8737" 1747.2 6.469836 36.35908
"8738" 1747.4 5.274152 39.34295
"8739" 1747.6 4.356957 42.13401
"8740" 1747.8 3.336622 44.8575
"8741" 1748 2.949851 45.41845
"8742" 1748.2 2.669389 47.06273
"8743" 1748.4 1.79691 48.64768
"8744" 1748.6 1.706776 48.89423
"8745" 1748.8 1.907737 48.73526
"8746" 1749 2.57033 50.1891
"8747" 1749.2 3.612281 52.52976
"8748" 1749.4 4.130505 55.1015
"8749" 1749.6 3.929136 56.64481
"8750" 1749.8 3.11393 58.38141
"8751" 1750 2.328186 60.43636
"8752" 1750.2 1.376122 62.01603
"8753" 1750.4 1.172501 62.75504
"8754" 1750.6 1.048678 62.84054
"8755" 1750.8 0.9410401 62.9063
"8756" 1751 0.5011027 62.8869
"8757" 1751.2 0.7659695 63.04642
"8758" 1751.4 0.9419588 64.68079
"8759" 1751.6 0.7058242 66.56603
"8760" 1751.8 0.6601281 69.58831
"8761" 1752 0.9908932 72.15064
"8762" 1752.2 1.453167 74.40705
"8763" 1752.4 2.375576 77.09936
"8764" 1752.6 3.030577 78.81663
"8765" 1752.8 3.210606 79.9464
"8766" 1753 3.055076 80.09615
"8767" 1753.2 2.990871 80.22436
"8768" 1753.4 2.849977 80.26175
"8769" 1753.6 2.878513 80.15064
"8770" 1753.8 2.658382 80.20833
"8771" 1754 2.339193 80.20192
"8772" 1754.2 2.458264 79.94318
"8773" 1754.4 2.935584 79.96261
"8774" 1754.6 3.955401 80.82896
"8775" 1754.8 4.764105 82.764
"8776" 1755 5.543877 84.60802
"8777" 1755.2 5.432027 85.5902
"8778" 1755.4 6.49003 86.99679
"8779" 1755.6 7.942858 88.9255
"8780" 1755.8 9.031757 90.96977
"8781" 1756 9.292046 91.35438
"8782" 1756.2 9.246113 91.39046
"8783" 1756.4 9.450744 91.51661
"8784" 1756.6 9.744644 92.352
"8785" 1756.8 9.927153 93.02798
"8786" 1757 10.54253 93.57372
"8787" 1757.2 11.28777 94.41331
"8788" 1757.4 12.07049 95.64637
"8789" 1757.6 12.39592 96.59408
"8790" 1757.8 13.01939 97.1548
"8791" 1758 13.77085 97.60256
"8792" 1758.2 15.05766 97.72066
"8793" 1758.4 15.9664 98.30251
"8794" 1758.6 17.02785 98.45418
"8795" 1758.8 17.14267 98.54167
"8796" 1759 17.19444 98.50615
"8797" 1759.2 17.81913 98.12154
"8798" 1759.4 18.08094 97.79042
"8799" 1759.6 18.79808 97.52564
"8800" 1759.8 19.72979 97.46425
"8801" 1760 20.3422 97.43466
"8802" 1760.2 20.36789 97.44872
"8803" 1760.4 20.26318 97.89818
"8804" 1760.6 20.21379 98.22304
"8805" 1760.8 20.48131 98.88355
"8806" 1761 20.5326 99.70767
"8807" 1761.2 20.03982 100.7511
"8808" 1761.4 19.50754 101.0865
"8809" 1761.6 18.46276 101.2485
"8810" 1761.8 18.42435 101.0241
"8811" 1762 18.27561 100.9295
"8812" 1762.2 18.33902 100.8301
"8813" 1762.4 18.32267 100.7008
"8814" 1762.6 18.31975 100.3152
"8815" 1762.8 17.95058 100.1362
"8816" 1763 17.00733 100.0217
"8817" 1763.2 15.68736 99.99466
"8818" 1763.4 15.44289 99.8607
"8819" 1763.6 15.41253 99.48835
"8820" 1763.8 14.22349 97.83333
"8821" 1764 12.7911 96.09248
"8822" 1764.2 11.49112 94.45284
"8823" 1764.4 9.822021 92.15252
"8824" 1764.6 8.685832 89.76603
"8825" 1764.8 7.459608 87.5706
"8826" 1765 5.918694 85.16935
"8827" 1765.2 4.458937 83.35182
"8828" 1765.4 3.239665 81.01362
"8829" 1765.6 2.019157 78.02638
"8830" 1765.8 1.364166 75.87478
"8831" 1766 1.854616 73.68505
"8832" 1766.2 2.319932 71.38141
"8833" 1766.4 2.229707 69.07979
"8834" 1766.6 1.754062 67.04045
"8835" 1766.8 1.449112 64.32271
"8836" 1767 1.578367 61.81891
"8837" 1767.2 1.683317 58.70685
"8838" 1767.4 1.562315 55.73184
"8839" 1767.6 1.674674 52.84054
"8840" 1767.8 2.30067 50.03299
"8841" 1768 2.930571 47.69534
"8842" 1768.2 2.782206 45.5609
"8843" 1768.4 3.357445 43.1943
"8844" 1768.6 4.181491 40.88141
"8845" 1768.8 4.966203 38.91491
"8846" 1769 5.526959 36.45833
"8847" 1769.2 6.271487 34.0175
"8848" 1769.4 7.314854 31.29704
"8849" 1769.6 7.723502 30.0678
"8850" 1769.8 7.727078 30.29122
"8851" 1770 9.095921 29.95565
"8852" 1770.2 11.34458 28.90914
"8853" 1770.4 13.71077 27.92353
"8854" 1770.6 15.45622 26.65064
"8855" 1770.8 17.46781 24.79167
"8856" 1771 18.99564 22.39388
"8857" 1771.2 20.19297 20.2733
"8858" 1771.4 22.20571 18.00618
"8859" 1771.6 24.02553 15.37534
"8860" 1771.8 26.44659 12.60232
"8861" 1772 28.93647 10.00229
"8862" 1772.2 31.61306 7.13141
"8863" 1772.4 34.40148 5.304487
"8864" 1772.6 36.85566 3.189103
"8865" 1772.8 37.43351 2.852564
"8866" 1773 38.4351 2.910256
"8867" 1773.2 41.40992 1.95406
"8868" 1773.4 45.00776 0.9264184
"8869" 1773.6 48.77708 1.120622
"8870" 1773.8 52.13401 1.046884
"8871" 1774 55.21096 1.190775
"8872" 1774.2 58.06014 1.054956
"8873" 1774.4 61.63461 1.659382
"8874" 1774.6 64.94128 3.569626
"8875" 1774.8 67.28334 4.284809
"8876" 1775 69.60009 4.708333
"8877" 1775.2 72.00233 5.284763
"8878" 1775.4 74.26835 5.680361
"8879" 1775.6 76.21638 5.669872
"8880" 1775.8 78.20994 5.583333
"8881" 1776 80.24244 6.257664
"8882" 1776.2 82.53625 7.302611
"8883" 1776.4 85.30824 8.179945
"8884" 1776.6 87.93884 9.741635
"8885" 1776.8 90.08252 11.65064
"8886" 1777 91.89908 13.01316
"8887" 1777.2 93.74764 13.91808
"8888" 1777.4 95.84378 14.65064
"8889" 1777.6 97.46086 15.26078
"8890" 1777.8 99.29314 16.58356
"8891" 1778 101.5846 17.90064
"8892" 1778.2 103.5424 18.78434
"8893" 1778.4 105.452 20.48397
"8894" 1778.6 107.1163 22.68743
"8895" 1778.8 108.8163 24.61393
"8896" 1779 110.1412 25.58591
"8897" 1779.2 110.5199 26.37286
"8898" 1779.4 110.5849 26.88666
"8899" 1779.6 110.6199 28.11917
"8900" 1779.8 110.373 29.51171
"8901" 1780 109.6047 30.72488
"8902" 1780.2 109.0131 30.82822
"8903" 1780.4 108.5131 30.73002
"8904" 1780.6 108.3523 30.42686
"8905" 1780.8 108.0931 30.35158
"8906" 1781 107.159 30.35815
"8907" 1781.2 105.9188 29.95332
"8908" 1781.4 104.5537 30.02857
"8909" 1781.6 103.2489 30.24038
"8910" 1781.8 101.9097 30.13965
"8911" 1782 101.2494 29.72756
"8912" 1782.2 101.162 29.6774
"8913" 1782.4 100.9388 29.73934
"8914" 1782.6 99.99278 29.61767
"8915" 1782.8 99.25412 28.9797
"8916" 1783 98.9545 28.72756
"8917" 1783.2 98.98781 28.818
"8918" 1783.4 98.98808 28.81534
"8919" 1783.6 99.01228 28.80449
"8920" 1783.8 98.77151 29.19872
"8921" 1784 98.62123 29.61576
"8922" 1784.2 97.89557 30.23293
"8923" 1784.4 97.025 31.11552
"8924" 1784.6 95.77595 32.4076
"8925" 1784.8 94.55452 33.24763
"8926" 1785 93.28159 33.858
"8927" 1785.2 91.49898 34.66942
"8928" 1785.4 90.06557 34.91987
"8929" 1785.6 88.00438 34.45833
"8930" 1785.8 86.61985 33.78434
"8931" 1786 85.84598 33.06835
"8932" 1786.2 85.90488 32.51603
"8933" 1786.4 85.95632 32.31199
"8934" 1786.6 86.18664 31.61612
"8935" 1786.8 86.03008 30.49679
"8936" 1787 85.91994 29.64374
"8937" 1787.2 85.37378 28.74726
"8938" 1787.4 84.79735 28.00641
"8939" 1787.6 83.16013 26.4391
"8940" 1787.8 81.32066 24.76603
"8941" 1788 79.20073 23.16565
"8942" 1788.2 76.76534 21.10256
"8943" 1788.4 74.9621 18.94002
"8944" 1788.6 73.17308 17.14103
"8945" 1788.8 70.84382 14.86493
"8946" 1789 68.0688 12.25641
"8947" 1789.2 65.34056 9.379579
"8948" 1789.4 63.11862 6.919872
"8949" 1789.6 59.9342 3.674052
"8950" 1789.8 57.60722 1.554487
"8951" 1790 56.12759 0.5142774
"8952" 1790.2 56.33315 0.8061594
"8953" 1790.4 57.4744 1.867499
"8954" 1790.6 58.00377 2.29323
"8955" 1790.8 58.93354 2.637821
"8956" 1791 60.36316 2.620726
"8957" 1791.2 62.39203 2.731838
"8958" 1791.4 64.19541 2.48943
"8959" 1791.6 65.64617 2.571263
"8960" 1791.8 67.57122 3.099359
"8961" 1792 69.85452 3.327743
"8962" 1792.2 72.0708 3.783508
"8963" 1792.4 74.39007 4.02869
"8964" 1792.6 76.97676 4.830426
"8965" 1792.8 79.04625 5.474434
"8966" 1793 80.78222 6.292249
"8967" 1793.2 82.15102 6.53338
"8968" 1793.4 83.5098 7.079635
"8969" 1793.6 85.12973 7.405079
"8970" 1793.8 87.13943 7.768105
"8971" 1794 89.2339 8.701923
"8972" 1794.2 91.72871 9.874084
"8973" 1794.4 94.01394 10.89103
"8974" 1794.6 96.35206 12.16774
"8975" 1794.8 98.16753 13.04258
"8976" 1795 99.33239 13.39057
"8977" 1795.2 100.9236 14.90198
"8978" 1795.4 102.5805 16.88301
"8979" 1795.6 104.8049 18.8998
"8980" 1795.8 106.7676 20.95134
"8981" 1796 108.5504 23.00595
"8982" 1796.2 110.7143 24.70411
"8983" 1796.4 111.4954 26.9391
"8984" 1796.6 112.5293 29.21611
"8985" 1796.8 113.5967 31.40589
"8986" 1797 114.8489 33.56963
"8987" 1797.2 116.1261 35.24679
"8988" 1797.4 117.3789 36.95659
"8989" 1797.6 118.507 38.94551
"8990" 1797.8 119.6027 40.6891
"8991" 1798 119.8625 42.03078
"8992" 1798.2 120.0201 43.87821
"8993" 1798.4 120.2175 45.9837
"8994" 1798.6 120.1052 47.30281
"8995" 1798.8 119.7954 47.32372
"8996" 1799 119.664 47.07022
"8997" 1799.2 119.6027 46.61934
"8998" 1799.4 119.4182 46.68269
"8999" 1799.6 119.3747 46.56822
"9000" 1799.8 118.7421 46.49107
"9001" 1800 118.1494 46.1961
