# Supplementary material for: Adaptive switch to sexually dimorphic movements by partner-seeking termites
Source: Sci Adv. 2019 Jun 19;5(6):eaau6108. doi: 10.1126/sciadv.aau6108 (PMC6584256; doi:10.1126/sciadv.aau6108)
Supplement: Data file S1 [file aau6108_Data_file_S1.zip › Dataset/RsExperiments/170607_168_F_2_before-position_set1_5FPS.txt]

"time" "x" "y"
"1" 0 20.4793950230435 42.1627055143039
"2" 0.2 19.43856031 41.9990648070213
"3" 0.4 16.5952072433333 44.1877094978546
"4" 0.6 15.2755424329268 46.4442537688505
"5" 0.8 13.6460031078379 50.6298934464807
"6" 1 12.3089369752631 56.3758722245213
"7" 1.2 11.3053154089474 61.8718236470213
"8" 1.4 10.0236985535556 67.1223859554657
"9" 1.6 8.3790130592683 71.2660173959237
"10" 1.8 9.24342818512196 75.6656421658018
"11" 2 10.0717548336364 81.0924714395213
"12" 2.2 12.3218393645454 86.6431707457713
"13" 2.4 14.910749854 91.5059329883963
"14" 2.6 17.1994997593023 96.3473909538817
"15" 2.8 17.848117014 98.6144494790213
"16" 3 17.92516271 99.9386253045213
"17" 3.2 19.6678629766667 101.669394537021
"18" 3.4 22.586427318 105.121317617396
"19" 3.6 26.4808184867442 108.825029606789
"20" 3.8 30.811055366 111.736702239396
"21" 4 34.46035439 113.267027684714
"22" 4.2 37.7460852166666 115.689541071188
"23" 4.4 41.9285658566667 117.475255358688
"24" 4.6 45.1260517246342 119.586842960192
"25" 4.8 45.7243248830233 119.934153052603
"26" 5 47.0504633163158 119.908260952021
"27" 5.2 51.468932606 120.361702248021
"28" 5.4 56.1236077794737 120.120811559521
"29" 5.6 60.6317711788372 120.068321210161
"30" 5.8 65.2644897863636 119.964849100771
"31" 6 68.3717493766666 120.259138145355
"32" 6.2 68.7932396737209 120.202489367719
"33" 6.4 70.1460187546512 119.308034983998
"34" 6.6 74.1121458904878 118.395473352997
"35" 6.8 77.7251651286046 117.724850724812
"36" 7 81.5486874594737 117.813119249521
"37" 7.2 84.7665843064444 117.182215065355
"38" 7.4 87.5487899953333 115.045462926466
"39" 7.6 91.0284140529787 112.913257068723
"40" 7.8 95.4098400011628 111.839340879928
"41" 8 99.1098251695349 111.061165566091
"42" 8.2 99.56608415 110.607123483688
"43" 8.4 100.657166056087 109.127588524413
"44" 8.6 103.50091791 106.129101501188
"45" 8.8 105.428206823333 102.013945819417
"46" 9 107.25629740913 98.24966209213
"47" 9.2 107.832236826364 95.2445693557713
"48" 9.4 106.463508363333 92.8152278615004
"49" 9.6 104.921228384894 92.0867431362766
"50" 9.8 101.73124085902 92.0917173027075
"51" 10 96.75941951 92.1639000220213
"52" 10.2 92.245367214 92.1020868351463
"53" 10.4 87.7123431394737 92.8940908845213
"54" 10.6 82.5122194590909 93.2690448782713
"55" 10.8 78.1871542518182 92.5260378845213
"56" 11 73.8089742086667 92.3104201686879
"57" 11.2 69.2859737760465 92.1523998942306
"58" 11.4 65.3345313281818 91.4596043170213
"59" 11.6 63.07944383 91.3946692520213
"60" 11.8 59.5477561537209 91.5978381763236
"61" 12 54.2349960376596 91.923077015
"62" 12.2 48.93605535 92.6484155070213
"63" 12.4 43.9891579178049 92.8326215450701
"64" 12.6 39.22279439 92.5210428795213
"65" 12.8 34.373522925814 91.0969437214399
"66" 13 29.70214767 89.8928377486879
"67" 13.2 26.043852926 89.7943945251463
"68" 13.4 25.16195487 89.0595044145213
"69" 13.6 22.8391747841463 86.1346853282408
"70" 13.8 19.3777951033333 83.0956765697296
"71" 14 15.61379183 82.3861777345213
"72" 14.2 12.0183260166667 82.2943945176463
"73" 14.4 10.8319339586957 81.677755721043
"74" 14.6 10.79843583 81.3547092020213
"75" 14.8 10.7892637233333 80.6895410361879
"76" 15 10.7477478721053 78.1977345945213
"77" 15.2 10.634713726 76.3617022040213
"78" 15.4 10.6624728370588 76.5788967743742
"79" 15.6 10.5737192166667 76.1993090414657
"80" 15.8 10.5251923732558 77.0718989846957
"81" 16 9.59767046148935 77.2340426304255
"82" 16.2 8.99933686489362 76.8412439393617
"83" 16.4 8.85945248066668 76.8232406660213
"84" 16.6 7.45022659425533 76.3993454119149
"85" 16.8 6.54487136333333 76.1645868192088
"86" 17 6.45027181638297 76.0392799451064
"87" 17.2 5.75696746130435 74.6877891588691
"88" 17.4 4.7736415788372 73.0021315387655
"89" 17.6 4.11964904302326 70.3992692821375
"90" 17.8 4.78684402368421 66.5175726395213
"91" 18 6.90946260333332 64.0778194078546
"92" 18.2 9.29421033666666 62.8415556703546
"93" 18.4 11.6299655978049 62.8326215150701
"94" 18.6 13.7759309566667 64.0732406532713
"95" 18.8 15.8620501837778 66.7206765533546
"96" 19 17.000614358 70.0828560438963
"97" 19.2 17.5211425968293 73.4799010754359
"98" 19.4 17.0922362667568 76.6901845328321
"99" 19.6 15.5600390188372 78.708750506905
"100" 19.8 12.72457823 79.7005300461879
"101" 20 11.6330975366667 79.1052919503546
"102" 20.2 11.4371040994737 78.9669653645213
"103" 20.4 11.37627855 78.9770868220213
"104" 20.6 11.6769446807317 79.1365614938506
"105" 20.8 11.9212359119512 79.8964114008018
"106" 21 11.4988512481818 80.5155483620213
"107" 21.2 10.7809254445454 80.7428210895213
"108" 21.4 10.6400641215556 80.4984543449102
"109" 21.6 10.5699863825581 80.5602710812073
"110" 21.8 10.2805175402222 80.4728133192435
"111" 22 10.2304707633333 80.2295523065084
"112" 22.2 10.05549519 80.2499805961879
"113" 22.4 9.92204103800001 80.5732406697713
"114" 22.6 9.79256146555556 81.0796509266879
"115" 22.8 8.83377058200001 81.7206765683546
"116" 23 8.79692264043478 81.7279229451734
"117" 23.2 8.3030113428889 81.6010184485768
"118" 23.4 8.38005703888889 81.5497363972435
"119" 23.6 8.47789284333333 80.7902736370213
"120" 23.8 8.14035931800001 80.1822150283546
"121" 24 7.27810323085106 79.7463175920213
"122" 24.2 6.40109371255319 79.1653028614894
"123" 24.4 6.66793046111111 78.7206765653546
"124" 24.6 6.81482313909092 78.3214924157713
"125" 24.8 6.66598486272729 77.1151987082713
"126" 25 6.50741859444443 75.3552919466046
"127" 25.2 6.77435995108108 74.4552572956699
"128" 25.4 7.64564484894737 73.4102851970213
"129" 25.6 8.42286020333333 72.7377705764657
"130" 25.8 9.60606196333332 72.3836802220213
"131" 26 10.4657385063636 72.3249889132713
"132" 26.2 12.2721587360465 72.384958013998
"133" 26.4 14.7032517863636 73.0330308720213
"134" 26.6 16.8053124774419 74.0218095362073
"135" 26.8 18.4216794175556 75.404437245799
"136" 27 20.5232152495349 76.5441708983004
"137" 27.2 22.239721686 78.9514457963546
"138" 27.4 23.806943892439 82.1009142172652
"139" 27.6 24.65184463 85.209828445611
"140" 27.8 25.87050011 87.6790099076463
"141" 28 27.9673687681818 89.3179959232713
"142" 28.2 29.6160096247826 90.0305985387604
"143" 28.4 31.21554527 91.4770868345213
"144" 28.6 33.2505565882609 93.7429731244126
"145" 28.8 34.8935600433333 96.5320318945213
"146" 29 35.85310351 100.308447790098
"147" 29.2 35.9024917766667 103.524095393577
"148" 29.4 35.2209336966667 106.077678565098
"149" 29.6 33.411347606 108.002727876688
"150" 29.8 30.9154254076744 109.415369500045
"151" 30 28.095194582 109.880933006771
"152" 30.2 25.0384513872093 108.798195975277
"153" 30.4 22.8689282033333 107.081482454521
"154" 30.6 20.9694072836585 105.102790412875
"155" 30.8 18.5734740543902 102.720051198485
"156" 31 16.9670303366667 99.894246606252
"157" 31.2 16.0739258477778 96.5091381216046
"158" 31.4 15.1001538566667 93.8763542361879
"159" 31.6 13.7335099633333 91.3763542336879
"160" 31.8 12.4508632573684 87.2564390570213
"161" 32 11.106618614 83.4290099033963
"162" 32.2 9.132322654 79.9963175922713
"163" 32.4 7.82032335 75.7127870159956
"164" 32.6 6.16606335800001 71.3617021990213
"165" 32.8 5.41933083487806 66.6600136389725
"166" 33 5.11631575 62.5561466346602
"167" 33.2 6.27658724333333 59.1602369853546
"168" 33.4 7.63852113594594 54.9126377335078
"169" 33.6 8.65940400684209 51.0114997495213
"170" 33.8 8.921822806 47.4606032740213
"171" 34 8.41298255 44.2926686413802
"172" 34.2 9.05477007842105 41.2240503470213
"173" 34.4 10.066501718 37.3726911760213
"174" 34.6 11.8760344159459 33.8731366729672
"175" 34.8 12.8702133870732 30.0465051595822
"176" 35 14.910749854 27.1405483086463
"177" 35.2 17.8376107827273 24.1344294245213
"178" 35.4 20.872160582 21.3328559951463
"179" 35.6 23.0406385723256 18.5209150263236
"180" 35.8 26.534571297907 16.5352262944631
"181" 36 30.647333262 14.5443944498963
"182" 36.2 34.3108113127907 12.7427397074864
"183" 36.4 38.2230347633333 10.2866105628546
"184" 36.6 40.8826978018919 7.60494537850776
"185" 36.8 43.9437024808108 5.14132791242668
"186" 37 48.1831087754545 2.91939443827127
"187" 37.2 51.3498806129787 2.04582651595745
"188" 37.4 55.72570731 1.62131751389627
"189" 37.6 60.0288845354546 2.89317066202128
"190" 37.8 63.482617736087 5.02223724973867
"191" 38 65.98241559 5.54177206327128
"192" 38.2 69.87597487 5.57049334202127
"193" 38.4 73.64571071 6.6877094603546
"194" 38.6 76.9716727082979 8.53518822457447
"195" 38.8 79.4504312824444 8.95144572635461
"196" 39 82.7062589630233 9.76420660969569
"197" 39.2 86.1020430371111 11.1993089764657
"198" 39.4 89.1678424580851 12.1931260351064
"199" 39.6 92.4968358051111 13.7121294917991
"200" 39.8 96.4437911335294 16.0962421135899
"201" 40 100.162687997273 18.8110028457713
"202" 40.2 103.881360943043 20.8332740548474
"203" 40.4 107.658274953478 22.7897957959343
"204" 40.6 110.543924922766 25.5564648373404
"205" 40.8 113.38774335 29.317323458752
"206" 41 115.738175859091 33.1379259370213
"207" 41.2 118.010800354255 37.5777414451064
"208" 41.4 120.596578223333 41.0443944763963
"209" 41.6 121.834124715333 45.4813602927991
"210" 41.8 121.82678703 50.2408230570213
"211" 42 121.820556919811 54.0351419494741
"212" 42.2 121.963728715581 57.384957998998
"213" 42.4 122.682720218085 60.8101473603191
"214" 42.6 123.23699843 64.6020868076463
"215" 42.8 122.644414824286 67.9488293541641
"216" 43 123.058295218444 71.942898780799
"217" 43.2 122.722416269216 74.8518982809428
"218" 43.4 120.845371616667 77.4786893846254
"219" 43.6 118.2463634716 79.7924714382213
"220" 43.8 116.9211775004 81.8155483633213
"221" 44 116.776395796667 82.6549714410838
"222" 44.2 116.803264087391 82.8734078961517
"223" 44.4 116.968191098571 82.744747736307
"224" 44.6 117.279089779091 82.9019120007713
"225" 44.8 117.77156937 83.5844586215004
"226" 45 118.762904616087 84.6041771286517
"227" 45.2 118.750691756667 84.7062534944171
"228" 45.4 119.290500143043 85.2647122463691
"229" 45.6 119.38841775 86.5214655277905
"230" 45.8 119.412592006842 86.9730382470213
"231" 46 119.04763871 88.0463176003213
"232" 46.2 118.582545789024 89.5493194779969
"233" 46.4 117.65016092617 91.6530279148936
"234" 46.6 115.8964697436 93.4001637595213
"235" 46.8 114.28043627 94.6742022223338
"236" 47 113.244087913478 95.1309329920213
"237" 47.2 112.769986847143 95.327165331307
"238" 47.4 111.587047147333 95.8403347021324
"239" 47.6 109.108743926 97.1078560709213
"240" 47.8 107.003101447021 97.8641572173404
"241" 48 104.892632228222 99.0283688933546
"242" 48.2 102.921318829149 100.270049200106
"243" 48.4 101.605349198889 102.062556930577
"244" 48.6 101.216477896383 102.266775879681
"245" 48.8 99.9620798856521 102.814879488
"246" 49 98.05268655 103.145244270161
"247" 49.2 95.74131567 103.29661347356
"248" 49.4 93.0630605233333 103.839724209521
"249" 49.6 89.7381718566667 103.832856077646
"250" 49.8 87.5285723304255 103.117839710319
"251" 50 85.2459797482222 102.797599666355
"252" 50.2 82.3696070975556 102.139480007577
"253" 50.4 79.3428396918182 101.311002928271
"254" 50.6 76.7425474518182 101.372191739521
"255" 50.8 74.611533542 101.823240691021
"256" 51 71.9556967304651 102.966353393417
"257" 51.2 68.8103428409091 104.125688245771
"258" 51.4 65.4338837326087 106.242973136913
"259" 51.6 64.2138666590909 107.797016920771
"260" 51.8 63.666857443913 108.065715613652
"261" 52 62.37089859 108.188625312771
"262" 52.2 59.3197139245454 107.989324613271
"263" 52.4 55.3932184433333 108.262801137021
"264" 52.6 51.7552274081818 107.945618319521
"265" 52.8 47.5967144718605 107.349179873649
"266" 53 42.7928905465957 107.356792251383
"267" 53.2 38.7181048134146 108.085904862387
"268" 53.4 34.9827214523256 109.102310465742
"269" 53.6 31.870433686 109.207856083021
"270" 53.8 28.8052643748649 109.850267726075
"271" 54 25.7612737421951 109.37108310007
"272" 54.2 23.539867806 108.342471466771
"273" 54.4 21.5976742193333 106.874522747355
"274" 54.6 21.5588043186487 105.702658574319
"275" 54.8 20.3924594033333 103.528368897855
"276" 55 19.0413375366667 100.870577968175
"277" 55.2 17.53993423 97.963953632753
"278" 55.4 16.2441657063636 94.3267371870213
"279" 55.6 14.1921152966667 91.2389915961879
"280" 55.8 11.7369179780851 87.7659575345745
"281" 56 9.51570695510638 85.0900164517021
"282" 56.2 8.41091513418604 81.8751190252771
"283" 56.4 7.08373262999999 78.1345959786879
"284" 56.6 5.85153839780489 74.3804639281188
"285" 56.8 5.31963078111111 70.365975702299
"286" 57 5.69922726578947 66.9123094820213
"287" 57.2 6.27706998578947 64.7766819495213
"288" 57.4 7.55025932818182 63.8721917020213
"289" 57.6 8.64299076333332 64.1693944995213
"290" 57.8 8.63488518069766 64.4064249112073
"291" 58 8.76528551888889 64.6523004829102
"292" 58.2 8.92397042121951 64.8682687966554
"293" 58.4 10.29282345 65.4594586033754
"294" 58.6 12.3265088006667 66.2334970656879
"295" 58.8 13.7989376575556 67.4899073233546
"296" 59 15.5886682334783 69.4202306251734
"297" 59.2 17.0651177313953 70.9001637370213
"298" 59.4 18.6537470091304 72.5473209293039
"299" 59.6 20.2616571865217 74.7045115669126
"300" 59.8 21.6765543366667 76.7060245486879
"301" 60 22.2318195633333 78.8981913584315
"302" 60.2 22.2318195633333 81.7088422488161
"303" 60.4 21.2667958039535 83.7445286872538
"304" 60.6 20.7501715633333 84.2334970836879
"305" 60.8 21.03106733 84.0732406732713
"306" 61 22.3975714046341 84.3241787598262
"307" 61.2 24.8760244143478 85.2479898383256
"308" 61.4 27.4508123972727 86.1536602557713
"309" 61.6 29.8582867881395 87.3670689413236
"310" 61.8 32.1950091712766 87.6513912496809
"311" 62 34.7139573965116 87.3939025728352
"312" 62.2 36.9239309281818 86.2410728432713
"313" 62.4 39.9532276118182 85.1746392757713
"314" 62.6 42.8664670895349 84.6121494394631
"315" 62.8 46.1783831821951 84.3523213489725
"316" 63 48.5420716772727 83.7148490645213
"317" 63.2 50.2668446445454 82.0365273845213
"318" 63.4 51.7596981448936 79.9427169375532
"319" 63.6 54.52186831 78.2603036045213
"320" 63.8 58.0360954642857 76.5752029891641
"321" 64 60.7920765482979 74.328968977766
"322" 64.2 63.6116211678723 72.8641571923404
"323" 64.4 66.0324952924 71.6155483531213
"324" 64.6 68.65493817 70.9963175832713
"325" 64.8 71.9660188282609 71.293140326043
"326" 65 75.5700967491489 71.7594108737234
"327" 65.2 79.0022210033333 71.1199439570213
"328" 65.4 82.4830354833333 70.5475996341046
"329" 65.6 85.7417678912766 69.6563012153191
"330" 65.8 88.1366201203704 67.6523004859102
"331" 66 89.9553349703922 65.2440551340801
"332" 66.2 91.28155519 63.2744240844251
"333" 66.4 91.7801619517391 63.1075215887604
"334" 66.6 92.0069579557143 63.2706503855927
"335" 66.8 92.4882751722222 63.7975996273546
"336" 67 94.0231966492 65.0386252696213
"337" 67.2 95.51906847 67.1353708338482
"338" 67.4 96.1718651476471 69.7010687131977
"339" 67.6 95.2931927442857 71.9990648370213
"340" 67.8 93.6338892794117 73.9318379481977
"341" 68 90.4874549108511 75.2291326447872
"342" 68.2 87.304811958 75.6463175879213
"343" 68.4 84.1270868155319 74.7626841991489
"344" 68.6 81.6927706759574 73.6170213502128
"345" 68.8 79.4752396471428 71.3397241770213
"346" 69 78.40603407 67.5777414751064
"347" 69.2 78.3058746652 63.3155483448213
"348" 69.4 78.8181389555814 60.1667111323701
"349" 69.6 80.6336596282609 57.4887924861517
"350" 69.8 83.4795751151064 54.6317512821277
"351" 70 87.2341867366666 50.9883047427504
"352" 70.2 90.5289384814286 49.0791276084498
"353" 70.4 94.63378379 47.5588175598338
"354" 70.6 98.2277904045455 46.3197441320213
"355" 70.8 102.273078564222 45.6437534553546
"356" 71 106.284851676956 45.0640433098473
"357" 71.2 109.701660803913 44.8132071891952
"358" 71.4 113.746161056667 44.6364274470213
"359" 71.6 118.11208383 43.8122516220213
"360" 71.8 119.5176174556 44.1001637102213
"361" 72 119.666463183191 44.083469765851
"362" 72.2 119.607137216667 44.3433871536879
"363" 72.4 119.537929502727 44.9735902845213
"364" 72.6 120.67110159 46.8970239955927
"365" 72.8 121.5053964124 50.1232406393213
"366" 73 121.73333537717 53.6650403525873
"367" 73.2 121.703923461628 56.7409508427189
"368" 73.4 122.567971309149 60.4173486692553
"369" 73.6 123.362197686 64.5001637306213
"370" 73.8 123.432445232353 68.6603447302566
"371" 74 123.360522779565 73.0907991907169
"372" 74.2 123.16476809 77.0540098970213
"373" 74.4 122.178564297451 80.3873432336879
"374" 74.6 121.354911414681 84.2880524574468
"375" 74.8 119.45509191 87.7196903810597
"376" 75 117.166576238511 90.9083470630851
"377" 75.2 114.4711243676 94.0155483755213
"378" 75.4 111.8746844124 95.6693945310213
"379" 75.6 108.5463103452 97.3770868404213
"380" 75.8 105.993110321429 99.4951402177355
"381" 76 104.21634223 101.897024050593
"382" 76.2 102.946839284545 104.807506428271
"383" 76.4 102.115095975455 107.202611325771
"384" 76.6 102.306948894348 107.455347720065
"385" 76.8 102.206454508261 107.028926314956
"386" 77 102.216432674255 107.054009927021
"387" 77.2 102.514169876512 106.937730857138
"388" 77.4 102.514169876512 106.660449998184
"389" 77.6 102.496252272791 106.615727278998
"390" 77.8 102.273450765652 106.410197217347
"391" 78 102.445930492128 106.464811890426
"392" 78.2 102.456548491818 105.891422513271
"393" 78.4 102.19389271 105.541772163271
"394" 78.6 102.176382324545 105.489324610771
"395" 78.8 102.218529415116 105.810718333649
"396" 79 102.218529415116 105.882274684347
"397" 79.2 102.147832783043 106.284779157021
"398" 79.4 101.804476963913 106.393474809304
"399" 79.6 101.06043199 107.098388625291
"400" 79.8 99.4756733842857 107.893884339164
"401" 80 98.0258101444186 107.832185240858
"402" 80.2 96.3990228309756 107.504291353363
"403" 80.4 95.0881021604348 107.263040027565
"404" 80.6 94.3807214640426 106.489361808617
"405" 80.8 93.506990486 105.797599669355
"406" 81 92.90025563 104.618112488688
"407" 81.2 93.1388832717778 104.019821889799
"408" 81.4 93.3120177042857 103.41978700345
"409" 81.6 93.7073092956 102.807856076621
"410" 81.8 94.2790198071428 102.242392967736
"411" 82 95.6369829566666 101.420997100875
"412" 82.2 96.5655254411628 101.687283624696
"413" 82.4 96.8707355318182 101.590723208271
"414" 82.6 97.91510495 102.209687577855
"415" 82.8 99.3248364141861 103.261523340045
"416" 83 100.46036455 105.480583352021
"417" 83.2 100.505569932857 107.909582926307
"418" 83.4 99.0198559253191 110.859247246702
"419" 83.6 96.5657046172 113.000163779121
"420" 83.8 93.4128235242222 114.840334721132
"421" 84 88.9863790672093 116.061165571091
"422" 84.2 84.8521906353333 116.002727884688
"423" 84.4 81.7532415295556 116.507001389466
"424" 84.6 78.377141934 117.390548398896
"425" 84.8 74.6007283529268 117.560576541655
"426" 85 70.31623599 117.941583902406
"427" 85.2 66.4733470065854 118.883278231533
"428" 85.4 63.0250823197561 118.939563409826
"429" 85.6 59.3327449090698 118.315190618068
"430" 85.8 55.889429414 117.823240707021
"431" 86 52.2980493572727 117.342471475771
"432" 86.2 48.5683372554546 116.450863083271
"433" 86.4 44.8544678833333 115.341555722855
"434" 86.6 40.2427326513333 114.951445832355
"435" 86.8 35.5829611769767 114.343813154347
"436" 87 31.1458762895745 113.134206332447
"437" 87.2 27.228430502 111.429009931396
"438" 87.4 23.6096317441463 109.671270717631
"439" 87.6 21.9387059434884 108.198911538184
"440" 87.8 22.2190508895122 107.926430190558
"441" 88 21.9262857863636 106.197366569521
"442" 88.2 21.590336534 103.724339594021
"443" 88.4 21.084036246 100.394669261021
"444" 88.6 19.7992472072973 97.8128456766159
"445" 88.8 18.4571448966667 94.8562077170213
"446" 89 17.0690994211111 91.9001637580213
"447" 89.2 15.0542933233333 89.3525447078546
"448" 89.4 12.849777486 86.3713175986463
"449" 89.6 10.7721702518182 83.2165973157713
"450" 89.8 8.92482458636363 80.7777861245213
"451" 90 7.67808514200001 77.6886252822713
"452" 90.2 6.73378148333334 73.9179152193289
"453" 90.4 5.64723961666667 70.1999664976623
"454" 90.6 4.78041530707317 66.4442537888505
"455" 90.8 4.54094244333332 64.3222544602264
"456" 91 4.33466028767442 64.0844213330678
"457" 91.2 4.24404840599999 63.8232406530213
"458" 91.4 4.45230350157893 63.2685847820213
"459" 91.6 5.13771733222222 61.2527278299379
"460" 91.8 6.57926676333333 58.5008963253546
"461" 92 7.17931563631579 56.3353863945213
"462" 92.2 7.68372263195123 53.3391881097042
"463" 92.4 7.03738935421051 50.0702042020213
"464" 92.6 6.35867759800001 46.9770867900213
"465" 92.8 6.002341254 44.9001637110213
"466" 93 6.3803467 42.33045216999
"467" 93.2 7.05906282586205 40.0778825390902
"468" 93.4 6.52525324629629 40.059707865725
"469" 93.6 6.6292695383871 39.4857716460535
"470" 93.8 7.41893143727274 37.4153152186879
"471" 94 9.15295989399999 34.5375263380213
"472" 94.2 11.7156464966667 32.2646325628546
"473" 94.4 14.2162187397674 30.1846001900445
"474" 94.6 17.07215679 28.1437534378546
"475" 94.8 19.6629711864444 26.5582833507991
"476" 95 22.0599483953333 25.3958901872435
"477" 95.2 24.1413495463636 24.6938699845213
"478" 95.4 25.6673155763415 23.6581374233627
"479" 95.6 27.9692906397561 22.1384376094603
"480" 95.8 30.6468746566667 20.3873431736879
"481" 96 33.5941071639535 18.8876413236492
"482" 96.2 36.3818872184444 17.4899072733546
"483" 96.4 39.796509662 16.3232406055213
"484" 96.6 43.484624417907 15.6228828230678
"485" 96.8 47.5783598534146 14.8401261575091
"486" 97 51.6410292421739 14.6543442827821
"487" 97.2 55.23729263 14.4990647795213
"488" 97.4 58.8327584433333 13.7756215553546
"489" 97.6 62.3985612734042 13.363338802234
"490" 97.8 66.0261915536364 12.7358280145213
"491" 98 69.7255523206667 10.9941807711324
"492" 98.2 73.5069327482609 9.01053156810823
"493" 98.4 77.2838467586956 7.83160180104301
"494" 98.6 81.4003099827273 8.18163220577128
"495" 98.8 84.48714079 8.09796587202127
"496" 99 88.3884764213043 9.10250481234736
"497" 99.2 91.7188136346512 10.247211976905
"498" 99.4 94.7028736804348 12.8065181939778
"499" 99.6 97.9625266929787 15.4091653181915
"500" 99.8 100.790267663191 18.3306055829787
"501" 100 103.42180849 20.7799713792088
"502" 100.2 105.600020035714 22.8860349605927
"503" 100.4 107.373705066078 25.4552164819232
"504" 100.6 109.6249500892 28.6847790794213
"505" 100.8 111.904162765652 31.2429730619126
"506" 101 114.257964608667 32.9001636990213
"507" 101.2 116.379726577234 34.5908347318085
"508" 101.4 116.864677323333 36.8296508824379
"509" 101.6 117.108058107209 39.7642066396957
"510" 101.8 116.876350913636 40.1221916782713
"511" 102 115.33981459 41.3408688356671
"512" 102.2 113.72111415 42.2463175545213
"513" 102.4 111.981339826863 43.7433009647664
"514" 102.6 109.538784698571 45.2486723455927
"515" 102.8 107.172381178571 45.6254384370213
"516" 103 105.526119062 45.8659756777991
"517" 103.2 103.617097927778 45.7463175580213
"518" 103.4 101.030181676667 45.7799714042088
"519" 103.6 98.2339705405882 46.4280671816291
"520" 103.8 96.1894385957143 48.0273222698784
"521" 104 94.2910437452941 49.4371169583938
"522" 104.2 92.5839528339215 50.417509116237
"523" 104.4 90.2402529756 51.2770867943213
"524" 104.6 87.0335469033333 52.7992021804588
"525" 104.8 85.8483204495745 53.7234043090425
"526" 105 84.9156092014286 54.7934133284498
"527" 105.2 83.7109512633333 55.5876637217088
"528" 105.4 81.6637270856522 56.1175550265865
"529" 105.6 78.9170514414286 56.7714353084498
"530" 105.8 75.7693591402222 57.9856338095768
"531" 106 73.20544959 57.7133505370213
"532" 106.2 70.2724600263636 57.1501637232713
"533" 106.4 67.0928956471428 57.7682955920213
"534" 106.6 63.7750563996 58.5001637246213
"535" 106.8 59.7627673983721 59.1470331349282
"536" 107 55.4499187390909 59.5015623270213
"537" 107.2 51.8515345281818 61.1274364545213
"538" 107.4 47.6715009917391 62.3132072066952
"539" 107.6 43.5344820978261 64.0774212552821
"540" 107.8 39.8147010068889 66.3360611683546
"541" 108 36.0895229952174 68.0657155736517
"542" 108.2 32.5237169833333 70.9322150191046
"543" 108.4 29.9065546185714 73.4511841477355
"544" 108.6 26.8587946033333 75.7353285770213
"545" 108.8 23.5722620190909 78.4788350732713
"546" 109 19.9112295402222 80.5839244304657
"547" 109.2 17.1632663828889 81.5411893886879
"548" 109.4 14.6852924166667 81.7384280476623
"549" 109.6 10.6903839392683 82.3917209717774
"550" 109.8 8.93649817666667 82.3873432356879
"551" 110 9.02907246255815 82.1166217088817
"552" 110.2 9.09454063000001 82.5471065494572
"553" 110.4 8.99267733 82.9995227234796
"554" 110.6 8.91737335851063 83.747954257234
"555" 110.8 8.84477710999998 85.7811161328546
"556" 111 9.47095931108109 87.4386252920213
"557" 111.2 10.30949199 88.5924714470213
"558" 111.4 10.980043542 90.8342296910213
"559" 111.6 11.8552112548649 92.8544257132375
"560" 111.8 13.2767390513333 94.3018731621324
"561" 112 14.7424416966667 95.9459513078546
"562" 112.2 16.3466655236585 97.9733344958018
"563" 112.4 18.281499054 100.573240689771
"564" 112.6 19.102861206 103.493570363021
"565" 112.8 19.8085019455555 104.019821889799
"566" 113 20.9279693233333 104.943556275996
"567" 113.2 21.85999647 105.533863405355
"568" 113.4 23.2308095027273 106.005058877021
"569" 113.6 24.2343491491111 106.635206507799
"570" 113.8 24.7804786154546 106.992821115771
"571" 114 24.9534423117778 106.874522747355
"572" 114.2 25.05188959 106.938625311521
"573" 114.4 25.3637412166667 107.054009927021
"574" 114.6 25.6673155763415 106.997724748729
"575" 114.8 25.74826415 106.67925647497
"576" 115 25.8834193578049 106.190970526533
"577" 115.2 26.4185334833333 105.625438497021
"578" 115.4 26.5524889016279 105.506603843184
"579" 115.6 26.20757503 105.429009925396
"580" 115.8 25.4606076114634 105.646880469704
"581" 116 25.4326386690698 105.533437474696
"582" 116.2 25.5783685126667 105.42153129291
"583" 116.4 25.70196265 105.331253515042
"584" 116.6 26.0663245873333 105.224950096132
"585" 116.8 26.3285188551163 105.408213860975
"586" 117 26.4808184867442 105.739161982951
"587" 117.2 26.78541775 106.057506429521
"588" 117.4 26.59280351 106.448240695646
"589" 117.6 26.3344185539024 106.941439570436
"590" 117.8 26.092006486 107.150163773271
"591" 118 26.024591502 107.525163773646
"592" 118.2 25.6040504113333 107.387343260688
"593" 118.4 24.9344418826829 107.532433942509
"594" 118.6 24.7089422846342 107.429244448972
"595" 118.8 25.1569519027273 107.141422514521
"596" 119 25.10692223 107.292105165355
"597" 119.2 25.0081136263636 107.386177759521
"598" 119.4 24.9002571031915 107.487725148404
"599" 119.6 24.9346461395652 107.48043133213
"600" 119.8 24.9191997802222 107.438625312021
"601" 120 24.7479871224444 107.378796252132
"602" 120.2 24.782229654 107.361702235021
"603" 120.4 24.6149841187805 107.476148764216
"604" 120.6 24.6149841187805 107.476148764216
"605" 120.8 24.6149841187805 107.476148764216
"606" 121 24.6149841187805 107.476148764216
"607" 121.2 24.599246126 107.505933004396
"608" 121.4 24.5657679366667 107.484412857855
"609" 121.6 24.5657679366667 107.484412857855
"610" 121.8 24.5586092192683 107.466767901168
"611" 122 24.531831142 107.467471465896
"612" 122.2 24.5398175860976 107.485529627265
"613" 122.4 24.531831142 107.467471465896
"614" 122.6 24.5431904433333 107.241386653047
"615" 122.8 24.5156931921622 107.116379989454
"616" 123 24.52907951 106.669394542021
"617" 123.2 23.7663015230233 106.09694373644
"618" 123.4 23.04319823 105.543020914521
"619" 123.6 23.4433003964865 105.266068137292
"620" 123.8 23.4543244229412 104.757629834227
"621" 124 23.2843706817647 104.497448838492
"622" 124.2 23.329367958 104.207856078021
"623" 124.4 23.7340026847368 104.058058507021
"624" 124.6 23.972353965814 103.547748742835
"625" 124.8 24.4040053281818 103.548765168271
"626" 125 24.94182431 103.619943989521
"627" 125.2 25.369703086 103.698240692896
"628" 125.4 25.4279459633333 103.784779154521
"629" 125.6 25.42230159 104.006672645867
"630" 125.8 25.4283628772727 104.169394539521
"631" 126 25.2140910552631 104.311094944521
"632" 126.2 25.14819671 104.618112488688
"633" 126.4 25.0065685923529 105.119620784815
"634" 126.6 24.6767987015789 104.776681989521
"635" 126.8 24.5199074033333 104.141922012021
"636" 127 24.47404687 104.325072195355
"637" 127.2 24.47404687 104.489907360355
"638" 127.4 24.454785446 104.515548386021
"639" 127.6 24.4082761539024 104.68065157568
"640" 127.8 24.3950256433333 104.795627281765
"641" 128 24.35551503 104.844936946508
"642" 128.2 24.35551503 104.844936946508
"643" 128.4 24.2927628794118 105.085684133198
"644" 128.6 24.2872694251515 105.037692908688
"645" 128.8 24.1929341954054 105.162118033237
"646" 129 24.1929341954054 105.162118033237
"647" 129.2 24.2701023805882 105.029123047168
"648" 129.4 24.275929366 105.075987947021
"649" 129.6 24.275929366 105.075987947021
"650" 129.8 24.2003318973684 105.201783204521
"651" 130 24.1929341954054 105.162118033237
"652" 130.2 24.2104694889474 105.151175917021
"653" 130.4 24.2172278833333 105.130933002021
"654" 130.6 24.2279286744444 105.227086848271
"655" 130.8 24.1681301358823 104.949937526727
"656" 131 24.1938807027273 104.536527407021
"657" 131.2 24.2658152591892 104.538417408913
"658" 131.4 24.28143263 104.240244742021
"659" 131.6 24.3135350033333 104.083924453966
"660" 131.8 24.463040342 103.845218715021
"661" 132 24.4989003203226 103.480808930892
"662" 132.2 24.6913552433333 103.543161797278
"663" 132.4 25.0081136263636 103.767296637021
"664" 132.6 25.1997098206977 103.932364127835
"665" 132.8 25.2873069944445 103.865975735799
"666" 133 25.2351080134146 103.780088722997
"667" 133.2 25.3878446597674 103.646138725045
"668" 133.4 25.0823023647368 103.288827737021
"669" 133.6 25.4187738566666 103.189541058688
"670" 133.8 26.18005871 103.107123476188
"671" 134 26.59280351 103.207856077021
"672" 134.2 27.0031555865217 103.182772464956
"673" 134.4 27.6500416717778 103.276232145466
"674" 134.6 28.4110819356 103.038625307621
"675" 134.8 29.09678863 103.207856077021
"676" 135 29.5958346154545 103.312751182021
"677" 135.2 30.002075558 103.448240692646
"678" 135.4 30.2787396481818 103.496317615771
"679" 135.6 30.68585611 103.159779153896
"680" 135.8 30.9886884984444 102.566830435355
"681" 136 31.2968712824444 101.977086845021
"682" 136.2 31.2469010765116 101.535226379463
"683" 136.4 31.0914160931111 101.199309066466
"684" 136.6 31.6569529033333 100.635740689834
"685" 136.8 32.7778607722222 99.3446082099102
"686" 137 34.0064026623404 97.6186580354255
"687" 137.2 34.9422120873913 95.9419697821299
"688" 137.4 35.0725279782927 94.1553232349481
"689" 137.6 34.5690085766667 92.3301440345854
"690" 137.8 33.8387677766667 89.9935703495213
"691" 138 32.814691402093 88.0915769921375
"692" 138.2 31.4260771137209 85.5244929108585
"693" 138.4 29.8158817926667 83.0454628944657
"694" 138.6 27.2362170351064 80.9247136652128
"695" 138.8 24.5969921295745 79.0671031887234
"696" 139 22.0050825209091 77.2375763307713
"697" 139.2 19.4750354318605 75.2382674980678
"698" 139.4 16.7607220772727 72.5435203820213
"699" 139.6 14.4122458566667 69.8287351645213
"700" 139.8 11.8214314602222 66.6864885191324
"701" 140 9.59688985666665 63.3360611653546
"702" 140.2 7.04459830822223 59.1309329560213
"703" 140.4 5.37772078999998 55.6895410111879
"704" 140.6 5.11866470414634 51.9039160632408
"705" 140.8 5.88453300953488 48.109466039812
"706" 141 7.19251808116278 43.6908613842306
"707" 141.2 8.52350548189191 39.7151325208051
"708" 141.4 9.86659937162163 35.9521387540483
"709" 141.6 12.0183260166667 32.6654496948418
"710" 141.8 14.5631687027273 29.2742895695213
"711" 142 17.9850871402222 27.1822149753546
"712" 142.2 20.7960320966666 25.2499805411879
"713" 142.4 23.5960842876744 23.1631332778352
"714" 142.6 27.0918494954546 20.9875762745213
"715" 142.8 30.5184651633333 18.9862442711879
"716" 143 34.0599648606977 16.9287862233003
"717" 143.2 36.7926030372727 14.9211427020213
"718" 143.4 40.4522735972727 12.3512126295213
"719" 143.6 43.504333782 10.4300782064657
"720" 143.8 46.8801931557143 8.11366445916413
"721" 144 50.6258075463636 5.19212171327127
"722" 144.2 53.4894559836 2.83862520742128
"723" 144.4 56.8069736118182 2.42988394827128
"724" 144.6 60.6427208255556 2.96853973746572
"725" 144.8 64.8354853427273 3.85470912452128
"726" 145 68.5787769271428 4.74631751702127
"727" 145.2 71.8335644928571 5.92371155273556
"728" 145.4 75.0373339576596 7.97872341223404
"729" 145.6 77.4178392734783 10.4486586598474
"730" 145.8 79.1682946793617 12.7659574595745
"731" 146 79.792856598 16.0540098360213
"732" 146.2 79.2267382230435 19.1861168625648
"733" 146.4 77.8951876073913 21.8617021495213
"734" 146.6 76.28727743 24.6341380497296
"735" 146.8 73.5990526021739 27.1376218872387
"736" 147 71.0948893006383 28.4369885718085
"737" 147.2 68.6245804908695 28.7513342634343
"738" 147.4 65.5359007609091 29.1956182407713
"739" 147.6 61.7838349755319 29.6072013389362
"740" 147.8 58.2987823204348 29.5540098495213
"741" 148 54.1903926411628 29.5137594022538
"742" 148.2 50.5774636560869 30.0305984787604
"743" 148.4 46.2528941927907 30.9627755038817
"744" 148.6 42.7113268621951 31.7725839605579
"745" 148.8 39.35349691 32.7174713911463
"746" 149 34.9008977286667 33.0540098530213
"747" 149.2 30.7661120433333 33.8745226743546
"748" 149.4 28.6578073388372 33.9681422331841
"749" 149.6 26.5218403689474 34.7564390045213
"750" 149.8 22.2085365233333 36.0283688303546
"751" 150 17.453257822 36.1405483176463
"752" 150.2 12.9780180194737 35.8900422445213
"753" 150.4 9.26302517399998 35.8562076580213
"754" 150.6 9.08573083108108 36.1704339725618
"755" 150.8 7.32587624599999 37.5265373300213
"756" 151 6.46772211129032 38.3443324389568
"757" 151.2 5.60885787799999 40.5485153550213
"758" 151.4 4.39936274555554 44.3617021720213
"759" 151.6 3.931738174 48.0540098680213
"760" 151.8 4.23545794512196 50.4498822906798
"761" 152 3.72836019705882 52.1331953924624
"762" 152.2 3.25064526255815 54.5584821464399
"763" 152.4 2.86174137666667 58.1585463672777
"764" 152.6 2.46099086999999 60.3617021880213
"765" 152.8 2.02573271727274 63.8372266670213
"766" 153 1.81779689 66.9217983484275
"767" 153.2 2.21251016212123 69.4665973020213
"768" 153.4 2.978297686 72.5924714310213
"769" 153.6 3.34861409580644 74.2252257750858
"770" 153.8 4.13031428333332 75.5521783936879
"771" 154 5.04513222652173 76.4101971873474
"772" 154.2 6.36830831 77.6268413214894
"773" 154.4 7.62234995765957 78.1996727459574
"774" 154.6 8.23024596333333 79.2884421336879
"775" 154.8 8.987861974 81.2847791320213
"776" 155 9.59589827756757 83.3845712339132
"777" 155.2 9.86935537823529 85.3798017605507
"778" 155.4 9.82522703842105 86.3455078820213
"779" 155.6 9.72083724405406 86.3887292410753
"780" 155.8 9.83536463 86.2527278549379
"781" 156 9.80412988837839 86.3991242514807
"782" 156.2 9.99398812176471 86.2055936165801
"783" 156.4 10.07242831 86.3735365335597
"784" 156.6 10.077508246 86.6144494670213
"785" 156.8 9.86659937162163 86.8045296572915
"786" 157 9.97544771363637 86.7043595570213
"787" 157.2 10.1299511147059 86.3187157886389
"788" 157.4 10.231599638 86.5375263900213
"789" 157.6 10.3398304966667 86.5228743753546
"790" 157.8 10.384315214 86.6693945220213
"791" 158 10.2510058847368 86.9123095020213
"792" 158.2 10.1472162566667 86.7884421411879
"793" 158.4 9.92932279585366 86.7632031525091
"794" 158.6 9.76198777666666 86.6693945220213
"795" 158.8 9.3888498009091 86.1798840320213
"796" 159 9.08369930317074 86.040876697753
"797" 159.2 8.67967919 85.8574287092435
"798" 159.4 8.82204623695652 85.5991604072387
"799" 159.6 8.67967919 85.0556821458256
"800" 159.8 8.77384615177779 84.5668304173546
"801" 160 8.32071628818182 84.0295343795213
"802" 160.2 8.06833834130435 83.4837757897387
"803" 160.4 7.93329901 82.7110611847296
"804" 160.6 7.81291511 82.0299714404588
"805" 160.8 7.72578009666666 81.2847791320213
"806" 161 8.072944334 80.9290099008963
"807" 161.2 8.26626326024391 80.1590755661676
"808" 161.4 8.8110070809091 79.4840798295213
"809" 161.6 9.28748412511111 79.3446081899102
"810" 161.8 9.78511743695652 79.336618594956
"811" 162 9.97294622999999 79.4715923170213
"812" 162.2 10.3490026033333 79.4215312669102
"813" 162.4 11.3009077604348 78.8934747818039
"814" 162.6 11.8201287552174 79.1693945145213
"815" 162.8 12.4004225578049 78.8738973284847
"816" 163 13.3366634815556 79.1052919503546
"817" 163.2 14.5753498404348 79.0690600662604
"818" 163.4 15.8674788778049 78.9677059589725
"819" 163.6 17.6800173136364 78.5749889195213
"820" 163.8 18.97078287 78.4551087995213
"821" 164 18.9582754518182 78.3477161920213
"822" 164.2 18.7746408966667 78.4642663086879
"823" 164.4 18.830001697907 78.5119705424864
"824" 164.6 19.0020514154546 78.5312826257713
"825" 164.8 19.1598693766667 78.4642663086879
"826" 165 19.167524558 78.4482406676463
"827" 165.2 19.090478862 78.4290098983963
"828" 165.4 19.0629305462791 78.3867469287655
"829" 165.6 19.1562189395652 78.3583577244126
"830" 165.8 19.1664544788889 78.3189671632435
"831" 166 19.2064661326087 78.2747456841952
"832" 166.2 19.2365788121277 78.2569558884042
"833" 166.4 19.2232151969565 78.1994948479995
"834" 166.6 19.2232151969565 78.1994948479995
"835" 166.8 19.1921363775556 78.1907620349102
"836" 167 19.1921363775556 78.1907620349102
"837" 167.2 19.0195618009091 78.2340798282713
"838" 167.4 18.9912601313953 78.1989115081841
"839" 167.6 19.0441597233333 78.1803835245213
"840" 167.8 18.8269475609091 78.1117022057713
"841" 168 18.7458668630435 78.1242440118039
"842" 168.2 19.0720929572727 78.2253385695213
"843" 168.4 20.2540439754546 77.9805833245213
"844" 168.6 21.1912302578261 77.67273899463
"845" 168.8 22.3369460166666 77.7408230845213
"846" 169 23.4991829614286 77.5720632727355
"847" 169.2 25.0476092735556 77.404437247799
"848" 169.4 27.0810582113953 76.8572299326027
"849" 169.6 28.4138835972727 76.1099539520213
"850" 169.8 29.3450469837778 75.1052919463546
"851" 170 30.3808835633333 74.8830697239102
"852" 170.2 31.3643835463636 74.9124015032713
"853" 170.4 32.6894629326087 75.1225717679995
"854" 170.6 33.619036003913 75.8249129058256
"855" 170.8 34.258850262 76.6693945120213
"856" 171 34.7009458033333 78.1071234511879
"857" 171.2 34.26985679 79.3067571520213
"858" 171.4 33.5882024990909 80.3582057045213
"859" 171.6 32.9032128966667 80.8635337103546
"860" 171.8 31.5964934335556 81.2249500721324
"861" 172 30.2148908036585 81.5755858865335
"862" 172.2 28.778975134 81.3328560551463
"863" 172.4 27.5387534442222 80.7805056272435
"864" 172.6 25.62973231 80.656261307753
"865" 172.8 22.8893569863636 80.6291847257713
"866" 173 19.7904795605263 80.9102852045213
"867" 173.2 16.798369406 81.4386252860213
"868" 173.4 13.889894382 81.5636252861463
"869" 173.6 11.0496717952174 81.1844446837604
"870" 173.8 8.80225188818182 79.9823315782713
"871" 174 6.97127462652173 77.9068527072387
"872" 174.2 6.2555585109756 76.1346853182408
"873" 174.4 5.54846308333333 74.5885266598418
"874" 174.6 5.35708355 72.0540098920213
"875" 174.8 5.61664298317074 69.0802763055579
"876" 175 5.88677271 66.4664030488268
"877" 175.2 6.21849723444443 63.4108474902157
"878" 175.4 6.01349260473684 59.6957102845213
"879" 175.6 5.32127705666666 57.0441479440726
"880" 175.8 4.86690500333333 54.3617021820213
"881" 176 4.49031947 51.5251637176463
"882" 176.2 4.91300071888889 48.2420440562435
"883" 176.4 5.64065451444443 44.8852064460491
"884" 176.6 6.89264707444443 42.2142662724379
"885" 176.8 8.65992388333334 39.4603214965084
"886" 177 10.0707820344444 35.7078560095213
"887" 177.2 11.200174102 32.1529109510213
"888" 177.4 12.6916928719512 29.033371950314
"889" 177.6 14.7775641539024 25.9470680072652
"890" 177.8 16.9788405743478 22.5556820833256
"891" 178 20.2096571844186 19.7284284443469
"892" 178.2 23.31836143 16.7305832632713
"893" 178.4 26.0713356895122 14.5587002660457
"894" 178.6 28.66340659 14.0059329108963
"895" 178.8 31.2032507440425 13.0605564778723
"896" 179 34.1853880867442 11.6336162716724
"897" 179.2 37.1417927006977 10.3903246783003
"898" 179.4 40.3999559821951 10.1403137700701
"899" 179.6 43.84553615 9.81042008618794
"900" 179.8 47.2119230065854 9.09903797165542
"901" 180 50.3560254448837 8.18996689434685
"902" 180.2 53.7055508166667 6.45877173118794
"903" 180.4 56.8780331993023 4.17386671143988
"904" 180.6 60.0852842653488 3.07368781946313
"905" 180.8 63.38212335 2.69503546368794
"906" 181 66.567305172439 3.16095166177737
"907" 181.2 70.6613365033333 4.39375341410461
"908" 181.4 74.3450838433333 6.24471495441711
"909" 181.6 77.8978603304255 7.83960720914893
"910" 181.8 81.3306257957143 9.22826414630699
"911" 182 84.4273227030435 11.0506653494126
"912" 182.2 86.9220423831915 12.9950900293617
"913" 182.4 88.97574049 14.6020867576463
"914" 182.6 91.6374530871428 16.8891746720213
"915" 182.8 94.20040175 19.6364274220213
"916" 183 96.3994143233333 22.1902277908754
"917" 183.2 98.4122331313334 25.0796508706879
"918" 183.4 101.117765325652 28.1660499819126
"919" 183.6 103.63402010907 29.6837057351608
"920" 183.8 107.088045444545 30.2882755845213
"921" 184 111.124772971333 30.2334970296879
"922" 184.2 113.036469303333 29.4017662596254
"923" 184.4 112.929062958511 29.713584317766
"924" 184.6 112.674619725652 29.9887924586517
"925" 184.8 112.634993890488 30.0652668856798
"926" 185 113.216680353636 31.0837301307713
"927" 185.2 115.242437390889 33.4899072893546
"928" 185.4 115.829375783333 36.1806124202504
"929" 185.6 115.691233123617 39.1489362093617
"930" 185.8 115.265022890426 40.9247136252128
"931" 186 114.043599372857 42.2188450270213
"932" 186.2 113.391069498571 42.1246535041641
"933" 186.4 113.312451441429 42.3522830177356
"934" 186.6 111.672118436667 43.1758047349379
"935" 186.8 109.481131456667 44.3937534541046
"936" 187 106.888352538085 45.9083470180851
"937" 187.2 104.86641529 46.7174714051463
"938" 187.4 102.19389271 46.9054084682713
"939" 187.6 99.64863311 46.6602369728546
"940" 187.8 97.0458393863636 46.0837301457713
"941" 188 94.91582607 45.2094258777355
"942" 188.2 91.8719096042222 44.5668303773546
"943" 188.4 88.8150648357143 44.0477304291641
"944" 188.6 86.2390131633333 43.3617021710213
"945" 188.8 83.6416393209091 43.3127511220213
"946" 189 80.6682268461702 43.6088380141489
"947" 189.2 77.7671185421951 43.9864676500701
"948" 189.4 74.0284377063636 44.0907231507713
"949" 189.6 70.1849080990909 44.0382755982713
"950" 189.8 66.685252657234 44.5417349054255
"951" 190 62.9801458056522 45.2396285943039
"952" 190.2 59.6855692121277 46.4320786061702
"953" 190.4 56.0199790655556 47.4728132862435
"954" 190.6 52.5622277813044 48.0824379616952
"955" 190.8 49.10115327 48.8122516270213
"956" 191 45.2862624433333 49.6772840313802
"957" 191.2 41.4497818886667 51.3873432046879
"958" 191.4 37.3457028213044 52.8566854581082
"959" 191.6 32.8877870809091 54.4491147695213
"960" 191.8 28.79410911 55.4606032820213
"961" 192 24.7117410385106 55.769230825
"962" 192.2 19.6403466566666 56.8891747120213
"963" 192.4 14.9748763021951 57.4292443989725
"964" 192.6 11.270340718 57.5732406467713
"965" 192.8 8.21070538826087 58.6426386411517
"966" 193 5.84610970377778 58.7719585966879
"967" 193.2 6.42823274022223 58.7975996223546
"968" 193.4 6.26175575170213 58.846153905
"969" 193.6 6.36830831 58.8683911497387
"970" 193.8 6.48477273418604 59.6032048706259
"971" 194 5.22974413577779 61.0540098810213
"972" 194.2 4.34167152391305 61.71120051713
"973" 194.4 4.38224147977777 61.6010184285768
"974" 194.6 4.34167152391305 61.7446453332169
"975" 194.8 4.05693743 62.1009141972652
"976" 195 3.05884545909092 63.2690448482713
"977" 195.2 2.74895235837208 63.5030259836492
"978" 195.4 2.57380778200001 63.5924714220213
"979" 195.6 1.94693598272726 63.5050588345213
"980" 195.8 2.19656574609757 63.4892819284847
"981" 196 2.80035881666667 63.3818487111879
"982" 196.2 3.38920806466666 63.4984543279102
"983" 196.4 3.20585125325581 64.4243139988817
"984" 196.6 2.96396360302326 66.5352263444631
"985" 196.8 3.498356134 68.5540098885213
"986" 197 4.45967629545455 70.1658980020213
"987" 197.2 4.97414809666665 72.6767205153546
"988" 197.4 5.47931950999999 73.3853708400982
"989" 197.6 6.07938695 74.6676462582713
"990" 197.8 6.43077779324325 75.9105587524267
"991" 198 6.57225279941175 77.1105709830507
"992" 198.2 6.36830831 78.0521783961879
"993" 198.4 6.18119733399999 78.0979659420213
"994" 198.6 6.32015475 77.5948752821775
"995" 198.8 7.15710948333333 77.9606033045213
"996" 199 7.61154567727274 78.1728910170213
"997" 199.2 7.98145257 78.1036893852504
"998" 199.4 8.602633494 77.7975996413546
"999" 199.6 9.97982531 77.5347791282713
"1000" 199.8 11.9453660772727 76.7917721345213
"1001" 200 13.4337488409091 75.7340798257713
"1002" 200.2 15.0096835318182 74.2568070970213
"1003" 200.4 15.8111039782927 72.4573870031188
"1004" 200.6 16.4270519544445 70.6010184375768
"1005" 200.8 16.4021663937209 69.2275340394631
"1006" 201 16.26571695 66.3045029829187
"1007" 201.2 15.6644797878947 63.7341718270213
"1008" 201.4 15.4992644440541 60.4115982379672
"1009" 201.6 15.0967746594737 57.6612973270213
"1010" 201.8 14.414080278 53.6913725110213
"1011" 202 14.26549215 49.2078560230213
"1012" 202.2 14.997426262 45.5636252501463
"1013" 202.4 16.1308090005263 43.3293135070213
"1014" 202.6 17.3067696236842 39.7564390095213
"1015" 202.8 18.2791564483784 36.7213695240483
"1016" 203 18.90305039 34.5194930892008
"1017" 203.2 19.5269021794737 32.5094754395213
"1018" 203.4 19.591275886 28.8713175411463
"1019" 203.6 19.8611827633333 24.1348776942008
"1020" 203.8 20.9442789369767 20.2561565307422
"1021" 204 22.3654278215789 17.1754673270213
"1022" 204.2 24.9705635775556 14.0112747912435
"1023" 204.4 28.1460119559574 11.2765957559574
"1024" 204.6 32.481881443617 9.67266776744681
"1025" 204.8 36.44364607 8.37269114702127
"1026" 205 39.8634307633333 7.35972974843153
"1027" 205.2 43.3814771316216 5.15172292283209
"1028" 205.4 47.2759040433333 3.53752630702127
"1029" 205.6 51.6829019030435 2.43862520702127
"1030" 205.8 56.2888945986956 1.88678574158649
"1031" 206 60.73367755 1.62131751389627
"1032" 206.2 64.3954417430435 2.01220380191258
"1033" 206.4 68.1887241572727 2.77079303952127
"1034" 206.6 72.26645517 4.18542008056294
"1035" 206.8 75.2335642347059 5.83983184692324
"1036" 207 77.2342974433333 7.99952264847961
"1037" 207.2 79.9998224872549 10.3571772511389
"1038" 207.4 82.64354735 12.9459901929787
"1039" 207.6 85.0302890195652 14.2780901018039
"1040" 207.8 88.3898721766666 15.9883047077504
"1041" 208 92.2100546033333 16.9074896903546
"1042" 208.2 96.5035762793617 17.6186579554255
"1043" 208.4 101.168012518696 18.6426386011517
"1044" 208.6 105.003191891277 20.5073649959574
"1045" 208.8 108.732531431702 23.0687397939362
"1046" 209 112.486460024043 26.3338789134043
"1047" 209.2 114.633562376667 29.7463175420213
"1048" 209.4 116.663502450444 33.9258047256879
"1049" 209.6 118.336145292857 37.634857581307
"1050" 209.8 119.357496400435 42.3215683907169
"1051" 210 120.139119403333 46.0684329429588
"1052" 210.2 120.018735503333 50.0027278186879
"1053" 210.4 120.195298556667 53.6325355146254
"1054" 210.6 121.217759147333 57.0881979112435
"1055" 210.8 122.56284859 59.2334970586879
"1056" 211 123.125323152553 59.3862521052128
"1057" 211.2 122.928610737234 59.4599018597872
"1058" 211.4 122.882413124545 59.4665972920213
"1059" 211.6 122.94807707 59.6181124436879
"1060" 211.8 122.7227184092 61.0309329579213
"1061" 212 122.683723852857 63.3805404955927
"1062" 212.2 123.251653861304 64.6877891488691
"1063" 212.4 124.304402343333 66.6613816815004
"1064" 212.6 125.21129439 67.3774364607713
"1065" 212.8 124.5101785564 67.2770868103213
"1066" 213 123.729002195217 68.1911336339778
"1067" 213.2 123.35738233 70.6918304034796
"1068" 213.4 122.938446358 73.9386252785213
"1069" 213.6 122.424808384667 77.1565739996879
"1070" 213.8 122.1140574108 80.6001637467213
"1071" 214 121.735863537826 83.0991604047387
"1072" 214.2 120.73301331 85.4274073412921
"1073" 214.4 119.0630478492 87.5155483690213
"1074" 214.6 116.761391426522 90.1560165990865
"1075" 214.8 114.75085951 93.2078560670213
"1076" 215 113.38959541 95.7559329926463
"1077" 215.2 111.756984817234 97.6186580354255
"1078" 215.4 109.672435395714 98.568923576307
"1079" 215.6 107.330955472553 99.4926351240426
"1080" 215.8 105.723013618444 100.814693681466
"1081" 216 105.240886059787 102.217676043298
"1082" 216.2 105.15533665 103.568433000459
"1083" 216.4 104.880246631702 103.518821707447
"1084" 216.6 104.670055773111 103.712129581799
"1085" 216.8 104.182099698444 103.19076205991
"1086" 217 102.544286699787 103.052373261808
"1087" 217.2 100.288686640435 103.132605240826
"1088" 217.4 98.6975255273913 102.363374470826
"1089" 217.6 96.95203375 101.182738335593
"1090" 217.8 94.2899897686046 100.381380224463
"1091" 218 91.00850863 100.382110391307
"1092" 218.2 88.7189215033333 101.220676587855
"1093" 218.4 87.4756524143478 102.547320959304
"1094" 218.6 86.0062709566667 104.82644582223
"1095" 218.8 84.3416973842857 107.360132376307
"1096" 219 82.7775398647826 109.052337688217
"1097" 219.2 80.91001919 110.667791981917
"1098" 219.4 78.8898093704651 112.071899019696
"1099" 219.6 76.4707195633333 113.336061215355
"1100" 219.8 73.6521506997872 114.459901914787
"1101" 220 70.6280876166667 115.488075869521
"1102" 220.2 68.8796547833333 116.75753557775
"1103" 220.4 68.1050245148 118.038625322621
"1104" 220.6 67.0771720357143 118.58462218345
"1105" 220.8 67.0669175065217 118.843307597673
"1106" 221 67.0979730633333 119.794394555146
"1107" 221.2 66.7448469566666 120.315227889
"1108" 221.4 66.5324362531111 120.481360367799
"1109" 221.6 66.5581181517778 120.65230053891
"1110" 221.8 66.3447138033333 119.746317632021
"1111" 222 65.279373614 118.929009938896
"1112" 222.2 63.6170187646341 118.010857967997
"1113" 222.4 60.7796909517778 117.105291988355
"1114" 222.6 57.5428706005263 117.064131394521
"1115" 222.8 55.3185908481818 116.835478468271
"1116" 223 53.262828887561 116.481777291046
"1117" 223.2 50.9906072433333 115.533863415355
"1118" 223.4 48.0371888966666 114.590639971188
"1119" 223.6 44.89115631 113.812251692021
"1120" 223.8 42.1303522033333 112.841555720355
"1121" 224 39.2582598691111 112.105291983355
"1122" 224.2 36.1250682317778 111.455719333132
"1123" 224.4 32.4629517766667 110.918478795355
"1124" 224.6 29.09678863 109.608954984521
"1125" 224.8 26.4565641695122 109.192846702143
"1126" 225 25.1394415172727 108.373939998271
"1127" 225.2 24.33646527 107.667563041188
"1128" 225.4 22.0067501766667 105.652911024521
"1129" 225.6 18.657096822 103.313625307896
"1130" 225.8 17.164336462 101.082856074896
"1131" 226 16.3748529734146 97.6543851521432
"1132" 226.2 15.7850044877778 94.1693945295213
"1133" 226.4 15.3808629816279 90.9001637570213
"1134" 226.6 14.9289411988889 87.0027278556879
"1135" 226.8 13.9225448446342 83.5737097159237
"1136" 227 12.3346518417073 80.1215521139725
"1137" 227.2 9.74324477608695 77.3633744458256
"1138" 227.4 7.44336453325581 75.5155483570213
"1139" 227.6 5.78129348333333 72.8690282078546
"1140" 227.8 5.039270054 69.7655483512713
"1141" 228 4.19886371210526 65.8900422745213
"1142" 228.2 4.79987806999998 64.8287351595213
"1143" 228.4 4.91629327 63.4346804948418
"1144" 228.6 5.03070942111111 60.3125568888268
"1145" 228.8 5.48778607 56.0558413778546
"1146" 229 6.27940943 52.0540098720213
"1147" 229.2 7.07949934999999 48.1979940890726
"1148" 229.4 7.061719574 43.9880757980213
"1149" 229.6 7.95591659121212 39.6996975053546
"1150" 229.8 9.16996998272729 34.7113525120213
"1151" 230 11.443693534 30.7078560045213
"1152" 230.2 14.9375018317778 27.1052918983546
"1153" 230.4 17.7539500522222 23.6779414675768
"1154" 230.6 21.2295670051111 20.4044371907991
"1155" 230.8 23.9574904990909 16.7917720745213
"1156" 231 26.5577827390909 13.7760378057713
"1157" 231.2 30.9703998736364 11.6519119295213
"1158" 231.4 34.9008977286667 10.4044371807991
"1159" 231.6 39.11272911 8.63719408620732
"1160" 231.8 43.090213166 6.59247136502128
"1161" 232 47.8654785276744 5.18460016504453
"1162" 232.2 52.0879247318182 3.38268115202127
"1163" 232.4 55.8243074566667 2.2646325328546
"1164" 232.6 59.833103523617 1.66121113095744
"1165" 232.8 63.1690182334042 1.75122749765957
"1166" 233 66.4077720366666 3.23189443858377
"1167" 233.2 70.6679663413043 4.75467872104301
"1168" 233.4 74.3786454154545 5.35820562952127
"1169" 233.6 78.02080559 5.70785597952127
"1170" 233.8 81.9149630508695 6.42691952539084
"1171" 234 85.29199315 7.96747136639627
"1172" 234.2 88.4301709006383 10.3109656404255
"1173" 234.4 91.1353229743478 12.8817690301734
"1174" 234.6 93.76014063 15.6646848748784
"1175" 234.8 96.39138873 18.5924713770213
"1176" 235 99.675563976383 20.1391162230851
"1177" 235.2 103.647671616667 21.1474164345213
"1178" 235.4 107.630867393636 21.7655483032713
"1179" 235.6 110.5880212892 23.2617021509213
"1180" 235.8 110.529372218571 23.5061291527356
"1181" 236 110.76522639 25.5312468941641
"1182" 236.2 111.386309041429 29.0948261755927
"1183" 236.4 112.331263906522 32.8901302541952
"1184" 236.6 113.139491715714 35.6254384270213
"1185" 236.8 114.660314354444 38.8574286622435
"1186" 237 116.960329292857 42.0618591555927
"1187" 237.2 119.039264177826 45.2563510023474
"1188" 237.4 121.520176607143 48.7651558655927
"1189" 237.6 123.029643304286 52.524967486307
"1190" 237.8 123.776514847143 56.9990648220213
"1191" 238 123.311589238627 61.3828183278056
"1192" 238.2 122.506669436667 65.5956765522296
"1193" 238.4 122.489571433478 69.4703978493039
"1194" 238.6 122.6610818524 72.6770868157213
"1195" 238.8 123.485319729608 73.7885498635899
"1196" 239 123.509213452857 73.8357995327355
"1197" 239.2 123.310275586522 73.7847791245213
"1198" 239.4 122.745076768039 74.1882482048644
"1199" 239.6 121.93685231 76.2602292088298
"1200" 239.8 120.985573818571 79.2596613905927
"1201" 240 119.71438031 81.8395128603867
"1202" 240.2 117.895730019804 84.1203749116291
"1203" 240.4 116.54365359 86.582311793342
"1204" 240.6 116.382395156512 88.7892514114399
"1205" 240.8 117.150183537234 89.6481179292553
"1206" 241 117.133289018571 89.4087979784498
"1207" 241.2 117.033944382727 89.3617022170213
"1208" 241.4 117.02518919 89.4228910282713
"1209" 241.6 116.803458843953 89.0754768142306
"1210" 241.8 115.957436337826 89.2028393406082
"1211" 242 114.303038961429 90.217275216307
"1212" 242.2 113.170938938571 91.1120946834498
"1213" 242.4 111.706896007778 92.2676851259101
"1214" 242.6 109.97069265 92.8873432461879
"1215" 242.8 107.871914614681 93.07692317
"1216" 243 107.109486732857 92.6191590491641
"1217" 243.2 106.7819639068 92.6078560664213
"1218" 243.4 106.556605246 92.4867022201463
"1219" 243.6 105.765281743333 91.4850996550421
"1220" 243.8 104.86826735 90.3010513303867
"1221" 244 103.3765441436 89.2309329861213
"1222" 244.2 101.790222441064 88.1342063074468
"1223" 244.4 100.0250563676 87.4386252920213
"1224" 244.6 98.12491689 86.5572150347296
"1225" 244.8 96.4216127729787 86.5302783189362
"1226" 245 93.5692827508511 86.5548282371276
"1227" 245.2 89.7231907491111 86.9343517872435
"1228" 245.4 88.03674607 87.9488293741641
"1229" 245.6 87.4672778821739 88.9770868320213
"1230" 245.8 86.58473103 90.7004596148097
"1231" 246 85.6106262810638 93.0032734154255
"1232" 246.2 84.3401919321277 96.2602292288298
"1233" 246.4 84.0533196597872 99.6072014089362
"1234" 246.6 84.0420942230435 101.452003232456
"1235" 246.8 83.4568074744445 102.566830435355
"1236" 247 83.2910590504255 102.749590937447
"1237" 247.2 82.9003663366667 102.887343256188
"1238" 247.4 82.3588132560869 102.789795875934
"1239" 247.6 80.7592776108695 102.605849387456
"1240" 247.8 78.2566597614286 101.959818399164
"1241" 248 75.7179953428889 100.934351801243
"1242" 248.2 73.6111689465957 100.499181769894
"1243" 248.4 70.94223227 100.475484279417
"1244" 248.6 68.3025416627273 101.284779152021
"1245" 248.8 66.2841778993333 102.472813341243
"1246" 249 63.9556857535555 104.011274881243
"1247" 249.2 61.5159053802222 105.934351806243
"1248" 249.4 58.7674071833333 107.550804799313
"1249" 249.6 56.0962803586957 108.592471467021
"1250" 249.8 53.9898861233333 109.590639966188
"1251" 250 51.4795510833333 110.002727878688
"1252" 250.2 48.7959722663636 109.886177762021
"1253" 250.4 45.8756290922222 109.942898818799
"1254" 250.6 42.49088655 110.249276202406
"1255" 250.8 39.1664819211628 111.266890074347
"1256" 251 35.0633506690698 112.393902597835
"1257" 251.2 31.4606906663636 113.295268674521
"1258" 251.4 29.8108706904878 112.579338262753
"1259" 251.6 27.421044742 111.304009931271
"1260" 251.8 24.4215157136364 109.422891048271
"1261" 252 21.4101366337209 107.143455365393
"1262" 252.2 21.5982714727907 106.293723700858
"1263" 252.4 21.425238614 103.779284649021
"1264" 252.6 21.1057670833333 100.505686449073
"1265" 252.8 21.06202319 97.1089549720213
"1266" 253 20.3683222805263 93.6734431120213
"1267" 253.2 18.9228056966667 90.3380335789443
"1268" 253.4 16.846522966 86.9428987957991
"1269" 253.6 14.4401887862791 84.0665322653934
"1270" 253.8 12.0811647048936 81.6121113745745
"1271" 254 8.92482458636363 78.7935203882713
"1272" 254.2 5.93171603266667 75.8745227163546
"1273" 254.4 3.66207823800001 72.1213175843963
"1274" 254.6 2.39108454351351 68.0831159171564
"1275" 254.8 1.56776878999998 64.3469092925982
"1276" 255 1.88564963363637 63.5924714220213
"1277" 255.2 3.22721454999999 62.6555877918931
"1278" 255.4 4.95580388333333 60.6895410161879
"1279" 255.6 6.24907092333332 57.8232406470213
"1280" 255.8 7.65240324333333 54.6476982375341
"1281" 256 9.16121479 51.4097791021463
"1282" 256.2 10.2510058847368 47.8738479245213
"1283" 256.4 11.5235717923529 43.9770867870213
"1284" 256.6 12.25508102 39.92660601374
"1285" 256.8 12.03667023 35.6474164490213
"1286" 257 11.84405599 32.0906398886879
"1287" 257.2 12.907054878421 28.0762770545213
"1288" 257.4 14.7211892543902 24.1647040279969
"1289" 257.6 17.5307621233333 21.0558413428546
"1290" 257.8 21.10329767 18.7760378107713
"1291" 258 24.4915572554546 15.8651986470213
"1292" 258.2 28.2896432433333 14.2151819953546
"1293" 258.4 32.4150066736364 12.1763874545213
"1294" 258.6 36.5903997766667 10.1034603795213
"1295" 258.8 40.249153126 8.97708675202127
"1296" 259 43.4110679394737 8.24834181202127
"1297" 259.2 47.0741176966666 6.8800171528546
"1298" 259.4 50.1730668024444 4.68648845713239
"1299" 259.6 52.9139581326087 2.81487938799954
"1300" 259.8 54.65944991 2.46609773452127
"1301" 260 58.0171120797561 2.28853139824079
"1302" 260.2 61.687118038 2.84888161768794
"1303" 260.4 64.8909348966666 4.12933033691711
"1304" 260.6 68.5622169534042 5.00818331106383
"1305" 260.8 71.5001088797561 4.96207736714323
"1306" 261 74.4390003610638 4.6972176806383
"1307" 261.2 77.3508430160869 4.86337437332562
"1308" 261.4 79.1327150663636 4.83373010452128
"1309" 261.6 79.3732034453191 4.8363338837234
"1310" 261.8 80.6600304955319 5.65466449010638
"1311" 262 83.9105210175556 7.22494999813238
"1312" 262.2 86.3914994366666 9.4177918806671
"1313" 262.4 88.6959148024444 11.9001636780213
"1314" 262.6 91.210693763913 14.0021703690865
"1315" 262.8 94.2325041233333 15.7158688100421
"1316" 263 97.52299739 16.9338175292088
"1317" 263.2 101.177317554444 17.9856337695768
"1318" 263.4 104.575888811333 19.7035824892435
"1319" 263.6 108.027645276808 21.4648118054255
"1320" 263.8 111.142258519362 24.181669418617
"1321" 264 113.396254944894 27.5531915169149
"1322" 264.2 115.961879967143 31.5752029441641
"1323" 264.4 118.550051923333 35.7078560095213
"1324" 264.6 120.5269160732 39.7693944751213
"1325" 264.8 121.568016531277 43.4533551989362
"1326" 265 121.755568319412 47.4989570771193
"1327" 265.2 122.669541771961 50.6135875478056
"1328" 265.4 122.864545384286 53.733758696307
"1329" 265.6 122.639327773529 56.5411893636879
"1330" 265.8 122.572927242093 59.1559776787655
"1331" 266 123.584318788298 61.5057283757447
"1332" 266.2 124.018725372128 62.4877251034043
"1333" 266.4 123.830892336667 62.3985611644171
"1334" 266.6 123.578260616087 62.446986471043
"1335" 266.8 122.822058178936 63.0032733854255
"1336" 267 121.2511456156 64.9309329618213
"1337" 267.2 120.115042623333 66.6293303994171
"1338" 267.4 119.394344342 68.5309329654213
"1339" 267.6 119.010755132128 70.7528642278723
"1340" 267.8 119.491830732857 72.799692781307
"1341" 268 120.454560115217 73.5841102279995
"1342" 268.2 121.338518713404 74.6972177506383
"1343" 268.4 122.746618298571 76.0022045584498
"1344" 268.6 122.822058178936 76.6448445938298
"1345" 268.8 122.801650938571 76.8499282641641
"1346" 269 122.37711343 77.6191590341641
"1347" 269.2 121.823549815882 79.8368153296683
"1348" 269.4 121.0354176668 83.0847791338213
"1349" 269.6 119.527285935098 86.0887007054527
"1350" 269.8 117.737861878 89.1078560629213
"1351" 270 115.372244538571 92.1874479027355
"1352" 270.2 113.975463723333 95.7644171555507
"1353" 270.4 112.338925712553 99.2144027178723
"1354" 270.6 110.39328165069 102.120322919435
"1355" 270.8 108.83908399 104.039121586537
"1356" 271 107.702659974 104.563625309146
"1357" 271.2 105.640791725814 104.182811355277
"1358" 271.4 102.641930181304 104.336618619956
"1359" 271.6 99.88252183 104.898561206917
"1360" 271.8 97.7017006015556 105.814693686466
"1361" 272 95.7003339168085 106.497545114681
"1362" 272.2 93.9217258282979 107.454991924149
"1363" 272.4 92.3941082104444 109.088197963243
"1364" 272.6 90.7919671552174 110.707856084521
"1365" 272.8 89.5868320966667 111.733497111188
"1366" 273 87.8273827656522 112.129260768217
"1367" 273.2 85.4341048758537 111.828869218851
"1368" 273.4 83.1229427917778 111.336061213355
"1369" 273.6 80.4197283972727 110.856457483271
"1370" 273.8 77.231087206 111.034779161771
"1371" 274 74.8897996461702 111.129296346809
"1372" 274.2 73.0478561209091 111.590723218271
"1373" 274.4 71.1054845831707 112.598099988851
"1374" 274.6 69.5629002957778 114.310420190688
"1375" 274.8 69.3969407536364 115.113450494521
"1376" 275 69.2339274033333 115.332398213688
"1377" 275.2 69.2322209648837 115.16671118737
"1378" 275.4 68.8974676856098 114.933934887997
"1379" 275.6 68.2158235633333 114.196867077021
"1380" 275.8 66.5515031172727 113.714849094521
"1381" 276 64.9140784681395 113.055798841789
"1382" 276.2 62.7102132104651 112.760628895161
"1383" 276.4 60.3589172352174 112.33829086876
"1384" 276.6 57.7321056433333 112.502727881188
"1385" 276.8 54.5972390995652 112.313207256695
"1386" 277 52.0977476309756 112.054009932021
"1387" 277.2 48.868640366 111.775163777896
"1388" 277.4 45.99868819 112.304009932271
"1389" 277.6 42.993906046 113.063625317646
"1390" 277.8 39.3481465144444 113.742044121743
"1391" 278 36.0778803529268 114.380463968119
"1392" 278.2 32.17861647 114.45045963856
"1393" 278.4 30.6846816329268 113.60185233507
"1394" 278.6 28.4248784904651 111.687283634696
"1395" 278.8 26.193481305122 109.690032443729
"1396" 279 23.8148781375556 107.122385995466
"1397" 279.2 21.1055373704651 104.862596686905
"1398" 279.4 17.9893674566667 102.978918347855
"1399" 279.6 15.55875919 100.231665597855
"1400" 279.8 13.4280389326087 97.2797624256082
"1401" 280 11.6564447172727 93.5312826407713
"1402" 280.2 10.0682934783721 89.8804857595794
"1403" 280.4 8.62464654999999 85.8269036786879
"1404" 280.6 7.33607741829268 81.8851543671432
"1405" 280.8 6.42468320951221 78.0202387910457
"1406" 281 5.41486782200001 73.9578560477713
"1407" 281.2 5.14841812333333 70.0393578753546
"1408" 281.4 5.77637186512196 66.8288691738505
"1409" 281.6 6.17569407 64.5641313420213
"1410" 281.8 7.11468849 62.6709970621254
"1411" 282 7.29106490162792 62.3223461971375
"1412" 282.2 7.17931563631579 62.2361961170213
"1413" 282.4 7.09473915800001 62.1529109810213
"1414" 282.6 6.94615103 61.0497363767435
"1415" 282.8 6.75353679 59.7463175720213
"1416" 283 7.19654954200001 56.9097791076463
"1417" 283.2 6.97366734999999 53.3726911920213
"1418" 283.4 7.24577318111111 49.6822149978546
"1419" 283.6 7.42768663 46.1597790968963
"1420" 283.8 8.06331362199999 43.1199439290213
"1421" 284 9.10343051799996 39.4001637055213
"1422" 284.2 9.88205899121212 35.2125180136879
"1423" 284.4 11.4877920573684 31.1025928470213
"1424" 284.6 13.6970452465854 26.5662049684847
"1425" 284.8 16.1493533753658 22.7388128445822
"1426" 285 19.3237095830435 19.0523375982169
"1427" 285.2 22.5926984793023 16.4815590314399
"1428" 285.4 26.0324711754545 14.0557580857713
"1429" 285.6 29.6104266033333 11.8745226523546
"1430" 285.8 33.3428625428889 9.84888162468794
"1431" 286 37.1020243607317 8.1984751189725
"1432" 286.2 40.615120182 6.83285598064628
"1433" 286.4 44.1849040966666 5.42397319535461
"1434" 286.6 47.7015731754545 4.37918464952128
"1435" 286.8 51.146931843913 2.62257169549954
"1436" 287 55.1639157766666 1.88574059108377
"1437" 287.2 59.6903504166666 1.52516366764627
"1438" 287.4 63.4521648918182 2.25505877327128
"1439" 287.6 67.6025153642222 3.26768503691016
"1440" 287.8 71.4879726166667 5.42740726129211
"1441" 288 74.5373565687234 6.66121113595745
"1442" 288.2 77.4517180627273 7.43862521202127
"1443" 288.4 79.5529643172727 7.34247136577127
"1444" 288.6 80.206977214 7.33285598114628
"1445" 288.8 80.4704636166667 7.41890134612384
"1446" 289 80.6482613766667 7.34986781548281
"1447" 289.2 81.7154969209091 8.05925458327127
"1448" 289.4 84.4327196237778 9.65230042791016
"1449" 289.6 87.165794723913 11.5857824068039
"1450" 289.8 90.3564914821739 13.7178894323474
"1451" 290 93.2587321322222 15.8574286392435
"1452" 290.2 95.9590535065217 17.7479897708256
"1453" 290.4 98.1866790647826 19.0774212102821
"1454" 290.6 100.836837837273 20.1833804695213
"1455" 290.8 102.257414427447 21.2193126235106
"1456" 291 104.636591480909 22.7358280245213
"1457" 291.2 106.853017159778 23.9428987327991
"1458" 291.4 108.06862703 24.1138389039102
"1459" 291.6 107.98607807 24.0503468403546
"1460" 291.8 107.760444246 24.2420440322435
"1461" 292 107.363740875106 24.5826514157447
"1462" 292.2 107.180242984286 25.2408230320213
"1463" 292.4 107.052279550851 27.0049100106383
"1464" 292.6 106.733765552791 28.1899669143469
"1465" 292.8 106.758850198 28.1993089934657
"1466" 293 106.246817343333 28.6084970280629
"1467" 293.2 105.32387411 29.4498431827504
"1468" 293.4 104.02372799 30.5155483120213
"1469" 293.6 102.320413828431 32.0841757645703
"1470" 293.8 101.13451439 33.7055935640801
"1471" 294 99.31949559 35.1605187308674
"1472" 294.2 97.50236015 36.2141354448784
"1473" 294.4 95.8042101157143 37.6427068748784
"1474" 294.6 94.2161253614286 38.7494572684498
"1475" 294.8 92.5808697728571 39.4087979284498
"1476" 295 90.2907424955319 39.7872340823404
"1477" 295.2 87.5798471751163 40.1577665685329
"1478" 295.4 85.2117372166667 40.0796508856879
"1479" 295.6 82.5120059178049 40.1403138000701
"1480" 295.8 79.4301780778049 40.271645882753
"1481" 296 76.5674435972727 40.7253385320213
"1482" 296.2 73.8191275174418 41.8661744414399
"1483" 296.4 70.4685356216279 42.3760134401608
"1484" 296.6 67.1744837197778 43.250591059799
"1485" 296.8 63.4420477802222 44.1993090094657
"1486" 297 60.5379896785106 44.8772504540425
"1487" 297.2 57.2270283028889 45.9599927719102
"1488" 297.4 54.9246071754545 47.2026112657713
"1489" 297.6 52.0262577221739 49.2279229126734
"1490" 297.8 49.6532360308511 51.4566285293617
"1491" 298 47.1271564004348 54.5790934865865
"1492" 298.2 44.7928001023404 57.6595745257447
"1493" 298.4 42.5476830566666 60.3953560342088
"1494" 298.6 39.6738227656522 63.7095282783256
"1495" 298.8 37.022659697234 66.6202946656383
"1496" 299 34.4257826033333 69.3296509149379
"1497" 299.2 31.1085373588889 72.3702492085768
"1498" 299.4 27.6952126708511 74.3617022020213
"1499" 299.6 24.6538201606667 76.0369158789102
"1500" 299.8 20.7814909519512 77.9358110236066
"1501" 300 16.9796018954546 80.0522616482713
"1502" 300.2 13.379466646 81.464266311688
"1503" 300.4 10.0836229837778 83.5411893906879
"1504" 300.6 8.756724886 83.7463175960213
"1505" 300.8 8.9392896873913 83.3834413414778
"1506" 301 9.03978407347825 83.600832646043
"1507" 301.2 9.46652885127658 83.9279869906383
"1508" 301.4 9.31880825909092 84.6239399745213
"1509" 301.6 8.71980715666665 85.6277278543129
"1510" 301.8 8.82905349857142 85.7824243484498
"1511" 302 9.32848505105263 86.3151435095213
"1512" 302.2 10.017841278421 88.0762771145213
"1513" 302.4 10.85346847 90.1584055145213
"1514" 302.6 12.6518128504445 92.2078560660213
"1515" 302.8 14.9113163664706 94.1957897030017
"1516" 303 16.4688111392683 95.8344977206798
"1517" 303.2 17.3560751827273 97.0190448820213
"1518" 303.4 17.3708095314634 97.6919086043384
"1519" 303.6 18.2915995568293 98.7800887179969
"1520" 303.8 19.003802454 100.504559371021
"1521" 304 19.7055429824324 102.91679578567
"1522" 304.2 20.3302378148649 105.162118033237
"1523" 304.4 21.228496926 106.900163773021
"1524" 304.6 22.3009631366667 109.420873834714
"1525" 304.8 22.84423407 109.716731823175
"1526" 305 23.164270038 109.044394544396
"1527" 305.2 23.3884029718182 109.178135803271
"1528" 305.4 23.6950292771111 109.318967194243
"1529" 305.6 24.50156319 109.141922017021
"1530" 305.8 25.62973231 109.169394544521
"1531" 306 26.3464364588372 109.057587746556
"1532" 306.2 26.8212529574418 108.798195975277
"1533" 306.4 26.920247718 108.438625313021
"1534" 306.6 26.910617006 108.323240697521
"1535" 306.8 26.3643540625581 107.975297942254
"1536" 307 26.1089189558537 108.132809177631
"1537" 307.2 26.2210132327907 107.867963416207
"1538" 307.4 26.4618258268 107.661702235321
"1539" 307.6 26.59280351 107.630933004521
"1540" 307.8 26.554280662 107.635206508799
"1541" 308 26.59280351 107.630933004521
"1542" 308.2 26.6681742995652 107.764712268869
"1543" 308.4 27.2208934230435 107.91521394126
"1544" 308.6 27.8873503788372 108.028965205277
"1545" 308.8 28.1945429794737 108.592471467021
"1546" 309 28.119623705122 108.83637390629
"1547" 309.2 27.88607055 108.702361577021
"1548" 309.4 27.588894294 108.603460478021
"1549" 309.6 27.3107293136364 107.989324613271
"1550" 309.8 27.3229458616279 107.671183451789
"1551" 310 27.6546512433333 107.349867915483
"1552" 310.2 28.7361492019149 106.661211235957
"1553" 310.4 30.1411858424444 105.857428729243
"1554" 310.6 31.6510209430435 104.763040025065
"1555" 310.8 33.434796296087 103.809862766586
"1556" 311 35.096517297234 102.504091755532
"1557" 311.2 36.9980706453191 101.36661221266
"1558" 311.4 38.6865188768085 99.9427169575532
"1559" 311.6 39.88318607 98.7764179454995
"1560" 311.8 40.9345387966667 97.9113817127504
"1561" 312 42.6132835586956 96.2178895148474
"1562" 312.2 44.26516003 94.3136252988963
"1563" 312.4 46.4641726033333 92.5508047843129
"1564" 312.6 48.7594922966667 90.3873432436879
"1565" 312.8 50.3485597766666 87.8312534975421
"1566" 313 51.5056112751064 85.4091653881915
"1567" 313.2 51.8077585645454 82.9456182945213
"1568" 313.4 51.5154112595652 79.9051804684343
"1569" 313.6 51.6729693183721 77.0092871778352
"1570" 313.8 51.6005523366667 73.8328560476463
"1571" 314 52.10043215 70.5979659345213
"1572" 314.2 51.671177558 67.327514160799
"1573" 314.4 51.3699989281818 63.5749889045213
"1574" 314.6 50.9847704481818 59.8686951945213
"1575" 314.8 50.2341078369565 56.3851135552821
"1576" 315 49.7199505127907 52.554904326905
"1577" 315.2 48.8993669233333 48.5283688428546
"1578" 315.4 47.8226510846342 43.5643288128749
"1579" 315.6 46.9486266009091 38.6973665020213
"1580" 315.8 46.421932638421 34.0378155220213
"1581" 316 46.3335234095349 29.4869257707422
"1582" 316.2 46.364655246 24.5828559983963
"1583" 316.4 46.7187518895349 19.263312164812
"1584" 316.6 46.0982055473333 14.4899072703546
"1585" 316.8 45.4438754334782 8.93528073191258
"1586" 317 45.7064072793023 5.62288281306778
"1587" 317.2 47.0182874821739 2.68946132767345
"1588" 317.4 47.6519604166666 1.97388161681294
"1589" 317.6 48.8572586154545 2.05400982202127
"1590" 317.8 51.0708631766666 2.17420212983377
"1591" 318 54.8149769360869 2.6142104914778
"1592" 318.2 58.4967258081818 2.78827555702127
"1593" 318.4 62.1826619463636 3.30400982327127
"1594" 318.6 66.1145579174418 4.13808853609104
"1595" 318.8 69.4561910113953 5.3456019541143
"1596" 319 72.9207154960869 5.86671885593431
"1597" 319.2 76.8292849425581 7.22395615992825
"1598" 319.4 80.5698706385106 8.55973814276595
"1599" 319.6 84.2408361695122 9.51179594580176
"1600" 319.8 87.9754597209091 10.3057580820213
"1601" 320 91.6046955633333 11.6693944470213
"1602" 320.2 95.8667388960465 13.3599132322538
"1603" 320.4 98.9033994433333 15.7879841947296
"1604" 320.6 101.776561856667 18.4802918897296
"1605" 320.8 104.486821801064 21.2111293174468
"1606" 321 107.175224810426 24.132569582234
"1607" 321.2 110.125911040213 27.0949263773404
"1608" 321.4 112.95621337 30.4113816452504
"1609" 321.6 115.404717214348 33.9018359408256
"1610" 321.8 116.469886434255 36.9558101842553
"1611" 322 117.493883840667 40.7206765273546
"1612" 322.2 117.707535380638 43.2569558534042
"1613" 322.4 118.633723002766 45.9001637120213
"1614" 322.6 120.411989576667 48.9129842278546
"1615" 322.8 122.72953399 50.6043057285597
"1616" 323 124.06301719 52.8010512928867
"1617" 323.2 124.78902471 55.4341873901944
"1618" 323.4 124.97680748913 56.8784245925647
"1619" 323.6 123.682173178571 59.0006346827356
"1620" 323.8 122.117673841429 61.7478874327356
"1621" 324 120.4575749468 64.9232406541213
"1622" 324.2 120.232011377234 68.1096563692553
"1623" 324.4 119.994658723333 71.5331765581671
"1624" 324.6 119.688375875714 75.0995357977355
"1625" 324.8 120.40489719186 78.8876413836492
"1626" 325 120.920504830851 81.6857611291489
"1627" 325.2 121.342499798 83.0540099030213
"1628" 325.4 121.203978616341 82.8982875764115
"1629" 325.6 120.378817124222 83.2591381083546
"1630" 325.8 119.07515503 84.9817964041641
"1631" 326 117.611057503333 87.1100996506671
"1632" 326.2 116.3587439196 89.9924714484213
"1633" 326.4 114.1629415836 92.6386252972213
"1634" 326.6 112.388103816383 95.1800328284042
"1635" 326.8 111.26157847 98.3927673148097
"1636" 327 110.026871803333 100.715868895042
"1637" 327.2 108.630418563333 102.975484281917
"1638" 327.4 106.96479927 104.539217025098
"1639" 327.6 104.355680190851 105.613748059787
"1640" 327.8 101.870728818444 106.857428730243
"1641" 328 99.3539027491111 107.49845437191
"1642" 328.2 96.3891999318182 108.295268669521
"1643" 328.4 93.2457050821739 109.428591869195
"1644" 328.6 90.810391126 110.831787708577
"1645" 328.8 88.03674607 112.497153745173
"1646" 329 85.74945197 113.87292019025
"1647" 329.2 84.7582058146808 115.261865909043
"1648" 329.4 84.1477728433333 116.870859753688
"1649" 329.6 84.2545028118182 116.809254692021
"1650" 329.8 84.1665436662791 116.696228183533
"1651" 330 83.8505965873333 116.42153130391
"1652" 330.2 82.8596511314634 116.29416003007
"1653" 330.4 81.48786191 115.900163782021
"1654" 330.6 79.7893545209091 115.602960984521
"1655" 330.8 76.9176513063636 115.524289655771
"1656" 331 74.4372848458139 116.141666465626
"1657" 331.2 72.0363259472093 117.519126216556
"1658" 331.4 69.2357170826829 118.770707874948
"1659" 331.6 66.05120639 120.030200416188
"1660" 331.8 62.3493831695745 121.64484463883
"1661" 332 60.5279305209091 122.919394558271
"1662" 332.2 60.0942430672093 122.617516203765
"1663" 332.4 58.7681367827273 121.922891060771
"1664" 332.6 56.0000706169767 120.792829260975
"1665" 332.8 53.2348549790909 119.335478470771
"1666" 333 50.2216434169767 117.778517987835
"1667" 333.2 47.17501087 115.543020924521
"1668" 333.4 44.2102873686047 113.681916910393
"1669" 333.6 41.4069787242222 111.994180872132
"1670" 333.8 38.8283938033333 110.616280992855
"1671" 334 35.9170837645454 109.527786153271
"1672" 334.2 32.3253701766667 109.206024581188
"1673" 334.4 28.57397855 108.647416522021
"1674" 334.6 25.3520094523256 108.073687924463
"1675" 334.8 22.6091908190909 107.727086850771
"1676" 335 22.0641291695349 107.161344453068
"1677" 335.2 22.3799843633333 106.284779157021
"1678" 335.4 21.3527084166667 104.125015841252
"1679" 335.6 19.8154699025581 101.839340869928
"1680" 335.8 17.4698926881818 98.5575064220213
"1681" 336 14.6552000309302 94.8804857645794
"1682" 336.2 12.8188362623404 91.8657938725532
"1683" 336.4 11.1490925233333 88.7601243071495
"1684" 336.6 8.46466794534884 85.7659955944631
"1685" 336.8 6.24907092333332 81.7060245536879
"1686" 337 4.49155417666667 79.2236351457392
"1687" 337.2 4.80051798441861 76.6872835996957
"1688" 337.4 5.49449736756098 72.6919085793384
"1689" 337.6 5.80880980333333 69.0503468853546
"1690" 337.8 6.57055326200001 66.7751637328963
"1691" 338 7.10913230999999 63.6615049526623
"1692" 338.2 7.023196726 60.2943944956463
"1693" 338.4 6.15734985666667 57.1455849686879
"1694" 338.6 4.92370151 53.2559329501463
"1695" 338.8 4.54810374200001 49.6020867926463
"1696" 339 5.54579344729731 45.8585836703997
"1697" 339.2 6.772798214 42.3617021700213
"1698" 339.4 8.39780469243902 39.5399385649481
"1699" 339.6 9.802345046 36.7682955710213
"1700" 339.8 11.4984241656098 33.4142349940944
"1701" 340 12.8796092036585 30.3373119140944
"1702" 340.2 15.5958742262791 25.6228828330678
"1703" 340.4 18.2228392627273 21.6431706807713
"1704" 340.6 21.161081942 19.1822149673546
"1705" 340.8 24.381927016087 16.0673877624561
"1706" 341 26.9651910406667 13.1565739356879
"1707" 341.2 29.9460423245454 11.0575063345213
"1708" 341.4 33.7537729215556 9.65230042791016
"1709" 341.6 37.6657733558537 8.25476029726518
"1710" 341.8 41.6117754033333 6.85677116804692
"1711" 342 44.997094142 5.44824059464628
"1712" 342.2 48.6909099536364 3.83722660702128
"1713" 342.4 51.0890545215556 2.57537734391016
"1714" 342.6 53.6470786366666 1.98189443733377
"1715" 342.8 58.0231671615556 1.72922349691016
"1716" 343 62.5195465360869 1.81153490539084
"1717" 343.2 66.46395119 2.39491891327128
"1718" 343.4 70.8408024308511 2.86415712234042
"1719" 343.6 75.7014091166667 4.13734315743794
"1720" 343.8 79.1443886566666 6.10849700556294
"1721" 344 82.1639772014286 8.03517152344984
"1722" 344.2 85.9821941766667 10.0112747872435
"1723" 344.4 89.0078428633333 11.6453559854588
"1724" 344.6 91.981150723913 14.0021703690865
"1725" 344.8 95.1848745322222 16.3189671012435
"1726" 345 98.2806789157143 17.6819533227356
"1727" 345.2 101.593510025745 19.4844517379787
"1728" 345.4 105.01087597 21.8456765084796
"1729" 345.6 108.248946744043 24.0589198276596
"1730" 345.8 111.286889956667 26.6533688209796
"1731" 346 113.94541043766 30.3191489664894
"1732" 346.2 116.20029777087 34.21120048963
"1733" 346.4 118.543563145745 37.5450082208511
"1734" 346.6 120.01070991 41.6232406308213
"1735" 346.8 120.742644022 46.3924714048213
"1736" 347 121.10712943 49.7906962602905
"1737" 347.2 121.65737282451 53.7508424529036
"1738" 347.4 122.581886043953 57.0718989646957
"1739" 347.6 122.698934737826 59.8717356323474
"1740" 347.8 122.453222400213 62.741407591383
"1741" 348 122.298495372857 64.5736331184498
"1742" 348.2 122.558470993636 66.9228910057713
"1743" 348.4 123.647983465349 68.4493587256259
"1744" 348.6 123.30403573902 68.2606463889821
"1745" 348.8 122.998196081429 68.2000067484498
"1746" 349 122.6764909916 68.7232406579213
"1747" 349.2 121.842510641429 70.8138215077355
"1748" 349.4 121.182446536667 73.4322150216046
"1749" 349.6 121.003743325111 75.3873432286879
"1750" 349.8 121.592605583191 76.5057283907447
"1751" 350 121.83849610234 76.8085107151064
"1752" 350.2 121.50347027 76.3328560501463
"1753" 350.4 121.245192084545 76.0837301757713
"1754" 350.6 120.56103631 75.9080130355927
"1755" 350.8 119.2941849372 76.6155483581213
"1756" 351 118.140746663333 76.8617022045213
"1757" 351.2 117.19372665 77.1501637432713
"1758" 351.4 115.306004643617 78.1751228277659
"1759" 351.6 113.349467443333 79.3857406685838
"1760" 351.8 111.826570161429 80.9943552698784
"1761" 352 110.227511636667 81.9899073378546
"1762" 352.2 108.281732146596 83.5924714420213
"1763" 352.4 105.9652795292 85.1232406743213
"1764" 352.6 104.250584761556 85.4129842643546
"1765" 352.8 102.109378298571 85.9001637520213
"1766" 353 99.0421949986274 86.1264080961389
"1767" 353.2 96.8408219566666 86.5652278552504
"1768" 353.4 94.3706189853488 86.6425608905096
"1769" 353.6 91.8328517166667 86.9498432402504
"1770" 353.8 89.85282319 86.8263803934498
"1771" 354 87.1806827811111 86.7121295647991
"1772" 354.2 84.1416581055556 86.4728133252435
"1773" 354.4 80.2694648569767 86.3831691192306
"1774" 354.6 75.9963069823404 87.0949264373404
"1775" 354.8 72.0702550265957 88.6088380591489
"1776" 355 68.8290748811628 90.3456020391143
"1777" 355.2 64.9588724774418 91.3921136680678
"1778" 355.4 60.6427208255556 92.4300782884657
"1779" 355.6 56.1740704575556 93.7377705974657
"1780" 355.8 51.9238157704651 94.433258572719
"1781" 356 47.5595682202439 95.2810268008018
"1782" 356.2 42.9739727118605 96.2758346031841
"1783" 356.4 38.82380775 97.5959679595213
"1784" 356.6 34.0689236625581 98.923419578998
"1785" 356.8 30.3038378673333 100.635206501799
"1786" 357 26.3903116166667 101.482017810996
"1787" 357.2 22.9432705415789 101.203807492021
"1788" 357.4 19.3969330566667 100.209828460611
"1789" 357.6 15.767883222 98.4642663286879
"1790" 357.8 13.5452823830435 96.8198962044126
"1791" 358 13.5867562566667 96.8433872061879
"1792" 358.2 14.034355062 96.1886253007713
"1793" 358.4 13.5314757218919 93.5820764416159
"1794" 358.6 12.714947518 90.3136252948963
"1795" 358.8 11.722984182 86.4290099063963
"1796" 359 9.82640582813954 82.5638489007422
"1797" 359.2 7.46406931977777 78.4129842573546
"1798" 359.4 5.51905461545455 74.5540098945213
"1799" 359.6 3.80609097790697 70.3277129314399
"1800" 359.8 3.18141815727274 66.7830308657713
"1801" 360 3.209434774 63.7078560375213
"1802" 360.2 3.33345955292683 60.7875933704359
"1803" 360.4 3.70754415744185 57.1434553153934
"1804" 360.6 3.60074580894737 53.3495564320213
"1805" 360.8 4.90077124333332 50.0210428370213
"1806" 361 5.74818441536585 45.6656421358018
"1807" 361.2 6.76454331799999 41.1199439270213
"1808" 361.4 7.71660799 37.5467983190525
"1809" 361.6 9.47041133315788 33.2787062095213
"1810" 361.8 11.7051321304878 29.5493194179969
"1811" 362 14.7295173645454 26.6693944620213
"1812" 362.2 16.8590652886047 25.3366574302771
"1813" 362.4 19.0900202566667 23.6748889645213
"1814" 362.6 22.3134175691304 21.5439763966952
"1815" 362.8 25.2803390374419 18.9502531305096
"1816" 363 27.9213478833333 16.1960216704828
"1817" 363.2 31.0323268465854 13.0765239043383
"1818" 363.4 33.512822425122 9.41798731531396
"1819" 363.6 35.4443033572727 6.86170213452127
"1820" 363.8 38.1919390846341 5.04650513458225
"1821" 364 41.7994508166667 2.65558773189307
"1822" 364.2 46.0960198538298 1.0720130943617
"1823" 364.4 50.4573147557143 0.947259428449846
"1824" 364.6 54.6809844213043 0.523909486043013
"1825" 364.8 58.6224114637778 1.11383888091016
"1826" 365 63.0362038985714 2.3915294455927
"1827" 365.2 67.1770336955319 3.63338789234042
"1828" 365.4 70.9527004352174 5.17273892212997
"1829" 365.6 74.8105682566667 5.75486452657683
"1830" 365.8 78.68119727 6.45877173118794
"1831" 366 82.25831887 7.08978800237011
"1832" 366.2 86.0078760753333 7.87452264835461
"1833" 366.4 89.654705686 9.29332606857683
"1834" 366.6 93.0096955390909 11.6606531882713
"1835" 366.8 96.3271839833333 14.5379841934796
"1836" 367 99.632123318 16.8155482983213
"1837" 367.2 102.761908172857 18.9456895877356
"1838" 367.4 106.108242098444 21.0027277896879
"1839" 367.6 110.262754459565 23.6091937900648
"1840" 367.8 112.803727096667 26.2687534359796
"1841" 368 114.944117944783 28.9770867720213
"1842" 368.2 117.046809155714 32.8938842641641
"1843" 368.4 118.606766116222 36.2676850699102
"1844" 368.6 119.658266832553 39.9427168975532
"1845" 368.8 120.144360607143 43.678813631307
"1846" 369 120.291605676667 46.4931124305629
"1847" 369.2 120.63042529087 49.40350819713
"1848" 369.4 121.076235492979 51.3256956323404
"1849" 369.6 121.040777367391 51.5523376307169
"1850" 369.8 120.278694939565 51.9118694036517
"1851" 370 119.546863372857 52.1168042205927
"1852" 370.2 119.177358504286 52.1482013948784
"1853" 370.4 118.571999464286 52.030461991307
"1854" 370.6 117.935729233636 51.9753385432713
"1855" 370.8 117.8303167132 51.4386252560213
"1856" 371 117.557826527143 51.1827382855927
"1857" 371.2 117.201752243333 51.1245226916046
"1858" 371.4 116.91992326814 50.9359418923701
"1859" 371.6 116.11655244913 50.4653811078908
"1860" 371.8 114.848648278 50.4309329473213
"1861" 372 113.02741916617 50.8756137988298
"1862" 372.2 111.699610362766 51.8576105264894
"1863" 372.4 110.994724207872 52.8150573359574
"1864" 372.6 111.064848541111 52.9514457703546
"1865" 372.8 111.363559986596 53.3797054543617
"1866" 373 111.595607780222 53.9941808141324
"1867" 373.2 111.855341024894 56.1211129857447
"1868" 373.4 111.97008993383 58.3551555411702
"1869" 373.6 112.806117698936 60.9328969512766
"1870" 373.8 113.619061864286 62.7839941841641
"1871" 374 114.609136657826 65.4152138987604
"1872" 374.2 115.372244538571 68.513978491307
"1873" 374.4 116.944605681429 71.5830522777355
"1874" 374.6 118.535366795106 74.5417349354255
"1875" 374.8 120.036391808667 77.6095654531324
"1876" 375 121.703923461628 81.0522209922538
"1877" 375.2 121.009159235714 83.2157053505927
"1878" 375.4 119.424841596667 85.5876637517088
"1879" 375.6 116.604939939091 88.7585553632713
"1880" 375.8 113.830661528723 91.7103110573404
"1881" 376 111.806162921064 94.2389526310638
"1882" 376.2 110.291716383333 97.2623432505629
"1883" 376.4 107.666649485652 99.4536754712604
"1884" 376.6 105.27367146234 101.464811885426
"1885" 376.8 103.56626917 103.87292018025
"1886" 377 102.030589332609 106.343307585173
"1887" 377.2 100.548297137826 107.2379564155
"1888" 377.4 98.6091276877778 108.643753518355
"1889" 377.6 97.4191997162222 110.831787708577
"1890" 377.8 97.7212108811628 111.410002775742
"1891" 378 97.9738898154545 110.331981958271
"1892" 378.2 97.3559967457447 109.885433825106
"1893" 378.4 95.8526038975556 110.011274887244
"1894" 378.6 93.3127013395652 110.849996552891
"1895" 378.8 90.6830982369565 111.753006587239
"1896" 379 88.3485976966667 112.795768174521
"1897" 379.2 86.1193588627273 114.204359584521
"1898" 379.4 84.8265087366667 116.592471475021
"1899" 379.6 85.2175740118182 116.398415530771
"1900" 379.8 85.6310335214285 115.201576654164
"1901" 380 85.5627231651111 114.472813353243
"1902" 380.2 84.6705829233333 113.885511765355
"1903" 380.4 83.7109512633333 113.616509933584
"1904" 380.6 81.3620730185714 112.933130812021
"1905" 380.8 80.2476141207317 112.963953647753
"1906" 381 79.3515948845455 112.779534408271
"1907" 381.2 76.3961463482609 113.291468127239
"1908" 381.4 73.1704288190909 114.615198745771
"1909" 381.6 69.7646588481818 116.232331614521
"1910" 381.8 66.7003413936364 117.770793154521
"1911" 382 63.0311374015556 118.669394554021
"1912" 382.2 60.46539343 120.028892200593
"1913" 382.4 58.0605950448837 121.436836417254
"1914" 382.6 55.9435448433333 121.715182102855
"1915" 382.8 52.6373722321622 121.64860453621
"1916" 383 48.9766057163158 120.687613179521
"1917" 383.2 45.4781711366667 118.940456825355
"1918" 383.4 41.67174687 117.127270010355
"1919" 383.6 37.6910525766667 115.900163782021
"1920" 383.8 33.33430191 114.693870074521
"1921" 384 29.8108706904878 113.930182541777
"1922" 384.2 28.5236438182927 112.785717249826
"1923" 384.4 26.5435300997674 109.969931217951
"1924" 384.6 24.657030398 106.313625310896
"1925" 384.8 23.4742872433333 103.235328604521
"1926" 385 21.30967007 99.8928377586879
"1927" 385.2 19.206047406 96.6309329935213
"1928" 385.4 16.0438143193023 93.3420242245794
"1929" 385.6 13.071283862 91.1223859794657
"1930" 385.8 10.2556138809091 88.9858280907713
"1931" 386 8.28658890428572 85.766725761307
"1932" 386.2 6.26953177666666 81.8764951089444
"1933" 386.4 4.91407079800001 77.4770868205213
"1934" 386.6 4.58224899363637 72.9193945082713
"1935" 386.8 4.06656814200001 68.7367021963963
"1936" 387 3.42559075444443 66.0817876638268
"1937" 387.2 3.25437809666665 64.3937534741046
"1938" 387.4 3.46946399800001 62.7174714211463
"1939" 387.6 3.60074580894737 60.0195969245213
"1940" 387.8 4.20369113666665 56.1474164695213
"1941" 388 4.64441086200001 52.6020867956463
"1942" 388.2 5.38054297666665 48.2374418208674
"1943" 388.4 5.884021078 45.4935703050213
"1944" 388.6 6.962660822 42.2628010710213
"1945" 388.8 7.88720917399999 38.4715922760213
"1946" 389 8.83377058199999 34.6584054590213
"1947" 389.2 10.1164773045946 31.3679391652645
"1948" 389.4 12.011905542 28.2174713866463
"1949" 389.6 14.9150052848837 24.8983747822538
"1950" 389.8 17.3564920966667 22.7499805386879
"1951" 390 20.81437631 20.3582056445213
"1952" 390.2 25.0765837233333 18.0993747295854
"1953" 390.4 28.114456006 15.9001636820213
"1954" 390.6 30.9495541766667 12.8965006753546
"1955" 390.8 34.1131334021739 9.80484595017344
"1956" 391 37.1009803811111 6.98563375857683
"1957" 391.2 40.334453718 4.04302081302127
"1958" 391.4 42.2996192627273 2.61345038202127
"1959" 391.6 42.9556180934146 2.65438505714323
"1960" 391.8 46.3603998151163 2.00928710283523
"1961" 392 51.1802352160465 1.51733719178872
"1962" 392.2 55.84265167 2.20314639987842
"1963" 392.4 60.5601007639535 3.09157690713755
"1964" 392.6 64.8967716918182 3.19911471827128
"1965" 392.8 68.9511872456522 3.34999644539084
"1966" 393 72.3653236495745 2.84779051021276
"1967" 393.2 72.4670950033333 2.87131751514627
"1968" 393.4 72.5925860990909 3.39142241077128
"1969" 393.6 74.7966107030435 4.82992955723867
"1970" 393.8 77.9608811597778 6.00272777468794
"1971" 394 80.5415397743478 7.34665196778214
"1972" 394.2 83.259912918 8.68648846113239
"1973" 394.4 85.7421242543478 9.77140113408649
"1974" 394.6 88.8909483517391 11.3015014700648
"1975" 394.8 91.4775368118182 12.7882755670213
"1976" 395 93.7522788242857 14.5657837748784
"1977" 395.2 95.9790098385106 16.0883797214894
"1978" 395.4 97.9461339917021 18.3797054193617
"1979" 395.6 100.29182709 20.6597790713963
"1980" 395.8 102.691151921429 23.2471024648784
"1981" 396 105.195464616667 24.8344585627504
"1982" 396.2 108.041750624419 26.6872835496957
"1983" 396.4 110.063254493111 28.8146936094657
"1984" 396.6 112.07165340913 31.4938091825647
"1985" 396.8 114.076552047872 33.8625204921277
"1986" 397 115.925682903333 36.5331765231671
"1987" 397.2 117.776384726 39.1565739616879
"1988" 397.4 118.310679878696 41.3433075201734
"1989" 397.6 117.953425899787 43.8543371960638
"1990" 397.8 117.113470716667 46.3168303791046
"1991" 398 115.9735154396 47.5463175598213
"1992" 398.2 115.1876493404 47.8309329447213
"1993" 398.4 114.922483736667 47.8072149959796
"1994" 398.6 114.12221743 47.854637811307
"1995" 398.8 112.502685452857 47.7604462884498
"1996" 399 110.537234024286 48.4982798841641
"1997" 399.2 108.370110188261 49.2864513408256
"1998" 399.4 106.412964201064 50.0736498045745
"1999" 399.6 104.93494151 51.5880335401944
"2000" 399.8 104.661495140222 53.1651209842435
"2001" 400 104.429447346596 55.867430497766
"2002" 400.2 104.0699554076 58.7617021864213
"2003" 400.4 104.040477054348 61.5105316206082
"2004" 400.6 104.721419570444 64.1309329610213
"2005" 400.8 106.416424882444 66.5155483480213
"2006" 401 108.516749955714 69.2518120870213
"2007" 401.2 110.597735746522 71.6944781190865
"2008" 401.4 112.848962259091 73.7061077957713
"2009" 401.6 115.027863266522 75.5907991932169
"2010" 401.8 117.322485082174 77.2045115694126
"2011" 402 120.01070991 79.4386252840213
"2012" 402.2 121.598602912927 80.3748354162896
"2013" 402.4 121.533706226279 80.0683211701608
"2014" 402.6 121.250140671739 80.0222373247387
"2015" 402.8 120.7965760092 80.3155483618213
"2016" 403 120.939790361765 81.3677353915311
"2017" 403.2 120.993435624286 83.5532249741641
"2018" 403.4 120.461977558 86.0759879280213
"2019" 403.6 118.870131469216 88.7885498785899
"2020" 403.8 116.434784671739 90.6326052283256
"2021" 404 113.989421276956 92.09581593213
"2022" 404.2 111.736672122174 94.2028393456082
"2023" 404.4 109.773467962766 96.6366613077659
"2024" 404.6 107.980345503333 99.1854201755629
"2025" 404.8 106.150038129608 101.556272364962
"2026" 405 104.693690563913 103.868391194739
"2027" 405.2 102.62625020617 106.530278338936
"2028" 405.4 100.620876416667 108.412984287355
"2029" 405.6 98.3067734197872 111.088379816489
"2030" 405.8 95.7734180433333 113.696638138792
"2031" 406 92.495560817234 115.286415827234
"2032" 406.2 89.8826325366666 116.957856090771
"2033" 406.4 87.4676585427273 116.992821125771
"2034" 406.6 85.3987684352174 116.401836023326
"2035" 406.8 83.506124163913 115.933608598108
"2036" 407 80.9055397890698 115.336657520277
"2037" 407.2 78.0040565256522 114.687789198869
"2038" 407.4 75.3600414374419 114.6210940133
"2039" 407.6 72.7261536904651 115.202489362719
"2040" 407.8 69.9909319402222 115.583924465466
"2041" 408 67.7939066566666 116.037526419521
"2042" 408.2 64.8313162033333 116.760969643688
"2043" 408.4 61.8045210033333 117.722508106188
"2044" 408.6 59.0694435373171 118.583090613973
"2045" 408.8 56.4801130833333 119.073240708271
"2046" 409 53.7605834566667 118.537526422021
"2047" 409.2 51.257056942 118.380933015271
"2048" 409.4 48.69528755 117.544394552896
"2049" 409.6 46.150195732439 116.406730386655
"2050" 409.8 43.54285663 115.359870741188
"2051" 410 40.5282198039535 113.350968788417
"2052" 410.2 37.9132677063636 112.158905037021
"2053" 410.4 34.9034032797561 111.228493983729
"2054" 410.6 31.507218262 110.944119821021
"2055" 410.8 28.7228903994118 110.922788211433
"2056" 411 25.9679817070732 110.187218185314
"2057" 411.2 23.26332879 108.482581357021
"2058" 411.4 20.5526184966667 106.669394542021
"2059" 411.6 20.1673900166667 105.52541031997
"2060" 411.8 20.1081240966666 104.38306975341
"2061" 412 19.94761223 104.265548385771
"2062" 412.2 18.878096318421 102.924455267021
"2063" 412.4 17.24360463 101.067816627149
"2064" 412.6 15.093733382 98.9963176112713
"2065" 412.8 13.2845033462791 97.215011706091
"2066" 413 12.4181464845454 94.9561078170213
"2067" 413.2 11.26621327 91.7151820728546
"2068" 413.4 10.27985903 88.1585463972777
"2069" 413.6 9.806472494 84.7078560585213
"2070" 413.8 8.82544131756757 81.0872739343186
"2071" 414 7.33585891093023 77.7427397724864
"2072" 414.2 5.00657042720931 74.9788757267887
"2073" 414.4 3.65379134627907 71.7767290330678
"2074" 414.6 3.10948360081082 67.9375857714807
"2075" 414.8 3.45769312777778 65.5411893726879
"2076" 415 4.15089559585366 62.7669554737286
"2077" 415.2 4.60020836333333 59.6970079072777
"2078" 415.4 4.77074314294118 56.2847791070213
"2079" 415.6 5.49034572767442 52.7874624666724
"2080" 415.8 7.48730532333332 50.2225080386879
"2081" 416 8.55474022351351 48.0103508243186
"2082" 416.2 9.78597636333333 45.7325108518931
"2083" 416.4 11.3946227633333 43.2994311086879
"2084" 416.6 13.5373163646342 40.9470680222652
"2085" 416.8 14.2407980166667 39.4208737647136
"2086" 417 14.5865158833333 36.9899072928546
"2087" 417.2 15.2625540982353 33.6942813468742
"2088" 417.4 16.1551940181081 29.8502676460753
"2089" 417.6 17.2067636527027 25.6506834422915
"2090" 417.8 19.08084815 21.9290098418963
"2091" 418 20.9060973766667 18.3085885928546
"2092" 418.2 23.0458827490244 15.4217396665335
"2093" 418.4 26.20757503 13.6291014086879
"2094" 418.6 30.2262084918182 11.5557580832713
"2095" 418.8 34.1633805952174 9.51220380941258
"2096" 419 38.3601897537209 7.76957333399802
"2097" 419.2 42.1624545766666 5.4728132442435
"2098" 419.4 45.90926015 2.95144572035461
"2099" 419.6 49.9409992108695 0.967053299195189
"2100" 419.8 53.9322328814285 0.672534153449843
"2101" 420 58.56676735 1.73349700118794
"2102" 420.2 63.1424256291111 3.07965084868794
"2103" 420.4 67.0821085183721 4.0039203785329
"2104" 420.6 70.1792658637778 4.66084743146572
"2105" 420.8 74.0778787947059 6.247071666335
"2106" 421 76.8089409966666 7.97548418691711
"2107" 421.2 79.41725883 10.1870226506671
"2108" 421.4 82.16201175 12.0714923495213
"2109" 421.6 84.78982031 13.7573065370213
"2110" 421.8 86.9527310448837 14.4958702995794
"2111" 422 89.3039450173684 14.1997588220213
"2112" 422.2 90.4796583821951 13.6581374133627
"2113" 422.4 90.6604643662162 13.4781262575618
"2114" 422.6 90.5875833024324 13.4989162783726
"2115" 422.8 90.6218319226316 13.8961150970213
"2116" 423 91.4321319751163 14.5763711941143
"2117" 423.2 93.7142800966666 15.7994310811879
"2118" 423.4 96.6255901354545 17.2725413057713
"2119" 423.6 99.7220099633333 18.9343517192435
"2120" 423.8 102.67542831 20.3446081309102
"2121" 424 105.59215823 21.4862442736879
"2122" 424.2 108.865960395581 22.9037415065562
"2123" 424.4 111.896322778085 25.4255319403191
"2124" 424.6 113.273142412857 26.3083269577356
"2125" 424.8 113.07659727 27.6309329245213
"2126" 425 113.005841018571 30.6646848898784
"2127" 425.2 113.256370560667 32.9514457503546
"2128" 425.4 113.765090723617 35.5891980715957
"2129" 425.6 114.216231523333 38.3280483198338
"2130" 425.8 114.437737899333 41.2078560150213
"2131" 426 114.61751119 44.0105316031082
"2132" 426.2 115.153072735366 47.4667678411676
"2133" 426.4 116.404315629149 50.7528642078723
"2134" 426.6 118.264887224043 53.5024550453191
"2135" 426.8 120.617239857234 55.9983633947872
"2136" 427 122.699447464286 57.9566786377355
"2137" 427.2 123.427519036956 60.4653811178908
"2138" 427.4 123.762500323913 64.2362841316952
"2139" 427.6 123.417338233137 67.6497866598644
"2140" 427.8 123.56031519 71.9441197820213
"2141" 428 122.554822996667 75.6758047674379
"2142" 428.2 121.323631464286 79.1340726934498
"2143" 428.4 119.24766119 81.9356667066367
"2144" 428.6 117.207557991702 84.2716858453191
"2145" 428.8 115.455949646471 86.8880973880017
"2146" 429 113.537196539565 89.7797624181082
"2147" 429.2 112.88398303 92.1292607482169
"2148" 429.4 113.084622863333 93.2078560670213
"2149" 429.6 113.584771009574 93.797054103617
"2150" 429.8 113.524537363023 93.7624177849282
"2151" 430 113.521750180222 93.7377705974657
"2152" 430.2 113.630950448537 93.6299949042164
"2153" 430.4 113.918724644884 93.2525787862073
"2154" 430.6 113.712672202093 92.8232406820213
"2155" 430.8 113.64996058907 92.8232406820213
"2156" 431 113.29328829 92.7511252973338
"2157" 431.2 112.708490055778 93.0112748702435
"2158" 431.4 111.6435473244 93.7540099137213
"2159" 431.6 110.199176378571 94.5657838548784
"2160" 431.8 109.198630571333 94.3360611963546
"2161" 432 107.902278368182 94.2480658582713
"2162" 432.2 106.776506503333 94.5459970940004
"2163" 432.4 106.040281155714 94.612879616307
"2164" 432.6 105.380782862727 94.8337301945213
"2165" 432.8 104.338914928182 94.5540099145213
"2166" 433 103.55595055 94.0869769470213
"2167" 433.2 102.740999115106 93.1996727609574
"2168" 433.4 102.068898362766 92.4140753788298
"2169" 433.6 100.783528441556 91.9514458093546
"2170" 433.8 99.5349787447826 90.9837757972386
"2171" 434 98.6894928128571 90.1152343998784
"2172" 434.2 97.2989786543478 89.3533410129995
"2173" 434.4 95.4684454966666 88.5283688828546
"2174" 434.6 92.7908157209091 88.0330308870213
"2175" 434.8 90.6349892223404 88.6252046712766
"2176" 435 88.8609558411628 89.8715412157422
"2177" 435.2 87.8133135516 91.6309329885213
"2178" 435.4 86.7745080717021 93.412438718617
"2179" 435.6 85.7938602531111 94.7634116241324
"2180" 435.8 84.2113376755814 95.9001637620213
"2181" 436 81.5221044415556 97.8061466699102
"2182" 436.2 79.8663187732558 99.5405931037655
"2183" 436.4 78.0290019406383 101.693944455213
"2184" 436.6 76.3600428095556 104.412984283355
"2185" 436.8 74.7506438264444 106.951445824355
"2186" 437 73.7116218951163 108.547748747835
"2187" 437.2 73.9148337421951 109.643128128485
"2188" 437.4 74.5806256755814 111.195333723649
"2189" 437.6 75.1011792152631 113.784779164521
"2190" 437.8 75.699297118421 116.568179977021
"2191" 438 76.4536260918182 119.352960988271
"2192" 438.2 76.9764083775556 120.156574042688
"2193" 438.4 77.5370302895349 119.638983105975
"2194" 438.6 78.2985284476744 119.281201352486
"2195" 438.8 79.7105577863636 118.959604344521
"2196" 439 82.2419261687234 117.896890461596
"2197" 439.2 85.5938337578049 117.129056841412
"2198" 439.4 89.3675353645455 116.512051894521
"2199" 439.6 92.65948783 115.193544818882
"2200" 439.8 96.290266254 113.929009933896
"2201" 440 97.3935178175555 113.156574035688
"2202" 440.2 98.3876678369565 111.217889529847
"2203" 440.4 99.8504194566666 107.759138132855
"2204" 440.6 101.262923883333 104.714266334938
"2205" 440.8 102.667402716667 101.469074024
"2206" 441 104.8635260764 98.3001637644213
"2207" 441.2 107.63524499 95.3232406845213
"2208" 441.4 110.946047921429 93.074418076307
"2209" 441.6 114.658492943192 91.0638298782979
"2210" 441.8 118.109156561915 88.3060557347872
"2211" 442 120.678439275333 86.1309329830212
"2212" 442.2 120.895915778936 85.0327333092553
"2213" 442.4 120.789028675714 82.0775577827356
"2214" 442.6 120.66078297 78.1597791288963
"2215" 442.8 120.747668741304 74.2028393256082
"2216" 443 121.776340443333 70.8921509165004
"2217" 443.2 122.980179443333 66.6934329635838
"2218" 443.4 124.271808607143 62.6976519548784
"2219" 443.6 125.01868015 57.964527931307
"2220" 443.8 124.7644293532 54.5847791053213
"2221" 444 123.335399183043 52.3633744208256
"2222" 444.2 122.121092017826 48.6677222432169
"2223" 444.4 120.969682934681 44.6399345781915
"2224" 444.6 120.61077735 40.3972051266367
"2225" 444.8 120.141851520213 37.9214402997872
"2226" 445 118.418432192667 35.7890525907991
"2227" 445.2 116.560046291277 33.3797054343617
"2228" 445.4 114.117533801064 30.3109656604255
"2229" 445.6 111.81084655 26.8577775077356
"2230" 445.8 109.41692671 23.7206765103546
"2231" 446 106.480542275714 21.261231191307
"2232" 446.2 103.883988247255 18.9846282401585
"2233" 446.4 101.569990063043 17.0790934490865
"2234" 446.6 98.9078937756 15.0386252196213
"2235" 446.8 96.4946513642222 13.3787961581324
"2236" 447 93.6897500439535 11.4278917634166
"2237" 447.2 90.7932698602222 9.8574286332435
"2238" 447.4 88.56643523 7.79118931493794
"2239" 447.6 87.7054495772 7.36170213502127
"2240" 447.8 86.5220977281818 7.49107276452128
"2241" 448 84.2095848665217 7.27976233560823
"2242" 448.2 81.5953675323256 7.44756975585848
"2243" 448.4 78.5110963827273 7.00156227452127
"2244" 448.6 74.7980405012195 6.2753981939725
"2245" 448.8 71.3318383463636 5.56799583952128
"2246" 449 68.22499567 4.07781934785461
"2247" 449.2 65.4024327117778 3.04546281446572
"2248" 449.4 62.6641975463636 1.51205177952128
"2249" 449.6 61.8492350233333 0.924202128583775
"2250" 449.8 61.6234715934782 1.30150146006475
"2251" 450 60.6763518833333 2.47525524368794
"2252" 450.2 57.9155477766667 3.40016366952127
"2253" 450.4 54.3247746690698 4.25436760597476
"2254" 450.6 50.7133594736364 4.52778604827128
"2255" 450.8 46.96546351 4.72659365112384
"2256" 451 42.9222107455555 4.86383888466016
"2257" 451.2 38.8068123758823 4.78025416863892
"2258" 451.4 36.6510251646341 4.67127061263103
"2259" 451.6 36.6179160966667 4.59063986118794
"2260" 451.8 36.80135823 4.68065147567981
"2261" 452 36.9396453766667 5.76209661073922
"2262" 452.2 34.6913567827273 7.57848535202127
"2263" 452.4 31.4338414086667 9.37024914557683
"2264" 452.6 28.104825294 10.7751636768963
"2265" 452.8 26.1403840160465 12.2686788841143
"2266" 453 23.2337990807317 14.2491317854359
"2267" 453.2 21.03450687 16.0741563561879
"2268" 453.4 19.27346239 17.6584054420213
"2269" 453.6 17.7560380114634 19.2397509273871
"2270" 453.8 15.8797829233333 21.4404567278546
"2271" 454 14.5223111366667 23.6016288911879
"2272" 454.2 12.8651345672973 25.4219932133726
"2273" 454.4 11.6422696433333 27.3287351220213
"2274" 454.6 9.99153833810811 29.559207354724
"2275" 454.8 8.92365722733331 31.0027277996879
"2276" 455 8.1339388433333 32.7751636988963
"2277" 455.2 7.09061170999998 35.2751637013963
"2278" 455.4 7.03679302529412 37.3933763731977
"2279" 455.6 6.71501394199997 39.2847790900213
"2280" 455.8 6.1073470816129 40.1929676765374
"2281" 456 5.94696466 40.9121829378025
"2282" 456.2 5.88035223533332 40.7078560145213
"2283" 456.4 5.94027666555554 40.6437534503546
"2284" 456.6 6.0181006009091 40.5621683686879
"2285" 456.8 6.28403958 40.1429521678025
"2286" 457 6.32978546199997 40.1565739626879
"2287" 457.2 6.29422590999998 40.2196903335597
"2288" 457.4 6.24503519639998 39.7924713982213
"2289" 457.6 6.35730178200001 39.9990648050213
"2290" 457.8 6.35730178200001 39.9990648050213
"2291" 458 6.36830831 40.1309329370213
"2292" 458.2 6.36830831 40.1309329370213
"2293" 458.4 6.34564781117647 39.9386252445213
"2294" 458.6 6.32015475 39.8424713982713
"2295" 458.8 6.31517334724134 40.038094740642
"2296" 459 6.25273976599997 40.1309329370213
"2297" 459.2 6.26558071533332 40.0924713985213
"2298" 459.4 6.27532212517239 39.9850443427109
"2299" 459.6 6.32550514555554 39.9457477516509
"2300" 459.8 6.32550514555554 39.9457477516509
"2301" 460 6.35155924565215 39.6125382876734
"2302" 460.2 6.26843425962962 39.9457477516509
"2303" 460.4 6.24977646999999 39.9090394456751
"2304" 460.6 6.24977646999999 39.9090394456751
"2305" 460.8 6.29126261399998 39.6540098596213
"2306" 461 6.34423153 39.7102598596775
"2307" 461.2 6.41500267121212 40.0376928436879
"2308" 461.4 6.75353679 40.3756881820213
"2309" 461.6 7.17931563631579 41.2240503470213
"2310" 461.8 7.16142576882353 41.8164533006977
"2311" 462 7.11610477117647 42.1105709480507
"2312" 462.2 7.22205791432434 42.6465254551294
"2313" 462.4 7.22048040212123 43.2777860870213
"2314" 462.6 7.18156843444443 44.2228132829935
"2315" 462.8 7.00634298 44.8544906340525
"2316" 463 6.48504421303031 45.3174131286879
"2317" 463.2 6.27200119 45.2992021729588
"2318" 463.4 5.85844708647059 45.4589872409919
"2319" 463.6 5.75647484176471 45.538172761433
"2320" 463.8 5.85467033666667 45.5621683736879
"2321" 464 5.9013646978788 45.8651986770213
"2322" 464.2 6.20779644333333 46.3168303791046
"2323" 464.4 6.41111147444443 46.5839243964657
"2324" 464.6 6.45819495533332 46.9514457643546
"2325" 464.8 6.44940904263158 47.6208114870213
"2326" 465 6.14817775000001 49.0759878910213
"2327" 465.2 5.48111544696969 50.3057581220213
"2328" 465.4 4.85862913162163 51.7837396014807
"2329" 465.6 4.69204384297297 52.7504755691834
"2330" 465.8 3.90076372189189 54.611182431751
"2331" 466 3.23144782999999 55.2298340510213
"2332" 466.2 3.24367730555554 55.3125568838268
"2333" 466.4 3.48979550111111 55.4407620121602
"2334" 466.6 3.5899938178788 55.3640331853546
"2335" 466.8 3.64836176939394 55.3873432086879
"2336" 467 3.913852566 55.9770867990213
"2337" 467.2 4.05693743 56.2847791070213
"2338" 467.4 4.14120616 56.6333367996775
"2339" 467.6 4.29400110999999 57.4879349267649
"2340" 467.8 4.30208282636363 58.1495809736879
"2341" 468 3.94363493588235 58.8187157611389
"2342" 468.2 3.54329945666665 59.1373432124379
"2343" 468.4 3.38845271470588 59.1467700601095
"2344" 468.6 3.30788205222222 59.0732406482713
"2345" 468.8 3.28648047 58.8955017203546
"2346" 469 3.42183101702703 58.457336281751
"2347" 469.2 4.22203534999998 57.5210428445213
"2348" 469.4 4.20027825976743 57.5191261565562
"2349" 469.6 3.97814069545455 57.7096042832713
"2350" 469.8 3.81407599695652 57.8901302791952
"2351" 470 3.52724827 57.9770868010213
"2352" 470.2 3.52724827 57.9770868010213
"2353" 470.4 3.28648047 58.0863985420213
"2354" 470.6 3.59882788621623 58.2078560320213
"2355" 470.8 4.02483505666665 58.6031551777157
"2356" 471 4.12270814609757 59.2491318304359
"2357" 471.2 4.06734901054054 60.5155483420213
"2358" 471.4 4.03666224684209 61.4568438895213
"2359" 471.6 3.73417843324325 61.8876897155348
"2360" 471.8 3.47359144599999 61.9331307610213
"2361" 472 3.43094115 61.5924714200213
"2362" 472.2 3.68212053054054 60.9833238102645
"2363" 472.4 3.84597897666667 60.7536435803546
"2364" 472.6 4.17908304560975 60.5812143833627
"2365" 472.8 4.31375641666665 60.5475996241046
"2366" 473 4.62344990058822 60.7078560345213
"2367" 473.2 5.04028381315788 60.7888276945213
"2368" 473.4 5.53208063390243 61.125304440192
"2369" 473.6 5.99247564658538 61.0221149466554
"2370" 473.8 6.10565252818182 60.8127511395213
"2371" 474 6.11148932333335 60.8146936414657
"2372" 474.2 6.62512729666665 60.6254384520213
"2373" 474.4 6.64347151 60.4331307595213
"2374" 474.6 6.80490058733333 60.2420440682435
"2375" 474.8 6.89447403878049 59.9151731068993
"2376" 475 7.03827088391305 59.5289262674561
"2377" 475.2 6.97366734999999 59.5448523703546
"2378" 475.4 6.82890757956522 59.4954814513691
"2379" 475.6 6.66598486272729 59.4141497395213
"2380" 475.8 6.38709994317074 59.1928466521432
"2381" 476 6.22384763 58.6982406478963
"2382" 476.2 6.01518220333333 58.154437228549
"2383" 476.4 5.69124007242424 57.6017954253546
"2384" 476.6 5.51883012333332 56.994838279329
"2385" 476.8 5.41593790111111 56.2847791070213
"2386" 477 5.01450536599999 55.0979659190213
"2387" 477.2 4.66877089823528 53.1173582893742
"2388" 477.4 4.16394534111111 50.654437221049
"2389" 477.6 4.28165404333333 49.0198218347991
"2390" 477.8 4.95580388333333 46.6480269606324
"2391" 478 5.81649454135137 43.8107666205348
"2392" 478.2 7.0020712932258 40.391478842989
"2393" 478.4 8.38509270529412 37.6648695861389
"2394" 478.6 9.45013615 33.8022616020213
"2395" 478.8 10.8210963288235 30.6512949184919
"2396" 479 12.9829631860976 26.9132969012896
"2397" 479.2 16.0272077597561 24.1271805758018
"2398" 479.4 18.714881094 20.7174713791463
"2399" 479.6 21.3828232134146 17.5324338525091
"2400" 479.8 24.5304217695122 14.7650792531188
"2401" 480 27.5901172415556 11.8659756437991
"2402" 480.2 31.4167201428889 8.6266594012435
"2403" 480.4 35.0725279782927 6.34106423531396
"2404" 480.6 38.6869502636842 4.39206650452128
"2405" 480.8 43.032428894 2.54439443789628
"2406" 481 47.6819226317778 1.23349700068794
"2407" 481.2 51.38500783 0.955108722021273
"2408" 481.4 55.5938084282609 1.54397637669519
"2409" 481.6 60.2403710797778 2.06255683057683
"2410" 481.8 64.3101737790909 2.43862520702127
"2411" 482 68.4403407830435 3.07407671267344
"2412" 482.2 72.8815074590909 3.84596786577127
"2413" 482.4 76.3487500597872 4.85270049585106
"2414" 482.6 79.7710828143478 6.30150146506475
"2415" 482.8 81.8169112366667 7.66298418660461
"2416" 483 82.78800803 8.54439444389627
"2417" 483.2 83.82674911 9.09613437118794
"2418" 483.4 85.56027727 9.56316733868794
"2419" 483.6 86.30321791 9.77516367589627
"2420" 483.8 86.3830823509756 9.84950701555786
"2421" 484 86.2604147455555 9.75700128271572
"2422" 484.2 86.28840143 9.48004533240589
"2423" 484.4 86.3234930931579 9.63498148952127
"2424" 484.6 86.283956486 9.77516367589627
"2425" 484.8 85.9525612166667 9.85479878445717
"2426" 485 85.9092342372727 10.2445692707713
"2427" 485.2 85.6925897874468 10.7528641678723
"2428" 485.4 85.8593677047826 11.7195616711517
"2429" 485.6 85.72537519 12.7647121738691
"2430" 485.8 85.5917244928571 14.1026754541641
"2431" 486 85.6378232627273 15.4281357095213
"2432" 486.2 85.6226475953333 16.5924713750213
"2433" 486.4 86.0230517427273 18.0854783695213
"2434" 486.6 86.7219445186957 19.6961503078908
"2435" 486.8 88.2338397109302 21.5620599309748
"2436" 487 90.3563133006383 23.1342062424468
"2437" 487.2 92.014230126 23.1309329200213
"2438" 487.4 94.624153078 23.0540098430213
"2439" 487.6 97.7866954566666 23.3269036161879
"2440" 487.8 101.106326940244 23.0108578729969
"2441" 488 104.619488313721 23.7803068026027
"2442" 488.2 108.500834592927 24.6900323587286
"2443" 488.4 112.428713008182 26.3547091470213
"2444" 488.6 114.553306443333 28.0521783461879
"2445" 488.8 115.708991883333 31.3488816461879
"2446" 489 117.69933903 35.1643777481082
"2447" 489.2 118.85502447 38.5764457559796
"2448" 489.4 119.394344342 42.6693944780213
"2449" 489.6 119.805254720667 46.3617021740213
"2450" 489.8 120.798677255455 49.9298839957713
"2451" 490 122.049210616667 53.1357406423338
"2452" 490.2 122.859795543333 56.3008047480629
"2453" 490.4 123.3853113948 59.8924714183213
"2454" 490.6 123.334249737451 63.6829691596683
"2455" 490.8 123.940040406 67.3446081779102
"2456" 491 124.885029452857 70.3899596548784
"2457" 491.2 124.376632683333 70.9982029528056
"2458" 491.4 123.781031203617 72.3486089103191
"2459" 491.6 122.6379681436 74.8155483563213
"2460" 491.8 121.903354181304 77.7647122388691
"2461" 492 120.961486584043 80.6955810954255
"2462" 492.2 119.748426689574 83.6661211965957
"2463" 492.4 118.51794955 85.7399073416046
"2464" 492.6 117.21575434234 88.0687398589362
"2465" 492.8 116.857211655116 90.5334374596957
"2466" 493 117.31411055 91.1117022187713
"2467" 493.2 117.325440799412 90.9001637570213
"2468" 493.4 116.887900316808 90.9001637570213
"2469" 493.6 116.056221635714 91.261231261307
"2470" 493.8 114.18310460617 92.6186580304255
"2471" 494 112.344663158 94.2155483757213
"2472" 494.2 110.306230754255 95.049099931383
"2473" 494.4 108.719235129556 95.2334970946879
"2474" 494.6 107.369840484884 94.8178739577189
"2475" 494.8 106.316754656667 94.8012626620213
"2476" 495 104.7094346844 94.2309329911213
"2477" 495.2 103.120581220222 93.7548646145768
"2478" 495.4 101.159637986522 93.023909578543
"2479" 495.6 100.469119742727 92.3337301920213
"2480" 495.8 100.503395390851 92.0458266059574
"2481" 496 100.877695403333 92.2164030745768
"2482" 496.2 100.903377302 92.1394799975768
"2483" 496.4 100.963301732222 92.2505911087991
"2484" 496.6 100.371919235714 92.3208858934498
"2485" 496.8 99.3842371656522 92.4051804809343
"2486" 497 97.7802078690244 92.2041037208018
"2487" 497.2 96.0043985343903 92.6825277362896
"2488" 497.4 94.20040175 93.6844446962604
"2489" 497.6 93.1008954633333 94.8905483763963
"2490" 497.8 92.2988484019149 96.2193126985106
"2491" 498 91.8715204845455 97.6047092182713
"2492" 498.2 91.195619606 99.2676851329102
"2493" 498.4 90.4936477091111 100.746317613021
"2494" 498.6 90.1350118334042 102.364975552447
"2495" 498.8 90.0767059754545 104.763800134521
"2496" 499 90.328855526 107.880933004771
"2497" 499.2 90.887436822 110.874522751355
"2498" 499.4 90.8250664966666 113.793936673688
"2499" 499.6 90.5826038508695 115.808190537782
"2500" 499.8 90.6218319226316 115.819192122021
"2501" 500 90.897067534 115.602086858646
"2502" 500.2 91.5707986473913 115.373407928652
"2503" 500.4 92.0688041606667 114.65230053291
"2504" 500.6 93.5639373047826 114.152672141478
"2505" 500.8 95.866514926 113.486702241146
"2506" 501 97.99342063 112.808447802598
"2507" 501.2 100.633717366 111.082856084896
"2508" 501.4 102.818105524815 109.361702237021
"2509" 501.6 104.702946625789 107.843483612021
"2510" 501.8 107.21562111 105.790273662021
"2511" 502 108.891958487255 102.687494085551
"2512" 502.2 110.568681247143 99.777714786307
"2513" 502.4 112.97824106234 97.2013094261702
"2514" 502.6 115.159975784286 94.3538529284498
"2515" 502.8 117.057291563333 92.6822150408546
"2516" 503 118.62053756913 90.6158828202821
"2517" 503.2 120.33667247 87.6753116827905
"2518" 503.4 121.564050555161 85.118526034118
"2519" 503.6 122.740807398696 81.7697289652821
"2520" 503.8 123.228500742941 78.7734669123154
"2521" 504 123.745067624286 75.2408230820213
"2522" 504.2 125.01868015 71.9338175842088
"2523" 504.4 125.33167829 68.3280483498338
"2524" 504.6 125.47799103 64.7463175770213
"2525" 504.8 125.16314083 60.8280483423338
"2526" 505 124.666237072553 57.8232406470213
"2527" 505.2 123.6087439132 54.7232406439213
"2528" 505.4 122.623563948261 51.7864513433256
"2529" 505.6 122.771514016667 50.3552919216046
"2530" 505.8 122.874799913478 50.5489931481082
"2531" 506 122.640313012609 51.0924714095213
"2532" 506.2 122.527535979333 51.2078560250213
"2533" 506.4 122.331958443333 51.2551933031751
"2534" 506.6 121.668867280435 50.6326051883256
"2535" 506.8 121.40088225087 50.0724045188691
"2536" 507 120.94970433 50.5956765372296
"2537" 507.2 120.647174355217 50.6827724124561
"2538" 507.4 120.113437504667 50.5924714090213
"2539" 507.6 119.802044483333 50.8600996144171
"2540" 507.8 119.558485172609 51.1091938175648
"2541" 508 119.471390038 51.2078560250213
"2542" 508.2 119.782717544286 51.2376833405927
"2543" 508.4 119.559710713902 51.3785877325091
"2544" 508.6 119.455264194651 51.4278918034166
"2545" 508.8 119.273751078696 51.4436419784343
"2546" 509 119.038883517273 51.3984154657713
"2547" 509.2 119.086161558 51.3446081619102
"2548" 509.4 118.829900873478 51.7362841191952
"2549" 509.6 118.013811258571 52.2423929177356
"2550" 509.8 117.420663108298 52.4713584812766
"2551" 510 117.474622416667 52.5027278211879
"2552" 510.2 117.347608678696 52.5055148891952
"2553" 510.4 117.297717848723 52.5286416237234
"2554" 510.6 116.715776953404 53.2405892512766
"2555" 510.8 115.684915103333 54.0411893611879
"2556" 511 114.969954267447 54.2471358971277
"2557" 511.2 114.93050933 54.2174714126463
"2558" 511.4 114.95356156617 54.2389525910638
"2559" 511.6 114.550514932609 54.3617021820213
"2560" 511.8 113.828710016667 54.6730574936879
"2561" 512 113.068222737826 55.3901302766952
"2562" 512.2 111.832630303333 55.9642662861879
"2563" 512.4 111.15045487 56.3632720427356
"2564" 512.6 110.420125876667 56.8216380819171
"2565" 512.8 109.7405186332 57.6463175699213
"2566" 513 109.107069019565 58.9269195778908
"2567" 513.2 108.821962724222 59.2078560330213
"2568" 513.4 108.74072778234 59.1980360657447
"2569" 513.6 108.256960953556 59.3104201356879
"2570" 513.8 107.666649485652 59.5790934915865
"2571" 514 106.740818226596 59.0834697808511
"2572" 514.2 106.306411642766 58.6661211715957
"2573" 514.4 106.234205696667 58.6016289261879
"2574" 514.6 106.232072648605 58.7176950307422
"2575" 514.8 105.430649395217 59.2530065347387
"2576" 515 104.676941499565 59.9051804484343
"2577" 515.2 104.160163076667 60.5475996241046
"2578" 515.4 103.526514486744 61.2668900243469
"2579" 515.6 102.801217201429 62.1874478727355
"2580" 515.8 101.480433841429 63.4982798991641
"2581" 516 100.045825207391 64.3617021920213
"2582" 516.2 98.7821617568085 65.5646481834042
"2583" 516.4 97.6590835378261 67.3550132318039
"2584" 516.6 97.7260797952174 68.5506654069126
"2585" 516.8 97.9438176317391 68.9352807919126
"2586" 517 98.0861846786956 69.3449797889778
"2587" 517.2 98.02517023 69.1419219770213
"2588" 517.4 97.7287444190909 70.4106532470213
"2589" 517.6 97.0856844471429 72.4386252770213
"2590" 517.8 97.0445354214893 74.3371522838298
"2591" 518 96.7394076409091 75.9001637420213
"2592" 518.2 96.3491206051111 76.8317876745768
"2593" 518.4 96.1528097281818 77.6047091982713
"2594" 518.6 95.0992682033333 79.0796509246879
"2595" 518.8 94.0036893346809 79.8854337951064
"2596" 519 93.3672331769768 79.8804857495794
"2597" 519.2 92.1267250385106 79.615384695
"2598" 519.4 90.9218614946809 79.5335516343617
"2599" 519.6 89.8891213142553 79.1243863311702
"2600" 519.8 88.8414455615556 78.2762321204657
"2601" 520 89.8344789766667 78.3360611803546
"2602" 520.2 90.2282680895556 78.079650923688
"2603" 520.4 91.1992031267442 77.599627071091
"2604" 520.6 93.1639536966666 76.8342296770213
"2605" 520.8 95.948023634878 75.9470680572652
"2606" 521 99.131326294 75.6181124596879
"2607" 521.2 102.81636555878 75.9376871942164
"2608" 521.4 106.159233694348 77.3215684257169
"2609" 521.6 109.583859051333 79.2164030615768
"2610" 521.8 112.467398743488 81.6604499731841
"2611" 522 115.816972593636 83.7672966170213
"2612" 522.2 118.409871559778 85.5070013584657
"2613" 522.4 119.229246422 86.5924714450213
"2614" 522.6 118.846463837111 87.4129842663546
"2615" 522.8 117.945229549149 89.3371522988298
"2616" 523 116.520068172857 91.810681811307
"2617" 523.2 114.389518824286 94.7149204327355
"2618" 523.4 111.683217661489 96.8003274290425
"2619" 523.6 108.638095217826 98.3583577444126
"2620" 523.8 106.056004767143 99.6207289148784
"2621" 524 103.44588527 100.732939686586
"2622" 524.2 101.650884480213 102.054009922021
"2623" 524.4 99.5323141209091 103.767296637021
"2624" 524.6 96.8724120580851 105.900163772021
"2625" 524.8 94.8033680665217 107.706183840717
"2626" 525 92.70764139 110.275163776396
"2627" 525.2 90.1052555169565 112.505514949195
"2628" 525.4 87.65151759 114.26136779376
"2629" 525.6 84.85861111 115.349464480771
"2630" 525.8 82.0186211491111 116.242044124244
"2631" 526 78.8004346566667 117.420310303688
"2632" 526.2 75.3331650318605 119.048643212719
"2633" 526.4 71.8834154881818 120.218345604521
"2634" 526.6 68.7484456644186 121.392113698068
"2635" 526.8 64.97806991 122.878185767021
"2636" 527 61.7658386404348 122.990464792456
"2637" 527.2 57.8814190076744 122.572793484579
"2638" 527.4 55.0296694881818 121.249814137021
"2639" 527.6 51.8894736966666 120.355291991605
"2640" 527.8 48.4089005878947 119.331337874521
"2641" 528 44.983276163913 118.241300908108
"2642" 528.2 41.3253234566667 117.764069109329
"2643" 528.4 37.9076554033333 116.787737747406
"2644" 528.6 33.5085719366666 115.533863415355
"2645" 528.8 29.8489013766666 113.464266343688
"2646" 529 25.65936527 111.511603619842
"2647" 529.2 22.9152153462791 109.495870394579
"2648" 529.4 20.95883699 107.804009927771
"2649" 529.6 21.1385319821951 107.082152516168
"2650" 529.8 20.4902206378049 104.483653451655
"2651" 530 19.56238375 101.808283426049
"2652" 530.2 18.2737027633333 98.1986985628546
"2653" 530.4 16.3475603633333 95.2682956295213
"2654" 530.6 15.0876261012195 91.7538222944603
"2655" 530.8 13.4999740166667 88.3755089221495
"2656" 531 10.7043684104651 84.1738667914399
"2657" 531.2 8.35082560951221 80.2904076488505
"2658" 531.4 6.53743300853658 75.8814020159237
"2659" 531.6 4.15529363765957 71.9803601374468
"2660" 531.8 2.53742509222222 68.4322150166046
"2661" 532 1.41698931705882 66.2734668998154
"2662" 532.2 1.69741299 66.3809329632713
"2663" 532.4 2.69946564333334 64.8195776503546
"2664" 532.6 3.97026102200001 61.5443944968963
"2665" 532.8 5.90970297666666 57.7225080461879
"2666" 533 6.98072281666667 54.2729447854828
"2667" 533.2 8.082575046 50.3905483318963
"2668" 533.4 8.56515180405406 46.1808289929672
"2669" 533.6 8.34513866789472 41.3657507520213
"2670" 533.8 8.03385497352941 37.0426976398154
"2671" 534 9.207992534 32.4935702920213
"2672" 534.2 11.3560033668421 27.9143337345213
"2673" 534.4 14.1954506081818 24.1519119420213
"2674" 534.6 17.5228129642222 21.3446081319102
"2675" 534.8 21.3594336274468 18.7725041104255
"2676" 535 24.9118065063636 16.0400238220213
"2677" 535.2 28.4376198975556 13.1138388929102
"2678" 535.4 32.2277945738298 10.5400982102128
"2679" 535.6 36.5684293816279 8.2346896135329
"2680" 535.8 40.9853675544444 6.07110384313239
"2681" 536 45.7064072793023 3.12735508248639
"2682" 536.2 49.5055235378261 0.967053299195189
"2683" 536.4 50.1001153221739 0.774745606695189
"2684" 536.6 50.3281309936364 1.07498884202127
"2685" 536.8 53.5901529165116 1.71411715620732
"2686" 537 57.5095291882222 2.26768503591016
"2687" 537.2 62.1678161847826 3.24966199712997
"2688" 537.4 66.62904911 3.74160793987842
"2689" 537.6 71.3823334113954 3.87869676481197
"2690" 537.8 75.6646407006977 4.71053934167243
"2691" 538 79.4141851985106 5.61374795978723
"2692" 538.2 82.6085265790909 7.43862521202127
"2693" 538.4 85.6378232627273 8.67114269577127
"2694" 538.6 88.7643998655556 10.2164029925768
"2695" 538.8 91.64138399 12.5851453636879
"2696" 539 94.421703217234 14.6235679360638
"2697" 539.2 97.0812408178261 15.8249128458256
"2698" 539.4 100.167162873556 16.6864884691324
"2699" 539.6 102.742424567391 17.9068526472387
"2700" 539.8 105.923604811818 19.5277860632713
"2701" 540 109.065196358696 22.0038426178908
"2702" 540.2 111.661301332609 24.4620366002821
"2703" 540.4 113.50369841087 27.9570198813691
"2704" 540.6 115.262350167391 31.3433075101734
"2705" 540.8 116.44734647 34.5540098545213
"2706" 541 117.636627416977 37.4565143296957
"2707" 541.2 118.99948515 40.5155483220213
"2708" 541.4 120.186575085652 43.5757489939778
"2709" 541.6 121.322126012128 46.6448445638298
"2710" 541.8 122.536096612222 50.1822149983546
"2711" 542 123.518747983192 54.2880524274468
"2712" 542.2 123.745067624286 58.1607602705927
"2713" 542.4 124.208095223333 61.8937534716046
"2714" 542.6 123.619278732857 65.1780287234498
"2715" 542.8 123.226530264783 68.216217246043
"2716" 543 123.76668759 70.9642663011879
"2717" 543.2 123.623296989111 74.1480269881324
"2718" 543.4 123.469569879362 77.3404256092553
"2719" 543.6 122.56655271 80.1605187758674
"2720" 543.8 120.939790361765 82.7478258906487
"2721" 544 119.29528559 84.9111527620213
"2722" 544.2 118.2617726108 87.3693945227213
"2723" 544.4 118.027193055532 90.1718495173404
"2724" 544.6 117.4373836636 90.6309329875213
"2725" 544.8 116.7824952476 91.1540099111213
"2726" 545 115.548480016667 91.6213176038963
"2727" 545.2 113.729127144286 92.5485154070213
"2728" 545.4 112.247518584783 92.9402975383256
"2729" 545.6 112.006518158889 92.4813603397991
"2730" 545.8 112.341975517442 92.340235314812
"2731" 546 112.11352607 92.2463176045213
"2732" 546.2 112.254776512667 91.6266594842435
"2733" 546.4 112.06537251 91.1725996547296
"2734" 546.6 112.021406216087 90.7245784725647
"2735" 546.8 112.130275134348 90.7580232886517
"2736" 547 112.197271391739 91.0590266334343
"2737" 547.2 111.325558724545 91.4508630582713
"2738" 547.4 109.880951924545 92.0365273945213
"2739" 547.6 109.035978546444 92.9770868360213
"2740" 547.8 108.813960393478 93.952003224956
"2741" 548 108.252866737826 94.8884580753908
"2742" 548.2 107.770950477273 96.7480658607713
"2743" 548.4 107.186881842444 99.0454629104657
"2744" 548.6 106.870138425556 102.353155221466
"2745" 548.8 106.158877331277 104.770867535213
"2746" 549 104.002326407778 106.686488559132
"2747" 549.2 101.724651635957 108.911620403511
"2748" 549.4 98.8317041428889 110.823240700021
"2749" 549.6 95.3735975754545 112.648415527021
"2750" 549.8 92.6252452984445 114.03691591691
"2751" 550 90.9816037837778 115.823240705021
"2752" 550.2 91.0691856433333 116.511603624842
"2753" 550.4 90.7847092273333 116.318967201243
"2754" 550.6 89.4301256785106 116.538461655
"2755" 550.8 87.5531613823404 116.824877367234
"2756" 551 84.800826838 117.404437287799
"2757" 551.2 83.0475674631707 118.104666598485
"2758" 551.4 81.48786191 117.823240707021
"2759" 551.6 79.2748472376596 117.782324176702
"2760" 551.8 76.7934497351163 118.163133372835
"2761" 552 74.6101241695122 118.930182546777
"2762" 552.2 72.4866696212195 119.511796055802
"2763" 552.4 70.3820067060976 120.684403936899
"2764" 552.6 67.6371470154545 121.704359592021
"2765" 552.8 64.7509139065957 122.561374917979
"2766" 553 61.1712468560869 123.232939709086
"2767" 553.2 57.8097485927907 123.279412447719
"2768" 553.4 54.6444410081818 122.963100852021
"2769" 553.6 51.690438982 122.496317634771
"2770" 553.8 48.06188303 122.231524735098
"2771" 554 46.0962300166667 121.403122367406
"2772" 554.2 42.4770578353333 119.481360366799
"2773" 554.4 39.5621623366667 117.978918362855
"2774" 554.6 36.3892533444186 115.962775588882
"2775" 554.8 32.9840942009091 114.265548395771
"2776" 555 30.7602752481818 112.587226715771
"2777" 555.2 28.8996949890698 111.606782740161
"2778" 555.4 26.0955900067442 110.622882918068
"2779" 555.6 23.42842671 109.004559379521
"2780" 555.8 21.17208847 107.429467802855
"2781" 556 19.6688284615789 105.363726524521
"2782" 556.2 17.9555754847368 102.742269032021
"2783" 556.4 15.7547290787805 100.046505229582
"2784" 556.6 13.185956525814 97.2955126006259
"2785" 556.8 11.1971025127907 94.8357630453934
"2786" 557 11.299232854 94.6886252992713
"2787" 557.2 11.6923634566667 94.5589408809956
"2788" 557.4 11.771137742 92.9290099128963
"2789" 557.6 11.7883834355814 90.6228828980678
"2790" 557.8 11.3579343366667 87.9422882961879
"2791" 558 11.27997143 85.5262321277157
"2792" 558.2 10.65397515 82.5828560563963
"2793" 558.4 9.469397574 79.8713175921463
"2794" 558.6 8.09689764333334 77.9119980635597
"2795" 558.8 6.97656380473684 75.4649410695213
"2796" 559 6.10161167 72.517520740611
"2797" 559.2 4.57057540333333 69.1052919403546
"2798" 559.4 3.41488996333333 65.5352722129187
"2799" 559.6 3.15807097666665 61.9471722750768
"2800" 559.8 3.25437809666665 57.8339244077157
"2801" 560 3.44240628333332 54.1602369803546
"2802" 560.2 4.31037721947367 50.5965199920213
"2803" 560.4 5.41017593666666 46.67925641497
"2804" 560.6 6.32298731235294 43.7960913117272
"2805" 560.8 7.94132460333333 40.2698218260491
"2806" 561 9.46114267799999 37.0649988680213
"2807" 561.2 11.3227745944444 33.1330696821602
"2808" 561.4 13.4703410566667 29.4011498888161
"2809" 561.6 14.1924315762069 26.9081212527109
"2810" 561.8 15.353762606 25.6020867686463
"2811" 562 17.2060695473333 23.3018730911324
"2812" 562.2 19.2642902833333 20.0027277886879
"2813" 562.4 21.6271144446342 16.9883437956798
"2814" 562.6 24.7609191423404 14.1734861025532
"2815" 562.8 27.0507973695556 11.8488816266879
"2816" 563 29.9014881215556 9.12238589746572
"2817" 563.2 32.7251033834884 7.51018156271895
"2818" 563.4 36.3794413233333 5.81774608952127
"2819" 563.6 38.8212048548649 4.08103685107533
"2820" 563.8 40.40599615 2.91481568368794
"2821" 564 42.0904411445946 1.45109921850776
"2822" 564.2 42.8641207366667 0.872691139521275
"2823" 564.4 42.46125359 1.78773763240589
"2824" 564.6 42.3448900153658 2.12905672641152
"2825" 564.8 44.07254579 2.48670213014627
"2826" 565 48.16559839 2.85820562702128
"2827" 565.2 52.1657034206977 3.1362996263236
"2828" 565.4 56.2357419557143 3.27849961916413
"2829" 565.6 60.2477643536364 3.37393989327128
"2830" 565.8 63.2881651841463 2.0446289589725
"2831" 566 63.2881651841463 2.0446289589725
"2832" 566.2 63.2881651841463 2.0446289589725
"2833" 566.4 63.4429488994737 2.81311913452127
"2834" 566.6 65.9614792595652 4.04397637919519
"2835" 566.8 69.4944152326667 4.79759956835461
"2836" 567 72.9123409639131 6.32658507712997
"2837" 567.2 75.8350526926087 7.66437772060823
"2838" 567.4 78.8169444486667 8.98563376057683
"2839" 567.6 82.45093311 10.6409663523474
"2840" 567.8 85.8041719245455 12.1414224195213
"2841" 568 88.8235957312766 14.0425532055319
"2842" 568.2 91.3865589395652 15.8416352538691
"2843" 568.4 94.2841470717391 17.3633743858256
"2844" 568.6 97.770812052439 18.4892818834847
"2845" 568.8 101.097825963333 19.1419219270213
"2846" 569 104.566549939091 20.7253385120213
"2847" 569.2 108.370110188261 22.86504663213
"2848" 569.4 111.963714994444 25.0454628364657
"2849" 569.6 113.79202159 28.3962390477356
"2850" 569.8 115.404360851277 32.3895254006383
"2851" 570 115.805299003333 35.6277278043129
"2852" 570.2 116.454065571395 38.4135805202771
"2853" 570.4 117.584590121064 40.6792144432979
"2854" 570.6 119.62548143 42.8232406320213
"2855" 570.8 121.123592185556 45.3446081559102
"2856" 571 121.911170411333 48.4215312359102
"2857" 571.2 122.822058178936 52.1603928508511
"2858" 571.4 123.714156433636 56.3896742120213
"2859" 571.6 124.403953852128 60.7283142996808
"2860" 571.8 124.524424741698 65.3704104658892
"2861" 572 123.500426728823 69.0902089840801
"2862" 572.2 122.510764127143 73.1136645241641
"2863" 572.4 122.085690586364 76.2935203857713
"2864" 572.6 121.260562311778 79.2164030615768
"2865" 572.8 120.513865475714 82.5877618648784
"2866" 573 119.1477981148 86.2155483677213
"2867" 573.2 118.150138315106 88.1587562256383
"2868" 573.4 117.261579393636 90.4543595607713
"2869" 573.6 117.126194218293 91.7162988422652
"2870" 573.8 117.289521498085 90.9574468994681
"2871" 574 117.143893314651 90.417158389812
"2872" 574.2 116.753016894348 90.298157067456
"2873" 574.4 115.38796815 90.4606033170213
"2874" 574.6 113.763308908261 90.875080144956
"2875" 574.8 113.24513473 90.8841381159796
"2876" 575 113.07659727 90.6779415345768
"2877" 575.2 112.437681742195 90.1215521239725
"2878" 575.4 111.347167285319 89.7054010717021
"2879" 575.6 110.890649616047 89.4600921992306
"2880" 575.8 110.791491968182 89.3791847345213
"2881" 576 110.540509776667 89.3216381144171
"2882" 576.2 110.516968036222 89.3018731571324
"2883" 576.4 109.575298418444 89.0881979432435
"2884" 576.6 108.341497203333 88.8488817036879
"2885" 576.8 107.239548344783 88.8098627515865
"2886" 577 105.6185738972 89.0924714475213
"2887" 577.2 104.954696816667 89.9626637560838
"2888" 577.4 104.248444603333 91.2286893983754
"2889" 577.6 104.445840047872 91.7594108937234
"2890" 577.8 104.789904633556 92.7634116221324
"2891" 578 105.08310631 93.2777861370213
"2892" 578.2 106.245212224667 94.1394799995768
"2893" 578.4 107.519471537234 95.1718495223404
"2894" 578.6 110.013561063171 96.594347627631
"2895" 578.8 111.845745297317 97.7575746456798
"2896" 579 112.355528576667 97.5766923633033
"2897" 579.2 113.07659727 97.2142663274379
"2898" 579.4 113.60628643 97.1020868401462
"2899" 579.6 113.68195631 97.0814824445213
"2900" 579.8 113.884637496341 96.5755859015335
"2901" 580 114.753946276667 95.4995227359796
"2902" 580.2 116.242170431739 93.44196977963
"2903" 580.4 117.5991796252 91.1078560649213
"2904" 580.6 119.021201461373 88.3360611903546
"2905" 580.8 120.531288937027 86.3263591786429
"2906" 581 121.672479823725 83.4416418792762
"2907" 581.2 122.378259943333 79.8104201561879
"2908" 581.4 122.907949103333 76.3649073322296
"2909" 581.6 123.67038047 72.9274073287921
"2910" 581.8 124.7336110748 70.1463175824213
"2911" 582 125.223087098571 66.8734761348784
"2912" 582.2 124.63345167 63.3499965053908
"2913" 582.4 124.497488677059 59.9197715691781
"2914" 582.6 124.452167679412 56.8880973580017
"2915" 582.8 123.681710719412 53.4190174148644
"2916" 583 123.828752178444 50.173667989799
"2917" 583.2 123.196870463333 47.0139457644171
"2918" 583.4 122.716064462727 43.7235902832713
"2919" 583.6 122.402336723333 42.8633047346254
"2920" 583.8 121.040777367391 40.5991603622387
"2921" 584 119.491099402093 37.6532942941143
"2922" 584.2 119.022515113478 34.8048459751734
"2923" 584.4 117.665840901304 32.1961503203908
"2924" 584.6 115.765171036667 29.1373431824379
"2925" 584.8 114.13597559 26.5411893336879
"2926" 585 111.889464607143 24.2989078034498
"2927" 585.2 109.288517216667 21.6774072775421
"2928" 585.4 107.39447719 19.3617021470213
"2929" 585.6 105.681885360435 17.1961503053908
"2930" 585.8 104.569468336667 16.8056124008754
"2931" 586 102.347574284468 15.7037643364894
"2932" 586.2 99.4344843586956 13.7680566564778
"2933" 586.4 97.1297433166666 11.7895867548338
"2934" 586.6 95.3979598508696 10.2563509673474
"2935" 586.8 95.0023059328571 9.79341328344984
"2936" 587 94.8395308190909 10.4718419982713
"2937" 587.2 93.52625191 10.6117021382713
"2938" 587.4 91.2525664247826 10.0556820708256
"2939" 587.6 89.4309062833333 9.38917466452127
"2940" 587.8 88.20184399 8.73899151368794
"2941" 588 88.03674607 8.31042008468794
"2942" 588.2 88.0468836615789 8.50137824952127
"2943" 588.4 88.06426239 8.8030940778546
"2944" 588.6 88.45160751 8.87846742253409
"2945" 588.8 88.21454383 8.83901969073922
"2946" 589 87.911546814 8.74631752102128
"2947" 589.2 87.79968239 8.75026229420076
"2948" 589.4 87.8389260397297 8.73800151269695
"2949" 589.6 87.622625454 8.70785598252128
"2950" 589.8 87.26628911 8.78477905952127
"2951" 590 86.78475351 8.92900982889627
"2952" 590.2 85.9414789714634 8.7707077649481
"2953" 590.4 84.9442174388889 8.64589017049349
"2954" 590.6 84.081107287561 8.35794979080176
"2955" 590.8 83.1847016433333 7.72250799618794
"2956" 591 82.6793825574419 7.53701519423058
"2957" 591.2 82.25831887 7.46609773952127
"2958" 591.4 81.9541911226316 7.24631751952127
"2959" 591.6 80.6965817889189 7.08519485823749
"2960" 591.8 79.3345334833333 6.68911830791871
"2961" 592 78.57113199 6.51371678618794
"2962" 592.2 78.3961564166667 6.36367452061102
"2963" 592.4 78.4567220278947 6.34550780202127
"2964" 592.6 78.849046822 6.53477905727128
"2965" 592.8 79.3740440966667 6.88635696689307
"2966" 593 79.3268240953659 6.84763083994811
"2967" 593.2 78.9321997987805 6.81010738775298
"2968" 593.4 78.7709873668421 6.72000172952127
"2969" 593.6 78.8849667748649 6.70057947323749
"2970" 593.8 78.820154686 6.53477905727128
"2971" 594 79.0167621480488 6.45363459189932
"2972" 594.2 79.22464459 6.65016367277128
"2973" 594.4 79.22464459 6.65016367277128
"2974" 594.6 79.195752454 6.64054828814628
"2975" 594.8 79.17649103 6.58063704548281
"2976" 595 79.68025135 6.81732343625204
"2977" 595.2 79.6111077766667 6.81732343625204
"2978" 595.4 79.378735982 6.65016367277128
"2979" 595.6 79.34158895 6.58697685952127
"2980" 595.8 79.6350963633333 6.69686696952127
"2981" 596 79.83688271 6.92580469868794
"2982" 596.2 79.8341981909756 6.97896292263103
"2983" 596.4 79.7319367453488 6.93773075713755
"2984" 596.6 79.812118022 6.89054828839628
"2985" 596.8 79.6871427360465 6.80356259957941
"2986" 597 79.6930474009091 6.79177206452128
"2987" 597.2 79.58923583 6.75181202452127
"2988" 597.4 79.5429278768293 6.74444134641152
"2989" 597.6 79.5429278768293 6.74444134641152
"2990" 597.8 79.5429278768293 6.74444134641152
"2991" 598 79.5429278768293 6.74444134641152
"2992" 598.2 79.5429278768293 6.74444134641152
"2993" 598.4 79.5429278768293 6.74444134641152
"2994" 598.6 79.5429278768293 6.74444134641152
"2995" 598.8 79.5715971633333 6.79759957035461
"2996" 599 79.667657342 6.83285598064628
"2997" 599.2 79.70988431 6.83704730214948
"2998" 599.4 79.667657342 6.83285598064628
"2999" 599.6 79.7036457921052 6.85158067702127
"3000" 599.8 79.676246895946 6.85650462931857
"3001" 600 79.51356595 6.84247136527128
"3002" 600.2 79.927686566 7.11170213477128
"3003" 600.4 79.9963362566667 7.14276722355973
"3004" 600.6 79.9261248289189 7.08519485823749
"3005" 600.8 79.7889055366667 7.10331949176486
"3006" 601 79.7178932181081 7.22032999350776
"3007" 601.2 79.7280681718182 7.27254129577128
"3008" 601.4 80.0344999172727 7.31624758952128
"3009" 601.6 80.0386690566666 7.32873510202127
"3010" 601.8 79.7966149246341 7.44800607507006
"3011" 602 79.696549478 7.72708675077127
"3012" 602.2 79.7455785572727 7.76205178577128
"3013" 602.4 79.86439903 7.65840543202127
"3014" 602.6 80.2863159366667 7.51188528535461
"3015" 602.8 80.2605060551163 7.54595973806778
"3016" 603 80.5780669891489 7.65957447574468
"3017" 603.2 80.6298530227273 7.64841542202127
"3018" 603.4 80.7907818033333 7.4019951753546
"3019" 603.6 81.10263343 7.37024914357683
"3020" 603.8 81.1588125833333 7.46266367358377
"3021" 604 81.10263343 7.64500419909445
"3022" 604.2 80.8895283134042 7.81505729095744
"3023" 604.4 80.7509030786956 7.85668541310823
"3024" 604.6 80.6232379882222 7.90016367402128
"3025" 604.8 80.4686115566666 7.94343290483377
"3026" 605 80.5948322518182 7.82324059702127
"3027" 605.2 80.5685666736364 7.80575807952127
"3028" 605.4 80.5431349233333 7.77745305118794
"3029" 605.6 80.4755172997674 7.72485061481197
"3030" 605.8 80.2863159366667 7.65840543202127
"3031" 606 80.3603639197561 7.49491039031396
"3032" 606.2 80.21364463 7.23152462009819
"3033" 606.4 80.2129390833333 7.09063986368794
"3034" 606.6 80.2382183041463 7.11029500531396
"3035" 606.8 80.2382183041463 6.85701170299688
"3036" 607 80.4436899773684 6.87182359202127
"3037" 607.2 80.6440280966667 7.16389993702127
"3038" 607.4 80.4132772026316 7.27668189202128
"3039" 607.6 80.4132772026316 7.36777500952127
"3040" 607.8 80.2592954062162 7.4906002640483
"3041" 608 80.303284334 7.64054828914628
"3042" 608.2 80.33217647 7.80492557868794
"3043" 608.4 80.6046551509756 7.87952577531396
"3044" 608.6 80.5948322518182 7.90191192577127
"3045" 608.8 80.7509030786956 8.25802320615171
"3046" 609 80.77243759 8.21701349118794
"3047" 609.2 80.7084461481395 7.98424238609104
"3048" 609.4 80.7621989593023 8.02896510527708
"3049" 609.6 80.7632654833333 7.99723327118794
"3050" 609.8 80.8312224554546 7.92813570202128
"3051" 610 80.7611809136364 8.07673710077127
"3052" 610.2 80.6256838833333 7.86902814285461
"3053" 610.4 80.3411352718605 7.80535150934685
"3054" 610.6 79.80936639 7.87818565202127
"3055" 610.8 79.041661062 7.91939444327127
"3056" 611 78.659184214 7.69137246502128
"3057" 611.2 78.4263092531579 7.41838229702127
"3058" 611.4 78.3643877478379 7.33467510796722
"3059" 611.6 78.4530131529268 7.4761486642164
"3060" 611.8 78.2776245766667 7.55767283118794
"3061" 612 78.2915066840541 7.60494537850776
"3062" 612.2 77.6459886905405 7.4802052536429
"3063" 612.4 77.240717918 7.12131751939628
"3064" 612.6 76.393215262 6.65016367277128
"3065" 612.8 76.2074129890244 5.87202108287494
"3066" 613 76.33172687 6.02836880035461
"3067" 613.2 76.5407172194737 6.51757257952127
"3068" 613.4 77.1563904641463 7.08215241616762
"3069" 613.6 77.3336412743243 7.32428009756182
"3070" 613.8 77.38793023 8.11628089035461
"3071" 614 77.3787581233333 8.26768504191017
"3072" 614.2 77.259979342 8.29439444364628
"3073" 614.4 77.25034863 8.56499883952127
"3074" 614.6 77.2033695470732 8.69566086055786
"3075" 614.8 77.66521007 8.71081456240589
"3076" 615 78.2087219217073 8.80823121714323
"3077" 615.2 78.6233424433333 9.20391120984179
"3078" 615.4 78.7474865863636 9.43163220702128
"3079" 615.6 78.8646394033333 9.86536514118794
"3080" 615.8 78.5751587685366 10.0089816873871
"3081" 616 78.569756174 10.0828559838963
"3082" 616.2 78.1320938175556 10.9599927369102
"3083" 616.4 77.6783802744445 11.6095653871324
"3084" 616.6 77.25034863 12.4036601820213
"3085" 616.8 76.58995695 12.6492479278546
"3086" 617 76.0763189766666 12.8873431661879
"3087" 617.2 74.8673073351163 12.9663533034166
"3088" 617.4 73.849331478 13.1968669760213
"3089" 617.6 72.5755489672973 12.6777104563456
"3090" 617.8 71.6859372522222 12.3745226528546
"3091" 618 71.3040013233333 12.2118007592008
"3092" 618.2 70.2668477233333 12.1723530274059
"3093" 618.4 69.006459158 12.6790098326463
"3094" 618.6 67.81225087 12.9482406021463
"3095" 618.8 66.7207701766666 13.0204792609956
"3096" 619 65.21195863 12.8232406020213
"3097" 619.2 64.114057462 12.8040098327713
"3098" 619.4 62.9162656532558 13.5477486528352
"3099" 619.6 61.850840142 14.1982406033963
"3100" 619.8 60.43787711 14.9844127653546
"3101" 620 58.3543978033333 15.2689999733033
"3102" 620.2 56.4282554033333 15.3972051016367
"3103" 620.4 54.2889394616279 15.3634910517887
"3104" 620.6 52.0883518143902 15.2810267208018
"3105" 620.8 49.0678440405263 14.7969248145213
"3106" 621 46.48710287 14.3726911530213
"3107" 621.2 43.7675732433333 14.0732406032713
"3108" 621.4 40.59437711 13.7206765003546
"3109" 621.6 37.6039175633333 13.6886252182713
"3110" 621.8 34.470725926 13.8713175261463
"3111" 622 31.31185239 13.5251636796463
"3112" 622.2 28.5899090510526 12.9953053795213
"3113" 622.4 27.94110319 13.0443944483963
"3114" 622.6 27.9715159647368 13.6329572020213
"3115" 622.8 26.8582988137838 14.4552572356699
"3116" 623 25.4776684363158 15.6774916170213
"3117" 623.2 25.0284000485366 17.0727715631188
"3118" 623.4 24.3028342122222 18.2612747954935
"3119" 623.6 23.4501501205263 18.7949005270213
"3120" 623.8 22.558910998 19.4715922570213
"3121" 624 21.89597935 19.5983885377905
"3122" 624.2 21.7132427633333 19.7570012927157
"3123" 624.4 21.678388758 20.5704933570213
"3124" 624.6 20.7501715633333 21.8074615183033
"3125" 624.8 19.3515492440541 22.968770757697
"3126" 625 18.16222639 23.3853707900982
"3127" 625.2 17.6919981036842 23.3697993170213
"3128" 625.4 17.8418700656757 23.2494360386429
"3129" 625.6 17.9563974516216 23.3014110906699
"3130" 625.8 17.9718570712121 23.3127511020213
"3131" 626 17.9835306615152 23.3943361836879
"3132" 626.2 18.0724559523529 23.5698469476095
"3133" 626.4 17.8440619773684 24.5540098445213
"3134" 626.6 17.0640637547059 25.4589872209919
"3135" 626.8 16.065059478 26.1089549010213
"3136" 627 15.1869170278379 26.970849763778
"3137" 627.2 14.5865158833333 27.764069019329
"3138" 627.4 13.621610262 28.2518120460213
"3139" 627.6 12.774107606 28.7023614970213
"3140" 627.8 12.8378807241177 28.4341003461389
"3141" 628 12.840146774 28.4606032550213
"3142" 628.2 13.126316502 28.3726911670213
"3143" 628.4 13.44688163 28.6165098485838
"3144" 628.6 13.5835336245946 29.1330119281024
"3145" 628.8 13.6470990636842 29.9183823195213
"3146" 629 13.456512342 30.6803834770213
"3147" 629.2 13.3769813009677 31.0986748634729
"3148" 629.4 13.3148476751613 31.4584763526664
"3149" 629.6 13.3559249055555 32.1181124161879
"3150" 629.8 13.30242095 32.8617021605213
"3151" 630 12.9300334193333 33.7719585716879
"3152" 630.2 12.67642467 34.1453560079588
"3153" 630.4 12.2751450033333 34.3488816491879
"3154" 630.6 12.0900842629412 34.2598922071683
"3155" 630.8 12.1218820596774 34.1631909955697
"3156" 631 12.185258358 34.1693944695213
"3157" 631.2 12.36898271 34.110222871829
"3158" 631.4 12.4698303641935 34.5602133284729
"3159" 631.6 12.6988963313333 34.6181124186879
"3160" 631.8 12.91719247 34.6594689116987
"3161" 632 13.2382162033333 34.5540098545213
"3162" 632.2 13.236381782 34.6144494150213
"3163" 632.4 13.186852406 34.5924713930213
"3164" 632.6 13.2323794081818 34.4316322320213
"3165" 632.8 13.2492859872413 34.1760257692626
"3166" 633 13.2775674996774 34.2996674225051
"3167" 633.2 13.3397011254839 34.3368882662148
"3168" 633.4 13.4074832627273 34.3617021620213
"3169" 633.6 13.242229 34.3256444696775
"3170" 633.8 13.1533002480645 34.4609577452471
"3171" 634 13.29038256 34.8064137009275
"3172" 634.2 13.2856718856522 34.1108660413691
"3173" 634.4 13.02725775 34.3067571070213
"3174" 634.6 12.91719247 34.3891746895213
"3175" 634.8 12.86215983 34.4166472170213
"3176" 635 12.72457823 34.4698752390525
"3177" 635.2 12.6792572323529 34.5087609856977
"3178" 635.4 12.520957462 34.4825812830213
"3179" 635.6 12.3194241389655 34.4810655573661
"3180" 635.8 12.0900842629412 34.4182632480507
"3181" 636 12.0825307633333 34.1693944695213
"3182" 636.2 11.6248130532258 34.0391215165374
"3183" 636.4 11.6286696231034 33.9638241775385
"3184" 636.6 11.607415638 33.8360611358546
"3185" 636.8 11.9201305217647 33.7847790845213
"3186" 637 11.84577576 33.77275985374
"3187" 637.2 11.56889279 33.7847790845213
"3188" 637.4 10.90678134 33.9891060078025
"3189" 637.6 9.25752190999998 33.9770867770213
"3190" 637.8 9.24619166058822 34.2146433383448
"3191" 638 9.10218784548386 34.2624465787955
"3192" 638.2 9.19331716333333 34.7812825820213
"3193" 638.4 7.9442430009091 35.9467837486879
"3194" 638.6 7.20518397344825 37.014222058573
"3195" 638.8 6.78010427137929 37.3059992471937
"3196" 639 6.31123742407407 37.3246651279472
"3197" 639.2 6.22014350999999 37.5125897391367
"3198" 639.4 6.82357833181816 37.4211427245213
"3199" 639.6 6.7411100648387 38.3939602305697
"3200" 639.8 6.74186319969698 40.0843128903546
"3201" 640 6.79518311216217 42.0436148516159
"3202" 640.2 7.21367080777776 43.4963175557713
"3203" 640.4 7.2428810754054 44.559207369724
"3204" 640.6 7.45601225352941 45.0743718559919
"3205" 640.8 7.43028952513514 46.0041138160753
"3206" 641 7.18545963121212 46.7393245520213
"3207" 641.2 6.93993766741936 47.3765905125051
"3208" 641.4 6.79756290199999 47.3946692080213
"3209" 641.6 6.79633995444443 47.3638389271602
"3210" 641.8 6.8853254805263 48.0965199895213
"3211" 642 7.28857634555554 49.0625568775768
"3212" 642.2 7.01413252647059 50.4363628115801
"3213" 642.4 6.72143441666665 51.5732406407713
"3214" 642.6 6.43628980647059 51.9974487859919
"3215" 642.8 6.45529538612902 52.1904862989567
"3216" 643 6.31860140935484 52.2649279863761
"3217" 643.2 6.23547090310342 52.6375642492626
"3218" 643.4 5.62192813 53.4482406426463
"3219" 643.6 5.17760209909092 53.6973665170213
"3220" 643.8 5.13331112411765 53.716905801286
"3221" 644 5.22466126 53.4722791042088
"3222" 644.2 5.22466126 53.4722791042088
"3223" 644.4 5.28485321 53.532375258115
"3224" 644.6 5.28485321 53.532375258115
"3225" 644.8 5.24661361823529 53.2983537646683
"3226" 645 5.16730187235294 53.4114759367272
"3227" 645.2 5.22303445054054 53.2910161102645
"3228" 645.4 5.520805654 53.2078560270213
"3229" 645.6 5.74514459235294 53.3436026334919
"3230" 645.8 5.884021078 53.5814824010213
"3231" 646 6.05106132647059 53.7282180184919
"3232" 646.2 6.00715661 53.4722791042088
"3233" 646.4 6.41899626789472 53.4912568370213
"3234" 646.6 6.86360207 53.2719585911879
"3235" 646.8 7.09290473666665 53.4459512653546
"3236" 647 7.02023342999999 53.2571656917649
"3237" 647.2 7.21756200454545 53.1117021807713
"3238" 647.4 6.99542444023255 52.9305751680678
"3239" 647.6 6.7885575609091 52.9456182645213
"3240" 647.8 6.3766828421739 52.9904647224561
"3241" 648 6.43997872488373 52.769573378998
"3242" 648.2 6.52590177909092 52.7358280545213
"3243" 648.4 6.62811356395349 52.724850659812
"3244" 648.6 6.68776607390243 52.7294320115335
"3245" 648.8 6.68776607390243 52.7294320115335
"3246" 649 6.77104717545455 52.7533105720213
"3247" 649.2 6.75353679 52.7377705564657
"3248" 649.4 6.79731275363637 52.7270867957713
"3249" 649.6 6.67098783 52.7133505320213
"3250" 649.8 6.67098783 52.7133505320213
"3251" 650 6.70976082636363 52.7445693132713
"3252" 650.2 6.7620974228889 52.7377705564657
"3253" 650.4 6.60678308333332 52.7041930228546
"3254" 650.6 6.75353679 52.7795343482713
"3255" 650.8 6.75353679 52.7795343482713
"3256" 651 6.70874278069766 52.7874624666724
"3257" 651.2 6.66394877139535 52.8321851858585
"3258" 651.4 6.41208427363637 52.8844294532713
"3259" 651.6 6.41208427363637 52.8844294532713
"3260" 651.8 5.93930386636363 53.0330308520213
"3261" 652 5.86583637956522 52.9402974983256
"3262" 652.2 5.70378918200001 52.9963175652713
"3263" 652.4 5.761573454 53.4290098733963
"3264" 652.6 5.47677954199999 53.2847791040213
"3265" 652.8 5.62051184882353 53.3662270679036
"3266" 653 5.65135530555554 53.4749500443824
"3267" 653.2 5.69155557486488 53.405361224724
"3268" 653.4 5.630870934 53.1638999830213
"3269" 653.6 5.58822063800001 53.0924714115213
"3270" 653.8 5.70936485736842 52.9851839620213
"3271" 654 5.564831766 53.1309329500213
"3272" 654.2 5.55382523800001 52.9221417410213
"3273" 654.4 5.45339067 52.7030483342088
"3274" 654.6 5.40523711 52.5291229946683
"3275" 654.8 5.52294581222222 52.5347791032713
"3276" 655 5.60855214111111 52.6950355136879
"3277" 655.2 5.45055810764706 52.6648696011389
"3278" 655.4 5.40523711 52.5291229946683
"3279" 655.6 5.46501394310342 52.4253626575385
"3280" 655.8 5.59785135 52.4386252570213
"3281" 656 5.65450259705882 52.5969962979036
"3282" 656.2 5.38772672454545 52.2638000820213
"3283" 656.4 5.56386060176471 51.8617021795213
"3284" 656.6 5.50414712513514 51.3679391852645
"3285" 656.8 5.27475649580644 50.6396178110535
"3286" 657 5.22504959516128 50.3790719050858
"3287" 657.2 5.61027807516128 49.9820495721826
"3288" 657.4 5.81312608882353 49.6105709555507
"3289" 657.6 5.93171603266665 49.2975996128546
"3290" 657.8 6.0544184374074 49.0340668490583
"3291" 658 5.86352616379308 49.0699249884006
"3292" 658.2 5.81454237 48.4722790992088
"3293" 658.4 5.71823525 48.0756444834275
"3294" 658.6 6.019195 46.513144481865
"3295" 658.8 5.93638546878788 44.9677627786879
"3296" 659 5.67241170096774 43.0341587463761
"3297" 659.2 5.66205609666665 41.1405483226463
"3298" 659.4 5.57644976777776 38.9770867820213
"3299" 659.6 5.63453977666664 38.6107864153546
"3300" 659.8 6.20321038999999 37.3562076595213
"3301" 660 7.48547090199997 33.7847790845213
"3302" 660.2 9.90113534609757 30.6187378055579
"3303" 660.4 12.5136197766667 28.0704933645213
"3304" 660.6 14.814442734 25.7270867687713
"3305" 660.8 17.135444326 23.1020867661463
"3306" 661 19.1213985163158 19.6754673295213
"3307" 661.2 21.21442127 17.4977968197136
"3308" 661.4 23.9328925766667 15.2408230220213
"3309" 661.6 26.2951269572727 12.0802336082713
"3310" 661.8 29.0297923726087 9.79648474615171
"3311" 662 32.0083992346512 7.14345526539337
"3312" 662.2 35.3166234633333 5.07484315837544
"3313" 662.4 37.5534709766666 3.47342374285461
"3314" 662.6 38.25972319 3.16206843118794
"3315" 662.8 40.71290895 2.63586386599563
"3316" 663 44.9553610566667 1.82507209285461
"3317" 663.2 48.7106557074468 0.793780688191489
"3318" 663.4 52.7032315323256 0.291934686091044
"3319" 663.6 53.2138832383721 0.345601949114298
"3320" 663.8 55.600508054 1.4728132402435
"3321" 664 59.4223329276744 2.59962699609104
"3322" 664.2 62.5279210682609 2.91521383626041
"3323" 664.4 65.2654625855556 3.29332606257683
"3324" 664.6 68.7665668772727 3.85470912452128
"3325" 664.8 72.5606106126087 4.75467872104301
"3326" 665 76.6266453766667 5.59796586952127
"3327" 665.2 79.7092538214893 6.95581015425532
"3328" 665.4 82.4692773233333 8.21701349118794
"3329" 665.6 85.0687357354546 9.16939444452127
"3330" 665.8 87.3396659633333 10.4606032370213
"3331" 666 89.96288847 11.5441708333003
"3332" 666.2 93.1787088247826 13.2413008031082
"3333" 666.4 96.6373906126087 14.8466519752821
"3334" 666.6 100.329036659091 16.4945692770213
"3335" 666.8 103.286769158696 18.5423041528908
"3336" 667 106.937530641915 20.8428805445745
"3337" 667.2 110.47835411766 23.8052373396808
"3338" 667.4 113.277966702727 27.5260378195213
"3339" 667.6 115.379942556667 30.8761252354588
"3340" 667.8 117.158379887872 34.7708674652128
"3341" 668 119.14394583 38.4642662686879
"3342" 668.2 120.652757376667 42.6573281130017
"3343" 668.4 122.21633179549 47.2425468204526
"3344" 668.6 122.840959967143 51.7871338905927
"3345" 668.8 122.751085233636 55.8040098757713
"3346" 669 123.3853113948 58.7001637248213
"3347" 669.2 124.701936733111 61.7805056082435
"3348" 669.4 125.068927343043 64.2613677437604
"3349" 669.6 124.677227633636 67.0452686282713
"3350" 669.8 124.02809263 70.2408230770213
"3351" 670 123.556384287143 73.2628011020213
"3352" 670.2 123.249773864286 76.2376833655927
"3353" 670.4 121.667192374 79.0463175913213
"3354" 670.6 120.572501443333 82.6549714410838
"3355" 670.8 120.45097103 84.3695515055927
"3356" 671 120.443109224286 84.2989078634498
"3357" 671.2 120.413448775455 84.2393245895213
"3358" 671.4 120.452117543333 84.3136252888963
"3359" 671.6 120.139119403333 84.3104201606879
"3360" 671.8 119.328534476667 84.6261252892088
"3361" 672 118.210356401429 85.0916865141641
"3362" 672.2 118.08456751 84.9941808451324
"3363" 672.4 117.673073451818 84.9124015132713
"3364" 672.6 117.125776626444 85.1394799905768
"3365" 672.8 116.443159203913 85.8249129158256
"3366" 673 115.33879004617 86.15384624
"3367" 673.2 114.800953323333 86.3763542286879
"3368" 673.4 114.113045323333 86.6144494670213
"3369" 673.6 113.162203598889 87.8916167454657
"3370" 673.8 113.336402523953 88.5298596401608
"3371" 674 113.607356509111 88.6095654641324
"3372" 674.2 113.809470963659 88.3673307338506
"3373" 674.4 113.992584989111 88.4899073443546
"3374" 674.6 114.326240875854 88.3767115968993
"3375" 674.8 115.316297735116 89.3259240416724
"3376" 675 116.534898397273 90.3144994207713
"3377" 675.2 116.797340637805 90.8438785787286
"3378" 675.4 116.83257495 90.9322150391046
"3379" 675.6 117.09397999 91.2847791420213
"3380" 675.8 116.907480487778 91.4343517917435
"3381" 676 116.338744824043 92.405892072766
"3382" 676.2 115.2107630492 94.0001637601213
"3383" 676.4 113.622337616667 96.2206765828546
"3384" 676.6 111.276243761429 98.0351716134498
"3385" 676.8 109.497182643333 99.5700355605629
"3386" 677 107.819833636667 101.573240690771
"3387" 677.2 106.079590184286 103.30989689345
"3388" 677.4 104.530814458571 104.816961259164
"3389" 677.6 103.437688919362 106.571194869255
"3390" 677.8 103.44588527 107.823240697021
"3391" 678 103.425062108919 107.91679579067
"3392" 678.2 103.426129963333 107.951445825355
"3393" 678.4 102.511706206 109.246317621521
"3394" 678.6 102.090943719655 109.905468815814
"3395" 678.8 101.683173134242 110.422308298688
"3396" 679 100.489675412609 110.741300900608
"3397" 679.2 98.8931850518182 110.646667273271
"3398" 679.4 97.0778226414286 110.986506006307
"3399" 679.6 95.6429594623404 111.914893728936
"3400" 679.8 93.3906357614285 112.76044635345
"3401" 680 91.9791907270213 113.535188329574
"3402" 680.2 90.7504666957778 113.900163780021
"3403" 680.4 90.039934166 115.062556943577
"3404" 680.6 89.274395016383 116.43207867617
"3405" 680.8 88.99981727 116.870443503271
"3406" 681 88.61458879 116.884779167621
"3407" 681.2 87.6340072045455 117.648415532021
"3408" 681.4 86.0436074126087 118.851668801695
"3409" 681.6 84.266424776383 119.705401101702
"3410" 681.8 81.4714692087234 120.220949383723
"3411" 682 78.8498842752174 120.975414623217
"3412" 682.2 76.2522566590909 121.634429522021
"3413" 682.4 73.917674337907 121.64256092551
"3414" 682.6 71.23115363 122.130933019021
"3415" 682.8 68.4840517558537 123.179713507875
"3416" 683 65.7772395517391 123.784779174521
"3417" 683.2 63.7509591287234 124.116203070106
"3418" 683.4 62.7018262470213 123.477905197128
"3419" 683.6 60.7555655318182 122.386177774521
"3420" 683.8 58.1564152734783 121.786451413326
"3421" 684 55.3729544867442 121.472614592603
"3422" 684.2 52.7376521921053 121.821216419521
"3423" 684.4 49.9599520994737 121.679516014521
"3424" 684.6 47.5501724036586 121.266017445924
"3425" 684.8 44.2124204166667 120.799431186188
"3426" 685 41.80932847 119.966097852021
"3427" 685.2 39.41540863 118.922141807021
"3428" 685.4 35.9684317867568 117.719290602967
"3429" 685.6 32.61887759 116.467929350355
"3430" 685.8 29.9657924104651 114.316979522835
"3431" 686 26.5010824433333 112.383680262021
"3432" 686.2 23.4192546033333 110.231665607855
"3433" 686.4 21.3280142833333 108.601628976188
"3434" 686.6 20.81437631 107.417257790632
"3435" 686.8 20.38469839 106.156574028688
"3436" 687 19.85130511 104.400163770521
"3437" 687.2 18.830970217027 102.719290587967
"3438" 687.4 17.1171224836585 100.796974273485
"3439" 687.6 15.8901513917391 99.1693945345213
"3440" 687.8 13.2674001790909 96.7568071195213
"3441" 688 11.2449506590909 93.4613525707713
"3442" 688.2 9.08466297666666 90.9001637570213
"3443" 688.4 8.19814359 87.4386252920213
"3444" 688.6 7.41533956333334 83.4642663136879
"3445" 688.8 5.92381390999999 79.9534181839444
"3446" 689 4.48496907444446 76.2676851099102
"3447" 689.2 2.83878250675677 72.3866502249942
"3448" 689.4 0.554860339090919 68.9071567420213
"3449" 689.6 0.536377154444435 68.7847791195213
"3450" 689.8 1.2135843633333 68.8305666653546
"3451" 690 1.59740174999999 67.3646607749059
"3452" 690.2 2.03740630757575 65.7603035920213
"3453" 690.4 2.58179422609757 63.2453794892164
"3454" 690.6 3.39398609232558 60.3277129214399
"3455" 690.8 4.09546027800001 57.4097791081463
"3456" 691 5.06445806999999 54.3222544502264
"3457" 691.2 5.46944185666665 52.0737337379187
"3458" 691.4 5.93239187210526 49.0175726220213
"3459" 691.6 5.839994966 46.3067571190213
"3460" 691.8 5.93905371800001 41.6474164550213
"3461" 692 5.5336466033333 37.8232406270213
"3462" 692.2 5.89243783470585 37.755367323786
"3463" 692.4 7.28144248481482 35.828938630725
"3464" 692.6 9.30197134999999 32.1427672485597
"3465" 692.8 11.864861012439 28.0014770149481
"3466" 693 13.9536405233333 25.0027277936879
"3467" 693.2 16.5585188166667 22.0448523328546
"3468" 693.4 19.1645934717391 19.1944780665865
"3469" 693.6 22.3776872346512 16.3742245053934
"3470" 693.8 25.4738064966667 13.5833138628546
"3471" 694 28.90417439 10.1549713685838
"3472" 694.2 32.3632051166666 8.15176623837544
"3473" 694.4 35.86580335 6.0558413278546
"3474" 694.6 39.1754407230233 3.69980588806778
"3475" 694.8 40.51606143 2.8415556103546
"3476" 695 41.770805622 2.53477905327127
"3477" 695.2 46.0906177136364 1.25855527577128
"3478" 695.4 48.2699311033333 0.972279051708775
"3479" 695.6 52.6743439671428 0.570493337021273
"3480" 695.8 57.52114719 0.790273557021272
"3481" 696 62.8126551621739 1.12591617560823
"3482" 696.2 67.1335149766667 2.31042007868794
"3483" 696.4 71.7586030895349 3.02002055643988
"3484" 696.6 76.1110558912766 4.15711948042553
"3485" 696.8 79.5533449778261 5.18110012615171
"3486" 697 82.2057877136364 6.00505877702128
"3487" 697.2 86.5899991117778 7.51554828902128
"3488" 697.4 91.0135115972727 9.81624759202128
"3489" 697.6 95.06716583 11.9141496920213
"3490" 697.8 98.43791503 14.1890176834498
"3491" 698 101.000863692857 17.3444336991641
"3492" 698.2 103.659901092222 20.5582833447991
"3493" 698.4 105.957895983333 22.2543303550421
"3494" 698.6 108.897705715217 24.59581586463
"3495" 698.8 111.775381070889 27.2249500181324
"3496" 699 114.886275245814 30.5066037681841
"3497" 699.2 116.298508193636 34.2305832807713
"3498" 699.4 118.140746663333 37.2623431905629
"3499" 699.6 119.327804877273 40.9263874832713
"3500" 699.8 120.320567600435 44.8884580253908
"3501" 700 120.965025917273 48.7148490295213
"3502" 700.2 122.221187616667 52.0814823995213
"3503" 700.4 122.567971309149 56.0965630675532
"3504" 700.6 123.009449254314 60.2365136509428
"3505" 700.8 123.402395440435 63.9603643989778
"3506" 701 123.59815013 67.1501637332713
"3507" 701.2 122.8845143708 69.9001637360213
"3508" 701.4 121.590146678 71.8463175841213
"3509" 701.6 121.233391607391 73.3165516993039
"3510" 701.8 121.535572643333 73.6645868167088
"3511" 702 121.874140696977 73.878696834812
"3512" 702.2 121.989383466364 73.5924714320213
"3513" 702.4 121.987099503043 73.0155483545213
"3514" 702.6 121.93685231 72.7693945081213
"3515" 702.8 121.715550842766 72.7086743771277
"3516" 703 121.21557345383 72.8232406620213
"3517" 703.2 120.680672483913 73.0991603947387
"3518" 703.4 120.049232758 73.0155483545213
"3519" 703.6 119.257002014348 72.8148794579995
"3520" 703.8 118.63833345 72.5908688669171
"3521" 704 117.947597383778 72.2334970716879
"3522" 704.2 116.776395796667 72.1261252767088
"3523" 704.4 115.15348124913 72.2797624006082
"3524" 704.6 114.109337450426 72.6677578468085
"3525" 704.8 113.419022585556 72.9428987817991
"3526" 705 113.218964316957 73.2580232711517
"3527" 705.2 112.741615983043 73.5255817998474
"3528" 705.4 111.881602801429 74.4872908991641
"3529" 705.6 111.033211419565 75.8499965178908
"3530" 705.8 110.019893026522 77.0456486929995
"3531" 706 108.762038294 78.1052919493546
"3532" 706.2 107.604780492857 78.623868611307
"3533" 706.4 106.830978083617 78.944353597766
"3534" 706.6 105.705892352667 79.5924714380213
"3535" 706.8 104.478625450426 79.9918167739362
"3536" 707 103.667186737234 80.3109657104255
"3537" 707.2 102.365570619565 80.8667189309343
"3538" 707.4 101.488295647143 82.0775577827356
"3539" 707.6 100.632042459565 83.8015015425648
"3540" 707.8 100.0019426588 85.1155483666213
"3541" 708 99.97882895 85.7777861295213
"3542" 708.2 100.312693632667 86.2334970856879
"3543" 708.4 100.614903882093 86.6872836096957
"3544" 708.6 101.078139490488 87.7200511834847
"3545" 708.8 101.879847753478 89.7379563979995
"3546" 709 102.786716537556 91.9514458093546
"3547" 709.2 104.718814160435 94.3867858340865
"3548" 709.4 106.92190039186 95.5781601838817
"3549" 709.6 109.32061959 97.4910728545213
"3550" 709.8 110.237630863043 98.5924714570213
"3551" 710 110.519335870851 98.3306056629787
"3552" 710.2 110.792102795581 98.2704678788817
"3553" 710.4 110.108071924118 98.9846283201585
"3554" 710.6 110.112696515714 100.146631584164
"3555" 710.8 109.684446487778 101.466403083827
"3556" 711 108.45385551 103.625916278108
"3557" 711.2 106.72032735 105.707856079521
"3558" 711.4 104.79418495 108.015548389521
"3559" 711.6 104.40895647 108.400163774521
"3560" 711.8 102.525617234444 110.195035571188
"3561" 712 100.004510848667 110.951445828355
"3562" 712.2 96.2977568077778 111.626659504244
"3563" 712.4 94.1062347882222 112.626659505243
"3564" 712.6 92.1886530211111 114.233497113688
"3565" 712.8 89.67396711 115.970093852021
"3566" 713 86.8559370334782 117.806518298978
"3567" 713.2 83.5982440178261 119.746317632021
"3568" 713.4 80.0616968989361 120.932897011277
"3569" 713.6 76.3275920383721 121.454725504928
"3570" 713.8 72.656499006 121.390548402896
"3571" 714 71.2609629766666 121.422141809521
"3572" 714.2 68.7471346202439 121.406730391655
"3573" 714.4 66.0608051062791 121.213222821324
"3574" 714.6 63.8259735552174 121.226250743869
"3575" 714.8 62.1126204045454 121.852960990771
"3576" 715 60.9560035610638 122.234042675426
"3577" 715.2 61.152715976383 122.471358551277
"3578" 715.4 61.2499285072093 122.358124432486
"3579" 715.6 61.8778978566667 121.641922029521
"3580" 715.8 61.48349727 120.918478805355
"3581" 716 59.7312079827273 120.008555394521
"3582" 716.2 57.3170144904651 119.576371299114
"3583" 716.4 55.0905389233333 119.169394554521
"3584" 716.6 53.1026054889473 119.098544352021
"3585" 716.8 49.9485148166667 119.992865955739
"3586" 717 47.9927394566667 120.347895541893
"3587" 717.2 45.46899903 120.602086863646
"3588" 717.4 43.5921300402325 120.71232836644
"3589" 717.6 43.340611678 120.255933017146
"3590" 717.8 42.271602646 118.994180879132
"3591" 718 39.8043893354546 117.491072874521
"3592" 718.2 36.9715754653488 116.168500097138
"3593" 718.4 33.62322327 114.396667277021
"3594" 718.6 30.2612292627273 113.365198744521
"3595" 718.8 26.9287585797674 112.662238912951
"3596" 719 24.357582445814 110.846496513998
"3597" 719.2 22.0046335366667 109.489907365355
"3598" 719.4 21.92190819 107.986702235646
"3599" 719.6 21.095042774 105.636427508021
"3600" 719.8 19.5775901373684 102.630932999521
"3601" 720 18.36965711 99.7463176120213
"3602" 720.2 16.509448046 97.2559329941463
"3603" 720.4 14.07287791 94.138088626091
"3604" 720.6 12.1375634033333 90.7536436103546
"3605" 720.8 10.085763142 86.9290099068963
"3606" 721 7.78998484333332 83.5833139328546
"3607" 721.2 5.761573454 80.2270868232713
"3608" 721.4 5.30152175 77.06387182997
"3609" 721.6 4.32002029439025 74.0427528583627
"3610" 721.8 4.05693743 70.7546335913456
"3611" 722 3.39799397736842 68.0762770945213
"3612" 722.2 3.2256549205263 67.2868034095213
"3613" 722.4 3.20716872411765 67.2010687106977
"3614" 722.6 3.33050658199999 67.2847791180213
"3615" 722.8 3.63960657666665 66.519821852299
"3616" 723 4.03611426891892 64.3824922128321
"3617" 723.2 4.83702510200001 61.5732406507713
"3618" 723.4 5.72626084333333 58.9376390702264
"3619" 723.6 6.17075524333334 55.8114063254828
"3620" 723.8 6.2641925045946 53.020745839724
"3621" 724 6.00390299108108 50.0685628845888
"3622" 724.2 6.05222340333333 46.5510512866366
"3623" 724.4 6.19977085 42.9674714013963
"3624" 724.6 7.16628158999999 39.1693944745213
"3625" 724.8 8.72500018764706 35.6739193579036
"3626" 725 11.414801398 32.7367021603963
"3627" 725.2 14.0333672966667 29.4899072853546
"3628" 725.4 16.8822270690244 26.0596383638505
"3629" 725.6 19.783890126 22.8617021505213
"3630" 725.8 22.8767580504878 19.4086064622652
"3631" 726 25.9415839366667 15.9459512278546
"3632" 726.2 29.0882279971111 12.2676850459102
"3633" 726.4 32.8615215027273 9.61519864077127
"3634" 726.6 36.7830140166666 6.35803913035461
"3635" 726.8 38.7883261794737 4.16939443952127
"3636" 727 38.3516679665854 6.10654265909445
"3637" 727.2 42.25382287 7.35972974843153
"3638" 727.4 49.070885318 8.25593290514627
"3639" 727.6 56.1939238402128 8.36333879723404
"3640" 727.8 62.3579793421951 8.1984751189725
"3641" 728 68.1270107256098 7.57933815775298
"3642" 728.2 73.97590655 7.03477905777128
"3643" 728.4 80.2621349281818 7.29876507202128
"3644" 728.6 86.0922594566666 8.13459590868794
"3645" 728.8 91.6541354553659 9.94331564604567
"3646" 729 97.0445354214893 12.9050736626596
"3647" 729.2 101.614084538571 16.2376833055927
"3648" 729.4 105.909742423333 19.9626636860838
"3649" 729.6 110.543924922766 23.7725041154255
"3650" 729.8 113.920821385745 28.6088379991489
"3651" 730 116.068265252979 33.6088380041489
"3652" 730.2 117.690778397111 38.1822149863546
"3653" 730.4 119.600892378085 41.6202946406383
"3654" 730.6 120.6887120348 45.6924714041213
"3655" 730.8 121.71672175 50.1584054745213
"3656" 731 121.559485635714 53.7965530448784
"3657" 731.2 121.204162848039 57.1143417021193
"3658" 731.4 121.896724343333 59.0892662893129
"3659" 731.6 122.94179617087 62.6811001836517
"3660" 731.8 124.0016769628 65.9847791167213
"3661" 732 125.246315160909 67.6746392582713
"3662" 732.2 124.793963536667 67.7511252723338
"3663" 732.4 124.161001647358 68.3239663469269
"3664" 732.6 123.4546525212 69.3770868124213
"3665" 732.8 121.687586822941 70.9077052151585
"3666" 733 119.38841775 73.0303412539444
"3667" 733.2 117.40300943 74.9977968772136
"3668" 733.4 115.682554634706 77.4989571071193
"3669" 733.6 114.001145622 79.5540098995213
"3670" 733.8 112.078147944286 81.2769298384498
"3671" 734 110.203434856667 83.0556124671254
"3672" 734.2 108.06862703 84.2108726492762
"3673" 734.4 106.175270032553 85.0818331456383
"3674" 734.6 104.60157071 85.7329396715865
"3675" 734.8 102.970496932979 86.6612112159575
"3676" 735 99.7903128853191 87.9623568801064
"3677" 735.2 97.6842071343478 88.3834413464778
"3678" 735.4 95.5016179491111 88.9856338405768
"3679" 735.6 94.0805528895555 89.0796509346879
"3680" 735.8 92.0682069072093 89.0486431827189
"3681" 736 88.9080962033333 89.4715923270213
"3682" 736.2 85.6332553360869 90.1225717829995
"3683" 736.4 83.0972608931111 91.2078560650213
"3684" 736.6 81.76302511 92.3104201686879
"3685" 736.8 80.3991727273913 93.3918025554995
"3686" 737 77.5414101482222 95.4129842743546
"3687" 737.2 75.8582729863636 97.4561078195213
"3688" 737.4 73.3226930404348 99.9720701206082
"3689" 737.6 70.5758464873913 102.773073467891
"3690" 737.8 68.3094643732558 105.274045703417
"3691" 738 66.2918278265957 106.947626948191
"3692" 738.2 66.0603784966666 107.136427509521
"3693" 738.4 65.9801758895349 107.519126206556
"3694" 738.6 65.1890283633333 109.004559379521
"3695" 738.8 64.44890991 111.156574033688
"3696" 739 64.2371426592683 111.735060588363
"3697" 739.2 64.1158918833333 111.577819455355
"3698" 739.4 63.9646639782927 111.350445203363
"3699" 739.6 63.18950911 110.900163777021
"3700" 739.8 62.477284362093 110.282990252254
"3701" 740 61.378935254 109.486702237146
"3702" 740.2 59.838021334 108.771958646688
"3703" 740.4 58.37415311 107.336061209355
"3704" 740.6 57.5199508282609 106.443642033434
"3705" 740.8 55.62252111 105.405658277021
"3706" 741 52.9980756557778 105.224950096132
"3707" 741.2 50.6958490881818 105.865198737021
"3708" 741.4 49.398329526 107.217471465646
"3709" 741.6 48.3215242033333 107.923973297855
"3710" 741.8 48.2830460973171 107.935811053607
"3711" 742 47.8170583366667 108.088808462855
"3712" 742.2 46.421932638421 108.713928957021
"3713" 742.4 44.2616365987805 109.802602800314
"3714" 742.6 42.0575868237778 111.310420187688
"3715" 742.8 39.8504006674468 113.07692319
"3716" 743 38.5961727390909 113.854709234521
"3717" 743.2 37.658491598 113.804009933771
"3718" 743.4 35.6277551862791 113.583526928184
"3719" 743.6 32.64639391 113.784779164521
"3720" 743.8 30.2806615197561 113.770707869948
"3721" 744 30.3370364192683 113.207856087021
"3722" 744.2 28.9276639314634 112.044629068972
"3723" 744.4 26.72615183 110.426790995483
"3724" 744.6 24.1873652104651 108.547748747835
"3725" 744.8 21.69489855 106.825072197855
"3726" 745 19.0432648836585 104.68065157568
"3727" 745.2 17.9745509766667 101.156574023688
"3728" 745.4 17.0701434007317 98.2078560720213
"3729" 745.6 16.422771638 95.2943945306463
"3730" 745.8 15.5128986566667 93.3269036861879
"3731" 746 14.0291019463636 91.2847791420213
"3732" 746.2 12.5050875844186 88.7803068676027
"3733" 746.4 10.2957596426829 86.1909705065335
"3734" 746.6 7.98438876268292 84.1740849510457
"3735" 746.8 5.68345767888889 81.2762321234657
"3736" 747 4.07895048599999 79.2518120970213
"3737" 747.2 4.13398312599997 78.6309329755213
"3738" 747.4 4.38903094724134 77.4784130804695
"3739" 747.6 5.09615844581396 74.8715412007422
"3740" 747.8 5.49647543421051 71.8313378270213
"3741" 748 5.05042140473684 68.7038074595213
"3742" 748.2 4.78788377666667 64.9928659007392
"3743" 748.4 4.06707502157893 61.0924714195213
"3744" 748.6 3.66157135842105 57.7422689870213
"3745" 748.8 3.69198413315788 54.6046171620213
"3746" 749 4.28624009666666 50.8177461345213
"3747" 749.2 5.77637186512196 47.0446290039725
"3748" 749.4 5.90603413399998 43.7206765303546
"3749" 749.6 6.88595908 39.9025675521775
"3750" 749.8 7.63813552185186 36.213554015725
"3751" 750 8.81976227363637 32.8232406220213
"3752" 750.2 10.470991622 30.2847790810213
"3753" 750.4 12.7668594046342 26.8757734490944
"3754" 750.6 15.2196045481395 23.6819168203934
"3755" 750.8 16.8423583337838 20.3596231459402
"3756" 751 18.6747965089189 18.789976574724
"3757" 751.2 21.660983085814 17.0361207493469
"3758" 751.4 24.7671554960869 14.7045115069126
"3759" 751.6 27.4959502797778 12.1822149603546
"3760" 751.8 29.9164236938298 9.33715221882979
"3761" 752 33.3434740166667 7.31957759285461
"3762" 752.2 36.3733265855556 5.06255683357683
"3763" 752.4 37.688279614186 3.65508316888174
"3764" 752.6 36.3110674372727 5.97009374202128
"3765" 752.8 36.1317944433333 5.92763619952127
"3766" 753 36.1294480904651 5.91805275969569
"3767" 753.2 36.1593107633333 5.8910061628546
"3768" 753.4 37.9664394865854 5.90954453507006
"3769" 753.6 39.01642199 7.88442940827127
"3770" 753.8 41.9457635566666 11.6293303444171
"3771" 754 45.1399497033333 15.4354200918129
"3772" 754.2 48.2325946473913 19.4871202073474
"3773" 754.4 50.30843181 22.2943944576463
"3774" 754.6 53.8693384357143 25.8844651048784
"3775" 754.8 57.21846767 29.3617021570213
"3776" 755 60.54106331 32.9193944682713
"3777" 755.2 64.6383031760869 36.0088593543039
"3778" 755.4 68.2788053624444 38.2847790890213
"3779" 755.6 70.58108057 40.2110611422296
"3780" 755.8 73.5292054402128 43.027823283617
"3781" 756 76.9634763576596 45.1391162480851
"3782" 756.2 79.5224104814286 47.4621731327356
"3783" 756.4 82.5579410211111 50.3446081609102
"3784" 756.6 85.6611704433333 54.1293303869171
"3785" 756.8 87.7268883795652 56.2764179029995
"3786" 757 90.3400913566666 58.2719585961879
"3787" 757.2 92.9503746414285 60.3428638834498
"3788" 757.4 95.9499810966666 62.5588175748338
"3789" 757.6 99.6099931712766 64.7708674952128
"3790" 757.8 102.8526334108 67.7232406569213
"3791" 758 106.567841076667 70.2431124543129
"3792" 758.2 110.089111098571 73.4197869734498
"3793" 758.4 112.766739579565 76.5356152476734
"3794" 758.6 116.54365359 78.733758721307
"3795" 758.8 120.632328593636 80.8127511595213
"3796" 759 121.149274084222 81.0112748582435
"3797" 759.2 120.895915778936 81.0392799501064
"3798" 759.4 120.219375336667 81.1645868242088
"3799" 759.6 119.846782897234 82.3895254506383
"3800" 759.8 119.468245315714 84.9347006427355
"3801" 760 118.666508405319 89.0261866684042
"3802" 760.2 117.78188799 92.1913725495213
"3803" 760.4 115.948300484545 95.4805833420213
"3804" 760.6 115.58058239 96.0924714545212
"3805" 760.8 111.34306911 101.477086844521
"3806" 761 108.06862703 104.938625309521
"3807" 761.2 105.2025271388 107.700163773821
"3808" 761.4 104.79418495 108.015548389521
"3809" 761.6 104.79418495 108.015548389521
"3810" 761.8 102.114095382 109.669394545021
"3811" 762 98.4661024797561 109.793221937265
"3812" 762.2 95.5919413614286 109.997495016307
"3813" 762.4 93.0698399065218 110.657688860391
"3814" 762.6 89.798961457234 110.76923088
"3815" 762.8 87.1405002185714 111.27692986845
"3816" 763 84.7204313291304 112.589126989413
"3817" 763.2 83.3626405126667 114.712129592799
"3818" 763.4 82.4462352017073 117.344816691533
"3819" 763.6 82.1445013645455 117.499814133271
"3820" 763.8 82.06570463 117.48043134213
"3821" 764 82.0452137534042 117.512275076596
"3822" 764.2 82.06570463 117.566830450355
"3823" 764.4 82.0785455793333 117.139480022577
"3824" 764.6 81.5141274881818 116.608205740771
"3825" 764.8 79.6423487267442 116.186389184812
"3826" 765 76.3398085863636 116.083730215771
"3827" 765.2 72.7799065016279 116.597838201324
"3828" 765.4 69.940638222 117.054009937021
"3829" 765.6 67.3684006647826 118.575749068978
"3830" 765.8 64.51373201 120.323240709521
"3831" 766 62.3490106081818 121.625688263271
"3832" 766.2 60.0434765233333 122.250591138799
"3833" 766.4 57.3927376966667 122.621775510355
"3834" 766.6 54.21918879 121.916647304521
"3835" 766.8 50.7304090594737 121.021621277021
"3836" 767 47.75285359 118.922141807021
"3837" 767.2 44.8827817778261 117.204511609413
"3838" 767.4 41.1877097863636 115.567995949521
"3839" 767.6 37.6345268030233 114.987820310626
"3840" 767.8 34.5616577648837 115.381380239463
"3841" 768 32.0844495082222 114.583924464466
"3842" 768.2 29.2189342456098 113.329807306655
"3843" 768.4 26.7395572166667 112.328735207021
"3844" 768.6 25.5655275633333 110.753643630355
"3845" 768.8 22.856087254 108.179009928146
"3846" 769 20.3350804104651 105.470825667835
"3847" 769.2 17.799963454 103.044394538396
"3848" 769.4 15.1389753313953 100.0057093833
"3849" 769.6 12.618640398 96.6886253012713
"3850" 769.8 10.57618863 93.2571657317649
"3851" 770 9.35382903 91.4867022191463
"3852" 770.2 9.41255288365855 91.0784001549481
"3853" 770.4 9.20401795444443 88.4108475152157
"3854" 770.6 8.56961391 84.5595044100213
"3855" 770.8 7.91963381054054 79.995797841751
"3856" 771 6.71501394200001 76.0540098960213
"3857" 771.2 5.24225583000001 72.3104201486879
"3858" 771.4 3.72674158999999 68.0430208770213
"3859" 771.6 3.40813156894737 63.9770868070213
"3860" 771.8 3.30623577666666 61.4031223074059
"3861" 772 3.95099959800001 58.7559329556463
"3862" 772.2 4.95580388333333 55.071761354329
"3863" 772.4 5.76005281526316 51.8515807220213
"3864" 772.6 5.80116638111111 47.8018731156324
"3865" 772.8 5.81798190999999 43.2298340390213
"3866" 773 6.25273976599997 39.1052919103546
"3867" 773.2 7.986267926 34.8452186460213
"3868" 773.4 9.67026670999999 30.7133505100213
"3869" 773.6 11.4491596137838 27.1787499718861
"3870" 773.8 14.6260264966667 22.8725502767649
"3871" 774 17.9068184966666 19.4624347478546
"3872" 774.2 20.5483852166667 16.2389915211879
"3873" 774.4 22.682734438 14.7559329116463
"3874" 774.6 26.4877411972727 13.0155482945213
"3875" 774.8 30.6095151002439 11.0784000749481
"3876" 775 33.4810556166667 8.61994389452127
"3877" 775.2 36.8765247626829 6.71629875726518
"3878" 775.4 39.486283999697 4.30342707368794
"3879" 775.6 42.2733536845454 2.30750632577127
"3880" 775.8 46.0906177136364 1.70435947202128
"3881" 776 51.17519589 1.32484315462544
"3882" 776.2 55.985736534 2.07965084768794
"3883" 776.4 60.7026452557778 2.65230042091016
"3884" 776.6 64.7917093790909 3.46135248077127
"3885" 776.8 68.8469924848837 5.23826742806778
"3886" 777 73.22952637 6.58926623681294
"3887" 777.2 77.1627967027273 7.31624758952128
"3888" 777.4 81.5534327151064 8.49427169425532
"3889" 777.6 85.624880803913 10.8165516368039
"3890" 777.8 88.13305319 13.3280482948338
"3891" 778 91.3726607797872 15.3191489514894
"3892" 778.2 94.88830975 17.3104200936879
"3893" 778.4 97.7199892263636 18.8809329157713
"3894" 778.6 101.467211713636 20.3669469032713
"3895" 778.8 105.882679376047 20.7570509856259
"3896" 779 110.279503523913 22.5473208793039
"3897" 779.2 111.262813176667 23.5764457409796
"3898" 779.4 111.125865818085 24.6890343945745
"3899" 779.6 111.818184235333 28.3617021560213
"3900" 779.8 112.961848361064 32.0785597702128
"3901" 780 113.84705423 35.4418985624468
"3902" 780.2 114.278143243333 36.8250721278546
"3903" 780.4 113.873930635581 36.9466753309748
"3904" 780.6 113.34144185 37.5107406267088
"3905" 780.8 112.479100035714 37.7761448655927
"3906" 781 112.105500476667 37.7431124218129
"3907" 781.2 111.5665016284 37.9847790887213
"3908" 781.4 109.921002274255 38.9770867820213
"3909" 781.6 107.121607016667 40.4354201168129
"3910" 781.8 104.569468336667 42.3264457597296
"3911" 782 103.169525708261 42.9235750802821
"3912" 782.2 102.739633056667 43.3600996069171
"3913" 782.4 102.341563627333 43.1822149913546
"3914" 782.6 100.691911455532 43.4288052807447
"3915" 782.8 98.31753113 44.0812534537921
"3916" 783 95.8501845882608 44.2279229076734
"3917" 783.2 93.1783670071428 44.1576205391641
"3918" 783.4 90.73334543 43.9949758746957
"3919" 783.6 87.4711978759574 44.6972177206383
"3920" 783.8 84.8212675328571 44.5893316855927
"3921" 784 81.9632502470213 45.0818331056383
"3922" 784.2 79.1502254518182 45.9700937820213
"3923" 784.4 76.8986182786957 47.5891269244126
"3924" 784.6 75.1848682691489 49.4353519315957
"3925" 784.8 73.9248048128571 51.5202579091641
"3926" 785 72.82022111 53.1660500069126
"3927" 785.2 71.3863151011111 54.7975996183546
"3928" 785.4 69.16055055 56.558283380799
"3929" 785.6 66.6719745692 58.5540098785213
"3930" 785.8 64.2940928128571 61.7478874327356
"3931" 786 63.2055602966666 64.6020868076463
"3932" 786.2 62.3377261375556 67.6352064687991
"3933" 786.4 61.3822137942553 70.3927987610638
"3934" 786.6 60.6329928336364 73.9770868170213
"3935" 786.8 60.4886294335556 76.7975996403546
"3936" 787 59.6961872118182 79.9998140957713
"3937" 787.2 58.3912743757778 82.8830697319102
"3938" 787.4 56.2853586851111 85.6523005039102
"3939" 787.6 54.059594134 88.7206765753546
"3940" 787.8 52.1848155313333 91.6693945270213
"3941" 788 49.7316359065217 94.4536754662604
"3942" 788.2 48.6033580263636 97.2550588682713
"3943" 788.4 47.2900791172727 100.620443487021
"3944" 788.6 46.8531339174419 104.227534074463
"3945" 788.8 47.520340686 105.457856079271
"3946" 789 48.1702962982927 105.740689100192
"3947" 789.2 47.8017714922222 105.376659497993
"3948" 789.4 47.35069199 105.071761404329
"3949" 789.6 47.183265766 105.044394540396
"3950" 789.8 46.8800103230233 104.844707599231
"3951" 790 46.1222125395652 105.089126981913
"3952" 790.2 44.9425201073333 105.054009925021
"3953" 790.4 44.2729989816279 104.415369495045
"3954" 790.6 44.245898606 103.957856077771
"3955" 790.8 44.2695376263636 103.837226707021
"3956" 791 44.043653654 103.717471462146
"3957" 791.2 42.2733536845454 103.382681252021
"3958" 791.4 39.64241827 103.342471461771
"3959" 791.6 37.6845649890244 103.977086847021
"3960" 791.8 35.9839221870732 104.408606547265
"3961" 792 32.7970095563158 104.928503852021
"3962" 792.2 29.56456607 106.238991611188
"3963" 792.4 26.4270656755814 107.537015294231
"3964" 792.6 24.2590356253488 108.538804203998
"3965" 792.8 23.31836143 108.647416522021
"3966" 793 23.0458827490244 108.554948014826
"3967" 793.2 22.93313295 108.207856082021
"3968" 793.4 22.5837396774419 107.510181662719
"3969" 793.6 21.7407590833333 106.495401867855
"3970" 793.8 20.159487894 105.071103942132
"3971" 794 18.9670306445454 103.426387545771
"3972" 794.2 17.23725471 101.257306624521
"3973" 794.4 14.9329228886047 98.6998059830678
"3974" 794.6 13.1189788166667 95.8818487436879
"3975" 794.8 11.241896522093 93.4225251191143
"3976" 795 9.81702041666667 90.1492480053546
"3977" 795.2 8.30340951186046 86.5083927329515
"3978" 795.4 6.78105310999999 83.4367937861879
"3979" 795.6 5.70791663 80.0869769330213
"3980" 795.8 4.16845093736842 76.8617022045213
"3981" 796 2.8195368578788 73.2311660703546
"3982" 796.2 1.12492066555554 69.404437239799
"3983" 796.4 0.0803853783871003 66.6197667104084
"3984" 796.6 0.921974627241367 67.9293414528833
"3985" 796.8 2.08410066878788 66.9957348286879
"3986" 797 3.82054722636363 64.8861777170213
"3987" 797.2 5.66952176488373 62.3312907409748
"3988" 797.4 6.85947462200001 60.3424714187713
"3989" 797.6 8.53959610636363 57.9019119757713
"3990" 797.8 10.489357165814 55.2740456534166
"3991" 798 12.0183260166667 52.9172577361324
"3992" 798.2 13.7628159626829 50.7219273190944
"3993" 798.4 15.51748471 48.3914224557713
"3994" 798.6 17.0855621766667 46.29464102997
"3995" 798.8 19.0166434033333 43.5924714020213
"3996" 799 19.9628186173684 41.0924713995213
"3997" 799.2 21.1590544236842 38.6025928545213
"3998" 799.4 22.16267599 35.7826423343824
"3999" 799.6 22.5009253870732 33.1703325548262
"4000" 799.8 23.915465574 30.1790098501463
"4001" 800 25.8426217331579 26.7200017495213
"4002" 800.2 27.1805238833333 23.355784991252
"4003" 800.4 29.3811239366667 19.2518120370213
"4004" 800.6 31.542989478 14.6501636807713
"4005" 800.8 33.7822420030233 10.5155482920213
"4006" 801 36.9982527864444 6.58392435646572
"4007" 801.2 38.7650838963415 5.29040757385054
"4008" 801.4 42.1517537855555 3.96640298632683
"4009" 801.6 46.3721457997778 2.06255683057683
"4010" 801.8 50.6875011137209 1.10588817527709
"4011" 802 54.64225221 1.06843289795877
"4012" 802.2 58.6756362682609 1.2262506238691
"4013" 802.4 62.8087600309302 1.93773075213755
"4014" 802.6 67.1731218009091 2.91939443827127
"4015" 802.8 72.0538623253191 3.75613748329787
"4016" 803 76.5208734231915 5.59738134765957
"4017" 803.2 80.039067843913 7.48043123212997
"4018" 803.4 83.7912071966666 9.47388162431294
"4019" 803.6 87.26628911 11.5568240904359
"4020" 803.8 90.5720869965116 12.6264606376027
"4021" 804 93.4641873215556 14.2334970136879
"4022" 804.2 97.2260504366667 16.5732406057713
"4023" 804.4 100.807907635217 18.5172205408256
"4024" 804.6 104.320674943333 20.0908688144171
"4025" 804.8 107.743322980222 22.6010183895768
"4026" 805 111.527486999362 25.720130958617
"4027" 805.2 114.282529903043 29.2279228926734
"4028" 805.4 116.803093178571 32.6976519248784
"4029" 805.6 118.109156561915 36.5793781053191
"4030" 805.8 119.111843456667 41.0796508866879
"4031" 806 118.212977003333 45.1950355061879
"4032" 806.2 117.60098282234 48.8052373646808
"4033" 806.4 116.504344561429 51.3397241570213
"4034" 806.6 115.38796815 53.9685397884657
"4035" 806.8 114.670385687255 55.832290418786
"4036" 807 114.445387826596 57.0294599588298
"4037" 807.2 114.007566096667 57.3745226978546
"4038" 807.4 113.949781824667 57.1736679967991
"4039" 807.6 114.026827520667 57.3018731251324
"4040" 807.8 113.969626928182 57.3599539332713
"4041" 808 114.24124151186 57.5012370688817
"4042" 808.2 114.372365793636 57.7183455420213
"4043" 808.4 114.363824142195 57.6356233860457
"4044" 808.6 114.223722077111 57.6693944930213
"4045" 808.8 113.524720195714 57.6662547755927
"4046" 809 112.535638127872 57.9705401561702
"4047" 809.2 111.786919315217 58.1075215837604
"4048" 809.4 110.636816896667 58.2559329551463
"4049" 809.6 109.27349057383 58.8870704353191
"4050" 809.8 107.743322980222 59.1651209902435
"4051" 810 106.370119640909 58.8896742145213
"4052" 810.2 104.953301061304 58.8516687416952
"4053" 810.4 103.73480663 59.3704434457713
"4054" 810.6 102.178911602444 59.8317876575768
"4055" 810.8 100.794079919302 60.7033837626027
"4056" 811 98.7575727048936 61.2193126635106
"4057" 811.2 96.2267035548 62.3463175746213
"4058" 811.4 93.7659951661702 63.6497545644681
"4059" 811.6 91.1699377073333 65.0027278336879
"4060" 811.8 88.3417186166667 66.3488816811879
"4061" 812 86.1273527343478 68.1827724299561
"4062" 812.2 84.2406404233333 70.6918304034796
"4063" 812.4 83.6241289354546 72.8494644382713
"4064" 812.6 83.66165119 73.2353285745213
"4065" 812.8 83.41400431 73.4001637395213
"4066" 813 83.0556522355814 73.5656378005096
"4067" 813.2 81.5135438086667 74.3018731421324
"4068" 813.4 79.75433375 75.2229062162604
"4069" 813.6 78.0626782508696 76.9954814688691
"4070" 813.8 76.1449103830435 79.336618594956
"4071" 814 74.6413011972727 82.2288350770213
"4072" 814.2 73.6782299972727 85.0784854295213
"4073" 814.4 73.224711014 87.5155483690213
"4074" 814.6 72.5909184433333 89.3617022170213
"4075" 814.8 71.1038142157778 91.8916167494657
"4076" 815 69.1167745863636 94.7812826420213
"4077" 815.2 66.84917967 97.221233997456
"4078" 815.4 64.3944679602325 98.5119705624864
"4079" 815.6 61.9805473908511 100.21276605766
"4080" 815.8 60.0901708845454 102.263800132021
"4081" 816 57.7149843775556 104.823240694021
"4082" 816.2 56.1075762393023 106.669394542021
"4083" 816.4 55.1325963880488 108.780088727997
"4084" 816.6 54.8868216068421 110.869799404521
"4085" 816.8 55.5929914007317 113.423615937143
"4086" 817 57.2654467529268 115.027743518485
"4087" 817.2 58.9153074033333 115.955108837021
"4088" 817.4 60.3361307174418 115.524492940858
"4089" 817.6 63.064309854 115.159779165896
"4090" 817.8 66.1038463065217 115.590799233217
"4091" 818 68.7836966021739 115.657688865391
"4092" 818.2 70.567082442093 114.71948399551
"4093" 818.4 73.1441632409091 112.665898044521
"4094" 818.6 76.31135421 110.571638135667
"4095" 818.8 78.98387679 107.967471466396
"4096" 819 82.027181782 104.754864625577
"4097" 819.2 84.4669621553333 102.353155221466
"4098" 819.4 87.5391592833333 99.2655483807713
"4099" 819.6 90.2852225042857 96.371121376307
"4100" 819.8 93.4222402204 93.0617022207213
"4101" 820 96.7633504128571 89.612879611307
"4102" 820.2 99.71398437 86.1886252907713
"4103" 820.4 103.034974891333 83.0540099030213
"4104" 820.6 106.544105811277 79.8117840405319
"4105" 820.8 110.002795023333 76.2286893833754
"4106" 821 113.485411167143 73.3098968634498
"4107" 821.2 116.740198732857 69.7698654627356
"4108" 821.4 119.77622300913 66.32658513713
"4109" 821.6 123.756442151702 62.790507427766
"4110" 821.8 124.097153197843 61.9785951006487
"4111" 822 123.8167672924 60.5078560343213
"4112" 822.2 124.39268387 56.2367021838963
"4113" 822.4 124.38157151 51.9356666766367
"4114" 822.6 123.163294001429 47.524967481307
"4115" 822.8 122.32208079 43.9770867870213
"4116" 823 120.78116687 41.153846195
"4117" 823.2 119.18522031 37.195297141307
"4118" 823.4 117.641964575532 33.4697218010638
"4119" 823.6 115.48427527 29.6742021573338
"4120" 823.8 113.16549615 26.0628855856751
"4121" 824 110.412783312553 22.8150573059574
"4122" 824.2 107.49078431 19.7924713782213
"4123" 824.4 104.5168204444 17.7155482992213
"4124" 824.6 101.087343555714 15.8452186270213
"4125" 824.8 98.65460605 13.5524072694171
"4126" 825 95.6265667610638 11.2193126135106
"4127" 825.2 93.1046407402222 9.04546282046572
"4128" 825.4 92.5757425082608 8.50885932680388
"4129" 825.6 92.9381637517021 9.54991817648936
"4130" 825.8 92.120167958 10.0347790607713
"4131" 826 89.4791131695349 10.1846001700445
"4132" 826.2 86.5396081136364 10.2970168232713
"4133" 826.4 83.6416393209091 9.82498885077127
"4134" 826.6 81.4341090988372 9.29909033016081
"4135" 826.8 79.4916779681818 8.54876507327128
"4136" 827 78.4508280793023 7.6532942641143
"4137" 827.2 77.9222587695349 7.43862521202127
"4138" 827.4 77.842285074878 7.32605485543591
"4139" 827.6 77.7931705790909 7.15890493202128
"4140" 827.8 77.953390606 7.20785598102128
"4141" 828 77.9121514033333 7.34000588253409
"4142" 828.2 77.6637645597561 7.62624247299688
"4143" 828.4 77.6543687431707 8.03900044714323
"4144" 828.6 78.2317640433333 8.33606111035461
"4145" 828.8 78.21341983 8.15016367427128
"4146" 829 77.9644306904878 8.14218994067981
"4147" 829.2 78.1019063226315 8.13700577952127
"4148" 829.4 77.9926181402439 8.13280907763103
"4149" 829.6 77.9566008433333 8.07965085368794
"4150" 829.8 77.9362432407317 8.15157080372859
"4151" 830 77.9362432407317 8.15157080372859
"4152" 830.2 77.9362432407317 8.15157080372859
"4153" 830.4 77.93825663 8.17122594535461
"4154" 830.6 77.886423562093 8.17207780667243
"4155" 830.8 77.88322399 8.15291092702127
"4156" 831 77.9362432407317 8.18909425592371
"4157" 831.2 77.9362432407317 8.20785598202127
"4158" 831.4 77.91074031 8.21701349118794
"4159" 831.6 77.9268474241463 8.17971339287494
"4160" 831.8 77.895606334 8.31362521289628
"4161" 832 78.251942678 8.37131752064628
"4162" 832.2 78.4685035532433 8.35338612769695
"4163" 832.4 78.6391986763158 8.61271428202127
"4164" 832.6 78.7067002007317 8.48928187348469
"4165" 832.8 78.5803040966667 8.45510872952127
"4166" 833 78.2592803633333 8.45510872952127
"4167" 833.2 77.82819135 8.20785598202127
"4168" 833.4 77.3491251633333 7.96130765830332
"4169" 833.6 77.433332158 7.89054828939628
"4170" 833.8 77.3787581233333 7.8922741276623
"4171" 834 77.5134314943902 7.97333440580176
"4172" 834.2 77.520008566 7.95785598177128
"4173" 834.4 77.568162126 7.96747136639627
"4174" 834.6 77.4888234033333 7.86902814285461
"4175" 834.8 77.5139260110526 7.99530537452127
"4176" 835 77.3719997289473 8.15724869452127
"4177" 835.2 77.173302934 8.28477905902128
"4178" 835.4 77.414070734 8.20785598202127
"4179" 835.6 77.44296287 8.30400982827127
"4180" 835.8 77.6172328966666 8.54668382118794
"4181" 836 77.7548144966667 8.66573144035461
"4182" 836.2 77.7639866033333 8.64178103176486
"4183" 836.4 77.78003779 8.61170213627128
"4184" 836.6 77.6814376433333 8.65657393118794
"4185" 836.8 77.6814376433333 8.65657393118794
"4186" 837 77.606684974 8.55400982852128
"4187" 837.2 77.144410798 8.78477905952127
"4188" 837.4 76.6908501233333 8.9954017703546
"4189" 837.6 76.007986782 9.01554829052128
"4190" 837.8 75.6896794033333 8.85874355663666
"4191" 838 74.9107903002439 8.69566086055786
"4192" 838.2 74.157514262 8.41664719102127
"4193" 838.4 72.89430351 7.51752067561102
"4194" 838.6 70.7521524278947 6.49732966452128
"4195" 838.8 68.3167167366667 5.64375341535461
"4196" 839 65.0514467633333 4.81469358546572
"4197" 839.2 61.4647361427273 4.44911471952128
"4198" 839.4 57.6574489611628 4.2901457813236
"4199" 839.6 53.75141135 4.24542306213755
"4200" 839.8 49.98167551 3.59247136202127
"4201" 840 46.5108669645454 3.32149234077127
"4202" 840.2 43.3806551647368 3.69368593702127
"4203" 840.4 39.2486921029412 4.39563878363892
"4204" 840.6 36.5684293816279 4.56742664027709
"4205" 840.8 36.5884688068421 4.90826083702127
"4206" 841 36.3086241276744 5.90910821585848
"4207" 841.2 34.412941654 8.20785598202127
"4208" 841.4 32.4079191366667 10.2499805261879
"4209" 841.6 30.069490542 12.6020867556463
"4210" 841.8 26.8545613233333 14.7463175270213
"4211" 842 23.0585561760465 16.3473908738817
"4212" 842.2 20.6655380336364 17.5872266207713
"4213" 842.4 18.48818895 19.5293550071495
"4214" 842.6 15.498223286 22.1501636882713
"4215" 842.8 13.5558607394737 24.1997588320213
"4216" 843 12.62827111 25.4193944607713
"4217" 843.2 12.252673342 26.9001636930213
"4218" 843.4 11.7051321304878 29.033371950314
"4219" 843.6 10.60582159 31.1138389109102
"4220" 843.8 9.80137388176471 31.8277655079036
"4221" 844 9.55519846272729 32.2987650970213
"4222" 844.2 8.53521851 32.6309329295213
"4223" 844.4 8.51624892575757 32.6484154470213
"4224" 844.6 8.52558779799996 32.9258047246879
"4225" 844.8 8.09470260925925 33.905861705725
"4226" 845 7.52399375 35.7765373282713
"4227" 845.2 7.53566734030304 37.3920051953546
"4228" 845.4 7.33721630515151 39.0819818870213
"4229" 845.6 7.3872997732258 40.8753498112148
"4230" 845.8 7.10024242199997 41.9770867850213
"4231" 846 7.24577318111111 43.4535825129935
"4232" 846.2 7.21581096599999 45.0443944803963
"4233" 846.4 6.94615103 46.5074511620213
"4234" 846.6 6.79633995444443 47.7377705514657
"4235" 846.8 6.13289090555554 48.8381979029935
"4236" 847 6.13037307235294 48.8639646199624
"4237" 847.2 6.1600766991892 48.893926708778
"4238" 847.4 6.42334094999999 48.8562076710213
"4239" 847.6 6.88194628333333 49.3267371420213
"4240" 847.8 7.42768663 49.5924714080213
"4241" 848 7.69191385666665 49.6181124336879
"4242" 848.2 7.84007865666667 49.5983885677905
"4243" 848.4 8.14628590999999 49.4603215065084
"4244" 848.6 8.25776228333332 49.3067571220213
"4245" 848.8 8.1817009109756 49.1459423268993
"4246" 849 8.53959610636363 49.2917721070213
"4247" 849.2 8.84989642534884 49.5048148784166
"4248" 849.4 9.38742453697674 49.647927579812
"4249" 849.6 10.4174876664444 50.0711038871324
"4250" 849.8 11.8227933790909 50.6291846957713
"4251" 850 13.1360722881818 50.6991147657713
"4252" 850.2 13.8189773209091 50.9438700107713
"4253" 850.4 14.6978041108889 51.4899073073546
"4254" 850.6 15.8735970839535 52.5012370638817
"4255" 850.8 16.2017721415789 53.4608924645213
"4256" 851 16.28794167 53.7740953438268
"4257" 851.2 16.1864287597297 53.9147167345888
"4258" 851.4 16.0735806609677 53.8654242658922
"4259" 851.6 15.8747530583871 53.853017317989
"4260" 851.8 15.5904446493939 53.7789515986879
"4261" 852 15.2779516166667 54.3518402490726
"4262" 852.2 14.83129648 54.5299714129588
"4263" 852.4 14.4476948094595 54.4032822236429
"4264" 852.6 13.8861004651515 54.4665972870213
"4265" 852.8 13.2607746278379 54.3305171508051
"4266" 853 12.388879126 54.4496142700213
"4267" 853.2 11.530369942 54.3067571270213
"4268" 853.4 10.1477120462162 54.3097271299942
"4269" 853.6 8.78974447 54.5704933910213
"4270" 853.8 7.54426893315788 54.7159531945213
"4271" 854 5.08108143780489 55.0089817323871
"4272" 854.2 4.34585879 54.5155483360213
"4273" 854.4 4.81776367800001 54.5924714130213
"4274" 854.6 5.59785135 54.9674714133963
"4275" 854.8 5.72626084333333 55.5262320977157
"4276" 855 5.07779290200001 56.7655483382713
"4277" 855.2 3.39654575 58.3635336878546
"4278" 855.4 3.31689324473684 58.5114997570213
"4279" 855.6 3.10400382157893 58.5013782995213
"4280" 855.8 2.88097680684209 58.4608924695213
"4281" 856 4.20269955756757 58.4365462609402
"4282" 856.2 4.21913889526316 59.6855888270213
"4283" 856.4 5.12303485139535 61.3384463750445
"4284" 856.6 5.77564911 63.286751500611
"4285" 856.8 7.00722383780489 65.2341224555579
"4286" 857 8.25592786200001 67.1117021947713
"4287" 857.2 9.20683395210526 68.4912568520213
"4288" 857.4 10.1078433109756 69.2116083882408
"4289" 857.6 11.27997143 69.8249889107713
"4290" 857.8 12.2876727587805 69.802602760314
"4291" 858 13.0835411318182 70.1221917082713
"4292" 858.2 13.5125455754546 70.1047091907713
"4293" 858.4 13.966940078 69.6117021972713
"4294" 858.6 14.7627056532558 69.1828113202771
"4295" 858.8 16.018281734 68.8424714272713
"4296" 859 16.8887146566667 68.3360611703546
"4297" 859.2 16.8113499308696 67.9904647374561
"4298" 859.4 16.952460798 67.6309329645213
"4299" 859.6 17.0830353351163 67.5906825172538
"4300" 859.8 17.472519246 67.3713175796463
"4301" 860 18.3454119609091 66.8791847120213
"4302" 860.2 19.8971656433333 65.8269036586879
"4303" 860.4 20.843268446 65.4482406546463
"4304" 860.6 22.027846022 64.7367021923963
"4305" 860.8 23.4467709233333 64.5497363802435
"4306" 861 25.3290661792683 64.1834657940944
"4307" 861.2 27.3967585986956 63.7011670743039
"4308" 861.4 29.5447287230233 62.8679633712073
"4309" 861.6 31.3992007081395 61.9824535313236
"4310" 861.8 33.3955882590909 60.6379259645213
"4311" 862 36.0057776734782 59.5038426553908
"4312" 862.2 38.6932580984444 58.2249500491324
"4313" 862.4 40.8933407508889 56.4899073123546
"4314" 862.6 42.1694333534782 54.4118694061517
"4315" 862.8 43.6369240495349 52.0271762405096
"4316" 863 44.9925322257895 48.7240503545213
"4317" 863.2 45.77167855 44.8745226853546
"4318" 863.4 46.9398714081818 40.8214923782713
"4319" 863.6 48.078921982 36.4963175487713
"4320" 863.8 48.44711151 32.6358638959956
"4321" 864 49.0349653651351 28.5197063141834
"4322" 864.2 49.6818181766667 24.7759033358674
"4323" 864.4 50.948874158 20.8520867638963
"4324" 864.6 52.7326960362222 17.0198218027991
"4325" 864.8 54.9713015366667 13.0063907853546
"4326" 865 56.968069158 8.81362521339627
"4327" 865.2 59.3671865251111 4.66084743146572
"4328" 865.4 60.5804616772727 2.22883499702127
"4329" 865.6 60.531432598 2.29332606157683
"4330" 865.8 60.3898835286046 2.40284703167243
"4331" 866 59.7574735609091 2.44736646577128
"4332" 866.2 58.3972668188 1.80785597562127
"4333" 866.4 57.4752866566667 1.3958901632435
"4334" 866.6 56.0359058244186 1.83039622609104
"4335" 866.8 52.56820959 1.88917465702127
"4336" 867 49.1549351681818 1.66065317827128
"4337" 867.2 45.738658966 1.45571922313239
"4338" 867.4 43.9018195318182 1.21484898202128
"4339" 867.6 44.1944665057447 1.28477905202127
"4340" 867.8 44.0788266891304 1.34330748017345
"4341" 868 43.55767311 1.91594276073922
"4342" 868.2 40.76370831 2.8140830828546
"4343" 868.4 38.7883261794737 3.19773451952127
"4344" 868.6 38.4676953760465 3.46724774830035
"4345" 868.8 37.8818771373171 4.36170213202127
"4346" 869 36.194828282766 7.26677578468085
"4347" 869.2 34.2239962566667 9.20602448118794
"4348" 869.4 32.3895749233333 10.8177460945213
"4349" 869.6 30.0833493714634 12.1853419147042
"4350" 869.8 28.4975443277778 12.1907619689102
"4351" 870 29.1343718963415 12.1478184625091
"4352" 870.2 30.0965482566667 12.5302003086879
"4353" 870.4 30.3538499857895 13.0155482945213
"4354" 870.6 30.3565898754054 13.7691865489132
"4355" 870.8 29.2844640433333 14.7265936611238
"4356" 871 28.7723856994737 16.1025928320213
"4357" 871.2 28.210763126 17.5443944528963
"4358" 871.4 27.6696922154545 19.0819818670213
"4359" 871.6 26.679479918 20.8328559946463
"4360" 871.8 25.764562278 21.8040098417713
"4361" 872 24.676291822 22.9193944582713
"4362" 872.2 23.453711977027 24.0914318814807
"4363" 872.4 22.3350150468421 25.0904470920213
"4364" 872.6 20.2859218566667 26.5904989984315
"4365" 872.8 17.8339243857895 27.4588681470213
"4366" 873 15.22856335 26.5707751325341
"4367" 873.2 15.4458717233333 26.0185068874059
"4368" 873.4 15.863669762973 26.3367541290483
"4369" 873.6 16.1167290122222 26.6907619834102
"4370" 873.8 16.21571133 26.8256444621775
"4371" 874 16.08328904 27.570836770615
"4372" 874.2 15.671576102 28.6020867716463
"4373" 874.4 14.4685179705405 30.0269828229672
"4374" 874.6 13.5210641413514 31.7525545502645
"4375" 874.8 12.4753127429412 33.3888514823154
"4376" 875 11.56889279 34.5540098545213
"4377" 875.2 10.40116896 36.0684329329588
"4378" 875.4 9.36208392599999 37.4935702970213
"4379" 875.6 8.65827760777776 39.3082833635491
"4380" 875.8 7.59855410096774 40.6023969573438
"4381" 876 6.34690672777776 41.2954628527157
"4382" 876.2 6.1600766991892 41.3575441648591
"4383" 876.4 6.48504421303031 41.2381590453546
"4384" 876.6 6.8618823 41.4290098613963
"4385" 876.8 7.061719574 42.2628010710213
"4386" 877 7.03998873666666 43.7108145974059
"4387" 877.2 6.96366141545455 44.7346625453546
"4388" 877.4 7.34699688081082 45.8481886599942
"4389" 877.6 7.51436303800001 45.8136252503963
"4390" 877.8 7.45978900333333 46.1031551652157
"4391" 878 7.48344338368421 46.7200017695213
"4392" 878.2 7.27787555444443 47.4065739699379
"4393" 878.4 6.75353679 48.2078560220213
"4394" 878.6 6.52239970199999 48.4166472310213
"4395" 878.8 6.511393174 48.4496142640213
"4396" 879 6.48938011799999 48.3946692090213
"4397" 879.2 6.47665382 48.243913714365
"4398" 879.4 6.5007306 48.2559329451463
"4399" 879.6 6.77493837222222 48.0048645688268
"4400" 879.8 7.12709167969698 48.4176462320213
"4401" 880 7.44289301736842 49.7361961045213
"4402" 880.2 7.78757113105263 50.3940908420213
"4403" 880.4 8.19307479421051 50.5762770770213
"4404" 880.6 8.44261550999999 50.8015443875341
"4405" 880.8 8.63803286783785 51.2120140291834
"4406" 881 9.10545803631579 51.9527952970213
"4407" 881.2 9.241012118 53.5045593240213
"4408" 881.4 9.78330672729731 55.3180431393186
"4409" 881.6 10.45765679 57.5076587926623
"4410" 881.8 10.7575782639394 59.9211427470213
"4411" 882 11.0017508611111 62.096744924799
"4412" 882.2 11.963751982 64.4770868075213
"4413" 882.4 13.2217917332558 66.3205572923701
"4414" 882.6 13.9507322943902 66.6131093237286
"4415" 882.8 14.59568799 67.6858780195213
"4416" 883 14.9266275143243 68.3845712189132
"4417" 883.2 14.8641580310811 69.0914319264807
"4418" 883.4 14.942393622 69.3726912080213
"4419" 883.6 14.9226466158823 69.5087610206977
"4420" 883.8 15.2597980916216 69.7567125924267
"4421" 884 16.0192954931579 71.1430787170213
"4422" 884.2 17.04464047 73.6584054980213
"4423" 884.4 17.53993423 76.0041138460753
"4424" 884.6 17.9454378931579 78.3495564570213
"4425" 884.8 18.300253598421 81.0722285245213
"4426" 885 19.3080341766667 83.9376390952264
"4427" 885.2 20.8566574846342 85.9845915194603
"4428" 885.4 22.266029972439 87.3072932093384
"4429" 885.6 22.537766878421 87.8637265070213
"4430" 885.8 23.02203183 87.9218600065084
"4431" 886 23.5423314765116 88.4672478333003
"4432" 886.2 25.5075866943902 89.1084189147042
"4433" 886.4 27.6171610590909 89.8424714482713
"4434" 886.6 29.213253054186 90.5334374596957
"4435" 886.8 29.6949065331579 90.9406495870213
"4436" 887 30.0193094636842 91.0621070770213
"4437" 887.2 30.0549210033333 91.0678166171495
"4438" 887.4 29.8105943429412 90.9906614946683
"4439" 887.6 29.9888966889473 91.0823499920213
"4440" 887.8 29.9921845564865 90.8793737362105
"4441" 888 30.425826886 90.6213176028963
"4442" 888.2 30.618441126 90.5924714490213
"4443" 888.4 30.5883142833333 90.3774813107392
"4444" 888.6 30.868839638 90.1020868331463
"4445" 888.8 31.1062236743243 89.8710577268861
"4446" 889 31.1062236743243 89.8710577268861
"4447" 889.2 30.97477747 89.8617022175213
"4448" 889.4 30.7844562566667 89.8836802395213
"4449" 889.6 30.6985280994737 90.1309329870213
"4450" 889.8 30.5627970122222 90.4941808506324
"4451" 890 30.6150420511765 91.0472225806977
"4452" 890.2 30.340526294 91.5045593620213
"4453" 890.4 30.05985983 91.615975723549
"4454" 890.6 29.66259296 91.9217983734275
"4455" 890.8 29.063769046 92.4056582640213
"4456" 891 28.2446165378788 92.9747558336879
"4457" 891.2 27.4413473240541 93.4157562751294
"4458" 891.4 26.3301477281818 93.3826812420213
"4459" 891.6 25.96680723 93.1117022207713
"4460" 891.8 25.6977138064706 93.038172808933
"4461" 892 25.232830239697 92.4852453436879
"4462" 892.2 24.4115773867568 91.8149246726969
"4463" 892.4 23.6827667489189 91.2328040899943
"4464" 892.6 23.0508416522222 90.8040099107713
"4465" 892.8 22.2375815277778 89.8531552089657
"4466" 893 21.51075087 89.0658442285597
"4467" 893.2 20.0760217233333 88.250591104799
"4468" 893.4 18.8271611021951 87.0727716331188
"4469" 893.6 17.4254068440541 85.7754236271564
"4470" 893.8 15.58415887 83.4445424477905
"4471" 894 14.0071071939024 81.2284939537286
"4472" 894.2 12.355859542 79.4276362730213
"4473" 894.4 10.451730198 77.4290098973963
"4474" 894.6 8.89832238135137 75.817003658778
"4475" 894.8 8.34948334999999 74.2408230810213
"4476" 895 8.06331362199999 72.1858780240213
"4477" 895.2 7.83825908894737 70.2726333720213
"4478" 895.4 8.085326678 68.0320318660213
"4479" 895.6 8.90439580333333 66.135206467299
"4480" 895.8 9.55151206578947 64.0074511795213
"4481" 896 10.278377382 61.6886252662713
"4482" 896.2 10.5754088152631 59.4123094745213
"4483" 896.4 10.4233449415789 56.6795159495213
"4484" 896.6 9.48223852333333 54.2228132929935
"4485" 896.8 7.99812111 51.8863570118931
"4486" 897 6.69427086999999 48.9770867920213
"4487" 897.2 6.35730178200001 46.0320318440213
"4488" 897.4 6.25646778354838 43.7289478289568
"4489" 897.6 7.41069125588235 40.6173582768742
"4490" 897.8 8.3657893174074 37.9372007410953
"4491" 898 9.23344513 35.0467983165525
"4492" 898.2 10.4184131402703 31.5238643213456
"4493" 898.4 12.250089492439 28.4423775782408
"4494" 898.6 14.5101642927027 25.1309329220213
"4495" 898.8 17.2532525704651 21.7946180707422
"4496" 899 20.4694624383721 19.2364785333003
"4497" 899.2 23.3853576873913 16.4101971273474
"4498" 899.4 26.283724845814 13.9502531255096
"4499" 899.6 29.2844640433333 11.3439506597136
"4500" 899.8 32.2311476263636 8.34771612202127
"4501" 900 34.60005263 6.1107863828546
"4502" 900.2 37.5986915955814 4.22753397446313
"4503" 900.4 36.8227598122222 4.66084743146572
"4504" 900.6 32.2136372409091 10.7603035370213
"4505" 900.8 35.1616677766667 17.06387176997
"4506" 901 38.02927401 18.96506753124
"4507" 901.2 37.0027276627273 20.2358280220213
"4508" 901.4 37.9654182021739 21.6526720489778
"4509" 901.6 40.904489482093 29.2185894556259
"4510" 901.8 41.1374183304651 35.7749400883003
"4511" 902 41.173701478 42.4193944777713
"4512" 902.2 39.5167492231707 49.1647040529969
"4513" 902.4 36.41612975 55.4193944907713
"4514" 902.6 32.8298360433333 61.0558413828546
"4515" 902.8 27.0507973695556 65.2591380903546
"4516" 903 22.2543970566667 69.3067571420213
"4517" 903.2 16.5982646122222 73.3018731411324
"4518" 903.4 11.1398883463636 76.5207931132713
"4519" 903.6 6.87610948818182 79.1868770320213
"4520" 903.8 5.58110228565217 78.759695517456
"4521" 904 4.00343347444443 76.9151210079935
"4522" 904.2 3.33463403 73.1693945085213
"4523" 904.4 2.42712463 67.6753116627905
"4524" 904.6 1.61715705666665 62.6629842416046
"4525" 904.8 2.24932687 58.7305384783033
"4526" 905 3.16184772647059 53.5472225431977
"4527" 905.2 4.26516904081082 48.0831158971564
"4528" 905.4 4.77924083 42.8232406320213
"4529" 905.6 5.02000862999998 38.7847790895213
"4530" 905.8 5.21262286999998 39.3617021670213
"4531" 906 7.64072965303031 36.5062243086879
"4532" 906.2 10.9816542534146 32.1665802086066
"4533" 906.4 14.4778616966667 27.5372445615084
"4534" 906.6 17.436580247561 22.5887190358018
"4535" 906.8 20.0653209322222 17.5561465896602
"4536" 907 22.9237371334146 13.7050417286066
"4537" 907.2 26.9921257148781 11.1440661162896
"4538" 907.4 30.83031679 8.01554828952127
"4539" 907.6 34.0347173281818 5.12219164327128
"4540" 907.8 34.3396542846342 4.90579218885054
"4541" 908 38.1321475245454 3.09421961327127
"4542" 908.2 43.3043818566667 0.781116047854608
"4543" 908.4 48.3154094655556 0.0283687943546084
"4544" 908.6 54.1187222262791 0.202489247718949
"4545" 908.8 59.80500175 0.433130699521272
"4546" 909 63.4000409537209 0.873330035509647
"4547" 909.2 68.2587656990909 2.13268115077127
"4548" 909.4 73.3542878663636 3.05925457827127
"4549" 909.6 78.926092518 4.60208674764627
"4550" 909.8 83.548386337907 6.3116126885329
"4551" 910 86.3199669743478 9.33661852495606
"4552" 910.2 88.3791713855556 13.2591380383546
"4553" 910.4 90.6220572024444 17.4300782134657
"4554" 910.6 91.3374537281818 22.1501636882713
"4555" 910.8 90.4486113360869 25.9168861000648
"4556" 911 87.6269285380851 30.2209492937234
"4557" 911.2 84.0078982166666 34.7302919059796
"4558" 911.4 80.3217648894595 36.7317645344537
"4559" 911.6 76.1680400433333 36.0008963028546
"4560" 911.8 71.0150225351163 34.477981231905
"4561" 912 66.4553905571111 32.5411893396879
"4562" 912.2 61.5276513648837 29.5405930337655
"4563" 912.4 56.8733671566667 26.3328560001463
"4564" 912.6 52.2980493572727 23.1379259270213
"4565" 912.8 47.7015731754545 19.6589049445213
"4566" 913 43.2493492166667 16.2298340120213
"4567" 913.2 39.3277403546512 13.2436341623701
"4568" 913.4 34.1310244481818 10.7603035370213
"4569" 913.6 33.3761745708696 10.0055148466952
"4570" 913.8 34.1485348336364 11.0749888520213
"4571" 914 33.71953039 11.401058131905
"4572" 914.2 30.0963003618919 12.6985004771564
"4573" 914.4 25.234873118 14.6982406038963
"4574" 914.6 22.9237371334146 15.3091693099481
"4575" 914.8 22.8872724166667 16.9441197270213
"4576" 915 20.2544511937209 21.5531153871376
"4577" 915.2 17.436580247561 25.6374995266554
"4578" 915.4 13.9319406612195 29.2209892112896
"4579" 915.6 9.758318934 31.9111527090213
"4580" 915.8 9.48865899800001 32.5251636986463
"4581" 916 9.55714406111111 33.8381978879935
"4582" 916.2 8.28277711969698 37.7766205803546
"4583" 916.4 5.68908967421051 42.1855888095213
"4584" 916.6 4.04679983842105 46.1633216070213
"4585" 916.8 2.95438695275859 50.7808003216764
"4586" 917 2.67822497526316 55.6876131145213
"4587" 917.2 2.50469326058822 59.2485800149624
"4588" 917.4 2.416964758 61.5485153760213
"4589" 917.6 1.69933913239998 65.2847791160213
"4590" 917.8 1.83311847727271 67.4735903070213
"4591" 918 3.11626323465116 70.7212728602771
"4592" 918.2 4.67122068189189 75.3076481489132
"4593" 918.4 5.40029828333334 79.3814260729187
"4594" 918.6 6.31052403800001 83.6309329805213
"4595" 918.8 8.227035726 87.5347791382713
"4596" 919 10.7655504719512 90.7594508112896
"4597" 919.2 12.64202927 94.1510795111879
"4598" 919.4 14.5297768048837 97.8232406870213
"4599" 919.6 15.941236038 100.592471459021
"4600" 919.8 17.8124129109756 102.288531498241
"4601" 920 20.5411328532558 103.994975934696
"4602" 920.2 23.597652078 105.246317617521
"4603" 920.4 26.7227061369767 106.070110104928
"4604" 920.6 30.3533672433333 107.319577692855
"4605" 920.8 33.5094057645454 107.674639298271
"4606" 921 36.700863843913 107.196150395391
"4607" 921.2 40.26841455 106.334946381152
"4608" 921.4 43.5652536346512 104.791040336207
"4609" 921.6 46.0810842815556 102.601018469577
"4610" 921.8 48.3671714318605 99.093365911905
"4611" 922 51.0129393291304 95.4988259689778
"4612" 922.2 53.3743792206383 92.0049100756383
"4613" 922.4 54.5919098518182 89.4491148045213
"4614" 922.6 55.0056436104651 85.9091082958585
"4615" 922.8 55.12722735 80.9093212561879
"4616" 923 54.9540758729268 75.2435033286066
"4617" 923.2 54.43931935 69.4715923070213
"4618" 923.4 54.81078967 64.1693944995213
"4619" 923.6 55.02562863 59.1743254609956
"4620" 923.8 55.8477709853488 53.4314696229515
"4621" 924 56.9188455188889 49.0198218347991
"4622" 924.2 59.0761250068889 44.2847790950213
"4623" 924.4 61.4131777855556 39.7548645605768
"4624" 924.6 64.373881777234 35.5482815412766
"4625" 924.8 67.6112620978261 31.0255817573474
"4626" 925 71.0691825645454 27.8582056520213
"4627" 925.2 75.32420623 24.2697289077821
"4628" 925.4 80.0344999172727 20.6991147357713
"4629" 925.6 84.0755923517391 16.8951469606082
"4630" 925.8 88.2454114966666 14.0011252185838
"4631" 926 91.2897865677778 12.0198217977991
"4632" 926.2 94.1128498227273 11.5557580832713
"4633" 926.4 96.675494734 13.0059329098963
"4634" 926.6 99.20837199 15.5891980515957
"4635" 926.8 101.7662890972 18.9617021466213
"4636" 927 105.305031412609 22.3382907787604
"4637" 927.2 108.523897051818 24.2393245295213
"4638" 927.4 112.043484528182 26.0924713845213
"4639" 927.6 114.440948136667 28.4883047202504
"4640" 927.8 116.551849940638 31.7103109973404
"4641" 928 118.461934184286 35.821670766307
"4642" 928.2 120.267528896667 40.3873431936879
"4643" 928.4 121.55162383 44.3533409679995
"4644" 928.6 122.498643843333 48.6485611506671
"4645" 928.8 123.45024991 51.6327644503546
"4646" 929 123.591583735455 55.9788350507713
"4647" 929.2 123.018770594255 60.5810147905319
"4648" 929.4 121.61088975 64.6205779319251
"4649" 929.6 120.35406572913 68.0406319615865
"4650" 929.8 119.090878641429 70.9472594984498
"4651" 930 118.245079376667 73.5924714320213
"4652" 930.2 118.558077516667 77.3905483588963
"4653" 930.4 119.643399033721 78.6819168753934
"4654" 930.6 119.935339120435 79.5540098995213
"4655" 930.8 119.931913175455 79.3879259832713
"4656" 931 119.974874702558 79.4958703645794
"4657" 931.2 119.926964588261 79.6710667558256
"4658" 931.4 119.153773087143 80.4684526005927
"4659" 931.6 118.178909178571 82.8938843141641
"4660" 931.8 116.944933256667 86.3488817011879
"4661" 932 115.186979377826 89.3282574009343
"4662" 932.2 114.538714455455 91.5994644570213
"4663" 932.4 114.272410676667 95.2431124793129
"4664" 932.6 114.337345022727 96.0050588670213
"4665" 932.8 114.021324256667 96.3946692570213
"4666" 933 113.1305292572 97.2693945326213
"4667" 933.2 110.57261215 99.2815740218129
"4668" 933.4 108.30311393087 101.552337680717
"4669" 933.6 107.398664456087 103.283106913217
"4670" 933.8 107.345149152927 104.06151461446
"4671" 934 107.065241221628 104.791040336207
"4672" 934.2 106.598676251053 105.343483609521
"4673" 934.4 104.48118681 107.062022747542
"4674" 934.6 101.339423155957 108.510638406383
"4675" 934.8 98.2955479830434 109.395147053108
"4676" 935 94.99837503 110.552178428688
"4677" 935.2 92.3808119082979 111.685761159149
"4678" 935.4 90.3313678856522 113.3918025755
"4679" 935.6 88.7402067726087 114.620899566695
"4680" 935.8 87.4711978759574 116.055646597234
"4681" 936 85.8005417226829 118.057762283241
"4682" 936.2 85.176219697234 118.67430453766
"4683" 936.4 83.2254882453191 119.148936289362
"4684" 936.6 79.5335320602439 119.127180670802
"4685" 936.8 76.1997255027273 118.443870078271
"4686" 937 73.0798316073913 118.149327663869
"4687" 937.2 69.6174494448837 118.520915126324
"4688" 937.4 67.5569250169767 119.370646790858
"4689" 937.6 65.9911707827273 120.978835115771
"4690" 937.8 63.5704572735555 123.336061225355
"4691" 938 63.1936072853191 122.962356915106
"4692" 938.2 61.1513816867442 122.340235344812
"4693" 938.4 57.6474721136364 121.074988962021
"4694" 938.6 54.647067566 119.544394554896
"4695" 938.8 51.41040751 118.878467532534
"4696" 939 47.75285359 117.456940340355
"4697" 939.2 44.02439223 115.707856089521
"4698" 939.4 40.0115955633333 114.636427517021
"4699" 939.6 36.136839102 114.111702241771
"4700" 939.8 32.7301936118182 112.840723219521
"4701" 940 29.00048151 110.871317623146
"4702" 940.2 25.0563689909302 108.538804203998
"4703" 940.4 21.661878966 105.880933002771
"4704" 940.6 18.9962858007317 103.817612175192
"4705" 940.8 16.4969985890244 100.234122490558
"4706" 941 15.1346051841463 96.5005389971432
"4707" 941.2 13.480941465122 92.8420024081188
"4708" 941.4 11.6393614143902 89.7369367389725
"4709" 941.6 8.90517878804879 85.8344977106798
"4710" 941.8 5.74601614999999 82.2808343598418
"4711" 942 4.02082226 79.25352912999
"4712" 942.2 3.44057186199997 78.7591381038546
"4713" 942.4 4.42932496066663 79.9770868230213
"4714" 942.6 4.52118713666666 80.3084477700982
"4715" 942.8 4.97772745536585 81.0877810079969
"4716" 943 5.54281870999999 81.9166472645213
"4717" 943.2 6.15099993666665 82.6654497448418
"4718" 943.4 6.04086410200001 83.5828560573963
"4719" 943.6 6.95578174200001 83.6597791343963
"4720" 943.8 8.16951174351351 84.9542178051294
"4721" 944 9.51590686609757 86.6693945220213
"4722" 944.2 10.8993290033333 87.8781857320213
"4723" 944.4 11.5285781816279 88.3599133072538
"4724" 944.6 12.9000712042222 88.6950355496879
"4725" 944.8 14.5806790881818 89.0120518670213
"4726" 945 16.4021663937209 90.2382675130678
"4727" 945.2 17.8909201784444 91.4129842703546
"4728" 945.4 19.2000855366667 92.7499806086879
"4729" 945.6 20.7501715633333 94.3433872036879
"4730" 945.8 22.8955496836585 95.740689090192
"4731" 946 25.4721388409091 96.9928211057713
"4732" 946.2 28.13371743 98.5924714570213
"4733" 946.4 30.5007324237778 100.019821885799
"4734" 946.6 33.5531817281818 101.258555375771
"4735" 946.8 34.9944532166667 101.467929335355
"4736" 947 35.9087556543902 101.453634686899
"4737" 947.2 36.33358079 101.412984280355
"4738" 947.4 37.9203552433333 101.156574023688
"4739" 947.6 40.5127057812195 101.650632810924
"4740" 947.8 43.25393527 101.625688243271
"4741" 948 45.9943105936364 101.092471459521
"4742" 948.2 48.4866221233333 100.359870726188
"4743" 948.4 50.8935535565116 98.7355841584166
"4744" 948.6 52.8525448966667 96.9578560707713
"4745" 948.8 55.2588271413043 94.721233994956
"4746" 949 57.4811234518182 91.9665973245213
"4747" 949.2 60.1663029952174 89.0439764641952
"4748" 949.4 62.9805021687234 86.1702128521276
"4749" 949.6 65.5869416717021 82.9132570387234
"4750" 949.8 68.0134257428889 79.7035825492435
"4751" 950 70.3076753571111 76.3446081869102
"4752" 950.2 72.9877117534783 73.3165516993039
"4753" 950.4 75.7258274112766 70.0409166003191
"4754" 950.6 77.8486822265957 67.7986907388298
"4755" 950.8 80.9421215633333 64.2735611662921
"4756" 951 83.9875667135556 60.7377705644657
"4757" 951.2 87.6679102912766 57.5040917105319
"4758" 951.4 90.80557577 54.3216380794171
"4759" 951.6 94.0036893346809 50.5646481684042
"4760" 951.8 97.0226190926087 46.5606988297387
"4761" 952 100.043033696667 42.1581765287921
"4762" 952.2 102.972375263333 37.8713175501463
"4763" 952.4 106.466426760909 33.9596042595213
"4764" 952.6 110.304627120435 30.7245784125647
"4765" 952.8 113.579069200435 28.7764178754995
"4766" 953 113.445433048723 28.9934533841489
"4767" 953.2 112.49875455 29.9971536626734
"4768" 953.4 112.962779764545 31.1012126482713
"4769" 953.6 114.525391336087 33.2831068432169
"4770" 953.8 116.97703563 35.9081765225421
"4771" 954 118.628912101304 39.0606988222387
"4772" 954.2 120.018735503333 43.1918303759796
"4773" 954.4 121.342260525652 46.6192272578908
"4774" 954.6 122.789272776383 50.8101473503191
"4775" 954.8 123.137331759302 54.522703971091
"4776" 955 122.439324240435 58.2998292762604
"4777" 955.2 122.15354333 61.6854201380629
"4778" 955.4 121.1047587932 64.3386252689213
"4779" 955.6 119.678355927255 66.601521198786
"4780" 955.8 118.394260993922 68.5924714270213
"4781" 956 116.936743875714 71.7164902684498
"4782" 956.2 116.016058063043 74.7797624031082
"4783" 956.4 115.405089415778 78.4215312659101
"4784" 956.6 115.67688951 82.2026113007713
"4785" 956.8 116.346759033556 84.925804776688
"4786" 957 117.466596823333 88.1197150362921
"4787" 957.2 117.836309156222 89.1651210202435
"4788" 957.4 117.736027456667 89.2060245611879
"4789" 957.6 117.91946959 88.9587718136879
"4790" 957.8 117.928641696667 88.8855117403546
"4791" 958 117.824762256047 89.1559777087655
"4792" 958.2 117.842423894 90.7243395810213
"4793" 958.4 117.399716878889 91.7975996553546
"4794" 958.6 116.81881679 93.8488817086879
"4795" 958.8 116.500850425556 94.5326423931324
"4796" 959 113.255117785122 98.648756635314
"4797" 959.2 110.418520758 100.215548381721
"4798" 959.4 107.593238692979 101.227496009574
"4799" 959.6 104.970050125652 102.764712263869
"4800" 959.8 102.496252272791 104.764206704696
"4801" 960 101.374212110889 106.242044114243
"4802" 960.2 100.635468404545 108.269044893271
"4803" 960.4 99.844446922093 110.130933007021
"4804" 960.6 98.7717797126667 111.412984290355
"4805" 960.8 97.1643025042857 112.893884344164
"4806" 961 94.7614954056522 114.804846055173
"4807" 961.2 92.2485774513333 115.489907371355
"4808" 961.4 88.8430382374418 115.694439273765
"4809" 961.6 85.4977401790909 116.083730215771
"4810" 961.8 82.3020948336364 116.197366579521
"4811" 962 79.1443886566666 117.150163783271
"4812" 962.2 75.9225398265957 117.929623685851
"4813" 962.4 72.5077580095556 118.054009938021
"4814" 962.6 68.5869881464444 118.353155237466
"4815" 962.8 65.1201309109302 117.867963426207
"4816" 963 62.22643791 117.134510831556
"4817" 963.2 58.2626396026316 117.124860139521
"4818" 963.4 54.52186831 117.52738271856
"4819" 963.6 51.9612319429412 117.404688670404
"4820" 963.8 49.022731758 116.304009936271
"4821" 964 45.651982558 116.025163782146
"4822" 964.2 42.2208225281818 115.908905040771
"4823" 964.4 38.756392766 115.150163781271
"4824" 964.6 35.7098775366667 113.748149127855
"4825" 964.8 32.891289158 111.525163777646
"4826" 965 30.386856097907 109.755262165858
"4827" 965.2 27.6072385073333 107.447172320577
"4828" 965.4 24.5725936904651 105.086210282835
"4829" 965.6 21.7315869766667 102.649248017855
"4830" 965.8 18.8578211352631 99.8171678145213
"4831" 966 15.9273498951163 97.0182317416724
"4832" 966.2 13.4687696118182 93.0767371857713
"4833" 966.4 11.4362029802222 90.1993090554657
"4834" 966.6 9.5542519554054 87.0540099070213
"4835" 966.8 8.30515150111111 84.2014458016046
"4836" 967 7.00722383780489 81.3973494886066
"4837" 967.2 5.43519932511111 78.4386252830213
"4838" 967.4 4.06569262272729 75.6991147907713
"4839" 967.6 3.24245435800001 73.2078560470213
"4840" 967.8 3.17641519 69.7023615380213
"4841" 968 3.36164700268292 66.0033532255579
"4842" 968.2 3.59268772333332 62.8035167861238
"4843" 968.4 3.00262790578947 59.7665604870213
"4844" 968.6 3.25437809666665 57.4493090227157
"4845" 968.8 3.88901732333332 54.6378363045854
"4846" 969 4.69898489666665 51.6891183529187
"4847" 969.2 4.74629365736842 48.2685847670213
"4848" 969.4 5.15015338675677 46.6174194299942
"4849" 969.6 5.33115471000001 46.4918796889443
"4850" 969.8 5.8789640245946 45.7546335663456
"4851" 970 7.41893143727274 44.1344294445213
"4852" 970.2 9.15861189486488 41.7421595498591
"4853" 970.4 11.4552997766667 38.8981913184315
"4854" 970.6 13.8295757121053 35.9507709895213
"4855" 970.8 15.4162387633333 32.7344832254828
"4856" 971 16.1570627633333 28.9573629061238
"4857" 971.2 15.866941974 25.4386252300213
"4858" 971.4 16.9568857197297 22.6153404039132
"4859" 971.6 19.7103678612195 19.4273681883627
"4860" 971.8 23.2174682566667 17.5118852953546
"4861" 972 27.2270211295122 15.0746477337286
"4862" 972.2 29.3140970033333 12.1427672285597
"4863" 972.4 31.8721847245454 9.60645738202128
"4864" 972.6 35.2954650809091 7.28128255452128
"4865" 972.8 38.939376294 5.11170213277128
"4866" 973 42.67609255 2.69824059189627
"4867" 973.2 44.3833551318182 1.48582800327128
"4868" 973.4 44.69854207 1.66939443702127
"4869" 973.6 48.1538056814286 1.80283242773556
"4870" 973.8 53.5373955277778 2.75486452357683
"4871" 974 58.4495238995652 3.7680566464778
"4872" 974.2 63.3735627171111 3.32751409679905
"4873" 974.4 67.4741058708889 2.60956537813238
"4874" 974.6 68.8738688904651 3.84291858946313
"4875" 974.8 72.24237839 5.91764618952127
"4876" 975 75.3327668628889 8.27623205046572
"4877" 975.2 78.0291801221739 10.7580232086517
"4878" 975.4 80.9592926002325 12.984242391091
"4879" 975.6 84.52153619 14.5139457319171
"4880" 975.8 88.1023168751064 16.2847790670213
"4881" 976 92.3870091490244 17.6543850721432
"4882" 976.2 96.4364018404348 18.5004981327821
"4883" 976.4 100.004510848667 20.1138388999102
"4884" 976.6 103.308915143778 21.9599927479102
"4885" 976.8 105.75725615 23.9343517242435
"4886" 977 108.813960393478 26.9536753987604
"4887" 977.2 111.435188963913 30.1811001511517
"4888" 977.4 114.78604865 33.1357406223338
"4889" 977.6 117.978014951702 36.2684124748936
"4890" 977.8 119.464969563333 39.7142662699379
"4891" 978 120.899093955714 43.2157053105927
"4892" 978.2 120.97378111 47.3001637134213
"4893" 978.4 120.592483532857 50.6332877355927
"4894" 978.6 119.822026572857 52.4543238441641
"4895" 978.8 118.878609887143 52.9331307520213
"4896" 979 117.3218151196 53.1617021808213
"4897" 979.2 116.724475121429 53.0665687427355
"4898" 979.4 116.569335488667 52.712129530799
"4899" 979.6 116.515466140244 52.6543851071432
"4900" 979.8 116.084657954255 52.643207908617
"4901" 980 115.6807417948 52.9232406421213
"4902" 980.2 115.572556796667 53.4802919247296
"4903" 980.4 115.653347769556 54.0881979082435
"4904" 980.6 115.596633576667 55.1389457725421
"4905" 980.8 115.694399895455 56.6431707157713
"4906" 981 115.835908243023 58.2525787512073
"4907" 981.2 115.730393465556 60.1480269741324
"4908" 981.4 115.53870972913 62.6894613876734
"4909" 981.6 115.571827197273 64.9735903045213
"4910" 981.8 116.073862760732 66.4536346518993
"4911" 982 117.092604174 68.0540098880213
"4912" 982.2 118.190505342 68.4482406576463
"4913" 982.4 119.885510654 69.3713175816463
"4914" 982.6 121.664373629024 70.7782125173871
"4915" 982.8 123.09253775 72.1309329690213
"4916" 983 122.724058334348 72.6142105614778
"4917" 983.2 122.6148544348 73.6924714321213
"4918" 983.4 121.615828576667 76.0604201524379
"4919" 983.6 120.27555449 78.7126637448338
"4920" 983.8 119.043861960196 81.3828183478056
"4921" 984 118.137442007255 84.738776118884
"4922" 984.2 118.494919586522 87.2630400075647
"4923" 984.4 118.535366795106 87.7823241467021
"4924" 984.6 118.344372763953 87.9216306592306
"4925" 984.8 117.707899662889 88.404437258799
"4926" 985 116.561163975455 89.7463176020213
"4927" 985.2 114.643193088667 91.6864885441324
"4928" 985.4 113.26921151 94.1861169375647
"4929" 985.6 112.011071687021 97.1358429776596
"4930" 985.8 110.660164077273 100.148415514521
"4931" 986 109.484117723953 102.286568061789
"4932" 986.2 107.524775058235 103.969545368884
"4933" 986.4 104.815586532222 105.72922360091
"4934" 986.6 102.140825521429 107.352283082736
"4935" 986.8 99.6278430015556 108.105291979355
"4936" 987 97.1314880108695 108.425247386586
"4937" 987.2 94.556738094 108.698240697896
"4938" 987.4 92.9860945847826 109.253006584739
"4939" 987.6 92.2910084143478 110.440297555826
"4940" 987.8 92.0950833127907 111.946675405975
"4941" 988 91.4231731732558 113.449358770626
"4942" 988.2 90.1188142833333 115.570493452021
"4943" 988.4 88.5910992485366 116.894535265192
"4944" 988.6 86.5833840772727 118.033030917021
"4945" 988.8 84.4996482081818 118.164149798271
"4946" 989 82.6523025427273 117.211352594521
"4947" 989.2 80.5331652421739 115.741300905608
"4948" 989.4 79.2192941944445 114.353155233466
"4949" 989.6 77.5015845952174 113.10752163876
"4950" 989.8 75.7008740771111 111.737770615466
"4951" 990 73.937383702 111.276232153466
"4952" 990.2 70.9751794426316 111.062107097021
"4953" 990.4 68.68642319 111.797599675355
"4954" 990.6 68.3990523918605 112.510181667719
"4955" 990.8 68.6946928532558 112.760628895161
"4956" 991 69.0321410566666 112.971169696252
"4957" 991.2 69.0530449276744 113.699805998068
"4958" 991.4 69.2718387775556 114.80614668691
"4959" 991.6 69.892484662 116.227086859271
"4960" 991.8 70.6102261457895 118.217977549521
"4961" 992 71.192630782 119.890548401396
"4962" 992.2 71.0055922173684 119.837410749521
"4963" 992.4 70.7535223727027 119.548812434319
"4964" 992.6 70.7521524278947 119.361702247021
"4965" 992.8 70.8415475536364 119.414149799521
"4966" 993 70.4665690553659 119.099038081655
"4967" 993.2 70.2804007825581 118.735584178417
"4968" 993.4 69.20870411 118.775163784896
"4969" 993.6 67.9791832113333 118.797599682355
"4970" 993.8 66.5177040011628 118.968142318184
"4971" 994 65.048236526 118.679009938646
"4972" 994.2 63.1057637882609 118.216217296043
"4973" 994.4 61.0619972772727 118.199114833271
"4974" 994.6 59.44093967 117.981031634201
"4975" 994.8 58.171908158 118.082856091896
"4976" 995 56.6874770624324 118.322201206481
"4977" 995.2 54.5487447155814 118.503026038649
"4978" 995.4 52.8992392578788 119.186877072021
"4979" 995.6 50.9090498624324 119.45525734067
"4980" 995.8 48.53601039 119.539217040098
"4981" 996 45.8965086846341 119.22098930129
"4982" 996.2 43.54285663 118.169394553521
"4983" 996.4 41.4853863390909 116.616946999521
"4984" 996.6 39.1915258445454 115.515548397021
"4985" 996.8 36.9783550991892 115.203698084859
"4986" 997 34.34182255 115.012589816637
"4987" 997.2 31.7217175751163 114.093365926905
"4988" 997.4 29.2095384290244 112.129056836412
"4989" 997.6 27.5153243436842 110.110690092021
"4990" 997.8 26.2717797766667 108.13306975716
"4991" 998 25.1160943366667 106.519821892299
"4992" 998.2 23.9570296994737 106.062107092021
"4993" 998.4 22.8047234566667 105.614167716508
"4994" 998.6 21.9396489752631 105.161297374521
"4995" 998.8 21.700401814 105.342471463771
"4996" 999 20.9132863251351 105.276463147697
"4997" 999.2 21.029003606 105.383680255021
"4998" 999.4 20.111334334 104.938625309521
"4999" 999.6 18.3509415563158 102.205831784521
"5000" 999.8 16.3934208966667 99.0137168786879
"5001" 1000 15.440439014 95.6790099156463
"5002" 1000.2 14.2046666005263 92.1957103170213
"5003" 1000.4 12.878669622 88.9290099088963
"5004" 1000.6 11.126400617027 85.765028616751
"5005" 1000.8 8.95896983800001 82.8617022105213
"5006" 1001 7.25027877736842 80.1511758920213
"5007" 1001.2 5.70535697232558 77.6532943341143
"5008" 1001.4 3.66157135842105 74.5641313520212
"5009" 1001.6 2.5288644593333 72.2206765588546
"5010" 1001.8 2.49336301117647 69.6218831927566
"5011" 1002 3.39513465666666 66.0086449944572
"5012" 1002.2 4.04776532333334 62.0540098820213
"5013" 1002.4 4.38866195444443 57.7805056042435
"5014" 1002.6 5.29929927800001 54.6117021822713
"5015" 1002.8 6.51407043756757 51.3263591436429
"5016" 1003 7.91992302111111 47.0540098670213
"5017" 1003.2 8.91081627799999 43.6144494240213
"5018" 1003.4 10.05549519 40.0100538160213
"5019" 1003.6 11.0656104209677 36.160709607989
"5020" 1003.8 12.355859542 31.8781856760213
"5021" 1004 13.0629545975676 27.0747998678321
"5022" 1004.2 14.3593298566667 24.6378362745854
"5023" 1004.4 16.153111702 22.7174713811463
"5024" 1004.6 19.2006970104445 20.0112747972435
"5025" 1004.8 22.2085365233333 17.5302003136879
"5026" 1005 24.2468608433333 14.894246521252
"5027" 1005.2 28.1893615437778 12.3958901742435
"5028" 1005.4 32.1052396166667 9.90199517785461
"5029" 1005.6 36.165283297907 6.86617440643988
"5030" 1005.8 39.0721787436842 3.71392885202127
"5031" 1006 39.40165047 3.49631751577127
"5032" 1006.2 39.7080822154546 3.13792590702128
"5033" 1006.4 39.91281903 4.15460154009819
"5034" 1006.6 44.8417680433333 3.92777708227769
"5035" 1006.8 50.535201482093 2.89479694271895
"5036" 1007 55.4977804593333 1.29332606057683
"5037" 1007.2 60.5682805395652 1.40183590832562
"5038" 1007.4 65.231220054 2.53264230113239
"5039" 1007.6 69.8847800924 4.70785597852128
"5040" 1007.8 73.4381917966666 6.39695854431294
"5041" 1008 77.3145533766667 7.95144572535461
"5042" 1008.2 80.4006615331111 9.67794145357683
"5043" 1008.4 83.698738403913 11.2764178579995
"5044" 1008.6 87.6001537926667 12.6950354736879
"5045" 1008.8 91.6351302809091 13.8896741695213
"5046" 1009 95.8551331754545 15.2008629820213
"5047" 1009.2 99.7821165346809 17.3649754674468
"5048" 1009.4 103.341552556667 19.9706765066046
"5049" 1009.6 107.044269480909 22.2288350170213
"5050" 1009.8 109.593148248723 24.7708674552128
"5051" 1010 112.597201828222 27.8146936084657
"5052" 1010.2 115.107801982727 31.1536602007713
"5053" 1010.4 116.686994419767 34.3885357935329
"5054" 1010.6 117.609751011395 38.2346896435329
"5055" 1010.8 117.45857123 40.6197149887921
"5056" 1011 116.412511979787 42.2258592893617
"5057" 1011.2 114.925693974 42.9428987517991
"5058" 1011.4 113.333416256667 43.4322149916046
"5059" 1011.6 112.220533981111 43.6266594362435
"5060" 1011.8 110.664732003913 43.8433075226734
"5061" 1012 109.697092877273 43.6798839895213
"5062" 1012.2 109.072012838372 43.368857806091
"5063" 1012.4 108.939977163333 43.1712259803546
"5064" 1012.6 108.895458889512 43.1421899756798
"5065" 1012.8 108.779159559778 42.8659756747991
"5066" 1013 108.15752591 42.2413865880469
"5067" 1013.2 108.119990827333 42.0711038791324
"5068" 1013.4 107.569581044545 42.3249888832713
"5069" 1013.6 106.52771311 43.1480269571324
"5070" 1013.8 104.74603139 43.9209970433754
"5071" 1014 102.017329656667 45.1629842241046
"5072" 1014.2 99.8161769251111 46.0967449087991
"5073" 1014.4 98.4122331313334 47.3446081579102
"5074" 1014.6 97.3215386185714 48.294198251307
"5075" 1014.8 96.2759184585714 49.6050302777356
"5076" 1015 96.3662418708889 50.6608474774657
"5077" 1015.2 96.2463930104445 51.7292235469102
"5078" 1015.4 96.1351047828889 53.6181124376879
"5079" 1015.6 96.29164207 55.6986985203546
"5080" 1015.8 96.6621056953658 57.9920961818993
"5081" 1016 97.2308657926667 60.5155483420213
"5082" 1016.2 97.6264763168085 62.6759411428723
"5083" 1016.4 98.3694299668889 65.0454628764657
"5084" 1016.6 99.6620855331111 67.9514457853546
"5085" 1016.8 100.580161211463 71.0502575458018
"5086" 1017 101.90497135 73.2334970726879
"5087" 1017.2 103.183229488182 75.4193945107713
"5088" 1017.4 103.866134520909 76.4071567495213
"5089" 1017.6 103.612233931818 76.4508630432713
"5090" 1017.8 103.715545206 76.7174714351463
"5091" 1018 103.870624363333 76.7285661097136
"5092" 1018.2 104.510332385789 76.8617022045213
"5093" 1018.4 105.391782976667 77.7048974716367
"5094" 1018.6 106.683638923333 79.2060245511879
"5095" 1018.8 108.376809814 80.7805056272435
"5096" 1019 109.921392576667 82.1364274845213
"5097" 1019.2 111.581543883333 83.7298340795213
"5098" 1019.4 113.84705423 85.7952686470213
"5099" 1019.6 115.98062735 87.7048974816366
"5100" 1019.8 117.564509062 88.5732406777713
"5101" 1020 117.493883840667 88.8232406780213
"5102" 1020.2 117.12149631 88.9158980207713
"5103" 1020.4 117.213217376667 89.2243395795213
"5104" 1020.6 116.65371887 89.8836802395213
"5105" 1020.8 115.910166756222 91.6950355526879
"5106" 1021 114.76825276913 94.2864513858256
"5107" 1021.2 113.388058594255 96.5466449410638
"5108" 1021.4 112.160609550889 98.9172577821324
"5109" 1021.6 110.732440987447 100.826514012447
"5110" 1021.8 108.365573983333 102.462663768584
"5111" 1022 106.543764296667 103.312022743792
"5112" 1022.2 105.199067944286 104.102675544164
"5113" 1022.4 103.236521965652 105.281434674413
"5114" 1022.6 101.677336339091 105.865198737021
"5115" 1022.8 100.483294816667 106.577819450355
"5116" 1023 98.5185442467442 107.680127995626
"5117" 1023.2 97.0082893375556 108.438625313021
"5118" 1023.4 96.0127266445455 109.510303635771
"5119" 1023.6 95.134580814 110.688625315271
"5120" 1023.8 95.0992682033333 111.29464109497
"5121" 1024 95.2770659633333 111.087540503047
"5122" 1024.2 95.2433373909756 111.012734133607
"5123" 1024.4 95.4124620895122 110.928306366168
"5124" 1024.6 95.3936704563415 110.843878598729
"5125" 1024.8 95.2903164739025 110.815736009582
"5126" 1025 95.173103662 110.534779161271
"5127" 1025.2 94.91159279 110.180242671765
"5128" 1025.4 94.835508162973 109.943822819724
"5129" 1025.6 94.8253279508889 109.754864630577
"5130" 1025.8 94.6464557794737 109.351580779521
"5131" 1026 94.3563275633333 109.068661943688
"5132" 1026.2 94.4105263754545 108.662401537021
"5133" 1026.4 94.1376901369768 108.18102245051
"5134" 1026.6 94.0953394372727 108.102960977021
"5135" 1026.8 94.1545412166667 108.061335935355
"5136" 1027 94.4516377152174 107.697822636695
"5137" 1027.2 94.7531208734783 107.513876148217
"5138" 1027.4 95.16347295 107.021958644938
"5139" 1027.6 95.9952162590909 106.424639297021
"5140" 1027.8 97.28222959 105.973423845355
"5141" 1028 99.20837199 105.185878057021
"5142" 1028.2 101.419248483913 104.436953068217
"5143" 1028.4 104.081960202093 104.01286502237
"5144" 1028.6 106.659501800526 103.632957292021
"5145" 1028.8 108.610800446296 103.350306219614
"5146" 1029 109.62435743 102.216731815675
"5147" 1029.2 110.653938162444 99.9599928259101
"5148" 1029.4 111.834431967143 97.9566786777355
"5149" 1029.6 113.249556995714 95.6803835420212
"5150" 1029.8 115.175699395714 92.8232406820213
"5151" 1030 117.50672479 90.0347791407713
"5152" 1030.2 118.996536972857 86.7871339255927
"5153" 1030.4 120.8119851484 83.9463175962213
"5154" 1030.6 122.49581128098 80.9982029628056
"5155" 1030.8 122.602976556667 78.7126637448338
"5156" 1031 122.593491764545 75.6466672382713
"5157" 1031.2 122.778065521429 72.3836802220213
"5158" 1031.4 123.385646376087 69.1526720964778
"5159" 1031.6 124.458347815455 65.7515623332713
"5160" 1031.8 125.0726121372 62.1309329590213
"5161" 1032 125.341014184286 59.2518120770213
"5162" 1032.2 124.352555903333 56.2687534659796
"5163" 1032.4 123.407009978571 53.1215137977356
"5164" 1032.6 122.85176995 49.6822149978546
"5165" 1032.8 122.1756939676 46.5693944819213
"5166" 1033 121.899269043659 43.6581374433627
"5167" 1033.2 121.859806614 42.6779414865768
"5168" 1033.4 121.189980767143 42.3679816048784
"5169" 1033.6 119.47473985087 40.3984914657169
"5170" 1033.8 117.330503251277 38.5433715606383
"5171" 1034 115.985465384286 37.1011056184498
"5172" 1034.2 114.312911926744 35.032542949812
"5173" 1034.4 112.871142080667 32.9685397674657
"5174" 1034.6 110.98191741 30.8040098507713
"5175" 1034.8 108.980596492857 28.3098968184498
"5176" 1035 107.25001651 25.7799713842088
"5177" 1035.2 105.652193837273 23.6099538995213
"5178" 1035.4 104.575305131818 21.5732406107713
"5179" 1035.6 103.104432753636 19.0382755732713
"5180" 1035.8 101.945953103191 16.440261882234
"5181" 1036 101.863989596808 15.6137479697872
"5182" 1036.2 101.76051067 15.9562534256671
"5183" 1036.4 100.954741099333 16.3446081269102
"5184" 1036.6 99.9050617942553 16.3338789034043
"5185" 1036.8 98.0783684486667 16.2505910327991
"5186" 1037 96.5871434195652 16.1426385986517
"5187" 1037.2 95.0127313708695 16.5021703715865
"5188" 1037.4 93.3493155732558 16.6425608205096
"5189" 1037.6 91.629001646 16.7174713751463
"5190" 1037.8 89.9347010202439 17.2041036458018
"5191" 1038 88.2248809090698 17.8142960631841
"5192" 1038.2 86.01429655 18.4438699782713
"5193" 1038.4 83.8726096433333 18.5100537945213
"5194" 1038.6 81.48786191 18.5924713770213
"5195" 1038.8 79.69930111 18.1986984828546
"5196" 1039 77.4384834690698 17.7874624316724
"5197" 1039.2 75.054546294 17.9001636840213
"5198" 1039.4 72.68687279 17.8824122047136
"5199" 1039.6 70.12362175 17.7270867607713
"5200" 1039.8 68.4103687731579 17.7726333195213
"5201" 1040 66.425428342 17.4963175297713
"5202" 1040.2 63.9176848953659 16.7162987672652
"5203" 1040.4 61.8860034393023 15.4797701216724
"5204" 1040.6 59.4014290566667 14.4110118067649
"5205" 1040.8 56.996961294 13.1597790638963
"5206" 1041 54.6135893766667 10.9917387686879
"5207" 1041.2 52.4118668627273 8.64491891952128
"5208" 1041.4 50.6025872526087 5.85835765191258
"5209" 1041.6 50.5172838783721 3.9055303963236
"5210" 1041.8 51.6573488433333 3.51357589843153
"5211" 1042 53.1001917766667 3.60162887118794
"5212" 1042.2 55.6958979633333 3.1986984678546
"5213" 1042.4 59.0191868439535 3.43146957295151
"5214" 1042.6 62.22643791 4.52778604827128
"5215" 1042.8 65.8647068877778 5.61811238968794
"5216" 1043 69.6683517281818 6.71310073577127
"5217" 1043.2 72.8929864895556 8.17366794779905
"5218" 1043.4 74.9214673645455 10.6903734670213
"5219" 1043.6 75.401251926 12.2762320544657
"5220" 1043.8 75.4984762566666 13.4001636795213
"5221" 1044 74.9222286856522 15.6409663573474
"5222" 1044.2 74.2422879457447 18.3306055829787
"5223" 1044.4 73.6344540336364 21.1624014495213
"5224" 1044.6 73.0379589465217 23.1075215487604
"5225" 1044.8 72.0046842214893 26.2274959345745
"5226" 1045 70.9063732359574 28.895253711383
"5227" 1045.2 69.4787827726087 31.3015014900648
"5228" 1045.4 68.3729723242222 34.3360611363546
"5229" 1045.6 67.0294993840425 37.3731587935106
"5230" 1045.8 64.77857659 39.6181124236879
"5231" 1046 62.7229546175556 42.1993090074657
"5232" 1046.2 61.7047743433333 44.7142662749379
"5233" 1046.4 61.5159053802222 46.6181124306879
"5234" 1046.6 61.97879103 48.5741563886879
"5235" 1046.8 62.7743184148889 50.8830696999102
"5236" 1047 63.9148861414893 53.2487725573404
"5237" 1047.2 65.3432865209091 56.1012126732713
"5238" 1047.4 66.8402208681395 58.0379096991143
"5239" 1047.6 67.7480461233333 58.7975996223546
"5240" 1047.8 68.19747935 58.9129842378546
"5241" 1048 68.1418352362222 59.1565739816879
"5242" 1048.2 68.0924170372727 60.0784854045213
"5243" 1048.4 67.8373744665217 61.8533409854995
"5244" 1048.6 66.8929556336364 63.5312826107713
"5245" 1048.8 65.8304643562222 65.3787962101324
"5246" 1049 64.7914958378049 67.7012894373871
"5247" 1049.2 63.93244975 70.4514457878546
"5248" 1049.4 63.3179186033333 73.5192113586879
"5249" 1049.6 62.1347168433333 76.3855117278546
"5250" 1049.8 60.0380122895745 79.3453355948936
"5251" 1050 58.3825276421739 81.9285918416952
"5252" 1050.2 57.1288796513953 84.7552621408585
"5253" 1050.4 56.3079276263636 87.4998141032713
"5254" 1050.6 55.29232527 90.0251637561463
"5255" 1050.8 54.348515494 92.6020868356463
"5256" 1051 53.1242952197674 94.6837058001608
"5257" 1051.2 51.9261621233333 96.8525447153546
"5258" 1051.4 50.6879277233333 99.6364275020213
"5259" 1051.6 49.6558243521053 101.902188059521
"5260" 1051.8 49.12866959 104.60560467129
"5261" 1052 48.5049663366667 107.209687582855
"5262" 1052.2 48.3903150033333 109.201445826605
"5263" 1052.4 47.7398195436842 110.414333817021
"5264" 1052.6 47.3140406973684 111.264536247021
"5265" 1052.8 46.4633049716216 111.596629474183
"5266" 1053 45.4791366215789 112.215953252021
"5267" 1053.2 43.8670123021951 113.357949895802
"5268" 1053.4 41.799190878421 114.098544347021
"5269" 1053.6 40.6643438211111 114.340334720632
"5270" 1053.8 39.927212182 114.537526418021
"5271" 1054 40.0115955633333 114.57537745591
"5272" 1054.2 40.3697904657895 114.392066614521
"5273" 1054.4 40.3412956137838 114.288937169183
"5274" 1054.6 40.5466351188889 114.38306976341
"5275" 1054.8 40.9104620166666 114.329650959938
"5276" 1055 41.4669031544444 114.351018481327
"5277" 1055.2 41.6843895035135 114.569602450129
"5278" 1055.4 42.0894946372727 114.641422522021
"5279" 1055.6 42.5189598805263 114.655224509521
"5280" 1055.8 42.8535004026316 114.918382404521
"5281" 1056 43.2753368522222 114.927941558827
"5282" 1056.2 43.6108381264706 114.995186405551
"5283" 1056.4 44.0300573547059 114.780254278639
"5284" 1056.6 44.2705104255555 114.703582584243
"5285" 1056.8 44.8269515633333 114.714266344938
"5286" 1057 45.46899903 114.339077807609
"5287" 1057.2 45.7731267773684 113.946722484521
"5288" 1057.4 47.1487743788372 113.520915121324
"5289" 1057.6 48.4478006486046 112.617516193765
"5290" 1057.8 49.928018686 111.746317624021
"5291" 1058 51.6112531277778 110.891616768466
"5292" 1058.2 53.0185376563415 109.877649704704
"5293" 1058.4 54.5666623193023 108.959197764347
"5294" 1058.6 56.7598623366667 107.841555715355
"5295" 1058.8 59.0130686378049 106.575585911533
"5296" 1059 61.7770046833333 105.277453148688
"5297" 1059.2 64.2993340166666 104.535694906188
"5298" 1059.4 66.791395398 103.727086846771
"5299" 1059.6 69.4407167172727 103.863450483271
"5300" 1059.8 72.24237839 104.169394539521
"5301" 1060 74.5819367197561 104.099038066655
"5302" 1060.2 76.3013711548781 104.342940505924
"5303" 1060.4 77.000470697027 104.787897658643
"5304" 1060.6 76.9664960657895 105.545912759521
"5305" 1060.8 76.8453648433333 105.83113024138
"5306" 1061 76.9664960657895 105.849556484521
"5307" 1061.2 77.000470697027 105.972928844859
"5308" 1061.4 76.5527727337838 105.99371886567
"5309" 1061.6 76.281774166 106.416647289021
"5310" 1061.8 75.918558742 106.966097839021
"5311" 1062 75.786480406 107.383680257021
"5312" 1062.2 75.79370344 107.558817619834
"5313" 1062.4 75.51682047 107.619620787315
"5314" 1062.6 74.669317814 108.015548389521
"5315" 1062.8 74.0164569163158 108.137005879521
"5316" 1063 73.5438259575676 108.114300988373
"5317" 1063.2 72.9140588166667 108.21771801497
"5318" 1063.4 71.9954370566667 108.29661347856
"5319" 1063.6 71.17559183 108.326199277406
"5320" 1063.8 70.50885023 107.957856081771
"5321" 1064 70.2641780872973 107.771265644994
"5322" 1064.2 70.1771257055555 107.342471465771
"5323" 1064.4 70.1438969331579 106.831337862021
"5324" 1064.6 70.55700379 106.457856080271
"5325" 1064.8 70.5229439548781 106.153447074338
"5326" 1065 70.65331091 106.169394541521
"5327" 1065.2 71.009647254 105.948240695146
"5328" 1065.4 71.7496442876744 105.363491141789
"5329" 1065.6 73.1320727366667 104.517379887855
"5330" 1065.8 74.40928859 103.919394539271
"5331" 1066 75.3523936797561 103.864516490436
"5332" 1066.2 76.9905433760465 103.458303304463
"5333" 1066.4 79.1140215467568 103.218251087427
"5334" 1066.6 81.2728506653488 103.100521550975
"5335" 1066.8 84.1938570865854 103.029619679094
"5336" 1067 87.07367487 102.823240692021
"5337" 1067.2 90.04543743 102.713350582021
"5338" 1067.4 92.9988557766667 102.914815783688
"5339" 1067.6 96.1177889572727 102.491072859521
"5340" 1067.8 98.7005708118182 101.992821110771
"5341" 1068 101.153306023171 101.744441441412
"5342" 1068.2 103.419619691818 101.896667264521
"5343" 1068.4 105.855802970465 101.901952676789
"5344" 1068.6 107.853615785349 102.3134016933
"5345" 1068.8 108.132831776667 102.218845087021
"5346" 1069 107.86119631 102.409039508175
"5347" 1069.2 107.861919065122 102.598099978851
"5348" 1069.4 107.902041741351 102.521785390265
"5349" 1069.6 108.64646975 102.41600087261
"5350" 1069.8 109.65081543 102.108954977021
"5351" 1070 110.848971711739 100.741300890608
"5352" 1070.2 111.9517301084 99.0924714575213
"5353" 1070.4 112.989375727358 96.9233858240024
"5354" 1070.6 114.345585204118 94.768942041433
"5355" 1070.8 115.962034120196 92.4989571221193
"5356" 1071 117.896051445319 90.4746318417021
"5357" 1071.2 119.317298646 88.4001637545213
"5358" 1071.4 120.565063088537 86.4536346718993
"5359" 1071.6 120.34090575 84.8719062941641
"5360" 1071.8 120.215116858571 82.4621731677356
"5361" 1072 120.334652040909 80.2183455645213
"5362" 1072.2 120.404312922174 78.2413008681082
"5363" 1072.4 120.484219916667 76.3969586143129
"5364" 1072.6 121.017557073636 73.8634504532713
"5365" 1072.8 121.38652591 71.3946692320213
"5366" 1073 121.567675016667 69.1052919403546
"5367" 1073.2 121.74871747093 66.8751190102771
"5368" 1073.4 121.844732456087 65.0807657378908
"5369" 1073.6 121.999563923023 63.109466054812
"5370" 1073.8 122.764683724468 60.7528642178723
"5371" 1074 123.654329283333 58.5203560323338
"5372" 1074.2 124.043314424043 56.3256956373404
"5373" 1074.4 123.925889155714 53.2784996691641
"5374" 1074.6 123.460255844545 49.8949189607713
"5375" 1074.8 123.335399183043 47.9402974933256
"5376" 1075 122.649934815532 47.0294599488298
"5377" 1075.2 121.695140322549 45.7644171055507
"5378" 1075.4 120.320567600435 44.1192272553908
"5379" 1075.6 119.24025295 42.0940739646254
"5380" 1075.8 118.749962157273 40.6379259445213
"5381" 1076 118.88254079 39.2792845845213
"5382" 1076.2 119.001778176667 38.7939365986879
"5383" 1076.4 118.971488894186 39.0396985888817
"5384" 1076.6 118.887126843333 39.4578560132713
"5385" 1076.8 118.73287885439 39.7181749628749
"5386" 1077 118.61796079 39.8350749485597
"5387" 1077.2 118.366442007561 40.1309329370213
"5388" 1077.4 117.882781163333 40.1858779920213
"5389" 1077.6 117.219943588222 40.0625568685768
"5390" 1077.8 116.73626783 40.2145449772387
"5391" 1078 116.095713496977 40.1846002000445
"5392" 1078.2 115.090291597273 39.9036602095213
"5393" 1078.4 113.94336135 39.6064574120213
"5394" 1078.6 112.879702713556 39.0283688333546
"5395" 1078.8 111.92091183 38.494081414812
"5396" 1079 111.553600953721 38.0826323983003
"5397" 1079.2 111.441725184146 37.8138597639725
"5398" 1079.4 111.297208576667 37.6126179161879
"5399" 1079.6 111.099091072667 37.5411893446879
"5400" 1079.8 111.000121804634 37.4104826528749
"5401" 1080 110.849788739268 37.4104826528749
"5402" 1080.2 110.699455673902 37.5980999138505
"5403" 1080.4 110.563440043333 37.5027278061879
"5404" 1080.6 110.07731839 37.7408230445213
"5405" 1080.8 110.23183311 38.1782702131751
"5406" 1081 110.501649008947 38.3090705870213
"5407" 1081.2 110.459019136667 38.4149566039443
"5408" 1081.4 110.292445982727 38.6099539145213
"5409" 1081.6 110.433750721163 38.4135805202771
"5410" 1081.8 110.362487524545 38.4263874807713
"5411" 1082 110.273445351702 38.5270049485106
"5412" 1082.2 110.13923011 38.6405483201463
"5413" 1082.4 109.727468035714 39.1497712405927
"5414" 1082.6 109.174065276956 39.6125382876734
"5415" 1082.8 108.855833054348 39.754678756043
"5416" 1083 108.596222556957 39.6627055118039
"5417" 1083.2 108.361735656087 39.5122038394126
"5418" 1083.4 107.974460068222 39.4300782354657
"5419" 1083.6 107.743322980222 39.3787961841324
"5420" 1083.8 107.17602445439 39.6525089215335
"5421" 1084 106.770574543043 39.9219028364778
"5422" 1084.2 106.577960303043 39.9219028364778
"5423" 1084.4 106.502589513478 39.9971536726734
"5424" 1084.6 106.399303616667 40.0796508856879
"5425" 1084.8 106.418844191739 40.2396285893039
"5426" 1085 106.500836704419 40.1577665685329
"5427" 1085.2 106.411248685814 40.1846002000445
"5428" 1085.4 106.457671568182 40.1746392307713
"5429" 1085.6 106.500836704419 40.1577665685329
"5430" 1085.8 106.656122603333 40.2682955745213
"5431" 1086 106.711952817826 40.4235750777821
"5432" 1086.2 106.681804502 40.5924713990213
"5433" 1086.4 106.685306579091 40.4543595107713
"5434" 1086.6 106.904915996667 40.1068944754588
"5435" 1086.8 106.888352538085 40.2373159158511
"5436" 1087 106.704276163333 40.5315739630629
"5437" 1087.2 106.6201679452 40.7847790915213
"5438" 1087.4 106.615994636667 40.8440739633754
"5439" 1087.6 106.561211238696 40.9252473190865
"5440" 1087.8 106.579076907333 40.9343517412435
"5441" 1088 106.622054778571 40.8138214777356
"5442" 1088.2 106.622054778571 40.8138214777356
"5443" 1088.4 106.622054778571 40.8138214777356
"5444" 1088.6 106.622054778571 40.8138214777356
"5445" 1088.8 106.640071416667 40.8200355018129
"5446" 1089 106.640071416667 40.8200355018129
"5447" 1089.2 106.586334835217 40.9001637070213
"5448" 1089.4 106.586334835217 40.9001637070213
"5449" 1089.6 106.586334835217 40.9001637070213
"5450" 1089.8 106.596198173111 40.9172577241324
"5451" 1090 106.586334835217 40.9001637070213
"5452" 1090.2 106.586334835217 40.9001637070213
"5453" 1090.4 106.586334835217 40.9001637070213
"5454" 1090.6 106.596198173111 40.9172577241324
"5455" 1090.8 106.535909460638 40.8919804009574
"5456" 1091 106.561955641556 40.8659756727991
"5457" 1091.2 106.586334835217 40.9168861150647
"5458" 1091.4 106.588999459091 40.9526112595213
"5459" 1091.6 106.711572157273 41.1099539170213
"5460" 1091.8 106.733765552791 41.1774445659748
"5461" 1092 106.72032735 41.1012126582713
"5462" 1092.2 106.758850198 41.0828560148963
"5463" 1092.4 106.685306579091 41.1973665045213
"5464" 1092.6 106.647561970444 41.3446081519102
"5465" 1092.8 106.62606931766 41.4238952951064
"5466" 1093 106.632775422727 41.2410727982713
"5467" 1093.2 106.494214981304 41.1844446437604
"5468" 1093.4 106.210969693111 41.3531551604657
"5469" 1093.6 106.298410443333 41.1657314728546
"5470" 1093.8 106.26463024561 41.1815895984847
"5471" 1094 106.232072648605 41.1237773029515
"5472" 1094.2 106.011156739091 41.0924713995213
"5473" 1094.4 105.904009856667 41.0741563811879
"5474" 1094.6 105.802050159302 41.0879991276027
"5475" 1094.8 105.515368499767 40.9896091453934
"5476" 1095 105.452656886744 40.9448864262073
"5477" 1095.2 105.452656886744 40.9448864262073
"5478" 1095.4 105.463748736667 40.9917387986879
"5479" 1095.6 105.457633998889 41.173667980799
"5480" 1095.8 105.625928259091 41.2847790920213
"5481" 1096 105.590907488182 41.2672965745213
"5482" 1096.2 106.002401546364 40.9089049657713
"5483" 1096.4 106.230036557273 40.8477161545213
"5484" 1096.6 105.958625582727 40.9613525182713
"5485" 1096.8 105.958625582727 40.9613525182713
"5486" 1097 105.924746793478 40.94196972713
"5487" 1097.2 105.87764005 40.9242021685838
"5488" 1097.4 105.87764005 40.9242021685838
"5489" 1097.6 105.85356327 40.9001637070213
"5490" 1097.8 105.861588863333 40.9322149891046
"5491" 1098 105.831023305745 40.9819967676596
"5492" 1098.2 105.831023305745 40.9819967676596
"5493" 1098.4 105.832626939565 41.0004981552821
"5494" 1098.6 105.75725615 41.0575063645213
"5495" 1098.8 105.75725615 41.0575063645213
"5496" 1099 105.75725615 41.0575063645213
"5497" 1099.2 105.75725615 41.0604201174379
"5498" 1099.4 105.75725615 41.041450991307
"5499" 1099.6 105.7803698588 41.0155483225213
"5500" 1099.8 105.7803698588 41.0155483225213
"5501" 1100 105.75725615 41.0604201174379
"5502" 1100.2 105.7803698588 41.0155483225213
"5503" 1100.4 105.741532538571 41.0179031105927
"5504" 1100.6 105.933121325652 41.0004981552821
"5505" 1100.8 106.072443088182 40.9438700007713
"5506" 1101 106.073999566889 40.9599927669102
"5507" 1101.2 106.073999566889 40.9599927669102
"5508" 1101.4 105.930215875714 41.0100538170213
"5509" 1101.6 105.921183162766 40.9492635434042
"5510" 1101.8 105.971271972222 40.9087107155768
"5511" 1102 105.775173753721 41.0343318645794
"5512" 1102.2 105.680210454 41.0027278096879
"5513" 1102.4 105.667096292979 40.9492635434042
"5514" 1102.6 105.818542499091 40.8302336370213
"5515" 1102.8 105.656362976667 40.7444860511879
"5516" 1103 105.67470719 40.5888083953546
"5517" 1103.2 105.775173753721 40.5960492165562
"5518" 1103.4 105.830633003333 40.5979659045213
"5519" 1103.6 105.723758021304 40.6744111984343
"5520" 1103.8 105.731574251333 40.7805055872435
"5521" 1104 105.663089188222 40.8317876385768
"5522" 1104.2 105.836052884545 40.7428210495213
"5523" 1104.4 105.85356327 40.7690448257713
"5524" 1104.6 105.888397760213 40.7119476675532
"5525" 1104.8 105.836052884545 40.7428210495213
"5526" 1105 105.897339233636 40.7865273432713
"5527" 1105.2 105.822826955106 40.9001637070213
"5528" 1105.4 105.645967922444 40.9514457583546
"5529" 1105.6 105.748084043333 40.8452186520213
"5530" 1105.8 106.034979007674 40.9091082508585
"5531" 1106 106.022635769556 40.9087107155768
"5532" 1106.2 106.169361035581 40.6676055672538
"5533" 1106.4 106.169361035581 40.676550111091
"5534" 1106.6 106.160402233721 40.6497164795794
"5535" 1106.8 106.209480887391 40.6326051783256
"5536" 1107 105.968214603333 40.6345959411879
"5537" 1107.2 105.488492094186 40.6049937603934
"5538" 1107.4 105.553941118889 40.5048645613268
"5539" 1107.6 105.17941343 40.5155483220213
"5540" 1107.8 104.98679919 40.4219932283726
"5541" 1108 104.976921536667 40.3380335289443
"5542" 1108.2 104.86465357439 40.2810267458018
"5543" 1108.4 104.861599934 40.2367021678963
"5544" 1108.6 104.650958976667 40.1703806688161
"5545" 1108.8 104.498216727561 40.1027903478749
"5546" 1109 104.526404177317 40.0465051695822
"5547" 1109.2 104.672533851053 40.0094754470213
"5548" 1109.4 104.514894302 39.8713175521463
"5549" 1109.6 104.751381785556 39.8531551589657
"5550" 1109.8 104.695528875854 39.6806515106798
"5551" 1110 104.848512043333 39.6378362895854
"5552" 1110.2 104.976661598421 39.6754673495213
"5553" 1110.4 104.86826735 39.4800453624059
"5554" 1110.6 104.966524006842 39.4021879970213
"5555" 1110.8 105.111738156487 39.2681470733726
"5556" 1111 105.240238979474 39.3110948795213
"5557" 1111.2 105.331477303684 39.3920665395213
"5558" 1111.4 105.558805114848 39.3383921436879
"5559" 1111.6 105.779916648824 39.2712044293742
"5560" 1111.8 105.885665643333 39.4199772253546
"5561" 1112 105.85666995129 39.5353994376664
"5562" 1112.2 106.067924279032 39.6718758646019
"5563" 1112.4 106.084116678485 39.7230075286879
"5564" 1112.6 105.90171683 39.878529090615
"5565" 1112.8 105.98598556 39.9025675521775
"5566" 1113 106.030644103548 40.0688981975051
"5567" 1113.2 105.813907397059 40.3798017155507
"5568" 1113.4 105.767667730541 40.4219932283726
"5569" 1113.6 105.72114098 40.4314137065525
"5570" 1113.8 105.890093556896 40.528810921504
"5571" 1114 105.8174481 40.5756444759275
"5572" 1114.2 105.68502581 40.5636252451463
"5573" 1114.4 105.792276920909 40.6554084620213
"5574" 1114.6 105.476143475405 40.5675233740483
"5575" 1114.8 105.318523714444 40.5582833647991
"5576" 1115 105.236677122973 40.5779183844537
"5577" 1115.2 105.228942806 40.6693944760213
"5578" 1115.4 105.301986128182 40.7486485553546
"5579" 1115.6 105.228942806 40.7682955750213
"5580" 1115.8 105.37202767 40.7933261000768
"5581" 1116 105.340792928378 40.8897686966159
"5582" 1116.2 105.297122132222 40.8787961856324
"5583" 1116.4 105.211515803333 40.8253773821602
"5584" 1116.6 105.118877526 40.7902735970213
"5585" 1116.8 105.047624739474 40.6572487270213
"5586" 1117 105.104507892222 40.7505910572991
"5587" 1117.2 105.125909474444 40.7185397752157
"5588" 1117.4 105.168083180588 40.6965437973154
"5589" 1117.6 105.196923815455 40.6204434270213
"5590" 1117.8 105.22756699 40.5275675528025
"5591" 1118 105.322320769355 40.5899900094406
"5592" 1118.2 105.24820423 40.4331307395213
"5593" 1118.4 105.2155286 40.3352598603025
"5594" 1118.6 105.27261386871 40.3046302076664
"5595" 1118.8 105.27572055 40.3232406295213
"5596" 1119 105.26368216 40.2871829371775
"5597" 1119.2 105.266965357273 40.2707930770213
"5598" 1119.4 105.360354079697 40.1425879486879
"5599" 1119.6 105.38406606 40.11891370624
"5600" 1119.8 105.260187143548 40.1309329370213
"5601" 1120 105.326706672353 40.0404351993742
"5602" 1120.2 105.198053517742 40.006863457989
"5603" 1120.4 105.091861502727 40.0260378320213
"5604" 1120.6 105.09686447 39.8452186510213
"5605" 1120.8 105.14329826 39.782375244365
"5606" 1121 105.11922148 39.7463175520213
"5607" 1121.2 105.185250225152 39.7696275753546
"5608" 1121.4 105.16737504 39.7703560135838
"5609" 1121.6 105.32387411 39.6621829365525
"5610" 1121.8 105.297467319032 39.733910604118
"5611" 1122 105.641687606 39.7463175520213
"5612" 1122.2 105.570478705152 39.8861776920213
"5613" 1122.4 105.583281997742 39.9572356663761
"5614" 1122.6 105.51648835 40.1790098601463
"5615" 1122.8 105.56464191 40.1309329370213
"5616" 1123 105.493099478 40.2737900800213
"5617" 1123.2 105.500437163333 40.3552919116046
"5618" 1123.4 105.548132118 40.4276362340213
"5619" 1123.6 105.486555055946 40.4427832491834
"5620" 1123.8 105.318523714444 40.5582833647991
"5621" 1124 105.263373483333 40.6733392492008
"5622" 1124.2 105.19422991 40.5845818526623
"5623" 1124.4 105.108450288947 40.6066414395213
"5624" 1124.6 105.038857092703 40.7234485301294
"5625" 1124.8 105.061965722683 40.6468804047042
"5626" 1125 104.955564448378 40.5987084052645
"5627" 1125.2 104.900122782 40.7943944761463
"5628" 1125.4 104.820450528182 40.7340797907713
"5629" 1125.6 104.815586532222 40.6608474674657
"5630" 1125.8 104.939820107073 40.5436909111676
"5631" 1126 104.592815517273 40.2620518182713
"5632" 1126.2 104.62908703 40.2774530836879
"5633" 1126.4 104.654101866364 40.3669469232713
"5634" 1126.6 104.565735502558 40.3277129014399
"5635" 1126.8 104.438918685111 40.3189671252435
"5636" 1127 104.225514336667 40.4880757945213
"5637" 1127.2 104.158557958 40.4867021681463
"5638" 1127.4 104.103592430976 40.4217396915335
"5639" 1127.6 103.977867456667 40.3690281753546
"5640" 1127.8 103.909910484545 40.3931706995213
"5641" 1128 103.718363950976 40.4217396915335
"5642" 1128.2 103.737155584146 40.4498822806798
"5643" 1128.4 103.909910484545 40.3057581120213
"5644" 1128.6 103.965495777907 40.3277129014399
"5645" 1128.8 103.920701768605 40.4082137959748
"5646" 1129 103.959523243333 40.3965007028546
"5647" 1129.2 103.956536976047 40.3724356206259
"5648" 1129.4 103.962655182195 40.4029779654359
"5649" 1129.6 103.911742966744 40.4082137959748
"5650" 1129.8 103.96869535 40.4331307395213
"5651" 1130 104.028425898293 40.440501417631
"5652" 1130.2 103.974454579767 40.5334374096957
"5653" 1130.4 103.981446815366 40.4311205545823
"5654" 1130.6 103.950351136667 40.4422882486879
"5655" 1130.8 103.962655182195 40.4029779654359
"5656" 1131 103.981446815366 40.4311205545823
"5657" 1131.2 104.009634265122 40.4592631437286
"5658" 1131.4 104.056613348049 40.4498822806798
"5659" 1131.6 103.983413381628 40.4261028836492
"5660" 1131.8 104.052620126 40.2751637063963
"5661" 1132 103.918665677273 40.3756881820213
"5662" 1132.2 104.005383776667 40.2866105928546
"5663" 1132.4 103.911742966744 40.3187683576027
"5664" 1132.6 104.02372799 40.2751637063963
"5665" 1132.8 103.950351136667 40.2591380653546
"5666" 1133 104.005383776667 40.1584054645213
"5667" 1133.2 103.884866561163 40.1398774808585
"5668" 1133.4 103.956536976047 40.1309329370213
"5669" 1133.6 103.969400896667 40.1309329370213
"5670" 1133.8 103.657760934 40.1597790908963
"5671" 1134 103.761970176667 40.1605187358674
"5672" 1134.2 103.744437342 40.1501637062713
"5673" 1134.4 103.715545206 39.9963175522713
"5674" 1134.6 103.657760934 39.9097790906463
"5675" 1134.8 103.684360043333 39.8836801895213
"5676" 1135 103.732566929535 39.8983747972538
"5677" 1135.2 103.68665307 39.8520867828963
"5678" 1135.4 103.577963606 39.7573065630213
"5679" 1135.6 103.423224771176 39.6218831627566
"5680" 1135.8 103.480906040909 39.6181124236879
"5681" 1136 103.65331599 39.6082504907392
"5682" 1136.2 103.63849951 39.5924713980213
"5683" 1136.4 103.70896813439 39.5774620171432
"5684" 1136.6 103.657760934 39.4867021671463
"5685" 1136.8 103.613805376667 39.4504595635597
"5686" 1137 103.628868798 39.4386252440213
"5687" 1137.2 103.689187467895 39.4325523695213
"5688" 1137.4 103.68294895 39.4011498988161
"5689" 1137.6 103.663193643333 39.3912879658674
"5690" 1137.8 103.779055847297 39.4240722294537
"5691" 1138 103.732337216667 39.5194930942008
"5692" 1138.2 103.70896813439 39.5117959758018
"5693" 1138.4 103.763698766 39.5059329363963
"5694" 1138.6 103.763698766 39.5251637056463
"5695" 1138.8 103.660896514651 39.5942603067887
"5696" 1139 103.725175918 39.6982406288963
"5697" 1139.2 103.893583233243 39.7671075728321
"5698" 1139.4 103.97557443 39.8424713982713
"5699" 1139.6 103.929660570465 39.8715411657422
"5700" 1139.8 103.880502016667 39.9041084792008
"5701" 1140 103.868697016341 39.9057922238505
"5702" 1140.2 103.793530483659 39.9996008543383
"5703" 1140.4 103.83111375 40.1667111123701
"5704" 1140.6 103.869636598 40.1309329370213
"5705" 1140.8 103.916720078889 39.9856337915768
"5706" 1141 103.909910484545 40.0872266432713
"5707" 1141.2 103.917790158 40.2270867832713
"5708" 1141.4 103.874889713636 40.3407231470213
"5709" 1141.6 103.932006923333 40.3781856845213
"5710" 1141.8 104.047217531463 40.3373119240944
"5711" 1142 104.100773686 40.3520867833963
"5712" 1142.2 104.117565696667 40.3676193277905
"5713" 1142.4 104.117565696667 40.3676193277905
"5714" 1142.6 104.197080806 40.3617021680213
"5715" 1142.8 104.155055880909 40.5242895807713
"5716" 1143 104.17446956913 40.5907991582169
"5717" 1143.2 104.150571513902 40.7500698982408
"5718" 1143.4 104.128790302727 40.8127511195213
"5719" 1143.6 104.107473311739 40.7663844426734
"5720" 1143.8 104.081960202093 40.7033837426027
"5721" 1144 104.162589418837 40.7838846371375
"5722" 1144.2 104.162589418837 40.7838846371375
"5723" 1144.4 104.152137483333 40.8269036336879
"5724" 1144.6 103.988707219091 40.8914224482713
"5725" 1144.8 104.07540498122 40.6656421308018
"5726" 1145 104.153630616977 40.6676055672538
"5727" 1145.2 103.981446815366 40.7594507612896
"5728" 1145.4 104.028425898293 40.6750229938505
"5729" 1145.6 104.03854447 40.6733392492008
"5730" 1145.8 103.85863007 40.7261710328546
"5731" 1146 103.769827400909 40.6117021682713
"5732" 1146.2 103.69017650122 40.6468804047042
"5733" 1146.4 103.70896813439 40.5812143633627
"5734" 1146.6 103.56803088561 40.5624526372652
"5735" 1146.8 103.463802873721 40.4887146905096
"5736" 1147 103.283683804737 40.6167628970213
"5737" 1147.2 103.373004206216 40.4843632908051
"5738" 1147.4 103.317475776667 40.4267909254828
"5739" 1147.6 103.023073523659 40.2904076088505
"5740" 1147.8 102.886386763333 40.2316655378546
"5741" 1148 102.882136274878 40.2435032936066
"5742" 1148.2 102.993241806 40.2751637063963
"5743" 1148.4 102.92307519 40.2957681020213
"5744" 1148.6 102.86804255 40.3232406295213
"5745" 1148.8 102.929115357805 40.3935971023871
"5746" 1149 102.835157191951 40.4967865959237
"5747" 1149.2 102.776321483333 40.5888083953546
"5748" 1149.4 102.523364436316 40.6977345570213
"5749" 1149.6 102.250689216667 40.6240295844572
"5750" 1149.8 102.177450030976 40.6093569525091
"5751" 1150 102.077310406842 40.6774916420213
"5752" 1150.2 102.087447998421 40.6066414395213
"5753" 1150.4 101.84570543 40.663477316252
"5754" 1150.6 101.670075935366 40.825116802631
"5755" 1150.8 101.668581146364 40.9963175532713
"5756" 1151 101.43084399 41.3045029579187
"5757" 1151.2 101.446366016667 41.2115190186879
"5758" 1151.4 101.308784416667 41.0833138903546
"5759" 1151.6 101.253751776667 41.0375263445213
"5760" 1151.8 101.095991542 41.0251637071463
"5761" 1152 101.095991542 41.0251637071463
"5762" 1152.2 101.104101615263 40.8495564195213
"5763" 1152.4 101.104101615263 40.8495564195213
"5764" 1152.6 100.976471936667 40.91002563997
"5765" 1152.8 101.04561551 40.9593353047136
"5766" 1153 100.965389691463 41.0877809679969
"5767" 1153.2 101.009091163953 41.2937236358585
"5768" 1153.4 101.057468694 41.3104201176879
"5769" 1153.6 101.033621216667 41.5045593120213
"5770" 1153.8 100.961161574 41.7559329386463
"5771" 1154 101.015277003333 41.7151820228546
"5772" 1154.2 100.950655342727 41.6606532182713
"5773" 1154.4 101.239576702727 41.5382755957713
"5774" 1154.6 101.274597473636 41.5557581132713
"5775" 1154.8 101.169535160909 41.4683455257713
"5776" 1155 101.087535307073 41.5755858465335
"5777" 1155.2 100.997544263778 41.6010184085768
"5778" 1155.4 100.973255956512 41.5441708633003
"5779" 1155.6 100.841006976667 41.4770867845213
"5780" 1155.8 100.883667937907 41.401058161905
"5781" 1156 100.759163563333 41.4918796839443
"5782" 1156.2 100.692911010488 41.5662049834847
"5783" 1156.4 100.62714029439 41.5662049834847
"5784" 1156.6 100.632821485814 41.5978381263236
"5785" 1156.8 100.805660809512 41.5662049834847
"5786" 1157 100.723020331818 41.6956182532713
"5787" 1157.2 100.679244368182 41.7131007707713
"5788" 1157.4 100.672240214 41.6950355026879
"5789" 1157.6 100.636536110976 41.8757734640944
"5790" 1157.8 100.672240214 41.7634115711324
"5791" 1158 100.623862683953 41.8572298976027
"5792" 1158.2 100.580161211463 41.8476308749481
"5793" 1158.4 100.439223962683 42.1384376294603
"5794" 1158.6 100.533182128537 42.194722807753
"5795" 1158.8 100.346139826279 42.1881780195794
"5796" 1159 100.176141098293 42.3541974795822
"5797" 1159.2 100.208326767872 42.4959083894681
"5798" 1159.4 100.064435278889 42.5582833667991
"5799" 1159.6 99.8191000680488 42.6262425079969
"5800" 1159.8 99.5530501036842 42.7827548020213
"5801" 1160 99.6029962865854 42.7763363167774
"5802" 1160.2 99.5756828662791 42.7516842813236
"5803" 1160.4 99.23588831 42.7866105953546
"5804" 1160.6 98.9546849421951 42.8232406320213
"5805" 1160.8 99.1144138241463 42.7388128645823
"5806" 1161 98.67497871 42.7246213025341
"5807" 1161.2 98.6058351366667 42.8133786990726
"5808" 1161.4 98.470934614 42.8122516210213
"5809" 1161.6 98.3872270721052 42.9244552070213
"5810" 1161.8 98.35536607 43.0430208520213
"5811" 1162 98.5318731958537 43.0765239343383
"5812" 1162.2 98.32784975 43.2628010720213
"5813" 1162.4 98.4754982963415 43.1046665234847
"5814" 1162.6 98.2218112485366 43.3110455105579
"5815" 1162.8 98.2798725766666 43.2078560170213
"5816" 1163 98.3214506058139 43.2794123677189
"5817" 1163.2 98.081578686 43.2078560170213
"5818" 1163.4 97.7133186033333 43.2444860536879
"5819" 1163.6 97.60819215 43.1684082852264
"5820" 1163.8 97.5390485766666 43.1190986204828
"5821" 1164 97.5828957207317 43.0577622082408
"5822" 1164.2 97.551889526 43.1309329400213
"5823" 1164.4 97.4614056272093 43.154188753998
"5824" 1164.6 97.0804432433333 43.2994311086879
"5825" 1164.8 96.9071387015789 43.3495564220213
"5826" 1165 96.7088662709302 43.4046359814399
"5827" 1165.2 96.521403342 43.6790098636463
"5828" 1165.4 96.1067888433333 43.8981913234315
"5829" 1165.6 95.6755449539024 44.2116083632408
"5830" 1165.8 95.2809206573171 44.2678935415335
"5831" 1166 94.913074438 44.2847790950213
"5832" 1166.2 94.4275877766666 44.6082504957392
"5833" 1166.4 94.2539057055556 44.8745226853546
"5834" 1166.6 93.7963816368293 45.0277434484847
"5835" 1166.8 93.59504271 45.2133505245213
"5836" 1167 93.7036597626316 45.6977345620213
"5837" 1167.2 93.81517327 45.8328560196463
"5838" 1167.4 93.7756626566667 45.8508540472777
"5839" 1167.6 93.776650422 45.8713175581463
"5840" 1167.8 93.67759167 45.9367937486879
"5841" 1168 93.564326817907 46.1595554833003
"5842" 1168.2 93.5195328086046 46.1237773079515
"5843" 1168.4 93.0875194744444 46.2505910627991
"5844" 1168.6 92.9713394566666 46.3671966795213
"5845" 1168.8 92.8386638672093 46.5262817806259
"5846" 1169 92.6500920134146 46.7632031125091
"5847" 1169.2 92.68700415 46.8433871561879
"5848" 1169.4 92.6199772166667 46.8962189398418
"5849" 1169.6 92.27425935 47.0347790977713
"5850" 1169.8 92.389827894 47.1309329440213
"5851" 1170 92.3870091490244 47.363578347631
"5852" 1170.2 92.38432463 47.5027278161879
"5853" 1170.4 92.24674303 47.5576728711879
"5854" 1170.6 91.9875776904651 47.6980170233003
"5855" 1170.8 92.043122262 47.5155483290213
"5856" 1171 92.043122262 47.5155483290213
"5857" 1171.2 91.8263192569767 47.5727934095794
"5858" 1171.4 91.8495202566667 47.4189013861238
"5859" 1171.6 91.71123311 47.4090394531751
"5860" 1171.8 91.5443527563158 47.2665604745213
"5861" 1172 91.3892750040541 47.2827000959402
"5862" 1172.2 91.282296014 47.3520867903963
"5863" 1172.4 91.0561044267568 47.3450701583726
"5864" 1172.6 90.89844335 47.2829475961879
"5865" 1172.8 90.6916991078378 47.3762551895888
"5866" 1173 90.5315590833333 47.5943029078546
"5867" 1173.2 90.6111998143902 47.6074807868993
"5868" 1173.4 90.6141080433333 47.6217754353546
"5869" 1173.6 90.6111998143902 47.6074807868993
"5870" 1173.8 90.6049359366666 47.6950355086879
"5871" 1174 90.6205956309756 47.6919085543383
"5872" 1174.2 90.6205956309756 47.6919085543383
"5873" 1174.4 90.6826574721052 47.5803256570213
"5874" 1174.6 90.58518063 47.5964161792008
"5875" 1174.8 90.58888475 47.6309329445213
"5876" 1175 90.58888475 47.6309329445213
"5877" 1175.2 90.46664879 47.6358639109956
"5878" 1175.4 90.46664879 47.6753116427905
"5879" 1175.6 90.6543242033333 47.6161400450982
"5880" 1175.8 90.5499032966667 47.6584054720213
"5881" 1176 90.608146174 47.5732406367713
"5882" 1176.2 90.646669022 47.5924714060213
"5883" 1176.4 90.6218319226316 47.8131191795213
"5884" 1176.6 90.646669022 47.8520867908963
"5885" 1176.8 90.7241733233333 47.8415556553546
"5886" 1177 90.6306178353333 47.9172577311324
"5887" 1177.2 90.5932623463636 47.9368770007713
"5888" 1177.4 90.64444655 48.0993747595854
"5889" 1177.6 90.646669022 48.2751637143963
"5890" 1177.8 90.70371247 48.2670276197136
"5891" 1178 90.6769705304878 48.3767115568993
"5892" 1178.2 90.6522446973684 48.2382203945213
"5893" 1178.4 90.6522446973684 48.2483418520213
"5894" 1178.6 90.6905422655556 48.2591380733546
"5895" 1178.8 90.59576383 48.1712259853546
"5896" 1179 90.49628175 48.1684082902264
"5897" 1179.2 90.3763043997561 48.1515708437286
"5898" 1179.4 90.2747400966667 48.0704933845213
"5899" 1179.6 90.261440542 48.1020867911463
"5900" 1179.8 90.1188142833333 48.2170135311879
"5901" 1180 90.232548406 48.0732406372713
"5902" 1180.2 90.0642643857895 48.0459127020213
"5903" 1180.4 90.12798639 48.0155483295213
"5904" 1180.6 90.174764134 47.9386252525213
"5905" 1180.8 89.9020629205263 47.8434835520213
"5906" 1181 89.96288847 47.8232406370213
"5907" 1181.2 90.05919559 47.9193944832713
"5908" 1181.4 90.0082094676471 47.8798017230507
"5909" 1181.6 89.96288847 47.8232406370213
"5910" 1181.8 89.830810134 47.8342296480213
"5911" 1182 89.77027423 47.9514457653546
"5912" 1182.2 89.9020629205263 47.8839693820213
"5913" 1182.4 89.9020629205263 47.8839693820213
"5914" 1182.6 89.9431331633333 47.8626883688161
"5915" 1182.8 89.8783261207317 47.8232406370213
"5916" 1183 90.01792111 47.7792845930213
"5917" 1183.2 89.8023766033333 47.7270867907713
"5918" 1183.4 89.72582479 47.517520715611
"5919" 1183.6 89.7937637714634 47.7388128695822
"5920" 1183.8 89.6790359057895 47.6208114870213
"5921" 1184 89.692187375946 47.4906003040483
"5922" 1184.2 89.6891734973684 47.3475321345213
"5923" 1184.4 89.72582479 47.1822149953546
"5924" 1184.6 89.5562584077778 46.9258047386879
"5925" 1184.8 89.6998056056098 46.894535195192
"5926" 1185 89.93325551 46.9553905375341
"5927" 1185.2 90.1190621781081 46.7421595548591
"5928" 1185.4 90.1876050833333 46.7441808068824
"5929" 1185.6 90.15550271 46.8617021745213
"5930" 1185.8 90.3785297247368 47.0843742395213
"5931" 1186 90.3876275633333 47.1033195317649
"5932" 1186.2 90.3199295002439 47.0446290039725
"5933" 1186.4 90.1308085766667 46.9849763363802
"5934" 1186.6 90.0149463727027 47.1267749398591
"5935" 1186.8 90.0642643857895 47.1451029845213
"5936" 1187 90.2690957233333 47.2611104589443
"5937" 1187.2 90.08142031 47.1920769283033
"5938" 1187.4 90.0149463727027 47.1163799294537
"5939" 1187.6 89.895473486 47.2463175595213
"5940" 1187.8 89.8937448966667 47.2611104589443
"5941" 1188 89.9360120644186 47.1971225684166
"5942" 1188.2 89.9524768894595 47.1475649606699
"5943" 1188.4 89.933996334 47.1405483286463
"5944" 1188.6 89.924365622 47.1213175593963
"5945" 1188.8 89.828058502 47.0732406362713
"5946" 1189 89.8838672433333 47.3104201236879
"5947" 1189.2 89.712489958 47.2270867902713
"5948" 1189.4 89.5947812557778 47.2420440552435
"5949" 1189.6 89.6693810566666 47.3470501603546
"5950" 1189.8 89.74275791 47.3104201236879
"5951" 1190 89.57765999 47.2930951063456
"5952" 1190.2 89.6343112370588 47.3933763831977
"5953" 1190.4 89.5672484094595 47.3346751479672
"5954" 1190.6 89.4930976407317 47.4386252520213
"5955" 1190.8 89.452460734 47.4001637135213
"5956" 1191 89.3333687587805 47.4198635259237
"5957" 1191.2 89.317630766 47.3136252518963
"5958" 1191.4 89.230954358 47.3520867903963
"5959" 1191.6 89.1430432433333 47.5964161792008
"5960" 1191.8 89.10353263 47.5273826485597
"5961" 1192 88.9669319119512 47.579338197753
"5962" 1192.2 88.99981727 47.5576728711879
"5963" 1192.4 88.9763277285366 47.5605764716554
"5964" 1192.6 88.7132448641463 47.7012894173871
"5965" 1192.8 88.7281818033333 47.6457258439443
"5966" 1193 88.682003774 47.6693944830213
"5967" 1193.2 88.7569558369565 47.5305984962604
"5968" 1193.4 88.6096499633333 47.6062781121495
"5969" 1193.6 88.5629117987805 47.6074807868993
"5970" 1193.8 88.5800170033333 47.5273826485597
"5971" 1194 88.595327366 47.5924714060213
"5972" 1194.2 88.5910992485366 47.6356233760457
"5973" 1194.4 88.5723076153659 47.5980999238505
"5974" 1194.6 88.5883232118182 47.6396742032713
"5975" 1194.8 88.604958078 47.5828560213963
"5976" 1195 88.671852482973 47.4490202624267
"5977" 1195.2 88.7508281304878 47.6262425129969
"5978" 1195.4 88.6822640635135 47.6673154809402
"5979" 1195.6 88.701265198 47.6982406368963
"5980" 1195.8 88.730157334 47.6790098676463
"5981" 1196 88.730157334 47.5732406367713
"5982" 1196.2 88.6614409024324 47.6673154809402
"5983" 1196.4 88.5537632405263 47.6916616895213
"5984" 1196.6 88.460497398 47.6309329445213
"5985" 1196.8 88.4427977110811 47.6257354393186
"5986" 1197 88.4726625078947 47.6106900295213
"5987" 1197.2 88.2810373012195 47.6450042390944
"5988" 1197.4 88.2528498514634 47.6825276912896
"5989" 1197.6 88.3606882009091 47.6134504270213
"5990" 1197.8 88.3278075882222 47.6266594402435
"5991" 1198 88.08489963 47.6309329445213
"5992" 1198.2 88.09601199 47.5964161792008
"5993" 1198.4 88.09601199 47.5964161792008
"5994" 1198.6 87.998223222 47.6309329445213
"5995" 1198.8 87.92668079 47.6492479628546
"5996" 1199 87.998223222 47.6309329445213
"5997" 1199.2 87.82931535 47.902136100611
"5998" 1199.4 87.834501118 47.9193944832713
"5999" 1199.6 87.834501118 47.9193944832713
"6000" 1199.8 87.88999 47.74082
"6001" 1200 87.75487 47.72005
"6002" 1200.2 87.69103 47.79365
"6003" 1200.4 87.63317 47.81408
"6004" 1200.6 87.75487 47.7951
"6005" 1200.8 87.7891 47.87819
"6006" 1201 87.72856 47.88093
"6007" 1201.2 87.81372 47.89409
"6008" 1201.4 87.93339 47.76696
"6009" 1201.6 87.91155 47.83286
"6010" 1201.8 87.88468 47.91433
"6011" 1202 87.78635 47.97709
"6012" 1202.2 87.83943 47.93581
"6013" 1202.4 87.80744 47.95145
"6014" 1202.6 87.88999 47.8965
"6015" 1202.8 87.75241 48.03386
"6016" 1203 87.8345 47.97709
"6017" 1203.2 87.80561 47.90016
"6018" 1203.4 87.75746 47.95786
"6019" 1203.6 87.74782 47.90978
"6020" 1203.8 87.75487 47.87014
"6021" 1204 87.88265 47.84247
"6022" 1204.2 87.93537 47.81312
"6023" 1204.4 87.9676 47.77393
"6024" 1204.6 88.10589 47.68517
"6025" 1204.8 88.11577 47.77393
"6026" 1205 88.14375 47.69504
"6027" 1205.2 88.15127 47.71929
"6028" 1205.4 88.15127 47.71929
"6029" 1205.6 88.13305 47.72709
"6030" 1205.8 88.13305 47.72709
"6031" 1206 88.07955 47.82324
"6032" 1206.2 88.1248 48.05401
"6033" 1206.4 88.00785 48.09247
"6034" 1206.6 87.88641 48.18909
"6035" 1206.8 87.78331 48.10664
"6036" 1207 87.85823 48.00148
"6037" 1207.2 87.89846 48.02048
"6038" 1207.4 87.82932 48.0402
"6039" 1207.6 87.94551 47.78275
"6040" 1207.8 87.94785 47.73448
"6041" 1208 88.02735 47.47615
"6042" 1208.2 88.03675 47.61752
"6043" 1208.4 88.03675 47.61752
"6044" 1208.6 88.05509 47.5943
"6045" 1208.8 88.05702 47.69166
"6046" 1209 88.10589 47.71476
"6047" 1209.2 88.01699 47.50766
"6048" 1209.4 88.01534 47.57751
"6049" 1209.6 87.99724 47.33014
"6050" 1209.8 88.04688 47.30705
"6051" 1210 88.04716 47.45942
"6052" 1210.2 88.01748 47.63093
"6053" 1210.4 87.93797 47.55697
"6054" 1210.6 87.86248 47.66756
"6055" 1210.8 87.90236 47.54596
"6056" 1211 87.88999 47.69504
"6057" 1211.2 87.88082 47.53936
"6058" 1211.4 87.82932 47.58655
"6059" 1211.6 87.81944 47.67531
"6060" 1211.8 87.84907 47.53724
"6061" 1212 87.82851 47.61534
"6062" 1212.2 87.74324 47.51189
"6063" 1212.4 87.71729 47.61686
"6064" 1212.6 87.66166 47.60057
"6065" 1212.8 87.51998 47.53243
"6066" 1213 87.53877 47.34482
"6067" 1213.2 87.7891 47.19137
"6068" 1213.4 87.66864 47.2164
"6069" 1213.6 87.62333 47.33544
"6070" 1213.8 87.61568 47.34024
"6071" 1214 87.47725 47.20053
"6072" 1214.2 87.32556 47.11318
"6073" 1214.4 87.27617 47.14277
"6074" 1214.6 87.16998 47.16939
"6075" 1214.8 87.15072 46.97709
"6076" 1215 87.09294 46.8617
"6077" 1215.2 86.91608 46.9258
"6078" 1215.4 87.01702 46.99745
"6079" 1215.6 86.94189 47.01352
"6080" 1215.8 86.66817 46.93255
"6081" 1216 86.64159 46.90848
"6082" 1216.2 86.67712 46.74858
"6083" 1216.4 86.81859 46.81492
"6084" 1216.6 86.77405 46.72281
"6085" 1216.8 86.85905 46.70236
"6086" 1217 87.02017 46.82965
"6087" 1217.2 87.08849 46.70884
"6088" 1217.4 87.23588 46.94267
"6089" 1217.6 87.10578 46.9258
"6090" 1217.8 87.21814 46.93863
"6091" 1218 87.39808 46.75037
"6092" 1218.2 87.34333 46.77928
"6093" 1218.4 87.35519 46.62995
"6094" 1218.6 87.34333 46.39467
"6095" 1218.8 87.47918 46.32526
"6096" 1219 87.49348 46.33409
"6097" 1219.2 87.64051 46.30676
"6098" 1219.4 87.68362 46.41298
"6099" 1219.6 87.88265 46.52654
"6100" 1219.8 87.94044 46.62666
"6101" 1220 87.90192 46.71747
"6102" 1220.2 87.84964 46.7683
"6103" 1220.4 87.90078 46.81645
"6104" 1220.6 87.88499 46.96077
"6105" 1220.8 87.92523 46.9528
"6106" 1221 88.02605 47.15016
"6107" 1221.2 87.93263 47.2827
"6108" 1221.4 87.95565 47.26656
"6109" 1221.6 87.89098 47.24112
"6110" 1221.8 87.84413 47.32729
"6111" 1222 87.98324 47.48136
"6112" 1222.2 88.08613 47.54711
"6113" 1222.4 88.36847 47.99418
"6114" 1222.6 88.31191 47.95511
"6115" 1222.8 88.34295 47.97117
"6116" 1223 88.20333 48.29102
"6117" 1223.2 88.17983 48.54852
"6118" 1223.4 88.31191 48.64742
"6119" 1223.6 88.33637 48.79546
"6120" 1223.8 88.50527 48.96669
"6121" 1224 88.33392 48.68038
"6122" 1224.2 88.42197 48.7484
"6123" 1224.4 88.33868 48.68603
"6124" 1224.6 88.38033 48.67563
"6125" 1224.8 88.42197 48.71393
"6126" 1225 88.33392 48.68038
"6127" 1225.2 88.33392 48.68038
"6128" 1225.4 88.33637 48.70999
"6129" 1225.6 88.24587 48.7683
"6130" 1225.8 88.2067 48.83003
"6131" 1226 88.05941 48.83003
"6132" 1226.2 87.95345 48.7484
"6133" 1226.4 87.94551 48.85563
"6134" 1226.6 87.80561 49.10895
"6135" 1226.8 87.85975 49.1538
"6136" 1227 87.7093 49.3617
"6137" 1227.2 87.4878 49.33286
"6138" 1227.4 87.4878 49.33286
"6139" 1227.6 87.55014 49.26049
"6140" 1227.8 87.55014 49.26049
"6141" 1228 87.55014 49.26049
"6142" 1228.2 87.6614 49.28281
"6143" 1228.4 87.77005 49.25322
"6144" 1228.6 87.77993 49.3617
"6145" 1228.8 87.77993 49.3617
"6146" 1229 87.75289 49.34146
"6147" 1229.2 87.77317 49.31109
"6148" 1229.4 87.79968 49.39129
"6149" 1229.6 87.76923 49.19076
"6150" 1229.8 87.76604 48.98748
"6151" 1230 87.90496 49.02769
"6152" 1230.2 87.85975 48.89393
"6153" 1230.4 87.95503 48.86054
"6154" 1230.6 88.03675 48.93313
"6155" 1230.8 88.08077 48.85621
"6156" 1231 88.21285 48.65841
"6157" 1231.2 88.47863 48.69428
"6158" 1231.4 88.30159 48.71266
"6159" 1231.6 88.21072 48.53044
"6160" 1231.8 88.22936 48.565
"6161" 1232 88.44949 48.48258
"6162" 1232.2 88.44854 48.36701
"6163" 1232.4 88.44683 48.2947
"6164" 1232.6 88.457 48.28944
"6165" 1232.8 88.43401 48.19584
"6166" 1233 88.46867 48.07965
"6167" 1233.2 88.29357 48.05401
"6168" 1233.4 88.34974 48.00353
"6169" 1233.6 88.32292 47.95511
"6170" 1233.8 88.15231 47.93863
"6171" 1234 88.10279 47.73533
"6172" 1234.2 88.16101 47.61232
"6173" 1234.4 88.16516 47.65657
"6174" 1234.6 88.00173 47.53187
"6175" 1234.8 87.86277 47.26493
"6176" 1235 87.80802 47.02997
"6177" 1235.2 87.55853 47.08054
"6178" 1235.4 87.42491 46.74858
"6179" 1235.6 87.40937 46.87819
"6180" 1235.8 87.44239 46.8672
"6181" 1236 87.49502 46.96988
"6182" 1236.2 87.51143 47.00739
"6183" 1236.4 87.52688 46.9522
"6184" 1236.6 87.60871 46.91512
"6185" 1236.8 87.62886 46.98614
"6186" 1237 87.79344 46.88195
"6187" 1237.2 87.98324 46.98991
"6188" 1237.4 88.26788 46.91115
"6189" 1237.6 88.44399 46.85621
"6190" 1237.8 88.71381 46.89084
"6191" 1238 88.94729 47.00739
"6192" 1238.2 89.029 47.29877
"6193" 1238.4 89.25664 47.40657
"6194" 1238.6 89.38505 47.39589
"6195" 1238.8 89.3135 47.58148
"6196" 1239 89.32084 47.73777
"6197" 1239.2 89.22284 47.73215
"6198" 1239.4 89.30696 47.78166
"6199" 1239.6 89.19243 47.80187
"6200" 1239.8 89.17103 47.83392
"6201" 1240 89.14841 47.88917
"6202" 1240.2 89.09612 48.03478
"6203" 1240.4 89.08378 48.05007
"6204" 1240.6 88.92827 47.98808
"6205" 1240.8 88.98968 48.14713
"6206" 1241 88.8179 48.18649
"6207" 1241.2 88.7109 48.10102
"6208" 1241.4 88.58002 48.26703
"6209" 1241.6 88.43211 48.18761
"6210" 1241.8 88.43268 48.23991
"6211" 1242 88.3353 48.4867
"6212" 1242.2 88.16853 48.5115
"6213" 1242.4 88.17867 48.45077
"6214" 1242.6 88.16217 48.51197
"6215" 1242.8 88.0888 48.40536
"6216" 1243 87.98736 48.37551
"6217" 1243.2 87.83893 48.56129
"6218" 1243.4 87.70789 48.69566
"6219" 1243.6 87.49348 48.7404
"6220" 1243.8 87.32711 48.77466
"6221" 1244 87.06404 48.8617
"6222" 1244.2 87.07888 48.67563
"6223" 1244.4 86.87092 48.85563
"6224" 1244.6 86.93175 48.84551
"6225" 1244.8 86.97502 48.7238
"6226" 1245 86.93884 48.59247
"6227" 1245.2 86.81365 48.65978
"6228" 1245.4 86.81365 48.62132
"6229" 1245.6 86.77241 48.62206
"6230" 1245.8 86.74277 48.8193
"6231" 1246 86.8618 48.76555
"6232" 1246.2 86.79147 48.72664
"6233" 1246.4 86.70771 48.72709
"6234" 1246.6 86.64617 48.65814
"6235" 1246.8 86.505 48.6291
"6236" 1247 86.51462 48.56433
"6237" 1247.2 86.49583 48.57371
"6238" 1247.4 86.3455 48.76133
"6239" 1247.6 86.46832 48.79394
"6240" 1247.8 86.47556 48.70381
"6241" 1248 86.45731 48.81363
"6242" 1248.2 86.63118 48.78998
"6243" 1248.4 86.68397 48.77136
"6244" 1248.6 86.6701 48.74815
"6245" 1248.8 86.79216 48.68123
"6246" 1249 86.85143 48.65164
"6247" 1249.2 86.88106 48.75026
"6248" 1249.4 86.81192 48.78971
"6249" 1249.6 86.8101 48.69369
"6250" 1249.8 86.77512 48.78478
"6251" 1250 86.9123 48.77958
"6252" 1250.2 86.76253 48.83902
"6253" 1250.4 86.81686 48.67794
"6254" 1250.6 86.7366 48.74632
"6255" 1250.8 86.7366 48.74632
"6256" 1251 86.70771 48.72709
"6257" 1251.2 86.64617 48.65814
"6258" 1251.4 86.53435 48.65016
"6259" 1251.6 86.25253 48.56211
"6260" 1251.8 86.22734 48.5342
"6261" 1252 86.1213 48.5711
"6262" 1252.2 86.0999 48.53905
"6263" 1252.4 85.94207 48.54439
"6264" 1252.6 85.97149 48.41085
"6265" 1252.8 85.88155 48.34299
"6266" 1253 85.88155 48.3222
"6267" 1253.2 85.90666 48.16261
"6268" 1253.4 85.82168 48.14375
"6269" 1253.6 85.84308 48.07965
"6270" 1253.8 85.8044 48.00076
"6271" 1254 85.81427 47.97117
"6272" 1254.2 85.59359 47.87385
"6273" 1254.4 85.57961 47.6985
"6274" 1254.6 85.74678 47.51341
"6275" 1254.8 85.73579 47.4906
"6276" 1255 85.71496 47.26191
"6277" 1255.2 85.7862 47.30705
"6278" 1255.4 85.80648 47.15522
"6279" 1255.6 85.87267 47.14451
"6280" 1255.8 85.9973 47.02007
"6281" 1256 86.19621 47.10743
"6282" 1256.2 86.18765 47.20786
"6283" 1256.4 86.25069 47.28711
"6284" 1256.6 86.39172 47.27231
"6285" 1256.8 86.39953 47.16085
"6286" 1257 86.48379 47.13814
"6287" 1257.2 86.66579 47.08795
"6288" 1257.4 86.67194 47.04302
"6289" 1257.6 86.59995 47.11638
"6290" 1257.8 86.67712 47.07663
"6291" 1258 86.64313 47.05401
"6292" 1258.2 86.61257 47.10063
"6293" 1258.4 86.64313 47.05401
"6294" 1258.6 86.64313 47.05401
"6295" 1258.8 86.59489 47.19687
"6296" 1259 86.59214 47.24632
"6297" 1259.2 86.68845 47.31042
"6298" 1259.4 86.59721 47.36778
"6299" 1259.6 86.81686 47.40657
"6300" 1259.8 86.80818 47.43863
"6301" 1260 86.90372 47.46125
"6302" 1260.2 86.8931 47.5468
"6303" 1260.4 87.07367 47.43863
"6304" 1260.6 86.91718 47.58286
"6305" 1260.8 87.05227 47.64162
"6306" 1261 87.07918 47.64742
"6307" 1261.2 87.03968 47.67618
"6308" 1261.4 86.82087 47.69103
"6309" 1261.6 86.9717 47.72143
"6310" 1261.8 86.9511 47.70669
"6311" 1262 86.99113 47.71335
"6312" 1262.2 86.98612 47.71835
"6313" 1262.4 86.90674 47.75914
"6314" 1262.6 86.96278 47.68338
"6315" 1262.8 86.47176 47.81122
"6316" 1263 86.57514 47.73274
"6317" 1263.2 86.62424 47.73
"6318" 1263.4 86.63592 47.77662
"6319" 1263.6 86.63592 47.77662
"6320" 1263.8 86.63494 47.84461
"6321" 1264 86.73798 47.74632
"6322" 1264.2 86.78475 47.7164
"6323" 1264.4 86.78475 47.7164
"6324" 1264.6 86.78475 47.7164
"6325" 1264.8 86.73798 47.72434
"6326" 1265 86.67775 47.68435
"6327" 1265.2 86.56004 47.87666
"6328" 1265.4 86.51666 47.9064
"6329" 1265.6 86.51666 47.9064
"6330" 1265.8 86.51666 47.9064
"6331" 1266 86.51666 47.9064
"6332" 1266.2 86.54934 47.90871
"6333" 1266.4 86.54934 47.90871
"6334" 1266.6 86.44914 48.02138
"6335" 1266.8 86.44914 48.02138
"6336" 1267 86.34174 48.065
"6337" 1267.2 86.34174 48.065
"6338" 1267.4 86.49583 48.01555
"6339" 1267.6 86.33966 48.06233
"6340" 1267.8 86.29252 48.06897
"6341" 1268 86.41023 48.00486
"6342" 1268.2 86.50684 47.94412
"6343" 1268.4 86.50716 48.0608
"6344" 1268.6 86.65634 48.10102
"6345" 1268.8 86.71111 48.17392
"6346" 1269 86.94353 48.13509
"6347" 1269.2 87.00569 48.11736
"6348" 1269.4 87.06847 48.08312
"6349" 1269.6 87.06817 48.01005
"6350" 1269.8 87.11453 47.9631
"6351" 1270 87.22901 47.9349
"6352" 1270.2 87.26629 47.84728
"6353" 1270.4 87.15299 47.8798
"6354" 1270.6 87.07367 47.87132
"6355" 1270.8 87.1296 47.73639
"6356" 1271 87.12183 47.81122
"6357" 1271.2 86.98012 47.84522
"6358" 1271.4 86.98012 47.84522
"6359" 1271.6 87.09936 47.7335
"6360" 1271.8 87.16432 47.54044
"6361" 1272 87.04047 47.54473
"6362" 1272.2 87.0324 47.58972
"6363" 1272.4 87.14674 47.66409
"6364" 1272.6 87.1733 47.70388
"6365" 1272.8 87.24061 47.81042
"6366" 1273 87.29197 47.83606
"6367" 1273.2 87.17565 47.89111
"6368" 1273.4 87.1296 47.99694
"6369" 1273.6 87.15445 48.14582
"6370" 1273.8 87.1729 48.32441
"6371" 1274 87.1729 48.32441
"6372" 1274.2 87.03968 48.28704
"6373" 1274.4 87.03515 48.33972
"6374" 1274.6 87.03723 48.48852
"6375" 1274.8 86.98807 48.45358
"6376" 1275 86.87005 48.54852
"6377" 1275.2 86.82756 48.63521
"6378" 1275.4 86.85905 48.58148
"6379" 1275.6 86.78736 48.49892
"6380" 1275.8 86.70406 48.51971
"6381" 1276 86.65387 48.63192
"6382" 1276.2 86.65387 48.71081
"6383" 1276.4 86.61748 48.61271
"6384" 1276.6 86.55666 48.6532
"6385" 1276.8 86.62424 48.71081
"6386" 1277 86.49583 48.78971
"6387" 1277.2 86.39677 49.04302
"6388" 1277.4 86.41023 49.01982
"6389" 1277.6 86.48483 48.99906
"6390" 1277.8 86.33721 49.02234
"6391" 1278 86.25637 48.93551
"6392" 1278.2 86.14913 48.90978
"6393" 1278.4 86.05282 48.87132
"6394" 1278.6 86.09085 48.92778
"6395" 1278.8 85.86631 49.08028
"6396" 1279 85.6387 49.26555
"6397" 1279.2 85.65796 49.25593
"6398" 1279.4 85.69648 49.18863
"6399" 1279.6 85.58091 49.34247
"6400" 1279.8 85.52313 49.19824
"6401" 1280 85.52313 49.19824
"6402" 1280.2 85.50807 49.2335
"6403" 1280.4 85.52313 49.19824
"6404" 1280.6 85.51867 49.23975
"6405" 1280.8 85.43892 49.26308
"6406" 1281 85.47843 49.21377
"6407" 1281.2 85.47843 49.21377
"6408" 1281.4 85.44608 49.22709
"6409" 1281.6 85.50235 49.20988
"6410" 1281.8 85.50235 49.20988
"6411" 1282 85.44608 49.22709
"6412" 1282.2 85.50235 49.20988
"6413" 1282.4 85.50235 49.20988
"6414" 1282.6 85.49819 49.29267
"6415" 1282.8 85.5429 49.29085
"6416" 1283 85.61263 49.20223
"6417" 1283.2 85.60323 49.1647
"6418" 1283.4 85.61672 49.16446
"6419" 1283.6 85.61386 49.06818
"6420" 1283.8 85.52782 49.14474
"6421" 1284 85.59055 49.15016
"6422" 1284.2 85.70658 48.94894
"6423" 1284.4 85.84094 48.56363
"6424" 1284.6 85.74372 48.6291
"6425" 1284.8 85.66117 48.75731
"6426" 1285 85.81293 48.67114
"6427" 1285.2 85.81098 48.69504
"6428" 1285.4 85.72538 48.73899
"6429" 1285.6 85.80734 48.69885
"6430" 1285.8 85.74329 48.69981
"6431" 1286 85.80912 48.69281
"6432" 1286.2 85.72538 48.74107
"6433" 1286.4 85.64833 48.78051
"6434" 1286.6 85.62907 48.81974
"6435" 1286.8 85.6028 48.80226
"6436" 1287 85.6028 48.80226
"6437" 1287.2 85.57984 48.80615
"6438" 1287.4 85.70898 48.79705
"6439" 1287.6 85.79386 48.72922
"6440" 1287.8 85.80417 48.69737
"6441" 1288 85.64475 48.76242
"6442" 1288.2 85.66409 48.72359
"6443" 1288.4 85.73394 48.71213
"6444" 1288.6 85.79705 48.62825
"6445" 1288.8 85.76915 48.63618
"6446" 1289 85.66266 48.72664
"6447" 1289.2 85.70746 48.7177
"6448" 1289.4 85.71642 48.84292
"6449" 1289.6 85.67722 48.90016
"6450" 1289.8 85.81933 48.88328
"6451" 1290 85.80912 48.94364
"6452" 1290.2 85.75289 48.96793
"6453" 1290.4 85.77124 49.00456
"6454" 1290.6 85.80792 48.94961
"6455" 1290.8 85.77353 49.15978
"6456" 1291 85.77353 49.15978
"6457" 1291.2 85.74372 49.25181
"6458" 1291.4 85.69911 49.29177
"6459" 1291.6 85.75661 49.40328
"6460" 1291.8 85.80242 49.39467
"6461" 1292 85.92869 49.53264
"6462" 1292.2 85.96868 49.56413
"6463" 1292.4 86.00467 49.55401
"6464" 1292.6 86.00467 49.43863
"6465" 1292.8 85.94688 49.4867
"6466" 1293 85.94688 49.57324
"6467" 1293.2 85.90836 49.62132
"6468" 1293.4 85.87947 49.60209
"6469" 1293.6 85.8851 49.64313
"6470" 1293.8 85.96484 49.59039
"6471" 1294 85.95854 49.54389
"6472" 1294.2 85.91305 49.66742
"6473" 1294.4 85.85716 49.61474
"6474" 1294.6 85.96484 49.39289
"6475" 1294.8 85.86631 49.46489
"6476" 1295 85.85057 49.40016
"6477" 1295.2 85.78316 49.37132
"6478" 1295.4 85.71524 49.3617
"6479" 1295.6 85.71524 49.3617
"6480" 1295.8 85.71598 49.3148
"6481" 1296 85.63782 49.34422
"6482" 1296.2 85.48831 49.32225
"6483" 1296.4 85.38953 49.33212
"6484" 1296.6 85.3922 49.29933
"6485" 1296.8 85.27411 49.30676
"6486" 1297 84.98794 49.35071
"6487" 1297.2 84.91437 49.25037
"6488" 1297.4 84.89245 49.26815
"6489" 1297.6 84.92603 49.16939
"6490" 1297.8 84.99547 49.04794
"6491" 1298 84.99547 49.04794
"6492" 1298.2 84.92603 49.13093
"6493" 1298.4 84.95492 49.2335
"6494" 1298.6 85.00431 49.21377
"6495" 1298.8 84.76724 49.38143
"6496" 1299 84.98381 49.33286
"6497" 1299.2 85.02406 49.3617
"6498" 1299.4 85.12827 49.41939
"6499" 1299.6 85.20257 49.60895
"6500" 1299.8 85.23149 49.54908
"6501" 1300 85.17356 49.75671
"6502" 1300.2 85.21174 49.75618
"6503" 1300.4 85.25952 49.93415
"6504" 1300.6 85.27438 50.08403
"6505" 1300.8 85.39941 50.18024
"6506" 1301 85.35941 50.27516
"6507" 1301.2 85.44426 50.23488
"6508" 1301.4 85.76593 50.24227
"6509" 1301.6 85.75501 50.23941
"6510" 1301.8 85.98895 50.37385
"6511" 1302 85.95651 50.31775
"6512" 1302.2 85.83238 50.36598
"6513" 1302.4 85.97149 50.33392
"6514" 1302.6 86.1106 50.1933
"6515" 1302.8 86.03356 50.17489
"6516" 1303 86.0999 50.09888
"6517" 1303.2 86.08794 49.92731
"6518" 1303.4 86.00054 49.91115
"6519" 1303.6 85.95009 49.93863
"6520" 1303.8 85.92869 49.93863
"6521" 1304 85.85031 49.97501
"6522" 1304.2 85.86449 49.95999
"6523" 1304.4 85.91278 49.96461
"6524" 1304.6 85.96484 50.04777
"6525" 1304.8 85.96752 50.04302
"6526" 1305 85.99608 50.06856
"6527" 1305.2 85.97881 50.03984
"6528" 1305.4 85.83238 49.98136
"6529" 1305.6 85.80028 50.01341
"6530" 1305.8 85.95443 49.87106
"6531" 1306 86.0357 49.84247
"6532" 1306.2 86.0357 49.84247
"6533" 1306.4 85.97464 49.68976
"6534" 1306.6 86.1106 49.7215
"6535" 1306.8 86.1106 49.7215
"6536" 1307 86.24344 49.75958
"6537" 1307.2 86.24344 49.75958
"6538" 1307.4 86.02889 49.76963
"6539" 1307.6 86.05395 49.79157
"6540" 1307.8 85.97464 49.80288
"6541" 1308 86.00863 49.85944
"6542" 1308.2 85.98953 49.91115
"6543" 1308.4 85.95198 49.916
"6544" 1308.6 85.94551 49.93313
"6545" 1308.8 85.92932 49.94994
"6546" 1309 85.92869 49.99204
"6547" 1309.2 85.87947 49.98808
"6548" 1309.4 85.87947 49.94412
"6549" 1309.6 85.9484 50.0702
"6550" 1309.8 85.85001 49.94994
"6551" 1310 85.88881 49.94445
"6552" 1310.2 85.85745 50.02104
"6553" 1310.4 85.85745 50.02104
"6554" 1310.6 86.0357 50.0241
"6555" 1310.8 86.0169 50.03738
"6556" 1311 85.97149 50.00273
"6557" 1311.2 85.96752 49.90016
"6558" 1311.4 85.97052 49.88618
"6559" 1311.6 85.97052 49.88618
"6560" 1311.8 85.93663 49.92001
"6561" 1312 85.93663 49.92001
"6562" 1312.2 85.99022 49.91459
"6563" 1312.4 85.884 49.89338
"6564" 1312.6 85.9541 49.80641
"6565" 1312.8 86.00788 49.63093
"6566" 1313 85.93663 49.60984
"6567" 1313.2 85.93663 49.60984
"6568" 1313.4 85.88881 49.57149
"6569" 1313.6 85.88187 49.66218
"6570" 1313.8 85.84645 49.57049
"6571" 1314 85.84645 49.57049
"6572" 1314.2 86.18765 49.50456
"6573" 1314.4 86.16725 49.48614
"6574" 1314.6 86.22067 49.60346
"6575" 1314.8 86.15876 49.65016
"6576" 1315 86.0609 49.73391
"6577" 1315.2 86.14562 49.88618
"6578" 1315.4 86.02731 49.96461
"6579" 1315.6 85.9232 50.11014
"6580" 1315.8 85.90237 50.17251
"6581" 1316 85.70455 50.35962
"6582" 1316.2 85.58345 50.22203
"6583" 1316.4 85.63648 50.48596
"6584" 1316.6 85.54927 50.57049
"6585" 1316.8 85.47194 50.68761
"6586" 1317 85.29612 50.79027
"6587" 1317.2 85.3807 50.78883
"6588" 1317.4 85.17223 51.23547
"6589" 1317.6 85.04888 51.20973
"6590" 1317.8 85.04616 51.1532
"6591" 1318 84.86096 51.16283
"6592" 1318.2 84.787 51.02837
"6593" 1318.4 84.74304 51.20786
"6594" 1318.6 84.7623 51.11271
"6595" 1318.8 84.59932 51.03823
"6596" 1319 84.519 51.03174
"6597" 1319.2 84.18446 50.96253
"6598" 1319.4 84.17432 50.87992
"6599" 1319.6 84.12364 50.84956
"6600" 1319.8 83.90061 50.79895
"6601" 1320 83.65915 50.50389
"6602" 1320.2 83.48199 50.41374
"6603" 1320.4 83.55311 50.46213
"6604" 1320.6 83.44524 50.42199
"6605" 1320.8 83.45455 50.36373
"6606" 1321 83.3819 50.31256
"6607" 1321.2 83.3284 50.34461
"6608" 1321.4 83.48689 50.4012
"6609" 1321.6 83.46469 50.41433
"6610" 1321.8 83.47647 50.43239
"6611" 1322 83.34797 50.70236
"6612" 1322.2 83.32511 50.91989
"6613" 1322.4 83.47647 50.72345
"6614" 1322.6 83.35318 50.74834
"6615" 1322.8 83.44611 50.82538
"6616" 1323 83.16085 50.97709
"6617" 1323.2 83.14731 51.13685
"6618" 1323.4 83.34797 51.18588
"6619" 1323.6 83.414 51.0249
"6620" 1323.8 83.30249 51.1532
"6621" 1324 83.2963 51.32751
"6622" 1324.2 83.50771 51.47189
"6623" 1324.4 83.42414 51.69976
"6624" 1324.6 83.3177 51.76555
"6625" 1324.8 83.20213 51.97709
"6626" 1325 83.22139 51.76555
"6627" 1325.2 83.22139 51.76555
"6628" 1325.4 83.29235 51.70988
"6629" 1325.6 83.32442 51.89301
"6630" 1325.8 83.44524 51.71097
"6631" 1326 83.65347 51.84611
"6632" 1326.2 83.66012 52.04333
"6633" 1326.4 83.76882 51.91231
"6634" 1326.6 83.8585 52.04415
"6635" 1326.8 83.92764 52.16085
"6636" 1327 84.04253 52.17547
"6637" 1327.2 84.05952 52.01243
"6638" 1327.4 84.02103 52.1589
"6639" 1327.6 84.06675 52.23563
"6640" 1327.8 84.00936 52.27546
"6641" 1328 84.00836 52.1639
"6642" 1328.2 83.93102 52.33741
"6643" 1328.4 83.93834 52.44931
"6644" 1328.6 83.81127 52.49872
"6645" 1328.8 83.85588 52.39338
"6646" 1329 83.75108 52.55882
"6647" 1329.2 83.3926 52.69504
"6648" 1329.4 83.3203 52.75048
"6649" 1329.6 83.39425 52.52738
"6650" 1329.8 83.4033 52.56683
"6651" 1330 83.28559 52.86598
"6652" 1330.2 83.2518 52.85361
"6653" 1330.4 83.26584 52.67531
"6654" 1330.6 83.26954 52.60209
"6655" 1330.8 83.13578 52.74845
"6656" 1331 82.92788 52.58515
"6657" 1331.2 82.9274 52.47911
"6658" 1331.4 82.75506 52.60057
"6659" 1331.6 82.6633 52.51752
"6660" 1331.8 82.78801 52.38093
"6661" 1332 82.57778 52.23225
"6662" 1332.2 82.58272 52.25644
"6663" 1332.4 82.57351 51.96077
"6664" 1332.6 82.74861 51.90249
"6665" 1332.8 82.83616 51.91512
"6666" 1333 82.76462 51.73533
"6667" 1333.2 82.86219 51.81492
"6668" 1333.4 83.03978 52.01005
"6669" 1333.6 83.35735 52.02007
"6670" 1333.8 83.48199 52.07663
"6671" 1334 83.58522 52.02196
"6672" 1334.2 83.51031 52.11811
"6673" 1334.4 83.414 52.30349
"6674" 1334.6 83.45351 52.34001
"6675" 1334.8 83.29293 52.51555
"6676" 1335 83.448 52.52912
"6677" 1335.2 83.30394 52.48258
"6678" 1335.4 83.24891 52.62544
"6679" 1335.6 83.414 52.69504
"6680" 1335.8 83.19098 52.58033
"6681" 1336 83.23209 52.68435
"6682" 1336.2 83.23701 52.82324
"6683" 1336.4 83.42604 52.97949
"6684" 1336.6 83.24547 52.83526
"6685" 1336.8 83.2389 52.81159
"6686" 1337 83.24547 52.83526
"6687" 1337.2 83.25751 52.7992
"6688" 1337.4 83.20388 52.84655
"6689" 1337.6 83.33469 52.90243
"6690" 1337.8 83.22139 52.86598
"6691" 1338 83.19098 52.81312
"6692" 1338.2 83.14985 52.74632
"6693" 1338.4 83.14985 52.74632
"6694" 1338.6 83.19221 52.8349
"6695" 1338.8 83.15341 52.84587
"6696" 1339 83.16474 52.81193
"6697" 1339.2 83.22139 52.82324
"6698" 1339.4 83.16474 52.81193
"6699" 1339.6 83.23272 52.83455
"6700" 1339.8 83.24547 52.83526
"6701" 1340 83.24547 52.83526
"6702" 1340.2 83.24547 52.83526
"6703" 1340.4 83.35897 52.93313
"6704" 1340.6 83.31203 52.93636
"6705" 1340.8 83.22139 52.86598
"6706" 1341 83.15719 52.90871
"6707" 1341.2 83.03919 52.99996
"6708" 1341.4 83.11545 53.03478
"6709" 1341.6 83.11438 52.97281
"6710" 1341.8 83.19098 53.03579
"6711" 1342 83.33071 53.1247
"6712" 1342.2 83.20388 53.48758
"6713" 1342.4 83.1612 53.55641
"6714" 1342.6 83.19536 53.58208
"6715" 1342.8 83.1874 53.45672
"6716" 1343 83.17186 53.47159
"6717" 1343.2 83.15341 53.47935
"6718" 1343.4 83.15341 53.47935
"6719" 1343.6 83.25538 53.67166
"6720" 1343.8 83.22689 53.66939
"6721" 1344 83.29293 53.70236
"6722" 1344.2 83.21618 53.64445
"6723" 1344.4 83.13075 53.45672
"6724" 1344.6 83.13075 53.45672
"6725" 1344.8 83.14985 53.44961
"6726" 1345 83.28222 53.44065
"6727" 1345.2 83.20488 53.30676
"6728" 1345.4 83.27865 53.31181
"6729" 1345.6 83.28559 53.11462
"6730" 1345.8 83.39199 52.98808
"6731" 1346 83.46904 52.9661
"6732" 1346.2 83.53864 52.92505
"6733" 1346.4 83.51907 52.85821
"6734" 1346.6 83.46606 52.87522
"6735" 1346.8 83.33696 52.87819
"6736" 1347 83.36868 52.86849
"6737" 1347.2 83.19221 52.97476
"6738" 1347.4 83.05018 52.97281
"6739" 1347.6 82.99836 52.98518
"6740" 1347.8 82.93988 53.05007
"6741" 1348 82.84137 52.98956
"6742" 1348.2 82.80698 53.00972
"6743" 1348.4 82.81476 52.9835
"6744" 1348.6 82.81476 52.9835
"6745" 1348.8 82.88301 52.99996
"6746" 1349 82.8967 52.91115
"6747" 1349.2 82.97527 52.86598
"6748" 1349.4 82.97041 52.81159
"6749" 1349.6 82.84749 52.80062
"6750" 1349.8 82.84749 52.80062
"6751" 1350 82.91107 52.88734
"6752" 1350.2 82.88967 52.79119
"6753" 1350.4 82.92466 52.75048
"6754" 1350.6 83.14985 52.63643
"6755" 1350.8 83.12248 52.4906
"6756" 1351 83.26954 52.31843
"6757" 1351.2 83.27865 52.0644
"6758" 1351.4 83.45803 51.73533
"6759" 1351.6 83.34602 51.40921
"6760" 1351.8 83.2379 51.37269
"6761" 1352 82.6019 51.00411
"6762" 1352.2 82.4855 51.23547
"6763" 1352.4 81.92515 51.11846
"6764" 1352.6 81.55528 51.42901
"6765" 1352.8 80.9841 51.21575
"6766" 1353 80.38156 51.02837
"6767" 1353.2 80.04832 51.18356
"6768" 1353.4 79.5164 51.25084
"6769" 1353.6 79.09193 51.5662
"6770" 1353.8 78.79126 51.80746
"6771" 1354 78.60415 52.14192
"6772" 1354.2 78.66632 52.37626
"6773" 1354.4 78.67569 52.62132
"6774" 1354.6 78.48506 52.84296
"6775" 1354.8 78.43355 52.88734
"6776" 1355 78.35535 52.88397
"6777" 1355.2 78.35535 52.88397
"6778" 1355.4 78.45809 52.92719
"6779" 1355.6 78.10191 52.97506
"6780" 1355.8 77.92685 53.0859
"6781" 1356 77.71668 52.92446
"6782" 1356.2 77.30385 52.72709
"6783" 1356.4 77.1733 52.55401
"6784" 1356.6 77.23059 52.42876
"6785" 1356.8 77.2909 52.25644
"6786" 1357 77.2909 52.25644
"6787" 1357.2 77.26023 52.26111
"6788" 1357.4 77.06787 52.2868
"6789" 1357.6 76.92759 52.61534
"6790" 1357.8 76.88391 52.74819
"6791" 1358 76.91581 52.88397
"6792" 1358.2 76.80734 53.13093
"6793" 1358.4 76.6404 53.41085
"6794" 1358.6 76.70292 53.53174
"6795" 1358.8 76.82457 53.67344
"6796" 1359 76.91718 53.83156
"6797" 1359.2 77.01718 53.84551
"6798" 1359.4 77.07255 53.92778
"6799" 1359.6 76.90463 54.07571
"6800" 1359.8 76.938 54.13301
"6801" 1360 76.94841 54.18499
"6802" 1360.2 76.81573 54.21377
"6803" 1360.4 76.76881 54.19824
"6804" 1360.6 76.5976 54.27623
"6805" 1360.8 76.49157 54.30343
"6806" 1361 76.5334 54.20145
"6807" 1361.2 76.42783 54.07064
"6808" 1361.4 76.16957 54.00914
"6809" 1361.6 76.12968 53.96543
"6810" 1361.8 75.87316 53.94824
"6811" 1362 75.3844 53.60449
"6812" 1362.2 75.018 53.82916
"6813" 1362.4 74.41367 54.01205
"6814" 1362.6 73.81293 53.96722
"6815" 1362.8 73.01284 53.97709
"6816" 1363 72.48568 54.16939
"6817" 1363.2 71.71269 54.35209
"6818" 1363.4 71.21877 54.50456
"6819" 1363.6 70.74098 54.63784
"6820" 1363.8 70.01991 55.02245
"6821" 1364 69.21982 55.3479
"6822" 1364.2 68.17914 56.04668
"6823" 1364.4 67.07468 56.7632
"6824" 1364.6 66.2013 57.2638
"6825" 1364.8 65.48744 57.22396
"6826" 1365 64.67219 57.17923
"6827" 1365.2 63.664 56.72568
"6828" 1365.4 62.85931 56.26646
"6829" 1365.6 62.03382 56.05401
"6830" 1365.8 60.45622 55.62544
"6831" 1366 58.2916 55.25914
"6832" 1366.2 56.78738 55.34156
"6833" 1366.4 54.68313 55.46188
"6834" 1366.6 52.85881 55.28103
"6835" 1366.8 50.88569 55.17784
"6836" 1367 49.41054 55.28103
"6837" 1367.2 47.85084 55.28103
"6838" 1367.4 46.04684 55.53634
"6839" 1367.6 44.1207 55.51555
"6840" 1367.8 42.28123 55.62132
"6841" 1368 40.87095 56.12699
"6842" 1368.2 39.31878 56.60678
"6843" 1368.4 37.77852 56.94144
"6844" 1368.6 36.2742 57.12486
"6845" 1368.8 34.56901 56.7976
"6846" 1369 32.91405 56.17988
"6847" 1369.2 31.76037 56.01005
"6848" 1369.4 29.43616 55.87269
"6849" 1369.6 26.73726 55.25593
"6850" 1369.8 24.04184 54.8026
"6851" 1370 21.16316 54.50723
"6852" 1370.2 18.26874 54.18499
"6853" 1370.4 15.54959 53.33606
"6854" 1370.6 12.61653 52.53243
"6855" 1370.8 9.477652 51.66024
"6856" 1371 7.772252 51.01127
"6857" 1371.2 8.000943 50.79943
"6858" 1371.4 8.107042 50.70266
"6859" 1371.6 8.175919 50.6832
"6860" 1371.8 8.200746 50.59871
"6861" 1372 8.176742 50.66512
"6862" 1372.2 8.355276 50.74834
"6863" 1372.4 8.264818 50.73251
"6864" 1372.6 8.2539 50.74834
"6865" 1372.8 8.419083 50.8436
"6866" 1373 8.55127 50.71854
"6867" 1373.2 8.73633 50.41374
"6868" 1373.4 8.987862 50.32324
"6869" 1373.6 9.180476 50.24632
"6870" 1373.8 9.407333 50.31612
"6871" 1374 9.37309 50.43863
"6872" 1374.2 9.321727 50.31612
"6873" 1374.4 9.287155 50.39721
"6874" 1374.6 8.94064 50.13093
"6875" 1374.8 8.539596 50.25914
"6876" 1375 8.181148 50.30062
"6877" 1375.2 8.177715 50.53886
"6878" 1375.4 8.10734 50.47159
"6879" 1375.6 8.101836 50.57564
"6880" 1375.8 8.005529 50.94137
"6881" 1376 7.639562 51.3617
"6882" 1376.2 7.456012 51.51102
"6883" 1376.4 7.523994 51.44103
"6884" 1376.6 7.584186 51.5492
"6885" 1376.8 8.304862 52.00203
"6886" 1377 8.430414 52.47256
"6887" 1377.2 8.55127 52.50273
"6888" 1377.4 8.453074 53.11736
"6889" 1377.6 8.910816 53.66939
"6890" 1377.8 9.328485 54.05806
"6891" 1378 9.835365 54.28281
"6892" 1378.2 10.34274 54.40861
"6893" 1378.4 10.85097 54.49282
"6894" 1378.6 11.1938 54.47304
"6895" 1378.8 11.12934 54.18419
"6896" 1379 11.43003 53.9592
"6897" 1379.2 11.65285 53.9475
"6898" 1379.4 11.74272 54.00523
"6899" 1379.6 11.73463 54.17387
"6900" 1379.8 11.58815 54.14055
"6901" 1380 11.48779 54.19976
"6902" 1380.2 11.42326 54.1647
"6903" 1380.4 11.468 54.16939
"6904" 1380.6 11.73187 54.21377
"6905" 1380.8 11.72298 54.40016
"6906" 1381 11.72567 54.45115
"6907" 1381.2 11.85323 54.49906
"6908" 1381.4 11.8933 54.4528
"6909" 1381.6 12.10915 54.41799
"6910" 1381.8 12.45294 54.61811
"6911" 1382 13.03366 54.67476
"6912" 1382.2 13.18967 54.8026
"6913" 1382.4 13.25763 54.98782
"6914" 1382.6 13.25544 55.02774
"6915" 1382.8 13.15426 54.97314
"6916" 1383 13.30242 55.03936
"6917" 1383.2 13.41799 55.05401
"6918" 1383.4 13.54936 55.01259
"6919" 1383.6 13.68765 55.05401
"6920" 1383.8 13.99386 54.94356
"6921" 1384 14.50509 54.54932
"6922" 1384.2 15.3471 54.62797
"6923" 1384.4 15.30561 54.53478
"6924" 1384.6 15.29771 54.52936
"6925" 1384.8 15.39878 54.42431
"6926" 1385 15.49455 54.50822
"6927" 1385.2 15.31524 54.41939
"6928" 1385.4 15.28783 54.45046
"6929" 1385.6 15.34413 54.38093
"6930" 1385.8 15.19815 54.44267
"6931" 1386 15.23819 54.69824
"6932" 1386.2 15.06064 54.8548
"6933" 1386.4 14.89402 55.0196
"6934" 1386.6 14.95786 55.15172
"6935" 1386.8 15.00554 55.29288
"6936" 1387 15.04728 55.86623
"6937" 1387.2 15.05346 56.07499
"6938" 1387.4 14.80206 56.18863
"6939" 1387.6 14.8947 56.60529
"6940" 1387.8 14.73149 56.79346
"6941" 1388 14.28413 56.75624
"6942" 1388.2 14.20572 56.96117
"6943" 1388.4 13.80803 57.12613
"6944" 1388.6 13.42669 57.11604
"6945" 1388.8 13.17401 57.35704
"6946" 1389 12.84263 57.31456
"6947" 1389.2 12.44636 57.26769
"6948" 1389.4 12.29586 57.26493
"6949" 1389.6 12.21094 57.33606
"6950" 1389.8 11.84121 57.65083
"6951" 1390 11.58753 58.1086
"6952" 1390.2 11.34774 58.0939
"6953" 1390.4 11.07804 58.12101
"6954" 1390.6 10.8715 58.43332
"6955" 1390.8 11.00532 58.52125
"6956" 1391 11.148 59.10529
"6957" 1391.2 11.32125 59.34797
"6958" 1391.4 11.22494 59.62269
"6959" 1391.6 11.11946 59.72068
"6960" 1391.8 11.24787 59.63236
"6961" 1392 11.16991 59.85621
"6962" 1392.2 10.93792 60.21051
"6963" 1392.4 10.27196 60.65657
"6964" 1392.6 9.727019 60.94824
"6965" 1392.8 9.715811 60.79406
"6966" 1393 9.57052 60.91218
"6967" 1393.2 9.607081 60.9429
"6968" 1393.4 9.35715 61.28478
"6969" 1393.6 9.197745 61.55003
"6970" 1393.8 9.739058 61.06042
"6971" 1394 10.26729 61.36636
"6972" 1394.2 10.78362 61.48202
"6973" 1394.4 11.07007 61.29464
"6974" 1394.6 11.1132 61.00335
"6975" 1394.8 11.36711 60.70786
"6976" 1395 11.96974 60.37002
"6977" 1395.2 12.19612 59.80549
"6978" 1395.4 12.19742 59.52365
"6979" 1395.6 12.36075 59.14803
"6980" 1395.8 12.69855 58.5405
"6981" 1396 12.81813 57.65841
"6982" 1396.2 12.78184 57.40744
"6983" 1396.4 12.77411 57.28478
"6984" 1396.6 12.82914 57.17489
"6985" 1396.8 12.88217 56.86753
"6986" 1397 12.73591 56.40921
"6987" 1397.2 13.03826 55.59247
"6988" 1397.4 13.71806 54.79692
"6989" 1397.6 13.99583 54.30401
"6990" 1397.8 14.13708 54.13734
"6991" 1398 14.28577 54.23012
"6992" 1398.2 14.40872 54.24336
"6993" 1398.4 14.48774 54.38143
"6994" 1398.6 14.45811 54.51352
"6995" 1398.8 14.85347 54.24024
"6996" 1399 15.45007 54.33286
"6997" 1399.2 16.65495 53.9563
"6998" 1399.4 17.60908 53.79957
"6999" 1399.6 18.09308 53.68123
"7000" 1399.8 18.84543 53.4429
"7001" 1400 19.12365 53.32538
"7002" 1400.2 19.21996 53.31469
"7003" 1400.4 19.33429 53.29895
"7004" 1400.6 19.15789 53.27379
"7005" 1400.8 19.12036 53.30648
"7006" 1401 18.99756 53.22865
"7007" 1401.2 18.87262 53.20786
"7008" 1401.4 19.37484 53.28883
"7009" 1401.6 19.14011 53.27689
"7010" 1401.8 19.10011 53.40016
"7011" 1402 19.05945 53.5711
"7012" 1402.2 19.14505 53.66726
"7013" 1402.4 19.07122 53.64055
"7014" 1402.6 19.14167 53.77466
"7015" 1402.8 19.22661 54.01867
"7016" 1403 19.62225 54.49684
"7017" 1403.2 20.01923 54.94356
"7018" 1403.4 20.02043 55.06527
"7019" 1403.6 19.86144 55.0702
"7020" 1403.8 19.69721 55.42764
"7021" 1404 19.57442 55.49151
"7022" 1404.2 19.62762 55.67684
"7023" 1404.4 19.60277 55.71406
"7024" 1404.6 19.57442 55.70786
"7025" 1404.8 19.69268 55.99066
"7026" 1405 19.64736 55.83229
"7027" 1405.2 19.6752 55.83423
"7028" 1405.4 19.70401 55.57211
"7029" 1405.6 20.06861 55.269
"7030" 1405.8 20.11882 55.22709
"7031" 1406 20.19598 55.28275
"7032" 1406.2 20.19489 55.1933
"7033" 1406.4 20.20351 54.98808
"7034" 1406.6 20.14589 54.97256
"7035" 1406.8 20.48347 54.81535
"7036" 1407 21.15905 54.99935
"7037" 1407.2 21.45148 54.74632
"7038" 1407.4 21.7004 54.66939
"7039" 1407.6 21.88339 54.50593
"7040" 1407.8 22.31249 54.59674
"7041" 1408 22.24522 54.47159
"7042" 1408.2 22.28121 54.46032
"7043" 1408.4 22.26603 54.5118
"7044" 1408.6 22.11199 54.55401
"7045" 1408.8 22.17281 54.69571
"7046" 1409 22.33502 54.77668
"7047" 1409.2 22.26405 54.86778
"7048" 1409.4 22.23182 55.05204
"7049" 1409.6 22.18243 55.10135
"7050" 1409.8 22.17309 55.30765
"7051" 1410 22.32488 56.10259
"7052" 1410.2 22.47086 56.83423
"7053" 1410.4 22.21771 57.68038
"7054" 1410.6 21.93395 58.29199
"7055" 1410.8 21.64904 58.55401
"7056" 1411 21.31517 58.95145
"7057" 1411.2 20.70875 59.11356
"7058" 1411.4 20.30787 59.34746
"7059" 1411.6 19.83802 59.52085
"7060" 1411.8 19.55596 59.2976
"7061" 1412 19.16645 59.21925
"7062" 1412.2 18.42596 59.3617
"7063" 1412.4 17.93892 58.90841
"7064" 1412.6 17.29229 59.22434
"7065" 1412.8 16.10737 59.65016
"7066" 1413 14.91213 59.9661
"7067" 1413.2 14.47139 59.95852
"7068" 1413.4 14.5269 59.9661
"7069" 1413.6 14.37112 60.27982
"7070" 1413.8 14.33384 61.24756
"7071" 1414 13.78671 62.37269
"7072" 1414.2 13.86275 62.92814
"7073" 1414.4 14.08572 62.97709
"7074" 1414.6 14.08492 62.99151
"7075" 1414.8 14.08492 62.99151
"7076" 1415 14.13708 62.91298
"7077" 1415.2 14.222 62.97212
"7078" 1415.4 14.34254 62.97709
"7079" 1415.6 14.57367 63.01555
"7080" 1415.8 14.66448 62.86445
"7081" 1416 14.84333 62.63093
"7082" 1416.2 14.9793 62.68749
"7083" 1416.4 14.97617 62.82324
"7084" 1416.6 14.98342 62.82324
"7085" 1416.8 14.99467 63.01555
"7086" 1417 15.33054 63.33229
"7087" 1417.2 15.73486 64.01005
"7088" 1417.4 15.83244 64.69434
"7089" 1417.6 16.13498 65.41374
"7090" 1417.8 15.92446 66.06145
"7091" 1418 15.93023 66.93038
"7092" 1418.2 15.80641 68.36411
"7093" 1418.4 15.49341 69.72228
"7094" 1418.6 14.99063 71.40921
"7095" 1418.8 14.06218 73.1117
"7096" 1419 12.93921 74.87819
"7097" 1419.2 11.78352 77.73533
"7098" 1419.4 12.21841 78.34202
"7099" 1419.6 12.30894 78.29895
"7100" 1419.8 12.27137 78.50197
"7101" 1420 12.18954 78.63521
"7102" 1420.2 12.32071 78.69173
"7103" 1420.4 12.27957 78.76489
"7104" 1420.6 12.27957 78.76489
"7105" 1420.8 12.2568 78.72983
"7106" 1421 12.16002 78.76489
"7107" 1421.2 12.16002 78.76489
"7108" 1421.4 12.13345 78.76489
"7109" 1421.6 11.99264 78.51555
"7110" 1421.8 11.6652 78.4139
"7111" 1422 11.43841 78.41877
"7112" 1422.2 11.5001 78.24906
"7113" 1422.4 11.23958 78.24508
"7114" 1422.6 11.0681 77.8617
"7115" 1422.8 11.07075 77.58451
"7116" 1423 10.73009 77.33937
"7117" 1423.2 10.45406 76.77429
"7118" 1423.4 10.53703 76.49082
"7119" 1423.6 11.0159 76.39644
"7120" 1423.8 10.88478 76.3113
"7121" 1424 10.82155 76.08478
"7122" 1424.2 11.0309 76.13889
"7123" 1424.4 11.25201 76.322
"7124" 1424.6 11.22452 76.52953
"7125" 1424.8 11.28929 76.19793
"7126" 1425 11.37628 76.10378
"7127" 1425.2 11.46188 76.23136
"7128" 1425.4 11.82398 76.01451
"7129" 1425.6 12.01833 76.08179
"7130" 1425.8 11.95412 76.17794
"7131" 1426 12.03522 76.23417
"7132" 1426.2 11.88004 76.37354
"7133" 1426.4 12.1366 76.33539
"7134" 1426.6 12.35005 76.31683
"7135" 1426.8 12.70318 76.44504
"7136" 1427 13.04239 76.39055
"7137" 1427.2 13.20611 76.34888
"7138" 1427.4 13.29141 76.4606
"7139" 1427.6 13.34774 76.72596
"7140" 1427.8 13.42407 76.82122
"7141" 1428 13.78104 77.13559
"7142" 1428.2 14.04247 77.3779
"7143" 1428.4 14.30006 77.7049
"7144" 1428.6 14.39564 77.89601
"7145" 1428.8 14.3404 77.84461
"7146" 1429 14.20823 77.86482
"7147" 1429.2 14.28689 77.9835
"7148" 1429.4 14.19395 78.14192
"7149" 1429.6 14.14992 78.28478
"7150" 1429.8 14.22697 78.53753
"7151" 1430 14.45811 78.75084
"7152" 1430.2 14.49021 79.10529
"7153" 1430.4 14.44643 79.24515
"7154" 1430.6 14.42309 79.39667
"7155" 1430.8 14.45811 79.40695
"7156" 1431 14.42309 79.28012
"7157" 1431.2 14.76223 79.20988
"7158" 1431.4 15.2059 78.85265
"7159" 1431.6 15.49214 78.66332
"7160" 1431.8 15.66882 78.48258
"7161" 1432 15.88449 78.41576
"7162" 1432.2 15.89764 78.33943
"7163" 1432.4 15.79231 78.22662
"7164" 1432.6 15.78292 78.10467
"7165" 1432.8 15.73544 77.803
"7166" 1433 15.64503 77.56337
"7167" 1433.2 15.90778 77.20583
"7168" 1433.4 15.86367 76.83571
"7169" 1433.6 15.89764 76.24429
"7170" 1433.8 15.8666 75.81603
"7171" 1434 15.82668 75.54591
"7172" 1434.2 15.67044 75.16487
"7173" 1434.4 15.63645 74.78025
"7174" 1434.6 15.64589 74.73563
"7175" 1434.8 15.5798 74.66713
"7176" 1435 15.4411 74.82589
"7177" 1435.2 15.45224 74.64706
"7178" 1435.4 15.29654 74.70107
"7179" 1435.6 15.13868 74.77196
"7180" 1435.8 14.86819 74.88279
"7181" 1436 14.66823 74.86287
"7182" 1436.2 14.66142 74.95999
"7183" 1436.4 14.34137 74.85121
"7184" 1436.6 14.3297 74.83956
"7185" 1436.8 14.47053 74.99446
"7186" 1437 14.81926 75.08286
"7187" 1437.2 15.02462 75.13093
"7188" 1437.4 15.48885 75.04777
"7189" 1437.6 16.29029 74.56808
"7190" 1437.8 16.70371 74.64313
"7191" 1438 17.67528 74.5696
"7192" 1438.2 18.17831 74.73533
"7193" 1438.4 18.84768 74.7868
"7194" 1438.6 19.29816 74.76604
"7195" 1438.8 19.36977 75.05401
"7196" 1439 19.30803 75.1901
"7197" 1439.2 19.46608 75.22203
"7198" 1439.4 19.35155 75.17251
"7199" 1439.6 19.51813 75.62989
"7200" 1439.8 19.72611 76.01555
"7201" 1440 19.68976 76.27237
"7202" 1440.2 19.6247 76.59021
"7203" 1440.4 19.7229 77.08897
"7204" 1440.6 19.60204 77.54044
"7205" 1440.8 19.35424 77.94731
"7206" 1441 19.19642 78.32324
"7207" 1441.2 19.27346 78.32324
"7208" 1441.4 19.29339 78.53942
"7209" 1441.6 19.0038 78.66939
"7210" 1441.8 18.55804 79.08698
"7211" 1442 18.56721 79.3617
"7212" 1442.2 18.68234 79.52085
"7213" 1442.4 18.68234 80.30335
"7214" 1442.6 19.10492 81.40497
"7215" 1442.8 19.48809 82.11994
"7216" 1443 19.8853 82.64225
"7217" 1443.2 20.39705 83.22922
"7218" 1443.4 21.28071 83.50138
"7219" 1443.6 21.2881 83.43655
"7220" 1443.8 21.5353 83.43863
"7221" 1444 21.60623 83.36811
"7222" 1444.2 21.59553 83.01555
"7223" 1444.4 21.86635 82.94158
"7224" 1444.6 22.29446 82.72203
"7225" 1444.8 23.25565 82.67118
"7226" 1445 24.14964 82.4285
"7227" 1445.2 24.82886 82.33741
"7228" 1445.4 25.08477 82.04463
"7229" 1445.6 25.53343 81.81363
"7230" 1445.8 25.78591 81.88769
"7231" 1446 26.09398 81.5905
"7232" 1446.2 26.46266 81.37833
"7233" 1446.4 26.86058 80.95645
"7234" 1446.6 27.32682 80.50515
"7235" 1446.8 27.70034 80.32324
"7236" 1447 28.02778 80.47709
"7237" 1447.2 28.49005 80.42901
"7238" 1447.4 28.92887 80.39721
"7239" 1447.6 29.11819 80.64375
"7240" 1447.8 29.19075 80.85326
"7241" 1448 29.3705 81.08235
"7242" 1448.2 29.68945 81.53133
"7243" 1448.4 30.26235 81.73843
"7244" 1448.6 31.2624 81.97085
"7245" 1448.8 32.37123 82.74227
"7246" 1449 33.34393 83.53478
"7247" 1449.2 34.62482 84.21747
"7248" 1449.4 35.59869 84.86827
"7249" 1449.6 35.71482 85.04218
"7250" 1449.8 36.30338 85.22474
"7251" 1450 37.14494 85.1933
"7252" 1450.2 38.94481 85.50569
"7253" 1450.4 39.92483 86.05609
"7254" 1450.6 40.57254 86.73012
"7255" 1450.8 40.56804 87.11811
"7256" 1451 40.74995 87.88734
"7257" 1451.2 40.72106 89.15016
"7258" 1451.4 40.20595 90.28686
"7259" 1451.6 39.57698 91.04809
"7260" 1451.8 38.77956 91.80453
"7261" 1452 38.09615 93.33606
"7262" 1452.2 37.97732 94.62486
"7263" 1452.4 37.17455 96.00834
"7264" 1452.6 36.90547 97.4906
"7265" 1452.8 36.63477 99.53842
"7266" 1453 36.83259 101.4823
"7267" 1453.2 37.49279 103.1881
"7268" 1453.4 38.16528 103.8731
"7269" 1453.6 38.62244 104.2335
"7270" 1453.8 39.07322 104.0264
"7271" 1454 40.16506 103.6581
"7272" 1454.2 41.2463 103.7305
"7273" 1454.4 41.98785 104.4086
"7274" 1454.6 42.75758 104.5688
"7275" 1454.8 43.83882 105.0277
"7276" 1455 45.32118 104.8894
"7277" 1455.2 47.03618 105.4631
"7278" 1455.4 47.98286 105.6931
"7279" 1455.6 48.93606 105.554
"7280" 1455.8 49.54814 105.507
"7281" 1456 50.91723 105.1401
"7282" 1456.2 53.1031 105.3655
"7283" 1456.4 55.33085 105.5252
"7284" 1456.6 56.58994 105.4447
"7285" 1456.8 57.70224 105.2562
"7286" 1457 58.94679 105.079
"7287" 1457.2 60.59157 104.6244
"7288" 1457.4 62.36402 103.7756
"7289" 1457.6 64.4094 103.0705
"7290" 1457.8 66.24894 101.9556
"7291" 1458 68.50016 100.7445
"7292" 1458.2 70.49968 99.92031
"7293" 1458.4 72.73767 98.40016
"7294" 1458.6 74.93898 96.95562
"7295" 1458.8 76.75505 95.43313
"7296" 1459 78.19202 93.47281
"7297" 1459.2 79.69013 91.11994
"7298" 1459.4 80.82013 88.77196
"7299" 1459.6 81.69391 86.74095
"7300" 1459.8 82.5665 84.28478
"7301" 1460 83.81715 81.91984
"7302" 1460.2 84.97204 79.54974
"7303" 1460.4 86.74668 76.41
"7304" 1460.6 88.39571 73.67988
"7305" 1460.8 89.00819 70.87508
"7306" 1461 89.27498 68.48258
"7307" 1461.2 89.41256 65.64114
"7308" 1461.4 90.11173 62.6659
"7309" 1461.6 90.34812 59.84665
"7310" 1461.8 90.95348 57.38368
"7311" 1462 91.82055 55.01127
"7312" 1462.2 92.50189 53.08548
"7313" 1462.4 93.51555 51.24204
"7314" 1462.6 94.88127 49.29909
"7315" 1462.8 95.93393 46.73628
"7316" 1463 97.47484 44.47534
"7317" 1463.2 99.15919 41.35025
"7318" 1463.4 100.4059 38.47541
"7319" 1463.6 102.5299 35.6523
"7320" 1463.8 104.7385 33.30187
"7321" 1464 107.2042 30.8345
"7322" 1464.2 110.2149 28.55584
"7323" 1464.4 111.8182 26.28478
"7324" 1464.6 111.5931 26.50573
"7325" 1464.8 111.5357 26.63863
"7326" 1465 111.1505 26.9258
"7327" 1465.2 110.6918 28.01555
"7328" 1465.4 111.5271 28.76341
"7329" 1465.6 113.8556 30.06256
"7330" 1465.8 115.2037 32.31321
"7331" 1466 116.4304 34.72369
"7332" 1466.2 117.5846 36.80033
"7333" 1466.4 118.4527 39.10529
"7334" 1466.6 119.5131 41.64536
"7335" 1466.8 120.473 43.97709
"7336" 1467 120.6936 46.53828
"7337" 1467.2 121.3814 48.64614
"7338" 1467.4 121.6518 50.15401
"7339" 1467.6 121.895 52.70618
"7340" 1467.8 122.7532 54.22434
"7341" 1468 123.399 55.26205
"7342" 1468.2 123.2992 55.23412
"7343" 1468.4 122.9349 54.99981
"7344" 1468.6 122.6356 55.81072
"7345" 1468.8 122.4505 57.47281
"7346" 1469 122.306 59.4258
"7347" 1469.2 122.3588 61.11994
"7348" 1469.4 122.2373 63.23093
"7349" 1469.6 121.9955 64.93026
"7350" 1469.8 121.6856 66.64431
"7351" 1470 121.0861 68.35209
"7352" 1470.2 120.6172 69.88543
"7353" 1470.4 120.2761 71.2335
"7354" 1470.6 119.9494 72.97184
"7355" 1470.8 119.3978 74.73758
"7356" 1471 118.6667 76.48136
"7357" 1471.2 118.6143 78.15978
"7358" 1471.4 118.5554 80.19931
"7359" 1471.6 118.3526 80.95033
"7360" 1471.8 118.2313 80.97342
"7361" 1472 118.3085 80.91805
"7362" 1472.2 117.7081 80.79527
"7363" 1472.4 117.0059 80.9258
"7364" 1472.6 116.1825 80.73189
"7365" 1472.8 115.9255 80.1846
"7366" 1473 115.6994 79.81997
"7367" 1473.2 115.2435 79.35369
"7368" 1473.4 114.2477 78.82324
"7369" 1473.6 113.2357 78.48378
"7370" 1473.8 112.4747 77.91939
"7371" 1474 111.7822 76.9617
"7372" 1474.2 111.2291 76.05715
"7373" 1474.4 110.8856 75.00273
"7374" 1474.6 111.1103 74.04119
"7375" 1474.8 111.6182 73.51921
"7376" 1475 112.6088 72.85071
"7377" 1475.2 114.0947 71.63276
"7378" 1475.4 116.2868 70.41693
"7379" 1475.6 118.1579 69.27928
"7380" 1475.8 119.7092 67.89013
"7381" 1476 121.7075 66.88002
"7382" 1476.2 123.0434 66.4239
"7383" 1476.4 122.8417 66.24006
"7384" 1476.6 122.3958 66.05565
"7385" 1476.8 122.2635 64.89682
"7386" 1477 122.6287 62.85464
"7387" 1477.2 123.1991 61.53846
"7388" 1477.4 124.2398 60.59916
"7389" 1477.6 124.3384 60.31097
"7390" 1477.8 123.059 60.15602
"7391" 1478 122.1582 58.34697
"7392" 1478.2 121.1582 56.25205
"7393" 1478.4 119.8335 54.83863
"7394" 1478.6 118.5619 53.92692
"7395" 1478.8 117.6491 53.23294
"7396" 1479 116.2628 52.94343
"7397" 1479.2 114.7299 52.24632
"7398" 1479.4 113.4702 51.42692
"7399" 1479.6 112.2098 50.91619
"7400" 1479.8 111.5111 50.66285
"7401" 1480 110.5521 50.87561
"7402" 1480.2 110.1782 51.11079
"7403" 1480.4 109.9397 51.16573
"7404" 1480.6 109.6554 51.42214
"7405" 1480.8 109.3139 51.51734
"7406" 1481 108.7674 51.25795
"7407" 1481.2 107.4009 51.18221
"7408" 1481.4 105.6587 51.45473
"7409" 1481.6 104.7329 51.57324
"7410" 1481.8 104.5534 51.64055
"7411" 1482 104.1447 51.17744
"7412" 1482.2 103.2051 50.85209
"7413" 1482.4 102.2132 49.70358
"7414" 1482.6 101.96 48.58331
"7415" 1482.8 102.2185 48.10052
"7416" 1483 102.4405 48.00148
"7417" 1483.2 102.422 47.92446
"7418" 1483.4 102.3191 48.10209
"7419" 1483.6 101.5289 48.03386
"7420" 1483.8 100.3298 47.91726
"7421" 1484 99.41508 47.61686
"7422" 1484.2 98.08618 47.3801
"7423" 1484.4 96.23541 46.84498
"7424" 1484.6 93.97277 45.91765
"7425" 1484.8 92.3085 44.77196
"7426" 1485 90.79892 43.54337
"7427" 1485.2 90.54073 42.49715
"7428" 1485.4 90.45405 41.65016
"7429" 1485.6 91.15616 40.09341
"7430" 1485.8 91.89759 38.78051
"7431" 1486 93.0172 37.13643
"7432" 1486.2 94.51396 35.28299
"7433" 1486.4 96.10028 32.65716
"7434" 1486.6 97.64338 30.20305
"7435" 1486.8 99.71617 27.84946
"7436" 1487 101.8437 24.96485
"7437" 1487.2 103.9149 22.27976
"7438" 1487.4 105.5646 20.41939
"7439" 1487.6 105.2711 20.23167
"7440" 1487.8 105.2875 20.29041
"7441" 1488 105.3626 20.58121
"7442" 1488.2 105.295 20.72068
"7443" 1488.4 105.1794 20.81775
"7444" 1488.6 104.8647 21.58497
"7445" 1488.8 104.6366 21.95786
"7446" 1489 104.5264 22.41986
"7447" 1489.2 104.8076 23.12736
"7448" 1489.4 106.0055 23.68649
"7449" 1489.6 107.7604 24.43863
"7450" 1489.8 109.941 24.8626
"7451" 1490 110.8178 25.55051
"7452" 1490.2 111.3393 26.62415
"7453" 1490.4 112.0493 28.59247
"7454" 1490.6 112.5373 29.95145
"7455" 1490.8 112.684 31.88389
"7456" 1491 112.5228 33.63254
"7457" 1491.2 112.5192 35.20458
"7458" 1491.4 113.0096 36.72792
"7459" 1491.6 113.6074 38.14803
"7460" 1491.8 114.2885 39.19343
"7461" 1492 114.6416 40.59568
"7462" 1492.2 114.8142 42.61047
"7463" 1492.4 114.2407 43.97709
"7464" 1492.6 113.1167 44.93863
"7465" 1492.8 112.4024 45.40337
"7466" 1493 111.5931 45.25368
"7467" 1493.2 110.6731 45.24799
"7468" 1493.4 109.8943 45.03896
"7469" 1493.6 108.4539 45.13093
"7470" 1493.8 106.8958 44.6523
"7471" 1494 105.3292 44.26769
"7472" 1494.2 103.3203 44.11923
"7473" 1494.4 100.7158 44.11923
"7474" 1494.6 98.22018 43.58411
"7475" 1494.8 96.1098 43.00719
"7476" 1495 94.31422 42.7096
"7477" 1495.2 92.51396 42.64375
"7478" 1495.4 91.44109 43.14524
"7479" 1495.6 90.95678 43.14632
"7480" 1495.8 89.41715 43.08766
"7481" 1496 87.16579 42.91521
"7482" 1496.2 86.23355 42.46318
"7483" 1496.4 86.05685 42.03612
"7484" 1496.6 85.90996 41.89375
"7485" 1496.8 85.86296 41.98991
"7486" 1497 84.31287 42.31042
"7487" 1497.2 82.14945 42.08745
"7488" 1497.4 80.09925 41.57995
"7489" 1497.6 78.47608 41.14492
"7490" 1497.8 76.09466 40.86439
"7491" 1498 73.92775 40.58286
"7492" 1498.2 72.47554 40.17142
"7493" 1498.4 70.66388 39.65251
"7494" 1498.6 68.31493 39.15532
"7495" 1498.8 65.74047 38.60185
"7496" 1499 63.56557 37.88734
"7497" 1499.2 61.04324 37.13643
"7498" 1499.4 58.39207 36.60678
"7499" 1499.6 56.42875 36.44824
"7500" 1499.8 54.00226 35.87333
"7501" 1500 52.44343 34.81787
"7502" 1500.2 50.16789 34.3617
"7503" 1500.4 46.69515 33.78009
"7504" 1500.6 43.77925 32.99807
"7505" 1500.8 41.72477 32.75757
"7506" 1501 39.76104 33.05776
"7507" 1501.2 37.57182 33.22865
"7508" 1501.4 36.30056 33.07324
"7509" 1501.6 34.82824 32.56058
"7510" 1501.8 33.73704 31.5645
"7511" 1502 32.40792 30.28661
"7512" 1502.2 31.744 29.84494
"7513" 1502.4 30.58267 28.94961
"7514" 1502.6 28.06951 27.75914
"7515" 1502.8 24.72445 27.35209
"7516" 1503 22.69367 27.22033
"7517" 1503.2 21.38208 27.803
"7518" 1503.4 19.39693 28.5333
"7519" 1503.6 16.9374 29.49977
"7520" 1503.8 13.646 30.38041
"7521" 1504 11.59778 30.89055
"7522" 1504.2 11.34504 31.28478
"7523" 1504.4 11.22421 32.2362
"7524" 1504.6 11.02607 33.59247
"7525" 1504.8 10.88832 33.7335
"7526" 1505 10.75494 33.96468
"7527" 1505.2 10.78193 33.5595
"7528" 1505.4 11.19437 33.19717
"7529" 1505.6 11.81929 32.88093
"7530" 1505.8 12.03923 32.68907
"7531" 1506 12.46619 32.61686
"7532" 1506.2 12.69831 32.57849
"7533" 1506.4 13.0349 32.60957
"7534" 1506.6 13.46752 32.71335
"7535" 1506.8 13.84627 32.63093
"7536" 1507 14.18961 31.7976
"7537" 1507.2 14.56317 30.66706
"7538" 1507.4 14.81123 29.77837
"7539" 1507.6 14.99315 28.64589
"7540" 1507.8 15.4665 27.73274
"7541" 1508 16.15953 26.29546
"7542" 1508.2 17.12347 24.7879
"7543" 1508.4 17.87447 23.28883
"7544" 1508.6 18.9455 21.72137
"7545" 1508.8 20.7721 20.11217
"7546" 1509 22.41612 18.61271
"7547" 1509.2 24.66666 16.66939
"7548" 1509.4 26.86058 15.17784
"7549" 1509.6 28.6918 13.0402
"7550" 1509.8 29.40092 11.62891
"7551" 1510 29.40092 11.62891
"7552" 1510.2 29.35361 11.83423
"7553" 1510.4 29.36431 11.75486
"7554" 1510.6 29.38571 11.69076
"7555" 1510.8 29.36871 11.82777
"7556" 1511 29.30591 12.11994
"7557" 1511.2 29.46174 12.0945
"7558" 1511.4 29.55906 11.9661
"7559" 1511.6 29.94215 12.28905
"7560" 1511.8 30.73625 12.35812
"7561" 1512 31.31185 12.19824
"7562" 1512.2 31.41804 12.24139
"7563" 1512.4 32.76609 12.12132
"7564" 1512.6 34.82583 11.5905
"7565" 1512.8 36.51468 11.04328
"7566" 1513 37.73402 10.59652
"7567" 1513.2 38.87567 10.44651
"7568" 1513.4 41.0997 9.685589
"7569" 1513.6 43.91327 9.420874
"7570" 1513.8 45.86386 9.544394
"7571" 1514 47.5788 10.05043
"7572" 1514.2 49.19715 10.85743
"7573" 1514.4 50.59954 11.36345
"7574" 1514.6 51.42253 12.4124
"7575" 1514.8 52.43813 13.30401
"7576" 1515 52.38477 13.89467
"7577" 1515.2 52.35058 13.81974
"7578" 1515.4 52.32696 13.92342
"7579" 1515.6 52.12987 14.08442
"7580" 1515.8 51.87342 14.42901
"7581" 1516 51.57158 14.63375
"7582" 1516.2 51.54093 14.61811
"7583" 1516.4 51.41738 14.8255
"7584" 1516.6 50.66958 15.555
"7585" 1516.8 50.37325 15.80154
"7586" 1517 50.12063 16.18863
"7587" 1517.2 50.06705 16.23547
"7588" 1517.4 50.12818 16.2432
"7589" 1517.6 50.40289 16.40312
"7590" 1517.8 50.95146 17.03525
"7591" 1518 51.52759 17.63093
"7592" 1518.2 51.86904 17.89317
"7593" 1518.4 51.95047 17.83286
"7594" 1518.6 52.00379 17.82324
"7595" 1518.8 52.46418 17.63562
"7596" 1519 53.05612 17.56058
"7597" 1519.2 53.8832 17.33741
"7598" 1519.4 54.14604 17.1103
"7599" 1519.6 54.65945 16.25731
"7600" 1519.8 55.34301 15.55603
"7601" 1520 55.63591 14.87106
"7602" 1520.2 56.39136 13.78478
"7603" 1520.4 57.15426 12.63093
"7604" 1520.6 58.09899 11.40566
"7605" 1520.8 59.29037 10.23488
"7606" 1521 61.1533 8.867197
"7607" 1521.2 63.35002 6.872386
"7608" 1521.4 65.89059 5.256157
"7609" 1521.6 67.70219 5.259138
"7610" 1521.8 70.28805 5.487406
"7611" 1522 73.26368 5.900164
"7612" 1522.2 75.60437 6.43338
"7613" 1522.4 77.72574 7.348609
"7614" 1522.6 79.51794 8.618695
"7615" 1522.8 81.2077 9.081982
"7616" 1523 82.27624 9.352758
"7617" 1523.2 83.23153 9.20988
"7618" 1523.4 84.61555 9.709687
"7619" 1523.6 86.20456 11.01273
"7620" 1523.8 87.31916 12.62716
"7621" 1524 88.0535 13.91856
"7622" 1524.2 88.81523 14.66619
"7623" 1524.4 89.18368 15.24457
"7624" 1524.6 89.19243 15.71233
"7625" 1524.8 88.77296 16.57538
"7626" 1525 88.19398 17.39938
"7627" 1525.2 87.56397 17.63967
"7628" 1525.4 87.27485 17.6523
"7629" 1525.6 86.7198 17.36707
"7630" 1525.8 85.70562 16.82719
"7631" 1526 84.58996 15.8698
"7632" 1526.2 84.04911 14.75671
"7633" 1526.4 83.58313 13.17033
"7634" 1526.6 83.35318 11.11271
"7635" 1526.8 83.45803 9.416647
"7636" 1527 83.72827 9.098544
"7637" 1527.2 83.80964 9.943823
"7638" 1527.4 83.55409 10.93513
"7639" 1527.6 83.57312 11.0005
"7640" 1527.8 83.68277 11.38317
"7641" 1528 83.71727 11.71849
"7642" 1528.2 84.10072 12.03729
"7643" 1528.4 84.83935 12.06363
"7644" 1528.6 86.08434 12.16765
"7645" 1528.8 87.03139 12.44801
"7646" 1529 87.67839 12.93952
"7647" 1529.2 88.61459 13.59247
"7648" 1529.4 89.66521 14.60646
"7649" 1529.6 89.94538 15.99632
"7650" 1529.8 90.18686 16.92879
"7651" 1530 89.93537 17.43863
"7652" 1530.2 89.25236 18.19931
"7653" 1530.4 88.86713 18.0711
"7654" 1530.6 88.37917 18.10529
"7655" 1530.8 88.22099 17.97374
"7656" 1531 87.30053 17.87452
"7657" 1531.2 85.89873 17.78478
"7658" 1531.4 84.05904 18.10947
"7659" 1531.6 81.85517 18.2973
"7660" 1531.8 79.44526 18.38675
"7661" 1532 76.50808 17.83262
"7662" 1532.2 74.05987 17.53724
"7663" 1532.4 70.75283 17.66939
"7664" 1532.6 68.46889 17.7096
"7665" 1532.8 66.62767 17.44824
"7666" 1533 64.26387 16.63521
"7667" 1533.2 61.69787 15.62288
"7668" 1533.4 59.04372 14.46243
"7669" 1533.6 55.98023 13.75731
"7670" 1533.8 53.50101 12.59247
"7671" 1534 50.65032 11.87132
"7672" 1534.2 47.80177 11.7335
"7673" 1534.4 44.40715 11.01851
"7674" 1534.6 41.09666 9.717471
"7675" 1534.8 37.46431 8.762418
"7676" 1535 35.17155 9.065844
"7677" 1535.2 32.86652 9.911153
"7678" 1535.4 30.3779 10.41716
"7679" 1535.6 30.48954 10.97906
"7680" 1535.8 30.33127 11.76555
"7681" 1536 29.76635 13.12544
"7682" 1536.2 29.65629 13.30859
"7683" 1536.4 29.84098 14.49282
"7684" 1536.6 29.89848 15.64029
"7685" 1536.8 29.63819 17.26191
"7686" 1537 29.00789 18.50371
"7687" 1537.2 27.44031 20.15016
"7688" 1537.4 25.73567 20.90016
"7689" 1537.6 23.56166 21.21393
"7690" 1537.8 21.51387 20.49531
"7691" 1538 20.61213 19.69824
"7692" 1538.2 20.63164 19.79563
"7693" 1538.4 20.69273 20.0196
"7694" 1538.6 20.58777 20.60605
"7695" 1538.8 20.28592 21.54119
"7696" 1539 19.30635 22.72943
"7697" 1539.2 18.1721 23.90805
"7698" 1539.4 17.65446 25.06856
"7699" 1539.6 17.24841 25.90016
"7700" 1539.8 16.81112 27.05401
"7701" 1540 16.68058 27.63586
"7702" 1540.2 16.57686 28.19717
"7703" 1540.4 16.13813 28.88093
"7704" 1540.6 16.14211 30.05401
"7705" 1540.8 15.91573 31.16004
"7706" 1541 15.8012 32.57376
"7707" 1541.2 15.61379 33.35674
"7708" 1541.4 15.28783 33.93271
"7709" 1541.6 14.34137 35.18921
"7710" 1541.8 13.00524 35.74632
"7711" 1542 11.30624 36.10995
"7712" 1542.2 10.30486 36.03238
"7713" 1542.4 10.42802 35.84099
"7714" 1542.6 10.37193 35.95511
"7715" 1542.8 10.45448 36.20236
"7716" 1543 11.0736 36.40841
"7717" 1543.2 10.97777 36.76223
"7718" 1543.4 11.05747 36.8816
"7719" 1543.6 10.99105 37.07882
"7720" 1543.8 11.06561 37.31456
"7721" 1544 11.16374 37.70388
"7722" 1544.2 11.0159 38.50562
"7723" 1544.4 11.55685 39.06122
"7724" 1544.6 11.93272 39.70358
"7725" 1544.8 12.09008 40.0065
"7726" 1545 12.19343 40.02604
"7727" 1545.2 12.15774 39.94412
"7728" 1545.4 12.44867 39.9854
"7729" 1545.6 12.70318 40.16298
"7730" 1545.8 13.18389 40.20983
"7731" 1546 13.82523 40.59797
"7732" 1546.2 14.13865 41.20035
"7733" 1546.4 14.83438 41.51734
"7734" 1546.6 14.89272 42.26111
"7735" 1546.8 14.81123 42.57751
"7736" 1547 14.63321 42.92814
"7737" 1547.2 14.38677 43.03692
"7738" 1547.4 14.03786 44.14026
"7739" 1547.6 13.59134 44.51795
"7740" 1547.8 12.76807 44.8952
"7741" 1548 11.94862 45.04302
"7742" 1548.2 11.43875 44.75671
"7743" 1548.4 10.58097 44.44855
"7744" 1548.6 9.824358 43.71335
"7745" 1548.8 9.367587 43.565
"7746" 1549 9.714981 44.03718
"7747" 1549.2 9.760804 45.0689
"7748" 1549.4 8.976855 46.63643
"7749" 1549.6 7.898521 47.79119
"7750" 1549.8 7.479968 48.61445
"7751" 1550 7.074561 50.23777
"7752" 1550.2 5.886773 52.16085
"7753" 1550.4 4.941922 53.16628
"7754" 1550.6 5.325925 52.63093
"7755" 1550.8 5.450558 52.76668
"7756" 1551 5.714587 52.97476
"7757" 1551.2 6.210266 53.86861
"7758" 1551.4 6.060126 54.70236
"7759" 1551.6 6.329785 55.10529
"7760" 1551.8 6.492941 54.93863
"7761" 1552 6.728683 54.87039
"7762" 1552.2 7.106663 54.94931
"7763" 1552.4 7.909222 55.44651
"7764" 1552.6 8.627621 55.78582
"7765" 1552.8 9.134051 55.81141
"7766" 1553 9.202489 55.98258
"7767" 1553.2 9.509402 56.44257
"7768" 1553.4 10.05147 57.26977
"7769" 1553.6 10.82595 58.81225
"7770" 1553.8 11.13681 60.04777
"7771" 1554 12.04536 61.34551
"7772" 1554.2 13.12907 62.42901
"7773" 1554.4 13.53948 63.14868
"7774" 1554.6 13.54757 63.31275
"7775" 1554.8 13.47237 63.97709
"7776" 1555 13.37698 64.59743
"7777" 1555.2 12.96389 64.83956
"7778" 1555.4 12.37145 66.03905
"7779" 1555.6 11.52204 66.56544
"7780" 1555.8 11.48958 66.82777
"7781" 1556 10.76925 67.47359
"7782" 1556.2 9.546443 68.42153
"7783" 1556.4 7.841241 68.85265
"7784" 1556.6 7.267175 68.70786
"7785" 1556.8 7.238179 68.75376
"7786" 1557 7.413928 68.78478
"7787" 1557.2 7.840431 69.08698
"7788" 1557.4 8.434534 69.60646
"7789" 1557.6 8.789744 70.50456
"7790" 1557.8 9.204991 71.82091
"7791" 1558 9.353829 73.1117
"7792" 1558.2 9.425283 74.77113
"7793" 1558.4 9.313442 75.93738
"7794" 1558.6 9.029887 76.54119
"7795" 1558.8 8.766666 77.19049
"7796" 1559 8.294451 77.73911
"7797" 1559.2 7.410691 78.2531
"7798" 1559.4 7.039707 78.39467
"7799" 1559.6 7.197133 78.37103
"7800" 1559.8 7.367495 78.54439
"7801" 1560 7.834317 79.22281
"7802" 1560.2 7.513293 80.12025
"7803" 1560.4 7.535 81.09797
"7804" 1560.6 7.682617 81.01329
"7805" 1560.8 8.369356 81.71213
"7806" 1561 8.939708 82.14055
"7807" 1561.2 9.307051 82.35071
"7808" 1561.4 9.482239 82.27837
"7809" 1561.6 9.418034 82.26769
"7810" 1561.8 9.419723 82.05401
"7811" 1562 9.419723 82.05401
"7812" 1562.2 9.488659 82.13093
"7813" 1562.4 9.469398 82.17901
"7814" 1562.6 9.481371 82.19954
"7815" 1562.8 9.439725 82.31389
"7816" 1563 9.37309 82.58148
"7817" 1563.2 9.37309 82.58148
"7818" 1563.4 9.37309 82.58148
"7819" 1563.6 9.64275 82.71012
"7820" 1563.8 9.622475 82.68154
"7821" 1564 9.720837 82.64653
"7822" 1564.2 9.637545 82.501
"7823" 1564.4 9.673163 82.61069
"7824" 1564.6 10.20084 82.44849
"7825" 1564.8 10.70213 82.38618
"7826" 1565 11.58815 82.64055
"7827" 1565.2 11.97247 82.74082
"7828" 1565.4 11.82892 82.82324
"7829" 1565.6 11.87016 82.74435
"7830" 1565.8 11.87016 82.74435
"7831" 1566 11.8448 82.9168
"7832" 1566.2 11.76151 82.80493
"7833" 1566.4 11.6822 82.98161
"7834" 1566.6 11.74011 83.07965
"7835" 1566.8 11.72752 83.13998
"7836" 1567 11.62908 83.05161
"7837" 1567.2 11.79653 83.24282
"7838" 1567.4 11.77355 83.38814
"7839" 1567.6 11.6818 83.63226
"7840" 1567.8 11.64112 84.37372
"7841" 1568 11.36495 84.76894
"7842" 1568.2 11.14514 85.01555
"7843" 1568.4 11.0144 84.85121
"7844" 1568.6 10.77092 84.85621
"7845" 1568.8 10.36971 84.78354
"7846" 1569 9.926007 84.75763
"7847" 1569.2 9.648964 84.7091
"7848" 1569.4 9.531851 84.32674
"7849" 1569.6 8.959845 83.87219
"7850" 1569.8 7.82593 83.35339
"7851" 1570 6.574361 82.26868
"7852" 1570.2 5.809727 80.93863
"7853" 1570.4 4.766569 78.84551
"7854" 1570.6 4.541225 76.8672
"7855" 1570.8 5.015311 75.14969
"7856" 1571 4.918633 73.5115
"7857" 1571.2 4.279964 71.94267
"7858" 1571.4 4.14499 70.9661
"7859" 1571.6 3.735914 70.16298
"7860" 1571.8 2.859606 68.1247
"7861" 1572 2.516024 66.13925
"7862" 1572.2 2.634555 63.43468
"7863" 1572.4 2.799876 60.61676
"7864" 1572.6 2.797136 58.78998
"7865" 1572.8 3.130307 58.19746
"7866" 1573 3.500496 58.0476
"7867" 1573.2 4.179083 57.83262
"7868" 1573.4 4.341273 57.86903
"7869" 1573.6 4.49995 57.99632
"7870" 1573.8 4.615519 57.82324
"7871" 1574 4.766569 57.79288
"7872" 1574.2 4.938908 57.93458
"7873" 1574.4 6.142809 57.62624
"7874" 1574.6 7.326682 57.05401
"7875" 1574.8 7.976637 56.60209
"7876" 1575 8.077142 56.50174
"7877" 1575.2 8.151366 56.30676
"7878" 1575.4 8.02375 56.18083
"7879" 1575.6 7.857858 56.00273
"7880" 1575.8 7.950869 54.87106
"7881" 1576 7.67575 53.97709
"7882" 1576.2 7.138765 53.26127
"7883" 1576.4 6.753537 52.84587
"7884" 1576.6 6.718516 53.18455
"7885" 1576.8 6.765575 53.14776
"7886" 1577 6.753537 53.35743
"7887" 1577.2 7.005928 53.34048
"7888" 1577.4 7.42458 53.43118
"7889" 1577.6 7.920896 53.04469
"7890" 1577.8 8.148689 53.05193
"7891" 1578 7.992515 53.15588
"7892" 1578.2 8.063314 53.39467
"7893" 1578.4 8.044573 53.76919
"7894" 1578.6 8.178882 53.8617
"7895" 1578.8 7.9191 54.18419
"7896" 1579 7.978366 54.20391
"7897" 1579.2 8.531514 54.24336
"7898" 1579.4 9.153807 54.46032
"7899" 1579.6 9.376759 54.81042
"7900" 1579.8 9.899569 55.37819
"7901" 1580 10.07026 55.85326
"7902" 1580.2 10.34579 56.65978
"7903" 1580.4 10.15977 57.35765
"7904" 1580.6 10.28306 57.94798
"7905" 1580.8 10.22059 58.41029
"7906" 1581 9.803262 58.95572
"7907" 1581.2 9.618674 59.24151
"7908" 1581.4 9.557144 59.24418
"7909" 1581.6 9.340071 59.19687
"7910" 1581.8 9.110229 59.18071
"7911" 1582 8.889804 59.58315
"7912" 1582.2 8.897975 59.69504
"7913" 1582.4 8.749721 59.92114
"7914" 1582.6 8.872293 59.93863
"7915" 1582.8 9.091475 59.65348
"7916" 1583 9.574769 59.55401
"7917" 1583.2 10.0555 59.64558
"7918" 1583.4 10.2018 59.29604
"7919" 1583.6 10.43155 59.17855
"7920" 1583.8 10.44778 59.00667
"7921" 1584 10.76386 58.76999
"7922" 1584.2 10.87459 58.12736
"7923" 1584.4 11.3325 57.4124
"7924" 1584.6 11.38669 56.81492
"7925" 1584.8 11.24787 56.06042
"7926" 1585 11.02315 54.6929
"7927" 1585.2 10.72689 53.05401
"7928" 1585.4 10.43072 51.35471
"7929" 1585.6 9.878168 49.34033
"7930" 1585.8 8.932485 47.51074
"7931" 1586 8.142694 46.19154
"7932" 1586.2 7.090612 44.80401
"7933" 1586.4 5.466063 44.13903
"7934" 1586.6 5.68909 44.18964
"7935" 1586.8 5.701205 44.01461
"7936" 1587 5.780835 44.26555
"7937" 1587.2 5.597851 44.63643
"7938" 1587.4 5.334274 44.7868
"7939" 1587.6 5.014803 45.16212
"7940" 1587.8 4.962745 45.77542
"7941" 1588 4.985437 46.63981
"7942" 1588.2 4.874373 47.34482
"7943" 1588.4 5.034825 48.70095
"7944" 1588.6 5.050421 50.60664
"7945" 1588.8 4.624643 52.16535
"7946" 1589 4.274246 53.3262
"7947" 1589.2 4.563238 54.64742
"7948" 1589.4 4.358873 56.01451
"7949" 1589.6 4.285667 56.99391
"7950" 1589.8 3.869529 57.30349
"7951" 1590 4.022947 57.37075
"7952" 1590.2 4.430128 58.18382
"7953" 1590.4 4.720386 58.92367
"7954" 1590.6 5.109895 60.01555
"7955" 1590.8 5.135577 60.95511
"7956" 1591 5.30893 62.35316
"7957" 1591.2 5.150489 63.65451
"7958" 1591.4 5.08799 65.78704
"7959" 1591.6 4.839433 66.9218
"7960" 1591.8 4.607264 67.9606
"7961" 1592 4.491873 67.9349
"7962" 1592.2 4.552231 67.78203
"7963" 1592.4 4.593506 67.54852
"7964" 1592.6 4.468733 67.63756
"7965" 1592.8 4.491873 67.61232
"7966" 1593 4.516726 67.63714
"7967" 1593.2 4.65342 67.58751
"7968" 1593.4 5.102558 67.66939
"7969" 1593.6 5.405237 67.99292
"7970" 1593.8 5.586178 67.78828
"7971" 1594 5.555048 67.69504
"7972" 1594.2 5.52987 67.63093
"7973" 1594.4 5.446095 67.48525
"7974" 1594.6 5.563861 67.56306
"7975" 1594.8 5.701967 67.62574
"7976" 1595 5.743613 67.56337
"7977" 1595.2 5.620512 67.51781
"7978" 1595.4 5.586178 67.48525
"7979" 1595.6 5.609525 67.38035
"7980" 1595.8 5.71556 67.45999
"7981" 1596 6.214217 67.50593
"7982" 1596.2 6.160077 67.44902
"7983" 1596.4 6.060126 67.34247
"7984" 1596.6 6.457207 67.35973
"7985" 1596.8 6.439271 67.2362
"7986" 1597 6.509246 67.31667
"7987" 1597.2 6.652644 67.23716
"7988" 1597.4 6.802925 67.42876
"7989" 1597.6 7.292857 67.68863
"7990" 1597.8 7.693118 68.16095
"7991" 1598 7.757158 68.46089
"7992" 1598.2 7.721814 68.67563
"7993" 1598.4 7.620301 68.65657
"7994" 1598.6 7.379533 68.78478
"7995" 1598.8 7.362446 68.75376
"7996" 1599 7.20297 69.01555
"7997" 1599.2 7.079499 69.46525
"7998" 1599.4 6.633153 69.69824
"7999" 1599.6 6.368308 69.66218
"8000" 1599.8 6.27492 69.55984
"8001" 1600 6.247924 69.24151
"8002" 1600.2 6.099816 69.1286
"8003" 1600.4 5.972073 69.065
"8004" 1600.6 5.892438 68.71691
"8005" 1600.8 5.461157 68.456
"8006" 1601 5.07254 68.00972
"8007" 1601.2 4.418089 67.71507
"8008" 1601.4 4.249552 67.36778
"8009" 1601.6 4.660462 67.13093
"8010" 1601.8 4.467019 66.53292
"8011" 1602 4.601571 65.5686
"8012" 1602.2 4.555468 64.49745
"8013" 1602.4 4.549174 63.22922
"8014" 1602.6 4.695316 62.33972
"8015" 1602.8 4.198188 61.37452
"8016" 1603 4.010243 60.97009
"8017" 1603.2 3.550637 61.10895
"8018" 1603.4 3.842922 61.4023
"8019" 1603.6 4.00488 61.97085
"8020" 1603.8 4.036114 61.89808
"8021" 1604 4.108995 61.96045
"8022" 1604.2 4.205102 62.17235
"8023" 1604.4 4.291833 62.32605
"8024" 1604.6 4.291833 62.34482
"8025" 1604.8 4.560698 62.60628
"8026" 1605 4.827394 62.91939
"8027" 1605.2 4.76961 62.87132
"8028" 1605.4 4.975559 62.88241
"8029" 1605.6 5.212623 62.82324
"8030" 1605.8 5.212623 62.29877
"8031" 1606 5.260776 61.8617
"8032" 1606.2 5.609525 61.64608
"8033" 1606.4 5.993491 61.52386
"8034" 1606.6 6.67837 61.35045
"8035" 1606.8 6.652161 61.70988
"8036" 1607 6.512769 61.62132
"8037" 1607.2 6.664638 61.62995
"8038" 1607.4 6.744782 61.77429
"8039" 1607.6 6.79206 62.15016
"8040" 1607.8 6.65476 62.34987
"8041" 1608 6.687766 62.4011
"8042" 1608.2 6.652644 62.74998
"8043" 1608.4 6.8245 63.06616
"8044" 1608.6 6.654478 63.22983
"8045" 1608.8 7.013826 63.99788
"8046" 1609 7.116105 64.12415
"8047" 1609.2 6.970228 64.02516
"8048" 1609.4 6.994305 64.00113
"8049" 1609.6 7.066535 64.02516
"8050" 1609.8 7.033703 64.01205
"8051" 1610 6.991472 64.0789
"8052" 1610.2 6.828097 63.86542
"8053" 1610.4 6.790817 63.92746
"8054" 1610.6 6.74111 63.92746
"8055" 1610.8 6.574681 64.11445
"8056" 1611 6.620699 64.33518
"8057" 1611.2 6.599445 64.50273
"8058" 1611.4 6.766378 64.4258
"8059" 1611.6 6.79206 64.40016
"8060" 1611.8 6.987009 64.40832
"8061" 1612 7.05705 64.37336
"8062" 1612.2 6.929641 64.08698
"8063" 1612.4 7.170868 64.06256
"8064" 1612.6 7.33138 64.09854
"8065" 1612.8 7.514116 64.09543
"8066" 1613 7.552181 64.28666
"8067" 1613.2 7.840079 64.71673
"8068" 1613.4 8.132249 65.24227
"8069" 1613.6 8.867596 65.87202
"8070" 1613.8 9.209368 66.05401
"8071" 1614 9.748688 65.9867
"8072" 1614.2 9.978705 65.87333
"8073" 1614.4 10.01881 65.65291
"8074" 1614.6 10.20225 65.54302
"8075" 1614.8 10.0428 65.57472
"8076" 1615 10.08231 65.51555
"8077" 1615.2 10.13996 65.32771
"8078" 1615.4 10.27196 65.24204
"8079" 1615.6 10.63623 65.00948
"8080" 1615.8 10.68099 64.84013
"8081" 1616 10.50951 64.6117
"8082" 1616.2 10.54656 64.38143
"8083" 1616.4 10.50493 64.40749
"8084" 1616.6 10.31937 64.45046
"8085" 1616.8 10.37864 64.49977
"8086" 1617 10.33066 64.32874
"8087" 1617.2 10.22059 64.34198
"8088" 1617.4 10.22059 64.25322
"8089" 1617.6 10.19018 64.02769
"8090" 1617.8 10.28142 63.76454
"8091" 1618 10.26729 63.59247
"8092" 1618.2 10.26729 63.59247
"8093" 1618.4 10.39839 63.38537
"8094" 1618.6 10.74676 63.17971
"8095" 1618.8 10.99105 63.22709
"8096" 1619 11.07561 63.39547
"8097" 1619.2 11.3029 63.52837
"8098" 1619.4 11.58815 63.69824
"8099" 1619.6 11.74359 63.90553
"8100" 1619.8 11.83641 64.05187
"8101" 1620 11.83439 64.10183
"8102" 1620.2 11.83247 64.22
"8103" 1620.4 11.74983 64.44329
"8104" 1620.6 11.71748 64.85621
"8105" 1620.8 11.50469 65.06683
"8106" 1621 11.28329 65.6747
"8107" 1621.2 10.95377 66.37163
"8108" 1621.4 10.6315 67.22068
"8109" 1621.6 9.938092 67.63093
"8110" 1621.8 9.733392 67.65356
"8111" 1622 9.690904 67.63093
"8112" 1622.2 9.529839 67.65083
"8113" 1622.4 9.931672 68.21988
"8114" 1622.6 9.336834 69.47482
"8115" 1622.8 8.796415 70.66706
"8116" 1623 7.780813 71.76263
"8117" 1623.2 6.496718 72.76982
"8118" 1623.4 5.30893 72.88734
"8119" 1623.6 5.345045 72.55882
"8120" 1623.8 5.526888 72.35765
"8121" 1624 5.632872 72.39201
"8122" 1624.2 5.489506 72.45064
"8123" 1624.4 5.501544 72.4867
"8124" 1624.6 5.71342 72.46427
"8125" 1624.8 6.492576 72.68676
"8126" 1625 6.628904 73.4341
"8127" 1625.2 6.413629 74.05627
"8128" 1625.4 6.186395 75.05615
"8129" 1625.6 6.445354 75.47709
"8130" 1625.8 6.946151 76.23136
"8131" 1626 6.963661 76.77429
"8132" 1626.2 7.152049 77.21316
"8133" 1626.4 7.74871 76.94717
"8134" 1626.6 8.464668 77.14346
"8135" 1626.8 8.847599 76.90608
"8136" 1627 9.073663 76.64317
"8137" 1627.2 9.563954 75.91765
"8138" 1627.4 10.29226 75.48871
"8139" 1627.6 10.6327 74.70159
"8140" 1627.8 10.74676 74.38046
"8141" 1628 10.78009 73.97709
"8142" 1628.2 10.49431 73.90624
"8143" 1628.4 10.47047 73.22865
"8144" 1628.6 10.0077 72.08437
"8145" 1628.8 9.549195 71.02104
"8146" 1629 9.053577 69.48614
"8147" 1629.2 7.873107 67.55882
"8148" 1629.4 7.245773 65.68649
"8149" 1629.6 7.536032 63.98911
"8150" 1629.8 7.693947 61.89564
"8151" 1630 8.080435 59.45786
"8152" 1630.2 7.899085 57.15522
"8153" 1630.4 7.887209 54.83423
"8154" 1630.6 7.710395 52.42622
"8155" 1630.8 7.245773 49.60743
"8156" 1631 7.325543 46.91415
"8157" 1631.2 7.46186 45.31704
"8158" 1631.4 8.142694 43.83723
"8159" 1631.6 8.951605 41.28478
"8160" 1631.8 9.151895 37.67436
"8161" 1632 9.450136 34.02104
"8162" 1632.2 10.01594 30.71988
"8163" 1632.4 11.53245 28.37418
"8164" 1632.6 13.81022 25.74282
"8165" 1632.8 16.31576 23.31897
"8166" 1633 18.32831 21.50839
"8167" 1633.2 21.02578 19.53994
"8168" 1633.4 23.3884 18.30401
"8169" 1633.6 25.47169 17.0836
"8170" 1633.8 27.82257 15.71279
"8171" 1634 30.42269 13.73558
"8172" 1634.2 33.03797 11.9258
"8173" 1634.4 35.75433 9.322254
"8174" 1634.6 37.97732 8.015548
"8175" 1634.8 40.92434 6.482284
"8176" 1635 44.17276 4.444862
"8177" 1635.2 47.43183 3.171226
"8178" 1635.4 51.03689 3.279412
"8179" 1635.6 53.98911 3.666121
"8180" 1635.8 57.39357 3.845968
"8181" 1636 60.5542 4.501562
"8182" 1636.2 63.37316 5.274046
"8183" 1636.4 66.43883 5.741301
"8184" 1636.6 69.67732 6.003353
"8185" 1636.8 72.66344 6.946675
"8186" 1637 75.51254 8.105292
"8187" 1637.2 78.18206 9.2007
"8188" 1637.4 81.02726 10.01388
"8189" 1637.6 83.44219 10.45926
"8190" 1637.8 86.05557 11.48624
"8191" 1638 88.9077 12.72291
"8192" 1638.2 92.00032 14.06256
"8193" 1638.4 95.56621 15.41065
"8194" 1638.6 98.3752 16.49945
"8195" 1638.8 99.75119 17.07149
"8196" 1639 101.242 18.49408
"8197" 1639.2 101.5985 19.17814
"8198" 1639.4 101.4916 19.32418
"8199" 1639.6 101.3788 19.43675
"8200" 1639.8 101.407 19.43675
"8201" 1640 101.242 19.62109
"8202" 1640.2 101.0926 19.91354
"8203" 1640.4 100.6209 20.12239
"8204" 1640.6 100.3448 20.63093
"8205" 1640.8 99.74434 21.10919
"8206" 1641 99.37472 21.2673
"8207" 1641.2 98.92587 21.31042
"8208" 1641.4 98.12203 22.5617
"8209" 1641.6 97.3978 23.10786
"8210" 1641.8 96.73307 24.3617
"8211" 1642 95.66594 25.76638
"8212" 1642.2 95.22495 26.35025
"8213" 1642.4 94.92988 27.72504
"8214" 1642.6 94.65567 29.02953
"8215" 1642.8 94.22608 30.15657
"8216" 1643 93.98539 31.39211
"8217" 1643.2 93.31613 31.72184
"8218" 1643.4 92.96409 32.49229
"8219" 1643.6 92.74204 32.63093
"8220" 1643.8 92.58945 32.79702
"8221" 1644 92.87962 34.00456
"8222" 1644.2 93.16196 34.67107
"8223" 1644.4 93.13362 34.83507
"8224" 1644.6 93.08324 34.8617
"8225" 1644.8 93.08951 34.70159
"8226" 1645 93.15065 34.58286
"8227" 1645.2 92.84335 34.54527
"8228" 1645.4 92.21923 34.97526
"8229" 1645.6 91.86335 35.2164
"8230" 1645.8 91.63513 35.42814
"8231" 1646 91.47693 35.27405
"8232" 1646.2 91.44109 35.1041
"8233" 1646.4 91.47629 35.14925
"8234" 1646.6 91.48588 35.21143
"8235" 1646.8 91.47754 35.25331
"8236" 1647 91.7387 35.29041
"8237" 1647.2 92.30704 36.07201
"8238" 1647.4 92.67741 36.12378
"8239" 1647.6 93.3314 36.39211
"8240" 1647.8 93.65713 36.34395
"8241" 1648 94.44229 36.23111
"8242" 1648.2 94.85811 36.37859
"8243" 1648.4 95.64736 36.69754
"8244" 1648.6 96.51177 36.67834
"8245" 1648.8 97.15044 36.84146
"8246" 1649 97.51128 36.81492
"8247" 1649.2 98.03293 36.8765
"8248" 1649.4 99.07683 37.06339
"8249" 1649.6 100.1961 37.42876
"8250" 1649.8 101.5614 37.62574
"8251" 1650 102.8236 37.90214
"8252" 1650.2 104.1454 37.81312
"8253" 1650.4 105.1693 37.46899
"8254" 1650.6 106.9234 37.0748
"8255" 1650.8 109.0786 36.22241
"8256" 1651 112.3061 34.94875
"8257" 1651.2 115.2359 34.0783
"8258" 1651.4 116.3362 34.72659
"8259" 1651.6 117.0206 35.42397
"8260" 1651.8 118.3802 37.26868
"8261" 1652 119.4628 39.78051
"8262" 1652.2 120.6014 42.51555
"8263" 1652.4 120.9417 45.6758
"8264" 1652.6 120.7484 48.06056
"8265" 1652.8 120.2848 49.62058
"8266" 1653 119.4637 50.07709
"8267" 1653.2 118.855 50.66939
"8268" 1653.4 117.7465 50.69608
"8269" 1653.6 116.8844 51.33655
"8270" 1653.8 115.9462 51.78713
"8271" 1654 114.9938 51.70517
"8272" 1654.2 113.9366 51.54417
"8273" 1654.4 113.3559 51.10209
"8274" 1654.6 113.4105 50.84033
"8275" 1654.8 113.5719 50.68954
"8276" 1655 113.6231 50.69444
"8277" 1655.2 113.633 50.66085
"8278" 1655.4 113.471 50.11262
"8279" 1655.6 113.2392 49.19076
"8280" 1655.8 113.4797 48.60142
"8281" 1656 113.8291 48.48514
"8282" 1656.2 114.5567 47.7119
"8283" 1656.4 115.9214 46.66939
"8284" 1656.6 117.8277 44.93863
"8285" 1656.8 119.5796 43.22617
"8286" 1657 120.473 42.05401
"8287" 1657.2 120.5448 42.14142
"8288" 1657.4 119.7812 42.74959
"8289" 1657.6 118.7828 43.32805
"8290" 1657.8 118.1728 42.44664
"8291" 1658 117.3979 40.94197
"8292" 1658.2 116.6977 38.66939
"8293" 1658.4 116.7614 36.33495
"8294" 1658.6 116.9289 33.33308
"8295" 1658.8 116.8116 33.23294
"8296" 1659 115.9125 32.77414
"8297" 1659.2 114.2072 30.95869
"8298" 1659.4 112.2197 28.38054
"8299" 1659.6 110.1623 25.79147
"8300" 1659.8 108.5543 23.01555
"8301" 1660 106.872 21.24386
"8302" 1660.2 104.8413 19.02837
"8303" 1660.4 102.9965 17.63895
"8304" 1660.6 101.2247 16.39935
"8305" 1660.8 99.90366 15.13093
"8306" 1661 99.19162 14.26137
"8307" 1661.2 99.06284 14.02837
"8308" 1661.4 98.96073 13.94961
"8309" 1661.6 98.9171 14.05213
"8310" 1661.8 98.78462 14.28478
"8311" 1662 98.43792 14.55401
"8312" 1662.2 97.95873 14.59622
"8313" 1662.4 97.02541 14.12361
"8314" 1662.6 95.75119 13.64178
"8315" 1662.8 94.22016 12.40904
"8316" 1663 92.97557 11.68912
"8317" 1663.2 91.89917 10.54591
"8318" 1663.4 90.77003 9.99357
"8319" 1663.6 90.40017 9.579997
"8320" 1663.8 90.04956 9.736702
"8321" 1664 89.98316 10.0196
"8322" 1664.2 89.2582 10.38422
"8323" 1664.4 88.8072 10.80615
"8324" 1664.6 88.61459 10.96427
"8325" 1664.8 88.37718 11.01644
"8326" 1665 88.47136 11.05795
"8327" 1665.2 88.3782 11.38967
"8328" 1665.4 88.32108 11.69687
"8329" 1665.6 88.12887 12.51388
"8330" 1665.8 88.22936 12.94562
"8331" 1666 87.92788 13.12424
"8332" 1666.2 87.98421 12.89317
"8333" 1666.4 88.07862 12.72291
"8334" 1666.6 88.07955 12.81469
"8335" 1666.8 88.14561 12.97374
"8336" 1667 88.16789 12.97054
"8337" 1667.2 88.19586 12.95702
"8338" 1667.4 88.16789 12.97054
"8339" 1667.6 88.16789 12.97054
"8340" 1667.8 88.17911 12.93194
"8341" 1668 88.17911 12.93194
"8342" 1668.2 88.17911 12.93194
"8343" 1668.4 88.14803 12.9429
"8344" 1668.6 88.06564 12.89055
"8345" 1668.8 88.18905 12.8143
"8346" 1669 88.1994 12.89162
"8347" 1669.2 88.22936 12.91939
"8348" 1669.4 88.24985 12.88052
"8349" 1669.6 88.22936 12.91939
"8350" 1669.8 88.21707 12.91326
"8351" 1670 88.31925 12.7976
"8352" 1670.2 88.27164 12.66377
"8353" 1670.4 88.198 12.65329
"8354" 1670.6 88.02712 12.80401
"8355" 1670.8 87.33633 13.05051
"8356" 1671 86.2446 13.73461
"8357" 1671.2 85.04508 14.8036
"8358" 1671.4 84.1331 15.3617
"8359" 1671.6 82.98292 15.79027
"8360" 1671.8 81.61329 15.91805
"8361" 1672 80.13039 15.52471
"8362" 1672.2 78.9162 14.7879
"8363" 1672.4 77.28337 14.37269
"8364" 1672.6 75.55139 13.90805
"8365" 1672.8 73.43757 12.65559
"8366" 1673 72.06386 10.62812
"8367" 1673.2 71.72232 8.515548
"8368" 1673.4 72.03567 5.853259
"8369" 1673.6 72.23168 5.611702
"8370" 1673.8 72.09031 6.001378
"8371" 1674 71.99626 6.103155
"8372" 1674.2 71.85715 6.284779
"8373" 1674.4 71.81046 6.517879
"8374" 1674.6 71.49168 6.837047
"8375" 1674.8 70.63232 6.994838
"8376" 1675 68.85595 6.222167
"8377" 1675.2 66.53912 5.440501
"8378" 1675.4 63.71599 3.994181
"8379" 1675.6 62.05133 2.823241
"8380" 1675.8 62.02465 2.722508
"8381" 1676 62.17006 3.076524
"8382" 1676.2 62.19825 3.160952
"8383" 1676.4 61.79182 3.444542
"8384" 1676.6 60.71179 3.898415
"8385" 1676.8 58.41793 3.679884
"8386" 1677 56.51222 3.345219
"8387" 1677.2 54.78148 2.61421
"8388" 1677.4 52.76082 2.008222
"8389" 1677.6 50.20373 1.812507
"8390" 1677.8 47.53138 1.866393
"8391" 1678 45.02248 1.625688
"8392" 1678.2 43.07508 2.34705
"8393" 1678.4 40.17718 3.066156
"8394" 1678.6 36.74633 4.59064
"8395" 1678.8 34.67812 6.061165
"8396" 1679 32.43544 7.749981
"8397" 1679.2 29.76218 9.69387
"8398" 1679.4 27.5909 11.94037
"8399" 1679.6 25.82729 14.29267
"8400" 1679.8 25.11956 16.41991
"8401" 1680 24.39503 17.66545
"8402" 1680.2 24.01878 17.78828
"8403" 1680.4 23.32824 18.14868
"8404" 1680.6 22.66347 18.15978
"8405" 1680.8 22.76655 17.9064
"8406" 1681 22.713 17.84522
"8407" 1681.2 22.82807 17.74166
"8408" 1681.4 23.00111 17.60831
"8409" 1681.6 22.83116 17.57437
"8410" 1681.8 23.04014 17.5882
"8411" 1682 23.1824 17.65356
"8412" 1682.2 23.15785 17.81256
"8413" 1682.4 23.2133 18.03303
"8414" 1682.6 23.1726 18.57168
"8415" 1682.8 23.18301 18.61326
"8416" 1683 23.1824 18.54722
"8417" 1683.2 23.15326 18.93313
"8418" 1683.4 23.29635 19.65841
"8419" 1683.6 22.98978 20.11962
"8420" 1683.8 22.88644 20.56217
"8421" 1684 22.5051 20.95358
"8422" 1684.2 22.25073 20.74632
"8423" 1684.4 21.87375 20.94824
"8424" 1684.6 21.58483 20.84007
"8425" 1684.8 21.39222 20.42271
"8426" 1685 20.80854 20.21252
"8427" 1685.2 20.86691 19.89783
"8428" 1685.4 20.99598 19.8672
"8429" 1685.6 21.24493 19.83682
"8430" 1685.8 21.58483 19.9867
"8431" 1686 21.57199 20.37452
"8432" 1686.2 20.68013 21.15657
"8433" 1686.4 18.86354 22.0047
"8434" 1686.6 17.62883 22.52738
"8435" 1686.8 17.72705 22.49357
"8436" 1687 17.63058 22.81193
"8437" 1687.2 17.92516 23.35071
"8438" 1687.4 17.38584 24.24082
"8439" 1687.6 17.03363 24.88917
"8440" 1687.8 16.75907 25.8274
"8441" 1688 16.51633 26.54852
"8442" 1688.2 16.15078 27.55518
"8443" 1688.4 15.55876 28.065
"8444" 1688.6 14.96797 29.19202
"8445" 1688.8 14.24798 30.35238
"8446" 1689 13.64096 31.34305
"8447" 1689.2 13.57091 31.99573
"8448" 1689.4 13.93753 32.66732
"8449" 1689.6 13.62344 33.61811
"8450" 1689.8 13.37947 34.2335
"8451" 1690 12.71794 34.89221
"8452" 1690.2 12.30323 35.68382
"8453" 1690.4 11.50469 36.97709
"8454" 1690.6 10.51593 38.83606
"8455" 1690.8 9.064908 40.54852
"8456" 1691 7.7768 41.57324
"8457" 1691.2 7.598554 41.94235
"8458" 1691.4 7.582362 42.08897
"8459" 1691.6 7.73801 42.39589
"8460" 1691.8 7.601039 43.48258
"8461" 1692 7.56802 44.71335
"8462" 1692.2 7.33138 45.78883
"8463" 1692.4 7.612046 46.1639
"8464" 1692.6 7.810446 46.27492
"8465" 1692.8 7.898216 46.22983
"8466" 1693 8.069734 46.11384
"8467" 1693.2 8.707867 46.40673
"8468" 1693.4 9.161215 46.51555
"8469" 1693.6 9.515907 46.74444
"8470" 1693.8 9.50792 47.53478
"8471" 1694 9.348164 48.11736
"8472" 1694.2 9.051624 48.35374
"8473" 1694.4 8.657019 49.79157
"8474" 1694.6 7.728646 50.9242
"8475" 1694.8 6.784772 51.87729
"8476" 1695 5.936385 51.76263
"8477" 1695.2 6.060126 51.20786
"8478" 1695.4 6.304104 51.06042
"8479" 1695.6 6.618707 51.03478
"8480" 1695.8 6.710734 50.9429
"8481" 1696 6.683495 51.05168
"8482" 1696.2 6.856264 51.27196
"8483" 1696.4 6.910036 51.96988
"8484" 1696.6 6.849844 52.67367
"8485" 1696.8 6.093145 53.65841
"8486" 1697 5.631842 55.11962
"8487" 1697.2 4.915447 56.38368
"8488" 1697.4 3.874461 57.45887
"8489" 1697.6 3.748755 57.54852
"8490" 1697.8 3.778717 57.64162
"8491" 1698 3.890352 57.80245
"8492" 1698.2 3.992733 58.24632
"8493" 1698.4 4.068976 59.12132
"8494" 1698.6 4.083505 59.71979
"8495" 1698.8 3.800118 60.31741
"8496" 1699 4.11197 61.1639
"8497" 1699.2 4.233934 62.19954
"8498" 1699.4 4.417312 63.53044
"8499" 1699.6 4.056937 64.73563
"8500" 1699.8 4.007231 64.96964
"8501" 1700 3.8884 64.79439
"8502" 1700.2 3.971331 64.78905
"8503" 1700.4 4.110072 64.45454
"8504" 1700.6 4.185347 64.2335
"8505" 1700.8 4.309329 64.1495
"8506" 1701 4.380032 64.23763
"8507" 1701.2 4.805993 64.30828
"8508" 1701.4 5.116316 64.41939
"8509" 1701.6 5.522946 64.63948
"8510" 1701.8 5.925296 64.42901
"8511" 1702 5.917309 64.28666
"8512" 1702.2 5.771204 64.19824
"8513" 1702.4 6.267415 64.09613
"8514" 1702.6 6.735193 64.00456
"8515" 1702.8 6.844775 63.81514
"8516" 1703 7.15904 63.44065
"8517" 1703.2 7.254334 62.9867
"8518" 1703.4 7.213671 62.63093
"8519" 1703.6 7.161426 62.43863
"8520" 1703.8 7.0287 62.14192
"8521" 1704 6.863602 61.80126
"8522" 1704.2 6.929641 60.64742
"8523" 1704.4 6.485044 59.67639
"8524" 1704.6 5.742312 58.40016
"8525" 1704.8 5.16982 56.82965
"8526" 1705 5.212623 55.13093
"8527" 1705.2 5.516136 53.3011
"8528" 1705.4 5.557301 51.47709
"8529" 1705.6 5.871239 49.05153
"8530" 1705.8 6.247237 45.97709
"8531" 1706 7.042458 43.14776
"8532" 1706.2 8.217405 39.72434
"8533" 1706.4 8.913568 36.24357
"8534" 1706.6 9.302843 32.73274
"8535" 1706.8 10.5605 30.19881
"8536" 1707 12.06771 27.98103
"8537" 1707.2 14.09263 25.91003
"8538" 1707.4 15.86748 23.93018
"8539" 1707.6 17.8542 21.92243
"8540" 1707.8 19.99806 20.57965
"8541" 1708 22.22845 18.81761
"8542" 1708.2 24.19888 16.98075
"8543" 1708.4 26.14629 15.48932
"8544" 1708.6 28.30754 13.42362
"8545" 1708.8 30.60012 11.18159
"8546" 1709 33.57619 8.762418
"8547" 1709.2 36.42576 6.534779
"8548" 1709.4 38.24857 4.964613
"8549" 1709.6 39.27493 3.987208
"8550" 1709.8 39.31497 3.717471
"8551" 1710 39.46586 3.64589
"8552" 1710.2 40.29883 3.562107
"8553" 1710.4 41.74018 3.257166
"8554" 1710.6 44.68937 2.997233
"8555" 1710.8 47.8834 1.714117
"8556" 1711 51.38868 1.182215
"8557" 1711.2 54.69308 0.9856338
"8558" 1711.4 57.12216 1.319744
"8559" 1711.6 59.38431 2.028369
"8560" 1711.8 60.34042 2.590869
"8561" 1712 60.48007 2.643753
"8562" 1712.2 60.42014 3.05401
"8563" 1712.4 60.47616 3.709528
"8564" 1712.6 60.31742 3.977087
"8565" 1712.8 59.9509 4.138089
"8566" 1713 59.40442 4.012865
"8567" 1713.2 59.13498 4.063625
"8568" 1713.4 58.84193 3.986244
"8569" 1713.6 58.24016 4.395147
"8570" 1713.8 57.91888 4.466597
"8571" 1714 57.41536 4.515548
"8572" 1714.2 57.22764 4.196867
"8573" 1714.4 57.00073 4.102505
"8574" 1714.6 56.91226 4.105292
"8575" 1714.8 56.84241 4.196867
"8576" 1715 56.89102 4.207856
"8577" 1715.2 57.16209 4.643128
"8578" 1715.4 57.40698 5.057283
"8579" 1715.6 57.98892 5.408214
"8580" 1715.8 58.54437 5.497659
"8581" 1716 59.11773 5.694439
"8582" 1716.2 59.73083 5.582438
"8583" 1716.4 60.45834 5.111209
"8584" 1716.6 61.1124 4.600787
"8585" 1716.8 61.87879 3.845755
"8586" 1717 62.36836 3.16737
"8587" 1717.2 62.40942 2.996318
"8588" 1717.4 62.34809 2.995305
"8589" 1717.6 62.14083 3.0476
"8590" 1717.8 61.89471 3.336061
"8591" 1718 61.89471 3.336061
"8592" 1718.2 61.78456 3.400164
"8593" 1718.4 61.91611 3.528369
"8594" 1718.6 61.91217 3.703807
"8595" 1718.8 61.85222 3.801263
"8596" 1719 61.34145 3.800372
"8597" 1719.2 61.54266 3.842471
"8598" 1719.4 61.3693 4.05401
"8599" 1719.6 61.3572 4.075706
"8600" 1719.8 61.38857 4.082856
"8601" 1720 61.33384 4.080276
"8602" 1720.2 61.42846 4.068662
"8603" 1720.4 61.48417 4.052134
"8604" 1720.6 61.50184 4.032032
"8605" 1720.8 61.60415 4.04612
"8606" 1721 61.36708 4.085568
"8607" 1721.2 61.38857 4.063625
"8608" 1721.4 61.3572 4.055982
"8609" 1721.6 61.42388 4.051873
"8610" 1721.8 61.08038 4.217471
"8611" 1722 61.15185 4.169394
"8612" 1722.2 61.18928 4.174325
"8613" 1722.4 60.97679 4.211608
"8614" 1722.6 61.01149 4.134878
"8615" 1722.8 61.1924 4.149152
"8616" 1723 61.22282 4.199759
"8617" 1723.2 61.3239 4.350713
"8618" 1723.4 61.21521 4.448241
"8619" 1723.6 61.188 4.562371
"8620" 1723.8 61.26806 4.765079
"8621" 1724 61.31045 4.848882
"8622" 1724.2 61.42174 4.925805
"8623" 1724.4 61.42015 4.969931
"8624" 1724.6 61.44723 5.069744
"8625" 1724.8 61.32757 5.057673
"8626" 1725 61.3826 5.011885
"8627" 1725.2 61.38594 5.297017
"8628" 1725.4 61.22484 5.541189
"8629" 1725.6 61.13817 5.582856
"8630" 1725.8 61.1583 5.838975
"8631" 1726 60.97679 5.806355
"8632" 1726.2 60.69492 5.872021
"8633" 1726.4 60.47947 6.472614
"8634" 1726.6 60.18106 6.623607
"8635" 1726.8 59.50095 6.582856
"8636" 1727 58.96213 6.466965
"8637" 1727.2 57.76421 6.274095
"8638" 1727.4 57.14843 6.144919
"8639" 1727.6 55.67755 6.179884
"8640" 1727.8 54.50159 6.062107
"8641" 1728 52.85254 5.988921
"8642" 1728.2 50.50166 5.545134
"8643" 1728.4 48.18486 5.015548
"8644" 1728.6 45.5332 3.977087
"8645" 1728.8 43.77399 2.832856
"8646" 1729 44.15111 2.975062
"8647" 1729.2 44.46924 2.539358
"8648" 1729.4 44.42888 2.284779
"8649" 1729.6 44.36764 2.300558
"8650" 1729.8 44.76275 2.788276
"8651" 1730 48.05859 5.558283
"8652" 1730.2 49.22498 10.17464
"8653" 1730.4 48.24815 15.55218
"8654" 1730.6 46.00205 20.05938
"8655" 1730.8 42.64983 23.17289
"8656" 1731 38.19552 25.74449
"8657" 1731.2 33.93563 26.87577
"8658" 1731.4 29.45238 28.35578
"8659" 1731.6 24.85928 29.02516
"8660" 1731.8 20.48997 30.09045
"8661" 1732 15.58338 30.2119
"8662" 1732.2 11.6988 29.37065
"8663" 1732.4 15.49655 32.97374
"8664" 1732.6 19.10974 40.10209
"8665" 1732.8 20.12272 44.6152
"8666" 1733 20.36832 51.10259
"8667" 1733.2 19.34393 55.97521
"8668" 1733.4 17.91599 61.42214
"8669" 1733.6 15.50373 66.42214
"8670" 1733.8 12.08681 70.78905
"8671" 1734 7.661575 72.93313
"8672" 1734.2 4.520963 73.58373
"8673" 1734.4 4.567589 73.72664
"8674" 1734.6 4.546282 75.51555
"8675" 1734.8 4.420153 77.7683
"8676" 1735 6.121367 80.73251
"8677" 1735.2 7.668454 85.26555
"8678" 1735.4 9.746466 89.38143
"8679" 1735.6 12.44441 93.15541
"8680" 1735.8 14.77634 96.27642
"8681" 1736 16.26972 98.58208
"8682" 1736.2 16.63769 100.0803
"8683" 1736.4 18.27998 101.3961
"8684" 1736.6 21.42724 102.9107
"8685" 1736.8 23.32824 104.1152
"8686" 1737 25.58158 106.3713
"8687" 1737.2 27.36326 108.5192
"8688" 1737.4 29.59759 110.1502
"8689" 1737.6 33.105 111.3947
"8690" 1737.8 35.2694 111.7052
"8691" 1738 36.73715 110.5155
"8692" 1738.2 38.87084 109.0576
"8693" 1738.4 39.36099 106.9685
"8694" 1738.6 39.94447 103.7673
"8695" 1738.8 40.27679 99.90518
"8696" 1739 39.34589 95.96089
"8697" 1739.2 38.7275 91.7976
"8698" 1739.4 36.57586 87.29791
"8699" 1739.6 34.0108 83.20786
"8700" 1739.8 30.98791 79.0645
"8701" 1740 27.16169 75.89122
"8702" 1740.2 22.51512 72.91326
"8703" 1740.4 18.13453 69.75468
"8704" 1740.6 13.88902 66.92289
"8705" 1740.8 9.860488 64.5122
"8706" 1741 5.300175 61.49457
"8707" 1741.2 3.715485 59.79877
"8708" 1741.4 3.992733 59.93061
"8709" 1741.6 5.05458 59.18419
"8710" 1741.8 5.12933 54.83987
"8711" 1742 5.912117 50.78883
"8712" 1742.2 7.037389 46.1532
"8713" 1742.4 7.648626 40.85491
"8714" 1742.6 7.878404 35.90016
"8715" 1742.8 8.908409 32.82324
"8716" 1743 9.780332 32.87819
"8717" 1743.2 13.30242 30.44651
"8718" 1743.4 17.75181 26.63093
"8719" 1743.6 21.75819 22.65978
"8720" 1743.8 25.10357 18.88328
"8721" 1744 28.52908 13.98721
"8722" 1744.2 30.58395 10.05043
"8723" 1744.4 34.40331 7.563625
"8724" 1744.6 39.25466 5.991257
"8725" 1744.8 44.37752 3.574156
"8726" 1745 49.46137 2.211352
"8727" 1745.2 53.99906 1.76097
"8728" 1745.4 59.15337 1.835478
"8729" 1745.6 63.80922 2.965381
"8730" 1745.8 68.46889 5.017297
"8731" 1746 72.8673 7.190762
"8732" 1746.2 75.64095 9.276232
"8733" 1746.4 78.88757 11.17988
"8734" 1746.6 82.0015 13.24204
"8735" 1746.8 85.20861 14.64313
"8736" 1747 88.79845 15.58548
"8737" 1747.2 91.6614 17.25506
"8738" 1747.4 94.59439 18.3652
"8739" 1747.6 98.22061 19.09543
"8740" 1747.8 103.0427 19.81787
"8741" 1748 107.1666 20.42174
"8742" 1748.2 105.4662 22.98563
"8743" 1748.4 102.4705 27.07038
"8744" 1748.6 97.4048 30.55925
"8745" 1748.8 92.49314 33.29527
"8746" 1749 87.65152 33.08951
"8747" 1749.2 84.22204 31.68816
"8748" 1749.4 83.56993 31.17489
"8749" 1749.6 80.21836 29.14317
"8750" 1749.8 74.82341 26.46747
"8751" 1750 69.76079 24.38854
"8752" 1750.2 65.06001 20.85743
"8753" 1750.4 60.85062 17.98023
"8754" 1750.6 56.71339 14.59247
"8755" 1750.8 52.32431 10.74282
"8756" 1751 47.87903 7.419863
"8757" 1751.2 45.35701 4.674761
"8758" 1751.4 44.22405 4.202227
"8759" 1751.6 41.24024 2.858206
"8760" 1751.8 41.12343 2.973334
"8761" 1752 39.81222 3.329313
"8762" 1752.2 37.45328 5.101347
"8763" 1752.4 32.66434 7.079093
"8764" 1752.6 28.19479 9.164704
"8765" 1752.8 28.15206 10.42397
"8766" 1753 25.00021 13.35795
"8767" 1753.2 21.30332 15.88044
"8768" 1753.4 18.13612 18.75731
"8769" 1753.6 17.36566 20.56134
"8770" 1753.8 15.40774 24.29015
"8771" 1754 12.48128 27.98518
"8772" 1754.2 9.17821 31.19428
"8773" 1754.4 7.88354 32.81042
"8774" 1754.6 8.629972 33.19545
"8775" 1754.8 8.521056 36.91826
"8776" 1755 7.295264 40.69584
"8777" 1755.2 5.366714 44.63093
"8778" 1755.4 3.982032 47.94076
"8779" 1755.6 3.271071 50.68478
"8780" 1755.8 3.817471 53.66524
"8781" 1756 3.529783 56.46697
"8782" 1756.2 2.380673 59.86066
"8783" 1756.4 2.484789 63.25983
"8784" 1756.6 2.272045 67.60529
"8785" 1756.8 3.375379 71.28478
"8786" 1757 3.261627 73.91505
"8787" 1757.2 3.402049 77.33606
"8788" 1757.4 4.63478 81.11994
"8789" 1757.6 4.865917 82.74632
"8790" 1757.8 4.927268 82.53834
"8791" 1758 6.601237 83.74453
"8792" 1758.2 8.437792 86.03433
"8793" 1758.4 8.624647 87.33972
"8794" 1758.6 9.005642 88.18813
"8795" 1758.8 9.300325 88.45358
"8796" 1759 10.37677 90.47397
"8797" 1759.2 11.95906 93.28675
"8798" 1759.4 13.70599 95.90932
"8799" 1759.6 14.4186 98.2473
"8800" 1759.8 15.79627 99.75644
"8801" 1760 17.50783 102.7164
"8802" 1760.2 19.33429 105.2828
"8803" 1760.4 20.7467 108.1767
"8804" 1760.6 22.12599 109.032
"8805" 1760.8 23.78614 110.6071
"8806" 1761 26.28372 111.7141
"8807" 1761.2 29.28103 112.8232
"8808" 1761.4 31.33649 113.4941
"8809" 1761.6 32.25741 114.0645
"8810" 1761.8 34.38405 114.7463
"8811" 1762 37.32142 115.7175
"8812" 1762.2 39.20669 117.054
"8813" 1762.4 39.96023 117.9386
"8814" 1762.6 42.49223 119.3355
"8815" 1762.8 44.57013 120.5797
"8816" 1763 47.6703 121.2573
"8817" 1763.2 50.66958 120.8794
"8818" 1763.4 53.51064 120.4579
"8819" 1763.6 54.6567 119.2271
"8820" 1763.8 55.40879 118.19
"8821" 1764 55.29233 116.5383
"8822" 1764.2 54.60854 115.0925
"8823" 1764.4 53.31594 113.1159
"8824" 1764.6 51.651 111.0192
"8825" 1764.8 49.54077 107.5191
"8826" 1765 47.03504 103.5841
"8827" 1765.2 44.55968 100.0683
"8828" 1765.4 41.86308 96.15956
"8829" 1765.6 39.27783 92.402
"8830" 1765.8 37.43353 87.72462
"8831" 1766 35.52921 83.20786
"8832" 1766.2 34.01808 78.38093
"8833" 1766.4 32.9876 73.75593
"8834" 1766.6 32.15936 68.67901
"8835" 1766.8 31.09207 64.09543
"8836" 1767 29.89476 59.01372
"8837" 1767.2 29.43799 54.84522
"8838" 1767.4 29.48202 49.74632
"8839" 1767.6 29.07753 44.56363
"8840" 1767.8 29.17196 39.3148
"8841" 1768 28.17224 33.62132
"8842" 1768.2 27.74328 28.45734
"8843" 1768.4 26.52539 23.90978
"8844" 1768.6 24.49284 19.03337
"8845" 1768.8 23.64722 17.19472
"8846" 1769 24.30895 17.20969
"8847" 1769.2 25.13585 16.86663
"8848" 1769.4 27.0485 15.09341
"8849" 1769.6 29.98648 12.27379
"8850" 1769.8 32.98491 8.646139
"8851" 1770 35.96819 5.926997
"8852" 1770.2 39.1031 3.871318
"8853" 1770.4 43.24518 1.564499
"8854" 1770.6 45.58994 2.009287
"8855" 1770.8 50.36892 2.091533
"8856" 1771 54.77271 2.823241
"8857" 1771.2 58.30858 2.307692
"8858" 1771.4 60.46779 1.485448
"8859" 1771.6 60.40463 1.541189
"8860" 1771.8 60.91666 2.073241
"8861" 1772 64.12631 3.190373
"8862" 1772.2 67.85603 4.55401
"8863" 1772.4 70.80236 5.927636
"8864" 1772.6 73.04562 7.528642
"8865" 1772.8 75.19878 9.415369
"8866" 1773 76.53492 10.48808
"8867" 1773.2 78.45189 11.45877
"8868" 1773.4 81.16042 11.29439
"8869" 1773.6 83.99185 10.08286
"8870" 1773.8 87.29381 8.226171
"8871" 1774 87.90542 8.09422
"8872" 1774.2 87.53877 8.339188
"8873" 1774.4 87.11954 9.233497
"8874" 1774.6 88.29357 10.71213
"8875" 1774.8 90.53625 12.84113
"8876" 1775 92.89919 14.87452
"8877" 1775.2 95.15937 17.40589
"8878" 1775.4 97.72738 19.25914
"8879" 1775.6 100.3812 21.22495
"8880" 1775.8 102.4661 23.71789
"8881" 1776 104.6417 26.27677
"8882" 1776.2 105.7813 28.40016
"8883" 1776.4 105.9723 30.75705
"8884" 1776.6 105.5878 33.03863
"8885" 1776.8 104.4002 34.97359
"8886" 1777 102.9162 35.45946
"8887" 1777.2 101.9852 35.25914
"8888" 1777.4 101.2629 34.87452
"8889" 1777.6 100.6177 34.24913
"8890" 1777.8 99.37102 33.24204
"8891" 1778 98.93065 31.52628
"8892" 1778.2 99.1992 29.5998
"8893" 1778.4 100.15 26.84888
"8894" 1778.6 101.6591 23.55155
"8895" 1778.8 103.0033 19.71358
"8896" 1779 103.8557 17.69231
"8897" 1779.2 102.9937 20.2898
"8898" 1779.4 104.1918 21.51391
"8899" 1779.6 107.749 23.20786
"8900" 1779.8 110.6259 26.11293
"8901" 1780 113.068 29.68649
"8902" 1780.2 114.5387 32.61345
"8903" 1780.4 116.6977 36.53264
"8904" 1780.6 118.6153 40.42153
"8905" 1780.8 120.3122 44.52057
"8906" 1781 121.5757 48.18382
"8907" 1781.2 121.8652 52.34918
"8908" 1781.4 121.68 56.57538
"8909" 1781.6 121.7924 60.82805
"8910" 1781.8 122.2325 64.77315
"8911" 1782 122.1413 68.63172
"8912" 1782.2 121.1824 72.63895
"8913" 1782.4 121.4028 74.99981
"8914" 1782.6 121.471 78.23469
"8915" 1782.8 120.4964 82.20451
"8916" 1783 119.8341 86.1726
"8917" 1783.2 118.0444 90.34728
"8918" 1783.4 115.5027 94.37807
"8919" 1783.6 113.9681 97.51555
"8920" 1783.8 111.1192 101.3264
"8921" 1784 108.0686 104.8013
"8922" 1784.2 105.3895 107.019
"8923" 1784.4 103.4543 107.3299
"8924" 1784.6 101.107 108.3269
"8925" 1784.8 99.39671 110.319
"8926" 1785 99.80183 110.7131
"8927" 1785.2 99.67423 110.596
"8928" 1785.4 99.64429 111.052
"8929" 1785.6 99.24449 111.7535
"8930" 1785.8 97.37051 112.8713
"8931" 1786 93.62666 114.4681
"8932" 1786.2 89.62144 115.3407
"8933" 1786.4 86.54169 116.8434
"8934" 1786.6 83.88882 118.2257
"8935" 1786.8 81.60433 119.7732
"8936" 1787 80.46976 120.8177
"8937" 1787.2 78.63717 120.8318
"8938" 1787.4 74.98377 121.088
"8939" 1787.6 71.40615 120.9283
"8940" 1787.8 67.67339 120.7213
"8941" 1788 65.15234 121.2298
"8942" 1788.2 62.7465 122.1982
"8943" 1788.4 61.94627 122.9019
"8944" 1788.6 61.09894 122.2229
"8945" 1788.8 59.59066 121.6593
"8946" 1789 57.04336 120.5243
"8947" 1789.2 55.21528 118.804
"8948" 1789.4 53.83597 117.9358
"8949" 1789.6 51.21853 116.6982
"8950" 1789.8 48.1656 115.6021
"8951" 1790 44.93171 115.2018
"8952" 1790.2 41.50866 115.3092
"8953" 1790.4 38.39865 114.9152
"8954" 1790.6 34.70609 114.6525
"8955" 1790.8 31.16739 114.4194
"8956" 1791 28.57459 112.6096
"8957" 1791.2 25.53577 109.9152
"8958" 1791.4 22.11788 107.0898
"8959" 1791.6 19.20605 103.8232
"8960" 1791.8 16.81112 99.81908
"8961" 1792 14.37055 96.09247
"8962" 1792.2 11.92277 92.12557
"8963" 1792.4 9.637812 87.7049
"8964" 1792.6 6.907628 83.76555
"8965" 1792.8 4.989596 81.08235
"8966" 1793 3.51521 77.18622
"8967" 1793.2 2.967291 72.54852
"8968" 1793.4 2.235857 68.8955
"8969" 1793.6 2.432731 64.66316
"8970" 1793.8 2.56005 60.32874
"8971" 1794 3.58281 55.90016
"8972" 1794.2 4.047542 51.82887
"8973" 1794.4 4.473401 48.15588
"8974" 1794.6 5.813126 44.22596
"8975" 1794.8 6.856264 40.93863
"8976" 1795 7.549676 37.52837
"8977" 1795.2 8.394325 36.08535
"8978" 1795.4 10.79844 34.45328
"8979" 1795.6 13.66839 32.67901
"8980" 1795.8 15.05157 30.59871
"8981" 1796 16.47795 26.18083
"8982" 1796.2 16.67042 21.87819
"8983" 1796.4 17.31275 20.73251
"8984" 1796.6 17.32592 20.56897
"8985" 1796.8 18.12272 20.61417
"8986" 1797 21.50779 18.57324
"8987" 1797.2 25.04719 16.61311
"8988" 1797.4 29.05921 14.49303
"8989" 1797.6 32.2068 11.23787
"8990" 1797.8 35.20791 7.866947
"8991" 1798 37.59061 4.821364
"8992" 1798.2 39.73742 2.958376
"8993" 1798.4 41.29569 1.669394
"8994" 1798.6 43.497 1.266464
"8995" 1798.8 46.31222 1.421531
"8996" 1799 51.05481 1.835478
"8997" 1799.2 56.01799 2.44757
"8998" 1799.4 60.148 2.027176
"8999" 1799.6 64.62953 2.557673
"9000" 1799.8 69.37366 3.289689
"9001" 1800 74.2123 3.347716
