# Supplementary material for: Adaptive switch to sexually dimorphic movements by partner-seeking termites
Source: Sci Adv. 2019 Jun 19;5(6):eaau6108. doi: 10.1126/sciadv.aau6108 (PMC6584256; doi:10.1126/sciadv.aau6108)
Supplement: Data file S1 [file aau6108_Data_file_S1.zip › Dataset/RsExperiments/170607_168_F_2_tandem-position_set1_5FPS.txt]

"time" "x" "y"
"1" 0 47.2405298082928 121.904613680835
"2" 0.2 46.3756792726047 121.658590971699
"3" 0.4 44.6828463568086 121.618712219311
"4" 0.6 43.6182041007299 121.905982449534
"5" 0.8 43.4168731425093 121.485303870149
"6" 1 42.3105135154323 121.342492853219
"7" 1.2 40.9112962358466 120.768905947269
"8" 1.4 39.3022489470153 120.059782018949
"9" 1.6 37.9028950954076 119.563697888824
"10" 1.8 36.1824488976649 118.997119624343
"11" 2 34.6236974603788 118.840801248112
"12" 2.2 33.9879106921867 118.162805516583
"13" 2.4 32.5938057482545 117.038036355654
"14" 2.6 31.4593711648771 115.574137323503
"15" 2.8 30.0401773050828 114.22508566581
"16" 3 28.3262425746885 112.991596801436
"17" 3.2 26.5780505244853 112.272961041364
"18" 3.4 24.7768701278382 112.387851704304
"19" 3.6 23.9575520471146 112.052881243915
"20" 3.8 22.85489173531 111.219878934381
"21" 4 22.0393940291249 110.448832974308
"22" 4.2 21.1134668728612 109.092964301309
"23" 4.4 19.8938557898907 107.349570683838
"24" 4.6 18.8903187650298 105.083477500696
"25" 4.8 17.9555200729978 102.818502946279
"26" 5 17.1507157011545 100.292924039464
"27" 5.2 16.8517448827514 97.8467005114816
"28" 5.4 17.2741838880183 95.5921099032665
"29" 5.6 18.8883299569139 93.6431484451658
"30" 5.8 20.5359796681997 92.8806232816401
"31" 6 22.8099972699745 92.6730654563126
"32" 6.2 24.9077339879097 93.4341337068764
"33" 6.4 26.4739983627487 94.6857906737893
"34" 6.6 26.4892603501992 96.3598767630002
"35" 6.8 26.1044414440477 98.2234477758401
"36" 7 24.7008638265323 99.3489826726902
"37" 7.2 23.1195951670636 99.1996035993056
"38" 7.4 22.7022194292273 98.5688595701338
"39" 7.6 22.5950644246651 98.4625870980757
"40" 7.8 21.7536814247759 97.6120106529432
"41" 8 20.5454065638074 95.8611244833474
"42" 8.2 19.7832142350736 93.9622454710419
"43" 8.4 19.6367683961227 91.1544053124953
"44" 8.6 20.0757674961689 88.0013182143823
"45" 8.8 20.7884380213145 84.4376963015444
"46" 9 21.4514865628331 81.5074529488185
"47" 9.2 22.4174288497146 77.9361056040351
"48" 9.4 23.6079193486198 74.878983250946
"49" 9.6 26.2829936968923 72.1241767158466
"50" 9.8 28.8442100608722 70.9359306297827
"51" 10 32.7576420611508 69.5625716979499
"52" 10.2 35.8414833572622 69.7158517040301
"53" 10.4 39.3815552318414 70.3558029521417
"54" 10.6 41.9998921695999 71.3828979574143
"55" 10.8 45.4528151726112 72.2443657205908
"56" 11 47.8244631420662 72.9997307886154
"57" 11.2 49.4961529947024 74.845594986495
"58" 11.4 50.4643279270945 77.5392846449053
"59" 11.6 50.5519734855755 80.624542050543
"60" 11.8 49.0750249393666 83.9399870113649
"61" 12 46.8709429143916 85.3986558825851
"62" 12.2 44.2107905693452 87.3409939350377
"63" 12.4 41.028037553525 88.7006224182093
"64" 12.6 37.3682306166804 88.9527883678968
"65" 12.8 34.6712784549982 87.9573757049073
"66" 13 32.0770710246066 86.0333537760124
"67" 13.2 29.8967537932608 82.8834661649707
"68" 13.4 28.3917755641177 79.7636380385603
"69" 13.6 28.0163089417422 76.7800668855257
"70" 13.8 28.8444907475634 74.4811488390169
"71" 14 30.61873197181 72.4093051395143
"72" 14.2 33.3814507767318 71.2044280921552
"73" 14.4 36.0289196257738 69.4188227334777
"74" 14.6 38.9014133222566 67.1880905097961
"75" 14.8 41.8238561785839 65.0274476944949
"76" 15 44.4683562789484 63.2322032853365
"77" 15.2 47.6594175395106 62.0490773011778
"78" 15.4 51.4818362475341 60.8426678073158
"79" 15.6 54.4555638139948 60.2296791929619
"80" 15.8 58.1047754023724 59.1300374519702
"81" 16 61.1165011061735 58.1148620495395
"82" 16.2 64.5337848879687 57.3145794664926
"83" 16.4 67.7896373731715 56.6408121782381
"84" 16.6 71.2360490997867 56.2660020299809
"85" 16.8 74.1455980477962 57.0383461703593
"86" 17 76.2928700218806 59.1190952526841
"87" 17.2 77.4036407771283 62.2051153189031
"88" 17.4 77.3641231263381 64.9239691648212
"89" 17.6 77.5186025696758 67.8045583317104
"90" 17.8 78.1842945756453 69.9929782719013
"91" 18 78.2708505833521 70.1830350101884
"92" 18.2 78.349036063917 70.713621467762
"93" 18.4 78.093298902004 72.7083380025416
"94" 18.6 78.0346850786065 74.6301493285254
"95" 18.8 79.1582456614983 77.2526559366554
"96" 19 81.4112433358763 78.836263419422
"97" 19.2 84.0357053089598 79.3045966100808
"98" 19.4 86.4799602818992 79.256998764377
"99" 19.6 89.0621176031883 78.6306816306908
"100" 19.8 91.5117167220488 76.9693142713208
"101" 20 93.6190814024737 75.6274593528545
"102" 20.2 96.2402525986868 74.6912555749059
"103" 20.4 99.4241547242481 72.9755953959312
"104" 20.6 101.980282291189 70.7815200493884
"105" 20.8 104.285985618455 68.1332648746933
"106" 21 106.723825009173 65.7885664383164
"107" 21.2 108.875950624367 63.3958033906017
"108" 21.4 111.025378802771 60.5331353531514
"109" 21.6 111.897096369368 57.2711920744655
"110" 21.8 111.821029292534 54.5007304280558
"111" 22 112.2892297357 51.2830963789411
"112" 22.2 113.907544463767 47.9071707408633
"113" 22.4 115.022387948963 45.4369103945553
"114" 22.6 115.411031851733 46.5998382549548
"115" 22.8 116.295051343944 47.6683970312232
"116" 23 116.4333159938 49.2796871286278
"117" 23.2 116.387938123837 51.1140619763594
"118" 23.4 116.098841862352 52.9816512738365
"119" 23.6 115.575352040694 55.2247448160684
"120" 23.8 113.970153159578 57.6721423160857
"121" 24 111.335101985972 59.3678567718348
"122" 24.2 107.987442756393 59.6549836681621
"123" 24.4 104.702552481277 58.7495028382568
"124" 24.6 101.848968221028 56.669047633119
"125" 24.8 99.7056959292237 53.4419024190037
"126" 25 99.2346254595063 49.3866347986585
"127" 25.2 99.8313355811496 45.9893673590621
"128" 25.4 102.223326596517 42.64784185982
"129" 25.6 104.486884322661 39.809786787238
"130" 25.8 107.263667727566 37.3373944071909
"131" 26 108.985701894912 34.5781788260326
"132" 26.2 109.281212496441 30.2411308490512
"133" 26.4 107.98891512616 27.55097422951
"134" 26.6 105.86610120993 26.1190821253834
"135" 26.8 102.272928250565 23.8754327491882
"136" 27 99.4127215445451 20.6079936056375
"137" 27.2 97.4872500596297 17.1460385732879
"138" 27.4 94.9151017318091 13.9046943238625
"139" 27.6 91.2732108170842 12.8814461778578
"140" 27.8 87.2161163315389 13.7526605343718
"141" 28 82.3412820046818 14.8830228065977
"142" 28.2 78.1342881431819 16.4179891929531
"143" 28.4 74.4696622174804 17.1271090629198
"144" 28.6 70.6256499901896 16.8036477275551
"145" 28.8 67.5894590276509 15.5350340107524
"146" 29 66.1073456650017 14.7955903342577
"147" 29.2 63.1369165987112 14.0228263297826
"148" 29.4 59.1483982710232 14.4050343097165
"149" 29.6 56.5848388839613 16.2852456203578
"150" 29.8 56.4299355116205 16.815054988385
"151" 30 56.4335810058925 16.9784438537454
"152" 30.2 56.4971509797933 17.8033145376281
"153" 30.4 56.7909536930551 18.8041894400192
"154" 30.6 56.8037862290814 19.0622511976317
"155" 30.8 57.3102898357298 19.9850605598211
"156" 31 58.5626991132836 21.7135367652886
"157" 31.2 58.9436902299951 23.816260482364
"158" 31.4 59.0313719862898 26.8091556155065
"159" 31.6 58.5671838681792 29.0669340901849
"160" 31.8 56.712325733986 31.6816279981784
"161" 32 53.8169618828771 34.3179032394055
"162" 32.2 50.7304906849776 36.7015259544179
"163" 32.4 47.8698498935733 39.307069856475
"164" 32.6 45.5963535915462 41.9216680434763
"165" 32.8 44.2753595578217 45.1524883421578
"166" 33 44.0015372781592 48.2720240939405
"167" 33.2 44.7221267690199 51.189897253114
"168" 33.4 46.0054761315616 54.3794045974956
"169" 33.6 48.1277312658307 58.1360667559412
"170" 33.8 50.7016819253772 60.9730862632887
"171" 34 54.1321110094103 62.7436259086502
"172" 34.2 57.3098957807855 63.6232274141757
"173" 34.4 61.1406930243599 64.695141559738
"174" 34.6 64.4873611644164 66.2857470941407
"175" 34.8 68.0300738551121 67.6058396307192
"176" 35 70.8953187241518 67.3130702907584
"177" 35.2 75.0976597291383 67.1924906467729
"178" 35.4 78.7187818195849 66.1136414272722
"179" 35.6 81.1647467535543 64.7765160550133
"180" 35.8 83.5144944485562 62.8355070250053
"181" 36 86.4907728360567 61.6097055245277
"182" 36.2 90.0484378597143 60.4643091393072
"183" 36.4 93.5366403182891 58.7583379665586
"184" 36.6 96.6750854014251 57.3476426360603
"185" 36.8 99.9462837269321 57.0786840675569
"186" 37 103.442781396515 57.9796343687048
"187" 37.2 105.532158828514 59.6851125148258
"188" 37.4 107.132998714909 62.6866853984081
"189" 37.6 107.450419233358 65.5843946816944
"190" 37.8 105.851259723143 66.433253937158
"191" 38 103.527870186904 66.8547077482165
"192" 38.2 101.094217315633 65.7386481964356
"193" 38.4 98.7796768947305 63.3516843791394
"194" 38.6 98.8345841748892 60.7475507844537
"195" 38.8 99.3031766431601 59.3139331774564
"196" 39 101.37439739999 56.8065483191824
"197" 39.2 104.274149905055 54.961680542288
"198" 39.4 108.110966572047 54.0810955908918
"199" 39.6 111.282189150991 54.0734407198785
"200" 39.8 114.981939935615 55.3133843777232
"201" 40 117.709626619449 56.1987452142032
"202" 40.2 119.936372015833 55.3848309754075
"203" 40.4 121.319280634782 53.1562017712869
"204" 40.6 120.406696864218 49.8536856758437
"205" 40.8 118.226172952943 46.4209026209632
"206" 41 115.919510089062 45.0968490843406
"207" 41.2 112.125877020955 44.1236009982992
"208" 41.4 108.28349726428 42.4875115254368
"209" 41.6 105.07132149545 41.3348696302248
"210" 41.8 101.417840350741 39.2971020156665
"211" 42 98.3782498211358 36.2110541969608
"212" 42.2 95.9929448205638 33.6668856431382
"213" 42.4 94.7676032522121 31.9880900270377
"214" 42.6 93.8410113412794 30.5009217616665
"215" 42.8 92.402945556303 27.3029373668085
"216" 43 90.6452141677163 23.6724302123727
"217" 43.2 88.1176212263868 20.725641833432
"218" 43.4 84.7213238644092 18.37055432917
"219" 43.6 80.8297587654305 16.2254193004131
"220" 43.8 77.3401225228471 13.9506877524747
"221" 44 76.1278600961405 13.5015943718356
"222" 44.2 75.302711651721 13.4968670661272
"223" 44.4 73.1797614651083 13.8230210207614
"224" 44.6 70.3223395792024 14.7351432246517
"225" 44.8 67.2911861864117 16.3112473717425
"226" 45 64.1091910502936 18.6385256756804
"227" 45.2 61.4943772136036 20.9620353421329
"228" 45.4 59.4600622510075 23.9623928828788
"229" 45.6 57.6900602029152 27.8199667734693
"230" 45.8 56.2868398768822 31.2946048869803
"231" 46 55.1005306785483 35.0836019568984
"232" 46.2 54.1510959011845 38.7695546940246
"233" 46.4 53.1416388093248 42.6289678694043
"234" 46.6 51.2326635403447 46.1407370756666
"235" 46.8 48.8093919785859 48.1391362769943
"236" 47 45.0080228911503 49.0027825640065
"237" 47.2 40.9189703260149 49.6287247603195
"238" 47.4 36.7007495804308 50.9344318849027
"239" 47.6 32.5652305166417 52.8909078833294
"240" 47.8 29.1659981528842 55.4701342748723
"241" 48 26.4300673734749 58.1257935613452
"242" 48.2 23.0946178448813 60.6959520378516
"243" 48.4 22.2739206275703 62.8985331251073
"244" 48.6 21.8048235345158 66.1471253101235
"245" 48.8 21.8536062123494 69.4830249763926
"246" 49 23.152052496607 72.8521119985031
"247" 49.2 24.5196740363837 76.9383798042565
"248" 49.4 26.9918473711701 79.6435361070179
"249" 49.6 29.7543965968507 82.7433455082919
"250" 49.8 32.8033287147266 85.1004980194716
"251" 50 36.5144307931911 87.1493596064093
"252" 50.2 40.1477676056899 88.8144238140774
"253" 50.4 44.3417846334908 89.2264431994425
"254" 50.6 49.1869385488453 89.484347101488
"255" 50.8 52.7864645371756 89.0562006606163
"256" 51 55.8265297619612 87.4437578963824
"257" 51.2 57.9253829439384 84.867731039195
"258" 51.4 59.6295698497555 81.5902887368296
"259" 51.6 60.593194551264 77.7677159608501
"260" 51.8 61.7848582095246 73.9833659821744
"261" 52 62.4570270133784 70.1713561234589
"262" 52.2 64.4943628404738 67.0356617123407
"263" 52.4 67.6414907765685 65.3754867897356
"264" 52.6 72.2219628843173 64.2249695197711
"265" 52.8 75.7560246789051 62.8610025298332
"266" 53 78.6020619074642 61.7139846485527
"267" 53.2 81.6197018797472 60.7294222756388
"268" 53.4 84.7884600133761 59.9265910316586
"269" 53.6 88.3961719011916 60.086424284296
"270" 53.8 92.3909416909834 60.6862892272269
"271" 54 96.1159724265066 61.4949261357095
"272" 54.2 100.310367280705 61.8882723189278
"273" 54.4 104.223155377492 62.3711164519869
"274" 54.6 108.319828491946 62.5633130414287
"275" 54.8 112.685773903935 61.3258883645777
"276" 55 115.645801576847 60.0347242045688
"277" 55.2 117.074570021014 58.8879715211923
"278" 55.4 117.665887650155 58.1945548329184
"279" 55.6 117.813764238545 59.570353649297
"280" 55.8 117.516586611695 61.3025044839351
"281" 56 115.820691004354 62.0953108468167
"282" 56.2 113.946210494341 63.0255783776095
"283" 56.4 112.427048245595 63.4308296323176
"284" 56.6 109.477650303327 63.2379698436108
"285" 56.8 106.087265694902 62.5543147228367
"286" 57 104.213240231311 61.2146060146719
"287" 57.2 101.577877886105 59.1642230433799
"288" 57.4 98.743097231205 57.6707012748248
"289" 57.6 95.7780816086292 57.0430376022338
"290" 57.8 94.758201852649 57.0936797837589
"291" 58 94.8352956895026 57.1679130982694
"292" 58.2 94.1619954836267 57.3804803465919
"293" 58.4 92.7252175764719 58.3239579629657
"294" 58.6 90.2900811780437 59.1655781831749
"295" 58.8 87.4216109202121 60.4717990693992
"296" 59 84.1018296590691 61.3708758516732
"297" 59.2 80.2652006821937 61.2145096720662
"298" 59.4 77.0418078692516 59.7891929056686
"299" 59.6 73.4769738438998 58.5464703339738
"300" 59.8 70.2686633977365 58.8938308041309
"301" 60 66.2760243835913 59.6071826330758
"302" 60.2 63.1376198560976 61.7877449631944
"303" 60.4 60.6522421126306 64.972361589229
"304" 60.6 60.2991037002076 68.6613754417401
"305" 60.8 60.1561503787167 73.1676352084605
"306" 61 61.3762977523702 77.9900053904434
"307" 61.2 62.8316289136364 82.3309204417593
"308" 61.4 63.1373979327133 86.1685793133809
"309" 61.6 62.7950909374076 90.2462847692063
"310" 61.8 60.4163044195702 92.353929688016
"311" 62 56.3785157518162 93.4931706847363
"312" 62.2 52.2951125324963 92.2545705639834
"313" 62.4 48.063240735897 90.0923229471946
"314" 62.6 45.5338443186255 87.1793209100388
"315" 62.8 43.8108361123563 83.5932980676046
"316" 63 41.9322534491313 79.9898525156299
"317" 63.2 39.559848945205 76.3867139251938
"318" 63.4 36.367020967398 73.1174963484755
"319" 63.6 33.6887324437035 69.4002140167137
"320" 63.8 31.4766121539296 65.5776324495077
"321" 64 29.3014732476514 62.4565761385557
"322" 64.2 27.3529733039443 59.5641874710273
"323" 64.4 26.30988789581 55.023773030202
"324" 64.6 27.31298871594 51.3092044359065
"325" 64.8 29.5575573605761 47.8003934897656
"326" 65 33.0097405921468 45.0611990316131
"327" 65.2 35.996027550458 43.0473651516128
"328" 65.4 38.7154682571062 42.6427155117855
"329" 65.6 42.722325447072 42.5239355642044
"330" 65.8 46.8150811043844 41.6357240551222
"331" 66 50.926289964642 39.8263951473827
"332" 66.2 54.1782155785095 37.9350549158284
"333" 66.4 58.3504987045162 36.1407535096245
"334" 66.6 62.5435526415435 34.290180484799
"335" 66.8 66.7289054222369 32.1502705487907
"336" 67 70.7962868760174 29.9860881292188
"337" 67.2 73.7476865958895 27.1266018241701
"338" 67.4 76.519282816207 23.7161573142703
"339" 67.6 78.7028552132739 20.5239999994404
"340" 67.8 79.867708695926 17.3506745629045
"341" 68 80.2614486392417 12.902940315345
"342" 68.2 81.027960680286 9.72871400109955
"343" 68.4 82.0299000854651 10.3073682631453
"344" 68.6 82.8445363285933 11.3736341147324
"345" 68.8 82.3844621909198 12.7930815390723
"346" 69 80.7110936612575 14.4522385009842
"347" 69.2 78.7387996855274 16.1260294061343
"348" 69.4 77.2153958305238 16.6521912185024
"349" 69.6 75.7492326999131 16.845595926613
"350" 69.8 71.7488891584481 17.151300081168
"351" 70 68.275450791847 18.0953208961457
"352" 70.2 65.1713751931551 19.1897766372071
"353" 70.4 61.1387098884024 20.8249891604486
"354" 70.6 57.9132890586826 22.4709864025089
"355" 70.8 54.1736623477815 24.7582041607812
"356" 71 50.7963426307772 27.7889903213552
"357" 71.2 48.8862679187888 32.3855388227173
"358" 71.4 48.4933144697986 36.2833683816379
"359" 71.6 47.2435542605855 40.3205711383944
"360" 71.8 46.162957671098 44.7324950506959
"361" 72 45.1383381296348 48.3590108687989
"362" 72.2 43.4818456543603 52.364968317818
"363" 72.4 40.9660076140906 56.5603284862817
"364" 72.6 38.876149274763 60.8432822578196
"365" 72.8 37.6452089604648 65.0370800545626
"366" 73 37.4839318070297 70.3672043856961
"367" 73.2 37.4693005134598 74.0917770752217
"368" 73.4 38.4696461803293 78.7880924296875
"369" 73.6 39.5020278980592 83.6503592704338
"370" 73.8 40.5582917273104 87.9206546973116
"371" 74 42.0347373247406 92.0546908662583
"372" 74.2 42.9686541194267 96.7939360307642
"373" 74.4 42.4902004661996 101.066926773748
"374" 74.6 42.0735790846638 105.39968628054
"375" 74.8 41.6900336678779 109.571195519942
"376" 75 41.4293750460211 112.647494098192
"377" 75.2 41.6124734420598 113.988125906631
"378" 75.4 41.865564272583 114.063953465386
"379" 75.6 41.2144168227127 113.819855560313
"380" 75.8 40.3475282679867 112.62130946781
"381" 76 39.9665385017718 111.277924682789
"382" 76.2 39.9611859462307 109.74057618346
"383" 76.4 39.9918669849263 107.536378642804
"384" 76.6 40.6601699860654 105.735266861091
"385" 76.8 42.0230533845216 103.135076118027
"386" 77 43.424722056318 101.172219800329
"387" 77.2 44.9799102416907 98.3504547872843
"388" 77.4 46.302009834752 95.1449359593979
"389" 77.6 47.074837888408 91.314509183028
"390" 77.8 46.8613103087154 87.011229674831
"391" 78 45.8717925687413 84.5315066261612
"392" 78.2 45.5614992762317 84.3205165141539
"393" 78.4 45.4744788453275 84.1880230290537
"394" 78.6 45.2758543504706 82.7342722981961
"395" 78.8 43.8396218171589 80.5367816278958
"396" 79 41.5812989741304 77.7078939561186
"397" 79.2 38.5197436583504 75.3466522423895
"398" 79.4 34.4620416050624 72.6020340732418
"399" 79.6 30.9488953354785 70.6371058729676
"400" 79.8 27.0281374995258 69.6192350634507
"401" 80 23.0463240590473 69.9040254059283
"402" 80.2 19.3593492179971 71.1857187287144
"403" 80.4 15.209299750818 72.0080346774639
"404" 80.6 11.2144093535 72.7136024439278
"405" 80.8 7.91149827142403 74.343064011517
"406" 81 7.65310284157135 74.3231786929266
"407" 81.2 7.71450440565305 72.9917713595965
"408" 81.4 8.56879230576815 71.7848449859291
"409" 81.6 10.3085307693098 70.9098727818227
"410" 81.8 12.5305149681865 69.2517086361702
"411" 82 13.7688330716883 68.8589802327364
"412" 82.2 16.8260474122954 68.1480812283636
"413" 82.4 18.8100251416718 68.3830044655499
"414" 82.6 20.0800027861028 68.9530532984458
"415" 82.8 23.1913734722611 69.8459544945501
"416" 83 27.4216502203093 70.5973559772642
"417" 83.2 31.3022040781332 70.4528561098276
"418" 83.4 35.9192448673643 69.3728402383502
"419" 83.6 39.6848425680184 68.5567316769952
"420" 83.8 43.2134822712477 67.5172872690259
"421" 84 47.1744876173669 67.4259089623336
"422" 84.2 51.5154920454478 68.0070886010823
"423" 84.4 56.0389060309302 69.096430576549
"424" 84.6 59.6296791565767 69.855147258813
"425" 84.8 63.4409967320549 71.1847416283322
"426" 85 67.6923466275417 70.8805146672355
"427" 85.2 72.3440993952145 70.1502343903294
"428" 85.4 75.2209834724398 68.7959680585466
"429" 85.6 78.5622959568136 67.013345003826
"430" 85.8 82.0402013190122 64.2304813141289
"431" 86 85.528164551728 61.7708778639823
"432" 86.2 89.6824873326134 59.7913899562474
"433" 86.4 94.3035266060969 59.2495812590085
"434" 86.6 99.2706506592595 59.5847605869303
"435" 86.8 101.447140985034 60.2354714145525
"436" 87 104.36366132116 62.3498853538148
"437" 87.2 107.178691036618 65.4630059396295
"438" 87.4 109.591388412167 69.3839955649393
"439" 87.6 110.5056334809 72.7051572063544
"440" 87.8 109.823477187305 75.8116037127904
"441" 88 109.131290373887 80.1066923902546
"442" 88.2 108.146884929953 83.9481444666972
"443" 88.4 106.210284110451 87.5780236773051
"444" 88.6 102.992528315956 91.0795414134454
"445" 88.8 99.6681196961246 93.8259550192378
"446" 89 96.5797913308553 96.0988496620527
"447" 89.2 93.370863129416 98.3853435508748
"448" 89.4 89.4016470353965 99.5501597004323
"449" 89.6 85.2864010428157 101.093073542702
"450" 89.8 82.1278294960807 102.940262423274
"451" 90 78.9339966312803 105.936350533135
"452" 90.2 77.3717239009119 109.577529964862
"453" 90.4 76.5877568008187 113.057046709333
"454" 90.6 75.108551781515 114.190926702493
"455" 90.8 72.6138730830991 113.620758205962
"456" 91 69.5526224042606 112.267548464622
"457" 91.2 67.5532134196731 110.372561586145
"458" 91.4 66.7859625644355 108.943987898914
"459" 91.6 65.0891031699785 106.213646278982
"460" 91.8 63.0951171338884 103.128122737918
"461" 92 62.0449530244627 99.9949019027635
"462" 92.2 61.0002584042977 97.4818221655825
"463" 92.4 60.9486536572471 97.3060549474088
"464" 92.6 60.5708001077023 96.0978145452608
"465" 92.8 59.6602373233165 93.007527788215
"466" 93 57.7112919716957 90.1913704539869
"467" 93.2 55.2620620499882 87.6640051980833
"468" 93.4 53.2097206395857 84.2814406685585
"469" 93.6 52.6159506340234 80.7084689443705
"470" 93.8 52.5719334849466 76.0811896841209
"471" 94 53.8570270164706 72.1482946734201
"472" 94.2 55.8604327393433 68.3249987569462
"473" 94.4 58.9950475462103 66.2931205740815
"474" 94.6 61.6609302671422 65.1887035628135
"475" 94.8 62.6802886726461 65.2488258029792
"476" 95 63.4777259204459 65.3505098333346
"477" 95.2 63.5477674622641 65.5428175258346
"478" 95.4 63.9147559574156 65.8363781321888
"479" 95.6 64.6852129174156 66.4293268507304
"480" 95.8 64.6334113604459 66.5917685758346
"481" 96 64.4289289703045 66.9950319795013
"482" 96.2 64.417576826691 67.0463140308346
"483" 96.4 64.2748375783045 67.0805020650568
"484" 96.6 64.2919588440823 67.9529074383346
"485" 96.8 64.1606309531732 68.5585517945846
"486" 97 64.1293068191934 68.6189636050568
"487" 97.2 64.301130950749 68.8686583550013
"488" 97.4 64.4478846574156 68.6397206258346
"489" 97.6 64.4407971204459 67.9903699758346
"490" 97.8 64.5362500753018 67.5059763202249
"491" 98 64.9706947374156 67.1195741041679
"492" 98.2 65.3513371640823 66.9064538908346
"493" 98.4 65.8328727640823 66.5209857001029
"494" 98.6 66.4015433774156 66.2862407700013
"495" 98.8 66.8344668120823 66.1136217222096
"496" 99 67.4604630920823 66.1328524914596
"497" 99.2 67.9901522520823 65.7290063372096
"498" 99.4 68.5893965543045 65.5933225763902
"499" 99.6 68.9821155880823 65.7193909525846
"500" 99.8 69.4678491907489 65.5966098873731
"501" 100 69.8488796680823 65.3443909522096
"502" 100.2 70.1849134300283 65.4766674596184
"503" 100.4 70.1043767923176 65.5983502284817
"504" 100.6 70.131211593556 65.6799172683346
"505" 100.8 70.3370826840823 65.7149530827577
"506" 101 70.3370826840823 65.7346769486551
"507" 101.2 70.3568379907489 65.843158211091
"508" 101.4 70.4353393409244 66.1353828558346
"509" 101.6 70.4758897072402 66.3985407508346
"510" 101.8 70.4753698307489 66.4250122550654
"511" 102 70.5876928600823 66.3210393048346
"512" 102.2 70.6307183786277 66.1022580858346
"513" 102.4 70.5519216440823 65.8443909527096
"514" 102.6 70.5759984240823 65.8083332603659
"515" 102.8 70.7394670882928 65.7608889283346
"516" 103 71.278129386785 65.6014075844833
"517" 103.2 71.9363364940823 65.4958332600534
"518" 103.4 71.9965767761711 65.3623381817702
"519" 103.6 72.0038024916513 65.2468574002803
"520" 103.8 72.416101792179 65.1895913430589
"521" 104 73.2017176268167 65.1286366837389
"522" 104.2 74.1850315580615 64.6377477665138
"523" 104.4 75.3141411460505 64.072570426054
"524" 104.6 77.2796988706214 63.2657705501003
"525" 104.8 79.7174403680609 62.1176947999197
"526" 105 82.6678638391304 61.2883899912935
"527" 105.2 85.978259988348 60.2887871473526
"528" 105.4 89.1203963658765 58.2725948216874
"529" 105.6 92.3188095714931 55.4135991474841
"530" 105.8 95.0548154332423 51.9596883938536
"531" 106 97.3514067691365 48.118928602837
"532" 106.2 99.5062437834755 44.0385350358695
"533" 106.4 100.508215782699 39.8598022635275
"534" 106.6 102.27902720622 35.5455150631249
"535" 106.8 104.284697816684 31.2074111119885
"536" 107 104.425075715731 27.3308278225386
"537" 107.2 103.650901566444 23.7036293258348
"538" 107.4 101.33206774862 19.624032777533
"539" 107.6 97.6913311227764 17.2177093225287
"540" 107.8 93.2919671767581 15.636466284802
"541" 108 88.6606972243723 16.1487139999323
"542" 108.2 84.1302366939511 18.1033350860654
"543" 108.4 80.7092867622088 20.7752587196608
"544" 108.6 77.8041400021385 24.4898954823978
"545" 108.8 75.7356997776949 29.1053530462671
"546" 109 74.4201884791607 33.5991957275571
"547" 109.2 74.5678763781234 37.5736570371203
"548" 109.4 75.6008610429149 41.7262650699015
"549" 109.6 77.9233403485808 45.1154087533688
"550" 109.8 80.7691801805364 47.7241193746123
"551" 110 84.7261600816538 49.7016953341398
"552" 110.2 87.1043035657953 50.1497026271903
"553" 110.4 89.7401313901753 49.7591395726753
"554" 110.6 92.7858175052223 48.9335236138149
"555" 110.8 96.853091849224 48.0856262555757
"556" 111 100.601288953127 48.1738759699857
"557" 111.2 103.351706103362 50.0067952391444
"558" 111.4 104.910291029362 52.9169521064837
"559" 111.6 103.906500401577 55.8486573755013
"560" 111.8 100.862117926037 58.7021827934584
"561" 112 97.2141943913487 61.8992542430061
"562" 112.2 95.7373004731465 62.7275688032463
"563" 112.4 94.414481467342 63.2445292413788
"564" 112.6 90.8879333734439 64.7874420761512
"565" 112.8 87.2698248105334 66.8114411730972
"566" 113 83.7748185806778 68.351706940361
"567" 113.2 80.5349659651958 69.0041734941784
"568" 113.4 76.5698470957238 68.6933738849033
"569" 113.6 72.0650260602698 68.5437626518737
"570" 113.8 68.091161280268 68.9514121237168
"571" 114 63.6728705607844 70.0826775144782
"572" 114.2 58.8826894563599 70.4879849428918
"573" 114.4 54.720032463116 69.2627970681879
"574" 114.6 50.9145710061919 66.7576540632161
"575" 114.8 46.5809709178195 64.0661994706857
"576" 115 43.4704241420563 61.9244160169143
"577" 115.2 39.790741691435 59.0814910213209
"578" 115.4 36.0682241044842 55.5702335095314
"579" 115.6 33.1716950117817 51.7308577065415
"580" 115.8 31.7357888195329 47.4422116426307
"581" 116 31.8996139664953 45.5086975103885
"582" 116.2 32.2689411499296 41.7561522384532
"583" 116.4 33.9130918463225 37.6336586693364
"584" 116.6 35.6923688402509 35.0457989735769
"585" 116.8 36.4289978586434 34.6978889927266
"586" 117 38.0357787206282 34.3751052926915
"587" 117.2 40.9987085893814 34.2030201707069
"588" 117.4 44.7715969365119 33.501511284864
"589" 117.6 48.2291610053845 33.2277078607164
"590" 117.8 52.7856514364009 33.2800287598286
"591" 118 57.3388865148706 33.3986294542634
"592" 118.2 61.5540806696466 32.9237740539161
"593" 118.4 65.8224303151822 32.355904080637
"594" 118.6 70.3040746140246 30.915414675241
"595" 118.8 74.9672863741451 28.8525450590017
"596" 119 78.4810693309613 27.3414287066276
"597" 119.2 82.6594681019373 25.296356729255
"598" 119.4 85.9088552378893 23.5490256759555
"599" 119.6 88.360919741534 22.1238083498022
"600" 119.8 92.2813874074359 21.9585283648863
"601" 120 96.8625385689155 21.8706052068145
"602" 120.2 101.646680814989 19.953000263559
"603" 120.4 104.006552774785 18.4586398891145
"604" 120.6 102.861341780282 19.9613892356092
"605" 120.8 102.712065981624 21.0045996335708
"606" 121 102.537601149835 22.2866326592062
"607" 121.2 102.641676778045 25.0501120592965
"608" 121.4 102.209652822266 26.3698064485659
"609" 121.6 100.476994531048 27.837048502449
"610" 121.8 97.9601552806021 30.4563548162924
"611" 122 95.4801301663087 32.8949475256185
"612" 122.2 93.3206151569671 35.6773089959167
"613" 122.4 91.950274606478 39.1371715070124
"614" 122.6 90.6604014428404 42.7106883718372
"615" 122.8 90.4088020579369 46.2860244069647
"616" 123 91.9087784868424 49.6622923018295
"617" 123.2 93.485072159788 52.9874861492974
"618" 123.4 95.3226706303013 56.5582014968503
"619" 123.6 97.2748931304423 59.8125058613063
"620" 123.8 98.4034576079401 63.5255593468197
"621" 124 99.1141569489231 67.9263614538882
"622" 124.2 99.4939704467232 72.0397404428713
"623" 124.4 99.0695607051338 76.4739964912234
"624" 124.6 98.7562594960237 81.1577333612901
"625" 124.8 97.7202540371323 85.2422698971693
"626" 125 96.3251355649568 89.8744669605119
"627" 125.2 94.3081317974257 93.4677483059598
"628" 125.4 92.5583382792754 95.9307943863164
"629" 125.6 89.992388787645 98.4226121441318
"630" 125.8 86.239455532173 100.416613017412
"631" 126 82.19959749075 101.431070872356
"632" 126.2 78.7764170083148 100.340307271191
"633" 126.4 76.0650072644896 98.1126430251989
"634" 126.6 73.1439435233918 94.9346532295724
"635" 126.8 70.6022973903637 92.2982597391509
"636" 127 68.6048036809284 89.4307156226604
"637" 127.2 66.4964953330733 85.8180130429271
"638" 127.4 64.9632156249118 82.6118062123876
"639" 127.6 63.2685043805262 79.1138941666289
"640" 127.8 62.7658738945601 75.2793178371787
"641" 128 61.6049614269172 71.2171649013296
"642" 128.2 59.4518805423102 67.7720478718914
"643" 128.4 56.5256826297864 64.8257724471653
"644" 128.6 53.1212136926301 60.8544430582425
"645" 128.8 49.8455892354076 57.8770216976947
"646" 129 47.3559375241778 57.2415247632703
"647" 129.2 42.9040688506732 57.2156625341416
"648" 129.4 38.2288099673946 58.4790326953888
"649" 129.6 34.022829937334 60.1243791223724
"650" 129.8 30.8534326892118 62.6509802127114
"651" 130 28.53366490002 66.0405521483198
"652" 130.2 26.9970393771854 70.3393491745061
"653" 130.4 27.3224914472816 74.640613716199
"654" 130.6 28.8989488733571 78.8273273494452
"655" 130.8 31.2604814722864 82.3073107748626
"656" 131 34.6802183483861 85.9324979145673
"657" 131.2 36.5447372328266 88.0360816673884
"658" 131.4 39.5278112426286 90.1760700809719
"659" 131.6 42.9801541410546 92.3892731321242
"660" 131.8 44.9615605601721 94.0208043566703
"661" 132 48.3278073945234 96.6228235674715
"662" 132.2 51.2991766863819 98.9362496150031
"663" 132.4 54.349992168831 101.352781726103
"664" 132.6 57.2365850441194 104.630824977999
"665" 132.8 59.9845893116259 107.94179240712
"666" 133 61.9063636361575 111.271983794402
"667" 133.2 63.1012456152021 114.93629212443
"668" 133.4 64.2166349507399 117.706425333209
"669" 133.6 66.8011785802033 119.30211820849
"670" 133.8 70.1743602973537 120.547832831425
"671" 134 73.9557371959625 121.656177157569
"672" 134.2 76.920685210405 121.502554659141
"673" 134.4 80.5880539520607 121.082768752449
"674" 134.6 83.6194682120381 120.299813229295
"675" 134.8 84.7258305613367 120.379659711321
"676" 135 84.950046345085 119.991053228981
"677" 135.2 84.9743700845848 118.851898011979
"678" 135.4 86.3339988421822 117.650093217942
"679" 135.6 88.7007588041522 116.026870709137
"680" 135.8 91.4711872290965 114.966241845832
"681" 136 94.8527532669233 114.525748775523
"682" 136.2 97.9764698169702 113.963472217121
"683" 136.4 99.0308226750156 113.174020700056
"684" 136.6 99.7586056017171 112.149713274287
"685" 136.8 102.484043058131 110.578539470728
"686" 137 104.207763114599 109.454496288011
"687" 137.2 104.792386707996 107.946303851898
"688" 137.4 105.071009595727 106.470951316211
"689" 137.6 106.480065535602 104.087088550639
"690" 137.8 108.452405058865 101.825772691243
"691" 138 110.551488475418 99.6480739177406
"692" 138.2 113.431020576727 97.1774407707811
"693" 138.4 115.546129018593 94.462399480955
"694" 138.6 117.543340473995 91.8444949904218
"695" 138.8 119.083309325801 89.7282303400045
"696" 139 120.328598103337 88.5325832730278
"697" 139.2 119.441307642595 88.18793491115
"698" 139.4 118.104801328382 87.5718823465267
"699" 139.6 116.465312919978 86.8396585834372
"700" 139.8 114.901203329797 86.0871635885651
"701" 140 112.838673235146 85.3178091764463
"702" 140.2 111.547247442288 84.7686165690798
"703" 140.4 110.492140387565 84.1115650519654
"704" 140.6 109.157069369524 83.242776834721
"705" 140.8 107.629772061149 82.4736392519149
"706" 141 106.959656038576 82.601111300352
"707" 141.2 106.852070236896 82.7688580160988
"708" 141.4 105.881019614448 83.0388335947415
"709" 141.6 104.145444779253 83.1046374799545
"710" 141.8 102.408509853021 82.9708505720722
"711" 142 99.8937627046691 82.8872533317169
"712" 142.2 97.5022159399319 81.4709467667991
"713" 142.4 96.1856602205841 79.5769270248125
"714" 142.6 95.2095213543955 77.0325965897338
"715" 142.8 94.0908794271054 73.7932270665016
"716" 143 94.4441827304809 70.2128370621046
"717" 143.2 95.8117927757741 67.3641020122018
"718" 143.4 98.3360848453673 65.3691783773137
"719" 143.6 101.397917897128 63.7911402784564
"720" 143.8 105.166903915169 63.405094062023
"721" 144 107.380174083289 64.5034011224904
"722" 144.2 110.271809273931 67.1594873969509
"723" 144.4 113.170159532059 69.1570041974827
"724" 144.6 116.532339429978 70.4283842803218
"725" 144.8 116.70602011442 70.5095519901855
"726" 145 115.951920881895 69.0801633694006
"727" 145.2 115.472103940901 67.2671107496988
"728" 145.4 115.467403286281 64.814148999597
"729" 145.6 115.274796987939 61.6100650992107
"730" 145.8 114.817408267304 59.7082114701174
"731" 146 113.497927250078 56.316548989261
"732" 146.2 112.49226780062 54.0139539188172
"733" 146.4 111.412781886099 50.6000198625321
"734" 146.6 109.574624181101 46.8777350333555
"735" 146.8 107.499996910133 42.9630606572903
"736" 147 104.254912170327 40.0467763896705
"737" 147.2 101.173677744677 36.9374197178081
"738" 147.4 97.7740603746441 33.9223383925306
"739" 147.6 94.2660278785675 32.1957597505656
"740" 147.8 91.7207927891637 31.1550426964822
"741" 148 88.231535273724 29.3816473188814
"742" 148.2 83.9123649308105 27.5476166149795
"743" 148.4 79.8145471921351 25.7434596931047
"744" 148.6 75.4100880191517 24.0804604129287
"745" 148.8 71.0598420630782 24.0224991691616
"746" 149 66.4832361297289 24.218020497026
"747" 149.2 62.3561887524758 25.5967500885718
"748" 149.4 58.6356398390442 27.1442825225014
"749" 149.6 54.7816557948747 29.5537823812695
"750" 149.8 51.2621909408916 32.8379996653663
"751" 150 48.4982901892448 36.3810130076484
"752" 150.2 47.3015840486963 40.5629248111076
"753" 150.4 47.4597913808797 44.9783626581191
"754" 150.6 48.7953984579192 48.4979636290643
"755" 150.8 50.7394709519588 52.4135392939298
"756" 151 52.8100178653291 55.6259654711483
"757" 151.2 55.4159669397905 58.9964411145154
"758" 151.4 56.5957272700312 62.8881067488198
"759" 151.6 56.6372517742595 65.3176450852486
"760" 151.8 55.5329506735958 67.2162775044163
"761" 152 53.1273093386745 70.5452612828635
"762" 152.2 50.1310190802078 72.8242742543555
"763" 152.4 46.1235076057264 74.2800536339412
"764" 152.6 42.5228317643252 75.572855371208
"765" 152.8 38.545714962335 76.9860879534797
"766" 153 34.8130995404677 79.6519664160885
"767" 153.2 31.0090945257782 82.1442961996322
"768" 153.4 28.0104466527012 82.8450953433884
"769" 153.6 23.1879678091398 83.4129158104558
"770" 153.8 19.3091239143857 83.2116056648712
"771" 154 17.6983419910678 82.5724039646841
"772" 154.2 14.6956587905848 80.4161782929201
"773" 154.4 12.3867826824585 77.5243092326731
"774" 154.6 13.2665260076806 76.6547855813562
"775" 154.8 15.3521895097184 76.7378757875651
"776" 155 19.1402440988971 78.1771768705668
"777" 155.2 21.6437579703076 81.0225431909041
"778" 155.4 23.4826317759072 83.9471657686297
"779" 155.6 24.9558505994228 85.9864848219019
"780" 155.8 25.2811547690861 86.6787926824087
"781" 156 25.5489802817721 87.0554715561443
"782" 156.2 25.8184991096419 87.4703771658469
"783" 156.4 26.1254471880823 87.8636217439596
"784" 156.6 26.1726835374156 88.1177426233346
"785" 156.8 26.1726835374156 88.1177426233346
"786" 157 26.6899008694481 88.8099163040053
"787" 157.2 27.1756427361753 89.2287827471137
"788" 157.4 27.4659505774156 89.4089514158346
"789" 157.6 27.5851879640823 89.3356913425013
"790" 157.8 28.286534166873 89.2824500101369
"791" 158 28.5644867374156 89.0482864394243
"792" 158.2 28.202627339692 88.9131057975419
"793" 158.4 28.1556482567652 88.7442502626639
"794" 158.6 28.4836278078032 88.5668865031602
"795" 158.8 28.6101708840823 88.5078525138346
"796" 159 28.7901131346086 88.5746541333346
"797" 159.2 28.911764233556 88.5746541333346
"798" 159.4 29.1753416146086 88.5948970483346
"799" 159.6 29.1753416146086 88.5948970483346
"800" 159.8 29.296992713556 88.5746541333346
"801" 160 29.2969927144206 88.5746541334371
"802" 160.2 29.7435412596688 88.8099163040322
"803" 160.4 29.809521466506 89.0409773690482
"804" 160.6 29.8324984881894 89.2563852651062
"805" 160.8 30.0313997484318 89.8585035079313
"806" 161 30.9539908207147 91.3844162492131
"807" 161.2 32.2358795417693 94.1576590295224
"808" 161.4 33.8553842387166 96.994093663508
"809" 161.6 36.0036271028989 99.2917123560355
"810" 161.8 38.8547488120388 101.677064427157
"811" 162 41.7365419929505 103.881490036242
"812" 162.2 45.1984309557434 106.388783859287
"813" 162.4 49.0113518356086 108.768966529711
"814" 162.6 53.5994509031787 110.998769837942
"815" 162.8 57.7981400371143 112.813698238331
"816" 163 62.0921160213157 113.624915778121
"817" 163.2 66.4685522107503 113.245795698039
"818" 163.4 71.0313356475845 111.455178635147
"819" 163.6 75.0703267000942 109.617835950396
"820" 163.8 78.3603532738807 107.567419884455
"821" 164 81.9780097481191 104.695948458397
"822" 164.2 85.0149075969028 101.227550729992
"823" 164.4 87.9090059871589 97.7969462064046
"824" 164.6 90.9150050470421 94.6533576543676
"825" 164.8 93.4691086911831 91.140736857639
"826" 165 95.5023497734403 86.7784043764612
"827" 165.2 96.6714330625252 82.2202450812992
"828" 165.4 96.6841842138254 77.9202730041258
"829" 165.6 96.283709824698 72.9424672854663
"830" 165.8 95.588694552726 68.3944593446791
"831" 166 95.56763652444 63.3997589229784
"832" 166.2 95.9271923723072 58.6808089597662
"833" 166.4 96.3465713051955 54.8626972275676
"834" 166.6 96.7315135739068 50.2535478255472
"835" 166.8 97.5496586469671 45.7912522856148
"836" 167 98.9354270575728 41.5307964774893
"837" 167.2 99.9642224885242 37.2771871215549
"838" 167.4 101.407474693723 32.9688597949506
"839" 167.6 103.566015580374 28.98277170063
"840" 167.8 106.781745295418 25.9929823377075
"841" 168 110.172830612254 24.8042944217036
"842" 168.2 110.7101603509 25.5253673483332
"843" 168.4 111.230312836969 27.1002323037763
"844" 168.6 111.170650240428 28.8295717580917
"845" 168.8 111.135473202121 31.5713788731496
"846" 169 110.638938694239 35.3017503650988
"847" 169.2 109.710092721704 38.1914145445635
"848" 169.4 108.600441932343 40.7842464567783
"849" 169.6 106.764685529435 44.6790256429877
"850" 169.8 105.166413836748 48.0397349595246
"851" 170 104.1708437425 50.0462832799521
"852" 170.2 102.250816707682 53.2083335637767
"853" 170.4 101.645298337119 56.0453300026942
"854" 170.6 100.783503840526 60.0461889330944
"855" 170.8 99.4491481640394 64.0088665403993
"856" 171 98.7852323257091 67.3510299896112
"857" 171.2 99.0457434094479 70.7933587434353
"858" 171.4 100.626046875091 74.1088515289771
"859" 171.6 102.244811205073 77.5742925057537
"860" 171.8 104.289427552 80.4448198429712
"861" 172 107.074681984868 83.3038238959061
"862" 172.2 110.073014513172 84.6875157266571
"863" 172.4 113.590202337033 85.5325838660026
"864" 172.6 114.851923150962 86.7466007396379
"865" 172.8 114.450021855931 88.1487487711456
"866" 173 113.13576032348 89.6628409421262
"867" 173.2 111.035567522619 90.5965496245253
"868" 173.4 108.208459788817 91.3667781848491
"869" 173.6 105.076240577741 90.5786269219973
"870" 173.8 101.770319098395 89.0805007110948
"871" 174 99.0573150481129 87.2250304382249
"872" 174.2 96.4397036450993 84.8563121850235
"873" 174.4 94.4309336348374 82.718448515988
"874" 174.6 92.6485401260693 79.7395357324583
"875" 174.8 91.7545178050645 76.5681001340364
"876" 175 90.9412712857219 73.104681367224
"877" 175.2 91.0101207224389 69.1941437727458
"878" 175.4 91.8662925666965 64.9037012254475
"879" 175.6 93.9628950697461 61.2735399847173
"880" 175.8 94.850128010469 58.6103461491192
"881" 176 96.9862904489947 55.2606232310625
"882" 176.2 99.8647728582307 51.1895121561939
"883" 176.4 102.387274677167 48.0521397007221
"884" 176.6 104.273754318049 45.1268024438468
"885" 176.8 107.690968410327 42.2737763077032
"886" 177 110.424981764165 39.8610102708739
"887" 177.2 112.186682726289 37.971590540742
"888" 177.4 113.208168263763 36.1211113662231
"889" 177.6 111.867217431808 35.1955471026443
"890" 177.8 109.925464808806 33.45257233074
"891" 178 106.957921263891 32.0336260244578
"892" 178.2 103.301951293819 30.3899835918625
"893" 178.4 98.9527499849115 29.2551051063524
"894" 178.6 94.7786730370839 28.2080645320763
"895" 178.8 90.7709875988888 27.2679769575274
"896" 179 87.4427067522026 26.0057950394108
"897" 179.2 83.127200288812 24.9282992804667
"898" 179.4 78.6086907870562 23.8611013804369
"899" 179.6 74.6919159082523 22.3727366259001
"900" 179.8 70.7715769817707 20.2816268228231
"901" 180 67.8004495121049 17.549884584967
"902" 180.2 65.645909298037 14.4743782557035
"903" 180.4 62.5718515982009 10.8559945193386
"904" 180.6 58.9355481939644 9.18746328204968
"905" 180.8 54.3640464505155 8.58765571348667
"906" 181 49.9823895201101 9.06102062209907
"907" 181.2 46.32086523393 10.3222269704081
"908" 181.4 44.0784597682412 12.3031811628619
"909" 181.6 43.717734993569 13.3510006723834
"910" 181.8 42.6106062226579 14.9793029168827
"911" 182 41.9362294876025 18.0566492541287
"912" 182.2 41.2486783403801 20.2650097388128
"913" 182.4 39.3229024603851 24.3009412681801
"914" 182.6 38.0326991297544 27.3457271353526
"915" 182.8 36.5349828582477 31.0564131774732
"916" 183 34.0774115484728 34.5089204885724
"917" 183.2 31.5759341449344 38.1998340987285
"918" 183.4 28.6528336127816 40.9835710380415
"919" 183.6 25.8804265379617 42.2289217824728
"920" 183.8 21.8132153710736 43.1858642273717
"921" 184 18.1106241499444 44.5333687796189
"922" 184.2 14.2628199061599 44.647165876899
"923" 184.4 10.3656258869054 43.4334301657038
"924" 184.6 8.43945933460079 41.6401934183995
"925" 184.8 8.39600842352857 41.4189685699544
"926" 185 7.96717520897849 42.5084517627567
"927" 185.2 7.59728342608189 44.2937102995343
"928" 185.4 9.05256019308369 45.6548234002004
"929" 185.6 11.2262763148522 47.4298034921939
"930" 185.8 13.9599287403628 49.6511803587398
"931" 186 16.8008381591367 50.7603093580993
"932" 186.2 20.1935041522412 51.5915929990361
"933" 186.4 24.3128046935913 52.3038687513238
"934" 186.6 28.1231332199867 51.4579085458668
"935" 186.8 32.2038495216341 50.1670770350968
"936" 187 35.8657821398292 49.0485198323691
"937" 187.2 40.1619868302678 48.6099977033318
"938" 187.4 44.7708569582299 48.5882066769532
"939" 187.6 49.775349813142 48.0553510715469
"940" 187.8 53.2995412563924 47.1464488521132
"941" 188 56.5322000874463 46.0177621298864
"942" 188.2 60.8289058765393 44.2837120674913
"943" 188.4 64.7763542910469 42.2878993872219
"944" 188.6 67.9868278027286 40.0070301156714
"945" 188.8 72.2794374639815 38.3840237352766
"946" 189 75.4293118028448 37.6104203737215
"947" 189.2 77.4505287281851 37.6867225059269
"948" 189.4 78.8431401888542 38.6420220213254
"949" 189.6 79.2215277602979 39.2755132373142
"950" 189.8 79.3074950319084 39.5881200234433
"951" 190 79.3859111059005 39.6075028145846
"952" 190.2 79.2979519603614 39.6849544328114
"953" 190.4 79.2901876654156 39.7557157129457
"954" 190.6 79.2125155816433 40.0106667242492
"955" 190.8 79.1874600707489 40.3704898283346
"956" 191 79.1902515814736 40.5412972819216
"957" 191.2 79.0932931089712 40.5676815257235
"958" 191.4 78.9127234803614 40.5615197288579
"959" 191.6 78.9398131907489 40.5902700483346
"960" 191.8 78.9870159835945 40.6954697268102
"961" 192 78.9691639320823 40.7001601583346
"962" 192.2 78.9127234803614 40.8835233069974
"963" 192.4 78.7897038353018 40.8924678508346
"964" 192.6 78.8320942636172 41.1518596221137
"965" 192.8 78.763150440604 41.7536718650737
"966" 193 78.6995039960823 42.0463140058346
"967" 193.2 78.7257323181248 42.1117804543453
"968" 193.4 78.6592301095368 42.7543559645846
"969" 193.6 78.6641561312783 42.7433784405314
"970" 193.8 78.3855142644708 43.2588879727783
"971" 194 78.1065063112957 43.896637384174
"972" 194.2 77.4071775030474 44.8298793435707
"973" 194.4 75.9727059890809 46.8440826119894
"974" 194.6 74.3958796805445 49.4481993020143
"975" 194.8 72.5385972795549 52.4033315790149
"976" 195 70.2844646453603 55.6428182488444
"977" 195.2 67.8064267907562 58.6341588955633
"978" 195.4 64.423164113146 61.5266938511926
"979" 195.6 60.276937654105 63.229320162282
"980" 195.8 56.0412195054258 63.5627533358221
"981" 196 51.7541543169298 63.3927860158773
"982" 196.2 47.6516936272585 64.5499069194808
"983" 196.4 43.5045404051251 66.9252061236036
"984" 196.6 40.3585272239026 70.1081635078949
"985" 196.8 38.6267528729834 74.0794462144597
"986" 197 38.7602587114168 78.4616316107706
"987" 197.2 40.5383897635807 81.7304889849758
"988" 197.4 42.0026005349694 85.9516395863717
"989" 197.6 43.8696912474101 89.3649855096949
"990" 197.8 46.646997468799 92.8098121610472
"991" 198 49.7028342060182 96.5496220023933
"992" 198.2 52.075538127687 99.5417278467154
"993" 198.4 53.3835797835283 103.908433856999
"994" 198.6 54.021581150121 108.413438736156
"995" 198.8 55.2938292546648 112.142901284905
"996" 199 57.3141757834206 113.731613709746
"997" 199.2 58.4077465197838 113.924239306228
"998" 199.4 58.1494066511541 114.428232038795
"999" 199.6 57.1284013448523 114.444823067689
"1000" 199.8 56.3300436485776 113.819037495241
"1001" 200 55.4242156437664 112.602388746632
"1002" 200.2 54.3211942774846 110.741850608299
"1003" 200.4 53.7540881618519 107.516664353832
"1004" 200.6 54.1778044240817 105.574511429908
"1005" 200.8 54.4633335387404 103.696607323091
"1006" 201 56.2180324872605 99.7497919911802
"1007" 201.2 57.4693522006541 96.1345158559201
"1008" 201.4 57.8858340193018 91.718493489837
"1009" 201.6 57.4958593431746 87.803231181417
"1010" 201.8 57.4381760315371 83.0487097388803
"1011" 202 57.2376440998353 77.8418997459603
"1012" 202.2 56.0474452517058 73.7414765079978
"1013" 202.4 54.5180229685545 70.6864697962117
"1014" 202.6 52.8460096089864 67.3884635586573
"1015" 202.8 50.97850357416 63.66651387959
"1016" 203 47.9546926055603 60.3240000314203
"1017" 203.2 45.2834553132141 57.1269613155518
"1018" 203.4 42.7354265233709 53.1672071513839
"1019" 203.6 41.2475628553709 49.4021578780851
"1020" 203.8 41.3919381989998 45.5884501045601
"1021" 204 41.7234929473421 41.4752662852515
"1022" 204.2 43.0485783879073 37.616841834673
"1023" 204.4 44.927115758598 34.0127469470521
"1024" 204.6 46.8759554725015 29.822299697423
"1025" 204.8 49.2344525827007 26.3848398252969
"1026" 205 51.576532405811 23.3056605219186
"1027" 205.2 55.2368645315649 21.1633423116931
"1028" 205.4 58.8747738823987 20.0544870729781
"1029" 205.6 62.8978013912282 20.3381090020835
"1030" 205.8 67.2424695789785 21.0256954172923
"1031" 206 71.5685825211729 21.8436989448992
"1032" 206.2 75.8230104576238 22.5537065710875
"1033" 206.4 79.1833921205597 23.2826706384391
"1034" 206.6 83.0456773117591 24.1345394434959
"1035" 206.8 84.4709223372212 25.4494168243617
"1036" 207 84.289900638139 27.0474924110887
"1037" 207.2 83.9137204376069 28.8784428061904
"1038" 207.4 83.1944880571748 30.2232185632358
"1039" 207.6 82.0572024479309 32.4262884264688
"1040" 207.8 80.9911171450343 33.1583490446632
"1041" 208 79.1253386120448 34.3543780773115
"1042" 208.2 76.6217752931011 34.7869822900862
"1043" 208.4 74.0953950478923 34.9645857374907
"1044" 208.6 71.0694704453625 35.2735283898914
"1045" 208.8 69.3715420129833 36.411859112765
"1046" 209 66.598177162539 37.5570235200643
"1047" 209.2 62.3690297219627 38.7171805623745
"1048" 209.4 58.0296114177382 40.1106230767907
"1049" 209.6 54.3438535528291 42.5573896802995
"1050" 209.8 50.6089252732019 44.3998180292254
"1051" 210 46.4708840332908 46.2291384540643
"1052" 210.2 42.1528146803801 47.2060726579085
"1053" 210.4 38.0700803281632 48.6373256212488
"1054" 210.6 34.2850358226159 50.552291357636
"1055" 210.8 30.4870885813269 52.7179917354866
"1056" 211 26.2283915039738 54.1705694550088
"1057" 211.2 22.167605580057 55.1175665244039
"1058" 211.4 17.9441607088447 56.759948860102
"1059" 211.6 14.8861213831919 58.7613524082532
"1060" 211.8 12.9088514425325 62.7494253166807
"1061" 212 13.1953905934701 63.80777759723
"1062" 212.2 14.8918537807333 63.2115785271489
"1063" 212.4 17.6560383551175 62.9652391411348
"1064" 212.6 21.4147073537661 61.182245331462
"1065" 212.8 25.3271701922585 59.2422076740426
"1066" 213 28.1627036966564 57.5066197967971
"1067" 213.2 31.7661127211596 55.4346859438572
"1068" 213.4 35.0565450014674 52.6957918538852
"1069" 213.6 38.2909540784047 50.1853115536867
"1070" 213.8 40.657048299859 47.7286605433772
"1071" 214 43.0164844365268 44.562937984152
"1072" 214.2 45.0862392330195 40.6577958777796
"1073" 214.4 47.1541362967337 36.5006895833421
"1074" 214.6 49.6604548769019 32.649715086148
"1075" 214.8 52.1079272187919 28.776966071133
"1076" 215 53.6166119136902 26.6945143355287
"1077" 215.2 56.4361726013548 23.686190294311
"1078" 215.4 59.96983609008 20.937928585043
"1079" 215.6 63.4215191375794 17.5590569958847
"1080" 215.8 65.2185895061941 14.4253311246219
"1081" 216 67.7441585134438 10.7183474526937
"1082" 216.2 69.272127945487 7.27368343171292
"1083" 216.4 70.6560401489187 4.77685131201333
"1084" 216.6 70.6286954155637 5.18769853210085
"1085" 216.8 70.9063236140901 6.21138004904462
"1086" 217 72.5519719335127 6.34999022268046
"1087" 217.2 75.0169891923863 6.80292771406134
"1088" 217.4 76.8859955999199 7.76354693264397
"1089" 217.6 79.7958963664169 8.72367061318002
"1090" 217.8 83.0969088277719 9.69728800855292
"1091" 218 86.5650909407622 10.2827926044022
"1092" 218.2 89.4901537496841 10.9912621805859
"1093" 218.4 93.3951068976689 11.8120359957714
"1094" 218.6 94.7215382455634 12.21805782043
"1095" 218.8 93.7981981124911 12.3754264416295
"1096" 219 92.8789727566536 12.4850289090755
"1097" 219.2 92.4897356872611 13.2679710134138
"1098" 219.4 92.078415667422 14.88017298907
"1099" 219.6 90.3158491463022 16.9825868599293
"1100" 219.8 88.0960467656737 19.0104603649142
"1101" 220 86.1397065872221 20.8784752689259
"1102" 220.2 85.1191458288918 22.4800468516016
"1103" 220.4 84.9041116249896 22.9336521063515
"1104" 220.6 84.0759386421083 24.7692061325857
"1105" 220.8 83.4655457929757 26.5033889007093
"1106" 221 82.8948335688852 28.3234346647839
"1107" 221.2 82.3543615513209 31.0864697160793
"1108" 221.4 82.6427766715912 33.4396397552103
"1109" 221.6 82.5491169064037 36.1166802444509
"1110" 221.8 82.947792387211 39.3088960688302
"1111" 222 82.4280106096035 42.560908841347
"1112" 222.2 81.7147298340766 44.7373260393457
"1113" 222.4 80.7161198181383 47.6102678161093
"1114" 222.6 79.3707021234616 50.9784083282256
"1115" 222.8 78.3914771844616 54.5212317855785
"1116" 223 77.6907735012039 58.5213719521973
"1117" 223.2 76.5377476672121 62.1683291849986
"1118" 223.4 75.4007872559467 65.7398621213407
"1119" 223.6 73.4616498753673 69.6510601954516
"1120" 223.8 71.9576226118035 73.1415755156369
"1121" 224 70.7013848039965 76.8290932243556
"1122" 224.2 69.8577009550043 79.5982399042457
"1123" 224.4 69.5589535746546 83.1136919169431
"1124" 224.6 70.4100807262604 86.8627522045413
"1125" 224.8 71.7255304573888 91.0751777725211
"1126" 225 74.3288108408001 94.0298403817706
"1127" 225.2 77.2278395702581 96.8788515483816
"1128" 225.4 79.9445222237323 99.7541965346808
"1129" 225.6 82.9532751995493 102.129693737733
"1130" 225.8 86.940968546688 103.442878671291
"1131" 226 90.7015179546634 104.191736269624
"1132" 226.2 94.8003295595022 105.21922657347
"1133" 226.4 98.5371257199099 106.090863835419
"1134" 226.6 100.81194635655 106.499327688437
"1135" 226.8 102.364838272961 105.926066465642
"1136" 227 104.908901640875 105.398021619548
"1137" 227.2 107.699162417251 104.689853971423
"1138" 227.4 109.429705528148 104.114793620615
"1139" 227.6 109.224988849424 104.196761297929
"1140" 227.8 107.734905985198 104.879746451768
"1141" 228 106.565755211111 105.520479370796
"1142" 228.2 105.976676268436 106.530124937415
"1143" 228.4 104.720402438349 108.080117925669
"1144" 228.6 103.219775830993 108.59493934369
"1145" 228.8 101.412258533227 109.26579253555
"1146" 229 99.2291477279665 110.463754279555
"1147" 229.2 97.4093127315485 111.730696817717
"1148" 229.4 95.1341692968872 114.128352029959
"1149" 229.6 93.4982799873673 116.353113806324
"1150" 229.8 92.8117328820387 116.205128499256
"1151" 230 91.794595723605 115.444995495178
"1152" 230.2 89.1507572096295 114.61687193082
"1153" 230.4 86.9134506552648 113.529042769358
"1154" 230.6 84.6634775033952 111.845955746679
"1155" 230.8 84.4231666038124 110.852665821652
"1156" 231 83.6825507197206 108.385284495726
"1157" 231.2 83.5242326183988 105.266598827525
"1158" 231.4 82.9787005385252 103.424135270058
"1159" 231.6 82.0552964621633 101.377148337261
"1160" 231.8 80.8656913970706 99.4579006221933
"1161" 232 79.1902492605157 97.8191226043742
"1162" 232.2 77.0791259465828 96.8425470388992
"1163" 232.4 74.3517371708016 95.6780752909539
"1164" 232.6 71.2751493480638 94.7122037075669
"1165" 232.8 67.6253287789319 92.8828494492028
"1166" 233 63.5533072490468 91.1875677274665
"1167" 233.2 60.1214827663812 89.7361344800344
"1168" 233.4 56.3009210173659 88.4938097623276
"1169" 233.6 52.4928372434702 87.4826009385408
"1170" 233.8 48.9669619093272 86.4489246436011
"1171" 234 45.7789532541089 84.1907906991397
"1172" 234.2 43.1213792920025 81.1407529640819
"1173" 234.4 40.9088916666784 78.3052012816405
"1174" 234.6 39.0528778036039 74.4581130544214
"1175" 234.8 39.3051502178557 70.5847677919663
"1176" 235 40.9687434687462 66.993725801911
"1177" 235.2 43.4092847591551 64.2424709782917
"1178" 235.4 46.3041517859313 62.4320640228753
"1179" 235.6 49.6496545922303 60.1876863455661
"1180" 235.8 53.1805910845877 58.1187841627889
"1181" 236 56.5093446139809 55.7093479848154
"1182" 236.2 59.6946009616324 53.3945433543295
"1183" 236.4 63.1404909126335 50.6723683534463
"1184" 236.6 66.7719726003717 48.2920243974809
"1185" 236.8 70.1918746190556 45.3605121876679
"1186" 237 73.1127354537312 41.8693909615282
"1187" 237.2 75.9677923414991 39.3636921000474
"1188" 237.4 78.8950929742171 37.92828992177
"1189" 237.6 82.7767370857839 35.5172329428514
"1190" 237.8 85.5641095753801 33.2888197952153
"1191" 238 88.990982443323 30.8132721901864
"1192" 238.2 91.8234383546661 28.240654673641
"1193" 238.4 94.7487051626685 26.5634643069836
"1194" 238.6 98.4927352633912 24.9674026297991
"1195" 238.8 101.737661098768 24.8571149701376
"1196" 239 105.045841505973 26.011649186365
"1197" 239.2 106.529865454393 27.8916278787641
"1198" 239.4 105.611383447692 28.4629199560539
"1199" 239.6 104.001597189413 28.6640482797406
"1200" 239.8 100.830727533087 29.4090300430918
"1201" 240 97.2945832154178 30.271913732011
"1202" 240.2 96.3159534276512 30.3102561715875
"1203" 240.4 95.1122649379987 30.3914383092057
"1204" 240.6 94.0450692063401 30.3825986351765
"1205" 240.8 92.0892397788703 30.0523872556983
"1206" 241 91.345504801884 29.7998105791386
"1207" 241.2 90.9164999366528 29.5026077014846
"1208" 241.4 90.8534625400975 29.4309293778358
"1209" 241.6 90.4586033586997 29.3924678407491
"1210" 241.8 90.525142887281 29.363397979449
"1211" 242 90.4543862308635 29.1054810598708
"1212" 242.2 90.7189512980026 28.9448147044497
"1213" 242.4 89.8459871115096 27.7960002773253
"1214" 242.6 88.0882789542336 24.9997710535831
"1215" 242.8 86.556505591424 21.5820661418391
"1216" 243 84.3414360446529 19.5700100043665
"1217" 243.2 81.3070848732996 16.9805307564846
"1218" 243.4 77.7963407525624 15.4045186612049
"1219" 243.6 73.7941726305033 14.1480155857945
"1220" 243.8 69.1042596444263 12.4852652968928
"1221" 244 65.2696717541779 10.6081763776909
"1222" 244.2 61.0014791794043 10.156985747271
"1223" 244.4 56.375806625013 10.3559026973826
"1224" 244.6 51.4828864548271 9.48408663212735
"1225" 244.8 46.8527751540753 7.50193407127076
"1226" 245 43.3153276699096 6.17668692270257
"1227" 245.2 39.8622287232125 6.85335115844208
"1228" 245.4 37.4475161605386 9.26212909476956
"1229" 245.6 33.9528502321498 12.6176678530911
"1230" 245.8 30.371993681741 15.3429117464228
"1231" 246 25.9093970173469 17.7811575399346
"1232" 246.2 21.9245926074473 20.413650386634
"1233" 246.4 19.0876692494171 23.0236946101617
"1234" 246.6 15.7110952676278 25.9451193134912
"1235" 246.8 12.1594147675907 29.3306238484178
"1236" 247 10.0195312628221 33.3757874824608
"1237" 247.2 9.38674113746771 37.4872880508033
"1238" 247.4 10.8837419237701 42.1710370510617
"1239" 247.6 12.8174516143391 46.2755896655967
"1240" 247.8 14.1201974849211 49.9492490262163
"1241" 248 15.5767141067328 53.7626981731196
"1242" 248.2 16.4099705917755 57.0109102666756
"1243" 248.4 17.4278037016781 61.2939287619495
"1244" 248.6 17.6797841173444 65.4904743278983
"1245" 248.8 16.9052620572435 68.4756660229806
"1246" 249 14.6141313065411 71.8334013984926
"1247" 249.2 12.6131317119862 74.9430167720706
"1248" 249.4 10.1184844601283 77.3543156337158
"1249" 249.6 10.4625737990147 79.6844825905942
"1250" 249.8 12.7312823416663 82.2167291638588
"1251" 250 15.890074704043 85.1663981917323
"1252" 250.2 18.9950560448947 87.4583897660796
"1253" 250.4 22.6624917243109 89.5337606184481
"1254" 250.6 25.9001460895225 91.9304097549174
"1255" 250.8 29.7563140318062 94.1195990230345
"1256" 251 33.550914436876 95.5334723800498
"1257" 251.2 37.5655402908789 96.0825364174599
"1258" 251.4 41.5685332369628 95.8250291165396
"1259" 251.6 44.7026312965189 94.6896794696054
"1260" 251.8 47.6103925494186 93.6229581418621
"1261" 252 51.185905999424 93.5727159451623
"1262" 252.2 54.9620197208508 94.8424868809769
"1263" 252.4 57.7501544075275 96.3768114298277
"1264" 252.6 60.8185994931536 98.0168875640153
"1265" 252.8 64.5264156298793 99.1275378614814
"1266" 253 68.8063971514702 99.8557429100581
"1267" 253.2 72.2578740302659 100.708476411589
"1268" 253.4 76.5941452441681 101.891967175891
"1269" 253.6 80.5053371097576 104.221410651227
"1270" 253.8 81.4871513153246 106.415458336653
"1271" 254 81.2494110936019 109.044241569972
"1272" 254.2 80.8790446008238 109.982257148603
"1273" 254.4 80.020536534375 109.381826213969
"1274" 254.6 78.6329655686348 108.527518644109
"1275" 254.8 77.190961567893 107.198858086798
"1276" 255 76.7185931669363 105.689141867749
"1277" 255.2 75.3271650284742 102.32949182803
"1278" 255.4 75.0855048497335 101.512842039595
"1279" 255.6 74.5676626325671 99.3335309165282
"1280" 255.8 74.5916125468889 98.3897854024569
"1281" 256 74.9046595086601 96.0046479011095
"1282" 256.2 76.4416797007428 92.2975517812892
"1283" 256.4 77.7006461394544 88.1282036263673
"1284" 256.6 78.9940860564791 83.9354155794488
"1285" 256.8 78.7086933824609 80.3641237239389
"1286" 257 77.803160649816 76.5449000768427
"1287" 257.2 77.153613610762 71.6506456889482
"1288" 257.4 75.7990739280228 67.6600627706646
"1289" 257.6 75.2934220110948 63.9175383319155
"1290" 257.8 74.2076980304001 59.5546907754382
"1291" 258 72.1562841648582 55.4820316328314
"1292" 258.2 70.2501438645646 52.7176780590435
"1293" 258.4 67.9078239361769 49.6430740480259
"1294" 258.6 66.2045729818406 46.0256846181969
"1295" 258.8 63.7454270044694 41.6858370657849
"1296" 259 62.4977432150151 37.9947738777745
"1297" 259.2 61.6949280634939 34.2638050800016
"1298" 259.4 61.8033113953114 29.4853508713596
"1299" 259.6 61.650361004983 26.359658309032
"1300" 259.8 62.0180366458963 24.1403539470209
"1301" 260 63.4301402003718 21.9241194428835
"1302" 260.2 66.2679491317475 19.9979370498185
"1303" 260.4 70.7980948453574 19.1933356204551
"1304" 260.6 73.7598193949893 18.7223550194533
"1305" 260.8 78.0853729080656 18.3991178058012
"1306" 261 81.3288840714486 17.1809627211695
"1307" 261.2 85.363885418682 14.9910598298476
"1308" 261.4 86.7252817086593 13.4578038054003
"1309" 261.6 87.3968451448073 11.0086293032734
"1310" 261.8 88.3480374339239 9.17202444716283
"1311" 262 87.8023452799664 10.0847977061536
"1312" 262.2 87.3714365787084 11.0835196805196
"1313" 262.4 87.7122681517987 11.6375766393015
"1314" 262.6 88.3155634432149 12.7812492760766
"1315" 262.8 88.7866500232594 14.6028716895221
"1316" 263 89.1601810879775 17.0583763269998
"1317" 263.2 89.1245127787019 18.9029851422913
"1318" 263.4 88.5839561437372 21.9962099014996
"1319" 263.6 87.8899011431105 23.967979445442
"1320" 263.8 86.8529561559782 25.4932118881937
"1321" 264 84.6150102251785 27.8746904667045
"1322" 264.2 82.2733716506744 30.5247565773088
"1323" 264.4 80.4644160744755 34.0308170040252
"1324" 264.6 79.9859603494364 36.2225882652792
"1325" 264.8 79.8546492493272 36.7400882612637
"1326" 265 79.9549221062639 37.117782867652
"1327" 265.2 80.4617118467651 38.9434490676243
"1328" 265.4 80.5824072023897 41.1095403485799
"1329" 265.6 79.6856450683363 43.468669283933
"1330" 265.8 77.7725663600826 46.0831045070264
"1331" 266 76.0047846273562 49.2591239494013
"1332" 266.2 74.6447522970663 53.0558009337403
"1333" 266.4 73.5531218969872 56.5457624536677
"1334" 266.6 71.6952643509953 59.5108187516334
"1335" 266.8 69.9741748004399 63.1419736529369
"1336" 267 67.5936386326596 66.2489341747362
"1337" 267.2 65.0310466679156 69.9447477708536
"1338" 267.4 62.3484804413152 72.9304146679359
"1339" 267.6 59.453677519635 74.6679348050709
"1340" 267.8 55.4085643047541 75.7838018464518
"1341" 268 51.4581180437752 75.7230991339011
"1342" 268.2 48.0436103941954 73.8301894482125
"1343" 268.4 44.7761364769574 71.46354027163
"1344" 268.6 42.3194175410391 69.1072339736128
"1345" 268.8 40.4459370199744 65.5323814527957
"1346" 269 39.9795548523517 61.9117518873775
"1347" 269.2 40.9250989971638 58.229619076798
"1348" 269.4 42.8697841375124 54.4187087452886
"1349" 269.6 44.8243966845606 51.3624750113582
"1350" 269.8 47.6618189677249 48.230339875626
"1351" 270 50.6330422381482 46.0176947211082
"1352" 270.2 54.3440575880979 43.8752631051125
"1353" 270.4 58.25219214988 42.5902852432283
"1354" 270.6 62.2450855181678 41.2800346738753
"1355" 270.8 66.7378402873643 40.3624045420634
"1356" 271 70.6805693646677 39.6793268910389
"1357" 271.2 74.6058675032579 38.6877372480009
"1358" 271.4 77.7077177987736 36.9137721283844
"1359" 271.6 80.8160417849929 34.4424844972322
"1360" 271.8 84.2823115381347 31.9826467408289
"1361" 272 87.9239920489585 29.7517628725389
"1362" 272.2 90.3810238164364 27.3793222744594
"1363" 272.4 91.8587807672637 24.9433507076177
"1364" 272.6 93.1173036800125 21.3304758538979
"1365" 272.8 93.7907408499756 17.3403005362597
"1366" 273 92.9050579994649 14.9355897457879
"1367" 273.2 92.3754293594342 11.816072107026
"1368" 273.4 92.2917832486656 11.0717410135134
"1369" 273.6 92.4500806604385 12.2025360769613
"1370" 273.8 92.7817460152892 12.4498683114107
"1371" 274 93.7587016713539 12.7420448601877
"1372" 274.2 94.6153508534515 13.1415686790248
"1373" 274.4 95.4867463417565 13.6931756792158
"1374" 274.6 96.4598229122699 14.236045424708
"1375" 274.8 97.8012733034755 15.2176793174379
"1376" 275 99.653042170402 16.3437478423571
"1377" 275.2 100.903619365588 17.5314957783351
"1378" 275.4 102.495310572451 19.6104549963251
"1379" 275.6 103.761718443824 21.7682156371644
"1380" 275.8 105.246675746311 24.2610695366383
"1381" 276 106.73434782912 26.18988163489
"1382" 276.2 108.984668745743 28.7198047351012
"1383" 276.4 111.176019683 31.549427839559
"1384" 276.6 112.422843192029 34.7527543224076
"1385" 276.8 112.447690230986 38.3028192826046
"1386" 277 111.912241955078 41.8886173103575
"1387" 277.2 110.572013785428 44.8060064824201
"1388" 277.4 108.710389185107 47.317182589375
"1389" 277.6 106.518700383854 50.7193358716418
"1390" 277.8 104.54660177381 53.6297465535054
"1391" 278 103.754422707878 56.9955029103379
"1392" 278.2 103.98685355875 60.5409222166635
"1393" 278.4 104.25691865074 63.6019524313007
"1394" 278.6 104.567861886188 67.0514432858018
"1395" 278.8 103.501401004079 70.6618470105366
"1396" 279 101.716786971333 74.3183478553293
"1397" 279.2 99.409992847221 77.4104841369128
"1398" 279.4 97.4167784544678 79.3537419184086
"1399" 279.6 94.974808716713 82.528141831253
"1400" 279.8 92.3228570265873 85.9611489299351
"1401" 280 89.8252540369852 88.7460461643724
"1402" 280.2 86.9400574272786 91.4469911566933
"1403" 280.4 83.2577431515692 93.0481026463246
"1404" 280.6 81.1750178157712 94.2620320464835
"1405" 280.8 78.9725137450207 95.2068491760278
"1406" 281 76.305712138966 95.9371906250206
"1407" 281.2 75.4635847640826 96.0847755983346
"1408" 281.4 75.122132247902 96.1109993745735
"1409" 281.6 75.139642642693 96.1284818919966
"1410" 281.8 75.0869306033916 96.1232374094851
"1411" 282 75.1468415616503 96.1488781552947
"1412" 282.2 74.8275098452976 96.1518596774189
"1413" 282.4 74.7631694789039 96.0061042739614
"1414" 282.6 74.8493121654063 95.8093106317756
"1415" 282.8 74.7990973148413 95.6444527663842
"1416" 283 75.0846340077364 95.6403409036983
"1417" 283.2 74.7046511101195 95.2144966709033
"1418" 283.4 73.2763513818585 93.6743406360671
"1419" 283.6 72.2399611689197 91.5271685583096
"1420" 283.8 71.0025265172129 88.4068248994175
"1421" 284 70.107339972581 85.359958734368
"1422" 284.2 68.9754824850839 82.1558082232722
"1423" 284.4 68.1384536309527 78.851085959936
"1424" 284.6 67.7706337921677 74.82300901884
"1425" 284.8 67.7047677371844 71.2660327210512
"1426" 285 68.8979352463633 68.0603526790705
"1427" 285.2 71.0250478636261 65.0822020583664
"1428" 285.4 74.416995140695 62.2231768029646
"1429" 285.6 77.7659975419177 59.3072689497478
"1430" 285.8 81.0007734270917 56.7736304743553
"1431" 286 83.8950056865537 53.3967103847504
"1432" 286.2 86.251676652984 50.0788280251845
"1433" 286.4 89.1735125675628 46.0199272653882
"1434" 286.6 91.2964936597814 43.0822588036358
"1435" 286.8 95.084334119289 39.331408507783
"1436" 287 98.6366913118009 36.8490953970239
"1437" 287.2 102.23621071473 34.9255281442339
"1438" 287.4 106.781541308218 34.2551963762372
"1439" 287.6 110.808222175125 34.5834279109963
"1440" 287.8 112.667109721277 36.289091678766
"1441" 288 113.712610072037 38.4841925474352
"1442" 288.2 114.576743698597 42.5258618433597
"1443" 288.4 114.439195137981 46.4995120564355
"1444" 288.6 114.975886312188 50.5775485378633
"1445" 288.8 115.152141483194 54.5268527224904
"1446" 289 114.348073239141 58.9086357077464
"1447" 289.2 113.156884738052 62.1671236952144
"1448" 289.4 111.038806989942 65.3693435529511
"1449" 289.6 108.072675000608 68.1985327344488
"1450" 289.8 104.876299427431 71.052440100739
"1451" 290 102.093685048938 73.8553437137273
"1452" 290.2 98.9212041062708 76.7124169593273
"1453" 290.4 96.0708791358231 79.4178458467191
"1454" 290.6 93.0543277533012 82.1642970463037
"1455" 290.8 89.936627729374 84.7107748087165
"1456" 291 86.2860115396408 86.013190798498
"1457" 291.2 82.4910197671997 87.2531004798112
"1458" 291.4 78.4259421367729 87.3509626874137
"1459" 291.6 74.6285974249661 87.8420024234381
"1460" 291.8 70.80585370326 87.9277610140916
"1461" 292 66.3304221933292 88.0420828211829
"1462" 292.2 62.1667058203495 87.8519868000238
"1463" 292.4 59.2336402504445 87.5138657885992
"1464" 292.6 55.6805190909181 85.7391484673988
"1465" 292.8 54.5882241165837 84.653890881929
"1466" 293 52.1048459959768 82.2549215156303
"1467" 293.2 48.7367882823714 79.7390257909457
"1468" 293.4 44.973593632793 77.6119153326396
"1469" 293.6 41.4753223358323 75.8383027840718
"1470" 293.8 37.7494150114698 73.4791518912061
"1471" 294 34.9901758865593 70.8419407751698
"1472" 294.2 33.2756676878319 67.8826431690997
"1473" 294.4 32.9929320571976 63.7927990715227
"1474" 294.6 34.3531086075309 60.0340168820489
"1475" 294.8 36.8639408124057 56.892813875301
"1476" 295 39.0343416340469 54.195270849425
"1477" 295.2 40.6104596941218 53.4475857986389
"1478" 295.4 43.4043198201861 52.4949213572828
"1479" 295.6 47.1815206342816 51.5557469714411
"1480" 295.8 50.2325220568947 50.9826016759238
"1481" 296 53.5994692762239 50.8021237594285
"1482" 296.2 57.9191692201266 51.6224823166924
"1483" 296.4 61.6095155005859 52.1179843940389
"1484" 296.6 64.9476999732569 53.3232880111967
"1485" 296.8 67.8838364182561 54.3546962268277
"1486" 297 71.8615432870453 55.8363765074266
"1487" 297.2 74.833921878272 58.3361802941053
"1488" 297.4 76.4332493392125 61.2023593771487
"1489" 297.6 77.6023463159073 65.1900848114406
"1490" 297.8 78.2278673724521 68.5332947678368
"1491" 298 77.2865253758501 72.0261764680491
"1492" 298.2 75.3145656977992 75.7929721029452
"1493" 298.4 73.1399921226393 79.4722694130148
"1494" 298.6 71.3769455408609 82.1935381750321
"1495" 298.8 69.0597726508915 84.3392653190847
"1496" 299 66.177126589815 87.0675284588778
"1497" 299.2 63.8538903794112 90.5521727717838
"1498" 299.4 62.804028952234 94.6127363188477
"1499" 299.6 62.3251560466685 98.4478118050482
"1500" 299.8 63.3129016420327 102.108883221476
"1501" 300 64.6115803480738 105.840844674542
"1502" 300.2 66.8832340362943 108.457340792067
"1503" 300.4 69.690512594264 111.437695307029
"1504" 300.6 71.3616057959616 112.961627981502
"1505" 300.8 71.5672918716499 113.481699186594
"1506" 301 70.6982807163134 113.753857861855
"1507" 301.2 68.9827127299308 114.937042409274
"1508" 301.4 66.9975629988798 116.292012424625
"1509" 301.6 65.6330835032573 115.418158131288
"1510" 301.8 63.6212209846202 114.367251349861
"1511" 302 61.7004851107583 112.485481063902
"1512" 302.2 59.9211408796866 109.537432338267
"1513" 302.4 58.2778455642658 106.665240629855
"1514" 302.6 57.1161437039283 103.563934098703
"1515" 302.8 55.4177868463401 100.224774510236
"1516" 303 54.3555819342071 97.4563509290842
"1517" 303.2 53.0633687154885 95.3185695016902
"1518" 303.4 51.6143163101538 92.090698877487
"1519" 303.6 50.1257734412095 89.961281784108
"1520" 303.8 47.8018256032381 87.0344208500317
"1521" 304 45.7230058101011 84.3933456107141
"1522" 304.2 44.0654973273627 81.0908771268719
"1523" 304.4 43.387484202553 76.9298679887601
"1524" 304.6 42.5327566697582 73.3109095210373
"1525" 304.8 42.1519117488215 69.1394775950522
"1526" 305 41.1623453448192 64.8636199779712
"1527" 305.2 41.2185887822661 60.541125206202
"1528" 305.4 41.509910506793 56.7020931480212
"1529" 305.6 42.3687432595515 53.5535758824109
"1530" 305.8 42.7083016409512 49.8188867957376
"1531" 306 43.4147846845665 45.5510707375475
"1532" 306.2 43.7462611462891 41.4290784301186
"1533" 306.4 44.1198159388681 37.959223995572
"1534" 306.6 44.4471948991399 33.6752212805335
"1535" 306.8 44.811699336726 29.1353183029305
"1536" 307 44.762609065216 25.06694767098
"1537" 307.2 44.622842534138 21.320939759494
"1538" 307.4 45.0427896122925 17.1701698368089
"1539" 307.6 45.8781901268085 14.1432172274292
"1540" 307.8 46.8945803497839 9.75821791109835
"1541" 308 47.1038516100903 6.89303978210137
"1542" 308.2 46.3568419406951 5.10378804875574
"1543" 308.4 45.8988750801772 4.6324147835034
"1544" 308.6 47.2048873282006 5.34637940365668
"1545" 308.8 48.6333928365183 5.15485501044086
"1546" 309 50.888627114841 4.74898721441395
"1547" 309.2 53.3585457747381 4.70366524448732
"1548" 309.4 56.5335131063453 5.20734824305278
"1549" 309.6 60.3584851470421 5.41610602595129
"1550" 309.8 62.3584287178223 5.79237478159853
"1551" 310 66.2462350446775 6.76307344802433
"1552" 310.2 68.2964904035197 7.40399061318409
"1553" 310.4 71.5828531750925 9.54839893557804
"1554" 310.6 74.8997857390273 12.3160311410838
"1555" 310.8 77.7272067100857 14.7756664529173
"1556" 311 79.7767807341947 17.6045381733817
"1557" 311.2 82.127744647882 20.8088759520726
"1558" 311.4 83.0222283058334 24.0895722571967
"1559" 311.6 83.1765949021568 27.6123652973804
"1560" 311.8 82.8849573156593 31.3952840404923
"1561" 312 82.3835857772873 35.3695283022566
"1562" 312.2 82.0997348911529 37.8578221478789
"1563" 312.4 81.7942623670663 41.3949742805577
"1564" 312.6 83.6089142425571 44.2764412991838
"1565" 312.8 85.7060896980639 47.5042213288548
"1566" 313 88.4801090979976 50.5459806586731
"1567" 313.2 90.3764206433012 52.9175768773367
"1568" 313.4 92.6330415482968 56.5807938388539
"1569" 313.6 94.4760553023849 59.5380040345371
"1570" 313.8 96.4855887910919 63.1553470123229
"1571" 314 97.0722424092322 66.9154914843625
"1572" 314.2 97.8766395182568 71.4928699830828
"1573" 314.4 98.111867444496 74.2575766057666
"1574" 314.6 98.1547498011167 75.8287167185016
"1575" 314.8 97.1022886511066 77.512042186138
"1576" 315 95.4755022458168 79.7442628372398
"1577" 315.2 92.8130532833101 82.5170172356047
"1578" 315.4 90.3636713121792 84.7118271149164
"1579" 315.6 87.7427761183376 86.617206518663
"1580" 315.8 83.7515274385495 88.0472987265947
"1581" 316 79.7419181028082 89.2004734888919
"1582" 316.2 76.7614323779356 88.8004649159661
"1583" 316.4 74.0281781180508 87.7557641675532
"1584" 316.6 71.5360976962723 85.0529628377433
"1585" 316.8 69.6157976017476 81.8481730772925
"1586" 317 68.1579009923902 78.7035361102698
"1587" 317.2 66.6726559831243 75.2194140206208
"1588" 317.4 65.0460542972496 72.0398272265731
"1589" 317.6 63.7379451214866 69.2536625298875
"1590" 317.8 61.1413953263546 66.2202317923094
"1591" 318 58.0361412095933 63.0699297768238
"1592" 318.2 54.6440894456077 61.1570264833479
"1593" 318.4 50.9202511372483 60.2047760632037
"1594" 318.6 46.7760721079025 59.1245956386394
"1595" 318.8 42.2258024107925 57.4030568538521
"1596" 319 39.9554322181512 55.7841726075468
"1597" 319.2 37.642936565253 52.8704583980567
"1598" 319.4 35.5668769521497 48.7699144554432
"1599" 319.6 34.2184619154645 45.576250097994
"1600" 319.8 33.8764193095818 44.0830272950184
"1601" 320 33.1260352304213 42.1119800472154
"1602" 320.2 33.2810662040816 41.4419184008383
"1603" 320.4 33.5750563016921 40.862103732171
"1604" 320.6 33.9689726455999 40.7276368168341
"1605" 320.8 34.0606906647433 40.5902805532517
"1606" 321 34.0124330265743 40.7382304464666
"1607" 321.2 34.0264680997329 41.0496942104651
"1608" 321.4 34.9858932232218 40.4730069827968
"1609" 321.6 37.3387930170717 38.9925921466401
"1610" 321.8 39.9599441639391 37.2811831446417
"1611" 322 42.7023163945253 35.0669728950273
"1612" 322.2 44.5923528715357 32.2602938023621
"1613" 322.4 47.698349690379 29.4228867062008
"1614" 322.6 51.2808678126363 26.8553732975896
"1615" 322.8 54.0859889361788 25.8515034379487
"1616" 323 58.3582397182515 25.7178470921561
"1617" 323.2 62.4369445303752 26.1376137816418
"1618" 323.4 66.5028070290234 26.5257160402079
"1619" 323.6 70.1076614982527 28.198277290177
"1620" 323.8 73.5224021032245 30.5403678192365
"1621" 324 76.8259076394439 33.5068913135311
"1622" 324.2 78.0931020483937 35.8609176999762
"1623" 324.4 79.0405447147272 39.9420018070326
"1624" 324.6 80.1274439845886 43.7522478296775
"1625" 324.8 81.2721237689015 47.3588167512595
"1626" 325 82.2222947456218 50.8636863137339
"1627" 325.2 84.0007319854042 54.4467787268174
"1628" 325.4 86.6161181469027 57.6488272626468
"1629" 325.6 88.9019230377805 61.3019625152543
"1630" 325.8 90.4042493888268 64.9715802950824
"1631" 326 91.8641078882416 69.2038615451223
"1632" 326.2 93.4206000869516 73.3806101527934
"1633" 326.4 94.7032811134444 76.4822464701396
"1634" 326.6 96.8645121629448 80.6517468759506
"1635" 326.8 99.1871794007028 83.0268408472689
"1636" 327 102.280533108001 85.4362369690434
"1637" 327.2 106.166188444503 87.5467907674945
"1638" 327.4 109.098484609112 89.215293662443
"1639" 327.6 112.212811714589 90.5044490481966
"1640" 327.8 112.619764477157 91.9938183921127
"1641" 328 111.268938458352 92.462424476605
"1642" 328.2 109.901964455133 92.6241740732264
"1643" 328.4 107.821852194583 92.3892256967745
"1644" 328.6 104.674399425703 91.7003773247387
"1645" 328.8 102.006052391561 90.6050460057199
"1646" 329 99.6371990795983 88.8814523083763
"1647" 329.2 98.7115597394154 88.3963438674562
"1648" 329.4 98.4035392384624 87.9972302830307
"1649" 329.6 96.4621420781809 86.5952772227174
"1650" 329.8 95.011880419672 85.2585005109137
"1651" 330 93.35473732789 82.8671560147354
"1652" 330.2 91.5752346507868 79.3783386047835
"1653" 330.4 90.6666590336331 75.5583045390556
"1654" 330.6 89.9215027185735 72.1215927215429
"1655" 330.8 90.1460851474071 70.2539433809165
"1656" 331 90.3223117563554 67.2786061396597
"1657" 331.2 91.300632795554 62.8933571110914
"1658" 331.4 92.1599095456853 59.3557916268767
"1659" 331.6 93.7606337865033 56.1838746139352
"1660" 331.8 95.2915556068573 53.4701963593683
"1661" 332 97.6259069541098 51.8439874060092
"1662" 332.2 101.41991188024 50.6368053319996
"1663" 332.4 105.847723585716 50.5030992206883
"1664" 332.6 109.555754706554 50.5077593004115
"1665" 332.8 111.208664021232 50.7903743790332
"1666" 333 112.741479241108 51.5378440456002
"1667" 333.2 115.786035117754 53.1421683493437
"1668" 333.4 118.57778371171 55.5908412857559
"1669" 333.6 120.518022043673 55.7736522709907
"1670" 333.8 122.222391324287 54.4003685229356
"1671" 334 123.223601626061 52.7853076888654
"1672" 334.2 122.53721946906 52.0329842253064
"1673" 334.4 122.465686058892 50.1538690986547
"1674" 334.6 122.16667692748 47.3828069478145
"1675" 334.8 122.131435674271 44.3350490304374
"1676" 335 121.509080456536 42.1938560176201
"1677" 335.2 120.642317996567 39.7994697912679
"1678" 335.4 119.660505849666 37.5360079074695
"1679" 335.6 119.027807075826 35.6823466567344
"1680" 335.8 117.541195610946 33.566480399485
"1681" 336 115.845793939564 31.1830539259981
"1682" 336.2 114.819822498863 29.4394128806318
"1683" 336.4 114.045622461213 27.7370321442674
"1684" 336.6 113.454334972788 26.0887128774861
"1685" 336.8 112.953838823648 25.9338201955687
"1686" 337 110.829342757612 24.6083825061805
"1687" 337.2 109.165048486895 23.4183085961529
"1688" 337.4 107.282620051762 21.6583311771372
"1689" 337.6 106.414531451797 20.0393503783888
"1690" 337.8 105.695634138323 18.4492259966545
"1691" 338 104.803643316986 18.5704458749034
"1692" 338.2 103.136725850502 18.2074805915087
"1693" 338.4 100.840603068804 17.7295739125817
"1694" 338.6 98.060978608407 16.8442010600469
"1695" 338.8 95.6613066408166 15.7814469084287
"1696" 339 93.690590925113 14.4775166135837
"1697" 339.2 91.4796913106156 12.5758626185881
"1698" 339.4 89.2561403378302 10.7664577232564
"1699" 339.6 86.5268029319315 9.42541437904237
"1700" 339.8 83.2922786151968 8.93728134008743
"1701" 340 79.5681966265468 9.26844908537651
"1702" 340.2 76.0550088154213 10.3494849484733
"1703" 340.4 73.1797385714722 11.9101981099466
"1704" 340.6 70.0716766028187 13.2857564315432
"1705" 340.8 66.8703644002895 15.1849837411837
"1706" 341 64.142752531521 17.1968484936974
"1707" 341.2 61.6293814965925 19.4012734710108
"1708" 341.4 60.4614621097477 22.6140362610514
"1709" 341.6 59.9703346501361 26.0903977618291
"1710" 341.8 59.6328640596666 29.5192098129857
"1711" 342 60.2472067885991 32.5642112386103
"1712" 342.2 61.5489591634352 36.0557680071636
"1713" 342.4 61.868362732453 40.1112119859235
"1714" 342.6 61.1458868594508 43.8724339130879
"1715" 342.8 58.9740265249886 46.9158261307656
"1716" 343 56.3007015043255 49.5503809876515
"1717" 343.2 53.2361859661238 51.6686798910386
"1718" 343.4 49.8708211263947 54.0580617136316
"1719" 343.6 45.7943424406507 56.2779835934737
"1720" 343.8 42.4763388678878 57.2174785519457
"1721" 344 38.6684559776758 56.0734027608727
"1722" 344.2 35.3746941437589 53.9322508975385
"1723" 344.4 32.4882382586174 50.7535945739055
"1724" 344.6 31.1827603681032 48.0372968214514
"1725" 344.8 30.0299072241884 44.0640653044762
"1726" 345 27.4703172418462 40.697877494014
"1727" 345.2 24.5720281924485 38.0200214585694
"1728" 345.4 22.6857902584255 36.1671189403325
"1729" 345.6 21.5631419515105 33.3746519240752
"1730" 345.8 21.3051020697145 29.7582344300732
"1731" 346 22.5059007694464 26.0039334265038
"1732" 346.2 25.4020049691626 23.6695713284898
"1733" 346.4 28.5962660935238 21.870793081714
"1734" 346.6 32.3518470335119 19.6018101759175
"1735" 346.8 35.1814817288383 18.6781156880823
"1736" 347 39.4805410652682 17.7034028622157
"1737" 347.2 42.7780752148609 17.2044875163567
"1738" 347.4 47.2753070736726 18.1741638547023
"1739" 347.6 49.9110262964984 19.4819410562122
"1740" 347.8 53.1102155211305 22.0750533568426
"1741" 348 56.2526599226184 25.1311078720407
"1742" 348.2 58.0306360519265 27.9410918376259
"1743" 348.4 59.8395396191467 31.2609767389355
"1744" 348.6 61.51374199893 35.0392314283932
"1745" 348.8 63.403714842199 39.2067406665826
"1746" 349 65.3295328207356 41.2767339832286
"1747" 349.2 68.3485914125087 42.6583325038705
"1748" 349.4 71.8767025192771 43.050767829586
"1749" 349.6 76.0104436478074 42.9791670890778
"1750" 349.8 79.5821905980233 42.6242524660075
"1751" 350 83.4054615567759 41.6866483665102
"1752" 350.2 87.0665400450356 40.1722474397407
"1753" 350.4 90.391150224077 37.5287260905725
"1754" 350.6 93.0861990601757 34.878749692246
"1755" 350.8 95.8994413036567 32.838376249888
"1756" 351 98.8287892220857 31.1891334749056
"1757" 351.2 100.017199865001 30.4880342255928
"1758" 351.4 99.7387220911477 31.9953096759057
"1759" 351.6 98.2858523974914 32.958746823321
"1760" 351.8 96.6604598799517 32.61800726549
"1761" 352 94.7463327468876 32.9133119077667
"1762" 352.2 92.0858058081924 32.7327219344781
"1763" 352.4 90.0716116925346 32.3635052503928
"1764" 352.6 87.0145102332783 30.8392885660151
"1765" 352.8 84.3849028567412 28.1308014176316
"1766" 353 82.5492907597905 25.8555239791892
"1767" 353.2 80.3016450367798 23.4899085518149
"1768" 353.4 77.729020457281 22.220373782205
"1769" 353.6 74.2811380500794 20.9560423969527
"1770" 353.8 71.8719307552429 21.3248325872849
"1771" 354 68.7909170934649 22.5825853963716
"1772" 354.2 64.6031045360277 24.3023477186472
"1773" 354.4 61.2029665217085 26.2742546401969
"1774" 354.6 56.7353041276383 27.6667187604285
"1775" 354.8 52.2683245592668 27.4536197851376
"1776" 355 48.6652200213438 26.0187971221909
"1777" 355.2 45.0315311253831 24.2950890719936
"1778" 355.4 40.8631008728998 22.3419529220519
"1779" 355.6 36.7669030691246 21.4174553992373
"1780" 355.8 32.4993502334427 20.0236150203454
"1781" 356 27.7131617599937 19.6519401261047
"1782" 356.2 23.6008515045194 19.5681255748417
"1783" 356.4 21.5054507502211 20.5851978348048
"1784" 356.6 19.1797690449372 22.74071970855
"1785" 356.8 17.3363774167868 26.4848416476548
"1786" 357 15.9168727280713 30.3495388917869
"1787" 357.2 15.0182570691481 33.450653358267
"1788" 357.4 13.4232754577079 38.0450261953
"1789" 357.6 12.5978888068612 41.7528206017249
"1790" 357.8 12.3218314091134 45.0590560512308
"1791" 358 11.4526520054287 49.0032174174314
"1792" 358.2 10.0416534461112 52.9423173671026
"1793" 358.4 9.20556299446204 57.9231270739995
"1794" 358.6 9.61343225912361 62.3154821699816
"1795" 358.8 9.59609255787325 66.4091217240148
"1796" 359 9.612276942012 71.0899460356532
"1797" 359.2 10.14350446377 74.6812738206228
"1798" 359.4 11.1197535931051 78.3349541694788
"1799" 359.6 12.2182747410147 82.4907365843244
"1800" 359.8 12.2257194776384 86.2653660038291
"1801" 360 11.715960029529 87.7401022485491
"1802" 360.2 10.5093610631984 89.0387271919389
"1803" 360.4 10.5749832674599 88.9693906903932
"1804" 360.6 9.99353479725303 88.9037249344931
"1805" 360.8 9.70936354452674 88.7984508047235
"1806" 361 9.5509918360823 88.5559294369596
"1807" 361.2 9.40137984501252 88.4863856086253
"1808" 361.4 9.2909626120823 88.4597755907096
"1809" 361.6 9.2235476280823 88.2770832828346
"1810" 361.8 9.1176097960823 88.1136217442096
"1811" 362 9.28884855335059 87.9187343143712
"1812" 362.2 9.36938412408228 87.7331272383346
"1813" 362.4 9.3872697320823 87.6520832822096
"1814" 362.6 9.5785081560823 87.6726876778346
"1815" 362.8 9.55910190934543 87.7143302458346
"1816" 363 9.79694540408229 87.8254067537833
"1817" 363.2 9.84295447355596 87.9268808533346
"1818" 363.4 10.0152935303981 88.0685812583346
"1819" 363.6 10.3223883777408 88.0688281231517
"1820" 363.8 10.4241763907489 88.2184752241679
"1821" 364 10.3685322769712 88.3540063598346
"1822" 364.2 10.5212300775707 88.5221637839741
"1823" 364.4 10.6339118965267 88.7129807191679
"1824" 364.6 10.676056550749 88.7721523168602
"1825" 364.8 10.8126151080823 88.7578525140846
"1826" 365 10.9286422574156 88.7862407925013
"1827" 365.2 10.9602113687334 88.8978346251369
"1828" 365.4 10.9185529400823 89.0078525143346
"1829" 365.6 10.8567136314507 89.0098768058346
"1830" 365.8 10.9378143640823 89.1110913808346
"1831" 366 11.0341214840823 89.0655448220846
"1832" 366.2 10.9378143640823 89.1110913808346
"1833" 366.4 11.0203633240823 89.0573030638346
"1834" 366.6 11.0203633240823 89.0573030638346
"1835" 366.8 11.0341214840823 88.6809294370846
"1836" 367 11.1854612440823 88.1891711948346
"1837" 367.2 11.2241328289472 88.3560853619157
"1838" 367.4 11.1616633457039 88.5224055284022
"1839" 367.6 11.181116561977 88.5442897608346
"1840" 367.8 11.1304286040823 88.6488781550013
"1841" 368 11.1408401846228 88.6679356740779
"1842" 368.2 11.1304291794415 88.6488764461629
"1843" 368.4 11.1041107980086 88.7912120848954
"1844" 368.6 10.9359232356263 88.8919653202849
"1845" 368.8 10.9606923031007 88.7913018652984
"1846" 369 11.3649149969457 88.6152330874354
"1847" 369.2 11.7232358027959 88.6938307627955
"1848" 369.4 12.1409415600827 89.0125997891576
"1849" 369.6 12.8160619328999 89.7707329006558
"1850" 369.8 13.4685972553992 91.0700311047604
"1851" 370 13.9778772277691 93.0797270446188
"1852" 370.2 13.6178916262981 95.162015870544
"1853" 370.4 12.7458833758475 96.3490213693771
"1854" 370.6 13.3552865216077 95.7226871032496
"1855" 370.8 13.991959183076 95.790980805819
"1856" 371 14.4383108809595 96.4433535413367
"1857" 371.2 15.5520026233483 97.5588102548351
"1858" 371.4 17.1024717894057 98.9824212946684
"1859" 371.6 19.7291007473614 100.886337543211
"1860" 371.8 22.4594903223106 102.477754639714
"1861" 372 25.6419578969475 104.516977913522
"1862" 372.2 29.2222397361989 105.484365412744
"1863" 372.4 33.1627524542563 106.208687600359
"1864" 372.6 36.5368507069472 105.674209214612
"1865" 372.8 39.446258810505 104.372553818163
"1866" 373 42.4442254750075 102.252668841024
"1867" 373.2 45.0379993702789 99.7264630307346
"1868" 373.4 48.4978654810946 98.3456776258823
"1869" 373.6 52.0789283804797 97.8231754707293
"1870" 373.8 55.7209170867819 98.3121836268657
"1871" 374 58.9961541714131 99.7255138279325
"1872" 374.2 61.8591199733673 101.990816734072
"1873" 374.4 65.2567347442535 104.676469532146
"1874" 374.6 67.5075231907325 108.171499027348
"1875" 374.8 70.4382965107308 111.007034687274
"1876" 375 73.2082261360165 113.950590519951
"1877" 375.2 75.5704811729024 116.641446586998
"1878" 375.4 76.5297309776467 118.789893235766
"1879" 375.6 75.9026691360161 121.302712962361
"1880" 375.8 75.9885681667233 121.297524548891
"1881" 376 76.7694649032375 120.9067477016
"1882" 376.2 78.47056417478 120.792056163195
"1883" 376.4 80.5729876670646 121.332329925149
"1884" 376.6 81.5848637523418 120.825459032995
"1885" 376.8 83.597010070066 120.631093256082
"1886" 377 86.2981204810834 120.205717220093
"1887" 377.2 88.668740824432 119.471554583244
"1888" 377.4 90.6584016311315 118.45147089926
"1889" 377.6 93.0659158348287 117.314311584902
"1890" 377.8 94.8052261178277 116.551729144499
"1891" 378 96.1345266036453 115.295562962757
"1892" 378.2 97.7137351860925 114.289011521583
"1893" 378.4 100.196710354621 112.857017615141
"1894" 378.6 102.613210250743 111.694788819535
"1895" 378.8 104.440467547039 110.422187596012
"1896" 379 105.796849711376 109.02279549367
"1897" 379.2 107.266770627781 107.48471093717
"1898" 379.4 108.823251924672 106.191734144083
"1899" 379.6 110.016458105717 105.152038309846
"1900" 379.8 111.705052047825 103.829083693961
"1901" 380 113.012502166915 102.541447249125
"1902" 380.2 114.334590276645 100.625546122956
"1903" 380.4 115.670930798303 98.5897028849892
"1904" 380.6 116.572729547114 97.3615701084092
"1905" 380.8 117.341152305154 95.6791950269708
"1906" 381 118.563694736301 93.4281095466962
"1907" 381.2 119.308035755301 91.2702811751634
"1908" 381.4 120.492330505226 89.3146329199632
"1909" 381.6 121.548937724787 87.7764133838571
"1910" 381.8 121.354587545796 87.5047783554886
"1911" 382 121.155501289275 85.9437305819201
"1912" 382.2 121.196842960137 84.1955891705522
"1913" 382.4 121.410632847454 82.3375812090346
"1914" 382.6 121.788195812272 80.209551672848
"1915" 382.8 122.804046318434 77.9297595578183
"1916" 383 124.007660158332 76.2588679582821
"1917" 383.2 124.618221745231 73.9924092627874
"1918" 383.4 125.424361316307 71.3463337338399
"1919" 383.6 126.033635622257 69.1106739889346
"1920" 383.8 125.294789209981 67.9191602326117
"1921" 384 124.938756652855 65.3352414776902
"1922" 384.2 125.216387881325 62.5865473071969
"1923" 384.4 125.458362409079 60.0479309539653
"1924" 384.6 124.895771076316 58.2939649058182
"1925" 384.8 124.432028406684 55.6852470756946
"1926" 385 124.375088681461 53.0713501841924
"1927" 385.2 123.886640839097 50.2470341049417
"1928" 385.4 123.275514729268 47.1749258011235
"1929" 385.6 122.781107754393 44.5016548020375
"1930" 385.8 122.456474346926 41.9733031171425
"1931" 386 121.906955271305 39.1724005864256
"1932" 386.2 121.216743095655 37.5751196060481
"1933" 386.4 121.164109629724 37.8052992508749
"1934" 386.6 121.145343119017 39.5738371250027
"1935" 386.8 119.954053606983 39.6750187859409
"1936" 387 118.6773515033 39.6963677664609
"1937" 387.2 117.115856431643 39.4536101005211
"1938" 387.4 115.569637444951 38.8112466662441
"1939" 387.6 114.180364235278 37.4588106208559
"1940" 387.8 112.612326582934 35.3589757009981
"1941" 388 111.914991668326 33.3806323323447
"1942" 388.2 111.447392378768 30.9864563448007
"1943" 388.4 111.174888257936 27.7282197720991
"1944" 388.6 111.107740758219 24.9735221457556
"1945" 388.8 110.8991442216 24.3192004350584
"1946" 389 109.764898920941 24.3620111984926
"1947" 389.2 108.385661771278 24.3931235348871
"1948" 389.4 106.233372132355 24.2505426001521
"1949" 389.6 103.692912010627 24.0590246622716
"1950" 389.8 100.618774708558 23.615767605046
"1951" 390 97.4556181351677 22.449570355596
"1952" 390.2 94.4242086107935 20.939148955357
"1953" 390.4 90.5652295475816 20.1230397083311
"1954" 390.6 86.8766937319642 20.0018990725554
"1955" 390.8 82.9865410579364 20.023197053736
"1956" 391 79.9494810158053 20.7651266060091
"1957" 391.2 76.8727302877022 21.5279679284732
"1958" 391.4 73.2404119454844 22.6965926200823
"1959" 391.6 69.8207682949728 24.6389733215484
"1960" 391.8 66.3976905318319 26.7994313930816
"1961" 392 63.2003147623621 28.6157738803172
"1962" 392.2 60.4442892660111 31.6963936028201
"1963" 392.4 59.3488785252737 35.3376598008899
"1964" 392.6 58.8515558330787 39.415219116546
"1965" 392.8 59.2917215182352 43.0002684480798
"1966" 393 58.6010426192509 47.0509902782783
"1967" 393.2 57.5172382045251 50.1417558938867
"1968" 393.4 55.3572532391409 52.6075319882562
"1969" 393.6 52.1891801379399 54.7098971214732
"1970" 393.8 48.4370708126744 55.3252644704916
"1971" 394 44.4156974422219 55.4928284509138
"1972" 394.2 40.563838731729 55.2721638285401
"1973" 394.4 36.5620562319188 54.8049893350131
"1974" 394.6 32.1869977913849 53.6391913823507
"1975" 394.8 28.8899052880107 51.6704269190972
"1976" 395 25.9277279564181 49.7412290788286
"1977" 395.2 22.2005615142847 47.0990376870593
"1978" 395.4 19.3831456652015 44.8562869636941
"1979" 395.6 16.1200711540835 42.5009182030811
"1980" 395.8 13.1538533019661 41.1105543659501
"1981" 396 10.4207770392741 40.1713928823716
"1982" 396.2 7.89085317593072 40.900910182915
"1983" 396.4 5.40796473250142 42.4730801648874
"1984" 396.6 5.32550570573268 42.8487207144205
"1985" 396.8 5.32458974565366 44.3042249570257
"1986" 397 4.62961751159972 47.2051499936275
"1987" 397.2 3.80883045668051 49.4957500678179
"1988" 397.4 3.13791247369434 51.3750373197686
"1989" 397.6 2.44237977903378 54.5511322032285
"1990" 397.8 2.60106898074021 57.9507765823357
"1991" 398 2.45618131132231 61.5758247682472
"1992" 398.2 2.22188682732814 64.8572711482653
"1993" 398.4 1.48178437095956 67.7741215334195
"1994" 398.6 1.80270100830999 70.1273414530764
"1995" 398.8 2.60507879681651 73.4162137881263
"1996" 399 2.81995210620802 75.7606296248276
"1997" 399.2 3.00810184935999 78.1526985935105
"1998" 399.4 3.12317065291391 80.7189620814135
"1999" 399.6 3.91177026762103 82.7149631384453
"2000" 399.8 5.56640639123406 86.0804171953028
"2001" 400 7.201898016773 88.8746372933026
"2002" 400.2 8.43663905041247 90.9367736503349
"2003" 400.4 9.96008476346986 94.0322918062635
"2004" 400.6 11.2894296511422 96.1676145345133
"2005" 400.8 12.6230425915342 98.6842171958059
"2006" 401 14.3554148284292 100.374226704078
"2007" 401.2 16.6603282696664 102.178987046239
"2008" 401.4 19.5565193823964 103.599778543633
"2009" 401.6 22.2998165094533 105.311741980539
"2010" 401.8 25.5764669478674 107.091637922035
"2011" 402 29.1585550583392 108.724973034694
"2012" 402.2 31.7005466509706 110.283746883076
"2013" 402.4 34.8795782210263 112.485949437733
"2014" 402.6 37.9378413464003 113.034053144258
"2015" 402.8 41.7643527096979 113.16239713898
"2016" 403 45.2102971887484 112.538480869241
"2017" 403.2 48.9566316616575 111.637854432322
"2018" 403.4 51.6423021972093 109.814936053212
"2019" 403.6 52.1978122957533 109.005138110662
"2020" 403.8 52.097610212053 108.971431880081
"2021" 404 53.0995664654083 108.386453795711
"2022" 404.2 54.2862275093754 108.061480037502
"2023" 404.4 57.2475426069102 107.482800011143
"2024" 404.6 60.5875933192102 106.483019881504
"2025" 404.8 62.5708340210995 105.210169988282
"2026" 405 65.4422677014893 104.032339631211
"2027" 405.2 69.0232183630625 102.630803126939
"2028" 405.4 72.292752173292 101.71942222242
"2029" 405.6 75.246586981019 102.211896101892
"2030" 405.8 77.8487730699681 104.617836273464
"2031" 406 79.2412831036642 107.355606419032
"2032" 406.2 80.0766438041063 110.736313844449
"2033" 406.4 80.2279181727398 114.207625808704
"2034" 406.6 81.2818232875284 114.607468687072
"2035" 406.8 83.1656581764293 113.846380385899
"2036" 407 85.8460631744509 112.38830144138
"2037" 407.2 89.4961862879157 110.103347753056
"2038" 407.4 91.8091978642817 107.385567418596
"2039" 407.6 93.3216004256165 105.479593628713
"2040" 407.8 95.9901566406355 102.503683694735
"2041" 408 98.2778355756371 99.1970104704968
"2042" 408.2 100.850192822611 95.7381855135059
"2043" 408.4 103.360743528044 92.3317689538155
"2044" 408.6 105.560199080833 89.7483723485759
"2045" 408.8 107.582149365982 86.1093575625221
"2046" 409 109.342981289931 82.3791680796878
"2047" 409.2 109.933124834925 78.8967070268939
"2048" 409.4 110.093736588213 74.1399686560163
"2049" 409.6 110.61462963259 70.8182227032579
"2050" 409.8 111.688274477151 67.1736466306693
"2051" 410 112.358380942459 62.8170440347804
"2052" 410.2 112.588655563584 59.9367000738775
"2053" 410.4 113.438056106234 57.5143580624566
"2054" 410.6 113.49949950334 53.8646680263178
"2055" 410.8 113.084155771734 50.0084001844425
"2056" 411 111.362152583418 46.3779525278025
"2057" 411.2 108.791532948177 42.4839134383539
"2058" 411.4 107.374223434747 39.583030223476
"2059" 411.6 105.527775076559 35.8779859212835
"2060" 411.8 104.127962937889 32.2121628224715
"2061" 412 102.494310337934 28.3398835189122
"2062" 412.2 100.681730551017 25.4880349079657
"2063" 412.4 97.7819694698678 22.125019709327
"2064" 412.6 95.1456973900795 19.1051140425004
"2065" 412.8 92.5735690422564 16.0650597507004
"2066" 413 89.4942574138452 12.0874331566546
"2067" 413.2 86.5124959983947 9.43333722298219
"2068" 413.4 85.0916990305478 7.02710318535157
"2069" 413.6 85.1055131190704 7.16648778896195
"2070" 413.8 84.1427398882119 7.70224948971136
"2071" 414 82.2668978501583 6.69886868721539
"2072" 414.2 81.0318387115466 6.01793904014093
"2073" 414.4 78.6509446130654 4.74123051364354
"2074" 414.6 77.211893712716 4.72487145537191
"2075" 414.8 74.1213664377442 4.12014765965911
"2076" 415 70.8226853044941 3.64009834188525
"2077" 415.2 66.798285007391 2.7311571535587
"2078" 415.4 63.8202263135595 2.07721728198814
"2079" 415.6 60.9677051842665 1.26824588206685
"2080" 415.8 57.6891405292143 1.545639883391
"2081" 416 54.0522040071546 1.60837716348131
"2082" 416.2 51.6557988794082 1.19483600096472
"2083" 416.4 50.5715217341738 1.49386808668365
"2084" 416.6 48.3913389157369 1.79531785108183
"2085" 416.8 45.0908461444953 2.22038356776714
"2086" 417 43.5189858412541 2.87957771088062
"2087" 417.2 40.2070765850967 4.15843806711512
"2088" 417.4 37.599784274993 5.73781314423901
"2089" 417.6 34.1491497149234 7.77424329748315
"2090" 417.8 31.7690161900272 9.38706089813022
"2091" 418 28.9901416254299 11.9621778476748
"2092" 418.2 26.493258580948 13.9567840427551
"2093" 418.4 23.4117109195588 16.1885673857385
"2094" 418.6 21.3577732858265 17.9044833820333
"2095" 418.8 18.8901411101045 20.2537243269767
"2096" 419 15.5419549603663 22.8188584743543
"2097" 419.2 12.9312656583504 25.2164182293361
"2098" 419.4 12.059253703964 26.8219013613727
"2099" 419.6 11.3693489551704 29.2001222407084
"2100" 419.8 10.6430495007239 31.8322320438111
"2101" 420 10.0588059000039 35.8527589572634
"2102" 420.2 9.3768553208297 40.5542590749221
"2103" 420.4 9.75350136000259 42.6947245492928
"2104" 420.6 10.8216934155261 46.146572485558
"2105" 420.8 12.870885835104 48.7275518313205
"2106" 421 15.85751098302 50.5324958456445
"2107" 421.2 18.6949967490867 53.2977935868515
"2108" 421.4 21.3502598425585 55.6090422807069
"2109" 421.6 24.4842552369118 56.692238734116
"2110" 421.8 28.3284211718347 57.2675874785206
"2111" 422 32.4603919836732 56.7560846075152
"2112" 422.2 35.9155293052383 57.247806839096
"2113" 422.4 38.6437827111185 59.015618139295
"2114" 422.6 40.7235151473211 62.4169090909287
"2115" 422.8 42.2477313511397 65.9916595883575
"2116" 423 42.1677569930669 69.6378660708373
"2117" 423.2 40.9580731611586 73.3382724047383
"2118" 423.4 38.6735331715387 76.2516722699484
"2119" 423.6 36.0390829657049 79.673284101035
"2120" 423.8 35.2030342497213 81.0259125001358
"2121" 424 33.4609759354299 84.4024948360652
"2122" 424.2 31.5816955517572 88.2874087377189
"2123" 424.4 30.7185533682305 91.1885668515436
"2124" 424.6 29.4241819158358 95.5232402840019
"2125" 424.8 28.0861056623875 100.354438020385
"2126" 425 28.19938704261 103.783970022929
"2127" 425.2 28.7746485061592 106.569846610186
"2128" 425.4 30.8130217045876 109.362172356586
"2129" 425.6 33.3834017183256 112.944439896581
"2130" 425.8 35.6755460858309 115.330759382958
"2131" 426 37.7984333623452 117.690958585254
"2132" 426.2 38.9521394250644 119.223939692511
"2133" 426.4 39.7523705138549 119.034062683637
"2134" 426.6 41.5068128073879 119.400893786328
"2135" 426.8 43.9610824839932 120.09812757848
"2136" 427 46.2646224525923 121.169235043506
"2137" 427.2 49.2502383205799 123.000768962159
"2138" 427.4 50.9152778135039 123.25789248411
"2139" 427.6 53.9292757875019 124.225151667078
"2140" 427.8 56.1938900487807 124.324350889984
"2141" 428 59.1785348366978 124.559557828092
"2142" 428.2 62.5386626395138 124.700346660768
"2143" 428.4 65.0960965454508 125.001192447105
"2144" 428.6 67.0724075727346 124.760362333693
"2145" 428.8 68.9704737218203 124.459323699859
"2146" 429 71.6975391515478 124.339973593659
"2147" 429.2 74.1534370298167 123.960639064224
"2148" 429.4 76.4595869923808 123.658508051956
"2149" 429.6 79.9649304038566 122.971632295602
"2150" 429.8 82.456978923425 122.379321414197
"2151" 430 85.1094518555429 121.042877694626
"2152" 430.2 88.2406979389366 120.024226981603
"2153" 430.4 89.9707969519455 119.181173623599
"2154" 430.6 92.4876806324036 118.111930232904
"2155" 430.8 94.9154518491966 117.132449511795
"2156" 431 97.7125683621466 115.996147260684
"2157" 431.2 97.4896627082459 115.9772852205
"2158" 431.4 96.8634768259958 115.140551563968
"2159" 431.6 96.8200311112642 114.415006848674
"2160" 431.8 96.8514381493197 113.051774342867
"2161" 432 97.3910632866307 111.100510207688
"2162" 432.2 98.1707776238428 108.881953587253
"2163" 432.4 99.5522233371824 106.283279929135
"2164" 432.6 101.566737361831 103.75129935054
"2165" 432.8 103.718247940568 101.331123207094
"2166" 433 106.201858446842 98.8887384037492
"2167" 433.2 109.328764291964 97.1183580598167
"2168" 433.4 111.623515629948 94.8723091757153
"2169" 433.6 112.889048181322 91.790159729595
"2170" 433.8 113.472216455002 87.8960022941392
"2171" 434 112.852616638995 85.11091280286
"2172" 434.2 111.310028764851 81.886796212531
"2173" 434.4 108.958741176825 79.3991939819716
"2174" 434.6 106.427400638193 78.2881919329086
"2175" 434.8 103.346927641578 77.4400273148426
"2176" 435 99.7255308711262 77.3746712383219
"2177" 435.2 96.4616797706818 78.5747600403284
"2178" 435.4 92.6892192378828 79.8286100131155
"2179" 435.6 89.5865477790427 81.7656695550872
"2180" 435.8 86.7676634008462 83.0218066964534
"2181" 436 83.6269031806493 84.8145492782756
"2182" 436.2 80.6456655593274 87.5096999016725
"2183" 436.4 78.521510994022 90.9592594013959
"2184" 436.6 77.9111182686242 94.6373416389316
"2185" 436.8 77.4301900028467 98.3625480663708
"2186" 437 77.4931927493431 102.150150567137
"2187" 437.2 78.5774211769373 105.510447302263
"2188" 437.4 79.1669506141528 107.931100570594
"2189" 437.6 77.9130156430539 108.990052172121
"2190" 437.8 75.52464013676 108.740339479311
"2191" 438 72.6854652610114 108.052003823274
"2192" 438.2 70.2268561070852 105.927461039467
"2193" 438.4 68.9224615764989 102.992852364036
"2194" 438.6 68.109650952978 99.5187750048098
"2195" 438.8 68.2136131863432 96.2757268571711
"2196" 439 68.4305227212785 92.5389393729499
"2197" 439.2 69.6365619791337 88.5128570243193
"2198" 439.4 71.4468469538371 85.7125570235954
"2199" 439.6 74.4851769788138 83.1768163894301
"2200" 439.8 77.8380270120138 81.3531538775933
"2201" 440 81.3635485118662 80.2764912319668
"2202" 440.2 85.3614574995324 78.6982551731664
"2203" 440.4 89.0437303793216 76.7201699185215
"2204" 440.6 91.7879354766985 74.8662387625519
"2205" 440.8 94.8330352298453 73.2852237474612
"2206" 441 98.3392351630916 71.7835387963799
"2207" 441.2 101.750467191821 70.2914017234315
"2208" 441.4 105.874366405093 69.2218028429767
"2209" 441.6 109.956969220086 68.9808740834092
"2210" 441.8 113.582458859463 69.2208084102201
"2211" 442 117.404717415302 70.0621718862728
"2212" 442.2 120.605094978267 70.9005014521338
"2213" 442.4 122.656052349517 72.2131239330027
"2214" 442.6 123.785807611687 73.5320575449132
"2215" 442.8 123.034930092259 73.293024655134
"2216" 443 122.559575435886 74.3799210479188
"2217" 443.2 122.540488083973 77.3198079011478
"2218" 443.4 122.091871726713 79.9985654180947
"2219" 443.6 122.028411640655 82.8613115384191
"2220" 443.8 121.67742514677 83.8512444059677
"2221" 444 121.083157520972 83.3044775444725
"2222" 444.2 119.57056300107 83.4515297941532
"2223" 444.4 116.798802147145 84.6747591457457
"2224" 444.6 113.90635740176 85.8567902982467
"2225" 444.8 111.564285293569 87.502830229136
"2226" 445 109.777814223458 89.6399119657734
"2227" 445.2 108.203759355635 92.8624423541474
"2228" 445.4 107.663175793416 95.9666705219989
"2229" 445.6 108.272907262602 98.8507637184044
"2230" 445.8 108.202395084792 101.545944385789
"2231" 446 107.56285467774 103.520522012787
"2232" 446.2 106.72558410552 102.64670584511
"2233" 446.4 104.86697221887 101.505628618981
"2234" 446.6 102.175121945407 100.222127976032
"2235" 446.8 99.7829792415913 99.0437923806064
"2236" 447 97.3337942182787 97.4295076953835
"2237" 447.2 95.5685913067384 95.4580188659733
"2238" 447.4 93.6017203680442 93.4646798616911
"2239" 447.6 91.1698107418616 91.8346465741848
"2240" 447.8 88.3866702616181 90.2591766757781
"2241" 448 86.1938356568214 89.4687944922441
"2242" 448.2 84.0892332834654 89.431792249038
"2243" 448.4 81.8615483155372 90.2312884568492
"2244" 448.6 79.2528977836818 92.0840267689502
"2245" 448.8 77.7789595814344 94.024423163691
"2246" 449 75.968576262368 96.1186090327449
"2247" 449.2 73.4462665691326 97.0334942963938
"2248" 449.4 72.4155257206936 95.5275795940514
"2249" 449.6 72.0214122773841 92.695050351207
"2250" 449.8 72.8440811851783 90.5401831545219
"2251" 450 75.2174265283002 89.3072337677531
"2252" 450.2 78.5835768076041 87.9288761193844
"2253" 450.4 82.3378310754686 87.1691101731395
"2254" 450.6 84.349368784326 87.2514448727108
"2255" 450.8 85.0269133522245 87.7235168832058
"2256" 451 85.5494896689855 88.0078355920025
"2257" 451.2 85.9085292126092 88.6547053961028
"2258" 451.4 85.8097182571718 88.6580339404096
"2259" 451.6 86.1278305551335 89.016291545631
"2260" 451.8 86.0080945530785 89.1930045712712
"2261" 452 85.9381305773242 89.4822114891021
"2262" 452.2 85.9399201996915 89.654193938504
"2263" 452.4 85.671828517359 89.5456683689455
"2264" 452.6 85.6721368781347 92.5095890175291
"2265" 452.8 84.5121737622813 96.2770831705032
"2266" 453 84.4492630364791 96.7064213756879
"2267" 453.2 84.4464125064128 96.7578525083403
"2268" 453.4 84.4657660897695 96.9754638486964
"2269" 453.6 84.5267250237719 97.1976927288613
"2270" 453.8 84.5781337335456 97.0431372530918
"2271" 454 84.5591981553943 100.342424977102
"2272" 454.2 86.2527498755371 104.337955537515
"2273" 454.4 88.787068323949 107.639293957786
"2274" 454.6 92.5309936221676 110.719990798917
"2275" 454.8 95.2223327958061 113.616839534906
"2276" 455 95.2765765252912 114.187756284586
"2277" 455.2 95.5019344362984 113.704309266642
"2278" 455.4 96.0385094630496 113.320318986384
"2279" 455.6 97.9746092852325 113.032038147775
"2280" 455.8 100.489298078742 112.288950672073
"2281" 456 102.118423903745 111.037586952588
"2282" 456.2 104.45545835295 109.82501894068
"2283" 456.4 105.288626420858 108.66934045221
"2284" 456.6 107.205061450052 106.732775509097
"2285" 456.8 109.903610491649 104.833317953807
"2286" 457 111.388960177846 103.5418668379
"2287" 457.2 111.759023460133 102.180815592865
"2288" 457.4 113.828372126655 100.186746431979
"2289" 457.6 115.627192147175 98.59570625948
"2290" 457.8 115.699912976262 97.6247925123313
"2291" 458 116.946394083433 95.6834493405375
"2292" 458.2 117.870173103043 93.832142870122
"2293" 458.4 118.482839880453 91.4898000567746
"2294" 458.6 119.697583504587 88.851897808399
"2295" 458.8 121.477675213528 86.7520721445078
"2296" 459 122.195572427169 84.7719193165116
"2297" 459.2 123.374648489941 82.3322100688449
"2298" 459.4 124.02242320461 79.8759524644046
"2299" 459.6 124.500394539542 77.1709641808228
"2300" 459.8 125.344556220612 74.0449342524379
"2301" 460 126.507638820711 71.3204568334226
"2302" 460.2 126.208215479126 68.5961475844193
"2303" 460.4 126.38851660721 65.3333140994025
"2304" 460.6 125.824894938293 63.298578850524
"2305" 460.8 125.304990181178 60.7352625459404
"2306" 461 125.314337327307 57.5655585880978
"2307" 461.2 125.396470241514 54.5210014039648
"2308" 461.4 125.135116471905 52.241400648547
"2309" 461.6 124.408708803156 49.5427323639886
"2310" 461.8 123.867989024712 46.6170065634224
"2311" 462 123.368008248763 43.9940744094495
"2312" 462.2 122.822008298217 42.7310326559929
"2313" 462.4 121.843549634022 40.0541307650749
"2314" 462.6 120.502062121432 37.1056956880833
"2315" 462.8 119.274365454776 33.8182590014364
"2316" 463 118.533764943078 32.6397654079434
"2317" 463.2 117.112338380389 30.6708825796581
"2318" 463.4 115.4603018299 28.3729292598426
"2319" 463.6 114.097464286931 26.0603066651138
"2320" 463.8 112.696994409688 23.9120373310237
"2321" 464 111.23022955205 21.8740892680116
"2322" 464.2 109.582741265834 20.0718076514614
"2323" 464.4 107.588938530185 18.3886754243701
"2324" 464.6 105.280449924552 16.5880266637517
"2325" 464.8 102.791381832066 14.8576860424516
"2326" 465 100.164416888032 12.9921742109302
"2327" 465.2 97.5986722175402 11.1555027422816
"2328" 465.4 95.8372595720764 9.84612325897485
"2329" 465.6 93.1098307300298 8.74728088240522
"2330" 465.8 90.5997546274828 7.61248071258497
"2331" 466 87.7715757056846 6.08065316197682
"2332" 466.2 84.6574232061459 5.17701435305394
"2333" 466.4 81.4370846809559 4.16887544102152
"2334" 466.6 78.6886089824568 3.92259362138809
"2335" 466.8 75.4362399111465 2.8501054461369
"2336" 467 73.0092580512894 2.4966311811071
"2337" 467.2 69.8839683695819 2.25760450699502
"2338" 467.4 66.6108354140629 2.3817219981672
"2339" 467.6 64.4546312498395 2.20534622575849
"2340" 467.8 62.0198906223952 1.30445872454864
"2341" 468 59.459092121004 1.46611462996749
"2342" 468.2 55.9783668288006 1.81137934917552
"2343" 468.4 53.0156739867408 1.59568883809356
"2344" 468.6 50.5847723489533 0.95706957028183
"2345" 468.8 49.7450212594318 1.3976649026017
"2346" 469 45.9892900951331 2.06007408784863
"2347" 469.2 42.9059759466883 2.70318219064321
"2348" 469.4 40.1907858409676 3.19869307646121
"2349" 469.6 36.9156447732551 4.94009101527499
"2350" 469.8 33.6532866205271 6.23989052371993
"2351" 470 32.686975173534 6.86088035323196
"2352" 470.2 30.6316367205145 8.07415006279296
"2353" 470.4 27.4703014124639 9.50967239693039
"2354" 470.6 26.2661408934127 10.812857558217
"2355" 470.8 23.5097202649237 13.1396805464759
"2356" 471 20.8686192297679 15.4302624149674
"2357" 471.2 18.2083055850997 17.5433878725572
"2358" 471.4 16.1896683834075 20.0771912742451
"2359" 471.6 14.3882745351516 22.5326635070573
"2360" 471.8 12.0902212759579 25.3249747327586
"2361" 472 10.1805249850772 28.1347686507832
"2362" 472.2 8.09004585345254 31.0890983302909
"2363" 472.4 6.36898471258764 33.4980961539712
"2364" 472.6 4.92018610159794 36.1663751764716
"2365" 472.8 3.57189282309035 39.3674801991162
"2366" 473 3.21004379501382 42.6466370005342
"2367" 473.2 3.15735057547497 45.4287706062049
"2368" 473.4 2.73328480192602 46.9725725283838
"2369" 473.6 1.55317176401613 49.4578638244346
"2370" 473.8 0.416557052699098 53.2942136241513
"2371" 474 0.796296109310236 57.1971038678239
"2372" 474.2 1.07931618997078 60.6034925736628
"2373" 474.4 0.742002014571803 63.8765255362293
"2374" 474.6 0.0941820579866726 67.0391657512978
"2375" 474.8 0.614940345159779 69.656844966113
"2376" 475 1.8248094413554 73.4166387383633
"2377" 475.2 2.85088112219124 76.2796525987433
"2378" 475.4 3.1813363948203 79.8202240796146
"2379" 475.6 3.53212008283948 81.7577101238061
"2380" 475.8 4.97374727484997 84.9568023094101
"2381" 476 6.80462770095967 88.0700455555207
"2382" 476.2 8.62233516638688 91.0619145380468
"2383" 476.4 9.88209095409006 94.8223721680153
"2384" 476.6 11.9616022633612 97.4820577223816
"2385" 476.8 14.2199463739498 100.442497455607
"2386" 477 17.3925079637986 104.264332225844
"2387" 477.2 19.7081791642207 106.91574706321
"2388" 477.4 21.2671388152179 109.783817369106
"2389" 477.6 22.7337514785282 111.350304237866
"2390" 477.8 25.4658512542252 112.855930825279
"2391" 478 28.6700151229288 113.222697647106
"2392" 478.2 31.3851370405451 112.705738168766
"2393" 478.4 33.5607623456152 111.598187224495
"2394" 478.6 35.5391606582851 109.952760792087
"2395" 478.8 35.7380198146339 108.876349357919
"2396" 479 36.6316084669186 106.043917890752
"2397" 479.2 37.1526472599126 103.422307894898
"2398" 479.4 37.0412097865455 101.141926032501
"2399" 479.6 36.4727701009607 98.0067710223502
"2400" 479.8 35.7389052361006 95.0784295799388
"2401" 480 35.3813758616568 91.4045028914928
"2402" 480.2 35.3930728819265 88.3753313348905
"2403" 480.4 37.0373604041071 85.9077679991971
"2404" 480.6 40.0910752129751 84.4242809906582
"2405" 480.8 43.8446154131789 83.7297755154205
"2406" 481 47.5380253811524 84.6270962048889
"2407" 481.2 51.1292976389375 86.5504970503208
"2408" 481.4 55.0859096672264 88.2898834130548
"2409" 481.6 58.418551288945 89.2009718817948
"2410" 481.8 62.2181436238592 89.7310984102239
"2411" 482 66.4483621283749 89.5974636272775
"2412" 482.2 70.3761914414758 88.3327989124205
"2413" 482.4 74.6974187756361 87.293426883577
"2414" 482.6 78.0830617701509 85.7504705470267
"2415" 482.8 80.7451481301377 84.1383791226617
"2416" 483 82.4539998874168 80.9449915203281
"2417" 483.2 83.2477737901546 77.3505224567564
"2418" 483.4 83.0822107884646 73.620155254922
"2419" 483.6 81.7679493615259 69.7669653975092
"2420" 483.8 79.4124581860926 66.5038531915012
"2421" 484 76.6628148406247 63.8267326139415
"2422" 484.2 73.4817039696095 61.8466469572345
"2423" 484.4 69.6701086350208 60.8656290746735
"2424" 484.6 67.2133329602717 60.5654065928275
"2425" 484.8 62.4774200389201 60.1405748630584
"2426" 485 59.0363508087803 60.0699994050648
"2427" 485.2 55.554630676666 61.5490274074046
"2428" 485.4 51.4167802691531 63.7928495437806
"2429" 485.6 48.7257729743295 67.1394170038302
"2430" 485.8 47.7133304755182 70.4660595635801
"2431" 486 46.3670655782883 75.036755129864
"2432" 486.2 45.5525449375761 79.6886704443535
"2433" 486.4 45.544096600818 81.9221271861333
"2434" 486.6 45.7943198554722 85.6762455644727
"2435" 486.8 44.7675319390859 90.0301726896604
"2436" 487 43.6921812611344 93.7049984145435
"2437" 487.2 42.3149110467299 95.5086492832524
"2438" 487.4 39.3257852625129 98.5883195358873
"2439" 487.6 37.041068014307 100.453338794115
"2440" 487.8 35.2570487437632 101.562533990467
"2441" 488 32.0547483021057 103.169739610397
"2442" 488.2 28.8391287189424 105.203866734822
"2443" 488.4 26.241817710531 107.860607433332
"2444" 488.6 25.0829902385828 110.695581363199
"2445" 488.8 25.1030955443658 111.029543123524
"2446" 489 24.6670979165144 110.203485931429
"2447" 489.2 23.6844280340325 109.405647314884
"2448" 489.4 22.5136557936575 108.66766476708
"2449" 489.6 21.6345453263081 107.673807513256
"2450" 489.8 20.9594430438878 106.53872955995
"2451" 490 20.3577141052612 105.622573993536
"2452" 490.2 18.8567357966187 104.28599346789
"2453" 490.4 17.2840894635845 102.45758685166
"2454" 490.6 15.556661991763 100.842605587997
"2455" 490.8 14.3444376224481 99.3176312578181
"2456" 491 12.7631219345728 97.4581506921723
"2457" 491.2 11.7928064939998 95.7175826845362
"2458" 491.4 10.2727545223622 93.2296121787633
"2459" 491.6 8.94118582695347 91.3406502069845
"2460" 491.8 9.21800588487778 90.2004243682928
"2461" 492 8.84679682311848 88.2575239250999
"2462" 492.2 8.1720436375408 84.8964201127079
"2463" 492.4 7.2302855385125 81.7681296168872
"2464" 492.6 6.58242197770759 78.5099233301654
"2465" 492.8 7.04513107619098 74.9559377957285
"2466" 493 7.27513710285507 71.3965946271546
"2467" 493.2 7.5050134403706 68.0042987813596
"2468" 493.4 7.37614981001216 64.1541376276848
"2469" 493.6 7.04640429107474 60.8326688725056
"2470" 493.8 7.05770140940882 56.7742891779782
"2471" 494 7.36165923323979 52.8514103183151
"2472" 494.2 8.79072451626995 50.2768220482187
"2473" 494.4 11.3763650363623 47.7167394160057
"2474" 494.6 14.0977971076351 44.9138840587118
"2475" 494.8 17.3949196136915 43.0766389284652
"2476" 495 19.7231392912553 41.2307184760589
"2477" 495.2 22.7344484012648 39.0436945280112
"2478" 495.4 25.4864708003487 36.1270150124225
"2479" 495.6 27.6826885683614 33.3907350315385
"2480" 495.8 30.6788491295679 31.0207444633424
"2481" 496 33.2939179268601 28.4989796193359
"2482" 496.2 35.5391147039082 25.2928382565103
"2483" 496.4 36.7348394905876 21.4696306354434
"2484" 496.6 37.3776843186818 17.4034274083799
"2485" 496.8 36.7921934064708 13.4430839508974
"2486" 497 36.6986498187977 10.1014225965857
"2487" 497.2 37.2974032236984 9.67078590794597
"2488" 497.4 39.0735075527025 10.1089048429262
"2489" 497.6 42.1757086472316 10.141552720548
"2490" 497.8 45.079406041063 10.9834021914705
"2491" 498 48.5006734281788 12.5753997870804
"2492" 498.2 52.1970024712035 14.1350331575398
"2493" 498.4 55.914796152469 16.0184757121414
"2494" 498.6 58.2404396910802 18.5032105798128
"2495" 498.8 60.1706165719477 21.9218398903908
"2496" 499 60.8877301235217 23.8376964763926
"2497" 499.2 61.9775130784548 27.4049016769342
"2498" 499.4 62.0051393546954 30.6287677506492
"2499" 499.6 62.2128708170002 34.1567628491154
"2500" 499.8 63.3602416042103 37.4715724867694
"2501" 500 64.9685723470571 40.9686284656225
"2502" 500.2 66.0735993146673 44.4397514567764
"2503" 500.4 66.4180445972408 48.0613560865729
"2504" 500.6 66.2163755084406 52.0112270730103
"2505" 500.8 65.9965991990282 54.4233638113294
"2506" 501 64.5569089890794 58.2876296361103
"2507" 501.2 64.0376737627423 61.0470631038156
"2508" 501.4 63.9551133866626 65.196365951965
"2509" 501.6 64.9919445186455 68.1010126661451
"2510" 501.8 67.1382582119014 71.1354881295847
"2511" 502 69.9874307477102 74.4171507610679
"2512" 502.2 72.6054842177791 76.4571626311427
"2513" 502.4 75.2219917261613 79.1104199284532
"2514" 502.6 78.4000940128676 81.5683108131028
"2515" 502.8 81.694629195637 83.5707950931695
"2516" 503 85.2065920894004 85.2898111705832
"2517" 503.2 88.641756678999 87.7825576614446
"2518" 503.4 91.3567936566624 90.6115463987312
"2519" 503.6 93.5746170300553 92.9063443908306
"2520" 503.8 95.7609711025552 95.7935036441172
"2521" 504 97.2669078698726 99.6222475253738
"2522" 504.2 97.9588760602652 103.031656727599
"2523" 504.4 98.2886152585177 104.704647241153
"2524" 504.6 98.461190285701 104.758190908615
"2525" 504.8 99.3234616550796 105.252293354253
"2526" 505 100.846388372939 105.135150606526
"2527" 505.2 101.266656433098 103.273600626171
"2528" 505.4 100.840541815351 101.950734790576
"2529" 505.6 101.582231125196 100.468743358508
"2530" 505.8 101.85423097371 98.5765671639489
"2531" 506 101.790511875547 96.5739900630513
"2532" 506.2 101.453110379268 93.2367439473688
"2533" 506.4 101.991296086621 89.7640523003271
"2534" 506.6 103.007864937114 87.0325307345519
"2535" 506.8 104.708656281032 83.7649472338799
"2536" 507 106.850106039611 80.8952393793921
"2537" 507.2 108.980783720151 78.3574384168231
"2538" 507.4 111.976667818501 75.5018830148227
"2539" 507.6 113.998769483199 73.4758549058969
"2540" 507.8 116.619106501451 70.893325118411
"2541" 508 119.217498455423 68.0458431335307
"2542" 508.2 120.745309048077 65.0262471902308
"2543" 508.4 121.294190907387 61.3419720293252
"2544" 508.6 120.630806779505 57.3117612667766
"2545" 508.8 119.427417555953 54.0868539739452
"2546" 509 117.427061175055 50.7160689714154
"2547" 509.2 115.090033377798 47.4633974371172
"2548" 509.4 112.962733743327 46.046479483115
"2549" 509.6 110.066199162398 44.6156172102255
"2550" 509.8 106.230275851493 42.8336739999618
"2551" 510 102.309516324201 42.5212725004152
"2552" 510.2 98.3680402529577 42.3693112939244
"2553" 510.4 93.9641910663516 42.4430900216371
"2554" 510.6 89.982477651404 41.7197169671847
"2555" 510.8 87.3208736668894 39.0690642812882
"2556" 511 85.9320116103519 36.4713236281848
"2557" 511.2 84.3591359401802 33.8393934377723
"2558" 511.4 83.754751649353 30.6215292322
"2559" 511.6 83.6525542433761 28.4933727132649
"2560" 511.8 83.7038936010572 23.9218517515281
"2561" 512 84.246213668 21.7620570682117
"2562" 512.2 84.8184294432196 19.2174688198058
"2563" 512.4 86.298370008445 15.2151090260807
"2564" 512.6 87.1953808610216 12.2255140151408
"2565" 512.8 87.3340319724278 8.53126156859579
"2566" 513 86.8471642593565 7.54907937943532
"2567" 513.2 86.3905365316154 9.26167141045495
"2568" 513.4 86.1481139868699 10.4132484963668
"2569" 513.6 85.2482323200377 11.3053101442283
"2570" 513.8 83.4629338960254 11.2830144506133
"2571" 514 80.6551436548015 11.2161545715701
"2572" 514.2 78.7630805196767 11.412500687309
"2573" 514.4 75.3804340429543 11.4648670244614
"2574" 514.6 71.1307138104864 11.3630348179672
"2575" 514.8 68.6159290501709 10.9507925596368
"2576" 515 65.4158400321824 9.94466951314644
"2577" 515.2 63.670835499011 9.02650026947393
"2578" 515.4 60.4581826945788 7.81878330963625
"2579" 515.6 57.4275892266888 6.11322892347818
"2580" 515.8 54.2238759204409 5.16942004457692
"2581" 516 50.1150432038121 4.91259100827302
"2582" 516.2 45.4231713424155 6.28888201735966
"2583" 516.4 41.8654362631011 7.66071681716217
"2584" 516.6 38.4333552213727 9.39437062206726
"2585" 516.8 34.8998389073482 11.504109480885
"2586" 517 31.6130337974712 13.5127655218056
"2587" 517.2 26.7744268841974 15.6363987031048
"2588" 517.4 23.3541129778793 17.7812882594751
"2589" 517.6 20.5337614873778 20.5450980940721
"2590" 517.8 17.7565475265323 24.0363865173088
"2591" 518 15.8223003167373 26.5949713006353
"2592" 518.2 13.0422184052258 29.9325469094097
"2593" 518.4 10.8787102145291 33.924123449563
"2594" 518.6 9.02630858774189 37.7702064721268
"2595" 518.8 7.29965944092526 41.9145874966607
"2596" 519 6.27091636173802 46.6344341914239
"2597" 519.2 5.85103591790533 51.219561650614
"2598" 519.4 5.15172909042208 54.9318738553541
"2599" 519.6 3.36331915380208 58.5151189914429
"2600" 519.8 2.18572414559695 60.8429442749357
"2601" 520 0.598492816242335 65.7192261982047
"2602" 520.2 1.00341975524203 67.1262704823009
"2603" 520.4 2.29936267633941 69.7479492666533
"2604" 520.6 4.3967585195864 72.7678112888481
"2605" 520.8 6.12606944314903 75.9898334023303
"2606" 521 7.55551643290307 80.1877143435649
"2607" 521.2 7.41661883059708 83.7796842740503
"2608" 521.4 7.40404245621552 86.5188437437677
"2609" 521.6 7.77146992942661 88.2923966538063
"2610" 521.8 9.37580844664063 90.2849157453409
"2611" 522 11.9377596723932 92.0674639644138
"2612" 522.2 15.1374619298669 94.3362986559551
"2613" 522.4 17.8450598213925 96.1219290325685
"2614" 522.6 20.9838276625247 97.9248142465845
"2615" 522.8 24.0919607618098 99.4892987025532
"2616" 523 25.6028213457459 101.901766115811
"2617" 523.2 26.7209889979582 104.582933347955
"2618" 523.4 27.8340948110903 107.127178334915
"2619" 523.6 28.8327878908928 110.208914348085
"2620" 523.8 28.6601891113507 113.006204646971
"2621" 524 29.2271158372032 112.841603410434
"2622" 524.2 30.5127990685387 112.903802342353
"2623" 524.4 32.7151265891309 113.459211816716
"2624" 524.6 35.0338097157423 113.743798879256
"2625" 524.8 38.4157213232465 115.027419384617
"2626" 525 41.4560697924893 116.327502728926
"2627" 525.2 43.93281261369 118.598068655697
"2628" 525.4 46.366965887177 121.046213362148
"2629" 525.6 49.1644785083914 122.794389670001
"2630" 525.8 52.762418323297 123.011432521306
"2631" 526 55.8380798017047 122.860980582299
"2632" 526.2 59.3317186437723 122.514644412969
"2633" 526.4 63.6357915994983 122.846406082423
"2634" 526.6 66.8493122973161 123.908263750656
"2635" 526.8 68.429143280744 124.212536216922
"2636" 527 69.4253855533432 123.704830681873
"2637" 527.2 71.1798232689234 123.551388122394
"2638" 527.4 73.8125556244067 123.161343033235
"2639" 527.6 76.3731632336066 123.152224249354
"2640" 527.8 78.821444159863 122.563485730703
"2641" 528 81.9795764199455 121.294268322081
"2642" 528.2 85.3055033590076 120.262407016724
"2643" 528.4 88.4927514993594 119.124695503356
"2644" 528.6 91.4679861890146 117.655321892816
"2645" 528.8 93.3294148196155 117.153234851632
"2646" 529 95.4303673568593 116.07496016635
"2647" 529.2 98.3098035326568 114.526113732608
"2648" 529.4 100.951312041825 112.662621584418
"2649" 529.6 103.50811591586 111.234721865915
"2650" 529.8 104.840399312238 109.948556261836
"2651" 530 107.014183522786 107.747705139517
"2652" 530.2 109.030972888893 106.050756869954
"2653" 530.4 109.965027444473 105.155267825619
"2654" 530.6 110.534976517735 103.661056848462
"2655" 530.8 111.731054317038 101.367048785988
"2656" 531 113.004645978491 99.4028574868102
"2657" 531.2 115.043347409882 97.4339007815449
"2658" 531.4 117.039432868875 95.4153938183213
"2659" 531.6 118.464036066262 93.0079627298805
"2660" 531.8 120.116714917818 89.8756002459516
"2661" 532 121.522357763162 87.3179873012165
"2662" 532.2 122.586903127441 84.0966692930715
"2663" 532.4 123.772408377797 81.3028954821567
"2664" 532.6 124.268158989585 79.7016406759475
"2665" 532.8 125.361077464836 76.6799326611986
"2666" 533 126.036400484467 73.679003994233
"2667" 533.2 126.789075581537 71.1257559231723
"2668" 533.4 126.425308638307 70.0076180103013
"2669" 533.6 125.808441023763 67.5037594665615
"2670" 533.8 125.497721024182 64.6241313535495
"2671" 534 125.698415838281 62.9809904155387
"2672" 534.2 126.036146174293 59.86571276571
"2673" 534.4 125.94830663855 57.2389333896822
"2674" 534.6 125.73273622647 54.5795912510151
"2675" 534.8 125.562855043648 52.6433306213827
"2676" 535 124.68802933222 49.9694999892049
"2677" 535.2 124.014277182219 47.3334781852776
"2678" 535.4 123.709571561444 44.8962779400486
"2679" 535.6 122.948577636867 42.0417094480807
"2680" 535.8 122.331600806025 40.1344968425773
"2681" 536 121.178218109518 36.9878327078459
"2682" 536.2 120.224578074293 34.709528207302
"2683" 536.4 118.97736691052 32.5877450592229
"2684" 536.6 117.047753656454 30.3330588373037
"2685" 536.8 115.878443808161 27.9244280971125
"2686" 537 114.964475731128 26.1228686846363
"2687" 537.2 114.964196122855 26.690821780148
"2688" 537.4 114.191713222148 26.9572256198305
"2689" 537.6 112.37711741315 26.6127423733589
"2690" 537.8 110.272038241907 26.3296959125222
"2691" 538 108.304767107202 26.0419984414835
"2692" 538.2 105.8541301988 24.9896812187129
"2693" 538.4 104.125349854023 24.13584444986
"2694" 538.6 102.622496300722 22.7636577940461
"2695" 538.8 101.974594295468 22.101474009448
"2696" 539 100.360595530009 20.4710483019489
"2697" 539.2 99.5108160143677 18.5645176149328
"2698" 539.4 99.0286176437223 15.9812821842377
"2699" 539.6 98.5501326824967 13.8218402152826
"2700" 539.8 98.5424632913848 13.785850139713
"2701" 540 98.1573356258974 14.5342081802619
"2702" 540.2 97.1632680854453 14.858416879699
"2703" 540.4 95.917990524107 15.3664167744989
"2704" 540.6 93.9466321291984 16.1362660812137
"2705" 540.8 91.4293588420412 17.0218984193847
"2706" 541 89.3296438185102 18.2327356122092
"2707" 541.2 87.9356450699441 19.6393157021673
"2708" 541.4 86.0571862376168 21.8218458863285
"2709" 541.6 84.5972516840255 23.4630128294724
"2710" 541.8 81.9483154681081 25.1061208154717
"2711" 542 79.3600898649459 26.8403326972113
"2712" 542.2 77.4912852214235 28.5624022327355
"2713" 542.4 76.4254581289009 31.2430244048143
"2714" 542.6 76.4000963452745 33.510063593949
"2715" 542.8 77.6667132360213 36.5967271137728
"2716" 543 79.6795996728044 40.1947980150151
"2717" 543.2 81.4243119908475 43.4635687346257
"2718" 543.4 82.4833615971308 46.8976261033346
"2719" 543.6 83.150350718026 50.7550029466543
"2720" 543.8 85.1233325996243 54.4799917509663
"2721" 544 87.3723524182305 57.2872903184301
"2722" 544.2 90.254597665614 60.1322298980599
"2723" 544.4 93.6922020644461 62.6902632907242
"2724" 544.6 96.6827828066017 64.1320614618654
"2725" 544.8 100.639646217995 65.9506895942235
"2726" 545 104.633005947981 67.2290766444824
"2727" 545.2 108.226722199879 67.5419782975624
"2728" 545.4 111.526468793529 66.5219801075737
"2729" 545.6 115.646899041127 64.8867638747614
"2730" 545.8 117.97978490429 62.4079973671373
"2731" 546 119.305414955308 60.0618274045912
"2732" 546.2 120.117450024005 60.2161821073488
"2733" 546.4 120.524268653861 62.0215991012063
"2734" 546.6 119.166401974753 63.5705448844736
"2735" 546.8 117.725966151414 65.2632016512479
"2736" 547 115.54669811015 66.1020881389508
"2737" 547.2 112.86977801316 66.3720038306184
"2738" 547.4 111.461434421535 66.456540356594
"2739" 547.6 110.716524707413 66.1786980598635
"2740" 547.8 110.511008587524 65.8172188921417
"2741" 548 109.40746705746 65.2456147525082
"2742" 548.2 107.757206278981 64.4522060086025
"2743" 548.4 107.460209102906 64.218259729364
"2744" 548.6 107.180729617416 63.9010148823902
"2745" 548.8 106.462182878125 63.2492600172176
"2746" 549 106.213378100971 62.8839208642791
"2747" 549.2 106.232685060252 63.0037608353027
"2748" 549.4 105.831063878976 62.9628443049835
"2749" 549.6 105.462228100252 62.5864122260474
"2750" 549.8 105.407073490749 62.4229165903138
"2751" 550 105.382996710749 62.4233879326974
"2752" 550.2 105.331632913416 62.5762285562791
"2753" 550.4 105.117005617416 62.8704898508346
"2754" 550.6 105.337136177416 62.9437499241679
"2755" 550.8 105.337136177416 62.8063872866679
"2756" 551 105.314312563152 62.8871011465323
"2757" 551.2 105.282103537416 62.9895374700013
"2758" 551.4 105.314312563152 62.9854911287416
"2759" 551.6 105.364652497416 62.9895374700013
"2760" 551.8 105.364652497416 62.9895374700013
"2761" 552 105.371323120446 62.9903699708346
"2762" 552.2 105.350147770594 62.9676020410672
"2763" 552.4 105.310036771355 62.9728874533346
"2764" 552.6 105.201548513647 62.9576852642042
"2765" 552.8 105.310036771355 62.9728874533346
"2766" 553 105.310036771355 62.9728874533346
"2767" 553.2 105.486282607561 62.9994912843129
"2768" 553.4 105.511406204082 63.0078524883346
"2769" 553.6 105.562770001416 63.0292200097235
"2770" 553.8 105.726417448733 63.0659920232765
"2771" 554 105.686510058628 63.0690412995846
"2772" 554.2 105.755697435302 63.1626367286395
"2773" 554.4 105.511406204082 63.2085213848564
"2774" 554.6 105.511406204082 63.3408731265663
"2775" 554.8 105.567781103594 63.3690157157126
"2776" 555 105.290104736848 63.470209280941
"2777" 555.2 105.254587217416 63.4565704375013
"2778" 555.4 105.151859622749 63.5420405230568
"2779" 555.6 105.000978468082 63.6905447967096
"2780" 555.8 105.095764949345 63.7062330558346
"2781" 556 105.153054129664 63.6294982850207
"2782" 556.2 104.793480400446 63.7333769645846
"2783" 556.4 104.740949244082 63.8503433316679
"2784" 556.6 104.951907697416 63.8869733683346
"2785" 556.8 104.84601155681 63.9868734683346
"2786" 557 104.906047164082 64.0334935150013
"2787" 557.2 104.860798104527 64.2001601818346
"2788" 557.4 104.937843800527 64.3881943700568
"2789" 557.6 104.958687080604 64.6215648645303
"2790" 557.8 104.997768230749 64.6531516352791
"2791" 558 104.958687080604 64.6215648645303
"2792" 558.2 105.135808436082 64.3732371050846
"2793" 558.4 105.37443607786 64.0377670192791
"2794" 558.6 105.408678609416 64.0890490706124
"2795" 558.8 105.46661219478 64.0856700207183
"2796" 559 105.432609469537 64.1704399020846
"2797" 559.2 105.391557343638 64.2087071903902
"2798" 559.4 105.391557343638 64.2087071903902
"2799" 559.6 105.469533543213 64.2369494795303
"2800" 559.8 105.37443607786 64.3198183016124
"2801" 560 105.362567927719 64.3540063358346
"2802" 560.2 105.362567927719 64.3540063358346
"2803" 560.4 105.273712035572 64.4767559267921
"2804" 560.6 105.273712035572 64.4767559267921
"2805" 560.8 105.273712035552 64.476755926809
"2806" 561 105.310411221361 64.4376248037333
"2807" 561.2 105.36230705987 64.4108381214876
"2808" 561.4 105.337025781964 64.4599890340012
"2809" 561.6 105.114555263609 64.9603029330991
"2810" 561.8 105.138470668098 65.7566399267587
"2811" 562 105.026116871158 66.7270627529081
"2812" 562.2 104.518415043234 68.2918656817768
"2813" 562.4 103.799689142857 69.7810754722043
"2814" 562.6 102.406812596463 70.6656253645081
"2815" 562.8 100.185523738399 71.3084136802394
"2816" 563 97.6564831173613 71.4923520787155
"2817" 563.2 94.5858898175432 71.8559270659352
"2818" 563.4 91.4429255308953 71.9295746818744
"2819" 563.6 88.03128894493 72.504533779036
"2820" 563.8 84.8708974154133 73.7440419541849
"2821" 564 81.226351235816 74.5534404948616
"2822" 564.2 77.8424550044742 75.5481334983557
"2823" 564.4 73.6588851456907 76.9487624089494
"2824" 564.6 70.0406240671746 79.1179232843929
"2825" 564.8 66.5780296958004 81.7018439642606
"2826" 565 63.8635126991341 84.7824625586155
"2827" 565.2 61.5614835774666 87.9488667973282
"2828" 565.4 59.7415609307121 91.406882624269
"2829" 565.6 59.5489267558817 94.834492948837
"2830" 565.8 60.9291726824998 98.294348790862
"2831" 566 62.8496216580805 102.065992606672
"2832" 566.2 65.207708263779 104.888256367017
"2833" 566.4 67.876371917402 107.868901159535
"2834" 566.6 70.9502242141293 110.134805127671
"2835" 566.8 74.5678209485759 112.214897558226
"2836" 567 76.4505658535879 113.848891979606
"2837" 567.2 76.3322841088144 115.867669749466
"2838" 567.4 74.789633000498 117.539679197814
"2839" 567.6 71.7127205280341 118.5455005778
"2840" 567.8 68.6394964026401 118.791271871794
"2841" 568 64.5870903137429 117.749908916693
"2842" 568.2 60.9487520135104 117.031401782247
"2843" 568.4 56.9946485521222 115.689628658131
"2844" 568.6 53.2379841393189 113.741580508674
"2845" 568.8 49.8415261480368 111.494793078562
"2846" 569 46.4528202926636 109.520814867781
"2847" 569.2 43.6236341833302 108.733103710516
"2848" 569.4 41.0146375253716 109.106012086796
"2849" 569.6 37.2283696651819 109.766668159052
"2850" 569.8 33.6808826048976 109.735216117992
"2851" 570 32.4063608666978 108.094925012778
"2852" 570.2 31.2405669483193 105.078805916934
"2853" 570.4 29.0595380340075 101.168225003179
"2854" 570.6 27.7768931594515 97.4262726280097
"2855" 570.8 26.1252013801645 93.5115162105896
"2856" 571 24.4185212798574 89.9677184188682
"2857" 571.2 21.8659478720903 86.3177669519907
"2858" 571.4 19.8508686930016 83.3606011272074
"2859" 571.6 16.2223318681837 80.3095755280906
"2860" 571.8 13.3517346485043 77.6022048615287
"2861" 572 10.2774823762971 74.4878748323677
"2862" 572.2 6.61725859632398 70.819856767581
"2863" 572.4 3.28491832316906 68.8678539126703
"2864" 572.6 1.52090215454495 68.4580398587745
"2865" 572.8 2.25935400145563 68.2771455890682
"2866" 573 2.5368308757462 67.3241310373242
"2867" 573.2 2.07138468512308 64.6795797071955
"2868" 573.4 1.95778408812075 62.5934247633728
"2869" 573.6 2.11422688910266 59.7996003550726
"2870" 573.8 2.53426870106336 56.5700664259681
"2871" 574 2.25011090636043 53.8804993526941
"2872" 574.2 2.72034188967688 52.3490817363906
"2873" 574.4 4.23861366249493 51.061997001089
"2874" 574.6 6.39036085301796 49.1399010775148
"2875" 574.8 9.45431619323867 47.1788379194054
"2876" 575 12.1120473333502 45.1904600144185
"2877" 575.2 14.7581041434305 42.7007894317121
"2878" 575.4 16.9549396814927 40.1759248398015
"2879" 575.6 18.3529833942501 36.9251909646086
"2880" 575.8 18.8358557496218 33.047930661466
"2881" 576 18.8731961130998 29.5905920211108
"2882" 576.2 19.0575873294648 26.0150098159652
"2883" 576.4 20.1454131114116 23.081859728232
"2884" 576.6 22.5659782836508 22.0491099340157
"2885" 576.8 25.8694503810885 21.6957663517375
"2886" 577 30.0247912717069 21.3172049106889
"2887" 577.2 33.5193553927557 20.7553551624783
"2888" 577.4 37.6193648336498 19.8923284451523
"2889" 577.6 41.6617350502621 19.4381460180191
"2890" 577.8 45.5630880646555 18.3547531861275
"2891" 578 49.4823285710635 16.2872687983231
"2892" 578.2 52.1388030722362 13.5581808285514
"2893" 578.4 54.9967596214385 10.7434193871751
"2894" 578.6 58.2259636911759 8.35426998451161
"2895" 578.8 61.6689263953166 8.25724204414757
"2896" 579 65.0080271437676 9.60828364259483
"2897" 579.2 67.4796435052405 12.7221100162636
"2898" 579.4 69.8729934030798 15.6773222926941
"2899" 579.6 72.2816536402184 17.8516540483683
"2900" 579.8 75.3579595937952 20.6710627573897
"2901" 580 78.4685973300095 23.916202820963
"2902" 580.2 80.6318063316032 27.1880790215372
"2903" 580.4 82.2583402035902 30.6751137244201
"2904" 580.6 84.8774463811341 35.1503385243675
"2905" 580.8 86.9537915333735 38.2581150763634
"2906" 581 89.3991455489468 41.2493669524748
"2907" 581.2 91.9118820681154 44.7583929734645
"2908" 581.4 94.1656318700586 47.0451595518937
"2909" 581.6 97.2092800577665 49.5177019859806
"2910" 581.8 101.15506461566 50.5306129876893
"2911" 582 104.993413916842 50.4173183155666
"2912" 582.2 108.89608008077 48.6231629079148
"2913" 582.4 112.605233892345 47.1570478910409
"2914" 582.6 115.764877516509 44.9168662785339
"2915" 582.8 119.492665523014 43.7464478238092
"2916" 583 120.346794657678 43.7566794378175
"2917" 583.2 119.914337256714 44.8040907136088
"2918" 583.4 119.86477102075 46.1348656952786
"2919" 583.6 120.13086797052 47.9319396656952
"2920" 583.8 120.496228947355 51.7115398558414
"2921" 584 120.454436267967 54.8168538613679
"2922" 584.2 120.706931171431 58.0731402844065
"2923" 584.4 120.154164201842 61.6215293138297
"2924" 584.6 119.259226369761 65.2889541216625
"2925" 584.8 118.611986681671 68.5804520700039
"2926" 585 118.567628750004 72.7443715414809
"2927" 585.2 117.962967474151 76.1927966266083
"2928" 585.4 116.300200141752 79.1121787315998
"2929" 585.6 113.799609460898 81.6921812393042
"2930" 585.8 111.16104442446 82.9788605436194
"2931" 586 108.141599582467 83.5206438349388
"2932" 586.2 104.53278759234 84.0648969296185
"2933" 586.4 101.428361529017 84.3937079087616
"2934" 586.6 97.8460406886369 84.3646020782088
"2935" 586.8 94.7964933325361 83.7037626715942
"2936" 587 91.4901317191007 82.0927170771495
"2937" 587.2 88.6305795408404 80.3624081740417
"2938" 587.4 85.7471138755517 77.7258414139095
"2939" 587.6 83.1418759807271 76.7020628609609
"2940" 587.8 79.2848042618616 77.3024196449462
"2941" 588 75.9624408465854 78.6287992394678
"2942" 588.2 72.9540003364915 81.0526225178922
"2943" 588.4 70.1313279054653 83.7114364997514
"2944" 588.6 68.2220793159409 86.5348720995094
"2945" 588.8 65.7352399794063 90.1176923096848
"2946" 589 63.7946542644011 93.7160926691447
"2947" 589.2 62.1512977516609 95.8468705580828
"2948" 589.4 59.9925496482937 99.1102239262475
"2949" 589.6 58.3063227876375 102.921573719905
"2950" 589.8 56.3820457049272 106.304603451251
"2951" 590 54.6188105250444 110.078644454159
"2952" 590.2 52.7150121099066 113.144920729544
"2953" 590.4 51.5630308248978 116.883091272944
"2954" 590.6 50.2348924067744 118.290608047726
"2955" 590.8 48.0296511412855 117.634587243138
"2956" 591 44.331799788824 117.615801104344
"2957" 591.2 40.7215535861741 116.081615460322
"2958" 591.4 38.337475669753 113.680414108738
"2959" 591.6 36.3459640537306 110.24152867494
"2960" 591.8 35.4561088048995 107.776265904459
"2961" 592 35.2300988089855 104.087265955783
"2962" 592.2 35.2129296347114 100.373370986864
"2963" 592.4 35.6192505963397 97.0513755373271
"2964" 592.6 36.875477827271 93.4790412990495
"2965" 592.8 38.6663748962149 91.6358566347477
"2966" 593 42.2184803232098 90.462026707479
"2967" 593.2 45.2852962509402 90.7602430688
"2968" 593.4 49.0997388904997 91.6201118919468
"2969" 593.6 52.480478784746 92.4717918180977
"2970" 593.8 56.1360381968249 93.7312222931416
"2971" 594 59.7980509386336 95.62378638672
"2972" 594.2 62.2548833535241 97.6707289989408
"2973" 594.4 64.2347717395528 100.621943402536
"2974" 594.6 65.3763677610001 104.223717610631
"2975" 594.8 65.2735112584433 107.629131577604
"2976" 595 64.9090690817912 111.009251669674
"2977" 595.2 64.6295011696996 113.890968584013
"2978" 595.4 65.3074096358432 114.805126919436
"2979" 595.6 67.7458839497828 114.974237146396
"2980" 595.8 69.8630842079789 113.987114457823
"2981" 596 72.9953673743851 112.661923112177
"2982" 596.2 77.1716589560394 110.964374391137
"2983" 596.4 81.1160699897063 109.660684794741
"2984" 596.6 83.3038982785472 108.741146615968
"2985" 596.8 86.719374030631 107.276514104758
"2986" 597 90.2221238963065 105.629980936609
"2987" 597.2 94.2009715474473 104.088211722158
"2988" 597.4 97.4635152393875 102.020279523968
"2989" 597.6 99.7153328875202 99.3590835976688
"2990" 597.8 101.275161312648 95.838268757612
"2991" 598 103.03090445813 91.6460408071816
"2992" 598.2 104.759174688949 88.4137108461354
"2993" 598.4 106.442255062831 86.709617231285
"2994" 598.6 109.738765617956 84.8183846878996
"2995" 598.8 113.250810720092 83.8734423023584
"2996" 599 116.043637089069 83.413067867773
"2997" 599.2 119.263933765009 83.4323919399955
"2998" 599.4 121.248752883569 83.4025040975399
"2999" 599.6 121.401582265457 82.8054191537478
"3000" 599.8 121.746665118391 81.0735742695891
"3001" 600 122.525492127886 78.7974107809008
