# Supplementary material for: Adaptive switch to sexually dimorphic movements by partner-seeking termites
Source: Sci Adv. 2019 Jun 19;5(6):eaau6108. doi: 10.1126/sciadv.aau6108 (PMC6584256; doi:10.1126/sciadv.aau6108)
Supplement: Data file S1 [file aau6108_Data_file_S1.zip › Dataset/RsExperiments/170607_168_F_3_after-position_set1_5FPS.txt]

"time" "x" "y"
"1" 0 39.447396352 104.085239189324
"2" 0.2 39.7100521338182 104.959365064324
"3" 0.4 39.9835927498379 104.875259980135
"4" 0.6 40.14631088 104.777546882324
"5" 0.8 40.291935712 104.430406842529
"6" 1 40.6277759253333 104.479716507273
"7" 1.2 40.6499339044325 104.376299480676
"8" 1.4 40.6841825246316 104.378761456824
"9" 1.6 40.8767967646316 104.338275626824
"10" 1.8 40.9072095393684 104.226939594324
"11" 2 41.0187230467369 104.247182509324
"12" 2.2 41.200185936 104.027546881574
"13" 2.4 41.2518876530526 104.064996274324
"14" 2.6 41.3389669653333 104.045791457529
"15" 2.8 41.50836872 104.094854573949
"16" 3 41.614306552 104.094854573949
"17" 3.2 41.7639730222703 104.407484511892
"18" 3.4 42.2250964446316 104.388882914324
"19" 3.6 42.1908478244325 104.386694491081
"20" 3.8 42.1908478244325 104.386694491081
"21" 4 42.1908478244325 104.386694491081
"22" 4.2 42.2048212614737 104.419247286824
"23" 4.4 42.1908478244325 104.386694491081
"24" 4.6 42.1908478244325 104.386694491081
"25" 4.8 42.1653972942222 104.437803292241
"26" 5 42.1653972942222 104.437803292241
"27" 5.2 42.2116709855135 104.449064553514
"28" 5.4 42.29258384 104.436887541324
"29" 5.6 42.29258384 104.436887541324
"30" 5.8 42.29258384 104.436887541324
"31" 6 42.5089490088421 104.500218946824
"32" 6.2 42.5089490088421 104.500218946824
"33" 6.4 42.259564256 104.458865563324
"34" 6.6 41.9406806808889 104.480538335019
"35" 6.8 41.6794554861177 104.379356836677
"36" 7 41.5349182503784 104.209979314189
"37" 7.2 41.4046055649032 104.22171561626
"38" 7.4 41.084617392 104.822418677241
"39" 7.6 40.7332265487568 105.343035448378
"40" 7.8 40.6915802265946 105.467775573243
"41" 8 40.80670256 105.458865564324
"42" 8.2 41.0097118542222 105.431393036824
"43" 8.4 41.02683312 105.381942487324
"44" 8.6 41.0109707708235 105.30695864756
"45" 8.8 41.0109707708235 105.30695864756
"46" 9 41.065355968 105.354469959824
"47" 9.2 41.324009376 105.469854575324
"48" 9.4 41.324009376 105.469854575324
"49" 9.6 41.3093340053333 105.51686312238
"50" 9.8 41.268976736 105.557766663324
"51" 10 41.1702237208889 105.61301696863
"52" 10.2 41.000348662 105.779950729481
"53" 10.4 40.8523472790588 105.793383987413
"54" 10.6 40.7207904942222 105.80532466113
"55" 10.8 40.6886881208889 105.816008421824
"56" 11 40.487513248 105.975349081324
"57" 11.2 40.3114088 105.865458971324
"58" 11.4 40.266006872 105.695816114012
"59" 11.6 40.343052568 105.316008421324
"60" 11.8 40.4307427351579 104.965805991824
"61" 12 40.8055736853333 104.667093233299
"62" 12.2 40.9990110631111 104.566008420574
"63" 12.4 40.988310272 104.459733116824
"64" 12.6 41.248339496 104.469854574324
"65" 12.8 41.2642171563243 104.158004262162
"66" 13 41.5095017449412 104.141800275354
"67" 13.2 41.5233498275556 104.181393035574
"68" 13.4 41.566152992 104.044753359324
"69" 13.6 41.8229719786667 104.35151137894
"70" 13.8 41.9826162136216 104.043659147703
"71" 14 41.8702807393684 103.973903156824
"72" 14.2 41.84544364 103.960239189199
"73" 14.4 42.0797909653333 103.850196454047
"74" 14.6 42.1700246633514 103.835758939595
"75" 14.8 42.1760980853333 103.924982778908
"76" 15 42.0914645556364 104.050274154324
"77" 15.2 42.2375512 104.019305123324
"78" 15.4 42.369629536 104.118206222324
"79" 15.6 42.3687123253333 104.309598163908
"80" 15.8 42.586487884973 104.074844178919
"81" 16 42.47143992 104.191008420199
"82" 16.2 42.4452641386667 104.252892049453
"83" 16.4 42.5552531433514 104.085239189324
"84" 16.6 42.810737312 103.818966999709
"85" 16.8 42.71220772 103.729469958199
"86" 17 42.5750847253333 103.682308785991
"87" 17.2 42.587008464 103.508316111824
"88" 17.4 42.4748970986667 103.473799346504
"89" 17.6 42.3732983786667 103.563261166824
"90" 17.8 42.5934289386667 103.523109011247
"91" 18 42.836365817946 103.825363929189
"92" 18.2 42.988535072 103.96689599394
"93" 18.4 43.0867917288421 104.247182509324
"94" 18.6 43.3231706934634 104.319760765544
"95" 18.8 43.2949832437073 104.34790335469
"96" 19 43.5856841144243 104.574749679324
"97" 19.2 43.525314976 104.612711717324
"98" 19.4 43.8869196885854 104.910755137617
"99" 19.6 44.021984552 105.373700729074
"100" 19.8 44.114587552 105.456047869196
"101" 20 44.3121406186667 105.416600137401
"102" 20.2 44.3148102547027 105.218295323514
"103" 20.4 44.6158784586667 105.078828933908
"104" 20.6 44.6103975656586 104.826327370178
"105" 20.8 44.609457984 104.864085343949
"106" 21 44.796145632 105.091156350094
"107" 21.2 44.8666240233514 105.155925261081
"108" 21.4 45.16803928 105.335239190574
"109" 21.6 45.8847670046316 105.694550931824
"110" 21.8 46.0327210438919 105.727650833378
"111" 22 46.243927392 105.986338092324
"112" 22.2 46.3494066186667 106.221991328213
"113" 22.4 46.177888224 106.206118312324
"114" 22.6 46.4700074265946 106.28898139527
"115" 22.8 46.4700074265946 106.133056239189
"116" 23 46.6490287697778 105.976264832241
"117" 23.2 46.670430352 105.51686312238
"118" 23.4 46.7261871056842 105.401028664324
"119" 23.6 46.574123232 105.239085344324
"120" 23.8 46.5220653292973 105.176715281892
"121" 24 46.2825989768649 104.937630042568
"122" 24.2 46.3510962172632 104.824105586824
"123" 24.4 46.3308210341053 104.793741214324
"124" 24.6 46.5938785386667 104.745988696888
"125" 24.8 46.9494740586667 104.716402898042
"126" 25 47.018617632 104.73612676394
"127" 25.2 47.0814973276098 104.601186657007
"128" 25.4 47.255681312 104.726264830991
"129" 25.6 47.2938922341053 104.773498299324
"130" 25.8 47.255681312 104.88405575817
"131" 26 47.267534496 105.030294135324
"132" 26.2 47.2716991282162 105.093555198649
"133" 26.4 47.2716991282162 105.093555198649
"134" 26.6 47.1754554934634 105.032706357251
"135" 26.8 47.0273332084706 104.978904348589
"136" 27 46.5174719849412 105.035465434618
"137" 27.2 46.489854502 104.986681497918
"138" 27.4 46.6678274568649 105.124740229865
"139" 27.6 46.6918319342222 105.142931498074
"140" 27.8 46.6918319342222 105.142931498074
"141" 28 46.6574158763244 105.083160188243
"142" 28.2 46.6349487814737 105.056899109324
"143" 28.4 46.9188013456842 105.117627854324
"144" 28.6 46.8902081386667 105.091156350094
"145" 28.8 46.9188013456842 105.117627854324
"146" 29 46.8841851793171 105.051468083349
"147" 29.2 46.8902081386667 105.051708618299
"148" 29.4 46.891936728 104.998700728699
"149" 29.6 46.8174254298947 104.945563076824
"150" 29.8 46.824001164973 104.927235032162
"151" 30 46.8968822287568 104.948025052973
"152" 30.2 46.8968822287568 104.948025052973
"153" 30.4 46.8782509793684 104.925320161824
"154" 30.6 46.900085792 104.913641557017
"155" 30.8 46.870452832 104.903779624068
"156" 31 46.870452832 104.903779624068
"157" 31.2 46.891936728 104.892931497824
"158" 31.4 46.891936728 104.892931497824
"159" 31.6 46.929718752 104.88405575817
"160" 31.8 46.929718752 104.88405575817
"161" 32 46.929718752 104.88405575817
"162" 32.2 46.929718752 104.88405575817
"163" 32.4 46.929718752 104.88405575817
"164" 32.6 46.6117064983415 104.826327370178
"165" 32.8 46.6868730310244 104.80756564408
"166" 33 46.5943984151579 104.905077246824
"167" 33.2 46.6918319342222 105.142931498074
"168" 33.4 46.5049796586667 105.12074214894
"169" 33.6 46.3280050364444 105.110880215991
"170" 33.8 46.1993063325406 105.24948035473
"171" 34 45.97977072 105.162162267324
"172" 34.2 46.0604852586667 105.174982780158
"173" 34.4 46.0497844675556 105.057461412519
"174" 34.6 46.1353907964444 105.068145173213
"175" 34.8 46.111849056 104.953371058324
"176" 35 46.1576600103784 105.020790125811
"177" 35.2 46.2617758157838 105.187110292297
"178" 35.4 46.3105458509474 105.097384939324
"179" 35.6 46.2568762484706 105.024153217413
"180" 35.8 46.5049796586667 104.953089288811
"181" 36 46.4753466986667 104.874193825222
"182" 36.2 46.5637116514595 104.812889917703
"183" 36.4 46.4732300586667 104.735422340158
"184" 36.6 46.470769249561 104.751280465788
"185" 36.8 46.323276779907 104.791858152464
"186" 37 46.2784827706047 104.773969064789
"187" 37.2 46.2897879253333 104.799524904324
"188" 37.4 46.506708248 104.748700728449
"189" 37.6 46.506708248 104.748700728449
"190" 37.8 46.5647274154147 104.648090972251
"191" 38 46.574123232 104.662162266824
"192" 38.2 46.553300070919 104.698544803243
"193" 38.4 46.5955248142222 104.736948591685
"194" 38.6 46.545231096 104.844854574699
"195" 38.8 46.4321969498947 104.915198704324
"196" 39 46.4930224993684 104.965805991824
"197" 39.2 46.5220653292973 105.072765177838
"198" 39.4 46.6782390374054 105.145530250676
"199" 39.6 46.6552239646316 105.127749311824
"200" 39.8 46.739221152 105.129195234324
"201" 40 46.891936728 105.171777651949
"202" 40.2 46.795629608 105.133316113449
"203" 40.4 46.843783168 104.998700728699
"204" 40.6 46.9791070186667 104.716402898042
"205" 40.8 46.7719432622703 104.625779730405
"206" 41 46.7208769386667 104.295861900158
"207" 41.2 46.7321656853333 104.233168183555
"208" 41.4 46.6304981315122 104.132143504568
"209" 41.6 46.425958432 104.164134652914
"210" 41.8 46.248160672 104.144410787017
"211" 42 46.045809888 104.206118310324
"212" 42.2 45.9494283995676 104.106029210135
"213" 42.4 45.7608631075556 104.245495599741
"214" 42.6 45.7307852082162 104.220374324595
"215" 42.8 45.5270919786667 104.203582384709
"216" 43 45.447329928 104.114085343199
"217" 43.2 45.3714587090732 104.141524367617
"218" 43.4 45.3170618762105 104.399004371824
"219" 43.6 45.0546108942222 104.288230642519
"220" 43.8 45.1023528853333 104.509302306119
"221" 44 44.9926589456842 104.581190606824
"222" 44.2 44.9690045653333 104.790367395158
"223" 44.4 44.901130976 104.909415014324
"224" 44.6 44.948940582 105.010719959481
"225" 44.8 44.76905264 104.997327102324
"226" 45 44.6277056488421 105.127749311824
"227" 45.2 44.5195713386667 105.110880215991
"228" 45.4 44.537915552 105.063261168324
"229" 45.6 44.4189260601081 105.062370167432
"230" 45.8 44.482882912 105.129195234324
"231" 46 44.4327060931765 105.137275389471
"232" 46.2 44.1169902244325 105.062370167432
"233" 46.4 44.119667488 105.096228201324
"234" 46.6 44.1343428586667 105.110880215991
"235" 46.8 44.1299149451034 105.252347943807
"236" 47 44.0958200106667 105.316008421324
"237" 47.2 43.993092416 105.392931498324
"238" 47.4 44.310905912 105.431393036824
"239" 47.6 44.322944302 105.467450729168
"240" 47.8 44.4446658008889 105.570281925852
"241" 48 44.460869856 105.590733696324
"242" 48.2 44.4728769774546 105.670320775991
"243" 48.4 44.49388944 105.764726370491
"244" 48.6 44.526909024 105.876447982324
"245" 48.8 44.6253203331765 106.01962833153
"246" 49 44.744287952 105.996296883543
"247" 49.2 44.5545921095758 106.124866230991
"248" 49.4 44.5195713386667 106.101556207658
"249" 49.6 44.479443372 106.044373806668
"250" 49.8 44.4962241580606 106.008316114324
"251" 50 44.5195713386667 106.089901195991
"252" 50.2 44.3444674841212 106.229761335991
"253" 50.4 44.2503256268387 106.182013384969
"254" 50.6 44.1810372198788 106.124866230991
"255" 50.8 44.262752352 105.984277652762
"256" 51 43.937715822 106.056393037449
"257" 51.2 44.118291672 105.936200729637
"258" 51.4 44.118291672 105.852066114168
"259" 51.6 44.1065786438919 105.769230875
"260" 51.8 44.0526277265455 105.693630799324
"261" 52 44.031615264 105.370953476324
"262" 52.2 44.0093125625263 105.147992226824
"263" 52.4 44.0336975801081 105.176715281892
"264" 52.6 43.8254659692973 105.259875365135
"265" 52.8 43.6323784756364 105.437220542658
"266" 53 43.721024802 105.707835344793
"267" 53.2 43.7724615592727 105.728595834324
"268" 53.4 43.712425952 105.898426004324
"269" 53.6 43.6635080497778 105.922846028769
"270" 53.8 43.7189003802353 106.064877200354
"271" 54 43.5856841144243 106.276381382658
"272" 54.2 43.2704971762424 106.334656440991
"273" 54.4 42.938529452 106.489085345574
"274" 54.6 42.8152271544243 106.660996767658
"275" 54.8 42.721838432 106.859131965991
"276" 55 42.4484504784516 106.827174675937
"277" 55.2 42.360686732 106.873700730574
"278" 55.4 41.6794554861177 107.105601183295
"279" 55.6 41.5774832414118 107.116913400501
"280" 55.8 41.3961992508235 107.196098920942
"281" 56 41.349461972 107.198219961668
"282" 56.2 41.4143963180606 107.057267164324
"283" 56.4 41.1606493288421 106.969854576824
"284" 56.6 40.9357791156364 106.754236860991
"285" 56.8 40.988310272 106.633316114949
"286" 57 40.879964762 106.645335345731
"287" 57.2 40.8540639835152 106.859131965991
"288" 57.4 40.718650336 107.019305126324
"289" 57.6 40.603081792 107.162162269324
"290" 57.8 40.755844809931 107.294788264152
"291" 58 40.7708425816774 107.459929019002
"292" 58.2 40.9199632836129 107.583998498034
"293" 58.4 41.224950624 107.590733698324
"294" 58.6 41.3329883856842 107.658113686824
"295" 58.8 41.295451897946 107.6923078
"296" 59 41.349461972 107.691008423699
"297" 59.2 41.5548227425882 107.705148695207
"298" 59.4 41.686536892 107.642931500574
"299" 59.6 41.758767232 107.739085346824
"300" 59.8 41.8486538773333 107.880110987991
"301" 60 42.0533537167059 107.648587609177
"302" 60.2 42.0223446130526 107.526534739324
"303" 60.4 41.951381472 107.422037529459
"304" 60.6 42.0223446130526 107.283619759324
"305" 60.8 42.2296020408889 107.311734919047
"306" 61 42.259564256 107.096228203324
"307" 61.2 42.5552531433514 107.089397196486
"308" 61.4 42.6311964367059 107.03772788006
"309" 61.6 42.7967439697778 107.023273380297
"310" 61.8 42.721838432 106.969854576824
"311" 62 42.9711039190588 106.901981273589
"312" 62.2 42.914452672 106.777546884324
"313" 62.4 43.046874962 106.765527653543
"314" 62.6 43.1297274108235 106.720985798295
"315" 62.8 43.107066912 106.585239191824
"316" 63 43.1564551786667 106.491550828811
"317" 63.2 43.151093024 106.425898532324
"318" 63.4 43.1637181590588 106.370307064913
"319" 63.6 43.1903595563244 106.309771416081
"320" 63.8 43.3046199786667 106.284450236888
"321" 64 43.3872330792727 106.439551545991
"322" 64.2 43.3872330792727 106.439551545991
"323" 64.4 43.492295392 106.392931499324
"324" 64.6 43.4818838114595 106.28898139527
"325" 64.8 43.4720202088421 106.271474009324
"326" 65 43.2794059688421 106.271474009324
"327" 65.2 43.3465332644325 106.205821312027
"328" 65.4 43.4387914364444 106.008316114324
"329" 65.6 43.492295392 105.917222996824
"330" 65.8 43.4618826172632 105.826129879324
"331" 66 43.4818838114595 105.706860812568
"332" 66.2 43.640460192 105.623700729324
"333" 66.4 43.8083802986667 105.820939388299
"334" 66.6 44.4501608017298 105.696465802162
"335" 66.8 44.8159009386667 105.416600137401
"336" 67 44.9115582130526 105.451635951824
"337" 67.2 45.1647507441951 105.520511235788
"338" 67.4 45.477703712 105.643424595222
"339" 67.6 45.7686455010909 105.751905857658
"340" 67.8 46.188894752 106.160137976824
"341" 68 46.4423345414737 106.443538786824
"342" 68.2 46.381508992 106.489085345574
"343" 68.4 46.431038368 106.491832598324
"344" 68.6 46.519090592 106.678645785324
"345" 68.8 46.4690609192727 106.905752012658
"346" 69 46.453739332 106.861681499793
"347" 69.2 46.5634224408889 106.884384491269
"348" 69.4 46.5637116514595 106.767151873919
"349" 69.6 46.5206192764444 106.756179362935
"350" 69.8 46.5206192764444 106.756179362935
"351" 70 46.863044592 106.884384491269
"352" 70.2 46.8844461742222 106.852333209185
"353" 70.4 47.036397408 106.678645785324
"354" 70.6 47.113443104 106.711612818324
"355" 70.8 47.1412651608889 106.692076798769
"356" 71 47.2044971083636 106.730926837658
"357" 71.2 47.366593248 106.744579851324
"358" 71.4 47.553704224 106.843480950324
"359" 71.6 47.3749929667368 106.838275629324
"360" 71.8 47.366593248 106.744579851324
"361" 72 47.542697696 106.755568862324
"362" 72.2 47.4278728363243 106.725571832297
"363" 72.4 47.4729896853333 106.724128080852
"364" 72.6 47.3766825653333 106.724128080852
"365" 72.8 47.2879289449412 106.777546884324
"366" 73 47.311560608 106.810513917324
"367" 73.2 47.2879289449412 106.777546884324
"368" 73.4 47.2879289449412 106.777546884324
"369" 73.6 47.2879289449412 106.822795753148
"370" 73.8 47.289547552 106.843480950324
"371" 74 47.2539381967059 106.84542018756
"372" 74.2 47.421625888 106.918572525491
"373" 74.4 47.388606304 106.799524906324
"374" 74.6 47.4191405429678 106.889209415453
"375" 74.8 47.344580192 106.921777653699
"376" 75 47.308465022 106.945816115262
"377" 75.2 47.308465022 106.945816115262
"378" 75.4 47.308465022 106.945816115262
"379" 75.6 47.344580192 106.921777653699
"380" 75.8 47.344580192 106.921777653699
"381" 76 47.308465022 106.945816115262
"382" 76.2 47.272349852 106.981873807606
"383" 76.4 47.1179752037647 106.947230142413
"384" 76.6 47.224196292 106.993893038387
"385" 76.8 47.2978858307879 106.964027070991
"386" 77 47.344580192 106.969854576824
"387" 77.2 47.4943912675556 107.108743465852
"388" 77.4 47.4515881031111 107.012589619602
"389" 77.6 47.3952681498947 106.909125831824
"390" 77.8 47.597730336 106.865458972324
"391" 78 47.5007539001081 106.777546884324
"392" 78.2 47.531691168 106.942382049324
"393" 78.4 47.594458124973 106.933472040405
"394" 78.6 47.6442023431111 106.895068251963
"395" 78.8 47.5897255883636 106.777546884324
"396" 79 47.537194432 106.777546884324
"397" 79.2 47.608736864 106.898426005324
"398" 79.4 47.608736864 106.898426005324
"399" 79.6 47.6152812860541 106.902287009189
"400" 79.8 47.6228007608889 106.884384491269
"401" 80 47.993965344 107.206118313324
"402" 80.2 47.8859823801081 107.307692415
"403" 80.4 47.806854368 107.359964467324
"404" 80.6 47.8859823801081 107.307692415
"405" 80.8 47.922422912 107.268999876269
"406" 81 47.8431111661177 107.17347448653
"407" 81.2 47.922422912 107.162162269324
"408" 81.4 47.9749540683636 107.115542222658
"409" 81.6 47.994653252 106.945816115262
"410" 81.8 47.9110926625882 106.84542018756
"411" 82 47.894906592 106.788535895324
"412" 82.2 47.8997624131765 106.811483535942
"413" 82.4 47.9516068877576 106.835821942658
"414" 82.6 47.751821728 106.876447983324
"415" 82.8 47.7405094631111 106.852333209185
"416" 83 48.0216484295758 107.045612152658
"417" 83.2 47.8997624131765 107.105601183295
"418" 83.4 47.7998502138182 107.173817280991
"419" 83.6 47.8698917556364 107.208782315991
"420" 83.8 47.826115792 107.198219961668
"421" 84 47.7408152 107.305019412324
"422" 84.2 47.6731574249412 107.139537834913
"423" 84.4 47.762828256 107.041283148324
"424" 84.6 47.85088048 106.997327104324
"425" 84.8 47.922422912 106.969854576824
"426" 85 47.9588634438919 106.964657071622
"427" 85.2 47.9438244942222 106.905752012658
"428" 85.4 47.9438244942222 106.905752012658
"429" 85.6 47.9380402828108 106.912682019595
"430" 85.8 47.894906592 106.832491939324
"431" 86 47.894906592 106.832491939324
"432" 86.2 47.894906592 106.832491939324
"433" 86.4 47.894906592 106.832491939324
"434" 86.6 47.982958816 106.920404027324
"435" 86.8 48.026984928 106.975349082324
"436" 87 48.0404768010323 106.938837207066
"437" 87.2 48.0508324053333 106.918572525491
"438" 87.4 47.994653252 106.861681499793
"439" 87.6 47.9516068877576 106.835821942658
"440" 87.8 47.9450834108235 106.856732404765
"441" 88 48.066883592 107.041969961512
"442" 88.2 47.8582181653333 107.046777653824
"443" 88.4 47.8582181653333 107.136521243658
"444" 88.6 47.8582181653333 107.136521243658
"445" 88.8 47.9866276586666 107.098059705158
"446" 89 48.066883592 107.090046884637
"447" 89.2 48.0800163810909 107.068922175991
"448" 89.4 48.103363561697 107.208782315991
"449" 89.6 48.1647440526452 107.249010904647
"450" 89.8 48.07101104 107.228096335324
"451" 90 48.2434466453334 107.255402362658
"452" 90.2 48.2268776784516 107.199383113034
"453" 90.4 48.247115488 107.019305126324
"454" 90.6 48.379881732 106.945816115262
"455" 90.8 48.331728172 106.825623807449
"456" 91 48.2170093967059 106.65311249506
"457" 91.2 48.1043363608889 106.649341755991
"458" 91.4 48.134298576 106.556393037949
"459" 91.6 48.1983297963244 106.600831707432
"460" 91.8 48.1471395253333 106.681393038074
"461" 92 48.307651392 106.777546884324
"462" 92.2 48.379881732 106.861681499793
"463" 92.4 48.307651392 106.777546884324
"464" 92.6 48.632343968 106.766557873324
"465" 92.8 48.632343968 106.766557873324
"466" 93 48.6412028807805 106.5805487603
"467" 93.2 48.6117791393684 106.534631904324
"468" 93.4 48.7131550551579 106.423295871824
"469" 93.6 48.7739806046316 106.332202754324
"470" 93.8 48.3279265751579 106.423295871824
"471" 94 48.2920340211892 106.320166426486
"472" 94.2 48.34617424 106.210239191449
"473" 94.4 48.2138136853333 106.402793432273
"474" 94.6 48.1714120515122 106.439835814568
"475" 94.8 48.192082848 106.441008422449
"476" 95 48.2225427743256 106.312430604789
"477" 95.2 48.2617908586667 106.292198898491
"478" 95.4 48.322467872 106.156245108555
"479" 95.6 48.307651392 106.200623806824
"480" 95.8 48.2893071786667 106.365458971824
"481" 96 48.307651392 106.429561535991
"482" 96.2 48.233568992 106.530998560606
"483" 96.4 48.233568992 106.530998560606
"484" 96.6 48.336543528 106.412162268574
"485" 96.8 48.307651392 106.392931499324
"486" 97 48.174303072 106.481688895863
"487" 97.2 48.2653702173659 106.430454951519
"488" 97.4 48.2841618505366 106.430454951519
"489" 97.6 48.233568992 106.530998560606
"490" 97.8 48.233568992 106.530998560606
"491" 98 48.233568992 106.530998560606
"492" 98.2 48.2434466453333 106.560584359453
"493" 98.4 48.2975138004211 106.554874819324
"494" 98.6 48.4169729876757 106.486486592973
"495" 98.8 48.2170093967059 106.573926974618
"496" 99 48.2170093967059 106.573926974618
"497" 99.2 48.3397537653333 106.531820388352
"498" 99.4 48.364915084973 106.507276613784
"499" 99.6 48.364915084973 106.507276613784
"500" 99.8 48.3786145330526 106.484024616824
"501" 100 48.4065614071352 106.455301561757
"502" 100.2 48.500265632 106.216216322432
"503" 100.4 48.4212444053333 106.136521242658
"504" 100.6 48.544291744 106.074250180324
"505" 100.8 48.5813663646316 105.988073199324
"506" 101 48.6117791393684 105.988073199324
"507" 101.2 48.3857382460541 106.060291166351
"508" 101.4 48.302148128 105.986338092324
"509" 101.6 48.307651392 106.008316114324
"510" 101.8 48.5216672142222 105.965581071547
"511" 102 48.6043814374054 106.029106135135
"512" 102.2 48.742409248 105.953371059324
"513" 102.4 48.7035806631111 105.99763235363
"514" 102.6 48.6607774986667 105.986948592935
"515" 102.8 48.6607774986667 105.986948592935
"516" 103 48.8163505386667 106.097073510863
"517" 103.2 48.7813783065946 106.237006343243
"518" 103.4 48.993839622 106.284758422293
"519" 103.6 48.9375520147027 106.299376405676
"520" 103.8 48.9665948446316 106.281595466824
"521" 104 49.1978415282162 106.247401353649
"522" 104.2 49.2290762698379 106.15384626
"523" 104.4 49.330914542 106.020335345106
"524" 104.6 49.330914542 106.020335345106
"525" 104.8 49.330914542 106.020335345106
"526" 105 49.330914542 106.020335345106
"527" 105.2 49.330914542 106.020335345106
"528" 105.4 49.3387040884706 105.974379462707
"529" 105.6 49.369781344 105.887436993324
"530" 105.8 49.358774816 105.854469960324
"531" 106 49.3227804947027 105.821205927027
"532" 106.2 49.3456281297778 105.837375943213
"533" 106.4 49.3227804947027 105.821205927027
"534" 106.6 49.3456281297778 105.837375943213
"535" 106.8 49.4268963001081 105.883575989459
"536" 107 49.330914542 106.020335345106
"537" 107.2 49.3825631184516 106.033130010131
"538" 107.4 49.3825631184516 106.033130010131
"539" 107.6 49.3825631184516 106.033130010131
"540" 107.8 49.3825631184516 106.033130010131
"541" 108 49.3825631184516 106.033130010131
"542" 108.2 49.3825631184516 106.033130010131
"543" 108.4 49.3825631184516 106.033130010131
"544" 108.6 49.5231136651034 106.021578713807
"545" 108.8 49.4066855849412 105.940442811089
"546" 109 49.4098328764444 105.90147850738
"547" 109.2 49.3387040884706 105.974379462707
"548" 109.4 49.330914542 106.020335345106
"549" 109.6 49.3387040884706 105.974379462707
"550" 109.8 49.3387040884706 105.974379462707
"551" 110 49.3387040884706 105.974379462707
"552" 110.2 49.330914542 106.020335345106
"553" 110.4 49.330914542 106.020335345106
"554" 110.6 49.330914542 106.020335345106
"555" 110.8 49.415183272 106.128508422137
"556" 111 49.3047133402353 106.189311589618
"557" 111.2 49.259049001697 106.311346417658
"558" 111.4 49.1687503472941 106.347682630501
"559" 111.6 49.1347595990588 106.573926974618
"560" 111.8 49.1687503472941 106.573926974618
"561" 112 49.2006810501818 106.567756674324
"562" 112.2 49.1347595990588 106.65311249506
"563" 112.4 49.1007688508235 106.664424712265
"564" 112.6 49.1687503472941 106.675736929471
"565" 112.8 49.2600218008889 106.692076798769
"566" 113 49.2823961823031 106.567756674324
"567" 113.2 49.2823961823031 106.567756674324
"568" 113.4 49.4098328764444 106.489085345574
"569" 113.6 49.4937496067368 106.484024616824
"570" 113.8 49.4312344586667 106.424982781408
"571" 114 49.4312344586667 106.424982781408
"572" 114.2 49.4312344586667 106.424982781408
"573" 114.4 49.6965014383158 106.413174414324
"574" 114.6 49.7579233167059 106.46080480256
"575" 114.8 49.7692535661177 106.494741454177
"576" 115 49.6666518631111 106.435666542102
"577" 115.2 49.6975973941622 106.424116530541
"578" 115.4 49.6452502808889 106.403615260019
"579" 115.6 49.644944544 106.316008422324
"580" 115.8 49.848565312 106.392931499324
"581" 116 49.9234708497778 106.296777653074
"582" 116.2 49.9787100687568 106.309771416081
"583" 116.4 50.030173024 106.348975455324
"584" 116.6 49.9787100687568 106.309771416081
"585" 116.8 49.9370637465946 106.278586384865
"586" 117 49.8598955614118 106.381619282118
"587" 117.2 49.9127700586667 106.334656440991
"588" 117.4 49.6431101226666 106.444213550658
"589" 117.6 49.463336832 106.370307064913
"590" 117.8 49.3757849047273 106.497826604324
"591" 118 49.4066855849412 106.619175843442
"592" 118.2 49.2458691416774 106.628663509486
"593" 118.4 49.3641113144243 106.835821942658
"594" 118.6 49.270722592 106.926430259163
"595" 118.8 49.186453862 106.897739192137
"596" 119 49.270722592 106.926430259163
"597" 119.2 49.3290905435152 106.929062035991
"598" 119.4 49.435820512 106.876447983324
"599" 119.6 49.3953553355294 106.766234667118
"600" 119.8 49.463336832 106.777546884324
"601" 120 49.655951072 106.777546884324
"602" 120.2 49.6209303010909 106.637686744324
"603" 120.4 49.8282901288421 106.595360649324
"604" 120.6 49.821048992 106.447876554324
"605" 120.8 49.9127700586667 106.497826604324
"606" 121 49.9666192010323 106.554221822066
"607" 121.2 49.9127700586667 106.497826604324
"608" 121.4 49.8712258108235 106.472117019765
"609" 121.6 49.8712258108235 106.472117019765
"610" 121.8 49.9392073072941 106.528678105795
"611" 122 49.9392073072941 106.59655140903
"612" 122.2 49.8712258108235 106.472117019765
"613" 122.4 49.9010964683636 106.462861569324
"614" 122.6 49.908757262 106.441008422449
"615" 122.8 49.9278770578824 106.40424371653
"616" 123 49.8712258108235 106.291121544471
"617" 123.2 49.8894228780606 106.276381382658
"618" 123.4 49.848565312 106.200623806824
"619" 123.6 49.8310549265455 106.218106324324
"620" 123.8 49.5275415786667 106.276381382658
"621" 124 49.5653090767059 106.26849711006
"622" 124.2 49.5061399964444 106.104469960574
"623" 124.4 49.463336832 106.008316114324
"624" 124.6 49.463336832 106.008316114324
"625" 124.8 49.7066390298947 106.028559029324
"626" 125 49.7308566097778 105.99763235363
"627" 125.2 49.872642092 105.936200729637
"628" 125.4 49.8712258108235 105.974379462707
"629" 125.6 49.8712258108235 105.974379462707
"630" 125.8 49.8712258108235 105.974379462707
"631" 126 49.8712258108235 105.974379462707
"632" 126.2 49.8712258108235 105.974379462707
"633" 126.4 49.8712258108235 105.974379462707
"634" 126.6 49.8712258108235 105.974379462707
"635" 126.8 49.8712258108235 105.974379462707
"636" 127 49.876081632 105.997327103324
"637" 127.2 49.843062048 105.986338092324
"638" 127.4 49.848565312 106.008316114324
"639" 127.6 49.876081632 105.997327103324
"640" 127.8 49.8259048131765 105.997003897118
"641" 128 49.8712258108235 105.974379462707
"642" 128.2 49.8712258108235 105.974379462707
"643" 128.4 49.8712258108235 105.974379462707
"644" 128.6 49.876081632 105.997327103324
"645" 128.8 49.716143022 105.960239191199
"646" 129 49.692066242 106.092450729793
"647" 129.2 49.692066242 106.092450729793
"648" 129.4 49.7126023190588 106.132750503589
"649" 129.6 49.7376662041212 106.124866230991
"650" 129.8 49.7352628178824 106.098813851971
"651" 130 49.655951072 106.032354575887
"652" 130.2 49.655951072 106.032354575887
"653" 130.4 49.876081632 105.997327103324
"654" 130.6 49.876081632 105.997327103324
"655" 130.8 49.766016352 105.931393037324
"656" 131 49.766016352 105.931393037324
"657" 131.2 49.6452502808889 105.922846028769
"658" 131.4 49.6452502808889 105.890794746685
"659" 131.6 49.5879695755294 105.816008421824
"660" 131.8 49.7080089747027 105.738045843784
"661" 132 49.677964128 105.931393037324
"662" 132.2 49.677964128 105.931393037324
"663" 132.4 49.7726869750303 105.833490939324
"664" 132.6 49.7919140649412 105.816008421824
"665" 132.8 49.7919140649412 105.816008421824
"666" 133 49.744003296 105.799524905324
"667" 133.2 49.8641826828108 105.800415906216
"668" 133.4 50.0090771786667 105.783957139741
"669" 133.6 49.986146912 105.799524905324
"670" 133.8 49.9958585543529 105.782071770207
"671" 134 49.986146912 105.799524905324
"672" 134.2 49.8660756974546 105.798525904324
"673" 134.4 49.7259926138182 105.938386044324
"674" 134.6 49.5441105455484 105.958688322711
"675" 134.8 49.6092567107879 106.253071359324
"676" 135 49.5859095301818 106.288036394324
"677" 135.2 49.571682342 106.260719960731
"678" 135.4 49.6092567107879 106.253071359324
"679" 135.6 49.55689232 106.162162268324
"680" 135.8 49.744003296 106.162162268324
"681" 136 49.7053393386667 106.018178047273
"682" 136.2 49.5879695755294 105.88388172506
"683" 136.4 49.5879695755294 105.917818376677
"684" 136.6 49.655951072 105.977131083108
"685" 136.8 49.7239325684706 106.042252765942
"686" 137 49.716143022 105.996296883543
"687" 137.2 49.980987602 106.020335345106
"688" 137.4 49.980987602 106.020335345106
"689" 137.6 50.041179552 106.008316114324
"690" 137.8 49.980987602 105.996296883543
"691" 138 50.0638400508235 105.951755028295
"692" 138.2 50.0638400508235 105.951755028295
"693" 138.4 50.0310419604211 105.846372794324
"694" 138.6 49.9904915941053 105.907101539324
"695" 138.8 50.0203563909189 105.925156031081
"696" 139 50.041179552 105.977951741824
"697" 139.2 50.017832371394 106.078246184324
"698" 139.4 49.8796321249032 106.10757169755
"699" 139.6 49.8796321249032 106.10757169755
"700" 139.8 49.9127700586667 106.229761335991
"701" 140 49.752258192 106.260719960731
"702" 140.2 49.752258192 106.260719960731
"703" 140.4 49.7843605653334 106.334656440991
"704" 140.6 49.766016352 106.337986444324
"705" 140.8 49.643912682 106.260719960731
"706" 141 49.6987542364444 106.350196456547
"707" 141.2 49.7239325684706 106.517365888589
"708" 141.4 49.6909718429091 106.497826604324
"709" 141.6 49.619835902 106.621296884168
"710" 141.8 49.69447392 106.739085345824
"711" 142 49.692066242 106.789566115106
"712" 142.2 49.7458377173333 106.854469961324
"713" 142.4 49.732996768 106.777546884324
"714" 142.6 49.732996768 106.777546884324
"715" 142.8 49.8299252242581 106.802360780131
"716" 143 49.8672053997419 106.752732988518
"717" 143.2 49.8950584044138 106.684708687945
"718" 143.4 49.9594644198788 106.649341755991
"719" 143.6 50.1695890453334 106.882441989324
"720" 143.8 50.3924172837647 106.969854576824
"721" 144 50.3757200741053 106.868640001824
"722" 144.2 50.3584265355294 106.800171318736
"723" 144.4 50.536473312 107.041283148324
"724" 144.6 50.4830592790588 107.071664531677
"725" 144.8 50.6500890849032 107.050499738195
"726" 145 50.691252612 107.053989192293
"727" 145.2 50.8240632371613 106.83958162384
"728" 145.4 51.064786656 106.700623807324
"729" 145.6 50.866669152 106.601722708324
"730" 145.8 50.8909482578824 106.528678105795
"731" 146 50.7581325564444 106.392931499324
"732" 146.2 50.926163897946 106.320166426486
"733" 146.4 50.9053407368649 106.257796364054
"734" 146.6 50.7406733709474 106.241109636824
"735" 146.8 50.7710861456842 105.917222996824
"736" 147 50.5929933206487 105.935551041486
"737" 147.2 50.6239610986667 105.761767790606
"738" 147.4 50.570868712 105.748700729449
"739" 147.6 50.6618254364444 105.698487054185
"740" 147.8 50.6554628038919 105.748440854189
"741" 148 50.7305357793684 105.694550931824
"742" 148.2 50.6595726383158 105.704672389324
"743" 148.4 50.4888775152433 105.665280770946
"744" 148.6 50.4466832151579 105.623700729324
"745" 148.8 50.2598227433514 105.779625885405
"746" 149 50.2285880017298 105.831600937432
"747" 149.2 50.189344352 105.801215522401
"748" 149.4 50.1729682425263 105.988073199324
"749" 149.6 50.0518803431111 105.90147850738
"750" 149.8 50.0946835075556 105.954897310852
"751" 150 49.9578869076757 105.914761020676
"752" 150.2 49.876081632 105.854469960324
"753" 150.4 49.8164629386667 105.848059703908
"754" 150.6 49.909101216 105.821502927324
"755" 150.8 50.011546592 105.850525187145
"756" 151 49.9010964683636 105.798525904324
"757" 151.2 49.7736597742222 105.580965686547
"758" 151.4 49.710983712 105.667656773324
"759" 151.6 49.6666518631111 105.719854575574
"760" 151.8 49.7094550275556 105.986948592935
"761" 152 49.732996768 106.008316114324
"762" 152.2 49.7080089747027 105.935551041486
"763" 152.4 49.7094550275556 105.986948592935
"764" 152.6 49.418887392 105.742043924709
"765" 152.8 49.389254432 105.820939388299
"766" 153 49.3416857330526 105.856494251824
"767" 153.2 49.4164847195676 106.049896155946
"768" 153.4 49.2921241742222 105.912162268074
"769" 153.6 49.1917013653333 105.978730315478
"770" 153.8 49.17166384 106.096228202324
"771" 154 49.1800805967059 106.132750503589
"772" 154.2 49.1041373033514 106.008316114324
"773" 154.4 49.1423130986667 106.018999875019
"774" 154.6 49.1423130986667 106.018999875019
"775" 154.8 49.1423130986667 106.018999875019
"776" 155 49.135372044973 106.039501145541
"777" 155.2 49.0833141422703 105.977131083108
"778" 155.4 49.1209115164444 105.99763235363
"779" 155.6 49.1896218593684 105.816008421824
"780" 155.8 49.3613645872941 105.861257290648
"781" 156 49.385249977946 106.01871112473
"782" 156.2 49.4373078806487 106.247401353649
"783" 156.4 49.523872736 106.305019411324
"784" 156.6 49.5807845393171 106.242837690544
"785" 156.8 49.69447392 106.354469960824
"786" 157 49.5619929061464 106.149029060056
"787" 157.2 49.4180158343529 106.166687155207
"788" 157.4 49.655951072 106.206451312658
"789" 157.6 49.644277481697 106.357966464324
"790" 157.8 49.457833568 106.173151279324
"791" 158 49.622931488 106.316008422324
"792" 158.2 49.7305114229678 106.392931499324
"793" 158.4 49.6209303010909 106.346311452658
"794" 158.6 49.595759122 106.356873806981
"795" 158.8 49.6446208225882 106.392931499324
"796" 159 49.7012720696471 106.494741454177
"797" 159.2 49.7012720696471 106.494741454177
"798" 159.4 49.7239325684706 106.619175843442
"799" 159.6 49.6909718429091 106.649341755991
"800" 159.8 49.5859095301818 106.695961802658
"801" 160 49.4504958826666 107.085239192324
"802" 160.2 49.3174169532121 107.092232199324
"803" 160.4 49.3606092373333 107.239085346324
"804" 160.6 49.3874584950303 107.383607490991
"805" 160.8 49.353271552 107.505568863074
"806" 161 49.463336832 107.469854577324
"807" 161.2 49.540382528 107.303187910491
"808" 161.4 49.7201558186666 107.136521243658
"809" 161.6 49.8299252242581 107.174569217228
"810" 161.8 50.0645267326061 107.103887210991
"811" 162 50.0762003229091 107.022302129324
"812" 162.2 50.0995475035152 106.929062035991
"813" 162.4 50.1345682744243 107.033957140991
"814" 162.6 50.1204912978824 107.049040097265
"815" 162.8 50.339420955871 107.087720581905
"816" 163 50.426408032 107.162162269324
"817" 163.2 50.6131854768485 107.208782315991
"818" 163.4 50.619022272 107.186200730887
"819" 163.6 50.958929754353 107.23003557256
"820" 163.8 51.076481092 107.246296884793
"821" 164 51.257056942 107.366489192606
"822" 164.2 51.1595848165161 107.410301227389
"823" 164.4 51.196864992 107.402546884949
"824" 164.6 51.3335589687742 107.360673435776
"825" 164.8 51.4453994952258 107.373080383679
"826" 165 51.9899824508235 107.456279916677
"827" 165.2 52.2591617095758 107.733257840991
"828" 165.4 52.2052571896471 107.818270867265
"829" 165.6 52.2052571896471 107.863519736089
"830" 165.8 52.2052571896471 107.818270867265
"831" 166 52.265563355871 107.621219341744
"832" 166.2 52.2158564552258 107.571591550131
"833" 166.4 52.2358145289697 107.535122642658
"834" 166.6 52.2052571896471 107.478904351089
"835" 166.8 52.2505781872941 107.411031047854
"836" 167 52.159936192 107.354469961824
"837" 167.2 52.159936192 107.354469961824
"838" 167.4 52.2165874390588 107.399718830648
"839" 167.6 52.1891201677576 107.453537560991
"840" 167.8 52.2052571896471 107.478904351089
"841" 168 52.171974582 107.510719961981
"842" 168.2 52.1540993968485 107.523467630991
"843" 168.4 52.1712664414118 107.592026523148
"844" 168.6 52.027513902 107.582835346668
"845" 168.8 51.8477682857931 107.652878450186
"846" 169 51.8477682857931 107.652878450186
"847" 169.2 51.928799104 107.713444321158
"848" 169.4 51.7684943494194 107.770102716582
"849" 169.6 51.6171142429091 107.651672759324
"850" 169.8 51.594131862 107.763123808387
"851" 170 51.705916912 107.807766665574
"852" 170.2 51.846938052 107.871296885418
"853" 170.4 51.8212008044138 107.679403649152
"854" 170.6 51.9031172053333 107.713444321158
"855" 170.8 51.9548952268387 107.695661029163
"856" 171 52.0126429496471 107.55808987153
"857" 171.2 52.0023427229091 107.523467630991
"858" 171.4 52.0315266986667 107.568145175713
"859" 171.6 52.03336112 107.491832599324
"860" 171.8 52.2591617095758 107.523467630991
"861" 172 52.2165874390588 107.524153219913
"862" 172.2 52.2165874390588 107.524153219913
"863" 172.4 52.2505781872941 107.580714305942
"864" 172.6 52.2619084367059 107.61465095756
"865" 172.8 52.2619084367059 107.61465095756
"866" 173 52.275504736 107.645678753324
"867" 173.2 52.1661495545806 107.583998498034
"868" 173.4 52.0373634938182 107.640017747658
"869" 173.6 51.967321952 107.720474924969
"870" 173.8 51.928799104 107.713444321158
"871" 174 52.0046021274839 107.68325408126
"872" 174.2 51.9786522014118 107.580714305942
"873" 174.4 52.1802113751579 107.556899111824
"874" 174.6 52.2591617095758 107.523467630991
"875" 174.8 52.280320092 107.510719961981
"876" 175 52.304396872 107.474662269637
"877" 175.2 52.3175296610909 107.453537560991
"878" 175.4 52.292358482 107.462643038856
"879" 175.6 52.439537508129 107.484742914808
"880" 175.8 52.3175296610909 107.453537560991
"881" 176 52.4519642332903 107.571591550131
"882" 176.2 52.3782323306666 107.623700731324
"883" 176.4 52.2861317285517 107.626353251221
"884" 176.6 51.9540382113103 107.599828052255
"885" 176.8 51.953563792 107.546777654324
"886" 177 51.9921754023226 107.68325408126
"887" 177.2 51.8003896106666 107.585239192824
"888" 177.4 51.7618667626666 107.546777654324
"889" 177.6 51.887619507862 107.613090651738
"890" 177.8 51.895091612 107.654950731356
"891" 178 51.8972804101818 107.616707724324
"892" 178.2 51.9051883261936 107.633626289647
"893" 178.4 51.8610520264827 107.652878450186
"894" 178.6 51.815982192 107.890184248074
"895" 178.8 51.6318003726452 107.894172195615
"896" 179 51.6676998008889 107.760452868213
"897" 179.2 51.567276992 107.872221441632
"898" 179.4 51.567276992 107.872221441632
"899" 179.6 51.567276992 107.990564637017
"900" 179.8 51.567276992 107.990564637017
"901" 180 51.582093472 108.123700731824
"902" 180.2 51.582093472 107.931393039324
"903" 180.4 51.611726432 108.034943335286
"904" 180.6 51.582093472 107.931393039324
"905" 180.8 51.5963611934815 108.073843181917
"906" 181 51.6819675223704 108.01686312488
"907" 181.2 51.7282146195862 108.024231235704
"908" 181.4 51.7282146195862 108.024231235704
"909" 181.6 51.7533061297778 107.945638053584
"910" 181.8 51.774707712 107.931393039324
"911" 182 51.678400592 107.871296885418
"912" 182.2 51.678400592 107.871296885418
"913" 182.4 51.669080548129 107.956206935131
"914" 182.6 51.7063607236129 107.918986091421
"915" 182.8 51.8477682857931 107.95791823829
"916" 183 51.9424685016774 107.881765247711
"917" 183.2 51.9439747713939 107.744912852658
"918" 183.4 52.1385346097778 107.749769107519
"919" 183.6 52.4205319284706 107.874831953295
"920" 183.8 52.3642240223031 107.768222875991
"921" 184 52.4342655641212 107.744912852658
"922" 184.2 52.617395012 107.715046885262
"923" 184.4 52.6811276649412 107.648587609177
"924" 184.6 52.5976958283636 107.616707724324
"925" 184.8 52.594694048 107.535788643324
"926" 185 52.561674464 107.535788643324
"927" 185.2 52.6358066672941 107.671212043589
"928" 185.4 52.5976958283636 107.686637794324
"929" 185.6 52.569241452 107.703027654481
"930" 185.8 52.5976958283636 107.686637794324
"931" 186 52.569241452 107.703027654481
"932" 186.2 52.5976958283636 107.686637794324
"933" 186.4 52.569241452 107.703027654481
"934" 186.6 52.5976958283636 107.686637794324
"935" 186.8 52.5976958283636 107.686637794324
"936" 187 52.5976958283636 107.686637794324
"937" 187.2 52.5976958283636 107.686637794324
"938" 187.4 52.593318232 107.594854577449
"939" 187.6 52.650791835871 107.583998498034
"940" 187.8 52.650791835871 107.583998498034
"941" 188 52.6049415051034 107.533515054842
"942" 188.2 52.5976958283636 107.605052712658
"943" 188.4 52.650791835871 107.658440185453
"944" 188.6 52.6259383855484 107.695661029163
"945" 188.8 52.6259383855484 107.695661029163
"946" 189 52.6259383855484 107.695661029163
"947" 189.2 52.5743486477576 107.640017747658
"948" 189.4 52.6811276649412 107.80695865006
"949" 189.6 52.6910845507879 107.791532899324
"950" 189.8 52.6093694186667 107.838152945991
"951" 190 52.4809599253333 107.905752013658
"952" 190.2 52.4809599253333 107.905752013658
"953" 190.4 52.4809599253333 107.905752013658
"954" 190.6 52.617395012 107.871296885418
"955" 190.8 52.617395012 107.715046885262
"956" 191 52.5678251708235 107.659899826383
"957" 191.2 52.6018159190588 107.55808987153
"958" 191.4 52.5513780345807 107.484742914808
"959" 191.6 52.63872016 107.403920511324
"960" 191.8 52.6307710008889 107.354469961824
"961" 192 52.6093694186667 107.322418679741
"962" 192.2 52.6443901895758 107.267057374324
"963" 192.4 52.759791968 107.250074357324
"964" 192.6 52.6131461684706 107.320533310207
"965" 192.8 52.593318232 107.282354577137
"966" 193 52.6049415051034 107.175424868807
"967" 193.2 52.7004987365161 107.124941425615
"968" 193.4 52.6756452861936 107.087720581905
"969" 193.6 52.6756452861936 107.087720581905
"970" 193.8 52.6756452861936 107.087720581905
"971" 194 52.7004987365161 107.124941425615
"972" 194.2 52.6049415051034 107.175424868807
"973" 194.4 52.6049415051034 107.175424868807
"974" 194.6 52.6049415051034 107.175424868807
"975" 194.8 52.6478922666667 107.239085346324
"976" 195 52.6478922666667 107.239085346324
"977" 195.2 52.7004987365161 107.22419700884
"978" 195.4 52.6350513173333 107.277546884824
"979" 195.6 52.650791835871 107.29863869626
"980" 195.8 52.5904856696471 107.388406613442
"981" 196 52.5564949214118 107.354469961824
"982" 196.2 52.5393278768485 107.406917514324
"983" 196.4 52.594694048 107.546777654324
"984" 196.6 52.572680992 107.854469962324
"985" 196.8 52.6131461684706 107.863519736089
"986" 197 52.701663742 107.919373808543
"987" 197.2 52.8078204538182 107.966358074324
"988" 197.4 52.7264486625882 107.897456387707
"989" 197.6 52.9089915697778 107.771136628908
"990" 197.8 53.255085728 107.788535896324
"991" 198 53.2479463584865 107.785862893649
"992" 198.2 53.315621632 107.739085346824
"993" 198.4 53.183199342 107.534758423543
"994" 198.6 53.183199342 107.534758423543
"995" 198.8 53.2348479184516 107.571591550131
"996" 199 53.2348479184516 107.571591550131
"997" 199.2 53.2348479184516 107.571591550131
"998" 199.4 53.183199342 107.558796885106
"999" 199.6 53.315621632 107.546777654324
"1000" 199.8 53.183199342 107.558796885106
"1001" 200 53.315621632 107.546777654324
"1002" 200.2 53.315621632 107.546777654324
"1003" 200.4 53.315621632 107.546777654324
"1004" 200.6 53.315621632 107.546777654324
"1005" 200.8 53.315621632 107.546777654324
"1006" 201 53.190422376 107.383316115699
"1007" 201.2 53.1750652947027 107.359667467027
"1008" 201.4 53.123007392 107.283619759324
"1009" 201.6 53.145020448 107.195129302324
"1010" 201.8 53.2300153031111 107.108743465852
"1011" 202 53.1116771425882 107.184786703736
"1012" 202.2 53.3049208408889 107.119427226547
"1013" 202.4 53.2895926806487 107.068607175676
"1014" 202.6 53.241539232 107.053681006888
"1015" 202.8 53.4012279608889 107.012589619602
"1016" 203 53.315621632 107.081190609324
"1017" 203.2 53.4012279608889 107.012589619602
"1018" 203.4 53.332131424 106.986338093324
"1019" 203.6 53.1750652947027 107.047817154865
"1020" 203.8 53.1125958114595 106.954262061216
"1021" 204 53.3312390028108 106.735966842703
"1022" 204.2 53.3208274222703 106.746361853108
"1023" 204.4 53.1646537141622 106.559251665811
"1024" 204.6 53.1027322088421 106.554874819324
"1025" 204.8 53.1427626986667 106.590170158299
"1026" 205 53.1027322088421 106.615603564324
"1027" 205.2 53.1032520853333 106.58030822535
"1028" 205.4 53.0925946172632 106.564996276824
"1029" 205.6 53.103745968 106.489085345574
"1030" 205.8 53.0013562930526 106.494146074324
"1031" 206 52.9772452644325 106.496881603378
"1032" 206.2 52.974842592 106.42251729817
"1033" 206.4 52.7783292783158 106.443538786824
"1034" 206.6 52.708145952 106.402793432273
"1035" 206.8 52.5755774467369 106.301838381824
"1036" 207 52.4983125595676 106.330561436892
"1037" 207.2 52.5105928853333 106.205554773299
"1038" 207.4 52.497011112 106.191008422199
"1039" 207.6 52.4843391225263 106.210745264324
"1040" 207.8 52.531070947122 106.233456827495
"1041" 208 52.6059902214737 106.230988179324
"1042" 208.2 52.5607820428108 106.361746468108
"1043" 208.4 52.530348192 106.27458830394
"1044" 208.6 52.545164672 106.230988179324
"1045" 208.8 52.516272536 106.191008422199
"1046" 209 52.3953535964444 106.179256285435
"1047" 209.2 52.36355696 106.140184246324
"1048" 209.4 52.36355696 106.140184246324
"1049" 209.6 52.36355696 106.140184246324
"1050" 209.8 52.36355696 106.140184246324
"1051" 210 52.3875712029091 106.253071359324
"1052" 210.2 52.5130622986667 106.179256285435
"1053" 210.4 52.4146840578064 106.330896759808
"1054" 210.6 52.3752109308235 106.200623806824
"1055" 210.8 52.36355696 106.140184246324
"1056" 211 52.3298899331765 106.313745978883
"1057" 211.2 52.2619084367059 106.358994847707
"1058" 211.4 52.242485152 106.337986444324
"1059" 211.6 52.1278338186667 106.232675088908
"1060" 211.8 52.0850306542222 106.307461413769
"1061" 212 52.1032849449412 106.291121544471
"1062" 212.2 52.0919546955294 106.245872675648
"1063" 212.4 52.1074050356364 106.241416347658
"1064" 212.6 52.102672499027 106.164241270405
"1065" 212.8 52.1712664414118 106.245872675648
"1066" 213 52.2692577876757 106.320166426486
"1067" 213.2 52.165439456 106.326997433324
"1068" 213.4 51.967321952 106.064877200354
"1069" 213.6 51.8389124586667 106.157888764047
"1070" 213.8 51.8152580783158 106.089287774324
"1071" 214 51.8682632 105.997327103324
"1072" 214.2 51.8389124586667 105.976264832241
"1073" 214.4 51.8152580783158 106.089287774324
"1074" 214.6 51.6862092774054 106.185031291216
"1075" 214.8 51.571086944 106.283041389324
"1076" 215 51.5300355692973 106.299376405676
"1077" 215.2 51.4643847697778 106.339512695852
"1078" 215.4 51.42800208 106.348975455324
"1079" 215.6 51.48303472 106.414909521324
"1080" 215.8 51.4536839786667 106.403615260019
"1081" 216 51.4536839786667 106.403615260019
"1082" 216.2 51.4536839786667 106.403615260019
"1083" 216.4 51.4536839786667 106.403615260019
"1084" 216.6 51.446742924973 106.424116530541
"1085" 216.8 51.3351521386667 106.264726370991
"1086" 217 51.5285895164444 106.318145174463
"1087" 217.2 51.5508587303784 106.257796364054
"1088" 217.4 51.6141958453333 106.28609389238
"1089" 217.6 51.7212037564444 106.446350302797
"1090" 217.8 51.670145696 106.480843587324
"1091" 218 51.6727354672941 106.585239191824
"1092" 218.2 51.4779776665946 106.486486592973
"1093" 218.4 51.4604423730526 106.443538786824
"1094" 218.6 51.604106528 106.513810620324
"1095" 218.8 51.7533061297778 106.467717824185
"1096" 219 51.9256756298379 106.465696572162
"1097" 219.2 51.9881451130811 106.392931499324
"1098" 219.4 51.9360872103784 106.257796364054
"1099" 219.6 51.967321952 106.358994847707
"1100" 219.8 51.9977347267369 106.230988179324
"1101" 220 51.774707712 106.342324211824
"1102" 220.2 51.9566211608889 106.296777653074
"1103" 220.4 51.9048524687568 106.257796364054
"1104" 220.6 52.0788354593684 106.230988179324
"1105" 220.8 52.121413344 106.217107323324
"1106" 221 52.063629072 106.275410131685
"1107" 221.2 52.1540993968485 106.276381382658
"1108" 221.4 52.187452512 106.294030400324
"1109" 221.6 52.2027393564444 106.403615260019
"1110" 221.8 52.2505781872941 106.573926974618
"1111" 222 52.2505781872941 106.675736929471
"1112" 222.2 52.316435262 106.765527653543
"1113" 222.4 52.2941824804849 106.684306790991
"1114" 222.6 52.352550432 106.825623807449
"1115" 222.8 52.3028435313549 106.889209415453
"1116" 223 52.256243312 107.029950730731
"1117" 223.2 52.3058560707879 107.022302129324
"1118" 223.4 52.3072294343529 107.071664531677
"1119" 223.6 52.316435262 107.126104576981
"1120" 223.8 52.3058560707879 107.360297467658
"1121" 224 52.1727771413333 107.328828936158
"1122" 224.2 52.087705852 107.546777654324
"1123" 224.4 52.1040159287742 107.497149862711
"1124" 224.6 52.19845904 107.508316115824
"1125" 224.8 52.2994154692414 107.48046465691
"1126" 225 52.352550432 107.354469961824
"1127" 225.2 52.4643909584516 107.199383113034
"1128" 225.4 52.5265245842581 107.373080383679
"1129" 225.6 52.4771831755294 107.377094396236
"1130" 225.8 52.5159806962424 107.220437327658
"1131" 226 52.557203062 107.066008423074
"1132" 226.2 52.7004987365161 107.025685842389
"1133" 226.4 52.7830999096471 107.003791228442
"1134" 226.6 52.7494525023031 106.998992105991
"1135" 226.8 52.737778912 106.969854576824
"1136" 227 52.7727996829091 106.917407024324
"1137" 227.2 52.902876832 106.832491939324
"1138" 227.4 53.0097048978824 106.698361363883
"1139" 227.6 53.0879866210909 106.660996767658
"1140" 227.8 53.1569981402353 106.913293490795
"1141" 228 53.1872121386667 106.798914405713
"1142" 228.2 53.0550258955294 106.687049146677
"1143" 228.4 53.0484470410323 106.603849613679
"1144" 228.6 53.112000864 106.634689741324
"1145" 228.8 53.0695034364444 106.649341755991
"1146" 229 53.1444089742222 106.649341755991
"1147" 229.2 53.1444089742222 106.649341755991
"1148" 229.4 53.2249796367059 106.619175843442
"1149" 229.6 53.2728184675556 106.521136627658
"1150" 229.8 53.0646394404849 106.474516580991
"1151" 230 53.3564791980606 106.404586510991
"1152" 230.2 53.315621632 106.392931499324
"1153" 230.4 53.4012279608889 106.328828935158
"1154" 230.6 53.3520621638919 106.247401353649
"1155" 230.8 53.5487862383158 106.251231094324
"1156" 231 53.5189366631111 106.328828935158
"1157" 231.2 53.5189366631111 106.328828935158
"1158" 231.4 53.5189366631111 106.328828935158
"1159" 231.6 53.46420976 106.326997433324
"1160" 231.8 53.46420976 106.326997433324
"1161" 232 53.5285110551579 106.251231094324
"1162" 232.2 53.4547319164444 106.307461413769
"1163" 232.4 53.46420976 106.326997433324
"1164" 232.6 53.2472746436129 106.405338447228
"1165" 232.8 53.4402543755294 106.517365888589
"1166" 233 53.4402543755294 106.517365888589
"1167" 233.2 53.4402543755294 106.517365888589
"1168" 233.4 53.5394706136216 106.340956447297
"1169" 233.6 53.6019400968649 105.956341062297
"1170" 233.8 53.5602937747027 105.841995947838
"1171" 234 53.7414004783158 105.633822186824
"1172" 234.2 53.7222516942222 105.655752011408
"1173" 234.4 54.2280048741053 105.502243239324
"1174" 234.6 54.3293807898947 105.492121781824
"1175" 234.8 54.4804791786667 105.348975454324
"1176" 235 54.486123552 105.446185936247
"1177" 235.2 54.490568496 105.460239190699
"1178" 235.4 54.432784224 105.412162267574
"1179" 235.6 54.2984481386667 105.554667198683
"1180" 235.8 54.114970728 105.642931498574
"1181" 236 53.982363232 105.544805265735
"1182" 236.2 53.9724855786667 105.416600137401
"1183" 236.4 54.0432754275556 105.303187908491
"1184" 236.6 54.0634180931765 105.171212041089
"1185" 236.8 53.952730272 105.101018283042
"1186" 237 54.091581856 105.096228201324
"1187" 237.2 54.143342284973 105.010395115405
"1188" 237.4 54.086078592 105.046777651824
"1189" 237.6 53.9751794841212 105.052605157658
"1190" 237.8 53.8309948687568 105.124740229865
"1191" 238 53.893464352 105.046777651824
"1192" 238.2 53.882457824 104.986338091324
"1193" 238.4 53.8225012109474 105.067020566824
"1194" 238.6 53.8101717076757 105.124740229865
"1195" 238.8 53.8309948687568 105.124740229865
"1196" 239 53.8309948687568 105.124740229865
"1197" 239.2 53.8309948687568 105.124740229865
"1198" 239.4 53.8309948687568 105.124740229865
"1199" 239.6 53.8309948687568 105.124740229865
"1200" 239.8 53.8506611875556 105.089512694602
"1201" 240 53.981516576 105.019305124324
"1202" 240.2 54.036549216 105.030294135324
"1203" 240.4 54.036549216 105.030294135324
"1204" 240.6 54.0218738453333 105.004042609047
"1205" 240.8 54.0967793831111 104.993358848352
"1206" 241 54.12460144 105.118206223324
"1207" 241.2 54.1200693402353 105.069402086236
"1208" 241.4 54.1181809653333 105.185666540852
"1209" 241.6 54.1181809653333 105.185666540852
"1210" 241.8 54.1225191238919 105.13513524027
"1211" 242 54.0912843822703 105.228690333919
"1212" 242.2 54.1181809653333 105.185666540852
"1213" 242.4 54.1181809653333 105.185666540852
"1214" 242.6 54.1767205872941 105.125963172265
"1215" 242.8 53.9148659342222 105.345922951269
"1216" 243 53.8720627697778 105.249769105019
"1217" 243.2 53.8720627697778 105.249769105019
"1218" 243.4 53.9038759325406 105.322245427568
"1219" 243.6 53.9255667253333 105.271136626408
"1220" 243.8 53.9255667253333 105.271136626408
"1221" 244 54.007991737946 105.13513524027
"1222" 244.2 54.0704612211892 105.176715281892
"1223" 244.4 54.157621024 105.140184245324
"1224" 244.6 54.17963408 105.173151278324
"1225" 244.8 54.256679776 105.085239190324
"1226" 245 54.2893936231111 105.03609389113
"1227" 245.2 54.2280048741053 105.117627854324
"1228" 245.4 54.1996716053333 105.140466014837
"1229" 245.6 54.0962161835789 105.178356599324
"1230" 245.8 54.1107727253333 105.081294417145
"1231" 246 54.0049778593684 105.107506396824
"1232" 246.2 53.951248624 105.046777651824
"1233" 246.4 53.951248624 105.046777651824
"1234" 246.6 53.952730272 105.101018283042
"1235" 246.8 53.952730272 105.101018283042
"1236" 247 53.952730272 105.101018283042
"1237" 247.2 53.951248624 105.046777651824
"1238" 247.4 53.893464352 105.160189880735
"1239" 247.6 53.8830527714595 105.280665385946
"1240" 247.8 53.8830527714595 105.280665385946
"1241" 248 53.937490464 105.294030399324
"1242" 248.2 54.182385712 105.121563976685
"1243" 248.4 54.2893936231111 105.03609389113
"1244" 248.6 54.1671793246316 105.188478056824
"1245" 248.8 54.1367665498947 105.309935546824
"1246" 249 54.1329307044325 105.280665385946
"1247" 249.2 54.259431408 105.191008421199
"1248" 249.4 54.278692832 105.248947277273
"1249" 249.6 54.278692832 105.248947277273
"1250" 249.8 54.278692832 105.277546882824
"1251" 250 54.2989680151579 105.158113684324
"1252" 250.2 54.2970370453333 105.165825270991
"1253" 250.4 54.3774693653333 105.051708618299
"1254" 250.6 54.2974844651707 105.135895850788
"1255" 250.8 54.2970370453333 105.165825270991
"1256" 251 54.308325792 105.26867114317
"1257" 251.2 54.249800696 105.258316113574
"1258" 251.4 54.219426912 105.199637612529
"1259" 251.6 54.278692832 105.046777651824
"1260" 251.8 54.278692832 105.083160188243
"1261" 252 54.4244549595676 104.823284928108
"1262" 252.2 54.4820078631111 104.918572523491
"1263" 252.4 54.4135228 105.008316113324
"1264" 252.6 54.4135228 105.008316113324
"1265" 252.8 54.307584968 104.969854574824
"1266" 253 54.4285039075556 104.854469959324
"1267" 253.2 54.337958752 104.765712562786
"1268" 253.4 54.1329307044325 104.875259980135
"1269" 253.6 54.0496380601081 104.916840021757
"1270" 253.8 54.0808728017298 104.916840021757
"1271" 254 54.086078592 104.854469959324
"1272" 254.2 54.086078592 104.93994004488
"1273" 254.4 54.086078592 104.93994004488
"1274" 254.6 54.1016959628108 104.948025052973
"1275" 254.8 54.1063537751579 104.894955789324
"1276" 255 54.0759410004211 104.884834331824
"1277" 255.2 53.970510048 104.964360069324
"1278" 255.4 53.9847026762105 104.824105586824
"1279" 255.6 54.0184033184865 104.896050000946
"1280" 255.8 54.0455282256842 104.864591416824
"1281" 256 54.0455282256842 104.864591416824
"1282" 256.2 54.0455282256842 104.864591416824
"1283" 256.4 54.0704612211892 104.927235032162
"1284" 256.6 54.189793952 104.903779624068
"1285" 256.8 54.1874545077895 104.986048906824
"1286" 257 54.1874545077895 104.986048906824
"1287" 257.2 54.2682812514595 105.103950209054
"1288" 257.4 54.3619854763243 105.207900313108
"1289" 257.6 54.4606062808889 105.207034062241
"1290" 257.8 54.4510318888421 105.158113684324
"1291" 258 54.4762458986667 105.160189880735
"1292" 258.2 54.50982992 105.056393036449
"1293" 258.4 54.4762458986667 104.972813154709
"1294" 258.6 54.397224672 104.992537020606
"1295" 258.8 54.397224672 104.992537020606
"1296" 259 54.4478175305366 104.816946507129
"1297" 259.2 54.31721568 104.844854574699
"1298" 259.4 54.471307072 104.662162266824
"1299" 259.6 54.4510318888421 104.631797894324
"1300" 259.8 54.456490592 104.598059702658
"1301" 260 54.4307567056842 104.601433521824
"1302" 260.2 54.4307567056842 104.601433521824
"1303" 260.4 54.4510318888421 104.631797894324
"1304" 260.6 54.4307567056842 104.652040809324
"1305" 260.8 54.403892088 104.623700728324
"1306" 261 54.2876516338605 104.648745451069
"1307" 261.2 54.175338849561 104.723137876641
"1308" 261.4 54.249059872 104.667093233299
"1309" 261.6 54.2280048741053 104.601433521824
"1310" 261.8 54.2251888764444 104.608743463352
"1311" 262 54.1954001876757 104.61538472
"1312" 262.2 54.1954001876757 104.61538472
"1313" 262.4 54.1954001876757 104.61538472
"1314" 262.6 54.1975920993684 104.581190606824
"1315" 262.8 54.1641654460541 104.604989709595
"1316" 263 54.219426912 104.538888104965
"1317" 263.2 54.2692970154147 104.554282341763
"1318" 263.4 54.2162233487568 104.656964761622
"1319" 263.6 54.2162233487568 104.656964761622
"1320" 263.8 54.2688151786667 104.548750037914
"1321" 264 54.2370465098379 104.688149792838
"1322" 264.2 54.355738528 104.585239189824
"1323" 264.4 54.278692832 104.500218946824
"1324" 264.6 54.278692832 104.469854574324
"1325" 264.8 54.130528032 104.49944037317
"1326" 265 54.0912843822703 104.501039605541
"1327" 265.2 54.1063537751579 104.318032711824
"1328" 265.4 54.0004722631111 104.288230642519
"1329" 265.6 54.0658034088421 104.145967934324
"1330" 265.8 54.2358896675556 104.042504146547
"1331" 266 54.1288817564444 104.021136625158
"1332" 266.2 54.0634180931765 104.017365886089
"1333" 266.4 54.0452210259394 104.015309119324
"1334" 266.6 53.9790706808889 104.053187907241
"1335" 266.8 53.9790706808889 104.053187907241
"1336" 267 53.8613619786667 104.149341753491
"1337" 267.2 53.7650548586667 104.149341753491
"1338" 267.4 53.7650548586667 104.149341753491
"1339" 267.6 53.7348408602353 104.175736926971
"1340" 267.8 53.750379488 104.118206222324
"1341" 268 53.750379488 104.063261167324
"1342" 268.2 53.8726411909189 103.887733991622
"1343" 268.4 53.8726411909189 103.887733991622
"1344" 268.6 53.8529139856842 103.933417326824
"1345" 268.8 53.8622296103784 103.970894074865
"1346" 269 53.9033420053333 103.88800053035
"1347" 269.2 53.8028223567059 104.028678103295
"1348" 269.4 53.7864564408889 103.935666539602
"1349" 269.6 53.8101717076757 103.866943970811
"1350" 269.8 53.6852327411892 103.939709043649
"1351" 270 53.6303814876098 103.841336750056
"1352" 270.2 53.626767712 103.818966999709
"1353" 270.4 53.626767712 103.818966999709
"1354" 270.6 53.508235872 103.700623804324
"1355" 270.8 53.496197482 103.760719958231
"1356" 271 53.387851972 103.640527650418
"1357" 271.2 53.3798263786667 103.735588839324
"1358" 271.4 53.2630904756364 103.654003757658
"1359" 271.6 53.1580281629091 103.712278815991
"1360" 271.8 53.211906272 103.868276664453
"1361" 272 52.8835410395676 103.742203845946
"1362" 272.2 52.9731963164444 103.775410129185
"1363" 272.4 52.957909472 103.513810617324
"1364" 272.6 52.894277982 103.616489188856
"1365" 272.8 52.9410939431111 103.807461411269
"1366" 273 52.9530536508235 103.542252763442
"1367" 273.2 52.979922528 103.480843584324
"1368" 273.4 53.0501263282162 103.336798440135
"1369" 273.6 53.026700272 103.433529786963
"1370" 273.8 52.9624955253333 103.433529786963
"1371" 274 52.9668336838919 103.731808835541
"1372" 274.2 52.7986044614737 103.599409229324
"1373" 274.4 52.6232515260541 103.648648752297
"1374" 274.6 52.594694048 103.667656771324
"1375" 274.8 52.2825088901818 103.374283477658
"1376" 275 52.263651552 103.611866407786
"1377" 275.2 52.2067883044325 103.638253741892
"1378" 275.4 52.0579639472941 103.463067243001
"1379" 275.6 52.022354592 103.392931496324
"1380" 275.8 52.022354592 103.392931496324
"1381" 276 52.000341536 103.502821606324
"1382" 276.2 52.0373634938182 103.560763664324
"1383" 276.4 51.8817156231111 103.668572522241
"1384" 276.6 51.7067262155294 103.564877197854
"1385" 276.8 51.8068100853333 103.604469958074
"1386" 277 51.7067262155294 103.564877197854
"1387" 277.2 51.7961092942222 103.636521240158
"1388" 277.4 51.871014832 103.732675086408
"1389" 277.6 51.8175108764444 103.754042607797
"1390" 277.8 51.5120519301818 103.782208885991
"1391" 278 51.5027817261177 103.734560455942
"1392" 278.2 51.5237255204849 103.723933827658
"1393" 278.4 51.3668187331765 103.564877197854
"1394" 278.6 51.558746291394 103.688968792658
"1395" 278.8 51.604106528 103.667656771324
"1396" 279 51.5716818914595 103.523908627432
"1397" 279.2 51.582093472 103.508316111824
"1398" 279.4 51.696620857946 103.430353533784
"1399" 279.6 51.769204448 103.403920507324
"1400" 279.8 51.780210976 103.272052375324
"1401" 280 51.6998021742222 103.219854573074
"1402" 280.2 51.6549745357838 103.336798440135
"1403" 280.4 51.571086944 103.206118309324
"1404" 280.6 51.527060832 103.283041386324
"1405" 280.8 51.527060832 103.283041386324
"1406" 281 51.4750855608889 103.145068248213
"1407" 281.2 51.6034950542222 103.091649444741
"1408" 281.4 51.7486787606487 103.035343138378
"1409" 281.6 51.7293867143529 102.908768599913
"1410" 281.8 51.6998021742222 103.059598162658
"1411" 282 51.8111482438919 102.972973075946
"1412" 282.2 51.8215598244325 103.056133159189
"1413" 282.4 52.000341536 102.909415012324
"1414" 282.6 52.0402030157838 102.94178804473
"1415" 282.8 52.1385346097778 102.856606709463
"1416" 283 52.2241409386667 103.038230641269
"1417" 283.2 52.2815872909474 103.113579269324
"1418" 283.4 52.2941824804849 103.176148279324
"1419" 283.6 52.3097472675556 103.30532465863
"1420" 283.8 52.3058560707879 103.479178582658
"1421" 284 52.3268685333333 103.546777650324
"1422" 284.2 52.3276969816774 103.502112637873
"1423" 284.4 52.5194827733333 103.610880214491
"1424" 284.6 52.593318232 103.568412265731
"1425" 284.8 52.785932472 103.580431496512
"1426" 285 52.8194940441212 103.607383710991
"1427" 285.2 52.8510814061177 103.610126066677
"1428" 285.4 52.761855692 103.424181496356
"1429" 285.6 52.792811552 103.217107320324
"1430" 285.8 52.847844192 103.008316111324
"1431" 286 52.954469932 103.003508419012
"1432" 286.2 53.123007392 103.071253174324
"1433" 286.4 53.1456678908235 103.055827423589
"1434" 286.6 53.1131297386667 102.783464040094
"1435" 286.8 53.3905271697778 102.653615256269
"1436" 287 53.508235872 102.546777649324
"1437" 287.2 53.497229344 102.513810616324
"1438" 287.4 53.541255456 102.436887539324
"1439" 287.6 53.563268512 102.359964462324
"1440" 287.8 53.736965282 102.486681495418
"1441" 288 53.9362675164444 102.546777649324
"1442" 288.2 53.917541132 102.691008418699
"1443" 288.4 54.1313995896471 102.908768599913
"1444" 288.6 54.3013533308235 103.180261812854
"1445" 288.8 54.3428975786667 103.187803290991
"1446" 289 54.4775204345806 103.353229263034
"1447" 289.2 54.278692832 103.337986441324
"1448" 289.4 54.251176512 103.645678749324
"1449" 289.6 54.1619569289697 103.619038722658
"1450" 289.8 54.1152625677576 103.957034060991
"1451" 290 53.9598830554483 103.859774998117
"1452" 290.2 54.003529632 104.016557870574
"1453" 290.4 53.878647872 104.144410787017
"1454" 290.6 53.5480870940689 104.2576529826
"1455" 290.8 53.508235872 104.421777651199
"1456" 291 53.544351042 104.421777651199
"1457" 291.2 53.2799523282963 104.726264830991
"1458" 291.4 53.0565886885517 104.761631762945
"1459" 291.6 52.906316372 104.806393036199
"1460" 291.8 52.7776301340689 104.88099515829
"1461" 292 52.8573325782069 104.947308155704
"1462" 292.2 52.8706163188965 105.040146352083
"1463" 292.4 52.9366065145807 105.177050604808
"1464" 292.6 53.1362911326896 105.186034946393
"1465" 292.8 53.3496123802353 105.431393036824
"1466" 293 53.5215196126896 105.371711339152
"1467" 293.2 53.5703694978065 105.325933979647
"1468" 293.4 53.4949521313103 105.371711339152
"1469" 293.6 53.4833824216774 105.623700729324
"1470" 293.8 53.544351042 105.828027652606
"1471" 294 53.845310792 105.791969960262
"1472" 294.2 54.0294273449412 105.782071770207
"1473" 294.4 54.1152625677576 105.915076020991
"1474" 294.6 54.1427298390588 105.748135118589
"1475" 294.8 54.242577662 105.611681498543
"1476" 295 54.4071023253333 105.634384490019
"1477" 295.2 54.314808002 105.563604575418
"1478" 295.4 54.3353440790588 105.533202991677
"1479" 295.6 54.4486465731765 105.465329688442
"1480" 295.8 54.423153512 105.251104575106
"1481" 296 54.6055533604849 105.169155274324
"1482" 296.2 54.6525910625882 104.990216565795
"1483" 296.4 55.025073012 105.094854574949
"1484" 296.6 54.8857195277576 104.947710052658
"1485" 296.8 54.976919452 105.070816113387
"1486" 297 54.964881062 105.106873805731
"1487" 297.2 54.928077984 105.074250179324
"1488" 297.4 54.928077984 105.074250179324
"1489" 297.6 54.748190042 105.142931498074
"1490" 297.8 54.8693765013333 105.316008421324
"1491" 298 54.904689112 105.551585344637
"1492" 298.2 54.8627489145806 105.536852094002
"1493" 298.4 54.904689112 105.551585344637
"1494" 298.6 54.884051872 105.524799630324
"1495" 298.8 54.773986592 105.502821608324
"1496" 299 54.7281260586666 105.700623806324
"1497" 299.2 54.6514945868387 105.822211895776
"1498" 299.4 54.6514945868387 105.747770208357
"1499" 299.6 54.6755949023031 105.705285810991
"1500" 299.8 54.5938797701818 105.926731032658
"1501" 300 54.548352768 106.316008422324
"1502" 300.2 54.5396540603871 106.206827280776
"1503" 300.4 54.512581552 106.296777653074
"1504" 300.6 54.5310839051034 106.353143700876
"1505" 300.8 54.540097872 106.296777653074
"1506" 301 54.6772050526896 106.313355902428
"1507" 301.2 54.8006152887742 106.293675916099
"1508" 301.4 54.8308536533333 106.303187909491
"1509" 301.6 54.7222892635152 106.218106324324
"1510" 301.8 54.687998092 105.996296883543
"1511" 302 54.6887747623226 105.747770208357
"1512" 302.2 54.772266822 105.659758421668
"1513" 302.4 54.862038816 105.733590839324
"1514" 302.6 54.9248825403871 105.909060531099
"1515" 302.8 55.073226572 105.888123806512
"1516" 303 55.289917592 105.936200729637
"1517" 303.2 55.3349644707097 105.946281374808
"1518" 303.4 55.3349644707097 105.946281374808
"1519" 303.6 55.482531832 105.743893037137
"1520" 303.8 55.6836437590588 105.601076294913
"1521" 304 55.6795236683636 105.577080682658
"1522" 304.2 55.742561056 105.678645784324
"1523" 304.4 55.8546275229091 105.845145950991
"1524" 304.6 55.88564592 105.909415015324
"1525" 304.8 55.819606752 105.767931498699
"1526" 305 55.742561056 105.678645784324
"1527" 305.2 55.7378916198788 105.635355740991
"1528" 305.4 55.7629555049412 105.668949598148
"1529" 305.6 55.675146072 105.659758421668
"1530" 305.8 55.511423968 105.678645784324
"1531" 306 55.4857420693333 105.687803293491
"1532" 306.2 55.4236774808889 105.538230643769
"1533" 306.4 55.434378272 105.330178461824
"1534" 306.6 55.4738888853333 105.209499545478
"1535" 306.8 55.4664806453333 105.142931498074
"1536" 307 55.654508832 105.063261168324
"1537" 307.2 55.819606752 104.992537020606
"1538" 307.4 55.7363141076757 104.896050000946
"1539" 307.6 55.7702184853333 104.795298361632
"1540" 307.8 55.8731107075556 104.662162266824
"1541" 308 55.9052130808889 104.352333206685
"1542" 308.2 55.6946677855135 104.230769335
"1543" 308.4 55.819606752 104.085239189324
"1544" 308.6 55.8500195267369 104.034631901824
"1545" 308.8 55.9373154542222 103.989085343074
"1546" 309 55.9373154542222 103.989085343074
"1547" 309.2 55.848498888 104.037162266199
"1548" 309.4 55.5905519801081 104.033264137297
"1549" 309.6 55.578838952 103.873700727574
"1550" 309.8 55.6162917208889 103.78609388988
"1551" 310 55.731554528 103.623700727324
"1552" 310.2 55.731554528 103.612711716324
"1553" 310.4 55.731554528 103.612711716324
"1554" 310.6 55.7587812025263 103.467830281824
"1555" 310.8 55.7363141076757 103.482328585811
"1556" 311 55.698534944 103.601722705324
"1557" 311.2 55.6067173288421 103.619652144324
"1558" 311.4 55.4968477552433 103.71101881473
"1559" 311.6 55.241764032 103.700623804324
"1560" 311.8 55.1809384825263 103.579166314324
"1561" 312 55.1737825355294 103.689311587118
"1562" 312.2 55.2077732837647 103.598813849471
"1563" 312.4 55.3025895814737 103.498194654324
"1564" 312.6 55.3094393055135 103.555093658649
"1565" 312.8 55.3166695697778 103.604469958074
"1566" 313 55.3094393055135 103.555093658649
"1567" 313.2 55.3094393055135 103.555093658649
"1568" 313.4 55.3025895814737 103.498194654324
"1569" 313.6 55.1505257077895 103.467830281824
"1570" 313.8 55.049149792 103.316008419324
"1571" 314 55.1775592853333 103.337375940713
"1572" 314.2 55.06015632 103.184140287324
"1573" 314.4 54.9924985449412 103.316008419324
"1574" 314.6 54.8869483267368 103.174308014324
"1575" 314.8 54.9033876644325 103.139293242432
"1576" 315 55.0141290210909 103.281043384324
"1577" 315.2 55.049149792 103.123700726824
"1578" 315.4 55.061188182 102.991489188231
"1579" 315.6 55.1737825355294 102.908768599913
"1580" 315.8 55.33531952 102.832491935324
"1581" 316 55.379345632 102.975349078324
"1582" 316.2 55.671441952 102.665120844709
"1583" 316.4 55.7283684277895 102.678356596824
"1584" 316.6 55.701074912 102.684844710606
"1585" 316.8 55.7283684277895 102.678356596824
"1586" 317 55.671441952 102.665120844709
"1587" 317.2 55.588469664 102.546777649324
"1588" 317.4 55.5627877653333 102.566501515222
"1589" 317.6 55.582543072 102.596087314068
"1590" 317.8 55.6067173288421 102.546777649324
"1591" 318 55.6067173288421 102.546777649324
"1592" 318.2 55.71366892 102.460239187699
"1593" 318.4 55.7154909465946 102.629937732568
"1594" 318.6 55.7467256882162 102.713097815811
"1595" 318.8 55.7587812025263 102.668235139324
"1596" 319 55.7779604298379 102.390852493243
"1597" 319.2 55.5924207253333 102.497467984581
"1598" 319.4 55.4552014330811 102.598752701351
"1599" 319.6 55.434378272 102.502821605324
"1600" 319.8 55.4647910467368 102.324105584324
"1601" 320 55.530685392 102.24763234988
"1602" 320.2 55.698534944 102.063261165324
"1603" 320.4 55.764574112 101.942382044324
"1604" 320.6 55.9237225574054 101.715176816892
"1605" 320.8 55.9919458088421 101.777546879324
"1606" 321 55.9801186186667 101.638657990297
"1607" 321.2 55.9957112 101.579744681324
"1608" 321.4 56.0324961751579 101.524510441824
"1609" 321.6 56.0629089498947 101.423295866824
"1610" 321.8 56.0324961751579 101.443538781824
"1611" 322 55.878872672 101.639479818042
"1612" 322.2 55.8303075431111 101.76686311863
"1613" 322.4 55.938138592 101.688789482786
"1614" 322.6 56.2369376053333 101.47840157988
"1615" 322.8 56.182822176 101.557766659324
"1616" 323 56.2453855983158 101.595360644324
"1617" 323.2 56.2476383964444 101.734811836547
"1618" 323.4 56.4026552622703 101.756756858513
"1619" 323.6 56.6733563563243 101.829521931351
"1620" 323.8 56.6920359567059 102.026415657854
"1621" 324 56.9128227087568 101.985447087432
"1622" 324.2 56.8468826986667 102.197127299324
"1623" 324.4 56.8254811164444 102.279683631963
"1624" 324.6 56.909253024 102.623700726324
"1625" 324.8 57.0151434140689 102.918130434842
"1626" 325 56.9380120165161 102.981020825937
"1627" 325.2 57.0125723674839 103.154718096582
"1628" 325.4 56.963253802 103.231873803856
"1629" 325.6 56.859723648 103.239085342324
"1630" 325.8 56.7229011188965 103.475159613117
"1631" 326 56.3903156112593 103.615153718769
"1632" 326.2 56.1149485866666 103.867290471158
"1633" 326.4 55.903875482 103.904950727606
"1634" 326.6 55.66551536 103.918572522491
"1635" 326.8 55.723299632 103.832835342918
"1636" 327 55.651069292 103.953027650731
"1637" 327.2 55.5462187984516 103.998390554002
"1638" 327.4 55.588469664 103.843480947324
"1639" 327.6 55.530685392 103.904950727606
"1640" 327.8 55.5710722487742 103.886728022873
"1641" 328 55.737057792 103.975349079324
"1642" 328.2 55.6580593249032 104.271343407873
"1643" 328.4 55.819606752 104.277546881824
"1644" 328.6 55.781083904 104.392931497324
"1645" 328.8 55.7554020053333 104.341649445991
"1646" 329 55.578838952 104.385719958856
"1647" 329.2 55.6211557168485 104.434889539324
"1648" 329.4 55.5710722487742 104.469854574324
"1649" 329.6 55.590877342 104.481873805106
"1650" 329.8 55.5756287146666 104.418572522991
"1651" 330 55.5756287146666 104.418572522991
"1652" 330.2 55.7266205671724 104.350491178979
"1653" 330.4 55.973698144 104.431393035824
"1654" 330.6 55.9922953809655 104.377016377945
"1655" 330.8 56.030861079742 104.755214376099
"1656" 331 56.0681412552258 104.928911646744
"1657" 331.2 56.122286272 104.772052376824
"1658" 331.4 56.5236450085517 105.079934150531
"1659" 331.6 56.770639562 105.215046882762
"1660" 331.8 56.830831512 105.154950728856
"1661" 332 56.8854055466666 105.316008421324
"1662" 332.2 56.8340417493333 105.136521241658
"1663" 332.4 56.9380120165161 105.028167229969
"1664" 332.6 56.975292192 105.087570192658
"1665" 332.8 56.9869657823031 105.145845250991
"1666" 333 56.8585562889697 104.971020075991
"1667" 333.2 56.7313141546666 105.046777651824
"1668" 333.4 56.6951260247273 105.343980449324
"1669" 333.6 56.672612672 105.390184245574
"1670" 333.8 56.590063712 105.623700729324
"1671" 334 56.4970775271724 105.849164920531
"1672" 334.2 56.3166757584516 105.896653583195
"1673" 334.4 56.240950402 105.960239191199
"1674" 334.6 56.166312384 105.969854575824
"1675" 334.8 55.8766776379259 106.150766256917
"1676" 335 55.8779747035152 106.124866230991
"1677" 335.2 55.8422672508235 106.166687155207
"1678" 335.4 55.434378272 106.171486277658
"1679" 335.6 55.1554197175172 106.167467308117
"1680" 335.8 55.200489552 106.173151279324
"1681" 336 55.0367230668387 106.231641176582
"1682" 336.2 54.8950584 106.174982781158
"1683" 336.4 54.6382394133333 106.046777652824
"1684" 336.6 54.5893609610323 105.909060531099
"1685" 336.8 54.6896032106666 106.021136627158
"1686" 337 54.6896032106666 106.021136627158
"1687" 337.2 54.6887747623226 105.995909166421
"1688" 337.4 54.4775204345806 105.958688322711
"1689" 337.6 54.110155372 105.599662267762
"1690" 337.8 54.1374423893333 105.546777652324
"1691" 338 54.0263017588965 105.610438129842
"1692" 338.2 54.0798652294194 105.561665989808
"1693" 338.4 54.062001812 105.695816114012
"1694" 338.6 54.134232152 105.755912267918
"1695" 338.8 53.6751682133333 105.751905857658
"1696" 339 53.6946367494194 105.561665989808
"1697" 339.2 53.6946367494194 105.561665989808
"1698" 339.4 53.6946367494194 105.561665989808
"1699" 339.6 53.6410732788965 105.610438129842
"1700" 339.8 53.6946367494194 105.561665989808
"1701" 340 53.5394706136216 105.363825469189
"1702" 340.2 53.6449298487742 105.30112008384
"1703" 340.4 53.7864564408889 105.399341754741
"1704" 340.6 53.8234228101818 105.623700729324
"1705" 340.8 54.047555744 106.059598165658
"1706" 341 54.0218738453334 106.299691405991
"1707" 341.2 54.091581856 106.326997433324
"1708" 341.4 54.062001812 106.513123807137
"1709" 341.6 54.086078592 106.528678105795
"1710" 341.8 54.1427298390588 106.834107970354
"1711" 342 54.1419988552258 106.91402331126
"1712" 342.2 54.459268682 106.753508422762
"1713" 342.4 54.519460632 106.609277653387
"1714" 342.6 54.555575802 106.741489191981
"1715" 342.8 54.6865818108235 106.687049146677
"1716" 343 54.687998092 106.501104576356
"1717" 343.2 54.9018565496471 106.494741454177
"1718" 343.4 54.856535552 106.200623806824
"1719" 343.6 55.1012076947027 106.122661228784
"1720" 343.8 55.1882600764444 106.104469960574
"1721" 344 55.3015408651034 106.021578713807
"1722" 344.2 55.3722446461936 105.933874426905
"1723" 344.4 55.302299936 105.711612817324
"1724" 344.6 55.22525424 105.645678751324
"1725" 344.8 55.2592744174546 105.600390705991
"1726" 345 55.4022758986667 105.677119532797
"1727" 345.2 55.3210757778824 105.725510684177
"1728" 345.4 55.3210757778824 105.725510684177
"1729" 345.6 55.4022758986667 105.677119532797
"1730" 345.8 55.241764032 105.623700729324
"1731" 346 55.1892328756364 105.577080682658
"1732" 346.2 55.2009064659394 105.612045717658
"1733" 346.4 55.3760103204849 105.728595834324
"1734" 346.6 55.3760103204849 105.728595834324
"1735" 346.8 55.3760103204849 105.728595834324
"1736" 347 55.3760103204849 105.728595834324
"1737" 347.2 55.241764032 105.623700729324
"1738" 347.4 55.192234656 105.535788641324
"1739" 347.6 55.241764032 105.431393036824
"1740" 347.8 55.2620392151579 105.461757409324
"1741" 348 55.192234656 105.535788641324
"1742" 348.2 55.3094393055135 105.509355614865
"1743" 348.4 55.2924519898947 105.492121781824
"1744" 348.6 55.2677929833514 105.405405510811
"1745" 348.8 55.2053235001081 105.155925261081
"1746" 349 55.434378272 104.901090005991
"1747" 349.2 55.412365216 104.821502926324
"1748" 349.4 55.4878822275556 104.768999873769
"1749" 349.6 55.548905657946 104.792099896892
"1750" 349.8 55.548905657946 104.792099896892
"1751" 350 55.33531952 104.821502926324
"1752" 350.2 55.511423968 104.733590838324
"1753" 350.4 55.6949740084706 104.718723352854
"1754" 350.6 55.9480162453333 104.672846027519
"1755" 350.8 55.962691616 104.755568860324
"1756" 351 55.962691616 104.865458970324
"1757" 351.2 55.9555697449412 105.046777651824
"1758" 351.4 56.3332447253333 105.185666540852
"1759" 351.6 56.446978848 105.250074355324
"1760" 351.8 56.541910152 105.491489190731
"1761" 352 56.4837937864827 105.623700729324
"1762" 352.2 56.493756592 105.864085344949
"1763" 352.4 56.3111051575172 105.849164920531
"1764" 352.6 56.3415292087742 105.995909166421
"1765" 352.8 56.313180742 105.996296883543
"1766" 353 56.314900512 105.887436993324
"1767" 353.2 56.314900512 105.887436993324
"1768" 353.4 56.2954772272941 105.849945073442
"1769" 353.6 56.6127242108235 105.929130593883
"1770" 353.8 56.7301467956364 105.961696067658
"1771" 354 56.6601052538182 106.019971125991
"1772" 354.2 56.7534939762424 106.159831265991
"1773" 354.4 56.8585562889697 106.404586510991
"1774" 354.6 56.9131585661936 106.479780134647
"1775" 354.8 57.2611068707097 106.715512144808
"1776" 355 57.1037016853333 106.726264832991
"1777" 355.2 56.9869657823031 106.859131965991
"1778" 355.4 56.8212008 107.085239192324
"1779" 355.6 56.7184732053333 107.328828936158
"1780" 355.8 56.575247232 107.605949252017
"1781" 356 56.479998432 107.574250181824
"1782" 356.2 56.2314027133793 107.533515054842
"1783" 356.4 56.0250619413333 107.700623808324
"1784" 356.6 55.819606752 107.825292243462
"1785" 356.8 55.6083524242581 107.906579143518
"1786" 357 55.1775592853333 107.867290475158
"1787" 357.2 54.7806572150303 107.791532899324
"1788" 357.4 54.362961562 107.630912269793
"1789" 357.6 54.2086512901818 107.546777654324
"1790" 357.8 54.191705755871 107.546777654324
"1791" 358 53.824673552 107.711612819324
"1792" 358.2 53.5348033533793 107.453939457945
"1793" 358.4 53.2929611331765 107.286596658589
"1794" 358.6 52.9362299471515 107.336987444324
"1795" 358.8 52.6756452861936 107.236603956744
"1796" 359 52.5159806962424 107.208782315991
"1797" 359.2 52.268281702 107.114085346199
"1798" 359.4 52.2241409386666 107.174982782158
"1799" 359.6 51.810822882 107.246296884793
"1800" 359.8 51.497824742 107.486681500418
"1801" 360 51.389479232 107.662162269824
"1802" 360.2 51.3554884837647 107.773021998442
"1803" 360.4 51.568335312 107.862711720574
"1804" 360.6 51.449671182 107.907354577762
"1805" 360.8 51.076481092 107.763123808387
"1806" 361 50.932020412 107.462643038856
"1807" 361.2 50.968135582 107.510719961981
"1808" 361.4 50.980173972 107.090046884637
"1809" 361.6 50.910695264 106.975349082324
"1810" 361.8 50.9614475875556 106.841649448491
"1811" 362 50.9929205025882 106.562614757413
"1812" 362.2 51.3214977355294 106.426868150942
"1813" 362.4 51.2217184423226 106.392931499324
"1814" 362.6 51.4155081833514 106.101871207973
"1815" 362.8 51.3842734417298 106.070686176757
"1816" 363 52.0193798547027 105.914761020676
"1817" 363.2 52.159936192 106.072418678491
"1818" 363.4 52.6307710008889 105.858743464602
"1819" 363.6 52.6161278130526 106.048801944324
"1820" 363.8 52.8428412247273 106.113211219324
"1821" 364 53.267468072 106.128508422137
"1822" 364.2 53.2630904756364 106.148176254324
"1823" 364.4 53.580466212 105.924181498856
"1824" 364.6 53.640314208 105.777546883324
"1825" 364.8 54.0704612211892 105.457380562838
"1826" 365 54.3487343738182 105.518805624324
"1827" 365.2 54.4820078631111 105.42070927613
"1828" 365.4 54.762980064 105.326997432324
"1829" 365.6 55.2479773945807 105.363154823357
"1830" 365.8 55.3614972082162 105.540540646081
"1831" 366 55.6055909297778 105.431393036824
"1832" 366.2 55.5363505167059 105.363519733589
"1833" 366.4 55.5394405847273 105.239085344324
"1834" 366.6 55.5841893475556 105.100196455297
"1835" 366.8 55.8649277496471 104.944967696971
"1836" 367 55.9908194097778 104.544640899185
"1837" 367.2 56.175943096 104.085239189324
"1838" 367.4 56.1527773292973 103.638253741892
"1839" 367.6 56.2245905386667 103.128631693299
"1840" 367.8 55.7883720103784 103.024948127973
"1841" 368 55.566456608 102.667656770324
"1842" 368.2 55.126195488 102.491832594324
"1843" 368.4 54.7652972277895 102.212769551824
"1844" 368.6 54.4373163237647 102.150850047118
"1845" 368.8 54.2900230814118 101.868044616971
"1846" 369 54.223660192 101.964360066324
"1847" 369.2 54.1395825475556 102.001905853908
"1848" 369.4 54.1716849208889 102.268999871269
"1849" 369.6 53.8594736037647 102.23003556756
"1850" 369.8 53.4778230972632 102.121676434324
"1851" 370 52.9147757811892 102.05821216027
"1852" 370.2 52.47362224 102.052272154324
"1853" 370.4 52.099400288 102.052272154324
"1854" 370.6 51.70316528 101.997327099324
"1855" 370.8 51.582093472 102.232092334324
"1856" 371 51.5075331210323 102.459929014002
"1857" 371.2 51.004250752 102.498700726199
"1858" 371.4 50.8933516441212 102.616707719324
"1859" 371.6 50.8933516441212 102.616707719324
"1860" 371.8 50.998747488 102.865458968324
"1861" 372 50.811636512 103.202886247265
"1862" 372.2 50.7699901898379 103.378378481757
"1863" 372.4 51.1034762695758 103.945379049324
"1864" 372.6 50.956097192 104.373700728074
"1865" 372.8 50.9483304887742 104.469854574324
"1866" 373 50.8244774613333 104.777546882324
"1867" 373.2 50.4139813068387 105.028167229969
"1868" 373.4 50.1998030437647 105.046777651824
"1869" 373.6 50.2466347413333 105.162162267324
"1870" 373.8 50.156748096 105.136521241658
"1871" 374 50.0797024 105.021136626158
"1872" 374.2 50.2648606049032 105.177050604808
"1873" 374.4 50.1607332182069 105.716538925704
"1874" 374.6 50.1474494775172 106.114416910186
"1875" 374.8 50.0536062771613 106.368117603518
"1876" 375 50.069714994963 106.578116684695
"1877" 375.2 50.144894912 106.600032091247
"1878" 375.4 50.3408017031111 107.076692183769
"1879" 375.6 50.619022272 107.123700730824
"1880" 375.8 50.729087552 107.423151280574
"1881" 376 50.811636512 107.546777654324
"1882" 376.2 51.2111327134815 107.703472811176
"1883" 376.4 51.4151611306666 107.880110987991
"1884" 376.6 51.7946333230345 108.024231235704
"1885" 376.8 52.352550432 107.931393039324
"1886" 377 52.5976958283636 107.896428004324
"1887" 377.2 52.990929056 107.887436995324
"1888" 377.4 53.1478608423226 107.844544404002
"1889" 377.6 53.712888502 107.630912269793
"1890" 377.8 53.8000756295758 107.465192572658
"1891" 378 54.122193762 107.390527654168
"1892" 378.2 54.1458554251034 107.175424868807
"1893" 378.4 54.1619569289697 106.812511919324
"1894" 378.6 54.3253871932121 106.591066697658
"1895" 378.8 54.278692832 106.346311452658
"1896" 379 54.1181809653333 106.029683635713
"1897" 379.2 54.278692832 105.623700729324
"1898" 379.4 54.278692832 105.279571174324
"1899" 379.6 54.3800687477895 105.077142024324
"1900" 379.8 54.3321967875556 104.950623805574
"1901" 380 54.146614496 104.755568860324
"1902" 380.2 54.0811397653333 104.519164239068
"1903" 380.4 54.025542688 104.129195233324
"1904" 380.6 53.9038759325406 104.054054158108
"1905" 380.8 53.728366432 103.678645782324
"1906" 381 53.6781896131765 103.632750501089
"1907" 381.2 53.700850112 103.316008419324
"1908" 381.4 53.838431712 103.250074353324
"1909" 381.6 53.9047946014118 102.954017468736
"1910" 381.8 54.025542688 103.030294133324
"1911" 382 54.4244549595676 102.900208003108
"1912" 382.2 54.8244331786667 102.974128077102
"1913" 382.4 54.84002576 102.931393034324
"1914" 382.6 54.8666731435789 102.850421374324
"1915" 382.8 54.7576255368649 102.837837940676
"1916" 383 54.6104173564444 102.301051153352
"1917" 383.2 54.50982992 102.107217209324
"1918" 383.4 54.7680371174054 101.67359677527
"1919" 383.6 54.7709292231111 101.585239186824
"1920" 383.8 54.8159851856842 101.311959834324
"1921" 384 54.8825645033514 101.039501140541
"1922" 384.2 55.1116192752433 100.790020890811
"1923" 384.4 55.28028688 100.843480944324
"1924" 384.6 55.3059687786667 100.944213545158
"1925" 384.8 55.4242406804211 100.896980076824
"1926" 385 55.6426098828108 100.696465797162
"1927" 385.2 55.7883720103784 100.498960599459
"1928" 385.4 56.0802024884706 100.103338732854
"1929" 385.6 56.2797407697778 99.822418672241
"1930" 385.8 56.4654309684706 99.3341079628537
"1931" 386 56.502011488 99.2390853383243
"1932" 386.2 56.502011488 99.2390853383243
"1933" 386.4 56.5550429410909 99.131859230991
"1934" 386.6 56.9144666425263 98.4678302768243
"1935" 386.8 57.4889301653333 98.2198545680743
"1936" 387 57.8394533768649 98.1704782686486
"1937" 387.2 57.954873184 98.1841402823243
"1938" 387.4 58.0164502460541 98.1912682894594
"1939" 387.6 58.2323535477895 98.1034578068243
"1940" 387.8 58.0881744675556 98.2732733715465
"1941" 388 58.064938464 98.3489754473243
"1942" 388.2 58.245505017946 98.6382537368919
"1943" 388.4 58.6280466384516 98.7254376951308
"1944" 388.6 58.8020207907097 98.9239488615824
"1945" 388.8 58.7730250986667 99.0153091143243
"1946" 389 58.877357812 99.1573545690118
"1947" 389.2 59.045895272 99.6862007233868
"1948" 389.4 59.1803931464827 99.9738333496691
"1949" 389.6 58.988421668129 100.102608912389
"1950" 389.8 58.7685971851034 100.199297540876
"1951" 390 58.7685971851034 100.491074729497
"1952" 390.2 58.7420297037241 100.636963323807
"1953" 390.4 58.6156199132903 100.983502213518
"1954" 390.6 58.406140832 101.035788636824
"1955" 390.8 58.378624512 100.994579845574
"1956" 391 58.215246362 101.092450724793
"1957" 391.2 58.1434043571613 101.343303702711
"1958" 391.4 58.1052957333333 101.662162263824
"1959" 391.6 58.1434043571613 101.727919087711
"1960" 391.8 58.1052957333333 101.662162263824
"1961" 392 58.1052957333333 101.662162263824
"1962" 392.2 58.1181366826666 101.777546879324
"1963" 392.4 58.190243552 101.910682974132
"1964" 392.6 58.2239638168275 102.029536269497
"1965" 392.8 58.433657152 102.079744681824
"1966" 393 58.6160801623704 102.24763234988
"1967" 393.2 58.6490435188965 102.400889055014
"1968" 393.4 58.7159542127407 102.489797592287
"1969" 393.6 58.727460439742 102.335859534969
"1970" 393.8 58.703317088 102.250074352324
"1971" 394 58.7380043277576 102.068922170991
"1972" 394.2 58.7846986889697 102.068922170991
"1973" 394.4 58.7146571471515 102.115542217658
"1974" 394.6 58.877357812 102.017931494949
"1975" 394.8 59.094048832 101.969854571824
"1976" 395 59.3567046138182 102.115542217658
"1977" 395.2 59.503354092 102.186200725887
"1978" 395.4 59.7172125496471 102.116913395501
"1979" 395.6 60.0117990343529 102.128225612707
"1980" 395.8 60.045446441697 101.940717042658
"1981" 396 60.3022654283636 101.777546879324
"1982" 396.2 60.4290647713103 101.605133086048
"1983" 396.4 60.634962752 101.392931494324
"1984" 396.6 60.5896417543529 101.302433756677
"1985" 396.8 60.7963422503784 101.205821307027
"1986" 397 60.6576232508235 101.189311584618
"1987" 397.2 60.7692090404849 101.113211214324
"1988" 397.4 60.947960892 101.092450724793
"1989" 397.6 60.992674912 101.283041384324
"1990" 397.8 61.441534882 101.597258417606
"1991" 398 61.6546851990588 101.856732399765
"1992" 398.2 61.6477408526452 101.901616358357
"1993" 398.4 62.070249508129 101.926430254163
"1994" 398.6 62.2984493701818 102.080577182658
"1995" 398.8 62.356817321697 102.150507252658
"1996" 399 62.54459536 102.096228198324
"1997" 399.2 62.6170254152258 101.988464993679
"1998" 399.4 62.638150848 101.931393033324
"1999" 399.6 62.4268588635152 101.882441984324
"2000" 399.8 62.404606082 101.861681494793
"2001" 400 62.392567692 101.921777648699
"2002" 400.2 62.151799892 101.897739187137
"2003" 400.4 62.0353203347027 101.590436692027
"2004" 400.6 62.2293806275556 101.221991323213
"2005" 400.8 62.2400814186667 100.949144511632
"2006" 401 62.2367022214737 100.724915299324
"2007" 401.2 62.137353824 100.614085339699
"2008" 401.4 62.258425632 100.359964460324
"2009" 401.6 62.0769666568649 100.187110287297
"2010" 401.8 61.895210208 100.041283141324
"2011" 402 61.840177568 99.8874369873243
"2012" 402.2 61.7264434453333 99.822418672241
"2013" 402.4 61.5300524555294 99.7187233478537
"2014" 402.6 61.4812980489697 99.7728848726577
"2015" 402.8 61.27884464 99.6786457783243
"2016" 403 60.984076062 99.6381238002618
"2017" 403.2 60.8162467425882 99.5151034381478
"2018" 403.4 60.7059258930526 99.3686399943243
"2019" 403.6 60.6856507098947 99.4192472818243
"2020" 403.8 60.497381152 99.3709534703243
"2021" 404 60.156178784 99.4039205033243
"2022" 404.2 59.8752065831111 99.4164357658521
"2023" 404.4 59.9113579044325 99.4386695381081
"2024" 404.6 59.9113579044325 99.4906445901351
"2025" 404.8 59.79296336 99.6017227013243
"2026" 405 59.4267461556364 99.761229860991
"2027" 405.2 59.2983366623031 99.9127450126577
"2028" 405.4 58.9870409208889 99.7903673901576
"2029" 405.6 58.9743156557838 99.8024949022973
"2030" 405.8 59.094048832 99.9145661082306
"2031" 406 59.13257168 100.063261163324
"2032" 406.2 58.985703322 100.323219954793
"2033" 406.4 58.7994623472941 100.487954117854
"2034" 406.6 58.791369312 100.568755669324
"2035" 406.8 58.7541413496471 100.782071765207
"2036" 407 58.725330144 101.008316109324
"2037" 407.2 58.516206112 101.320816109637
"2038" 407.4 58.439160416 101.328828930158
"2039" 407.6 58.3546586849032 101.467373181744
"2040" 407.8 58.335630262 101.573219956043
"2041" 408 58.4043655855484 101.789953827228
"2042" 408.2 58.275438312 102.174181495106
"2043" 408.4 58.4896386306207 102.241737861221
"2044" 408.6 58.47218 102.250074352324
"2045" 408.8 58.4648423146666 102.162162264324
"2046" 409 58.6861598531765 102.263972219177
"2047" 409.2 58.7647406152258 102.534370701421
"2048" 409.4 58.901434592 102.732881867873
"2049" 409.6 59.0041621866666 103.008316111324
"2050" 409.8 59.0426850346666 103.021136624158
"2051" 410 58.988421668129 103.229159784002
"2052" 410.2 58.901434592 103.123700726824
"2053" 410.4 58.8885936426666 103.072418675491
"2054" 410.6 58.8393009661935 103.03064861755
"2055" 410.8 58.708820352 102.874831948295
"2056" 411 58.714323616 102.898426001324
"2057" 411.2 58.600474842 103.231873803856
"2058" 411.4 58.6521691049412 103.146325161236
"2059" 411.6 58.5875447194074 103.301763405065
"2060" 411.8 58.6901802642581 103.41526400255
"2061" 412 58.695062192 103.783041386824
"2062" 412.2 58.727460439742 103.936355814486
"2063" 412.4 58.6490435188965 104.045451390876
"2064" 412.6 58.6748296037647 104.051302537707
"2065" 412.8 58.708820352 103.828828932658
"2066" 413 58.9678532954483 103.926087995531
"2067" 413.2 59.080290672 104.044030398074
"2068" 413.4 59.094048832 104.059598163658
"2069" 413.6 58.983983552 103.920404024324
"2070" 413.8 59.0077045175172 103.952613194497
"2071" 414 59.1816007592727 103.852138955991
"2072" 414.2 59.3683782041212 103.700623804324
"2073" 414.4 59.467238922 103.760719958231
"2074" 414.6 59.732083502 103.820816112137
"2075" 414.8 59.9577062307097 103.936355814486
"2076" 415 59.9929152853333 103.969854573824
"2077" 415.2 60.442348512 104.209308668357
"2078" 415.4 60.7654433661936 103.985983606099
"2079" 415.6 60.9642709687742 104.122460033034
"2080" 415.8 61.224843862 104.229469958699
"2081" 416 61.2873658229678 104.196901720453
"2082" 416.2 61.4280802108235 103.858994845207
"2083" 416.4 61.4620709590588 103.779809324765
"2084" 416.6 61.6246014333793 103.740411602773
"2085" 416.8 61.8926204367059 103.598813849471
"2086" 417 61.9606019331765 103.474379460207
"2087" 417.2 61.8504250251034 103.329271018807
"2088" 417.4 62.016282016 103.425898529324
"2089" 417.6 62.1116719253334 103.490833594324
"2090" 417.8 62.1350191059394 103.560763664324
"2091" 418 62.1192254249412 103.57618941506
"2092" 418.2 62.1192254249412 103.57618941506
"2093" 418.4 61.8246389402353 103.689311587118
"2094" 418.6 61.995300822 103.880912266043
"2095" 418.8 61.983262432 103.898759002658
"2096" 419 62.0299567932121 103.957034060991
"2097" 419.2 62.3933443623226 104.048018345615
"2098" 419.4 62.561105152 104.039990320501
"2099" 419.6 62.753719392 103.892931496824
"2100" 419.8 63.018563972 103.748700727449
"2101" 420 62.9206517333333 103.777546881324
"2102" 420.2 62.9649737197419 103.83710023126
"2103" 420.4 63.023379328 103.854469958324
"2104" 420.6 63.0105383786666 103.892931496824
"2105" 420.8 63.023379328 103.854469958324
"2106" 421 62.946333632 103.816008419824
"2107" 421.2 63.348071904 103.557766661324
"2108" 421.4 63.3542226108235 103.497003894618
"2109" 421.6 63.639744896 103.533957137491
"2110" 421.8 63.9614627347027 103.544698648243
"2111" 422 63.9992914773333 103.367290470658
"2112" 422.2 64.0611615059394 103.304353407658
"2113" 422.4 64.0494879156364 103.269388372658
"2114" 422.6 64.234441362 103.255912265418
"2115" 422.8 64.415017212 103.400143034793
"2116" 423 64.3567669378065 103.390450106744
"2117" 423.2 64.3567669378065 103.390450106744
"2118" 423.4 64.3567669378065 103.390450106744
"2119" 423.6 64.4930843471515 103.246078349324
"2120" 423.8 64.282959721697 103.059598162658
"2121" 424 64.330748482 102.811200726512
"2122" 424.2 64.228594144 102.832491935324
"2123" 424.4 64.4508070201081 102.806652909459
"2124" 424.6 64.4508070201081 102.806652909459
"2125" 424.8 64.3802396408889 102.781820384602
"2126" 425 64.3374364764445 102.407888760297
"2127" 425.2 64.0817438888421 102.233012466824
"2128" 425.4 64.18869548 102.056393033449
"2129" 425.6 64.294633312 101.969854571824
"2130" 425.8 64.383532192 101.984647471247
"2131" 426 64.2844957204211 102.040704774324
"2132" 426.2 64.352417584 101.941008417949
"2133" 426.4 64.6370586275556 101.905752007658
"2134" 426.6 64.7365130390588 101.879356834177
"2135" 426.8 64.794389177946 101.767151868919
"2136" 427 64.9744482767059 101.754922444913
"2137" 427.2 65.197168608 101.799524901324
"2138" 427.4 65.3839000485517 101.870385075704
"2139" 427.6 65.5124523778065 101.851988566744
"2140" 427.8 65.5124523778065 101.87680246255
"2141" 428 65.667009772 102.029950725731
"2142" 428.2 65.9601799755294 102.139537829913
"2143" 428.4 66.0716550100645 102.236603951744
"2144" 428.6 66.184660542 102.402546879949
"2145" 428.8 66.196698932 102.366489187606
"2146" 429 66.0840817352258 102.633626284647
"2147" 429.2 65.9767976746666 102.790367393158
"2148" 429.4 66.0592282849032 103.117497252873
"2149" 429.6 65.959370672 103.425898529324
"2150" 429.8 66.0592282849032 103.576554325292
"2151" 430 65.9767976746666 103.508316111824
"2152" 430.2 66.1586420861936 103.787472439647
"2153" 430.4 66.234533872 103.810513914324
"2154" 430.6 66.317082832 104.126447980574
"2155" 430.8 66.3063820408889 104.17070927488
"2156" 431 66.220775712 104.346228200574
"2157" 431.2 66.105207168 104.392931497324
"2158" 431.4 66.105207168 104.392931497324
"2159" 431.6 66.1145057864827 104.337228579497
"2160" 431.8 66.1145057864827 104.337228579497
"2161" 432 66.1462153610323 104.53188931384
"2162" 432.2 66.1277895271724 104.40354157691
"2163" 432.4 66.2606269340689 104.456591974842
"2164" 432.6 66.3634529268148 104.541079645621
"2165" 432.8 66.5546403946666 104.508316112824
"2166" 433 66.7799783442581 104.296157303679
"2167" 433.2 67.027347842 104.253508420262
"2168" 433.4 67.145324064 104.173151277324
"2169" 433.6 67.145324064 104.173151277324
"2170" 433.8 67.0612742138182 104.120204224324
"2171" 434 67.1639213009655 104.032188791393
"2172" 434.2 67.376461152 103.863793967658
"2173" 434.4 67.761689632 103.700623804324
"2174" 434.6 67.9480905094194 103.675809908518
"2175" 434.8 67.954303872 103.655374935501
"2176" 435 68.0102241352258 103.526926533679
"2177" 435.2 68.080878944 103.206118309324
"2178" 435.4 68.327493962 102.895335341981
"2179" 435.6 68.2381564362105 102.739085341824
"2180" 435.8 68.0676063661177 102.467592128883
"2181" 436 68.036852832 102.085239187324
"2182" 436.2 67.9601406671515 101.987337089324
"2183" 436.4 67.954303872 101.777546879324
"2184" 436.6 67.94467316 101.537162263699
"2185" 436.8 67.9650046631111 101.371563972935
"2186" 437 67.8151935875556 101.318145169463
"2187" 437.2 67.7718272235789 101.150016514324
"2188" 437.4 68.0975298453333 101.008316109324
"2189" 437.6 68.2178812530526 100.907101534324
"2190" 437.8 68.206184032 100.88997291394
"2191" 438 68.243225232 100.837375938213
"2192" 438.2 68.243225232 100.837375938213
"2193" 438.4 68.256983392 100.854469955324
"2194" 438.6 68.301009504 100.876447977324
"2195" 438.8 68.3823355164444 100.933529784463
"2196" 439 68.6498552942222 100.986948587935
"2197" 439.2 68.736799222 101.032354570887
"2198" 439.4 68.7134305825882 101.042252760942
"2199" 439.6 68.917375072 101.008316109324
"2200" 439.8 69.146104482 100.948219955418
"2201" 440 69.3492979132121 100.763560864324
"2202" 440.2 69.6132716810323 100.76017715126
"2203" 440.4 69.880446272 100.767931493699
"2204" 440.6 69.9985001610323 100.76017715126
"2205" 440.8 70.024906952 100.852066109168
"2206" 441 70.034537664 100.931393032324
"2207" 441.2 70.150106208 101.264726365991
"2208" 441.4 70.11158336 101.354469955824
"2209" 441.6 70.3555613973333 101.713444315158
"2210" 441.8 70.3588751907097 101.740326035615
"2211" 442 70.4839708906666 101.867290469158
"2212" 442.2 70.582112432 102.436887539324
"2213" 442.4 70.5866984853333 102.603757706361
"2214" 442.6 70.540837952 102.684140286824
"2215" 442.8 70.342720448 102.854469957324
"2216" 443 70.342720448 102.982675085658
"2217" 443.2 70.2785157013333 103.239085342324
"2218" 443.4 70.2014700053333 103.187803290991
"2219" 443.6 70.073060512 103.353229263034
"2220" 443.8 69.8472369202758 103.34253361829
"2221" 444 69.7542507354483 103.276220620876
"2222" 444.2 69.7391958293333 103.251905855158
"2223" 444.4 69.7135139306666 103.316008419324
"2224" 444.6 69.6311807849412 103.293383984913
"2225" 444.8 69.5594225386666 103.187803290991
"2226" 445 69.2598003875556 103.415723519139
"2227" 445.2 69.2653233765161 103.551740429486
"2228" 445.4 69.266488382 103.724662265887
"2229" 445.6 68.9407222526061 103.898759002658
"2230" 445.8 68.5694267674839 104.209308668357
"2231" 446 68.7048352209655 104.562692770704
"2232" 446.2 68.7119198826666 104.982675087658
"2233" 446.4 68.6384165175172 105.345186140186
"2234" 446.6 68.592338542 105.515527652293
"2235" 446.8 68.619133668129 105.536852094002
"2236" 447 68.6839032659394 105.553770659324
"2237" 447.2 68.8428147210323 105.896653583195
"2238" 447.4 69.0900637009655 106.300093302945
"2239" 447.6 69.453943312 106.598975455574
"2240" 447.8 69.418172096 106.777546884324
"2241" 448 69.7020997534815 106.919997026917
"2242" 448.2 69.8447769682963 106.734811841547
"2243" 448.4 70.2718881145806 106.740326040615
"2244" 448.6 70.2346079390968 106.579035717873
"2245" 448.8 70.458288992 106.585239191824
"2246" 449 70.687018402 106.368893037762
"2247" 449.2 71.2660261274839 106.119978645453
"2248" 449.4 71.457475362 105.852066114168
"2249" 449.6 71.8663655051034 105.636963328807
"2250" 449.8 72.0809180441212 105.355635460991
"2251" 450 72.2239195253333 105.271136626408
"2252" 450.2 72.4410826390588 105.11465095506
"2253" 450.4 72.5128408853333 105.057461412519
"2254" 450.6 72.2239195253333 105.004042609047
"2255" 450.8 72.1761997811892 105.031185136216
"2256" 451 72.5128408853333 105.13224773738
"2257" 451.2 72.504815292 105.323219959793
"2258" 451.4 72.5478616562424 105.378945484324
"2259" 451.6 72.56053584 105.480843586324
"2260" 451.8 72.4894937047273 105.343980449324
"2261" 452 72.504815292 105.323219959793
"2262" 452.2 72.5245144756364 105.262395367658
"2263" 452.4 72.5245144756364 105.262395367658
"2264" 452.6 72.4465650178064 105.313527031744
"2265" 452.8 72.4217115674839 105.276306188034
"2266" 453 72.219333472 105.140184245324
"2267" 453.2 72.1761997811892 105.031185136216
"2268" 453.4 72.1715419688421 104.824105586824
"2269" 453.6 72.1276124053333 104.736948591685
"2270" 453.8 72.0200260730811 104.553014657568
"2271" 454 72.0105331614118 104.53772787756
"2272" 454.2 71.8745701684706 104.379356836677
"2273" 454.4 71.9085609167059 104.413293488295
"2274" 454.6 71.8941405992727 104.446544550991
"2275" 454.8 72.021215968 104.447876552324
"2276" 455 71.9641821410909 104.656334760991
"2277" 455.2 71.9867761868387 104.755214376099
"2278" 455.4 72.0558541590588 104.752660004471
"2279" 455.6 72.083471642 105.010719959481
"2280" 455.8 72.1238356555294 105.080714303442
"2281" 456 72.059394862 105.130912267293
"2282" 456.2 72.268862848 105.316008421324
"2283" 456.4 72.384431392 105.512038198195
"2284" 456.6 72.2477374152258 105.387968719163
"2285" 456.8 72.1234701636129 105.611293781421
"2286" 457 72.1320403188965 105.849164920531
"2287" 457.2 71.9421320260741 106.079541185621
"2288" 457.4 71.851038112 106.023109013747
"2289" 457.6 71.4897071803871 106.219234228679
"2290" 457.8 71.3805026259394 106.323001429324
"2291" 458 71.228745952 106.521136627658
"2292" 458.2 71.228745952 106.485769695704
"2293" 458.4 71.240784342 106.573219961043
"2294" 458.6 71.0653156877576 106.579411685991
"2295" 458.8 70.9485797847273 106.462861569324
"2296" 459 70.733452192 106.305019411324
"2297" 459.2 70.5983720756364 106.392931499324
"2298" 459.4 70.602749672 106.368893037762
"2299" 459.6 70.293191072 106.403920510324
"2300" 459.8 70.3649002695758 106.416241522658
"2301" 460 70.034537664 106.674982781658
"2302" 460.2 69.9363665352258 106.591442665776
"2303" 460.4 69.9363665352258 106.591442665776
"2304" 460.6 69.9363665352258 106.591442665776
"2305" 460.8 69.8245260087742 106.653477405292
"2306" 461 69.675793642 106.837643038231
"2307" 461.2 69.254449992 107.282354577137
"2308" 461.4 69.0224373847273 107.360297467658
"2309" 461.6 68.580300152 107.378508423387
"2310" 461.8 68.616415322 107.246296884793
"2311" 462 68.4657278885517 107.48046465691
"2312" 462.2 68.609192288 107.533957141491
"2313" 462.4 68.6955768562424 107.640017747658
"2314" 462.6 68.6564138436129 107.794916612389
"2315" 462.8 68.7305976271515 107.709947817658
"2316" 463 68.5570000423226 107.534370706421
"2317" 463.2 68.3570427374546 107.371952479324
"2318" 463.4 68.339532352 107.162162269324
"2319" 463.6 68.3336955568485 107.022302129324
"2320" 463.8 68.2636540150303 106.894097000991
"2321" 464 68.1922391096471 106.766234667118
"2322" 464.2 68.0720125742222 106.510452866963
"2323" 464.4 68.0613117831111 106.499769106269
"2324" 464.6 68.1148157386667 106.606606713213
"2325" 464.8 67.9115007075555 106.489085345574
"2326" 465 67.9203131237647 106.607863626236
"2327" 465.2 67.7050383849412 106.65311249506
"2328" 465.4 67.596591712 106.722601829324
"2329" 465.6 67.3657603608889 106.713444320158
"2330" 465.8 66.9805318808889 106.510452866963
"2331" 466 66.859154336 106.502821609324
"2332" 466.2 66.881167392 106.656667763324
"2333" 466.4 66.4813714484706 106.675736929471
"2334" 466.6 66.4247202014118 106.698361363883
"2335" 466.8 66.1641244649412 106.65311249506
"2336" 467 66.099703904 106.469854576324
"2337" 467.2 66.1188034672941 106.494741454177
"2338" 467.4 65.923599456 106.623700730324
"2339" 467.6 65.5437074744243 106.859131965991
"2340" 467.8 65.1315089754483 106.870385080704
"2341" 468 64.9064667802353 107.03772788006
"2342" 468.2 64.795430336 107.316008423324
"2343" 468.4 64.8432920562424 107.558432665991
"2344" 468.6 64.6053014410323 107.819730508195
"2345" 468.8 64.4113692150303 108.012978120991
"2346" 469 64.3413276732121 108.117873225991
"2347" 469.2 64.595593062 108.183796885731
"2348" 469.4 64.4463899859394 108.257733365991
"2349" 469.6 64.2414983492414 108.289483225359
"2350" 469.8 64.2817923626666 108.251905860158
"2351" 470 64.2817923626666 108.251905860158
"2352" 470.2 64.3880220344243 108.246078354324
"2353" 470.4 64.102019072 108.422846031269
"2354" 470.6 63.6827998437647 108.745872678148
"2355" 470.8 63.2975713637647 108.508316116824
"2356" 471 62.9803243802353 108.689311592118
"2357" 471.2 62.9803243802353 108.689311592118
"2358" 471.4 62.9123428837647 108.655374940501
"2359" 471.6 62.81975856 108.590733699324
"2360" 471.8 62.633335492 108.400143039793
"2361" 472 62.609258712 108.436200732137
"2362" 472.2 62.4817934061177 108.417818379177
"2363" 472.4 62.320337352 108.508316116824
"2364" 472.6 62.007339212 108.508316116824
"2365" 472.8 61.9365680707879 108.432558540991
"2366" 473 61.790648192 108.202886252265
"2367" 473.2 61.6320247002353 108.304696207118
"2368" 473.4 61.4579508683636 108.269388377658
"2369" 473.6 61.1999645226666 108.380110988491
"2370" 473.8 60.984076062 108.340046885887
"2371" 474 60.662479072 108.151173259324
"2372" 474.2 60.530400736 108.140184248324
"2373" 474.4 60.3177157684706 108.033202994177
"2374" 474.6 60.093235202 108.087643039481
"2375" 474.8 59.947054752 108.151173259324
"2376" 475 59.7232553493333 108.251905860158
"2377" 475.2 59.551507652 108.400143039793
"2378" 475.4 59.551507652 108.400143039793
"2379" 475.6 59.322778242 108.376104578231
"2380" 475.8 59.322778242 108.376104578231
"2381" 476 59.322778242 108.400143039793
"2382" 476.2 59.443162142 108.736681501668
"2383" 476.4 59.1465799883636 109.038619147658
"2384" 476.6 59.1465799883636 109.038619147658
"2385" 476.8 59.1349063980606 108.980344089324
"2386" 477 59.166279172 108.916969963387
"2387" 477.2 59.118125612 109.037162271199
"2388" 477.4 59.286663072 109.149341758491
"2389" 477.6 59.385721824 109.261063370324
"2390" 477.8 59.7886274550303 109.481509590991
"2391" 478 59.6097579261936 109.95372554755
"2392" 478.2 59.5699193072941 110.069402091236
"2393" 478.4 59.3100102526061 110.437220547658
"2394" 478.6 59.455200532 110.503508426512
"2395" 478.8 59.8047289588965 110.65022593329
"2396" 479 59.972851302 110.888123811512
"2397" 479.2 60.3256126089697 110.891766002658
"2398" 479.4 60.430674921697 110.926731037658
"2399" 479.6 60.671077922 110.984277657762
"2400" 479.8 61.128536742 110.864085349949
"2401" 480 61.2478262429091 110.763560874324
"2402" 480.2 61.4579508683636 110.507150617658
"2403" 480.4 61.5163188198788 110.192465302658
"2404" 480.6 61.377903392 110.030294140324
"2405" 480.8 61.6087347431111 110.004042614047
"2406" 481 61.631053536 109.854469964324
"2407" 481.2 61.7371442364444 109.598059707658
"2408" 481.4 61.598033952 109.401981276089
"2409" 481.6 61.598033952 109.293139402432
"2410" 481.8 61.598033952 109.085239194324
"2411" 482 61.6994098677895 109.014388991824
"2412" 482.2 61.983262432 109.107863628736
"2413" 482.4 62.0873782374054 109.126819235946
"2414" 482.6 62.1810824622703 109.022869131892
"2415" 482.8 62.2935853742222 108.967717826685
"2416" 483 62.3363885386667 108.914299023213
"2417" 483.2 62.5290027786667 108.679256287935
"2418" 483.4 62.483018297946 108.264033372297
"2419" 483.6 62.2275536632195 108.250342382983
"2420" 483.8 62.416644472 108.094854577949
"2421" 484 62.4376344853333 108.069460100606
"2422" 484.2 62.3380781372632 108.103457816824
"2423" 484.4 62.1413048853333 107.96097883817
"2424" 484.6 61.9190576853333 107.578828936408
"2425" 484.8 61.8109233751579 107.425320164324
"2426" 485 61.7542076601081 107.276507383784
"2427" 485.2 61.6660154484706 107.354469961824
"2428" 485.4 61.6729394897778 107.194213551408
"2429" 485.6 61.7848113968485 106.870786977658
"2430" 485.8 61.9083568942222 106.809598166408
"2431" 486 61.9934000235789 106.615603564324
"2432" 486.2 61.961249376 106.458865565324
"2433" 486.4 62.161060192 106.343621834581
"2434" 486.6 62.2302037653333 106.353483767529
"2435" 486.8 62.2851982676757 106.164241270405
"2436" 487 62.2302037653333 106.333759901632
"2437" 487.2 62.1993662134634 106.233456827495
"2438" 487.4 62.3997256536216 106.008316114324
"2439" 487.6 62.6391920060541 105.738045843784
"2440" 487.8 62.7942697583158 105.896980081824
"2441" 488 63.0660668082162 105.852390958243
"2442" 488.2 63.4126628446316 105.714793846824
"2443" 488.4 63.4512952882162 105.706860812568
"2444" 488.6 63.348071904 105.876447982324
"2445" 488.8 63.5475235326061 106.218106324324
"2446" 489 63.6034880978824 106.279809327265
"2447" 489.2 63.6601393449412 106.200623806824
"2448" 489.4 63.5027747697778 106.254042610297
"2449" 489.6 63.692713812 106.441008422449
"2450" 489.8 63.6732970539355 106.665884353195
"2451" 490 63.909404832 106.951244154969
"2452" 490.2 64.052489696 107.250074357324
"2453" 490.4 63.9210784223031 107.605052712658
"2454" 490.6 64.1219446830345 107.971180837773
"2455" 490.8 64.0289584982069 108.236432827428
"2456" 491 63.840614032 108.686887545574
"2457" 491.2 63.6981505042581 108.700623809324
"2458" 491.4 63.5591971229091 108.828828937658
"2459" 491.6 63.1638013223226 109.420226787711
"2460" 491.8 62.801872952 109.289566117606
"2461" 492 62.726203072 109.359964469324
"2462" 492.2 62.368490912 109.559598169158
"2463" 492.4 62.055492772 109.746296887293
"2464" 492.6 62.010778752 109.854469964324
"2465" 492.8 62.0546010394074 109.840224950065
"2466" 493 62.2090860237241 109.960570760186
"2467" 493.2 62.3813318613333 110.162162272324
"2468" 493.4 62.579745239742 110.450003463679
"2469" 493.6 62.850026512 110.445129305574
"2470" 493.8 62.907810784 110.495495605991
"2471" 494 63.0643875210323 110.37556177626
"2472" 494.2 63.3382039823448 110.570650336393
"2473" 494.4 63.620483472 110.575623811199
"2474" 494.6 63.7809953386667 110.518805629324
"2475" 494.8 64.088260912 110.788535899324
"2476" 495 64.2817923626666 110.354469964824
"2477" 495.2 64.5047579374546 110.169155279324
"2478" 495.4 64.9950487301818 110.005985115991
"2479" 495.6 65.305858072 109.854469964324
"2480" 495.8 65.4970131132121 109.679644789324
"2481" 496 65.7456605866666 109.418572527991
"2482" 496.2 65.8128867331765 109.107863628736
"2483" 496.4 66.0067598897778 108.860880219741
"2484" 496.6 66.0125441011892 108.607068715676
"2485" 496.8 66.1301337167059 108.259447338295
"2486" 497 66.085425164973 107.993763101757
"2487" 497.2 66.0627332586667 107.783464045094
"2488" 497.4 66.0788494298947 107.759328261824
"2489" 497.6 66.2410508951579 107.637870771824
"2490" 497.8 66.1030670097778 107.525410132935
"2491" 498 66.028161472 107.354469961824
"2492" 498.2 65.8980167152433 107.037422144459
"2493" 498.4 65.9977486972631 106.838275629324
"2494" 498.6 65.9746575164445 106.606606713213
"2495" 498.8 65.8760975983158 106.392931499324
"2496" 499 65.7418430071351 105.945946051892
"2497" 499.2 65.6793735238919 105.831600937432
"2498" 499.4 65.6936209498947 105.856494251824
"2499" 499.6 65.725481952 105.656667762324
"2500" 499.8 65.7421585095758 105.786870892658
"2501" 500 65.7713424853333 105.880110985991
"2502" 500.2 65.739240112 106.008316114324
"2503" 500.4 65.8462480231111 105.90147850738
"2504" 500.6 65.805914272 105.959006449581
"2505" 500.8 65.6857361564444 106.051051157102
"2506" 501 65.637429728 105.766557872324
"2507" 501.2 65.3489428362105 105.451635951824
"2508" 501.4 65.161397392 105.22840158363
"2509" 501.6 65.1399958097778 105.110880215991
"2510" 501.8 65.1664661877895 105.067020566824
"2511" 502 65.065090272 104.854469959324
"2512" 502.2 64.8880934028108 104.875259980135
"2513" 502.4 64.5325685496471 104.696098918442
"2514" 502.6 64.2439453541053 104.358518541824
"2515" 502.8 63.9926974763244 104.147609251757
"2516" 503 63.9522079964444 103.657888761547
"2517" 503.2 63.584368302 103.063604572918
"2518" 503.4 63.5468368508235 102.94270525153
"2519" 503.6 63.5669795164444 102.888657991547
"2520" 503.8 63.0983975056842 102.708720969324
"2521" 504 62.686304408 102.373700726074
"2522" 504.2 62.37949744 102.403920506324
"2523" 504.4 62.097789817946 102.276507378784
"2524" 504.6 62.005275488 102.348975451324
"2525" 504.8 61.8210609667369 102.192526636824
"2526" 505 61.6500918547027 101.995842097838
"2527" 505.2 61.6084455325406 101.943867045811
"2528" 505.4 61.8514737414737 102.182405179324
"2529" 505.6 61.7799474008889 102.258316110574
"2530" 505.8 61.3733173386667 102.183529785713
"2531" 506 61.3374382155294 102.411031042854
"2532" 506.2 61.1732948586667 102.458020252786
"2533" 506.4 61.091733664 102.623700726324
"2534" 506.6 60.6576232508235 102.512840997707
"2535" 506.8 60.2711358542222 102.354469956824
"2536" 507 59.9929152853333 102.407888760297
"2537" 507.2 59.8442306088421 102.141919349324
"2538" 507.4 59.594845856 102.041283143324
"2539" 507.6 59.508169448 102.133316110449
"2540" 507.8 59.238509512 102.210239187449
"2541" 508 59.0882120368485 102.325332427658
"2542" 508.2 58.6529000887742 102.509556805615
"2543" 508.4 58.4111437992727 102.651672754324
"2544" 508.6 58.0560720942222 102.43994004238
"2545" 508.8 57.8078827778064 102.472335961905
"2546" 509 57.569644704 102.458865561324
"2547" 509.2 57.42655984 102.711612814324
"2548" 509.4 57.0018596733793 102.679403644152
"2549" 509.6 56.156681672 102.642931495574
"2550" 509.8 56.1028629872941 102.671212038589
"2551" 510 56.012220992 102.883316111199
"2552" 510.2 55.5959256990968 103.03064861755
"2553" 510.4 55.2242536465455 103.106218209324
"2554" 510.6 54.856535552 103.231873803856
"2555" 510.8 54.344732 103.228096331324
"2556" 511 54.1419988552258 103.514519585776
"2557" 511.2 53.6366453653334 103.840483944324
"2558" 511.4 53.110969002 104.265527651043
"2559" 511.6 52.8510814061177 104.413293488295
"2560" 511.8 52.853347456 104.495495599991
"2561" 512 52.545164672 104.944213549158
"2562" 512.2 52.376627212 105.058796882606
"2563" 512.4 51.9141869892414 105.119721948979
"2564" 512.6 51.582093472 105.152236709002
"2565" 512.8 51.353364062 105.082835344168
"2566" 513 51.3297023988965 104.867732558807
"2567" 513.2 51.3297023988965 104.78815696191
"2568" 513.4 51.2995925866666 104.764726369491
"2569" 513.6 51.293172112 104.758316113074
"2570" 513.8 51.004250752 104.881942486824
"2571" 514 50.811636512 105.32455542988
"2572" 514.2 50.5631020087742 105.524445146099
"2573" 514.4 50.387885184 105.598059703658
"2574" 514.6 50.275068272 105.829744685574
"2575" 514.8 49.9914726513549 106.405338447228
"2576" 515 49.680027852 106.957835346043
"2577" 515.2 49.487413612 107.138123807762
"2578" 515.4 49.3902762582069 107.414151659497
"2579" 515.6 49.8286397009655 107.467202057428
"2580" 515.8 49.9417657507097 108.03064862255
"2581" 516 50.2151537042581 108.043055570453
"2582" 516.2 50.426408032 108.316008424324
"2583" 516.4 50.3955897536 108.592931501524
"2584" 516.6 50.522715152 108.796777655574
"2585" 516.8 50.752370592 108.715416708747
"2586" 517 51.112596262 108.520335347606
"2587" 517.2 51.4429831875556 108.251905860158
"2588" 517.4 51.8175108764444 108.230538338769
"2589" 517.6 52.154432928 107.953371061324
"2590" 517.8 52.4926335156364 107.616707724324
"2591" 518 53.145020448 107.535788643324
"2592" 518.2 53.233072672 107.381942489324
"2593" 518.4 53.3477240053333 107.34378620113
"2594" 518.6 53.5192424 107.118206225324
"2595" 518.8 53.372885324973 106.891891998784
"2596" 519 54.1189639500488 106.646214801641
"2597" 519.2 54.397224672 106.669065621888
"2598" 519.4 54.5625453962105 106.635846479324
"2599" 519.6 54.5828205793684 106.504267531824
"2600" 519.8 54.8030315964444 106.221991328213
"2601" 520 55.241764032 106.008316114324
"2602" 520.2 55.6516866453333 106.057625779068
"2603" 520.4 56.501164832 105.682872327017
"2604" 520.6 56.5588289703784 105.322245427568
"2605" 520.8 56.810194272 105.110880215991
"2606" 521 56.649329632 104.943227355863
"2607" 521.2 56.7319899941053 104.702648096824
"2608" 521.4 56.9440574503784 104.61538472
"2609" 521.6 56.91750792 104.623700728324
"2610" 521.8 56.811570088 104.354469958824
"2611" 522 56.590063712 104.115603561824
"2612" 522.2 56.560430752 103.907724396247
"2613" 522.4 56.6941795174054 103.59667370027
"2614" 522.6 56.5200221701818 103.572418675991
"2615" 522.8 56.2777162957838 103.451143554595
"2616" 523 56.0426337667368 103.143943641824
"2617" 523.2 55.819606752 102.739085341824
"2618" 523.4 55.83061328 102.678645781324
"2619" 523.6 55.324312992 102.711612814324
"2620" 523.8 55.1026537475556 102.525410127935
"2621" 524 54.740967008 102.140184242324
"2622" 524.2 54.5569134008889 102.098059700158
"2623" 524.4 54.5493939260541 102.130977233108
"2624" 524.6 54.50982992 102.017931494949
"2625" 524.8 54.50982992 102.019305121324
"2626" 525 54.393220217946 101.902287004189
"2627" 525.2 54.091581856 101.634689736324
"2628" 525.4 53.926483936 101.678645780324
"2629" 525.6 53.9255667253333 101.638657990297
"2630" 525.8 53.970510048 101.535788637324
"2631" 526 54.0747483425882 101.562614752413
"2632" 526.2 54.2370465098379 101.496881598378
"2633" 526.4 54.267686304 101.359964461324
"2634" 526.6 54.300705888 101.348975450324
"2635" 526.8 54.2891044125406 101.226611327838
"2636" 527 54.4071023253333 101.072418673491
"2637" 527.2 54.5321326214737 100.988073194324
"2638" 527.4 54.8137323875556 100.61301696363
"2639" 527.6 54.900984992 100.742043919709
"2640" 527.8 55.126195488 100.739085339824
"2641" 528 55.138048672 100.692734254965
"2642" 528.2 55.256580512 100.495495595991
"2643" 528.4 55.3686075559025 100.145276708837
"2644" 528.6 55.511423968 99.9698545698243
"2645" 528.8 55.7405855253333 99.7755744907346
"2646" 529 55.874639392 99.8544699543243
"2647" 529.2 56.0831841330526 99.7431339218243
"2648" 529.4 56.2464815541622 99.7505198502703
"2649" 529.6 56.2149728235789 99.8747128693243
"2650" 529.8 56.2515295932121 100.029295129324
"2651" 530 56.5365597564444 100.174982775158
"2652" 530.2 56.6951260247273 100.343980444324
"2653" 530.4 56.997305248 100.447876548324
"2654" 530.6 57.2812089261177 100.838632851236
"2655" 530.8 57.42655984 101.063261164324
"2656" 531 57.6324466578824 101.064877195354
"2657" 531.2 58.0239697208889 101.296777648074
"2658" 531.4 58.1659984029091 101.486171587658
"2659" 531.6 58.130977632 101.489085340574
"2660" 531.8 58.0609360901818 101.567756669324
"2661" 532 58.0063448884706 101.868044616971
"2662" 532.2 57.890209832 102.198219956668
"2663" 532.4 58.0726096804849 102.383607485991
"2664" 532.6 58.0315638307097 102.410301222389
"2665" 532.8 57.9270331425882 102.343157739618
"2666" 533 57.7117584037647 102.150850047118
"2667" 533.2 57.5356245265455 102.185472287658
"2668" 533.4 57.4996309564444 102.001905853908
"2669" 533.6 57.4889301653333 102.200623802824
"2670" 533.8 57.3232404965161 102.360673430776
"2671" 534 57.250455392 102.574250176824
"2672" 534.2 57.0570073241212 102.768222870991
"2673" 534.4 56.7391844139355 102.918986086421
"2674" 534.6 56.6149171623226 103.154718096582
"2675" 534.8 56.7313141546666 103.405752009158
"2676" 535 56.686370832 103.640527650418
"2677" 535.2 56.562547392 104.222601826824
"2678" 535.4 56.6646240629678 104.56911015755
"2679" 535.6 56.906501392 105.170404025574
"2680" 535.8 56.960475712 105.564529131632
"2681" 536 56.9324890275556 105.766150871917
"2682" 536.2 56.960475712 105.949144516632
"2683" 536.4 57.204021602 106.332835345418
"2684" 536.6 57.658762075871 106.752732988518
"2685" 536.8 57.9942836552258 106.926430259163
"2686" 537 58.1682578074839 106.988464998679
"2687" 537.2 58.5418880106666 107.200623807824
"2688" 537.4 58.6404733636129 107.571591550131
"2689" 537.6 59.322778242 107.955431500887
"2690" 537.8 60.1704225261177 108.463067248001
"2691" 538 60.9443128950303 108.642348750991
"2692" 538.2 61.511046875871 108.613775174002
"2693" 538.4 61.543001312 108.513810622324
"2694" 538.6 61.6087347431111 108.262589620852
"2695" 538.8 61.576020896 107.722601830324
"2696" 539 61.6284467267368 107.040704779324
"2697" 539.2 62.0030177386667 106.373207633427
"2698" 539.4 62.181379936 106.030294136324
"2699" 539.6 62.4005932853333 105.783957139741
"2700" 539.8 62.368490912 105.457380562838
"2701" 540 62.4219948675556 105.164299019463
"2702" 540.2 62.368490912 104.469854574324
"2703" 540.4 62.175876672 104.064996274324
"2704" 540.6 61.9936740125406 103.513513617027
"2705" 540.8 61.8616113330526 102.921271576824
"2706" 541 61.7750308211892 102.338877441216
"2707" 541.2 61.785144928 101.689634791324
"2708" 541.4 61.8133086908235 101.07618941256
"2709" 541.6 61.7381170356364 101.008316109324
"2710" 541.8 61.886955312 100.506179356685
"2711" 542 62.2772525877895 99.6014335168243
"2712" 542.2 62.859657224 98.8352391840743
"2713" 542.4 63.020416032 98.6217283357346
"2714" 542.6 63.659526899027 98.2952183935135
"2715" 542.8 63.6907616406487 98.2224533206757
"2716" 543 63.968670752 97.9807026940679
"2717" 543.2 64.1121566635789 98.0326076043243
"2718" 543.4 64.3351836783158 98.0022432318243
"2719" 543.6 64.3960092277895 98.1237007218243
"2720" 543.8 64.7032089726061 98.0362881343243
"2721" 544 64.8786893945806 98.0554625083566
"2722" 544.2 64.956744762 98.3761045682306
"2723" 544.4 65.065090272 98.6044699530743
"2724" 544.6 65.318240416 98.6346897333243
"2725" 544.8 65.5069699990588 98.5988138444714
"2726" 545 65.538370976 98.6566677553243
"2727" 545.2 65.5497325532903 98.9363558094856
"2728" 545.4 65.8472208223031 99.201789300991
"2729" 545.6 66.208737322 99.1453353382306
"2730" 545.8 66.617677782303 99.516474615991
"2731" 546 66.7811080465455 99.7845398843243
"2732" 546.2 67.2397671752258 99.9413185896469
"2733" 546.4 67.5865857774546 100.169155269324
"2734" 546.6 67.882073532 100.251104570106
"2735" 546.8 68.423801082 100.142931493074
"2736" 547 68.9306588126896 100.0268837476
"2737" 547.2 69.187035008 100.008316108324
"2738" 547.4 69.495217792 100.072418672491
"2739" 547.6 69.5014311545806 100.028167224969
"2740" 547.8 69.3347059253333 99.7796836294632
"2741" 548 69.495217792 99.2775468768243
"2742" 548.2 69.2686128037647 99.0739269671184
"2743" 548.4 69.109989312 98.7006237993243
"2744" 548.6 69.0778869386667 98.3480596964076
"2745" 548.8 69.1708148614737 97.8807857418243
"2746" 549 68.8940278913939 97.733257830991
"2747" 549.2 68.7716129444325 97.5363826339189
"2748" 549.4 68.6943480572632 97.5265347293243
"2749" 549.6 68.7403782028108 97.255717352973
"2750" 549.8 68.6819576675556 97.1728460200188
"2751" 550 68.3735231002353 96.7322980055008
"2752" 550.2 68.0948602092973 96.1850312812162
"2753" 550.4 67.969120352 95.5546671886833
"2754" 550.6 67.5267942173659 95.0983723885926
"2755" 550.8 67.376461152 94.4698545643243
"2756" 551 67.0824709962105 94.2876683293243
"2757" 551.2 66.6580620947027 94.0124741064865
"2758" 551.4 66.2415988730811 93.898128992027
"2759" 551.6 65.912592928 93.8434809373243
"2760" 551.8 65.8251356514595 93.8773389712162
"2761" 552 65.9774735141053 93.7613525393243
"2762" 552.2 66.1137678008889 93.283957127241
"2763" 552.4 66.317082832 93.0275468705743
"2764" 552.6 66.3491852053334 92.9663580593243
"2765" 552.8 66.4602420644325 93.0561331491892
"2766" 553 67.0016442525406 92.9833680763514
"2767" 553.2 67.4231555132121 93.1761482693243
"2768" 553.4 68.025846304 93.3160084093243
"2769" 553.6 68.4854522307879 93.7938638876577
"2770" 553.8 68.628453712 94.5059122566681
"2771" 554 68.929048662303 95.1575002526577
"2772" 554.2 68.929048662303 95.4022554976576
"2773" 554.4 68.5963513386666 95.6621622578243
"2774" 554.6 68.532146592 96.0083161043243
"2775" 554.8 68.504630272 96.0907336868243
"2776" 555 68.616415322 96.8256237974493
"2777" 555.2 68.3954526152258 97.5964054359372
"2778" 555.4 68.1966250126452 98.7130307472275
"2779" 555.6 67.6143963896471 99.4698545693243
"2780" 555.8 67.7085546692414 99.7483691584622
"2781" 556 67.725574462 100.130912262293
"2782" 556.2 67.238879552 100.802272153074
"2783" 556.4 66.7426981687742 101.83958161884
"2784" 556.6 66.0592282849032 103.117497252873
"2785" 556.8 65.6942967893333 103.892931496824
"2786" 557 65.527364448 104.790367395158
"2787" 557.2 65.951115776 105.162162267324
"2788" 557.4 66.072610912 105.934351617209
"2789" 557.6 66.4693102152258 106.703105196905
"2790" 557.8 66.7302714436129 106.765139936421
"2791" 558 66.6526985532121 106.521136627658
"2792" 558.2 66.817258519742 106.293675916099
"2793" 558.4 66.7577608659394 106.241416347658
"2794" 558.6 66.5153621967059 106.053564983148
"2795" 558.8 66.3024908441212 106.206451312658
"2796" 559 66.0219481094194 106.52940792626
"2797" 559.2 65.5145234986667 106.788230645019
"2798" 559.4 65.053051882 107.294373807918
"2799" 559.6 64.2606425637647 107.795646432854
"2800" 559.8 63.37008496 108.482675091158
"2801" 560 63.2288345173333 108.880110988991
"2802" 560.2 62.5825067342222 109.544640904185
"2803" 560.4 62.0040855930811 110.051975162027
"2804" 560.6 61.1630985713549 110.387968724163
"2805" 560.8 60.6236325025882 110.736822906383
"2806" 561 60.1766736982069 111.260305509497
"2807" 561.2 59.8131419946666 112.085239197324
"2808" 561.4 59.2413420743529 113.033202999177
"2809" 561.6 58.6679627859394 113.549108662658
"2810" 561.8 58.3411022574546 113.514143627658
"2811" 562 58.6404733636129 113.911541928679
"2812" 562.2 59.033856882 114.169373814793
"2813" 562.4 59.2438599075556 114.127974242102
"2814" 562.6 59.382970192 113.924982788908
"2815" 562.8 59.8085855287742 113.911541928679
"2816" 563 59.9079993300645 113.626182126905
"2817" 563.2 60.6291259568485 113.828828942658
"2818" 563.4 61.2873658229678 113.812286345453
"2819" 563.6 61.3061941944243 113.595728709324
"2820" 563.8 61.212805472 113.432558545991
"2821" 564 61.212805472 113.432558545991
"2822" 564.2 61.1009649455484 113.514519595776
"2823" 564.4 61.3494994487742 114.072832251421
"2824" 564.6 61.5448989892414 114.483117183807
"2825" 564.8 61.3540559146666 114.277546891824
"2826" 565 61.0799680651034 114.721843974497
"2827" 565.2 60.827576992 114.705586594486
"2828" 565.4 60.5044821378064 114.680772698679
"2829" 565.6 59.8078545449412 114.73003558006
"2830" 565.8 59.1349063980606 114.749574864324
"2831" 566 58.4142338672941 114.696098928442
"2832" 566.2 57.685557202 114.866489200106
"2833" 566.4 56.975292192 114.95372555255
"2834" 566.6 56.2155360231111 114.982675097658
"2835" 566.8 55.269280352 115.129195244324
"2836" 567 54.476810336 115.590733706324
"2837" 567.2 54.3466743284706 115.578451870501
"2838" 567.4 54.278692832 115.239085354324
"2839" 567.6 54.4888174574546 115.262395377658
"2840" 567.8 54.278692832 115.555827436089
"2841" 568 53.7417076780606 115.903421019324
"2842" 568.2 52.7502056371613 116.343303717711
"2843" 568.4 52.340876841697 116.276381392658
"2844" 568.6 52.545164672 116.416969970887
"2845" 568.8 52.569241452 116.681393048074
"2846" 569 52.7244951713103 116.644920899497
"2847" 569.2 52.759791968 116.184140300324
"2848" 569.4 52.8797051941053 115.755279686824
"2849" 569.6 52.4150199152433 115.124740239865
"2850" 569.8 52.7604394108235 114.662162276824
"2851" 570 53.1723956586667 114.598059712658
"2852" 570.2 53.6096117877895 114.530583329324
"2853" 570.4 54.3099275736216 114.459459573919
"2854" 570.6 54.4556897011892 114.261954376216
"2855" 570.8 54.201647136 114.383316122699
"2856" 571 54.308325792 114.11482499817
"2857" 571.2 54.3820468144391 114.188428692861
"2858" 571.4 54.2178672825263 114.469854584324
"2859" 571.6 54.4526669842581 114.804842177711
"2860" 571.8 54.9090667083636 115.483840599324
"2861" 572 55.1658856950303 116.043281159324
"2862" 572.2 55.3526631398788 116.113211229324
"2863" 572.4 55.2530942814118 116.087501644765
"2864" 572.6 55.2709480077576 116.078246194324
"2865" 572.8 55.3293159592727 116.031626147658
"2866" 573 55.3550665261177 116.030940558736
"2867" 573.2 55.2709480077576 116.078246194324
"2868" 573.4 55.265840812 116.020335355106
"2869" 573.6 55.542723782 115.731873816356
"2870" 573.8 56.2296886823226 115.586479895615
"2871" 574 56.7267576887742 115.437596520776
"2872" 574.2 57.6922451964444 115.078828943908
"2873" 574.4 59.257030112 114.73612677394
"2874" 574.6 60.090139616 114.414909529324
"2875" 574.8 60.17819184 113.821502935324
"2876" 575 60.3633272853333 113.19766523394
"2877" 575.2 60.3633272853333 113.19766523394
"2878" 575.4 60.403825664 112.979469967449
"2879" 575.6 60.0669976853333 112.211471939068
"2880" 575.8 59.9929152853333 111.606606718213
"2881" 576 59.864505792 110.864085349949
"2882" 576.2 59.6094220687568 110.124740234865
"2883" 576.4 59.405194912 109.302201719196
"2884" 576.6 59.286663072 108.892931501824
"2885" 576.8 58.80237584 108.370953479324
"2886" 577 58.391006856 107.767931500699
"2887" 577.2 58.1095760497778 107.268999876269
"2888" 577.4 58.0397393077895 106.645967936824
"2889" 577.6 57.7353375714595 106.091476197568
"2890" 577.8 57.3712214631111 105.22840158363
"2891" 578 57.153089952 103.937310195094
"2892" 578.2 57.3041457724878 102.7343949103
"2893" 578.4 57.7862995183158 101.696575219324
"2894" 578.6 58.1951823786667 100.761063361824
"2895" 578.8 58.6932029811892 99.8856549855405
"2896" 579 59.3854396053333 98.8978624582987
"2897" 579.2 59.968221152 98.256836816632
"2898" 579.4 60.89361616 98.1511732493243
"2899" 579.6 61.6081715435789 97.7998140818243
"2900" 579.8 61.9297584764444 98.1557520039076
"2901" 580 62.15936688 98.4918325903243
"2902" 580.2 62.643654112 98.8215029203243
"2903" 580.4 62.841771616 99.3379864373243
"2904" 580.6 62.9098931001081 99.4698545693243
"2905" 580.8 62.6915857661935 99.9413185896469
"2906" 581 62.4679047132903 100.772584099163
"2907" 581.2 62.599628 101.649341750991
"2908" 581.4 62.396007232 102.244579846824
"2909" 581.6 62.258425632 102.423151275574
"2910" 581.8 62.2317969352258 102.695661024163
"2911" 582 61.983262432 103.700623804324
"2912" 582.2 62.115684722 104.998700728699
"2913" 582.4 61.998078912 106.333759901632
"2914" 582.6 62.2622209864827 106.644920889497
"2915" 582.8 62.666732315871 107.050499738195
"2916" 583 63.138947872 107.311045644163
"2917" 583.2 63.2556837750303 107.418572525991
"2918" 583.4 63.5708707132121 107.092232199324
"2919" 583.6 63.86537872 106.414909521324
"2920" 583.8 64.3695388497778 105.655752011408
"2921" 584 64.3752625287442 104.791858152464
"2922" 584.2 64.6008405653333 104.35151137894
"2923" 584.4 64.798393632 103.838690865606
"2924" 584.6 64.7975704942222 103.294640897935
"2925" 584.8 64.7665382 103.066008419074
"2926" 585 64.18869548 102.373700726074
"2927" 585.2 63.9320653308235 101.200623801824
"2928" 585.4 64.019470112 100.788535889324
"2929" 585.6 64.0494879156364 100.542115642658
"2930" 585.8 64.1078558671515 100.297360397658
"2931" 586 64.5379355098947 99.5811906018243
"2932" 586.2 64.6911920414118 99.2209857907949
"2933" 586.4 65.3590804277895 98.4475873618243
"2934" 586.6 65.902962216 97.7198545675743
"2935" 586.8 66.779357008 96.9890853360743
"2936" 587 67.2041220951579 96.8079112468243
"2937" 587.2 67.255389344 96.6676567643243
"2938" 587.4 67.4676994762105 96.5548748093243
"2939" 587.6 67.8033359541622 96.2889813852703
"2940" 587.8 68.0336156178824 96.2911215344714
"2941" 588 67.8900991253334 96.579411675991
"2942" 588.2 68.7354616231111 96.745495592241
"2943" 588.4 69.478708 97.1621622593243
"2944" 588.6 70.326210656 97.2500743473243
"2945" 588.8 71.565820872 98.0155276447931
"2946" 589 72.071433252 98.8448545686993
"2947" 589.2 72.552968852 99.9025468774493
"2948" 589.4 72.408508172 100.924181493856
"2949" 589.6 72.384431392 102.162162264324
"2950" 589.8 72.369614912 103.256836821632
"2951" 590 71.626012822 104.001104573856
"2952" 590.2 71.0693410637241 104.575955370186
"2953" 590.4 70.7068234952258 104.904097750937
"2954" 590.6 70.1351941378065 105.487224302389
"2955" 590.8 68.9060448225882 105.997003897118
"2956" 591 68.3780552 106.559598166158
"2957" 591.2 67.6622758307097 107.100127529808
"2958" 591.4 66.991232672 108.213444321658
"2959" 591.6 66.0106510865455 109.015309124324
"2960" 591.8 65.1272238978064 109.395412891905
"2961" 592 64.4064738384516 110.052981130776
"2962" 592.2 64.282594922 110.383316118699
"2963" 592.4 64.631708232 110.948219965418
"2964" 592.6 65.281781292 111.308796888856
"2965" 592.8 65.8256695786667 110.959006454581
"2966" 593 65.890579872 110.568755679324
"2967" 593.2 66.0078862888421 109.743133931824
"2968" 593.4 66.06668432 108.960239194199
"2969" 593.6 66.2301715285854 108.015820806763
"2970" 593.8 66.398573472 107.112852604581
"2971" 594 66.724536032 106.264726370991
"2972" 594.2 66.5846026097778 105.634384490019
"2973" 594.4 66.5350410509474 104.763376841824
"2974" 594.6 66.2849804586667 103.422846026269
"2975" 594.8 66.0986300963903 103.231580651885
"2976" 595 65.57139056 102.667656770324
"2977" 595.2 65.179617657946 102.099792201892
"2978" 595.4 64.9535767646316 101.706696676824
"2979" 595.6 64.4973851435789 101.413174409324
"2980" 595.8 63.5449995130811 100.810810911622
"2981" 596 62.6912499087568 99.8024949022973
"2982" 596.2 61.6813265963243 98.846153945
"2983" 596.4 60.7026380255135 98.2536383518919
"2984" 596.6 60.323816672 97.4481583148371
"2985" 596.8 59.9861568909474 97.0609476843243
"2986" 597 59.6323809386667 96.9156139356064
"2987" 597.2 59.5731150186667 96.8860281367602
"2988" 597.4 59.6406568103784 97.0166321136486
"2989" 597.6 59.925041696 96.5577666543243
"2990" 597.8 60.234917792 96.1858308974012
"2991" 598 60.5464643174054 95.5821206777027
"2992" 598.2 61.1271991431111 95.4207092661299
"2993" 598.4 61.6680754938182 95.2973603926577
"2994" 598.6 62.0965649261177 95.2617097687361
"2995" 598.8 62.6600151671351 95.6237007193243
"2996" 599 63.158209296 95.9794699504493
"2997" 599.2 63.9547258296471 95.9743794527067
"2998" 599.4 64.1195294574546 96.019971115991
"2999" 599.6 64.4305963049412 96.0988138419714
"3000" 599.8 64.318710092 96.1525468736993
"3001" 600 64.6448410210909 96.579411675991
"3002" 600.2 65.329246944 96.8434809403243
"3003" 600.4 65.9715102249412 97.2300355625596
"3004" 600.6 66.425428342 97.4506237980743
"3005" 600.8 66.4309003374546 97.8614629593243
"3006" 601 66.4700411990588 97.9766418981478
"3007" 601.2 66.760095584 98.0193051173243
"3008" 601.4 66.7694344562424 97.873117970991
"3009" 601.6 67.2404981590588 97.7051486852067
"3010" 601.8 67.4013146023226 97.5095568006146
"3011" 602 67.585585184 97.5687556663243
"3012" 602.2 67.5165442356364 97.5001575976576
"3013" 602.4 67.354448096 97.2830413803243
"3014" 602.6 67.288408928 97.0412831383243
"3015" 602.8 67.5010938955294 97.2187233453537
"3016" 603 67.4510215029677 97.4351151131953
"3017" 603.2 67.289474075871 97.6088123838404
"3018" 603.4 67.292192422 97.5467776443243
"3019" 603.6 67.4389306352433 97.3388774362162
"3020" 603.8 67.343441568 97.0193051163243
"3021" 604 67.123311008 96.5028215993243
"3022" 604.2 67.198663392 95.7716297135551
"3023" 604.4 66.7759579331765 95.171212031089
"3024" 604.6 66.336344256 94.3929314873243
"3025" 604.8 65.4294955909189 94.0020790960811
"3026" 605 64.5275621603721 93.7811246888592
"3027" 605.2 63.964437472 93.8288289226576
"3028" 605.4 63.5990818897778 94.1920767862688
"3029" 605.6 62.813911342 94.8664891801056
"3030" 605.8 61.587027424 95.4149095103243
"3031" 606 60.409328928 95.5138106093243
"3032" 606.2 58.841242642 96.1285084121368
"3033" 606.4 57.3715272 97.0193051163243
"3034" 606.6 55.5978085362424 97.838152935991
"3035" 606.8 53.905137942303 98.5257986243243
"3036" 607 52.5626750574546 99.131859230991
"3037" 607.2 50.7983527713103 99.8014195563932
"3038" 607.4 48.789186992 100.118893031512
"3039" 607.6 46.766737472 100.239085339324
"3040" 607.8 45.1660467188965 100.636963323807
"3041" 608 43.8646829226666 100.982675083658
"3042" 608.2 42.143995712 101.008316109324
"3043" 608.4 40.855887982 101.272739186512
"3044" 608.6 39.4415595568485 101.672651774324
"3045" 608.8 37.8257087184516 102.311045639163
"3046" 609 37.213071168 102.495495597991
"3047" 609.2 36.7168062437647 103.123700726824
"3048" 609.4 36.459124 104.008316112324
"3049" 609.6 36.580195808 103.975349079324
"3050" 609.8 36.448117472 103.909415013324
"3051" 610 36.095908576 103.601722705324
"3052" 610.2 35.8374326926452 103.390450106744
"3053" 610.4 35.667341892 103.532354573387
"3054" 610.6 35.835879352 103.941008419949
"3055" 610.8 35.462689262 104.241489189481
"3056" 611 35.2390670477576 104.283374387658
"3057" 611.2 37.4502908109474 103.184429471824
"3058" 611.4 36.5333293016774 103.179531992389
"3059" 611.6 37.203440456 103.431393034824
"3060" 611.8 37.1409642986667 103.838690865606
"3061" 612 36.8521729077895 104.135846476824
"3062" 612.2 36.1937774330811 104.719334824054
"3063" 612.4 35.9482376586667 104.630110984741
"3064" 612.6 35.490549536 104.623700728324
"3065" 612.8 34.4799764783158 104.571069149324
"3066" 613 33.3129246477576 104.458199562658
"3067" 613.2 32.2980089731765 104.696098918442
"3068" 613.4 31.5842032602353 104.650850049618
"3069" 613.6 31.5181101386667 104.65147850613
"3070" 613.8 31.385114592 105.129195234324
"3071" 614 30.966866528 105.557766663324
"3072" 614.2 30.944853472 105.755568861324
"3073" 614.4 31.1328816586667 105.954897310852
"3074" 614.6 31.3040943164444 106.125837481963
"3075" 614.8 31.778941922 106.296777653074
"3076" 615 32.067863282 106.248700729949
"3077" 615.2 32.7272995342222 106.104469960574
"3078" 615.4 33.091126432 106.008316114324
"3079" 615.6 33.7158212644324 105.821205927027
"3080" 615.8 34.1398039608889 105.794640900435
"3081" 616 34.217178912 105.88997291894
"3082" 616.2 34.439426112 106.008316114324
"3083" 616.4 34.632040352 106.033130010131
"3084" 616.6 34.6112171909189 105.925156031081
"3085" 616.8 34.6112171909189 105.800415906216
"3086" 617 35.1896078888421 105.896980081824
"3087" 617.2 35.8811145144243 106.113211219324
"3088" 617.4 36.272013024 106.294030400324
"3089" 617.6 36.5688835431111 106.275410131685
"3090" 617.8 37.003603182 106.020335345106
"3091" 618 37.6930450309189 105.925156031081
"3092" 618.2 38.231518962 106.164566114481
"3093" 618.4 38.462312096 106.305019411324
"3094" 618.6 39.0096367156364 106.730926837658
"3095" 618.8 39.266820502 107.198219961668
"3096" 619 40.0380800213333 108.072418680491
"3097" 619.2 40.2862003003871 108.985983611099
"3098" 619.4 39.928931952 109.456118315574
"3099" 619.6 39.341769188129 109.879283860131
"3100" 619.8 38.8322734565161 110.30112008884
"3101" 620 37.942597602 110.539566118856
"3102" 620.2 36.7707226030345 110.517599938462
"3103" 620.4 35.3674765410909 110.413910524324
"3104" 620.6 34.2716653223226 110.524445151099
"3105" 620.8 33.3351044693333 110.803187913991
"3106" 621 33.4506730133333 111.123700734824
"3107" 621.2 33.6432872533333 111.251905863158
"3108" 621.4 33.5230492732121 111.381276492658
"3109" 621.6 33.077368272 111.640184251824
"3110" 621.8 32.4918821297778 111.264726375991
"3111" 622 31.8360271907097 111.318489816905
"3112" 622.2 30.4069537971613 111.14479254626
"3113" 622.4 29.4022718962424 110.670320780991
"3114" 622.6 28.1345199893333 110.572418682991
"3115" 622.8 27.360852792 110.022739195262
"3116" 623 27.1262983545807 109.308564256582
"3117" 623.2 26.6006102235152 108.537453645991
"3118" 623.4 25.969902816 107.997327105324
"3119" 623.6 24.9114417066667 107.521136628658
"3120" 623.8 23.647525408 106.612711719324
"3121" 624 22.6102550278621 105.597175530359
"3122" 624.2 21.2981642539355 104.53188931384
"3123" 624.4 19.9685046616774 103.79987938755
"3124" 624.6 18.994171742 103.111681496043
"3125" 624.8 18.365457115871 102.819730503195
"3126" 625 18.5691800950303 102.628362730991
"3127" 625.2 18.529489888 101.854469956324
"3128" 625.4 18.2890139277576 100.891765992658
"3129" 625.6 18.067215712 99.4698545693243
"3130" 625.8 18.007023762 98.3039891835431
"3131" 626 18.430431136 97.9973270953243
"3132" 626.2 18.8486792 97.4149095123243
"3133" 626.4 18.815659616 97.3599644573243
"3134" 626.6 19.3611882986667 97.2805054547089
"3135" 626.8 20.3143818453333 96.8508069476576
"3136" 627 21.1717040508235 96.9246056980008
"3137" 627.2 22.0236163174054 97.7754678732433
"3138" 627.4 22.7012877214118 99.017365881089
"3139" 627.6 22.9509187003871 100.598886828518
"3140" 627.8 22.428552432 102.120953473074
"3141" 628 21.5077045506207 102.878342636393
"3142" 628.2 21.236030628129 102.745288815776
"3143" 628.4 21.4147183657931 102.758979241048
"3144" 628.6 21.494420809931 102.613090646738
"3145" 628.8 21.522233642 102.558796880106
"3146" 629 21.776415648 102.634689737324
"3147" 629.2 22.0934746642581 102.720474919969
"3148" 629.4 22.48083344 103.491832595324
"3149" 629.6 22.9117556877576 104.283374387658
"3150" 629.8 23.405381792 104.634689739324
"3151" 630 23.6938862380606 105.169155274324
"3152" 630.2 23.7557562666667 105.316008421324
"3153" 630.4 23.790610272 105.294030399324
"3154" 630.6 23.6401877226666 105.021136626158
"3155" 630.8 23.6095351339355 104.817249115615
"3156" 631 23.460414432 104.373700728074
"3157" 631.2 23.7710825610323 104.345785095292
"3158" 631.4 24.346439936 104.572418676991
"3159" 631.6 24.9673376037647 104.854469959324
"3160" 631.8 25.606687392 104.953371058324
"3161" 632 26.2105177475556 104.865153720019
"3162" 632.2 27.136594784 104.997327102324
"3163" 632.4 27.697927712 105.259875365135
"3164" 632.6 28.3664124272941 105.487954122854
"3165" 632.8 29.395340702 105.948219960418
"3166" 633 30.5984715614118 106.313745978883
"3167" 633.2 32.1338920271515 106.719271825991
"3168" 633.4 32.8459810356364 107.232092339324
"3169" 633.6 33.746014848 108.482675091158
"3170" 633.8 34.5749694660741 110.096635206732
"3171" 634 34.3366985173333 111.803187914991
"3172" 634.2 33.5826248375172 112.533515059842
"3173" 634.4 33.5662415573333 112.521136633658
"3174" 634.6 33.5881954384516 112.236603961744
"3175" 634.8 33.9522253872941 111.539990328001
"3176" 635 34.3985685459394 111.241416352658
"3177" 635.2 35.1079108272941 111.517365893589
"3178" 635.4 36.714681822 112.102066120418
"3179" 635.6 37.6572169449412 112.592026528148
"3180" 635.8 38.649423072 112.942382055324
"3181" 636 39.629004064 113.173151286324
"3182" 636.2 41.1129430155294 113.214198474471
"3183" 636.4 42.2548948198788 113.735588849324
"3184" 636.6 42.710831904 113.623700737324
"3185" 636.8 42.95297552 113.019305132324
"3186" 637 44.1540981653334 112.57636345817
"3187" 637.2 44.762508217946 112.276507388784
"3188" 637.4 45.6891388860541 112.505197617703
"3189" 637.6 46.7978042849032 113.03064862755
"3190" 637.8 48.467246048 113.755568869324
"3191" 638 49.5625623495758 115.064260179324
"3192" 638.2 50.4761149326452 115.921467489002
"3193" 638.4 51.2995925866666 116.174982791158
"3194" 638.6 51.967321952 116.113211229324
"3195" 638.8 52.4133759814737 115.309935556824
"3196" 639 52.5686542134634 114.507378036519
"3197" 639.2 53.8440760853333 112.921531111376
"3198" 639.4 55.4813573549268 111.721261711032
"3199" 639.6 57.0766681077895 110.552850531824
"3200" 639.8 58.9521225498947 109.854469964324
"3201" 640 61.157772832 109.579744689324
"3202" 640.2 63.2790309556364 109.679644789324
"3203" 640.4 65.053051882 110.371296887918
"3204" 640.6 66.694056416 111.239085350324
"3205" 640.8 67.918188702 112.642931505574
"3206" 641 68.833106342 113.231873813856
"3207" 641.2 69.2325620101818 113.082908195991
"3208" 641.4 69.6085202861177 112.569402093736
"3209" 641.6 70.0210026092973 111.860706972568
"3210" 641.8 70.6306280488421 111.129773609324
"3211" 642 70.1136108783158 111.089287779324
"3212" 642.2 69.687832032 110.51686312738
"3213" 642.4 69.4606460053333 109.459992646376
"3214" 642.6 68.8778644586667 108.611866412786
"3215" 642.8 68.1266429288421 107.799814091824
"3216" 643 67.3978627342222 106.414299020713
"3217" 643.2 67.0849368968649 104.740124844865
"3218" 643.4 67.101297952 102.975349078324
"3219" 643.6 67.3561859688421 101.990097486824
"3220" 643.8 67.838735328 100.806393032199
"3221" 644 68.5113234309189 100.176715276892
"3222" 644.2 68.5625593667368 100.390907201824
"3223" 644.4 68.709944352 100.42646206535
"3224" 644.6 69.3421141653333 100.367290467658
"3225" 644.8 69.63004776 100.604469955074
"3226" 645 70.5117929475555 101.040367391408
"3227" 645.2 71.437869984 101.557766659324
"3228" 645.4 72.2093275374546 102.476847579324
"3229" 645.6 72.9681109071515 103.502488605991
"3230" 645.8 73.323425812 104.974662267137
"3231" 646 73.251195472 106.200623806824
"3232" 646.2 73.3603435413333 106.803187909991
"3233" 646.4 73.214154272 107.709499547978
"3234" 646.6 73.1035245546666 108.277546885824
"3235" 646.8 72.7803606631111 108.465581074047
"3236" 647 72.384431392 108.350973459324
"3237" 647.2 71.9863619626666 108.957034065991
"3238" 647.4 72.1019305066666 109.110880219991
"3239" 647.6 72.2793690792727 109.621369730991
"3240" 647.8 72.890043772 109.878508425887
"3241" 648 73.1775488508235 109.458542362118
"3242" 648.2 73.732731072 109.039990325501
"3243" 648.4 73.540116832 108.255279679324
"3244" 648.6 73.4907285653333 107.694706648555
"3245" 648.8 72.8710357877895 107.637870771824
"3246" 649 72.5822514222703 106.642411749054
"3247" 649.2 72.3134682509474 105.917222996824
"3248" 649.4 72.0218634108235 104.933655479765
"3249" 649.6 71.9485149541053 103.498194654324
"3250" 649.8 72.2019547435789 101.544753356824
"3251" 650 72.5227185386667 100.189775674581
"3252" 650.2 72.8406230130526 99.3888829093243
"3253" 650.4 73.7631438467369 98.3969800743243
"3254" 650.6 74.695802272 97.7497690975188
"3255" 650.8 75.3517318460541 96.5072766037838
"3256" 651 76.5824340586667 95.5349433227858
"3257" 651.2 78.0023467253333 94.5019058464076
"3258" 651.4 79.2115361208889 93.5189998625188
"3259" 651.6 80.8254672037647 93.0897640652067
"3260" 651.8 81.7349772247273 93.0362881293243
"3261" 652 82.7969306014118 92.7277731146184
"3262" 652.2 83.805935244973 92.744282837027
"3263" 652.4 85.289585472 92.5467776393243
"3264" 652.6 85.955480416 91.9753490673243
"3265" 652.8 85.6501198186667 91.7676849363756
"3266" 653 85.6071386784865 91.975052067027
"3267" 653.2 85.5531628530526 92.1925266268243
"3268" 653.4 85.8090602404849 92.2903673826576
"3269" 653.6 86.1008999980606 92.768222860991
"3270" 653.8 86.1242471786667 93.222768315991
"3271" 654 86.144311162 93.4842776402618
"3272" 654.2 86.2636632 93.5797446733243
"3273" 654.4 86.264330262303 93.397593490991
"3274" 654.6 86.1125735883636 92.7565678493243
"3275" 654.8 86.0444250611892 92.3388774312162
"3276" 655 85.963735312 91.9121622540743
"3277" 655.2 85.6320107875556 91.4997690912688
"3278" 655.4 85.3199982467368 90.7755225768243
"3279" 655.6 84.7218803435789 90.4820003093243
"3280" 655.8 84.3173421653333 89.8819424718243
"3281" 656 83.5464266 89.3352391745743
"3282" 656.2 82.7198296359025 88.841336735056
"3283" 656.4 81.6793031786667 88.7893811858628
"3284" 656.6 80.541644456 88.7006237893243
"3285" 656.8 79.8599462201081 88.9397090286486
"3286" 657 78.8500229076757 89.5530146425676
"3287" 657.2 77.7883309031111 90.110880200991
"3288" 657.4 76.5426329261177 90.6689495831478
"3289" 657.6 75.631357152 91.4918325833243
"3290" 657.8 74.4238762861177 92.2639722091773
"3291" 658 72.9681109071515 92.908083000991
"3292" 658.2 71.4648537300645 94.0480183356146
"3293" 658.4 70.181406022 94.7583161030743
"3294" 658.6 68.5208163425882 95.5671396332949
"3295" 658.8 67.4114819229091 96.159831255991
"3296" 659 66.028161472 96.5852391818243
"3297" 659.2 64.7527428557838 96.6008316974324
"3298" 659.4 63.3655528602353 97.0377278700596
"3299" 659.6 61.5073919567059 97.6825242507949
"3300" 659.8 60.057120032 97.8748319432949
"3301" 660 58.58224528 97.7555688533243
"3302" 660.2 57.1225854343529 98.5875016272655
"3303" 660.4 55.984704672 99.5687556683243
"3304" 660.6 54.168627552 100.865458966324
"3305" 660.8 52.3978714296471 102.61465095256
"3306" 661 50.1204912978824 104.062614754913
"3307" 661.2 47.597730336 104.898426003324
"3308" 661.4 44.8919588693333 105.803187908991
"3309" 661.6 41.8813399301818 107.185472292658
"3310" 661.8 39.2774426108235 107.42234326506
"3311" 662 37.0762486388965 107.560040253807
"3312" 662.2 35.667341892 108.195816116512
"3313" 662.4 34.3752213653333 108.944213553158
"3314" 662.6 34.246811872 109.619427229047
"3315" 662.8 34.2364002914595 109.646569756216
"3316" 663 34.9131530265946 109.459459568919
"3317" 663.2 35.0693267347027 110.103950214054
"3318" 663.4 35.558996382 110.407354580262
"3319" 663.6 35.930810656 110.469854580324
"3320" 663.8 35.583073162 110.587643041981
"3321" 664 35.8918415974054 110.738045848784
"3322" 664.2 36.5231619810909 111.404586515991
"3323" 664.4 37.5105531608889 112.707034069741
"3324" 664.6 38.1897386672941 113.881619289618
"3325" 664.8 38.6127346453334 114.679644794324
"3326" 665 38.836534048 114.645678760324
"3327" 665.2 38.8355628837647 114.458542367118
"3328" 665.4 39.8274190417298 114.407484521892
"3329" 665.6 41.2344284675556 114.907888772797
"3330" 665.8 42.4650194453333 115.598059713658
"3331" 666 43.415249696 115.636521252158
"3332" 666.2 43.937715822 115.635719970106
"3333" 666.4 44.8605206830345 115.995053524842
"3334" 666.6 45.2550075277576 115.915076030991
"3335" 666.8 45.7452983204849 115.577080692658
"3336" 667 46.1549040037647 115.329583091971
"3337" 667.2 46.1674931697778 115.495495610991
"3338" 667.4 46.342986144 115.764726380491
"3339" 667.6 46.4125758049032 115.909060541099
"3340" 667.8 46.42003184 115.892931508824
"3341" 668 46.405585772 115.864085354949
"3342" 668.2 45.960165342 116.044373816668
"3343" 668.4 45.418437792 116.215416716247
"3344" 668.6 45.3483962501818 116.585239201824
"3345" 668.8 45.018392832 116.836718492017
"3346" 669 44.730529792 116.736338103074
"3347" 669.2 43.966422752 117.029026184517
"3348" 669.4 43.5055791326896 117.467202067428
"3349" 669.6 42.735596592 117.821502939324
"3350" 669.8 42.3622918506667 117.559598177158
"3351" 670 41.7330853333333 117.213444330658
"3352" 670.2 40.9285334388965 117.175424878807
"3353" 670.4 39.8885450952258 116.889209425453
"3354" 670.6 38.7949932810323 116.45496624884
"3355" 670.8 38.1924853944243 116.183141299324
"3356" 671 37.3513002108235 115.612388522118
"3357" 671.2 36.678566652 115.551585354637
"3358" 671.4 35.980340032 115.275143046668
"3359" 671.6 35.258036632 115.166969969637
"3360" 671.8 35.2879699260541 115.020790135811
"3361" 672 35.5640447390968 114.904097760937
"3362" 672.2 35.4364880602353 114.469854584324
"3363" 672.4 35.2658033352258 114.048018355615
"3364" 672.6 34.7566730955294 113.485691687413
"3365" 672.8 33.885660172 112.943412275106
"3366" 673 33.3907485831111 112.34378620613
"3367" 673.2 32.7957845973333 111.995495607491
"3368" 673.4 32.3546602202353 111.449492590354
"3369" 673.6 31.4603258666667 110.982675093658
"3370" 673.8 30.6396724683636 110.495495605991
"3371" 674 29.932252896 109.964360074324
"3372" 674.2 29.260854688 109.491832601324
"3373" 674.4 28.7252036586667 109.224128083352
"3374" 674.6 28.0131146501818 108.758898867658
"3375" 674.8 27.1635785300645 108.45248485126
"3376" 675 26.6913629739355 108.37804316384
"3377" 675.2 26.652307552 108.239085347324
"3378" 675.4 26.5649027708235 108.225510686677
"3379" 675.6 26.361666422 108.279950731981
"3380" 675.8 26.2191474178065 108.37804316384
"3381" 676 26.385743202 108.340046885887
"3382" 676.2 26.3437912368485 107.954703062658
"3383" 676.4 25.8090654874839 107.29863869626
"3384" 676.6 25.529641696 106.623700730324
"3385" 676.8 25.2279333402353 106.257184892854
"3386" 677 25.025405132 105.623700729324
"3387" 677.2 24.471639192 104.854469959324
"3388" 677.4 23.7462291107097 104.035611397711
"3389" 677.6 23.231685022 103.099662265262
"3390" 677.8 22.7919297167059 102.162162264324
"3391" 678 22.1586078444138 100.902215313462
"3392" 678.2 21.6362442767059 99.4698545693243
"3393" 678.4 21.3930215893333 99.3160084153243
"3394" 678.6 21.2389301973333 98.5083161068243
"3395" 678.8 20.8756555984516 97.7949166023888
"3396" 679 20.648246528 96.9698545668243
"3397" 679.2 20.848083802 95.5876430269806
"3398" 679.4 21.292128416 94.6346897293243
"3399" 679.6 21.9837052586667 93.6258374694632
"3400" 679.8 22.275836856 93.1813930245743
"3401" 680 23.0231280492973 93.0457381387838
"3402" 680.2 23.4502768404211 93.1338221743243
"3403" 680.4 24.0483947435789 93.3160084093243
"3404" 680.6 24.793897632 93.5921425318884
"3405" 680.8 25.5427305401081 94.4178795122973
"3406" 681 26.520229216 95.1511732463243
"3407" 681.2 27.0315865574054 95.8316009274324
"3408" 681.4 27.2878457816774 96.6658843431953
"3409" 681.6 26.939509142 97.7270661060431
"3410" 681.8 26.5953772347586 98.6873611998415
"3411" 682 26.0052571180606 99.4232345226577
"3412" 682.2 24.863746752 100.252821603074
"3413" 682.4 23.961211456 100.674982775658
"3414" 682.6 23.291876972 101.453027648231
"3415" 682.8 22.3792893429678 101.616256556582
"3416" 683 22.3977151768276 101.445981892255
"3417" 683.2 22.497343232 101.669373802293
"3418" 683.4 22.8227948788965 101.857122476221
"3419" 683.6 23.4037631849412 101.40424371153
"3420" 683.8 23.730074368 101.149341750491
"3421" 684 24.8149274745807 101.430152338034
"3422" 684.2 25.23246544 101.964360066324
"3423" 684.4 25.759746922 102.222258418231
"3424" 684.6 26.465196576 102.261063363324
"3425" 684.8 27.0558802453333 102.375837478213
"3426" 685 27.7092579614118 102.512840997707
"3427" 685.2 28.677508704 103.469854573324
"3428" 685.4 29.6014096131765 103.983429234471
"3429" 685.6 30.9950302908235 105.035465434618
"3430" 685.8 32.408721696 105.469854575324
"3431" 686 33.0376224764444 105.281820387102
"3432" 686.2 32.7160355435789 104.905077246824
"3433" 686.4 32.5085858037073 104.685614424446
"3434" 686.6 32.1231164053333 104.312063647145
"3435" 686.8 31.94644752 104.052272156324
"3436" 687 31.3236075237647 103.689311587118
"3437" 687.2 30.1679220837647 102.931393034324
"3438" 687.4 29.130496122 102.210239187449
"3439" 687.6 28.4457241731765 101.46080479756
"3440" 687.8 27.5111502671515 101.369621470991
"3441" 688 26.5875632696471 101.177999367413
"3442" 688.2 26.072745062 100.924181493856
"3443" 688.4 25.1740169809655 100.888952713979
"3444" 688.6 24.182717832 101.104469955574
"3445" 688.8 22.6000708266667 101.303187904491
"3446" 689 21.2818809588965 101.32661849691
"3447" 689.2 20.1931062127407 100.652190752843
"3448" 689.4 18.576267632 100.706118306824
"3449" 689.6 17.104144512 100.767931493699
"3450" 689.8 16.9681815190588 100.205148687707
"3451" 690 16.795961728 99.033957132991
"3452" 690.2 16.3745451180606 98.3509734493243
"3453" 690.4 15.9683846830345 98.0905442231174
"3454" 690.6 15.196642199742 97.6088123838404
"3455" 690.8 14.034355062 96.8015853358868
"3456" 691 13.210585232 96.3791952255743
"3457" 691.2 12.3588300538182 95.4139105093243
"3458" 691.4 11.932095474963 94.2846693789539
"3459" 691.6 11.36424016 92.6621622548243
"3460" 691.8 10.844181712 91.2487007149493
"3461" 692 10.3253659365161 90.1026089023888
"3462" 692.2 9.86184908799999 88.341649429991
"3463" 692.4 9.08740700579309 87.0295362544967
"3464" 692.6 8.03960164169699 85.9383860243243
"3465" 692.8 7.56973963200001 85.2390853243243
"3466" 693 7.41751224877421 85.0529811057759
"3467" 693.2 7.43490966399998 85.303187888491
"3468" 693.4 7.39755417503032 85.250740335991
"3469" 693.6 7.61789319200001 84.9145660932306
"3470" 693.8 7.71741054933332 84.303187887491
"3471" 694 7.41751224877421 83.4276709304534
"3472" 694.2 7.34295189780645 82.0504997131953
"3473" 694.4 7.85315772800001 80.3929314733243
"3474" 694.6 8.30054071905883 78.9494925578537
"3475" 694.8 8.41510212977777 77.8245554023799
"3476" 695 8.99168593317648 76.1666871252067
"3477" 695.2 10.0179679983158 74.8342270143243
"3478" 695.4 11.1533782551579 73.6601379443243
"3479" 695.6 11.5932370897778 73.2625895858521
"3480" 695.8 12.5135051253333 73.1023331754354
"3481" 696 13.3820044687568 73.2224532956757
"3482" 696.2 14.436437288 73.6813930050743
"3483" 696.4 14.754250784 74.2940303683243
"3484" 696.6 14.9359996053333 74.6177835385551
"3485" 696.8 14.9957994525406 75.1455302206757
"3486" 697 15.2850100231111 76.2326750589076
"3487" 697.2 15.3005748101818 77.0805771576577
"3488" 697.4 15.1137973653333 78.4209034993243
"3489" 697.6 14.0533834849032 79.6807726636792
"3490" 697.8 12.751062688 80.2134442936576
"3491" 698 11.5059048268387 80.3259339546469
"3492" 698.2 10.2342366186666 80.4313930118243
"3493" 698.4 9.13816987200001 80.7885358693243
"3494" 698.6 7.707321232 81.2418325730743
"3495" 698.8 6.70297555200001 81.2727391665118
"3496" 699 7.05208886200001 81.2126430126056
"3497" 699.2 7.24353809651613 81.2688619952921
"3498" 699.4 7.23143000533334 81.5507224015038
"3499" 699.6 7.78057413794596 81.9022869841892
"3500" 699.8 7.54141400847061 82.5128409777067
"3501" 700 6.84422599466666 83.9313930153243
"3502" 700.2 7.19654954200001 84.4097584004181
"3503" 700.4 7.606780832 84.4846474537474
"3504" 700.6 8.02559333333333 85.072418657491
"3505" 700.8 8.56113645552942 86.5513025202067
"3506" 701 9.09139212799999 88.2390853273243
"3507" 701.2 9.89043055587097 89.3457850802921
"3508" 701.4 10.4197169979259 90.3815354719169
"3509" 701.6 10.665325632 92.0385358805743
"3510" 701.8 11.036795952 92.6429314855743
"3511" 702 11.3770811093333 92.8544699473243
"3512" 702.2 11.3987778857931 93.2099076134622
"3513" 702.4 11.4513352946087 93.7006237943243
"3514" 702.6 11.697187632 93.9616128055743
"3515" 702.8 12.1520945352258 93.7006237943243
"3516" 703 12.8099799849412 94.0965513965302
"3517" 703.2 13.579824499027 94.5945946891892
"3518" 703.4 14.226969302 95.7438930271368
"3519" 703.6 14.9729611468387 97.0008719365824
"3520" 703.8 15.7675184223031 98.4908335893243
"3521" 704 16.6060042361379 99.4168041713933
"3522" 704.2 17.1724915003871 100.139829756099
"3523" 704.4 17.7612989778824 101.21193601903
"3524" 704.6 18.4641177823031 101.532791634324
"3525" 704.8 19.5675792656842 101.463781696824
"3526" 705 21.1178088103784 101.413721515135
"3527" 705.2 22.9278927096471 101.664424707265
"3528" 705.4 24.7067418672941 102.897456382707
"3529" 705.6 26.1920345629091 104.399924504324
"3530" 705.8 27.5959554672941 106.392931499324
"3531" 706 28.6050786487742 107.596405445937
"3532" 706.2 29.2761218074839 108.45248485126
"3533" 706.4 29.6811409979259 108.999769108769
"3534" 706.6 29.4998028603871 108.601368226099
"3535" 706.8 29.4779489644138 108.581260413979
"3536" 707 29.7906554006487 108.295218403514
"3537" 707.2 30.3265455755294 108.214198469471
"3538" 707.4 30.8264499132121 107.861462969324
"3539" 707.6 30.669690272 107.843480951324
"3540" 707.8 30.768749024 107.689634797324
"3541" 708 30.7583539697778 107.493358850852
"3542" 708.2 31.2460847646316 107.010340406824
"3543" 708.4 31.8498346631111 106.542504149047
"3544" 708.6 32.93703504 106.557766664324
"3545" 708.8 34.158759648 106.250074356324
"3546" 709 35.017268832 106.121438286383
"3547" 709.2 36.149607091394 106.462861569324
"3548" 709.4 37.1652094477576 106.684306790991
"3549" 709.6 38.5976276461177 107.693836478001
"3550" 709.8 39.5116010986667 108.758898867658
"3551" 710 40.5738978162424 110.239085349324
"3552" 710.2 41.517999432 111.284758427293
"3553" 710.4 42.240302832 111.861681504793
"3554" 710.6 42.5805879893333 112.367290479658
"3555" 710.8 42.396801902 112.330431505262
"3556" 711 42.8385743350303 112.278712390991
"3557" 711.2 42.7898199284706 111.585239196824
"3558" 711.4 43.6421064675556 111.136521247658
"3559" 711.6 44.592948192 111.118206229324
"3560" 711.8 45.3391260461177 111.166687160207
"3561" 712 46.1422003907879 111.660996772658
"3562" 712.2 47.4012314390588 112.241347794765
"3563" 712.4 48.7382008696471 112.478904356089
"3564" 712.6 50.118225248 113.251905865158
"3565" 712.8 51.353364062 113.640527660418
"3566" 713 52.4926335156364 113.735588849324
"3567" 713.2 52.781805024 113.480843594324
"3568" 713.4 52.5607820428108 112.94178805473
"3569" 713.6 52.3097472675556 112.674982787658
"3570" 713.8 52.1056090986667 112.280505469709
"3571" 714 52.140674768 111.412162273574
"3572" 714.2 52.256243312 111.364085350449
"3573" 714.4 52.2735292053333 111.452103102017
"3574" 714.6 52.2735292053333 111.412655370222
"3575" 714.8 52.6972285456842 111.362567131824
"3576" 715 53.411928752 111.350196461547
"3577" 715.2 54.2203248804849 111.521136632658
"3578" 715.4 55.2310632408889 112.301051163352
"3579" 715.6 55.386224712 113.147739198387
"3580" 715.8 55.781083904 113.482675096158
"3581" 716 56.060374552 113.568412275731
"3582" 716.2 56.7260267049412 113.485691687413
"3583" 716.4 57.3199703056842 113.285644056824
"3584" 716.6 57.745749152 113.222453335676
"3585" 716.8 57.734742624 113.074250187324
"3586" 717 57.5687522828108 112.869022981892
"3587" 717.2 57.5328597288421 112.516413286824
"3588" 717.4 57.6667279253333 112.04381907894
"3589" 717.6 57.5481960853333 111.235140577145
"3590" 717.8 57.6370949653333 110.534943337786
"3591" 718 58.208023328 109.969854579824
"3592" 718.2 58.718451064 109.277546886824
"3593" 718.4 59.4696466 108.969854578824
"3594" 718.6 60.192470579027 108.575883684459
"3595" 718.8 61.6433549496471 108.429130596383
"3596" 719 62.6953514404849 108.420903529324
"3597" 719.2 63.5863099778065 108.005834726744
"3598" 719.4 64.824322472 108.111681501043
"3599" 719.6 66.197428531394 108.642348750991
"3600" 719.8 67.0906464732903 109.320971204486
"3601" 720 67.492029696 110.046777656824
"3602" 720.2 67.5752887545807 110.152236714002
"3603" 720.4 67.665382512 110.034758426043
"3604" 720.6 68.074687772 110.094854579949
"3605" 720.8 68.532146592 109.740124849865
"3606" 721 68.70825104 109.184140293324
"3607" 721.2 68.9984758046316 108.548801946824
"3608" 721.4 69.599779808 108.063261171324
"3609" 721.6 69.7711246763243 107.962578070541
"3610" 721.8 69.6675568488421 107.840299921824
"3611" 722 69.742864672 107.436887544324
"3612" 722.2 69.2705011786667 107.087375944463
"3613" 722.4 68.9568856853333 106.639479823042
"3614" 722.6 69.0390261709474 106.382810041824
"3615" 722.8 69.1779708084706 106.053564983148
"3616" 723 69.035906912 105.830801321247
"3617" 723.2 68.9477878467368 105.360542834324
"3618" 723.4 68.7551736067368 104.318032711824
"3619" 723.6 68.81831632 103.469854573324
"3620" 723.8 69.3228787351579 102.233012466824
"3621" 724 69.9446510186667 101.471826957914
"3622" 724.2 70.699056792 100.892931493824
"3623" 724.4 71.842703842 100.659758416668
"3624" 724.6 72.8716321167059 100.487954117854
"3625" 724.8 73.768846242 100.491489185731
"3626" 725 74.780071002 101.224662263387
"3627" 725.2 75.9307994578824 101.472117014765
"3628" 725.4 76.7692379143529 101.687049141677
"3629" 725.6 77.2564386390588 101.483429231971
"3630" 725.8 77.3715784709189 101.621621723243
"3631" 726 77.7904710613333 101.828828930658
"3632" 726.2 78.5947814332121 102.558432660991
"3633" 726.4 78.8982947810909 103.152838255991
"3634" 726.6 79.0239575472941 103.723248238736
"3635" 726.8 79.2286573866666 104.469854574324
"3636" 727 79.125929792 105.239085344324
"3637" 727.2 79.1084194065455 106.264726370991
"3638" 727.4 78.2142223893333 106.969854576824
"3639" 727.6 77.428516802 106.933796884481
"3640" 727.8 76.7503541653333 106.820281927102
"3641" 728 75.851487712 106.507276613784
"3642" 728.2 74.9796548362105 105.886858624324
"3643" 728.4 74.3204514453333 105.564529131632
"3644" 728.6 73.1650259435789 105.390907206824
"3645" 728.8 71.6479651802353 105.227773127118
"3646" 729 69.8746094768485 105.169155274324
"3647" 729.2 68.0109551190588 105.092026520648
"3648" 729.4 66.4347915342222 104.822418677241
"3649" 729.6 65.1234582235152 104.283374387658
"3650" 729.8 63.7595937564444 103.30532465863
"3651" 730 62.7745425530811 102.349272451622
"3652" 730.2 61.8413361498947 101.139895056824
"3653" 730.4 60.4744508853333 100.410025510435
"3654" 730.6 58.9326693336216 100.051975152027
"3655" 730.8 57.6312217660541 99.6361747358108
"3656" 731 56.0688722390588 99.2549224424125
"3657" 731.2 54.047555744 99.1731512723243
"3658" 731.4 51.7149308788965 99.4831171688071
"3659" 731.6 49.4074165687742 99.2837503507759
"3660" 731.8 47.272349852 99.3015853383868
"3661" 732 45.370284232 99.1813930305743
"3662" 732.2 43.453772544 98.803187901991
"3663" 732.4 41.5412995416774 98.7130307472275
"3664" 732.6 39.6772907674839 98.8743210699695
"3665" 732.8 37.6641612913549 99.2217156112598
"3666" 733 35.8005667413333 99.7006238003243
"3667" 733.2 34.5823334513548 100.152236704002
"3668" 733.4 32.8926753968485 100.483840584324
"3669" 733.6 30.9125929588965 100.636963323807
"3670" 733.8 28.468384672 101.008316109324
"3671" 734 26.012553112 101.657354571512
"3672" 734.2 24.0941774152258 102.087720576905
"3673" 734.4 22.1763194986667 101.937803289741
"3674" 734.6 21.197197112 101.561200725262
"3675" 734.8 20.2992748461177 100.49926633506
"3676" 735 19.1607675261936 99.8172491106146
"3677" 735.2 17.3464656526452 99.5691101525501
"3678" 735.4 16.646685692 99.7342776465118
"3679" 735.6 16.8064679592727 99.9593650593243
"3680" 735.8 17.3074595431111 99.9826750826576
"3681" 736 17.489372992 99.572418671991
"3682" 736.2 16.9568512696471 98.7232482337361
"3683" 736.4 16.237380432 97.2703353363556
"3684" 736.6 15.105771772 95.3833161036993
"3685" 736.8 13.3947670513549 93.5517404194856
"3686" 737 11.0311308272941 91.5626147424125
"3687" 737.2 9.70053466200001 90.0467776368243
"3688" 737.4 8.98516245624244 88.432558520991
"3689" 737.6 7.92700798038711 87.1125344577114
"3690" 737.8 7.22768330924136 86.4990322751864
"3691" 738 7.01115833599999 85.7903673761576
"3692" 738.2 7.17454834648275 85.7563267041519
"3693" 738.4 7.44775061333333 84.8288289136576
"3694" 738.6 7.46792924800001 83.4478765313243
"3695" 738.8 8.17968472533334 82.3117348940465
"3696" 739 9.266226592 81.0477638211192
"3697" 739.2 10.487845368 80.3929314733243
"3698" 739.4 11.8630096656842 80.2998140643243
"3699" 739.6 12.2583757372632 80.2289638618243
"3700" 739.8 13.004212832 80.7335908143243
"3701" 740 14.4023393617298 81.2162162974324
"3702" 740.2 15.874376672 82.34953897035
"3703" 740.4 16.42724304 83.8764479603243
"3704" 740.6 16.321649162 85.3112007090118
"3705" 740.8 15.575268982 86.3087968638556
"3706" 741 14.491813882 86.8616814797931
"3707" 741.2 12.8732731023448 87.4672020374277
"3708" 741.4 11.207185472 87.9905646170166
"3709" 741.6 10.3769138334815 88.1450682332132
"3710" 741.8 10.7945689532121 88.502488590991
"3711" 742 11.4386291078621 88.5945229934622
"3712" 742.2 12.247514032 89.1539204930743
"3713" 742.4 13.334408672 89.9863380763243
"3714" 742.6 13.7830080707879 89.5397846293243
"3715" 742.8 14.5732829864186 88.8795146660685
"3716" 743 16.0916850453333 87.8426356227858
"3717" 743.2 17.0156460774054 87.0582121452703
"3718" 743.4 17.2134661076757 86.9126819995946
"3719" 743.6 17.1469476764444 86.457034043491
"3720" 743.8 17.681987232 85.0467776318243
"3721" 744 18.5059481475556 83.6365212201576
"3722" 744.2 18.7543800276757 82.9209980039189
"3723" 744.4 18.7231452860541 82.8898129727027
"3724" 744.6 18.4648709171613 82.583998473034
"3725" 744.8 18.144261408 81.9204040023243
"3726" 745 17.9199224696471 80.6010762699126
"3727" 745.2 17.530647472 80.6099644405743
"3728" 745.4 16.9465510429091 80.040950120991
"3729" 745.6 16.064027616 79.495495574991
"3730" 745.8 15.2071860877576 78.8055188843243
"3731" 746 14.0736804693333 78.8672904461576
"3732" 746.2 13.1176134235152 78.8987589776576
"3733" 746.4 11.4616803049412 78.6214382588831
"3734" 746.6 9.99117579200001 79.1539204830743
"3735" 746.8 8.59948499200001 80.0023989285551
"3736" 747 8.70134829200001 80.0708160883868
"3737" 747.2 8.68503821522581 80.0529811007759
"3738" 747.4 8.65319473200001 80.1910083961993
"3739" 747.6 9.00884316800001 80.3709534513243
"3740" 747.8 9.2770022138182 80.9966610776577
"3741" 748 8.91237418729414 82.2413477647655
"3742" 748.2 8.12583558296775 83.5517404094856
"3743" 748.4 7.93943470554839 84.8296560435179
"3744" 748.6 8.74468649599999 85.3160084013243
"3745" 748.8 9.14482704619355 86.926430239163
"3746" 749 9.261993312 89.0440303830743
"3747" 749.2 9.73831029958619 91.0215786988071
"3748" 749.4 10.5987538900645 91.9140232962598
"3749" 749.6 11.4810513765161 93.2043458781953
"3750" 749.8 12.481402752 94.3857199488556
"3751" 750 13.67561104 94.8544699493243
"3752" 750.2 15.3355955810909 95.600390695991
"3753" 750.4 16.9948229163244 97.2972973945946
"3754" 750.6 18.2536165894194 99.1969017154533
"3755" 750.8 19.4563729580606 101.323001424324
"3756" 751 20.366913001697 103.549108652658
"3757" 751.2 20.516168192 103.522052375574
"3758" 751.4 20.9272453362424 103.059598162658
"3759" 751.6 21.919500512 102.931393034324
"3760" 751.8 23.548466656 103.546777650324
"3761" 752 25.338403272 104.517931497449
"3762" 752.2 26.949483808 105.733590839324
"3763" 752.4 28.116175776 106.854469961324
"3764" 752.6 29.5423549798788 108.199458307658
"3765" 752.8 30.096285668129 109.134866985937
"3766" 753 30.229429152 109.222601831824
"3767" 753.2 30.4566606978065 108.948762767389
"3768" 753.4 31.0290210390588 108.451755030795
"3769" 753.6 32.0766914346666 108.495495603991
"3770" 753.8 33.247625502 109.025143040418
"3771" 754 33.6463086531765 109.175736931971
"3772" 754.2 34.0133400659394 109.329994439324
"3773" 754.4 34.64304688 108.975349084324
"3774" 754.6 35.24840592 108.816008424824
"3775" 754.8 35.932186472 109.145335348231
"3776" 755 36.471195675871 109.705586589486
"3777" 755.2 37.0094504 110.140184250324
"3778" 755.4 37.810175312 110.239085349324
"3779" 755.6 39.1847405701818 110.810180920991
"3780" 755.8 40.506774672 111.695129306824
"3781" 756 42.2119772084706 112.637275396971
"3782" 756.2 43.2399043188965 113.939350605014
"3783" 756.4 43.4657279106207 114.920782966738
"3784" 756.6 43.433029472 114.898848667594
"3785" 756.8 43.368471952 114.703371068074
"3786" 757 43.4494922275556 114.626549741176
"3787" 757.2 43.9023773223226 114.383005949002
"3788" 757.4 44.207719712 114.063261177324
"3789" 757.6 45.1351815567059 114.028678113295
"3790" 757.8 46.3301451946666 114.264726378991
"3791" 758 46.766737472 114.277546891824
"3792" 758.2 46.7959214477576 114.376614490991
"3793" 758.4 46.814891032 114.541969969012
"3794" 758.6 47.5704037837241 115.278873152773
"3795" 758.8 48.115037152 116.182013394969
"3796" 759 48.5401168540689 117.148899679842
"3797" 759.2 48.801225382 117.234277664012
"3798" 759.4 48.981801232 117.226264843491
"3799" 759.6 49.2450406933333 116.892931509824
"3800" 759.8 49.800411752 116.465046894012
"3801" 760 51.09780624 116.305019421324
"3802" 760.2 52.099400288 116.392931509324
"3803" 760.4 53.0210351472941 116.822795763148
"3804" 760.6 53.9047946014118 117.965329700942
"3805" 760.8 53.6543570195862 118.302745834842
"3806" 761 53.6599925459394 118.036288154324
"3807" 761.2 54.0294273449412 117.705148705207
"3808" 761.4 54.471307072 117.546777664324
"3809" 761.6 55.109341742 117.174181510106
"3810" 761.8 56.4285162849032 117.26141786255
"3811" 762 57.553134912 117.380110997491
"3812" 762.2 59.033856882 118.027546895574
"3813" 762.4 60.0819734823226 118.613775184002
"3814" 762.6 60.5240636441212 118.922069040991
"3815" 762.8 60.5172540497778 118.967717836685
"3816" 763 60.502540462 119.169373819793
"3817" 763.2 60.4083577637647 118.847682643001
"3818" 763.4 60.6524731374546 118.490833609324
"3819" 763.6 60.5048179952433 118.160083278243
"3820" 763.8 60.923884112 118.364085357449
"3821" 764 61.212805472 118.532354588387
"3822" 764.2 60.9559864853333 118.508316126824
"3823" 764.4 61.0799680651034 118.329271033807
"3824" 764.6 61.146766304 118.074250192324
"3825" 764.8 61.1295128276757 117.713097830811
"3826" 765 61.598033952 116.969854586824
"3827" 765.2 62.532213016 116.008316124324
"3828" 765.4 63.3957668586667 115.110880225991
"3829" 765.6 64.2321638287568 114.636174750811
"3830" 765.8 65.29622736 114.239085353324
"3831" 766 66.7577608659394 113.945379059324
"3832" 766.2 68.3208922642581 114.035611407711
"3833" 766.4 69.495217792 114.263810628074
"3834" 766.6 70.727948928 114.623700738324
"3835" 766.8 71.5789536610909 114.877779992658
"3836" 767 71.8500822100645 115.239085354324
"3837" 767.2 72.227932322 115.191008431199
"3838" 767.4 72.444623342 115.359277662137
"3839" 767.6 72.8149808696471 115.205148702707
"3840" 767.8 73.0521607573333 115.354469969824
"3841" 768 72.8626460568276 115.544125142428
"3842" 768.2 73.5529577813333 116.610880227491
"3843" 768.4 74.2981470668387 117.249010914647
"3844" 768.6 75.466259232 117.709947827658
"3845" 768.8 76.477483992 118.111681511043
"3846" 769 77.007173152 118.432558550991
"3847" 769.2 77.1462834364444 118.166435784602
"3848" 769.4 77.2172977774546 117.978013095991
"3849" 769.6 77.585015872 117.546777664324
"3850" 769.8 78.4080039883636 117.115542232658
"3851" 770 79.736792096 116.634689751324
"3852" 770.2 81.1452726307097 116.244048134486
"3853" 770.4 82.2761046203871 116.169606447066
"3854" 770.6 83.901434569931 115.955265726393
"3855" 770.8 85.1868578773333 115.674982790658
"3856" 771 86.3577189847273 115.239085354324
"3857" 771.2 87.3677917456842 114.257303976824
"3858" 771.4 88.3034318155294 113.406506166971
"3859" 771.6 89.7310432414118 112.727773134618
"3860" 771.8 91.194587744 112.008316120324
"3861" 772 92.9261735755294 110.612388517118
"3862" 772.2 94.9463264233514 109.667359777027
"3863" 772.4 96.449173002 109.277546886824
"3864" 772.6 96.6741008151579 109.176332311824
"3865" 772.8 96.4562725653333 108.996481797786
"3866" 773 96.9985037456842 108.488073201824
"3867" 773.2 97.7486855225263 107.901028666824
"3868" 773.4 99.013350072 107.222258423231
"3869" 773.6 100.015819639273 106.591066697658
"3870" 773.8 100.591716760889 106.072418678491
"3871" 774 101.536856905514 105.000000105
"3872" 774.2 102.919453556706 104.039990320501
"3873" 774.4 104.664311966118 103.021890771971
"3874" 774.6 105.978620897882 101.698361358883
"3875" 774.8 107.204805667556 100.463444313908
"3876" 775 108.991837783111 99.4057520051576
"3877" 775.2 109.524407925333 98.7006237993243
"3878" 775.4 109.837200280889 97.9100255079354
"3879" 775.6 110.459581428757 97.0686071656757
"3880" 775.8 111.375800516324 95.488565584054
"3881" 776 112.428438005333 93.4442135376576
"3882" 776.2 113.518272423111 91.6600255016854
"3883" 776.4 114.871077699368 89.8949557743243
"3884" 776.6 116.175539145514 87.8274429152703
"3885" 776.8 117.081072663579 86.0994092118243
"3886" 777 117.625288250537 84.441711965178
"3887" 777.2 117.999434485333 82.8623594836833
"3888" 777.4 118.577858243765 81.5060536463832
"3889" 777.6 119.6615966 80.3160083963243
"3890" 777.8 120.409581898667 79.0211366001576
"3891" 778 121.063302955636 77.8498079276577
"3892" 778.2 121.173097804973 77.0478171248649
"3893" 778.4 121.505760500293 75.1921809990804
"3894" 778.6 122.464133792 73.3833160816993
"3895" 778.8 123.382755552 72.1621622343243
"3896" 779 123.170386005333 72.1514784736299
"3897" 779.2 123.155569525333 72.2607815638115
"3898" 779.4 122.991288554105 72.4253201293243
"3899" 779.6 122.792711024941 72.3544699268243
"3900" 779.8 122.399929045333 72.322418644741
"3901" 780 121.832787116444 71.4463502677965
"3902" 780.2 121.468960218667 70.4527605232132
"3903" 780.4 120.725666805333 69.4304068075294
"3904" 780.6 119.611608618667 68.1237006918243
"3905" 780.8 118.740258485333 67.0705871376577
"3906" 781 117.696931352 66.2006237668243
"3907" 781.2 116.493092352 65.1044699195743
"3908" 781.4 115.511676938667 63.5815761451576
"3909" 781.6 114.436805195243 61.9022869641892
"3910" 781.8 113.406325685333 60.2785330311192
"3911" 782 112.853696975158 58.5386804393243
"3912" 782.2 112.940429703111 56.6600254666854
"3913" 782.4 113.569888003765 55.2390852943243
"3914" 782.6 114.453647457882 53.9721169672655
"3915" 782.8 116.096533622588 52.388406558442
"3916" 783 117.934378216828 51.684708632945
"3917" 783.2 118.973000692 51.6813929830743
"3918" 783.4 118.938709520485 51.5910666426577
"3919" 783.6 118.260611260235 51.0196282765302
"3920" 783.8 117.740016116211 49.9050771918243
"3921" 784 116.814116085333 48.710485682273
"3922" 784.2 115.489470785684 47.9718788093243
"3923" 784.4 113.603878752 47.1621622093243
"3924" 784.6 112.130379816 46.9987006706993
"3925" 784.8 111.045566538667 47.4580201977859
"3926" 785 109.742421845333 48.2519058001576
"3927" 785.2 107.843795765333 48.764726313491
"3928" 785.4 105.729091916651 49.9886380618825
"3929" 785.6 103.453108304 50.6429314435743
"3930" 785.8 100.830513362526 50.9981946018243
"3931" 786 98.861842529561 51.3366462660316
"3932" 786.2 96.9557614676757 51.3097713610811
"3933" 786.4 95.5244057701818 51.0345398355743
"3934" 786.6 94.8493343309474 51.5042674768243
"3935" 786.8 93.097870432 52.1917480131705
"3936" 787 91.019859112 52.4121622145743
"3937" 787.2 88.7519438837073 52.2465899817633
"3938" 787.4 86.5588639253333 52.2213338120166
"3939" 787.6 84.5238264202927 52.4248263796902
"3940" 787.8 82.5727109288421 52.9921217293243
"3941" 788 81.2644417386667 53.8288288826576
"3942" 788.2 80.570536592 53.9313929853243
"3943" 788.4 80.3018904151579 53.9840245643243
"3944" 788.6 80.1909732367059 54.017365836089
"3945" 788.8 80.055981408 54.3709534253243
"3946" 789 80.397183776 54.7198545245743
"3947" 789.2 79.4782729139512 55.7175093098121
"3948" 789.4 78.2820959786667 57.2171072743243
"3949" 789.6 76.7638709541053 58.6905023018243
"3950" 789.8 74.8377285541053 59.7127695093243
"3951" 790 72.9105971207805 60.7456519039585
"3952" 790.2 70.9996911801081 61.4968815583784
"3953" 790.4 69.302603552 61.7209857532949
"3954" 790.6 68.1989760147027 61.8918919537838
"3955" 790.8 67.183846912 62.6598997813831
"3956" 791 65.9442014186667 63.9866198198371
"3957" 791.2 64.624829152 64.7006237653243
"3958" 791.4 62.657412272 65.5489143644632
"3959" 791.6 60.871603104 66.3819424483243
"3960" 791.8 59.2224583253333 67.3758374432132
"3961" 792 57.264213552 68.2091707773799
"3962" 792.2 55.548905657946 68.6070686756757
"3963" 792.4 54.086078592 69.2662346296184
"3964" 792.6 52.7961468635152 70.250740320991
"3965" 792.8 52.0922609184865 71.0810811521622
"3966" 793 52.1171330275556 71.457034028491
"3967" 793.2 51.967321952 71.5112746597089
"3968" 793.4 51.6029166330811 71.1642412354054
"3969" 793.6 51.0918026792727 70.9034209743243
"3970" 793.8 50.5382485584516 70.5988867985179
"3971" 794 50.4159964514595 70.0103950804054
"3972" 794.2 50.544939872 70.04184665035
"3973" 794.4 50.4799119875556 70.1963502665465
"3974" 794.6 49.2027410955294 70.0694020512361
"3975" 794.8 47.5598549308235 69.8318454899126
"3976" 795 45.6645559875556 69.2989143682132
"3977" 795.2 43.360217056 68.8544699233243
"3978" 795.4 41.4075295002353 68.5535649456478
"3979" 795.6 39.199749472 68.1291951973243
"3980" 795.8 37.2585981701818 67.8264978943243
"3981" 796 36.0143307802353 68.1915739950596
"3982" 796.2 34.054197632 68.8929314618243
"3983" 796.4 31.896918144 69.2390853083243
"3984" 796.6 29.527762992 69.8424506935431
"3985" 796.8 26.831163632 70.1188930015118
"3986" 797 24.1024618986666 70.1237006938243
"3987" 797.2 21.3975780552258 69.6807726536792
"3988" 797.4 19.0982684084706 69.0626147199125
"3989" 797.6 17.489372992 69.0852391543243
"3990" 797.8 15.9893166380606 69.1901342593243
"3991" 798 14.659425312 69.4846474387474
"3992" 798.2 13.7246401192727 70.2274302976577
"3993" 798.4 12.866631232 70.5876430019806
"3994" 798.6 11.4132692392727 70.4838405543243
"3995" 798.8 9.72059864533332 70.3929314633243
"3996" 799 8.51106406296775 70.8718396523888
"3997" 799.2 7.69172865066666 71.7390853108243
"3998" 799.4 7.68939393260607 71.9407170126577
"3999" 799.6 7.91843782510343 71.7908094488071
"4000" 799.8 8.1591392064 71.3621622335243
"4001" 800 8.1213167738182 71.1132111843243
"4002" 800.2 7.76801899670589 70.6237006943243
"4003" 800.4 7.51429007806063 69.6679897376576
"4004" 800.6 7.84490283200002 69.3599644293243
"4005" 800.8 8.18796920877421 68.1671250094856
"4006" 801 7.99814026924136 68.1170693920829
"4007" 801.2 7.93570668799999 67.957034024991
"4008" 801.4 7.54177950038711 67.9313929993243
"4009" 801.6 7.0315527849412 67.863519696089
"4010" 801.8 5.73990435200001 66.7775468443243
"4011" 802 3.81376195200001 65.6463251237361
"4012" 802.2 2.55610426729414 64.8092210505008
"4013" 802.4 2.78648600533334 64.5873759019632
"4014" 802.6 2.90847502400003 64.9794699194493
"4015" 802.8 3.25242902400001 65.3050193703243
"4016" 803 3.46063584533334 65.783957099741
"4017" 803.2 3.37502951644445 66.7027605194632
"4018" 803.4 2.922233184 67.5797446473243
"4019" 803.6 2.48297265745456 68.0013230693243
"4020" 803.8 2.94133274729414 67.7843341756478
"4021" 804 2.87987472775758 67.698292765991
"4022" 804.2 3.22388084200001 67.4506237680743
"4023" 804.4 4.41300625422223 67.3758374432132
"4024" 804.6 4.95616365131033 68.4751595781174
"4025" 804.8 5.4796148384865 69.8544699243243
"4026" 805 5.69175079200001 71.9698545418243
"4027" 805.2 5.47141177503032 73.537453610991
"4028" 805.4 4.96944739200001 75.4748173244856
"4029" 805.6 4.47587340200001 76.4410083924493
"4030" 805.8 4.78967410133331 76.918572495491
"4031" 806 5.17581979200001 77.6017226793243
"4032" 806.2 5.13798485200001 79.6621622418243
"4033" 806.4 5.04914983613792 80.8359022960484
"4034" 806.6 5.52865002425807 82.1125344527114
"4035" 806.8 6.06299920619355 82.9934277538404
"4036" 807 6.99189691200001 83.9677178016854
"4037" 807.2 7.28081827200001 85.1026088973888
"4038" 807.4 7.93943470554839 86.2812689481953
"4039" 807.6 8.42407698683871 88.1299041857759
"4040" 807.8 9.09861516200001 89.9025468674493
"4041" 808 9.97741763200001 91.7348118265465
"4042" 808.2 11.174377552 93.4121622555743
"4043" 808.4 12.336942072 94.5780276413556
"4044" 808.6 13.263898102 96.2246622583868
"4045" 808.8 13.962124722 97.2342776440118
"4046" 809 13.6287136598261 97.0283829949765
"4047" 809.2 13.4284227653333 97.3384443107826
"4048" 809.4 13.385208032 96.9550616674012
"4049" 809.6 13.385208032 96.9550616674012
"4050" 809.8 13.300013272 96.8095981564076
"4051" 810 13.155552592 96.7638106105743
"4052" 810.2 13.375683152 96.7363380830743
"4053" 810.4 13.8168614826666 96.533957130491
"4054" 810.6 14.7285688853333 96.6609967576576
"4055" 810.8 15.8801120836129 97.6336262796469
"4056" 811 16.971722222 98.5563930299493
"4057" 811.2 17.4134946550303 99.5048196043243
"4058" 811.4 18.1417760629678 100.33834092255
"4059" 811.6 18.2163364139355 101.07035084884
"4060" 811.8 18.2133368595862 101.247042900014
"4061" 812 18.440770601697 101.253071354324
"4062" 812.2 18.5038079893333 101.123700724824
"4063" 812.4 18.8716634202353 101.336370408295
"4064" 812.6 19.535899292 102.029950725731
"4065" 812.8 20.3537331416774 103.129904200776
"4066" 813 21.2608840784516 104.085239189324
"4067" 813.2 22.208421872 104.758316113074
"4068" 813.4 23.130218592 105.096228201324
"4069" 813.6 24.087786528 105.722601828324
"4070" 813.8 25.1180642550303 106.637686744324
"4071" 814 26.4428284707097 108.179531997389
"4072" 814.2 27.5695182186667 109.551439660991
"4073" 814.4 28.53442384 110.129195239324
"4074" 814.6 29.1767080061936 110.276306193034
"4075" 814.8 29.238841632 110.355635465991
"4076" 815 30.141720882 111.176585350262
"4077" 815.2 30.8930580461177 111.709673586089
"4078" 815.4 32.4339719661177 112.354469966824
"4079" 815.6 34.0768581308235 113.112388519618
"4080" 815.8 35.46853648 113.986338100324
"4081" 816 36.3469284242581 114.730400490292
"4082" 816.2 36.866365536 115.228096343324
"4083" 816.4 36.943411232 114.998700738699
"4084" 816.6 37.2430333831111 115.121563986685
"4085" 816.8 37.6458866955294 114.990216575795
"4086" 817 38.1217571708235 114.526415670354
"4087" 817.2 38.975491464 113.969854583824
"4088" 817.4 40.64160464 113.480843594324
"4089" 817.6 42.2082004586667 113.294640907935
"4090" 817.8 43.9794961167059 113.304696212118
"4091" 818 45.586975252 113.712643045106
"4092" 818.2 47.1111083859394 113.945379059324
"4093" 818.4 48.644726312 114.037162276199
"4094" 818.6 50.60251248 114.469854584324
"4095" 818.8 53.026700272 115.239085354324
"4096" 819 54.1035889774546 116.334656450991
"4097" 819.2 55.8941671029677 117.658440195453
"4098" 819.4 57.0920280950303 118.863793982658
"4099" 819.6 57.470585952 118.865458984324
"4100" 819.8 57.8817121449412 118.655374950501
"4101" 820 58.1416784231111 118.219854588074
"4102" 820.2 58.2099988586667 117.65525892676
"4103" 820.4 58.3752688632195 116.993306744446
"4104" 820.6 58.9484136749268 116.27098028969
"4105" 820.8 60.0387758186667 115.458865574324
"4106" 821 61.3585675995676 115.103950219054
"4107" 821.2 62.6287804255135 114.667359782027
"4108" 821.4 64.5193499253333 114.491222105713
"4109" 821.6 66.4444567649032 114.432633740615
"4110" 821.8 67.5255818539355 114.53188932384
"4111" 822 68.2090517378064 114.159680886744
"4112" 822.2 69.8648289011892 113.492723606216
"4113" 822.4 70.953582752 113.096228209324
"4114" 822.6 72.1512667856842 112.486048914324
"4115" 822.8 73.5603920151579 112.050826241824
"4116" 823 75.2798583545807 111.901616368357
"4117" 823.2 76.79804912 111.953371065324
"4118" 823.4 77.502466912 111.535788647324
"4119" 823.6 79.186121742 111.032354580887
"4120" 823.8 80.5648714672941 110.340895304177
"4121" 824 82.433391456 109.711612821324
"4122" 824.2 84.2214519592727 109.201789310991
"4123" 824.4 86.132272772 108.760719963231
"4124" 824.6 87.8162310908235 108.723248243736
"4125" 824.8 89.6948595416774 109.196901725453
"4126" 825 91.5712950410322 109.370598996099
"4127" 825.2 93.549984736 108.876447985324
"4128" 825.4 94.6964484903784 108.024948132973
"4129" 825.6 94.7986463730526 107.445563079324
"4130" 825.8 95.0059038008889 107.397205004602
"4131" 826 94.9405726551579 107.455684536824
"4132" 826.2 94.8290591477895 107.739085346824
"4133" 826.4 94.7589179736217 108.264033372297
"4134" 826.6 94.9845022186667 108.735588844324
"4135" 826.8 94.968451032 109.037162271199
"4136" 827 94.9046801011892 109.116424225541
"4137" 827.2 94.727683232 109.051302542707
"4138" 827.4 94.643414502 109.385719963856
"4139" 827.6 94.1790244877576 109.469854579324
"4140" 827.8 93.715082656 109.711612821324
"4141" 828 93.391421942 110.395335349481
"4142" 828.2 92.370991354353 111.494741459177
"4143" 828.4 90.8968000142222 112.172846035019
"4144" 828.6 89.3023821386667 112.386521248908
"4145" 828.8 87.4511452764444 112.15147851363
"4146" 829 86.193390752 111.511274699709
"4147" 829.2 84.948806432 110.396876276504
"4148" 829.4 83.5023045008372 109.389353684789
"4149" 829.6 81.9137674762105 108.629773606824
"4150" 829.8 80.1701017246316 107.658113686824
"4151" 830 78.143597168 106.450623807074
"4152" 830.2 76.503412832 105.465909802145
"4153" 830.4 75.244752856 104.402546881949
"4154" 830.6 74.035410592 103.508316111824
"4155" 830.8 72.9515733208889 103.30532465863
"4156" 831 71.4748641475556 102.835239188074
"4157" 831.2 69.566760224 102.326997429324
"4158" 831.4 67.1303429564445 102.033957135991
"4159" 831.6 64.4820417617297 101.330561431892
"4160" 831.8 62.1116719253333 100.308118869965
"4161" 832 59.7935426509474 99.1257250143243
"4162" 832.2 58.380855564973 97.8586279564865
"4163" 832.4 57.241988832 96.4816888858628
"4164" 832.6 55.8500195267369 95.4111501118243
"4165" 832.8 54.066817168 94.6237007183243
"4166" 833 52.159936192 92.9820003118243
"4167" 833.2 50.8623244698947 91.3726885693243
"4168" 833.4 49.5061399964444 90.1001964402965
"4169" 833.6 47.9117221208889 89.2989143882132
"4170" 833.8 46.1691394453334 87.8820833545807
"4171" 834 45.2044219697778 86.0510511371021
"4172" 834.2 45.011196256 85.2500743353243
"4173" 834.4 45.418437792 85.2018644806146
"4174" 834.6 45.9598399801081 84.8960499809459
"4175" 834.8 46.3588484931765 84.8431577221184
"4176" 835 46.6856367393684 84.6014335018243
"4177" 835.2 46.369470602 84.3616814772931
"4178" 835.4 45.605548768 83.5577666413243
"4179" 835.6 44.4660673831111 83.0382306212688
"4180" 835.8 43.1564551786667 82.4678821657346
"4181" 836 41.240190432 81.2351405471448
"4182" 836.2 39.1331310130526 80.7654011093243
"4183" 836.4 37.9940343592727 81.1132111943243
"4184" 836.6 36.6206522352433 81.153846235
"4185" 836.8 34.3796492788965 81.4061940738071
"4186" 837 32.2186972272941 81.517365863589
"4187" 837.2 29.9471649661936 81.430152318034
"4188" 837.4 27.7227811623226 81.1820133599695
"4189" 837.6 24.9196132198788 81.0432811243243
"4190" 837.8 22.8485809637647 80.4540174462361
"4191" 838 20.8091360696471 79.6847866762361
"4192" 838.2 19.138632422 80.0107199344806
"4193" 838.4 17.2500643907879 80.5188055993243
"4194" 838.6 15.2377789451034 81.0215786888071
"4195" 838.8 12.481402752 81.3929314743243
"4196" 839 9.81398736775758 81.5677566493243
"4197" 839.2 6.94695358933332 81.0083160893243
"4198" 839.4 5.52462961317648 80.3295830569714
"4199" 839.6 5.23429197200001 80.2871622424493
"4200" 839.8 5.45098299200001 80.3833160886993
"4201" 840 5.48308536533334 80.3323254126577
"4202" 840.2 5.61149485866667 80.0467776268243
"4203" 840.4 5.76843979496298 79.5125895921021
"4204" 840.6 5.39079104200001 78.3640853174493
"4205" 840.8 4.62033408200001 76.4770660847931
"4206" 841 3.80092100266665 74.4442135186576
"4207" 841.2 3.786245632 72.6978765205743
"4208" 841.4 3.83783873200001 71.0083160793243
"4209" 841.6 3.68133966200001 69.0011045388556
"4210" 841.8 4.04249136200001 67.0179314599493
"4211" 842 4.50250377987881 65.5188055843243
"4212" 842.2 4.72091288877421 63.9487627223888
"4213" 842.4 5.36537666311112 62.7925041052965
"4214" 842.6 7.21661352533334 61.1578887190465
"4215" 842.8 8.78222157866668 60.5941148854782
"4216" 843 9.27984173578381 60.7380457987838
"4217" 843.2 9.75270101866666 61.5104528219632
"4218" 843.4 10.2511326046316 62.4253201193243
"4219" 843.6 10.6821038759024 63.3160083793243
"4220" 843.8 11.9430706453333 64.7854363886833
"4221" 844 13.3329604446316 66.4637816618243
"4222" 844.2 13.8190016408889 67.7284015461299
"4223" 844.4 14.6834520363244 69.5426196121622
"4224" 844.6 14.7701131331765 71.0875015997655
"4225" 844.8 15.132681114353 73.0897640452067
"4226" 845 14.9425847075556 74.9969200719169
"4227" 845.2 13.8961211354483 76.8040720532898
"4228" 845.4 12.7440585338182 78.1411832193243
"4229" 845.6 11.373870872 78.6645660869806
"4230" 845.8 10.1957137706667 79.2134442926576
"4231" 846 9.47662060799999 80.0467776268243
"4232" 846.2 8.46218561066666 81.4057519871576
"4233" 846.4 7.7711090647273 81.7775468593243
"4234" 846.6 8.10792647905883 81.4494925603537
"4235" 846.8 8.74468649599999 81.4442135256576
"4236" 847 9.28400636799999 81.841649423491
"4237" 847.2 9.88111051200001 82.6017226843243
"4238" 847.4 10.6194650986666 84.0083160923243
"4239" 847.6 11.494984371394 85.915076000991
"4240" 847.8 11.951713592 88.0756237886993
"4241" 848 12.375775588129 90.5120381831953
"4242" 848.2 12.3882023132903 92.472335951905
"4243" 848.4 12.3153559933793 94.1382895772553
"4244" 848.6 12.5544633257931 94.1382895772553
"4245" 848.8 13.0819059708235 93.8589948352067
"4246" 849 14.2774003952433 93.8253639191892
"4247" 849.2 15.623766496 93.3269974203243
"4248" 849.4 16.7403176142222 93.4976323411299
"4249" 849.6 16.6824755001081 93.4823285758108
"4250" 849.8 17.164680416 93.3269974203243
"4251" 850 18.1505083563244 93.7422038359459
"4252" 850.2 19.3040018846316 94.1560893818243
"4253" 850.4 20.2180747253333 94.5446408891854
"4254" 850.6 21.6003112 95.5247996203243
"4255" 850.8 22.6106457261177 96.7436102227067
"4256" 851 23.544683162 98.3520661066681
"4257" 851.2 24.146602662 99.6862007233868
"4258" 851.4 24.327178512 101.260719955731
"4259" 851.6 23.7526567271724 103.766936801738
"4260" 851.8 23.7462291107097 106.008316114324
"4261" 852 24.378164634353 106.381619282118
"4262" 852.2 24.616099872 106.200623806824
"4263" 852.4 25.6219742364444 106.328828935158
"4264" 852.6 26.6782052649412 107.03772788006
"4265" 852.8 27.59886896 107.887436995324
"4266" 853 28.2322768939355 109.14727393384
"4267" 853.2 28.380332448 109.294030403324
"4268" 853.4 28.391338976 109.184140293324
"4269" 853.6 28.745267642 109.181393040574
"4270" 853.8 30.1890718826666 109.854469964324
"4271" 854 31.2163478293333 110.687803298491
"4272" 854.2 32.2272807495758 111.323001434324
"4273" 854.4 33.6397851762424 111.998992110991
"4274" 854.6 35.2552040696471 113.078451868001
"4275" 854.8 36.7351796211892 114.438669553108
"4276" 855 37.8072569144243 115.075915190991
"4277" 855.2 38.7644913192728 116.078246194324
"4278" 855.4 39.290897282 116.104469970574
"4279" 855.6 39.808548052 116.140527662918
"4280" 855.8 40.9124319350303 116.276381392658
"4281" 856 42.5584081677576 116.684306800991
"4282" 856.2 43.2121292247273 117.197127314324
"4283" 856.4 43.2121292247273 117.068922185991
"4284" 856.6 43.0136781895758 116.824166940991
"4285" 856.8 42.9436366477576 116.684306800991
"4286" 857 42.983243472 116.434140300574
"4287" 857.2 43.5295755674839 116.033130020131
"4288" 857.4 44.2967431002353 115.872569517854
"4289" 857.6 45.478629742 115.635719970106
"4290" 857.8 46.785377559742 116.14479255126
"4291" 858 49.0255771956364 116.719271835991
"4292" 858.2 50.318062522 117.090046894637
"4293" 858.4 50.944058802 118.027546895574
"4294" 858.6 51.9031172053333 119.072418691491
"4295" 858.8 52.9987401403871 119.53188932884
"4296" 859 53.7606269451034 119.483117188807
"4297" 859.2 55.085264962 119.337643050731
"4298" 859.4 55.6953395003871 119.469854589324
"4299" 859.6 56.677050788129 119.717993547389
"4300" 859.8 56.9624512426666 119.828828948658
"4301" 860 57.131791262 120.299181513231
"4302" 860.2 57.288290332 120.443412282606
"4303" 860.4 57.781864322 120.359277667137
"4304" 860.6 58.593251808 120.610880231491
"4305" 860.8 60.0921408029091 121.218106339324
"4306" 861 61.3827592131765 121.415555948736
"4307" 861.2 62.6912499087568 121.309771431081
"4308" 861.4 63.644560252 121.092450744793
"4309" 861.6 64.463170772 120.551585359637
"4310" 861.8 65.967625568 119.931393051324
"4311" 862 67.304230812 119.217450742918
"4312" 862.2 67.918188702 119.289566127606
"4313" 862.4 67.915781024 119.516008435524
"4314" 862.6 67.761689632 119.512589632102
"4315" 862.8 68.0475043107097 119.320971214486
"4316" 863 68.0140807051034 118.846512413635
"4317" 863.2 68.6372089047273 118.304353422658
"4318" 863.4 69.555753696 117.623700741324
"4319" 863.6 70.920563168 116.982675099658
"4320" 863.8 72.1980305145807 116.752732998518
"4321" 864 73.617162528 116.623700740324
"4322" 864.2 75.285683382 116.933796894481
"4323" 864.4 77.2254692906666 117.341649458991
"4324" 864.6 78.9899667990588 117.444967709471
"4325" 864.8 80.847784361697 117.919738037658
"4326" 865 81.196532872 117.931393049324
"4327" 865.2 81.124302532 117.739085356824
"4328" 865.4 82.0255549725405 117.422037539459
"4329" 865.6 83.291212732 117.246296894793
"4330" 865.8 84.4549237653333 116.67070928738
"4331" 866 85.4286957564444 115.965581081547
"4332" 866.2 86.1614183477895 115.309935556824
"4333" 866.4 86.48379376 115.052272167324
"4334" 866.6 87.6116571431111 113.989085353074
"4335" 866.8 89.4177771563243 112.505197617703
"4336" 867 91.304653024 111.118206229324
"4337" 867.2 93.1653677297778 110.142931503074
"4338" 867.4 95.0428701701818 109.236754345991
"4339" 867.6 96.846439872 108.364085347449
"4340" 867.8 98.8435454130526 107.071069151824
"4341" 868 100.31870198227 106.029106135135
"4342" 868.2 101.626775101091 105.425565530991
"4343" 868.4 102.54898873503 104.772884877658
"4344" 868.6 102.746518170947 104.540704776824
"4345" 868.8 102.932008697946 104.584199688784
"4346" 869 103.089407297882 104.526415660354
"4347" 869.2 103.452587724973 104.022869126892
"4348" 869.4 104.267753236706 103.021890771971
"4349" 869.6 105.188118112 102.04381906894
"4350" 869.8 106.545133368471 100.680261810354
"4351" 870 108.05658864 98.9423820413243
"4352" 870.2 109.626961208471 97.671212033589
"4353" 870.4 110.997921387294 96.6870491366772
"4354" 870.6 111.8538408 95.9094150053243
"4355" 870.8 112.803009017263 94.4091258193243
"4356" 871 113.935603276444 92.8672904601576
"4357" 871.2 114.769441845333 91.1858308924012
"4358" 871.4 115.388094869895 89.3281541543243
"4359" 871.6 116.633648689297 87.5259876135135
"4360" 871.8 117.831254440421 86.3524456493243
"4361" 872 118.062898408 85.7198545555743
"4362" 872.2 117.810979257263 85.7350367418243
"4363" 872.4 118.330736317405 84.9584200433784
"4364" 872.6 118.918056245333 83.7795192479141
"4365" 872.8 119.226132243892 82.744282827027
"4366" 873 119.478613072 81.6172904489076
"4367" 873.2 119.925576885333 79.8150222025294
"4368" 873.4 120.750880815158 78.2249152768243
"4369" 873.6 121.673401648842 76.6054820768243
"4370" 873.8 122.078905312 75.3256237759493
"4371" 874 122.495368533622 74.334719409054
"4372" 874.2 123.099760784 73.1333160814493
"4373" 874.4 123.185202485333 73.0497361997089
"4374" 874.6 122.984712819027 73.07692315
"4375" 874.8 122.827960689778 72.8886579615465
"4376" 875 122.674258417455 72.7565678293243
"4377" 875.2 122.595922482526 72.2431338943243
"4378" 875.4 122.351383992976 70.6706050095682
"4379" 875.6 121.950495818667 69.039451608491
"4380" 875.8 121.968840032 66.2830413493243
"4381" 876 122.711075125333 64.6177835285551
"4382" 876.2 123.185202485333 63.3850419099653
"4383" 876.4 123.504250688 62.6044699170743
"4384" 876.6 123.569131274105 62.6479921843243
"4385" 876.8 123.651921605333 62.6429314555743
"4386" 877 123.838462423351 62.0997921618919
"4387" 877.2 123.641220814222 61.9805382925188
"4388" 877.4 123.346104259368 61.2006237618243
"4389" 877.6 122.943066496865 60.2079002681081
"4390" 877.8 122.701197472 59.2528920044525
"4391" 878 122.325023507556 57.4613075187688
"4392" 878.2 122.394990218667 55.5250813498371
"4393" 878.4 122.920325413053 53.7512310418243
"4394" 878.6 123.288094707556 52.803187855991
"4395" 878.8 123.716126352 52.130110932241
"4396" 879 123.876638218667 52.3758374282132
"4397" 879.2 123.402510858667 52.6158111299653
"4398" 879.4 123.344656032 53.187803240991
"4399" 879.6 122.701197472 53.0201503808628
"4400" 879.8 122.107797448 52.0948545219493
"4401" 880 121.446735498667 50.6532864731705
"4402" 880.2 120.6246678 49.3833160576993
"4403" 880.4 119.740018112 48.7555688043243
"4404" 880.6 118.405141027122 47.8094417596902
"4405" 880.8 117.31522630322 46.6086912894463
"4406" 881 116.339988725333 45.0122608265038
"4407" 881.2 115.87122352 43.4698545133243
"4408" 881.4 115.695119072 41.7555687973243
"4409" 881.6 115.479333194105 39.7836196918243
"4410" 881.8 115.794865732 37.6068737382306
"4411" 882 116.498595616 35.6346896703243
"4412" 882.2 117.049533489778 33.9784015123799
"4413" 882.4 116.595064596706 33.5988137794714
"4414" 882.6 116.242110160485 33.2810433143243
"4415" 882.8 115.263324512 32.9905645620166
"4416" 883 114.127394378667 32.4481582498371
"4417" 883.2 112.737114672 31.3737006550743
"4418" 883.4 111.521562643892 29.8960499259459
"4419" 883.6 110.403519072 28.641452131632
"4420" 883.8 108.960861808842 27.4354415418243
"4421" 884 107.330157792 26.6127116393243
"4422" 884.2 105.930543893622 25.8316008574324
"4423" 884.4 104.398945598316 24.6419192718243
"4424" 884.6 103.510892576 23.4987006471993
"4425" 884.8 102.38822672 22.6237006463243
"4426" 885 101.694815456 21.8105138323243
"4427" 885.2 100.422817787676 20.6340956547297
"4428" 885.4 98.520702112 19.0655152384269
"4429" 885.6 97.1207692441212 17.663327680991
"4430" 885.8 95.740283808 16.5467775633243
"4431" 886 93.542364832 15.7321819017602
"4432" 886.2 91.5057723083636 14.901089915991
"4433" 886.4 89.430791632 13.5937861073799
"4434" 886.6 88.0717911608889 12.3117348240465
"4435" 886.8 87.2258654635789 11.1297735093243
"4436" 887 85.8032234453333 9.59805960765765
"4437" 887.2 85.1591048578065 7.93139293932432
"4438" 887.4 84.9270174908235 6.84542008755961
"4439" 887.6 84.3375208 6.73359074032432
"4440" 887.8 83.5239549386667 6.70276045946321
"4441" 888 81.822529152 6.67070917737987
"4442" 888.2 80.2139399584865 6.79833680513514
"4443" 888.4 78.3982759964444 7.20489721210209
"4444" 888.6 76.8822341855135 8.34719335554054
"4445" 888.8 75.418105672 9.93139294132432
"4446" 889 74.1990602846316 10.6641864643243
"4447" 889.2 72.7592482914595 11.5280665395946
"4448" 889.4 71.0789348764444 12.3010510633521
"4449" 889.6 69.0390261709474 13.1540650093243
"4450" 889.8 67.6332801386667 14.1148248981705
"4451" 890 66.2714636698947 15.2694496268243
"4452" 890.2 64.8985049833514 16.0187110347297
"4453" 890.4 63.4874879253333 17.528462545991
"4454" 890.6 61.8019784414118 19.0626146699126
"4455" 890.8 60.002087392 19.7885358083243
"4456" 891 58.4368943661177 20.1259630872655
"4457" 891.2 56.2777162957838 20.6444906651351
"4458" 891.4 54.5493939260541 21.4553014767568
"4459" 891.6 52.8314831368649 22.9521829751351
"4460" 891.8 50.959801312 24.3317874330423
"4461" 892 49.06159856 25.3160083413243
"4462" 892.2 46.882306016 25.8874369133243
"4463" 892.4 44.987888314353 26.6870490666773
"4464" 892.6 43.7629964860541 27.9106029385135
"4465" 892.8 42.1804362438919 29.3451143744595
"4466" 893 39.87114768 30.4808435113243
"4467" 893.2 38.011044448 31.2171072483243
"4468" 893.4 35.68866704 32.0742501063243
"4469" 893.6 33.3148074849032 32.9437999122275
"4470" 893.8 31.441867002 34.0972583501056
"4471" 894 29.7359106384516 35.1026088473888
"4472" 894.2 28.3633223592727 35.705285740991
"4473" 894.4 26.2504025144243 36.614376650991
"4474" 894.6 24.495715972 36.8857198913556
"4475" 894.8 22.6043511431111 36.649341685991
"4476" 895 21.1747254506667 36.5083160448243
"4477" 895.2 19.7159936064 36.8083160451243
"4478" 895.4 18.1734856375172 37.5998279822553
"4479" 895.6 16.871679049931 38.2894831553588
"4480" 895.8 16.3850513493333 39.0980596371576
"4481" 896 15.6531172373333 40.649341689991
"4482" 896.2 14.443660322 42.2943737429181
"4483" 896.4 13.2460229168485 43.5257985693243
"4484" 896.6 11.9656936578065 44.9537254825501
"4485" 896.8 10.254300602 46.0924506697931
"4486" 897 8.23013131200002 46.6813929780743
"4487" 897.2 6.90887353268965 46.9897484160484
"4488" 897.4 6.40029603200002 47.1896347368243
"4489" 897.6 6.469086832 47.4506237480743
"4490" 897.8 6.82679899200001 47.5467775943243
"4491" 898 6.3534163757037 48.5011935496947
"4492" 898.2 5.47849931200001 49.7445797943243
"4493" 898.4 4.57218052200001 51.0804314440118
"4494" 898.6 3.483566112 52.0934808955743
"4495" 898.8 2.36530286719999 53.1467775999243
"4496" 899 2.18394915199999 53.8189669497089
"4497" 899.2 2.28568898133331 55.4442134996576
"4498" 899.4 2.27284803199999 56.4852391417243
"4499" 899.6 2.11875663999998 57.7390852968243
"4500" 899.8 2.717342432 58.7154166587474
"4501" 900 3.45261025200001 59.9746622221368
"4502" 900.2 3.96105519435295 61.8341079253537
"4503" 900.4 3.71434815070969 64.3085642115824
"4504" 900.6 3.40445669200001 66.1645660744806
"4505" 900.8 3.41524973131033 68.1833823894967
"4506" 901 3.46581364748387 70.1026088823888
"4507" 901.2 3.75162832619355 72.311045609163
"4508" 901.4 4.60907236232259 74.6435518149695
"4509" 901.6 4.96944739200001 76.8643954896469
"4510" 901.8 5.65291727587097 78.9611696852921
"4511" 902 6.38997741200001 81.2487007049493
"4512" 902.2 6.10247233317648 83.3725694853537
"4513" 902.4 6.90659632000001 82.0083160903243
"4514" 902.6 9.78480339200001 79.4698545493243
"4515" 902.8 16.111440352 78.0793220035551
"4516" 903 21.6076488853333 77.528462605991
"4517" 903.2 26.2436902 78.1525468556993
"4518" 903.4 29.9634380586667 79.8544699343243
"4519" 903.6 33.772684512 82.6651208247089
"4520" 903.8 36.2105375383415 85.3985599961536
"4521" 904 38.3697977660541 89.0332641222973
"4522" 904.2 39.832624832 93.2625896058521
"4523" 904.4 41.2721628362105 97.4050772393243
"4524" 904.6 41.7694680231111 101.424982776408
"4525" 904.8 42.5399249831111 105.271136626408
"4526" 905 43.7705159608889 108.796777655574
"4527" 905.2 45.59454224 111.964360076324
"4528" 905.4 46.4747094307097 115.33834093755
"4529" 905.6 47.1718915630345 118.302745834842
"4530" 905.8 47.492744992 119.302201729196
"4531" 906 47.561271212 119.037162281199
"4532" 906.2 48.1792418986667 118.465581084047
"4533" 906.4 49.6666518631111 118.412162280574
"4534" 906.6 51.295923744 118.579744698324
"4535" 906.8 53.13401392 118.491832610324
"4536" 907 55.9102487472941 118.655374950501
"4537" 907.2 57.4285021684706 118.508316126824
"4538" 907.4 59.732083502 118.328027665106
"4539" 907.6 61.537842002 117.919373818543
"4540" 907.8 63.1710502453333 117.34378621113
"4541" 908 64.5621530897778 116.884384501269
"4542" 908.2 65.68145584 116.085239201324
"4543" 908.4 67.139397472 115.051708628299
"4544" 908.6 69.082472992 114.030294144324
"4545" 908.8 71.1246301465946 113.544698658243
"4546" 909 73.9788492675556 113.892931506824
"4547" 909.2 76.8598799096471 114.786596666089
"4548" 909.4 78.7728036853333 115.922846038769
"4549" 909.6 81.4146401731765 116.415555943736
"4550" 909.8 83.748671552 116.028559039324
"4551" 910 86.1948724 114.681393046074
"4552" 910.2 88.718118944 112.950623813574
"4553" 910.4 90.5915458677895 111.969854581824
"4554" 910.6 91.39545688 111.383316119699
"4555" 910.8 91.7586051910244 110.332893979812
"4556" 911 92.3317500027317 108.325389287373
"4557" 911.2 93.4503466930526 106.180380891824
"4558" 911.4 95.1786824280976 103.878860202251
"4559" 911.6 95.9842618453333 101.969854571824
"4560" 911.8 97.4712616749268 100.060848941397
"4561" 912 99.2094877432195 98.5036256752999
"4562" 912.2 101.422329519568 97.3700624674324
"4563" 912.4 103.474635777882 96.8341079603537
"4564" 912.6 105.943335264 95.9094150053243
"4565" 912.8 108.157176076444 95.0254101204354
"4566" 913 110.157645593081 94.4698545643243
"4567" 913.2 111.927001839059 93.7232482287361
"4568" 913.4 112.396135409297 92.8690229618919
"4569" 913.6 112.934314965333 91.5302941218243
"4570" 913.8 113.915730378667 89.4149095043243
"4571" 914 115.754737765333 87.0660084030743
"4572" 914.2 117.789334129297 84.9064449913513
"4573" 914.4 118.841151658667 82.1896347718243
"4574" 914.6 119.539899421091 79.6271972068243
"4575" 914.8 119.632704464 77.2294699316993
"4576" 915 119.253896458667 75.2390853143243
"4577" 915.2 118.301787044683 73.1471528544463
"4578" 915.4 117.410303018667 70.4222354926576
"4579" 915.6 117.253411720421 67.4354415818243
"4580" 915.8 118.268266834162 64.9584200233784
"4581" 916 119.66847568 63.2061182693243
"4582" 916.2 122.069027658667 61.1759689294525
"4583" 916.4 123.213189169778 60.7091707698799
"4584" 916.6 123.007404725333 60.7025961479141
"4585" 916.8 122.933924621268 60.6987475887146
"4586" 917 122.755404106146 60.7737944931048
"4587" 917.2 122.571639414326 60.739979754208
"4588" 917.4 122.284957754791 60.4984770706034
"4589" 917.6 121.989317293395 59.5235217923476
"4590" 917.8 121.901908442811 58.0665281245946
"4591" 918 122.016435828757 56.1954262516216
"4592" 918.2 122.423583425684 54.5811905568243
"4593" 918.4 122.389228254222 52.5574613600188
"4594" 918.6 121.877118965333 50.6420156926576
"4595" 918.8 120.844198645333 48.88800047535
"4596" 919 119.690488736 47.1140852861993
"4597" 919.2 118.355030005333 44.9333653629141
"4598" 919.4 117.367264672 42.8623594436833
"4599" 919.6 117.070935072 40.5546671336833
"4600" 919.8 117.060234280889 37.4613074987688
"4601" 920 117.0819416 34.3929314273243
"4602" 920.2 116.073292085333 31.6592036139397
"4603" 920.4 114.621277045333 28.9471720530423
"4604" 920.6 112.902565365333 27.4777440436833
"4605" 920.8 110.671861987556 25.7305382562688
"4606" 921 108.240312992 24.6966789521448
"4607" 921.2 105.749498076444 23.6792562029354
"4608" 921.4 103.567663088842 22.8706642093243
"4609" 921.6 100.828627298977 23.0387274803708
"4610" 921.8 98.2305747594419 23.557511022929
"4611" 922 94.9811230214737 23.5994091493243
"4612" 922.2 92.0567657706667 24.1707091948799
"4613" 922.4 88.8083187832195 25.2203235382268
"4614" 922.6 85.748896352 25.1207420689397
"4615" 922.8 82.24628048 25.6813929570743
"4616" 923 79.2577184825263 25.8767370868243
"4617" 923.2 78.0899775282162 25.4054054308108
"4618" 923.4 78.0107947183158 25.4415144143243
"4619" 923.6 77.9749422602927 25.4829877035926
"4620" 923.8 76.747143928 26.3448544961993
"4621" 924 75.7857169959025 27.5092541221292
"4622" 924.2 74.426142336 28.3544698828243
"4623" 924.4 72.991166248 29.6429314225743
"4624" 924.6 71.4918288163903 31.4398357395682
"4625" 924.8 69.797897312 33.160330693491
"4626" 925 67.097170504 34.2006237348243
"4627" 925.2 64.7812377077895 34.9556844643243
"4628" 925.4 61.8687350460541 35.488565524054
"4629" 925.6 59.604476568 35.3256237359493
"4630" 925.8 57.1210543195676 35.5405405760811
"4631" 926 54.2465904586667 35.6984869841854
"4632" 926.2 51.946498790919 35.2494802847297
"4633" 926.4 49.463336832 33.9784015123799
"4634" 926.6 46.4908305876757 32.7858628186487
"4635" 926.8 43.6956104231111 31.9805382625188
"4636" 927 41.0418142275556 30.8053245861299
"4637" 927.2 38.264194592 29.6896347193243
"4638" 927.4 35.3652171365161 28.8246932083566
"4639" 927.6 33.151318382 27.6910083436993
"4640" 927.8 31.504891514353 26.7436101527067
"4641" 928 29.3555775350303 25.3789454043243
"4642" 928.2 26.758933292 24.4097583404181
"4643" 928.4 24.134564272 24.1813929555743
"4644" 928.6 21.4014346251034 24.0719765098415
"4645" 928.8 18.837672672 24.4698544943243
"4646" 929 16.0789396861936 24.7552142960985
"4647" 929.2 13.251859712 24.8269973518243
"4648" 929.4 11.9965462168276 24.8809950782898
"4649" 929.6 12.5456074986667 25.0642600893243
"4650" 929.8 12.866631232 25.080714223442
"4651" 930 12.7005844733793 25.1064592694967
"4652" 930.2 12.782362502 25.1669698796368
"4653" 930.4 12.3144704106667 26.187803213991
"4654" 930.6 10.7595481823031 27.593397620991
"4655" 930.8 9.55716838109093 28.4558684843243
"4656" 931 9.06571022933332 29.4826750121576
"4657" 931.2 8.1192567284706 31.4042436415302
"4658" 931.4 6.76718029866667 33.726264759991
"4659" 931.6 5.973793072 35.3764479118243
"4660" 931.8 5.56480049745456 37.4302274676577
"4661" 932 4.87880539670589 39.3793567716773
"4662" 932.2 3.89547708412124 41.229761270991
"4663" 932.4 3.40518629139395 43.222768265991
"4664" 932.6 2.65807651199999 44.8840556981705
"4665" 932.8 2.17297398162963 45.4670055124725
"4666" 933 2.23004486755556 45.6094556550651
"4667" 933.2 2.47750066200001 45.8280275926056
"4668" 933.4 2.598810592 46.7923397237474
"4669" 933.6 2.36583421682758 48.3690587622553
"4670" 933.8 1.88761955199999 49.8390852889243
"4671" 934 1.58264700533332 50.4794699049493
"4672" 934.2 1.532024032 50.8899728639397
"4673" 934.4 1.36756110399998 50.8544699053243
"4674" 934.6 1.37398157866667 50.8587434096021
"4675" 934.8 1.55492222836365 50.8509734018243
"4676" 935 1.48757459200001 51.4964817402858
"4677" 935.2 1.61963452243477 52.0785501741069
"4678" 935.4 1.828353632 53.4195586652858
"4679" 935.6 1.9407545147586 55.2258226948415
"4680" 935.8 1.83946599199999 56.408957090366
"4681" 936 1.48812335051852 58.1735582317317
"4682" 936.2 0.988753098666665 58.860880169741
"4683" 936.4 0.839798086400003 59.2237006829243
"4684" 936.6 1.11716259199999 58.9278964868243
"4685" 936.8 1.14926496533332 58.9890852980743
"4686" 937 1.58665980200001 59.6020660679181
"4687" 937.2 2.02004184200001 60.8520660691681
"4688" 937.4 2.22615367078789 62.6866377493243
"4689" 937.6 2.42014127435295 64.5603522719714
"4690" 937.8 2.65807651200001 66.8256237674493
"4691" 938 2.36915515200001 68.5323545383868
"4692" 938.2 2.15727948799999 69.6621622318243
"4693" 938.4 2.17235364591304 69.6036338036721
"4694" 938.6 2.23556785651613 69.507075383034
"4695" 938.8 2.41293111563638 69.5048195743243
"4696" 939 3.00828422109093 69.9593650293243
"4697" 939.2 3.39551388800001 71.1182061893243
"4698" 939.4 4.01841458200001 72.9794699274493
"4699" 939.6 4.42078864775758 75.0526051276576
"4700" 939.8 4.24869733264517 76.5294078962598
"4701" 940 4.1681721536 77.4390853165243
"4702" 940.2 4.57137796266665 78.0595981376576
"4703" 940.4 4.8448146484706 78.825058168589
"4704" 940.6 5.52321333200001 79.6982199341681
"4705" 940.8 5.76256485082354 80.5332029666773
"4706" 941 6.12513283200001 81.6410704323888
"4707" 941.2 6.42475498311112 83.244783328028
"4708" 941.4 6.20768179200002 84.1676567518243
"4709" 941.6 6.16498405406894 84.2709155620829
"4710" 941.8 6.31774707199999 84.0211366051576
"4711" 942 6.39479276799999 84.0083160923243
"4712" 942.2 6.48379383062067 83.9791383734622
"4713" 942.4 7.07616564200001 84.0612007077618
"4714" 942.6 7.8926517402353 84.5716645091773
"4715" 942.8 8.86453535644445 85.7412220769632
"4716" 943 9.66923484800001 87.0522721393243
"4717" 943.2 10.254300602 88.2799507119806
"4718" 943.4 10.880296882 90.1429314830743
"4719" 943.6 10.9218487442581 91.703105181905
"4720" 943.8 10.5783740608 92.7467776395243
"4721" 944 10.9218487442581 92.8817652327114
"4722" 944.2 11.2381653847273 92.978013070991
"4723" 944.4 11.9375507802353 93.2594473232949
"4724" 944.6 13.18031728 94.5357886303243
"4725" 944.8 14.1682365507879 96.1714862676577
"4726" 945 14.8955012266667 97.457034054491
"4727" 945.2 15.1254709556364 97.8498079476577
"4728" 945.4 15.1315090195862 98.7934619957036
"4729" 945.6 15.0174902453333 98.8288289276576
"4730" 945.8 15.1049415382069 98.6210482024277
"4731" 946 14.985387872 98.2885358868243
"4732" 946.2 15.1266383146667 98.3288289271576
"4733" 946.4 15.238194062 98.0636045679181
"4734" 946.6 15.852151952 98.1343844825188
"4735" 946.8 16.4192938808889 98.5510511496021
"4736" 947 17.0474932649412 98.9608047950596
"4737" 947.2 17.1103578745807 99.3830059340017
"4738" 947.4 17.272681972 99.8304314927618
"4739" 947.6 17.383745828129 99.8420630064211
"4740" 947.8 17.597718502 99.9265853390118
"4741" 948 17.383745828129 99.9040977459372
"4742" 948.2 17.3340389274839 99.9040977459372
"4743" 948.4 17.1506376044138 99.8677325538071
"4744" 948.6 17.092106122 99.8304314927618
"4745" 948.8 17.3434531132121 99.9244000243243
"4746" 949 17.7286815932121 100.005985105991
"4747" 949.2 18.0779165031111 100.313871664185
"4748" 949.4 18.320021902 100.371296877918
"4749" 949.6 18.6563886814118 100.012840995207
"4750" 949.8 19.2682221496471 100.476641900648
"4751" 950 19.8114446631111 100.399341749741
"4752" 950.2 20.1519816037647 100.227773122118
"4753" 950.4 20.3040262410323 100.437596505776
"4754" 950.6 20.2766143472941 100.487954117854
"4755" 950.8 20.4012470908235 100.363519728589
"4756" 951 21.0449277465946 100.124740224865
"4757" 951.2 21.5663744053333 100.164299014463
"4758" 951.4 21.9534912602353 100.329583076971
"4759" 951.6 22.04057232 100.469854570324
"4760" 951.8 22.304728992 101.07035084884
"4761" 952 22.6082423398788 101.777546879324
"4762" 952.2 22.346003472 102.024799626824
"4763" 952.4 22.304728992 102.066008418074
"4764" 952.6 22.3792893429678 102.050499733195
"4765" 952.8 22.452022234353 101.901981268589
"4766" 953 23.3534065208889 101.927119529047
"4767" 953.2 24.5594486249412 102.592026518148
"4768" 953.4 24.929098012 102.955431495887
"4769" 953.6 25.4771988272941 103.598813849471
"4770" 953.8 25.8510970578824 103.926868148442
"4771" 954 26.265359302 104.650143036043
"4772" 954.2 26.1942939674839 104.978539438357
"4773" 954.4 26.229244132 105.779950729481
"4774" 954.6 26.3429861616552 106.445981897255
"4775" 954.8 26.241282522 106.513123807137
"4776" 955 26.244000868129 106.517000978357
"4777" 955.2 26.445935152 106.308796883856
"4778" 955.4 26.927470752 106.101154310704
"4779" 955.6 27.289352051394 106.451206557658
"4780" 955.8 28.0604956931765 107.17347448653
"4781" 956 28.7541993507097 108.179531997389
"4782" 956.2 29.503686212 109.145335348231
"4783" 956.4 30.2218384430345 109.774894367428
"4784" 956.6 30.8368264379259 110.552475663028
"4785" 956.8 31.2314027354483 110.729801530186
"4786" 957 31.3775238830345 110.743064129669
"4787" 957.2 31.6635150061177 111.325058201089
"4788" 957.4 32.004231792 111.612711724324
"4789" 957.6 32.4876018133333 112.457034069491
"4790" 957.8 33.3148074849032 112.757695773679
"4791" 958 34.4847471096471 113.440442818589
"4792" 958.2 35.6009483471515 113.898759012658
"4793" 958.4 36.3854941230345 114.058714000359
"4794" 958.6 36.365568512 113.892931506824
"4795" 958.8 36.384208599742 113.83710024126
"4796" 959 36.3947524877576 113.991999105991
"4797" 959.2 36.4335500084706 113.983429244471
"4798" 959.4 36.750796992 113.700623814324
"4799" 959.6 37.2858365475556 113.68994005363
"4800" 959.8 37.7037306004211 113.538680494324
"4801" 960 38.00003792 113.184140297324
"4802" 960.2 38.4629235697778 112.942076805019
"4803" 960.4 38.858547104 112.898426011324
"4804" 960.6 39.7917672659394 112.791532904324
"4805" 960.8 40.530851452 113.015527659793
"4806" 961 41.301308412 113.123700736824
"4807" 961.2 42.3670227267368 113.670259441824
"4808" 961.4 43.6041359184516 114.482261532228
"4809" 961.6 44.190522012 115.443412277606
"4810" 961.8 44.1963336485517 116.392931509324
"4811" 962 43.7919175431111 116.806036922843
"4812" 962.2 43.6649840209655 116.499032305186
"4813" 962.4 43.6165626436129 116.392931509324
"4814" 962.6 43.6165626436129 116.392931509324
"4815" 962.8 43.6251327988965 116.406194108807
"4816" 963 43.358947072 116.511274704709
"4817" 963.2 43.4066890631111 116.421421537843
"4818" 963.4 43.4657279106207 116.512294904669
"4819" 963.6 43.4794544426666 116.187803303991
"4820" 963.8 43.8903648213333 116.110880226991
"4821" 964 44.359059472 115.948219970418
"4822" 964.2 44.9402231271724 116.127679519669
"4823" 964.4 45.7539593713549 116.256455082389
"4824" 964.6 46.400149079742 116.14479255126
"4825" 964.8 47.1830327649032 115.971095280615
"4826" 965 47.9821997451034 116.021578723807
"4827" 965.2 48.885494112 116.10757170755
"4828" 965.4 49.7629589831111 116.777546894324
"4829" 965.6 50.8240632371613 117.211790070937
"4830" 965.8 50.9400460053333 117.546777664324
"4831" 966 51.238139472 117.725349093074
"4832" 966.2 51.2217184423226 117.633626299647
"4833" 966.4 51.5937670623031 117.336987454324
"4834" 966.6 52.726772384 116.909415026324
"4835" 966.8 54.4146558249412 116.630488070648
"4836" 967 55.4952038214737 115.907101549324
"4837" 967.2 56.708595552 114.992537030606
"4838" 967.4 58.0234720096744 113.781124708859
"4839" 967.6 59.3387209747027 112.775467888243
"4840" 967.8 60.3105598214737 112.263376849324
"4841" 968 62.0035376151579 111.585239196824
"4842" 968.2 63.6920964586667 110.613838801376
"4843" 968.4 64.7508249330526 110.006291826824
"4844" 968.6 65.6125202172632 109.591312069324
"4845" 968.8 66.138226752 108.700623809324
"4846" 969 66.5755914172632 107.718842431824
"4847" 969.2 66.4317341653333 106.594396700991
"4848" 969.4 66.0889870214737 105.805886964324
"4849" 969.6 65.692462368 105.030294135324
"4850" 969.8 64.8114032241951 104.741899602739
"4851" 970 64.102019072 104.247182509324
"4852" 970.2 63.6356898593684 103.953660241824
"4853" 970.4 62.7120730698379 103.939709043649
"4854" 970.6 61.501726832 103.807461411269
"4855" 970.8 60.3353406008889 103.647205000852
"4856" 971 58.997741712 103.796777650574
"4857" 971.2 57.8634578542222 103.989085343074
"4858" 971.4 56.76616816 104.942382047324
"4859" 971.6 55.0367230668387 106.095164749647
"4860" 971.8 53.1456678908235 106.856732404765
"4861" 972 51.1501706307879 107.057267164324
"4862" 972.2 48.789186992 107.102066115418
"4863" 972.4 46.4721509872941 107.286596658589
"4864" 972.6 44.0390712990968 107.323452592066
"4865" 972.8 41.3910491374546 106.800856907658
"4866" 973 39.254782112 106.585239191824
"4867" 973.2 36.8967168707879 107.057267164324
"4868" 973.4 34.246811872 107.546777654324
"4869" 973.6 31.8653994501818 107.138852245991
"4870" 973.8 29.286995192 106.513123807137
"4871" 974 26.696333664 106.239085345324
"4872" 974.2 24.8028773168485 106.171486277658
"4873" 974.4 23.4732553813333 105.649341754991
"4874" 974.6 22.015807632 105.335239190574
"4875" 974.8 22.003769242 105.046777651824
"4876" 975 22.0189143132903 105.028167229969
"4877" 975.2 21.9816341378065 105.052981125776
"4878" 975.4 21.38018064 104.687803292491
"4879" 975.6 19.9676762133333 103.610880214491
"4880" 975.8 18.7258321455484 102.162162264324
"4881" 976 17.4765320426666 100.764726365491
"4882" 976.2 16.405917892 99.4217776461993
"4883" 976.4 15.439407152 98.3022721505743
"4884" 976.6 14.3176585066667 96.9698545668243
"4885" 976.8 12.9119522296471 95.849945063442
"4886" 977 11.9832624761379 95.4114991276002
"4887" 977.2 12.137448752 95.1017226968243
"4888" 977.4 11.8136733866667 94.5211366156576
"4889" 977.6 10.9869819244138 93.5945229984622
"4890" 977.8 10.2508055855484 92.6212193267437
"4891" 978 9.72888312877421 91.9760580357759
"4892" 978.2 9.46377965866666 91.6350967267317
"4893" 978.4 9.325492512 91.7331681710551
"4894" 978.6 9.3639056082963 91.7348118265465
"4895" 978.8 9.344542272 91.6127117043243
"4896" 979 9.00770456165516 90.7430641096691
"4897" 979.2 8.25159404160001 89.1929314821243
"4898" 979.4 7.51195536 87.1929314801243
"4899" 979.6 6.47308113651613 84.6559587728727
"4900" 979.8 6.06299920619355 81.9636510778727
"4901" 980 6.49832292200001 79.7102391649493
"4902" 980.2 7.26981174400002 77.6566677343243
"4903" 980.4 7.88617731200001 75.6896347653243
"4904" 980.6 8.02719845200001 73.3761045432306
"4905" 980.8 7.85201912165516 70.7695892886346
"4906" 981 7.65276301131033 67.6794036091519
"4907" 981.2 7.69012353200001 65.5035083815118
"4908" 981.4 8.74682665422223 63.0489143619632
"4909" 981.6 9.71682189552942 60.9856916349125
"4910" 981.8 10.4326876538182 58.607383665991
"4911" 982 10.723797812 55.7078352947931
"4912" 982.2 10.252580832 53.4808435343243
"4913" 982.4 8.37631176200001 50.9722583669806
"4914" 982.6 6.11380258258824 49.4924789537361
"4915" 982.8 4.12894889018183 48.2693883176577
"4916" 983 3.12757372200001 48.1597583641681
"4917" 983.2 3.39551388800001 48.3929314413243
"4918" 983.4 3.34292714311112 48.3907946891854
"4919" 983.6 2.93824267927275 48.8055188543243
"4920" 983.8 2.74234524200001 48.9650468265118
"4921" 984 2.91046758510343 49.0985017338071
"4922" 984.2 2.91046758510343 49.0985017338071
"4923" 984.4 2.82500885333333 49.6237006733243
"4924" 984.6 2.18724170311112 50.3957804461762
"4925" 984.8 0.812190045333317 51.3769058032826
"4926" 985 1.9492561088 51.8544699063243
"4927" 985.2 0.860343605333317 54.3782794326576
"4928" 985.4 0.391155072000001 58.8485527535551
"4929" 985.6 1.01210027927275 62.103887165991
"4930" 985.8 1.70704370200001 64.4337968419806
"4931" 986 2.426939424 67.4368875043243
"4932" 986.2 3.26343555200001 70.4698545403243
"4933" 986.4 3.18638985600001 73.4258984993243
"4934" 986.6 2.806241312 75.3426356102858
"4935" 986.8 3.08182783999998 75.2006237758243
"4936" 987 3.84586432533334 76.4036152300188
"4937" 987.2 5.22626637866669 78.991999070991
"4938" 987.4 6.34342897066666 82.1237007058243
"4939" 987.6 6.539994272 85.7272510052858
"4940" 987.8 7.56973963200001 88.3709534593243
"4941" 988 9.14482704619355 90.660921558034
"4942" 988.2 10.7705350908235 92.9200808071184
"4943" 988.4 11.8414264061936 94.7676213140017
"4944" 988.6 12.3633488629678 96.814767718034
"4945" 988.8 13.1787991382069 98.2894832153588
"4946" 989 14.5651386210909 98.8288289276576
"4947" 989.2 15.9824498202353 99.401981266089
"4948" 989.4 17.461856672 100.579744680324
"4949" 989.6 19.2002406531765 102.546777649324
"4950" 989.8 20.4407202178065 104.18449477255
"4951" 990 21.149043552 105.636963328807
"4952" 990.2 21.1863237274839 105.76017715626
"4953" 990.4 21.7054846897778 105.207034062241
"4954" 990.6 22.8565427606487 105.966736072703
"4955" 990.8 24.6696038275556 107.34378620113
"4956" 991 26.5957462275556 108.615153723769
"4957" 991.2 28.0481354210909 109.866124975991
"4958" 991.4 29.286995192 111.116489196356
"4959" 991.6 30.834788192 112.634689747324
"4960" 991.8 32.3659904696471 113.180261822854
"4961" 992 33.861583392 114.107863633736
"4962" 992.2 35.369477728 114.887437002324
"4963" 992.4 36.5046787964444 115.303187918491
"4964" 992.6 36.9177293333333 115.700623816324
"4965" 992.8 37.06448304 115.744579860324
"4966" 993 37.075489568 115.755568871324
"4967" 993.2 36.7621272414118 115.782071780207
"4968" 993.4 36.712274144 115.810513926324
"4969" 993.6 36.7455912017298 115.914761030676
"4970" 993.8 36.461875632 116.072418688491
"4971" 994 36.305376562 116.296777663074
"4972" 994.2 36.052570372 116.441008432449
"4973" 994.4 36.095908576 116.213444329658
"4974" 994.6 36.8927232741053 116.575117744324
"4975" 994.8 37.4998523697778 117.130110997241
"4976" 995 38.1092342635789 117.313984141824
"4977" 995.2 38.682442656 117.294030411324
"4978" 995.4 39.2661123614118 117.490216578295
"4979" 995.6 40.181738142 117.871296895418
"4980" 995.8 40.4477477274839 117.981020840937
"4981" 996 40.5816802097778 117.653615271269
"4982" 996.2 41.120732562 117.630912279793
"4983" 996.4 41.373538752 117.546777664324
"4984" 996.6 41.373538752 117.546777664324
"4985" 996.8 41.566152992 117.546777664324
"4986" 997 41.79729008 117.380110997491
"4987" 997.2 42.0873444649412 117.399718840648
"4988" 997.4 42.336609952 117.275284451383
"4989" 997.6 43.0390854155294 117.286596668589
"4990" 997.8 43.6911229945807 117.286231758357
"4991" 998 44.1299149451034 117.639615860704
"4992" 998.2 44.359059472 117.871296895418
"4993" 998.4 44.6933018296471 118.044515221383
"4994" 998.6 44.6139900837647 118.033203004177
"4995" 998.8 44.8343817094194 117.931393049324
"4996" 999 45.120196388129 117.819730518195
"4997" 999.2 45.716679195871 117.918986101421
"4998" 999.4 45.9365036788965 118.209907638462
"4999" 999.6 46.342986144 118.405752024158
"5000" 999.8 46.3588484931765 118.451755040795
"5001" 1000 46.109192307862 118.660836020876
"5002" 1000.2 46.116664412 118.904950742606
"5003" 1000.4 46.080549242 118.868893050262
"5004" 1000.6 46.249086702 118.784758434793
"5005" 1000.8 46.3289778356364 118.747243865991
"5006" 1001 46.285201872 118.736681511668
"5007" 1001.2 46.1391878513549 118.849507194163
"5008" 1001.4 46.188894752 118.854469973324
"5009" 1001.6 46.2423987075556 118.615153733769
"5010" 1001.8 46.3523250162424 118.537453655991
"5011" 1002 46.742660692 118.580431511512
"5012" 1002.2 47.1111083859394 118.595728714324
"5013" 1002.4 47.236234682 118.628508434637
"5014" 1002.6 47.3959439893333 118.944213563158
"5015" 1002.8 47.477002482 119.133316127449
"5016" 1003 47.861887008 119.414909534324
"5017" 1003.2 48.3674282251034 119.509642387773
"5018" 1003.4 48.7155403708235 119.582976761383
"5019" 1003.6 49.126261912 119.782354589637
"5020" 1003.8 49.4446967442581 119.978539453357
"5021" 1004 49.655951072 119.971020090991
"5022" 1004.2 49.6028161092414 119.827944775359
"5023" 1004.4 49.6808045223226 119.767621339002
"5024" 1004.6 49.6808045223226 119.767621339002
"5025" 1004.8 49.5275415786667 119.761229880991
"5026" 1005 49.369781344 119.832491952324
"5027" 1005.2 49.1644526664827 119.854469974324
"5028" 1005.4 49.1808359466666 119.828828948658
"5029" 1005.6 49.1511689257931 119.907520372255
"5030" 1005.8 49.174415472 120.094854589949
"5031" 1006 49.102185132 120.311200744012
"5032" 1006.2 48.993839622 120.287162282449
"5033" 1006.4 49.06159856 119.986338106324
"5034" 1006.6 49.3840250861177 120.001528798001
"5035" 1006.8 49.511490392 120.166969974637
"5036" 1007 49.655951072 120.412782629969
"5037" 1007.2 50.0163261016774 120.33834094255
"5038" 1007.4 50.378254472 120.347258436356
"5039" 1007.6 50.7766157410909 120.390600510991
"5040" 1007.8 51.2101487326896 120.4114991526
"5041" 1008 51.4453994952258 120.524445161099
"5042" 1008.2 51.726554152 120.683796898231
"5043" 1008.4 51.7520472131765 120.646325178736
"5044" 1008.6 51.8344845451034 120.491074749497
"5045" 1008.8 51.685808832 120.298256957017
"5046" 1009 52.2197130251034 120.252347958807
"5047" 1009.2 52.2197130251034 120.252347958807
"5048" 1009.4 52.545164672 120.12074216394
"5049" 1009.6 52.9366065145807 119.904097765937
"5050" 1009.8 53.3089797616552 119.867732573807
"5051" 1010 53.664734942 119.746296897293
"5052" 1010.2 53.7066869071515 119.633024752658
"5053" 1010.4 53.777895808 119.533957153491
"5054" 1010.6 53.9555979778064 119.494668485131
"5055" 1010.8 53.8270456485517 119.536167586738
"5056" 1011 53.929579522 119.433796896981
"5057" 1011.2 54.2560323331765 119.073926987118
"5058" 1011.4 54.5569134008889 118.775410144185
"5059" 1011.6 55.1775592853334 118.770553889324
"5060" 1011.8 55.522430496 118.755568874324
"5061" 1012 55.578838952 118.820816127137
"5062" 1012.2 55.939990652 119.241489204481
"5063" 1012.4 56.2501562296471 119.051302552707
"5064" 1012.6 56.541910152 119.337643050731
"5065" 1012.8 56.1814880513939 119.819504939324
"5066" 1013 56.1149485866666 119.995495615491
"5067" 1013.2 56.089266688 120.021136641158
"5068" 1013.4 56.0805679803871 120.189457567711
"5069" 1013.6 55.874639392 120.294030414324
"5070" 1013.8 55.9790116402758 120.252347958807
"5071" 1014 55.908505632 120.091156365094
"5072" 1014.2 56.0764257386666 120.174982795158
"5073" 1014.4 56.1054214307097 120.177050619808
"5074" 1014.6 56.0321466030345 120.159509762428
"5075" 1014.8 56.293734112 120.475771750094
"5076" 1015 56.356174992 120.472601843074
"5077" 1015.2 56.438723952 120.403920524324
"5078" 1015.4 56.397449472 120.362711733074
"5079" 1015.6 56.264101152 120.327842755863
"5080" 1015.8 55.943430192 120.129195249324
"5081" 1016 55.819606752 119.947308170704
"5082" 1016.2 55.8452886506666 119.944213564158
"5083" 1016.4 55.9895604931765 119.967592146383
"5084" 1016.6 56.3166757584516 119.928911661744
"5085" 1016.8 56.566716531394 120.052605172658
"5086" 1017 56.927138632 120.203027666981
"5087" 1017.2 57.0219865532121 120.204120324324
"5088" 1017.4 57.240136772 120.227066128543
"5089" 1017.6 57.360520672 120.046777666824
"5090" 1017.8 57.938363392 120.239085359324
"5091" 1018 57.993396032 120.403920524324
"5092" 1018.2 58.0645589285517 120.358448754669
"5093" 1018.4 58.0067103803871 120.30112009884
"5094" 1018.6 58.089703152 120.417656788074
"5095" 1018.8 58.0410909866667 120.290367410658
"5096" 1019 58.2827343059394 120.134190254324
"5097" 1019.2 58.889761001697 120.215775335991
"5098" 1019.4 59.3683782041212 120.309015429324
"5099" 1019.6 59.5157178438919 120.124740244865
"5100" 1019.8 59.9543924373333 120.354469974824
"5101" 1020 60.3723069701818 120.542115662658
"5102" 1020.2 60.3095111051034 120.4114991526
"5103" 1020.4 60.634962752 120.354469974824
"5104" 1020.6 60.937642272 120.513810634324
"5105" 1020.8 61.2828470138182 120.507150627658
"5106" 1021 61.3374382155294 120.49926635506
"5107" 1021.2 61.7471546539355 120.30112009884
"5108" 1021.4 62.0883247447273 120.343980464324
"5109" 1021.6 62.332375742 120.323219974793
"5110" 1021.8 62.4540972408889 120.100196470297
"5111" 1022 62.5673185145806 119.904097765937
"5112" 1022.2 62.597220322 119.878508435887
"5113" 1022.4 62.6953514404849 119.831159950991
"5114" 1022.6 63.1955991190588 119.73003558506
"5115" 1022.8 63.9327520126061 119.679644799324
"5116" 1023 64.2304285653333 119.803187922991
"5117" 1023.2 64.170809872 119.964360084324
"5118" 1023.4 64.0728350962424 120.145845265991
"5119" 1023.6 64.056698074353 120.11465097006
"5120" 1023.8 64.2362653604849 119.959365079324
"5121" 1024 64.800245692 119.830431512762
"5122" 1024.2 65.2510626416551 119.867732573807
"5123" 1024.4 65.409044272 119.923151293074
"5124" 1024.6 65.2833864106666 119.957034076991
"5125" 1024.8 65.4075155875556 120.110880230991
"5126" 1025 65.5359250808889 120.367290487658
"5127" 1025.2 65.5565886775172 120.504337348979
"5128" 1025.4 65.5034537147586 120.464549550531
"5129" 1025.6 65.5320338841212 120.239085359324
"5130" 1025.8 65.5522909967059 120.148587621677
"5131" 1026 65.6242929042581 119.91650471384
"5132" 1026.2 66.105207168 119.726264845991
"5133" 1026.4 66.1710688113549 119.56911017255
"5134" 1026.6 66.4542475180606 119.364959484324
"5135" 1026.8 67.135693352 119.397739204637
"5136" 1027 67.5007284036129 119.445040693518
"5137" 1027.2 67.6589620373333 119.495495614991
"5138" 1027.4 67.8900991253333 119.521136640658
"5139" 1027.6 67.7351221506207 119.602480584152
"5140" 1027.8 67.9605172345806 119.705586599486
"5141" 1028 67.8238232578065 119.742807443195
"5142" 1028.2 68.0441905173333 119.969854589824
"5143" 1028.4 68.207110062 119.974662282137
"5144" 1028.6 68.2753276053334 119.749574869324
"5145" 1028.8 68.6688405687742 119.755214391099
"5146" 1029 68.7504427306666 119.572418691991
"5147" 1029.2 69.272970592 119.366304293363
"5148" 1029.4 69.8932872213333 119.341649460991
"5149" 1029.6 70.6943967700645 119.048018360615
"5150" 1029.8 71.1353572295758 118.770553889324
"5151" 1030 71.5475557285517 118.886300212083
"5152" 1030.2 72.2174990506666 118.803187921991
"5153" 1030.4 72.2477374152258 118.899134985776
"5154" 1030.6 72.425705872 119.126447995574
"5155" 1030.8 72.5712088368485 119.096894215991
"5156" 1031 72.5712088368485 119.096894215991
"5157" 1031.2 72.2431809493333 119.226264845491
"5158" 1031.4 71.9863619626666 119.136521255658
"5159" 1031.6 72.026719232 119.195129314324
"5160" 1031.8 72.0986167132903 119.320971214486
"5161" 1032 72.1234701636129 119.283750370776
"5162" 1032.2 72.4092848423226 119.159680891744
"5163" 1032.4 72.687110912 119.305019424324
"5164" 1032.6 72.7825008213333 119.405752025158
"5165" 1032.8 72.769659872 119.277546896824
"5166" 1033 73.0430478255484 119.258936474969
"5167" 1033.2 73.2791556036129 119.18449478755
"5168" 1033.4 73.424548288 119.239085358324
"5169" 1033.6 73.540116832 119.085239204324
"5170" 1033.8 73.751371159742 119.023204464808
"5171" 1034 73.8086094089697 118.735588854324
"5172" 1034.2 74.1231653422703 118.523908642432
"5173" 1034.4 74.3672250390588 118.57618943006
"5174" 1034.6 74.4691972837647 118.57618943006
"5175" 1034.8 74.4691972837647 118.57618943006
"5176" 1035 74.420639072 118.579744698324
"5177" 1035.2 74.575418372 118.532354588387
"5178" 1035.4 74.6212419210323 118.588961288195
"5179" 1035.6 74.6444384746666 118.713444332158
"5180" 1035.8 74.4691972837647 118.57618943006
"5181" 1036 74.420639072 118.579744698324
"5182" 1036.2 74.684128681697 118.444213562658
"5183" 1036.4 74.9409476683636 118.362628480991
"5184" 1036.6 74.9409476683636 118.362628480991
"5185" 1036.8 75.1043779326061 118.525798644324
"5186" 1037 74.8544257637647 118.57618943006
"5187" 1037.2 74.772847968 118.546777665324
"5188" 1037.4 74.8623875606487 118.492723611216
"5189" 1037.6 75.025998112 118.294030412324
"5190" 1037.8 75.3495233289697 117.884773002658
"5191" 1038 75.543304928 117.748700741449
"5192" 1038.2 75.86249424 117.535788653324
"5193" 1038.4 76.280742304 117.272052389324
"5194" 1038.6 76.910866032 117.140794757935
"5195" 1038.8 77.2564386390588 117.184786713736
"5196" 1039 77.6076763708235 117.105601193295
"5197" 1039.2 78.019773728 117.162162279324
"5198" 1039.4 78.3963303980606 117.127197244324
"5199" 1039.6 78.534328912 117.258316125574
"5200" 1039.8 78.812931652 117.138123817762
"5201" 1040 79.0403234631111 117.087375954463
"5202" 1040.2 79.2165717872941 116.868044631971
"5203" 1040.4 79.631542172 116.525143047918
"5204" 1040.6 80.252723096 115.979469970449
"5205" 1040.8 80.716373088 115.854469970324
"5206" 1041 81.497492622 115.647739200887
"5207" 1041.2 82.243872802 115.803989201043
"5208" 1041.4 82.7062886061177 115.940442821089
"5209" 1041.6 82.725408402 115.888123816512
"5210" 1041.8 82.7641987697778 115.933529799463
"5211" 1042 82.9373570259394 115.751905867658
"5212" 1042.2 83.086560102 115.491489200731
"5213" 1042.4 83.6127085590588 115.521890784471
"5214" 1042.6 84.2472025261177 115.555827436089
"5215" 1042.8 84.8168050647273 115.728595844324
"5216" 1043 84.8857169042581 115.710549374647
"5217" 1043.2 84.8484367287742 115.37556178126
"5218" 1043.4 85.0736240513939 115.075915190991
"5219" 1043.6 85.9724905047273 114.772884887658
"5220" 1043.8 86.4160869362424 114.796194910991
"5221" 1044 86.5795172004849 114.656334770991
"5222" 1044.2 86.4978020683636 114.516474630991
"5223" 1044.4 86.5678436101818 114.236754350991
"5224" 1044.6 87.14418544 113.634689748324
"5225" 1044.8 87.4182197653333 112.694706653555
"5226" 1045 87.706894184 111.969854581824
"5227" 1045.2 88.2915488710244 111.514882723958
"5228" 1045.4 88.8659633876757 111.091476202568
"5229" 1045.6 89.45555632 110.744579855324
"5230" 1045.8 90.1674109552433 110.291060401351
"5231" 1046 91.0388286962425 110.180810290991
"5232" 1046.2 92.3498936485517 109.947308160704
"5233" 1046.4 93.0749287855484 110.512038203195
"5234" 1046.6 93.2451372635151 110.507150617658
"5235" 1046.8 92.994155072 110.431393041824
"5236" 1047 92.9714945731765 110.431393041824
"5237" 1047.2 92.9261735755294 109.831845529913
"5238" 1047.4 93.6657020168649 109.646569756216
"5239" 1047.6 95.0078493992727 108.898759007658
"5240" 1047.8 96.280270742303 108.467523575991
"5241" 1048 97.831524128 107.964360072324
"5242" 1048.2 98.919875514353 107.331845527413
"5243" 1048.4 99.2336890889697 106.859131965991
"5244" 1048.6 99.6416953061463 106.374169773227
"5245" 1048.8 100.585131658667 105.50535753394
"5246" 1049 101.443152680649 105.093555198649
"5247" 1049.2 101.809089114353 105.216460909913
"5248" 1049.4 101.854410112 105.046777651824
"5249" 1049.6 101.629693498667 104.897205002102
"5250" 1049.8 101.776323257946 104.261954366216
"5251" 1050 102.472803198316 103.579166314324
"5252" 1050.2 103.171475050378 102.817047919865
"5253" 1050.4 103.797062304 102.326997429324
"5254" 1050.6 103.921108849297 101.767151868919
"5255" 1050.8 104.243867846054 101.340956442297
"5256" 1051 104.658017383111 100.912162263074
"5257" 1051.2 105.553591285333 99.8446080213756
"5258" 1051.4 106.357418695784 99.0228691218919
"5259" 1051.6 107.813777961697 98.4908335893243
"5260" 1051.8 108.44181712 98.3709534693243
"5261" 1052 108.128964899879 98.432558530991
"5262" 1052.2 108.22168656 98.5687556673243
"5263" 1052.4 108.169033709838 98.6382537368919
"5264" 1052.6 108.060868956444 98.572418670991
"5265" 1052.8 107.968536416 98.1841402823243
"5266" 1053 108.023569056 97.3050194023243
"5267" 1053.2 108.018065792 96.8180327043243
"5268" 1053.4 108.283561095784 96.0083161043243
"5269" 1053.6 108.368722485333 95.4560478591961
"5270" 1053.8 108.684807392 94.7657125527859
"5271" 1054 109.020647605333 93.88800052035
"5272" 1054.2 109.821635493818 92.7915328843243
"5273" 1054.4 110.704527560421 91.7471824968243
"5274" 1054.6 111.829800225684 90.5832148843243
"5275" 1054.8 112.927126016865 89.615384705
"5276" 1055 113.989107232 88.9204040093243
"5277" 1055.2 114.293234979368 88.6297735868243
"5278" 1055.4 114.198231264 88.6237007123243
"5279" 1055.6 114.297290016 88.8544699433243
"5280" 1055.8 114.584460337455 89.3533044426576
"5281" 1056 114.524146787556 89.6942135339076
"5282" 1056.2 114.524146787556 89.6942135339076
"5283" 1056.4 114.555619702588 89.6621622518243
"5284" 1056.6 114.484400992 89.7445798343243
"5285" 1056.8 114.502745205333 89.8010511408521
"5286" 1057 114.637913093053 89.6621622518243
"5287" 1057.2 114.952178432 89.2775468668243
"5288" 1057.4 115.221838368 89.0632611523243
"5289" 1057.6 115.698558612 88.5203353276056
"5290" 1057.8 116.332580485333 88.2091707973799
"5291" 1058 116.859059408 87.6717776344493
"5292" 1058.2 116.932647925333 87.3594009082987
"5293" 1058.4 116.864227107122 87.1152579340804
"5294" 1058.6 116.956407686054 86.5072765937838
"5295" 1058.8 117.425750777263 85.6034577943243
"5296" 1059 118.034006272 84.3523331866854
"5297" 1059.2 118.378684385684 83.0832148768243
"5298" 1059.4 118.909025248 81.5247996063243
"5299" 1059.6 119.729011584 79.9890853190743
"5300" 1059.8 120.537991392 78.3261298518243
"5301" 1060 121.126534903111 76.9912220682132
"5302" 1060.2 121.418513632 75.4808435563243
"5303" 1060.4 121.582163324632 74.8342270143243
"5304" 1060.6 121.599972607135 74.4698545443243
"5305" 1060.8 121.672275249778 74.3309656552965
"5306" 1061 121.515156316878 74.1321434745682
"5307" 1061.2 121.014458196211 73.7208666893243
"5308" 1061.4 120.345377152 72.6475102201577
"5309" 1061.6 119.214385845333 71.649341720991
"5310" 1061.8 118.001120913951 70.5298920638365
"5311" 1062 116.548124992 70.000990070991
"5312" 1062.2 114.956876340293 69.3385224566414
"5313" 1062.4 113.488310208 69.6044699240743
"5314" 1062.6 111.870350592 69.8544699243243
"5315" 1062.8 110.512878805333 70.5412831118243
"5316" 1063 108.763828618667 71.3436217995807
"5317" 1063.2 107.095544958316 72.1317978618243
"5318" 1063.4 105.629649216 72.9506237735743
"5319" 1063.6 104.190475125333 73.710485707273
"5320" 1063.8 102.758215392 73.957034030991
"5321" 1064 101.104228335158 74.0143889568243
"5322" 1064.2 100.483449933176 74.209673548589
"5323" 1064.4 100.313496192 74.5852391598243
"5324" 1064.6 99.62971564 74.5756237751993
"5325" 1064.8 99.0969852025263 75.0670205368243
"5326" 1065 97.8752817880976 75.9707926321292
"5327" 1065.2 96.047090776 77.7198545475743
"5328" 1065.4 94.3830051183158 79.2977897718243
"5329" 1065.6 92.6245439628108 80.5093555898649
"5330" 1065.8 90.667967712 81.3238979436833
"5331" 1066 88.4794652027317 81.5148826939585
"5332" 1066.2 86.705300136 81.2871622434493
"5333" 1066.4 85.2186223309474 80.8463727693243
"5334" 1066.6 83.170828832 80.8160083968243
"5335" 1066.8 81.299719072 80.9643600453243
"5336" 1067 79.318544032 81.7047817864865
"5337" 1067.2 77.2674626655135 82.7338878166216
"5338" 1067.4 75.169929632 83.4047657958628
"5339" 1067.6 72.7589590808889 84.4164357508521
"5340" 1067.8 70.6735637308235 85.273021975942
"5341" 1068 69.346629664 85.5467776323243
"5342" 1068.2 67.2619337660541 86.0914761775676
"5343" 1068.4 65.1483829163244 87.1621622493243
"5344" 1068.6 62.618368844973 88.7318088205405
"5345" 1068.8 60.0987663541622 89.9064449963514
"5346" 1069 58.0176751378824 91.2006237918243
"5347" 1069.2 55.786587168 93.1072172003243
"5348" 1069.4 53.5422266202353 94.8544699493243
"5349" 1069.6 51.4001800231111 96.7027605494632
"5350" 1069.8 49.1072923277576 98.1295282276576
"5351" 1070 46.4154997402353 99.0739269671184
"5352" 1070.2 43.8548633731765 100.125963167265
"5353" 1070.4 41.2927650384516 101.641070452389
"5354" 1070.6 38.9551599608889 103.583102436685
"5355" 1070.8 36.89938512 105.810513916324
"5356" 1071 35.077460782 108.123700731824
"5357" 1071.2 32.9498759893333 109.739085348824
"5358" 1071.4 31.0482481289697 110.553770664324
"5359" 1071.6 30.7564083713939 110.716940827658
"5360" 1071.8 30.8964914550303 110.530460640991
"5361" 1072 30.587141312 110.239085349324
"5362" 1072.2 29.74514192 109.909415019324
"5363" 1072.4 27.5578446283636 109.539784649324
"5364" 1072.6 25.410633612 108.736681501668
"5365" 1072.8 23.3357816884706 107.252660006971
"5366" 1073 21.787078222 106.296777653074
"5367" 1073.2 21.5964056578065 105.636107677228
"5368" 1073.4 21.5663744053333 104.010452864463
"5369" 1073.6 21.0323076489697 102.080577182658
"5370" 1073.8 20.4239075896471 100.295646425354
"5371" 1074 18.789519112 97.9794699524493
"5372" 1074.2 17.0233707984516 96.1696064270663
"5373" 1074.4 14.8441374293333 94.457034051491
"5374" 1074.6 12.618984352 92.7555688483243
"5375" 1074.8 11.0046935786667 91.2763813676576
"5376" 1075 10.266338992 90.8373759282132
"5377" 1075.2 9.65238110200001 90.9362007146368
"5378" 1075.4 9.77196244266665 90.918572509491
"5379" 1075.6 9.78480339200001 90.8951939272655
"5380" 1075.8 9.80746389082354 91.0535649681479
"5381" 1076 9.59218915200001 91.2720523633243
"5382" 1076.2 9.20696067200001 91.4978265893243
"5383" 1076.4 9.42709123200001 91.5028215943243
"5384" 1076.6 9.94239686109093 91.3579664493243
"5385" 1076.8 10.1749706986667 90.8209393732987
"5386" 1077 9.69554313443903 89.7231378616414
"5387" 1077.2 8.97154326755556 88.283957122241
"5388" 1077.4 8.40251296376473 86.5626147374125
"5389" 1077.6 8.0852659802353 84.5603522919714
"5390" 1077.8 7.66604675200001 82.5580898465302
"5391" 1078 7.14412429522581 80.0281672049695
"5392" 1078.2 7.51195536 78.0193050973243
"5393" 1078.4 7.52935277522581 76.6658843231953
"5394" 1078.6 7.10684411974195 74.6559587628727
"5395" 1078.8 6.17328639200001 72.7030276194806
"5396" 1079 4.98273113268965 70.6634884927726
"5397" 1079.2 3.98371569317648 68.157637343442
"5398" 1079.4 2.63472933139395 65.7868708526577
"5399" 1079.6 2.12838735200001 64.9386045347931
"5400" 1079.8 2.27284803199999 64.6237006883243
"5401" 1080 2.40568543889655 64.761631722945
"5402" 1080.2 2.388416576 64.8544699193243
"5403" 1080.4 2.13615405522581 64.9165046588404
"5404" 1080.6 2.16778571927275 65.0526051176577
"5405" 1080.8 2.39323193200001 65.0467776118243
"5406" 1081 2.67136025268965 64.9870959141519
"5407" 1081.2 3.35719486459259 64.4271194915465
"5408" 1081.4 3.79110145317648 64.0852391493243
"5409" 1081.6 4.23201001600001 64.3489754133243
"5410" 1081.8 4.436054112 64.3712352048371
"5411" 1082 4.67545723621053 64.2269395543243
"5412" 1082.2 4.74642037726318 64.6216763968243
"5413" 1082.4 4.96944739200001 64.8544699193243
"5414" 1082.6 5.21133504223256 64.8455253754871
"5415" 1082.8 5.21133504223256 64.8455253754871
"5416" 1083 5.31709260565856 64.7981847410316
"5417" 1083.2 5.61775873639026 64.6856143844463
"5418" 1083.4 6.11596072533335 64.891099955991
"5419" 1083.6 6.51036131200001 65.2598753251351
"5420" 1083.8 6.80435146778948 65.7654010943243
"5421" 1084 7.19625592273173 66.4304549115194
"5422" 1084.2 7.61789319200001 67.1044699215743
"5423" 1084.4 8.16980707200002 68.2173890548371
"5424" 1084.6 8.20744894010813 69.5010395705405
"5425" 1084.8 7.74535849788236 70.3974563502067
"5426" 1085 7.24579750109093 71.229761300991
"5427" 1085.2 6.37793902200001 72.1140853111993
"5428" 1085.4 5.98067215200001 72.5948545424493
"5429" 1085.6 4.96944739200001 72.8321374210985
"5430" 1085.8 4.16287526200001 72.6910083886993
"5431" 1086 4.19899043199999 72.726264798991
"5432" 1086.2 4.29529755200001 72.8352391580743
"5433" 1086.4 4.507173216 73.110880183991
"5434" 1086.6 4.08342188799999 73.9442135181576
"5435" 1086.8 3.76239815466666 74.9442135191576
"5436" 1087 3.96288265393549 76.1820133549695
"5437" 1087.2 4.0005393968485 77.943048020991
"5438" 1087.4 4.19899043199999 79.5734048452858
"5439" 1087.6 4.914414752 81.4066677380743
"5440" 1087.8 5.75274530133331 82.9057519886576
"5441" 1088 7.19971753936843 84.2977897768243
"5442" 1088.2 8.3798524649412 85.8160084018243
"5443" 1088.4 9.44043247806063 87.8614629493243
"5444" 1088.6 9.85315038038711 90.0529811107759
"5445" 1088.8 10.142515552 91.8599644518243
"5446" 1089 10.140398912 92.3692628462474
"5447" 1089.2 10.1160998848 92.0237007157243
"5448" 1089.4 10.5809422506667 92.110880202991
"5449" 1089.6 11.5636525496471 92.8182708522655
"5450" 1089.8 13.0365849731765 94.4811667815302
"5451" 1090 13.9581119253333 96.2181063143243
"5452" 1090.2 14.552005832 97.7511045676056
"5453" 1090.4 14.5071732071724 99.0189261869105
"5454" 1090.6 14.407545152 98.4639374085551
"5455" 1090.8 14.426185239742 98.2787875706146
"5456" 1091 14.576082612 97.9794699524493
"5457" 1091.2 15.7152944656842 98.2755225843243
"5458" 1091.4 16.944549856 99.6346897343243
"5459" 1091.6 18.368175462 101.513123802137
"5460" 1091.8 19.7199701584516 103.576554325292
"5461" 1092 21.149043552 104.854469959324
"5462" 1092.2 22.5498743883636 105.681975787658
"5463" 1092.4 24.3555041355294 106.969854576824
"5464" 1092.6 25.7277592 108.612711721324
"5465" 1092.8 26.0252251014737 108.973903161824
"5466" 1093 25.9530693025882 108.825058198589
"5467" 1093.2 25.9304088037647 108.723248243736
"5468" 1093.4 26.4488535495758 109.166824275991
"5469" 1093.6 28.0265049449412 110.657637385942
"5470" 1093.8 29.8341947374546 112.173817285991
"5471" 1094 31.28605584 112.975349088324
"5472" 1094.2 33.311256992 113.799524913324
"5473" 1094.4 35.137652732 114.866489200106
"5474" 1094.6 37.0094504 116.294030410324
"5475" 1094.8 37.9171832231111 116.47840159488
"5476" 1095 38.396272928 116.239085355324
"5477" 1095.2 38.773246512 115.762589628352
"5478" 1095.4 39.254782112 115.736822911383
"5479" 1095.6 39.2898028829091 115.751905867658
"5480" 1095.8 39.119431564973 115.353430468784
"5481" 1096 40.1750501475556 114.790367405158
"5482" 1096.2 41.867112742 114.493893045887
"5483" 1096.4 43.2561876139355 114.53188932384
"5484" 1096.6 44.031615264 114.821502936324
"5485" 1096.8 45.120196388129 116.206827290776
"5486" 1097 45.5211653866667 117.303187920491
"5487" 1097.2 45.092475232 118.301215534901
"5488" 1097.4 44.828556682 118.364085357449
"5489" 1097.6 44.936902192 117.986338104324
"5490" 1097.8 45.4417849726061 117.651672769324
"5491" 1098 46.221914336 117.469854587324
"5492" 1098.2 47.4846632756364 117.523467640991
"5493" 1098.4 48.5455866296471 117.80695866006
"5494" 1098.6 49.8825560602353 117.920080832118
"5495" 1098.8 50.9633931859394 118.281043399324
"5496" 1099 51.2097059413333 118.251905870158
"5497" 1099.2 51.0791562897778 117.835239203074
"5498" 1099.4 51.7640069208889 117.012589629602
"5499" 1099.6 52.797044832 116.057625789068
"5500" 1099.8 53.5279911786667 115.357428549709
"5501" 1100 55.0812521653333 114.352333216685
"5502" 1100.2 56.8435035014737 113.356494259324
"5503" 1100.4 58.380855564973 112.484407596892
"5504" 1100.6 59.5969860142222 111.499769111269
"5505" 1100.8 60.5133116530526 110.775522596824
"5506" 1101 61.7264434453333 109.373700733074
"5507" 1101.2 63.0919687890732 107.922012176276
"5508" 1101.4 64.5193499253333 106.809598166408
"5509" 1101.6 66.132723488 106.261063367324
"5510" 1101.8 67.4385947778064 106.49218708255
"5511" 1102 68.3954526152258 107.435115123195
"5512" 1102.2 69.1326498108235 108.71193602653
"5513" 1102.4 69.2675827810909 110.542115652658
"5514" 1102.6 69.1697661451034 112.798767049497
"5515" 1102.8 68.2111228586666 114.482675097158
"5516" 1103 66.846771992 115.635719970106
"5517" 1103.2 65.835547232 116.870385090704
"5518" 1103.4 64.7171419674839 118.489705704969
"5519" 1103.6 64.077942292 119.806393051199
"5520" 1103.8 63.764944152 119.950623820574
"5521" 1104 63.8980745825882 119.605601195795
"5522" 1104.2 64.102019072 119.36301698238
"5523" 1104.4 64.4230428053333 119.309598178908
"5524" 1104.6 64.800245692 119.109277665887
"5525" 1104.8 65.016936712 118.868893050262
"5526" 1105 65.2212639801081 119.126819245946
"5527" 1105.2 65.417299168 118.799524918324
"5528" 1105.4 65.9442014186667 118.80910508176
"5529" 1105.6 66.606004192 118.865458984324
"5530" 1105.8 67.6597173872941 119.526415675354
"5531" 1106 68.6517002582069 119.947308170704
"5532" 1106.2 69.687832032 119.854469974324
"5533" 1106.4 70.951862982 119.698219974168
"5534" 1106.6 72.3033306593684 119.722891026824
"5535" 1106.8 73.4652112942222 119.480538350019
"5536" 1107 74.5396285638919 118.939709058649
"5537" 1107.2 75.196599296 118.392931511324
"5538" 1107.4 76.2762268053333 117.822911786888
"5539" 1107.6 77.0763167253333 117.122714547529
"5540" 1107.8 77.825783672 116.450623817074
"5541" 1108 79.1664801583158 115.694550941824
"5542" 1108.2 80.7574857072941 115.080714313442
"5543" 1108.4 82.2644088790588 114.831845534913
"5544" 1108.6 83.6961403956364 114.994330109324
"5545" 1108.8 84.1225697825882 115.11465096506
"5546" 1109 84.0659185355294 115.11465096506
"5547" 1109.2 84.0482937031111 114.608743473352
"5548" 1109.4 84.6205044277895 113.771474016824
"5549" 1109.6 85.8575505386667 113.000426574965
"5550" 1109.8 87.4286172951579 112.405077254324
"5551" 1110 88.971269088 112.096228208324
"5552" 1110.2 89.829778272 112.041283153324
"5553" 1110.4 90.2570053456842 111.554874824324
"5554" 1110.6 90.2507035995676 111.278586389865
"5555" 1110.8 90.5952322647273 111.264726375991
"5556" 1111 90.743320096 111.733590845324
"5557" 1111.2 90.50117648 112.063261175324
"5558" 1111.4 89.900288842 112.234277659012
"5559" 1111.6 88.937217642 112.606873813231
"5560" 1111.8 87.7595798437647 113.168949605648
"5561" 1112 86.2419558808889 113.647205010852
"5562" 1112.2 84.3586166453333 114.160025524185
"5563" 1112.4 81.9924828931765 114.594288973589
"5564" 1112.6 79.758805152 114.579744694324
"5565" 1112.8 77.4132247930811 114.293139407432
"5566" 1113 74.755994222 114.457835353543
"5567" 1113.2 72.1761997811892 114.604989719595
"5568" 1113.4 69.632799392 114.140184254324
"5569" 1113.6 66.6684736752433 113.856548970405
"5570" 1113.8 63.0854439164444 113.390794754185
"5571" 1114 60.2283326897778 112.568145180713
"5572" 1114.2 57.7249259909189 111.975052087027
"5573" 1114.4 54.5181591844325 111.943867055811
"5574" 1114.6 51.350956384 111.865458977324
"5575" 1114.8 48.6369596087742 111.591442670776
"5576" 1115 45.5512751988965 111.910172884152
"5577" 1115.2 42.5858754390588 112.920080827118
"5578" 1115.4 39.144716832 113.074250187324
"5579" 1115.6 36.3096482487742 112.745288825776
"5580" 1115.8 33.668969152 112.931393044324
"5581" 1116 32.8856712426666 112.944213557158
"5582" 1116.2 32.9160225774546 112.733257845991
"5583" 1116.4 32.5925954578824 111.879356844177
"5584" 1116.6 31.742826752 110.118893041512
"5585" 1116.8 30.4851690672941 108.508316116824
"5586" 1117 28.3827783431111 106.713444320158
"5587" 1117.2 25.6602718046316 104.550826234324
"5588" 1117.4 22.744990112 102.151173253324
"5589" 1117.6 19.6664975835152 100.437220537658
"5590" 1117.8 16.622608912 99.0745554236299
"5591" 1118 13.789851209931 97.4672020474277
"5592" 1118.2 11.9602112790588 95.4766418956478
"5593" 1118.4 10.5844443277576 93.0945631876577
"5594" 1118.6 9.41161330200001 90.2751430216681
"5595" 1118.8 8.11769393544826 88.3557962027726
"5596" 1119 7.89718383999998 88.1749827631576
"5597" 1119.2 7.98123369018183 88.152838240991
"5598" 1119.4 8.01275238399998 88.3544699428243
"5599" 1119.6 7.84582004266665 88.3801109684909
"5600" 1119.8 8.25010283458065 88.0058347067437
"5601" 1120 8.29642062836365 86.6959617826577
"5602" 1120.2 8.42446532200001 84.4097584004181
"5603" 1120.4 8.106307872 82.1401842223243
"5604" 1120.6 7.36508700200001 79.9626430113556
"5605" 1120.8 6.0684815849412 77.4110310178537
"5606" 1121 4.45958616847061 75.4087685724126
"5607" 1121.2 3.64866403200001 73.5907336643243
"5608" 1121.4 3.13029206812903 72.2986386612598
"5609" 1121.6 2.93323971200002 71.9423820143243
"5610" 1121.8 2.99927888000002 71.4478765193243
"5611" 1122 3.00050182755556 70.1963502665465
"5612" 1122.2 2.32100159200001 67.7390853068243
"5613" 1122.4 1.67092853200001 64.4698545343243
"5614" 1122.6 1.24179533552942 61.6870491016773
"5615" 1122.8 0.547694404173915 59.6036337936721
"5616" 1123 0.539319871999991 59.5660083755743
"5617" 1123.2 0.715185047652166 58.7340685754113
"5618" 1123.4 1.17735454200001 58.0756237586993
"5619" 1123.6 2.37226183329033 56.6906981990017
"5620" 1123.8 3.23591923200001 55.3522074663831
"5621" 1124 3.71745483200001 53.8791951830743
"5622" 1124.2 3.89803068200001 52.0059122141681
"5623" 1124.4 3.75162832619355 50.0653880186792
"5624" 1124.6 4.02630180303448 47.9446555788071
"5625" 1124.8 4.05452975200001 45.4313929768243
"5626" 1125 4.49083018957577 42.838152880991
"5627" 1125.2 5.5812808602353 40.8386327912361
"5628" 1125.4 6.36306806964707 39.5377278125596
"5629" 1125.6 6.81132106200001 37.9554314308868
"5630" 1125.8 7.129478512 36.0495248355743
"5631" 1126 7.61468295466666 33.918572452491
"5632" 1126.2 8.44751024000001 31.8324918643243
"5633" 1126.4 9.55716838109093 29.4698544993243
"5634" 1126.6 10.7603013171613 27.2241969288404
"5635" 1126.8 11.9532669326452 26.0703507738404
"5636" 1127 13.591767194353 25.4540173912361
"5637" 1127.2 14.6341501402353 25.1485875266773
"5638" 1127.4 16.3180701811892 25.5613305868919
"5639" 1127.6 18.185747552 26.4619649499653
"5640" 1127.8 19.4108174837073 27.8938695071292
"5641" 1128 20.2531633659535 29.7918580774639
"5642" 1128.2 20.8550533962105 32.0103403318243
"5643" 1128.4 21.016965216 34.4588654933243
"5644" 1128.6 20.0283788829091 36.159831195991
"5645" 1128.8 18.8625261223226 37.6212192717437
"5646" 1129 17.3080890014118 38.5988137844714
"5647" 1129.2 15.4873522550303 39.551439590991
"5648" 1129.4 13.191667762 40.8881237415118
"5649" 1129.6 10.2213956693333 41.6621622038243
"5650" 1129.8 7.91458125522581 41.4673731217437
"5651" 1130 6.12513283200001 40.4766418406479
"5652" 1130.2 6.20444457788236 40.4313929718243
"5653" 1130.4 6.32358386715152 40.6470106876577
"5654" 1130.6 6.43331561600002 41.2171072583243
"5655" 1130.8 5.41888061866667 41.9057519476576
"5656" 1131 3.69337805200001 43.3280275901056
"5657" 1131.2 2.79477048877421 45.0405741178727
"5658" 1131.4 2.73263686296775 46.9140232512598
"5659" 1131.6 3.27444207999998 48.8672904161576
"5660" 1131.8 3.42853347200001 51.4753490268243
"5661" 1132 3.06987247337931 53.3690587672553
"5662" 1132.2 2.67050323716129 56.045536908034
"5663" 1132.4 1.88761955199999 58.4486343691519
"5664" 1132.6 1.6541477459394 60.9966610576576
"5665" 1132.8 1.29113674425807 62.472335921905
"5666" 1133 1.75921005866669 64.446544510991
"5667" 1133.2 2.80116137600001 67.2720523393243
"5668" 1133.4 3.70869963927275 70.950041020991
"5669" 1133.6 3.89547708412124 74.2833743576576
"5670" 1133.8 3.483566112 76.5989754255743
"5671" 1134 4.53451201135485 77.7452887907759
"5672" 1134.2 5.63484203927275 79.2134442926576
"5673" 1134.4 7.02022253552942 82.2187233303537
"5674" 1134.6 8.13058697788236 85.7820717502067
"5675" 1134.8 8.44978745268965 89.2046025696691
"5676" 1135 9.11065355200001 91.2693051105743
"5677" 1135.2 10.791900704 93.0083161013243
"5678" 1135.4 12.8880328142222 95.5275468730743
"5679" 1135.6 14.696466512 97.6749827726576
"5680" 1135.8 16.6095944363244 100.031185131216
"5681" 1136 18.7130399284706 103.157637378442
"5682" 1136.2 21.0130805590588 104.220985795795
"5683" 1136.4 23.277430904 104.787162266949
"5684" 1136.6 24.9073701861464 105.4267026053
"5685" 1136.8 26.2319193297778 105.933529789463
"5686" 1137 26.8525652142222 106.542504149047
"5687" 1137.2 27.2193105095758 106.800856907658
"5688" 1137.4 27.7587532614737 106.494146074324
"5689" 1137.6 28.853613152 106.029106135135
"5690" 1137.8 29.8380859342222 105.687803293491
"5691" 1138 30.779755552 104.854469959324
"5692" 1138.2 31.049415488 104.700623805324
"5693" 1138.4 32.0045845653333 104.519164239068
"5694" 1138.6 33.9043865564444 104.630110984741
"5695" 1138.8 35.3382925653333 105.292504147797
"5696" 1139 36.547176224 106.392931499324
"5697" 1139.2 37.8743800586667 107.963444321408
"5698" 1139.4 38.8015721355294 110.49926634506
"5699" 1139.6 38.9395951738182 112.441882554324
"5700" 1139.8 38.785284902 114.590046892137
"5701" 1140 38.1784084178824 116.21193603403
"5702" 1140.2 38.2237294155294 116.053564993148
"5703" 1140.4 38.451305568 115.359964475324
"5704" 1140.6 38.3909364295758 115.297360412658
"5705" 1140.8 38.640824222 114.830431507762
"5706" 1141 39.2419411626666 114.751905866658
"5707" 1141.2 39.8968295786666 115.559598175158
"5708" 1141.4 40.534290992 116.653920520574
"5709" 1141.6 40.7459891313549 116.628663519486
"5710" 1141.8 41.235957152 116.480843597324
"5711" 1142 42.5065636931765 116.528678115795
"5712" 1142.2 43.9455053684706 116.687049156677
"5713" 1142.4 45.0218790625882 117.003791238442
"5714" 1142.6 45.2568903649032 117.038092800292
"5715" 1142.8 45.187300704 116.918572535491
"5716" 1143 45.48447696 116.557766674324
"5717" 1143.2 46.5324769098379 116.257796374054
"5718" 1143.4 47.674776032 116.118206234324
"5719" 1143.6 49.160657312 115.898426014324
"5720" 1143.8 50.811636512 115.786870902658
"5721" 1144 52.616707104 116.063261179324
"5722" 1144.2 54.2414126565161 116.690698259002
"5723" 1144.4 55.1892328756364 117.616707734324
"5724" 1144.6 55.217687252 117.775143049168
"5725" 1144.8 55.269280352 117.645678763324
"5726" 1145 55.8410083342222 117.033957150991
"5727" 1145.2 56.7774721617297 116.40332651973
"5728" 1145.4 57.83242556 115.594854585449
"5729" 1145.6 58.626271392 115.140184255324
"5730" 1145.8 59.6009284109474 114.500218956824
"5731" 1146 61.390603232 113.937310205094
"5732" 1146.2 63.4836259856842 113.670259441824
"5733" 1146.4 64.4561807390968 113.911541928679
"5734" 1146.6 65.1351318138182 114.784539899324
"5735" 1146.8 65.9261892272941 116.030940558736
"5736" 1147 66.875664128 117.687803305491
"5737" 1147.2 66.537213392 119.044030413074
"5738" 1147.4 66.046801559742 119.767621339002
"5739" 1147.6 65.808030912 119.552272171824
"5740" 1147.8 65.5183002484706 119.594288978589
"5741" 1148 65.5296304978824 119.356732417265
"5742" 1148.2 65.560384032 119.195129314324
"5743" 1148.4 65.362266528 119.129195248324
"5744" 1148.6 65.0300695010909 118.887104005991
"5745" 1148.8 64.2719728131765 118.791121556971
"5746" 1149 62.901012634353 119.175736941971
"5747" 1149.2 61.3528885556364 119.807849927658
"5748" 1149.4 60.0911107802353 120.63501296153
"5749" 1149.6 58.7613515083636 120.938386059324
"5750" 1149.8 56.975292192 120.518805639324
"5751" 1150 55.6678500780606 120.005985125991
"5752" 1150.2 53.3722728790588 119.073926987118
"5753" 1150.4 51.229884576 118.590733709324
"5754" 1150.6 48.929520224 118.250074368324
"5755" 1150.8 46.730622302 117.654950741356
"5756" 1151 44.4962241580606 117.418572535991
"5757" 1151.2 42.0443676568276 117.520252465359
"5758" 1151.4 39.4999275083636 117.115542232658
"5759" 1151.6 37.261224728 116.412162278574
"5760" 1151.8 35.7669026309189 115.530145645676
"5761" 1152 33.8842438908235 114.503791235942
"5762" 1152.2 32.0054825338182 113.106218219324
"5763" 1152.4 29.9526473449412 111.325058201089
"5764" 1152.6 27.4749006972632 109.297789801824
"5765" 1152.8 25.683733088 107.063261170324
"5766" 1153 24.6482022453333 105.164299019463
"5767" 1153.2 23.3667102071352 103.607068710676
"5768" 1153.4 21.7443966574546 102.395262497658
"5769" 1153.6 19.8649486186667 100.687803288491
"5770" 1153.8 17.393065872 99.0852391843243
"5771" 1154 14.4950970792727 97.3369874343243
"5772" 1154.2 11.879483252 95.0467776418243
"5773" 1154.4 10.0395512578065 92.9437999722275
"5774" 1154.6 8.86988575200001 90.4554314833868
"5775" 1154.8 8.66523312200001 88.1116814810431
"5776" 1155 8.19135831563638 85.3323254176577
"5777" 1155.2 7.70106752290912 83.222768305991
"5778" 1155.4 6.61233355670589 81.3929314743243
"5779" 1155.6 5.52462961317648 78.9042436890302
"5780" 1155.8 4.24714399200001 76.1645660844806
"5781" 1156 3.78890850167743 73.7874724096469
"5782" 1156.2 3.97719221624244 71.2763813476576
"5783" 1156.4 3.70045945788236 68.7006237693243
"5784" 1156.6 3.01922821200001 65.8640853049493
"5785" 1156.8 1.71151510400001 63.1621622253243
"5786" 1157 1.22722787200001 61.6951292568243
"5787" 1157.2 1.14926496533332 61.649341710991
"5788" 1157.4 1.161612032 61.8071326381705
"5789" 1157.6 1.08862714903705 61.8630169248799
"5790" 1157.8 1.23440604243477 62.1621622243243
"5791" 1158 1.30977683199999 62.2805054197089
"5792" 1158.2 1.85459996800001 61.3489754103243
"5793" 1158.4 2.69419168200001 60.1309122222931
"5794" 1158.6 3.61594192172975 58.8149688737838
"5795" 1158.8 4.72250605866668 58.0990458494525
"5796" 1159 5.94661231687807 58.0627250720072
"5797" 1159.2 6.6794860105366 58.8507175681048
"5798" 1159.4 7.26369700622224 59.4014784608799
"5799" 1159.6 8.12644176468294 60.511130327739
"5800" 1159.8 8.74656565931709 61.8150702915194
"5801" 1160 9.76010925866667 63.4540754406064
"5802" 1160.2 10.1165279164444 64.9078887227965
"5803" 1160.4 9.81398736775758 65.8917659576577
"5804" 1160.6 9.05046160200001 67.6188929990118
"5805" 1160.8 7.79067949552942 68.825058158589
"5806" 1161 6.03449083670589 69.3906690188831
"5807" 1161.2 5.9218178008889 69.2668630861299
"5808" 1161.4 5.99305449600001 69.2940303633243
"5809" 1161.6 5.81213469200001 69.3256237699493
"5810" 1161.8 5.43437831613792 69.5229049372553
"5811" 1162 5.25270362729414 70.0015287480008
"5812" 1162.2 5.06008938729414 70.9517549932949
"5813" 1162.4 4.80090993200001 72.3063930036993
"5814" 1162.6 4.56087173139395 74.236754310991
"5815" 1162.8 4.67486090729414 76.1553749080008
"5816" 1163 4.86110188200001 78.0876430094806
"5817" 1163.2 4.83660998510343 79.8279447353588
"5818" 1163.4 5.58581295999998 81.3544699358243
"5819" 1163.6 6.68031505317648 83.157637358442
"5820" 1163.8 7.74535849788236 85.0807142834419
"5821" 1164 8.34661706666665 87.4442135316576
"5822" 1164.2 8.83501593268965 89.4831171588071
"5823" 1164.4 10.0357855835152 90.9616960526576
"5824" 1164.6 11.1797974332121 92.5351226276577
"5825" 1164.8 11.980605728 94.149341743491
"5826" 1165 12.214706112 95.8899729089397
"5827" 1165.2 12.629567552 96.7035823772089
"5828" 1165.4 13.1059398332121 96.3812764776577
"5829" 1165.6 14.06083952 96.2720523683243
"5830" 1165.8 15.948459072 96.5852391818243
"5831" 1166 16.8912550888421 96.8180327043243
"5832" 1166.2 16.9008294808889 96.7882306350188
"5833" 1166.4 16.803184762 96.6813930280743
"5834" 1166.6 17.489372992 96.3929314893243
"5835" 1166.8 17.8400296853333 96.0576257690679
"5836" 1167 17.7033888142222 95.880110975991
"5837" 1167.2 17.8589841011892 95.8004158962162
"5838" 1167.4 18.705594336 96.0193051153243
"5839" 1167.6 19.520077408 96.4698545663243
"5840" 1167.8 20.5485403331765 97.2074111281479
"5841" 1168 20.82985424 97.8764479743243
"5842" 1168.2 20.667507952 98.3640853374493
"5843" 1168.4 21.358167584 99.4368875363243
"5844" 1168.6 22.337748576 100.381942482324
"5845" 1168.8 23.4818160142222 101.221991323213
"5846" 1169 23.7639277798788 102.290367392658
"5847" 1169.2 23.845642912 103.764726368491
"5848" 1169.4 23.5598282332903 105.598886833518
"5849" 1169.6 23.653028672 106.777546884324
"5850" 1169.8 23.9702756555294 106.064877200354
"5851" 1170 24.495028064 105.810513916324
"5852" 1170.2 25.579171072 106.275410131685
"5853" 1170.4 26.9691170741622 107.567567675135
"5854" 1170.6 28.182214944 109.326997436324
"5855" 1170.8 28.7835716101818 110.448875559324
"5856" 1171 29.4087953731765 110.510578562265
"5857" 1171.2 30.5304900649412 111.347682635501
"5858" 1171.4 32.0988712562424 112.360297472658
"5859" 1171.6 33.823060544 113.251905865158
"5860" 1171.8 35.402497312 114.062614764913
"5861" 1172 36.89938512 114.832491947324
"5862" 1172.2 37.911985696 114.986338101324
"5863" 1172.4 39.640010592 115.527546893074
"5864" 1172.6 41.180924512 116.264726380991
"5865" 1172.8 41.951381472 116.828828945658
"5866" 1173 42.1626357997419 116.715512154808
"5867" 1173.2 42.1731796877576 116.800856917658
"5868" 1173.4 42.6554197285517 117.7191914576
"5869" 1173.6 43.4815946008889 118.422846041269
"5870" 1173.8 44.7839438249412 119.34542020006
"5871" 1174 46.465777722 119.758316128074
"5872" 1174.2 48.390200352 120.118206238324
"5873" 1174.4 50.1091610484706 120.046777666824
"5874" 1174.6 51.1038788071724 119.827944775359
"5875" 1174.8 52.7611260926061 119.458199577658
"5876" 1175 53.398170592 118.810513929324
"5877" 1175.2 54.577244904 118.046777664824
"5878" 1175.4 55.8091951714595 117.297297414595
"5879" 1175.6 57.6705826193171 116.589929633349
"5880" 1175.8 59.5113796853333 116.232675098908
"5881" 1176 60.552413792 116.403920520324
"5882" 1176.2 61.465611662 116.981873817606
"5883" 1176.4 62.1645464225882 118.146325176236
"5884" 1176.6 63.114871092 119.710239204949
"5885" 1176.8 63.7727108552258 120.313527046744
"5886" 1177 63.579208992 119.612711732324
"5887" 1177.2 63.7621115896471 119.401981286089
"5888" 1177.4 64.933011936 118.711612830324
"5889" 1177.6 66.914186976 118.392931511324
"5890" 1177.8 68.9400355708235 118.078451873001
"5891" 1178 70.0199255492413 117.692666258635
"5892" 1178.2 70.3065323180606 117.395262512658
"5893" 1178.4 71.933163744 116.337986454324
"5894" 1178.6 73.650182112 115.623700739324
"5895" 1178.8 75.5183171347027 115.914761030676
"5896" 1179 77.3388976764444 116.28609390238
"5897" 1179.2 79.4002591641212 117.336987454324
"5898" 1179.4 81.1162769386667 118.027546895574
"5899" 1179.6 81.519849632 117.458865576324
"5900" 1179.8 82.6678916497778 116.916435783352
"5901" 1180 84.3569270467368 115.836251346824
"5902" 1180.2 86.705300136 114.489085353574
"5903" 1180.4 88.652926432 113.049736239709
"5904" 1180.6 90.759829888 111.527546889074
"5905" 1180.8 92.8640103152433 110.977131088108
"5906" 1181 95.0622237541053 110.340299924324
"5907" 1181.2 96.8160270972632 109.672283729324
"5908" 1181.4 98.0959630186667 108.414627753811
"5909" 1181.6 99.3034459090732 106.768166021276
"5910" 1181.8 100.800100587789 104.803862671824
"5911" 1182 102.335945712 103.306393034699
"5912" 1182.2 103.647204192 101.718375281632
"5913" 1182.4 105.066382708757 100.405405505811
"5914" 1182.6 107.267884015158 99.3180327068243
"5915" 1182.8 108.942614144 97.9506237985743
"5916" 1183 110.166455392 95.7716297135551
"5917" 1183.2 111.035688885333 93.6217283307346
"5918" 1183.4 111.799387450947 91.5548748043243
"5919" 1183.6 112.774155872 89.6079216206064
"5920" 1183.8 114.456884672 87.336154923491
"5921" 1184 116.637553032 85.8448545556993
"5922" 1184.2 118.87493185639 84.7512804457877
"5923" 1184.4 119.176253509209 84.0405164501383
"5924" 1184.6 119.455682805333 83.3709534543243
"5925" 1184.8 119.615234800372 81.723879596301
"5926" 1185 120.27490852761 79.8450890712755
"5927" 1185.2 121.04536548761 77.5373967612755
"5928" 1185.4 121.683799178667 74.4994403431705
"5929" 1185.6 121.953482085953 72.063772252115
"5930" 1185.8 122.396718808 69.5371622316993
"5931" 1186 123.234590752 66.9217776136993
"5932" 1186.2 124.309646975256 64.2999082014173
"5933" 1186.4 123.825871674791 61.3929314543243
"5934" 1186.6 122.575422019556 58.4100254684354
"5935" 1186.8 120.744699356878 55.9895543382268
"5936" 1187 119.058363821091 53.6481762018243
"5937" 1187.2 117.386122010182 51.3317426330743
"5938" 1187.4 114.901931238957 49.703968231933
"5939" 1187.6 112.009212020837 48.7542910123476
"5940" 1187.8 109.445162206545 48.7792950780743
"5941" 1188 107.036202958829 49.141524312617
"5942" 1188.2 104.198666350049 49.8638507673731
"5943" 1188.4 101.239878965333 50.440550490991
"5944" 1188.6 98.127324568 50.3256237509493
"5945" 1188.8 94.8262300524651 49.2104627480453
"5946" 1189 91.616222432 48.4047657608628
"5947" 1189.2 88.6778450574546 47.9139104618243
"5948" 1189.4 85.4913718186667 48.352638400991
"5949" 1189.6 82.3018250515349 48.7990137315336
"5950" 1189.8 80.336647872 48.8105138593243
"5951" 1190 78.355472832 48.5371622106993
"5952" 1190.2 75.4465039253333 49.0457914025294
"5953" 1190.4 72.252353056 49.0742501233243
"5954" 1190.6 70.326210656 49.0742501233243
"5955" 1190.8 68.324715872 49.4501306534269
"5956" 1191 65.6382350837073 50.4173216872511
"5957" 1191.2 62.435905896 51.4698545213243
"5958" 1191.4 59.138498272 50.7814916015038
"5959" 1191.6 56.397449472 50.6010762399126
"5960" 1191.8 53.4687252586667 50.7420438697089
"5961" 1192 50.1425554677895 50.7249152493243
"5962" 1192.2 47.4238919378824 49.3906689988831
"5963" 1192.4 44.8041545401081 48.2120582602703
"5964" 1192.6 41.7052632764444 47.4933587908521
"5965" 1192.8 38.7580401246316 47.2431338693243
"5966" 1193 35.5444235941053 46.9394901443243
"5967" 1193.2 32.623348992 46.7500742968243
"5968" 1193.4 29.335148752 46.0189998150188
"5969" 1193.6 26.0663717967059 45.4879540628537
"5970" 1193.8 22.5829495608889 45.4313929768243
"5971" 1194 19.2957822157838 44.8128898577027
"5972" 1194.2 15.9328417011892 43.180873224054
"5973" 1194.4 13.323402144 42.0522720943243
"5974" 1194.6 11.210148768 40.6346896753243
"5975" 1194.8 9.504136928 38.9094149483243
"5976" 1195 6.60406553686489 37.4636175010811
"5977" 1195.2 4.88773225987881 36.509481545991
"5978" 1195.4 4.94743433600001 36.5687556053243
"5979" 1195.6 5.04875913788236 36.5852391218243
"5980" 1195.8 5.88971542755556 37.3331023704354
"5981" 1196 6.15476579200002 37.73415431035
"5982" 1196.2 5.75091088000001 38.3599643983243
"5983" 1196.4 4.80434947200001 39.2500742893243
"5984" 1196.6 3.33222635200001 40.7318737413556
"5985" 1196.8 2.91903774038711 42.6460331725501
"5986" 1197 2.49464624775758 45.110880155991
"5987" 1197.2 1.639972672 47.6017226493243
"5988" 1197.4 1.31991442357894 50.1176277993243
"5989" 1197.6 1.23440604243477 52.9481153923678
"5990" 1197.8 1.29113674425807 54.5815170554533
"5991" 1198 1.07988241651613 56.8892093654533
"5992" 1198.2 0.608110671999997 58.7830413418243
"5993" 1198.4 0.272623231999996 59.987606009132
"5994" 1198.6 0.415496431999997 59.8956787055743
"5995" 1198.8 1.10512420200001 60.6837968382306
"5996" 1199 2.10775011200001 62.9204039833243
"5997" 1199.2 3.08495131416218 66.0083160743243
"5998" 1199.4 4.03556016775758 69.1901342593243
"5999" 1199.6 4.18570669131033 71.6449208544967
"6000" 1199.8 4.042491 74.52995
"6001" 1200 3.672512 76.90575
"6002" 1200.2 4.477949 78.02423
"6003" 1200.4 5.557991 79.59806
"6004" 1200.6 6.874767 81.95426
"6005" 1200.8 7.416781 84.57166
"6006" 1201 7.466299 87.19065
"6007" 1201.2 7.213822 86.69393
"6008" 1201.4 7.492073 86.66588
"6009" 1201.6 7.559777 86.64492
"6010" 1201.8 7.599628 86.6184
"6011" 1202 7.753034 86.44256
"6012" 1202.2 7.736088 86.57941
"6013" 1202.4 7.666047 86.66766
"6014" 1202.6 7.677377 86.57393
"6015" 1202.8 7.677377 86.57393
"6016" 1203 7.677377 86.57393
"6017" 1203.2 7.57616 86.67498
"6018" 1203.4 7.629932 86.64534
"6019" 1203.6 7.654717 86.53999
"6020" 1203.8 7.654373 86.61438
"6021" 1204 7.732086 86.56876
"6022" 1204.2 7.94121 86.64018
"6023" 1204.4 8.200396 87.81973
"6024" 1204.6 8.372299 89.53396
"6025" 1204.8 8.885937 91.45703
"6026" 1205 9.798562 93.32974
"6027" 1205.2 10.83677 95.44619
"6028" 1205.4 11.43808 97.04998
"6029" 1205.6 11.44699 97.23339
"6030" 1205.8 12.27274 97.70703
"6031" 1206 14.29424 99.62823
"6032" 1206.2 16.5691 101.4784
"6033" 1206.4 18.66914 103.7367
"6034" 1206.6 20.48693 105.2872
"6035" 1206.8 22.11732 106.3306
"6036" 1207 23.92894 107.5364
"6037" 1207.2 25.26192 108.7911
"6038" 1207.4 26.84418 109.7713
"6039" 1207.6 28.75731 111.0684
"6040" 1207.8 30.67778 112.988
"6041" 1208 31.11829 113.0946
"6042" 1208.2 31.93544 112.91
"6043" 1208.4 33.32226 112.7775
"6044" 1208.6 35.00594 113.1576
"6045" 1208.8 36.46754 113.7119
"6046" 1209 38.1526 114.769
"6047" 1209.2 39.32482 116.4862
"6048" 1209.4 39.66267 117.1282
"6049" 1209.6 39.70799 117.0038
"6050" 1209.8 40.03767 117.1001
"6051" 1210 40.00323 117.1402
"6052" 1210.2 40.31983 117.1169
"6053" 1210.4 41.64546 117.4789
"6054" 1210.6 42.8209 117.8105
"6055" 1210.8 43.8892 117.7216
"6056" 1211 44.64798 117.9314
"6057" 1211.2 45.0934 118.0516
"6058" 1211.4 44.99819 118.0596
"6059" 1211.6 44.97302 118.0155
"6060" 1211.8 44.89012 117.7556
"6061" 1212 44.91991 117.6486
"6062" 1212.2 45.38445 117.6373
"6063" 1212.4 45.82701 117.64
"6064" 1212.6 46.17789 118.1402
"6065" 1212.8 46.17819 118.2733
"6066" 1213 46.28831 118.5517
"6067" 1213.2 46.48985 118.5925
"6068" 1213.4 46.50189 118.5324
"6069" 1213.6 46.74923 118.5258
"6070" 1213.8 47.13446 118.9803
"6071" 1214 47.59311 118.9115
"6072" 1214.2 47.9904 118.8251
"6073" 1214.4 48.50027 118.7006
"6074" 1214.6 48.84147 118.4589
"6075" 1214.8 49.03725 118.3044
"6076" 1215 49.62385 118.1558
"6077" 1215.2 50.11609 117.8246
"6078" 1215.4 50.63464 117.5988
"6079" 1215.6 50.86667 117.6127
"6080" 1215.8 50.91864 117.6109
"6081" 1216 51.03824 117.3771
"6082" 1216.2 50.96781 117.1622
"6083" 1216.4 51.09549 116.7269
"6084" 1216.6 51.51468 116.6718
"6085" 1216.8 51.82156 116.4865
"6086" 1217 52.2172 116.4241
"6087" 1217.2 52.11041 116.5468
"6088" 1217.4 52.13104 116.4891
"6089" 1217.6 52.15994 116.2512
"6090" 1217.8 52.11549 115.7815
"6091" 1218 52.0143 115.5956
"6092" 1218.2 52.1049 115.5596
"6093" 1218.4 51.98708 115.7322
"6094" 1218.6 51.88403 115.7692
"6095" 1218.8 51.88403 115.7692
"6096" 1219 52.02511 115.7006
"6097" 1219.2 52.09573 115.8702
"6098" 1219.4 52.18597 116.0707
"6099" 1219.6 52.36296 116.2266
"6100" 1219.8 52.26694 116.1686
"6101" 1220 52.38296 116.231
"6102" 1220.2 52.40758 116.4808
"6103" 1220.4 52.64439 116.626
"6104" 1220.6 52.99837 116.8115
"6105" 1220.8 52.91835 116.9338
"6106" 1221 52.89187 117.1292
"6107" 1221.2 53.05297 117.0806
"6108" 1221.4 53.40123 117.2797
"6109" 1221.6 53.68221 117.6708
"6110" 1221.8 53.87865 117.9018
"6111" 1222 54.04756 117.9314
"6112" 1222.2 54.03105 117.8215
"6113" 1222.4 54.65064 117.759
"6114" 1222.6 55.21769 117.8112
"6115" 1222.8 55.54768 118.0106
"6116" 1223 56.06037 117.9314
"6117" 1223.2 56.42852 118.2168
"6118" 1223.4 56.84245 117.9447
"6119" 1223.6 57.34951 117.6786
"6120" 1223.8 57.76776 117.6017
"6121" 1224 58.24104 117.4259
"6122" 1224.2 58.28304 117.3241
"6123" 1224.4 58.27674 117.1206
"6124" 1224.6 58.28902 117.0734
"6125" 1224.8 58.21029 117.2753
"6126" 1225 58.21029 117.2753
"6127" 1225.2 58.21029 117.3771
"6128" 1225.4 58.31289 117.4934
"6129" 1225.6 58.30495 117.6336
"6130" 1225.8 58.25136 117.6309
"6131" 1226 58.25136 117.6309
"6132" 1226.2 58.60609 117.5981
"6133" 1226.4 59.26465 117.4589
"6134" 1226.6 59.81314 117.6878
"6135" 1226.8 60.40507 117.7949
"6136" 1227 60.48904 117.8498
"6137" 1227.2 60.75053 117.8435
"6138" 1227.4 60.88423 117.8296
"6139" 1227.6 60.87728 117.919
"6140" 1227.8 61.19952 118.263
"6141" 1228 61.32465 117.9934
"6142" 1228.2 61.93511 118.316
"6143" 1228.4 62.64537 118.6285
"6144" 1228.6 62.82376 118.8405
"6145" 1228.8 62.86556 118.7627
"6146" 1229 62.87835 118.3047
"6147" 1229.2 63.25933 118.0155
"6148" 1229.4 63.50216 117.7226
"6149" 1229.6 63.64881 117.6033
"6150" 1229.8 63.97945 117.5235
"6151" 1230 64.27323 117.4934
"6152" 1230.2 64.6053 117.4351
"6153" 1230.4 65.10121 117.042
"6154" 1230.6 65.52255 116.9218
"6155" 1230.8 65.77341 116.8396
"6156" 1231 66.16412 116.359
"6157" 1231.2 66.85212 115.7519
"6158" 1231.4 67.34344 115.305
"6159" 1231.6 68.01851 115.2391
"6160" 1231.8 68.67944 114.9337
"6161" 1232 69.17834 114.5567
"6162" 1232.2 70.09572 114.04
"6163" 1232.4 70.86618 113.6554
"6164" 1232.6 71.67063 113.1916
"6165" 1232.8 72.46148 113.327
"6166" 1233 73.33099 113.283
"6167" 1233.2 74.25038 113.5804
"6168" 1233.4 74.99676 114.1093
"6169" 1233.6 75.59868 114.566
"6170" 1233.8 75.91947 114.9676
"6171" 1234 76.45073 115.1679
"6172" 1234.2 77.18115 115.5989
"6173" 1234.4 78.18771 115.9711
"6174" 1234.6 79.18185 116.8644
"6175" 1234.8 79.33058 116.9458
"6176" 1235 79.40919 116.7775
"6177" 1235.2 79.70377 116.6377
"6178" 1235.4 80.05398 116.7659
"6179" 1235.6 80.48751 116.6449
"6180" 1235.8 80.66684 116.4204
"6181" 1236 80.83744 116.1841
"6182" 1236.2 81.59139 115.9955
"6183" 1236.4 81.75832 115.8267
"6184" 1236.6 82.19214 115.4782
"6185" 1236.8 82.63384 115.5421
"6186" 1237 82.88501 115.723
"6187" 1237.2 82.71918 115.7165
"6188" 1237.4 82.71918 115.7165
"6189" 1237.6 82.55018 115.4848
"6190" 1237.8 83.26147 114.911
"6191" 1238 83.85957 114.5864
"6192" 1238.2 84.26404 114.4075
"6193" 1238.4 84.60168 114.5688
"6194" 1238.6 85.5357 114.363
"6195" 1238.8 86.28476 114.4378
"6196" 1239 87.22706 114.0739
"6197" 1239.2 87.88988 113.917
"6198" 1239.4 88.81329 113.5309
"6199" 1239.6 89.01139 113.7999
"6200" 1239.8 89.09234 113.6127
"6201" 1240 89.09655 113.4744
"6202" 1240.2 89.11435 113.5248
"6203" 1240.4 88.85627 113.7537
"6204" 1240.6 88.77804 113.9998
"6205" 1240.8 88.65208 114.0633
"6206" 1241 88.72557 113.8619
"6207" 1241.2 88.77528 113.8371
"6208" 1241.4 88.88284 113.6476
"6209" 1241.6 89.10101 113.4209
"6210" 1241.8 89.68469 113.1878
"6211" 1242 90.0929 112.9554
"6212" 1242.2 90.72628 112.7949
"6213" 1242.4 91.45324 112.5254
"6214" 1242.6 91.58566 112.3665
"6215" 1242.8 91.92102 112.0413
"6216" 1243 92.62644 111.8475
"6217" 1243.2 93.61602 111.294
"6218" 1243.4 94.03427 111.0303
"6219" 1243.6 94.60603 110.482
"6220" 1243.8 95.53316 110.0992
"6221" 1244 96.59717 109.2549
"6222" 1244.2 97.49919 108.5297
"6223" 1244.4 98.53942 107.6379
"6224" 1244.6 99.28622 106.7989
"6225" 1244.8 100.4711 106.1948
"6226" 1245 101.8929 105.6786
"6227" 1245.2 102.2075 105.4421
"6228" 1245.4 102.7385 105.032
"6229" 1245.6 103.7902 104.1814
"6230" 1245.8 104.7546 103.0413
"6231" 1246 105.462 102.1518
"6232" 1246.2 106.2034 101.3322
"6233" 1246.4 106.8838 100.8481
"6234" 1246.6 106.8517 100.5275
"6235" 1246.8 107.278 100.0468
"6236" 1247 107.697 99.40575
"6237" 1247.2 108.783 98.26106
"6238" 1247.4 109.3343 97.22626
"6239" 1247.6 109.3444 96.19513
"6240" 1247.8 109.9489 94.48862
"6241" 1248 110.4596 92.82744
"6242" 1248.2 111.2431 91.33376
"6243" 1248.4 112.3822 89.74458
"6244" 1248.6 113.957 88.31601
"6245" 1248.8 115.5807 86.86864
"6246" 1249 116.8175 85.63382
"6247" 1249.2 117.466 84.25289
"6248" 1249.4 118.0847 82.40508
"6249" 1249.6 119.007 80.40674
"6250" 1249.8 119.6885 78.79924
"6251" 1250 120.3509 77.17315
"6252" 1250.2 121.1372 76.20062
"6253" 1250.4 121.8023 75.50536
"6254" 1250.6 121.5974 75.38866
"6255" 1250.8 121.5356 75.35743
"6256" 1251 121.4665 74.68682
"6257" 1251.2 121.4402 73.32613
"6258" 1251.4 121.3776 71.8663
"6259" 1251.6 121.5375 70.70686
"6260" 1251.8 121.9798 69.30502
"6261" 1252 122.316 67.75388
"6262" 1252.2 122.9305 66.12977
"6263" 1252.4 123.4324 64.64657
"6264" 1252.6 123.2642 63.35546
"6265" 1252.8 122.8775 61.43984
"6266" 1253 122.2619 59.13332
"6267" 1253.2 121.4552 57.42773
"6268" 1253.4 120.1903 55.41732
"6269" 1253.6 119.1004 54.04772
"6270" 1253.8 117.675 52.8702
"6271" 1254 115.6649 52.14293
"6272" 1254.2 113.6681 52.01564
"6273" 1254.4 112.323 52.26793
"6274" 1254.6 110.4433 52.73909
"6275" 1254.8 107.8346 53.35264
"6276" 1255 105.5141 53.67983
"6277" 1255.2 103.7853 53.69124
"6278" 1255.4 102.2545 54.10496
"6279" 1255.6 100.985 54.59459
"6280" 1255.8 99.18822 55.61358
"6281" 1256 97.72283 56.04678
"6282" 1256.2 96.2686 56.93139
"6283" 1256.4 94.68182 58.80136
"6284" 1256.6 92.79191 60.21985
"6285" 1256.8 90.94281 60.86409
"6286" 1257 88.69886 61.70062
"6287" 1257.2 87.38015 62.23721
"6288" 1257.4 86.13709 62.41216
"6289" 1257.6 85.13455 63.12839
"6290" 1257.8 83.88491 64.32914
"6291" 1258 83.22022 64.86433
"6292" 1258.2 83.72264 65.06237
"6293" 1258.4 83.58424 65.55803
"6294" 1258.6 83.58232 65.60622
"6295" 1258.8 83.74867 65.53716
"6296" 1259 84.52407 65.89983
"6297" 1259.2 85.08822 66.70762
"6298" 1259.4 85.35066 67.45297
"6299" 1259.6 85.2318 68.63332
"6300" 1259.8 84.92905 69.74599
"6301" 1260 83.97018 70.98909
"6302" 1260.2 82.9108 72.25832
"6303" 1260.4 81.54324 73.6237
"6304" 1260.6 79.86887 74.2281
"6305" 1260.8 78.68344 74.27235
"6306" 1261 77.6631 74.3763
"6307" 1261.2 76.24772 75.19513
"6308" 1261.4 74.15253 76.31404
"6309" 1261.6 73.04337 77.53666
"6310" 1261.8 72.04201 78.519
"6311" 1262 71.06365 78.89843
"6312" 1262.2 69.86975 79.73695
"6313" 1262.4 68.91738 80.74204
"6314" 1262.6 68.01157 82.079
"6315" 1262.8 66.70231 82.93139
"6316" 1263 64.94402 83.61271
"6317" 1263.2 63.53459 84.25156
"6318" 1263.4 62.13944 85.2183
"6319" 1263.6 60.46501 86.35899
"6320" 1263.8 58.70882 87.16216
"6321" 1264 57.19198 87.88332
"6322" 1264.2 55.6435 88.8215
"6323" 1264.4 53.70085 89.85447
"6324" 1264.6 51.77471 90.50351
"6325" 1264.8 49.44583 90.83349
"6326" 1265 48.11504 91.22325
"6327" 1265.2 46.75023 92.2281
"6328" 1265.4 45.46659 93.14774
"6329" 1265.6 43.35104 93.6878
"6330" 1265.8 41.44577 93.82082
"6331" 1266 39.80694 93.77755
"6332" 1266.2 37.56941 94.03716
"6333" 1266.4 35.05455 94.80484
"6334" 1266.6 33.11681 96.35447
"6335" 1266.8 30.90817 97.83815
"6336" 1267 28.64724 98.60447
"6337" 1267.2 25.9644 98.70062
"6338" 1267.4 23.2678 98.70062
"6339" 1267.6 20.89665 98.42211
"6340" 1267.8 18.93709 97.74529
"6341" 1268 16.98609 97.43512
"6342" 1268.2 14.46347 97.47234
"6343" 1268.4 13.39311 97.22626
"6344" 1268.6 12.67402 96.25191
"6345" 1268.8 11.87699 95.34519
"6346" 1269 9.991176 93.74183
"6347" 1269.2 9.897162 93.50832
"6348" 1269.4 9.977418 93.36039
"6349" 1269.6 10.02878 92.43139
"6350" 1269.8 10.33513 91.54403
"6351" 1270 10.17003 91.75007
"6352" 1270.2 10.57277 91.26473
"6353" 1270.4 11.03404 90.8215
"6354" 1270.6 11.63604 89.84379
"6355" 1270.8 12.49702 88.40956
"6356" 1271 12.61737 87.64859
"6357" 1271.2 13.1809 86.29172
"6358" 1271.4 13.88176 84.75052
"6359" 1271.6 14.95329 83.32669
"6360" 1271.8 16.12025 81.74636
"6361" 1272 17.50499 80.50936
"6362" 1272.2 19.16208 80.0569
"6363" 1272.4 20.08967 80.42071
"6364" 1272.6 20.14542 80.91722
"6365" 1272.8 20.35524 81.48617
"6366" 1273 20.84284 81.88603
"6367" 1273.2 21.1717 82.81827
"6368" 1273.4 21.42276 83.38686
"6369" 1273.6 21.62766 84.32999
"6370" 1273.8 21.93083 85.68026
"6371" 1274 22.55788 86.85447
"6372" 1274.2 22.73665 88.15284
"6373" 1274.4 22.90121 89.64355
"6374" 1274.6 22.99264 91.26931
"6375" 1274.8 22.92109 92.90575
"6376" 1275 22.30473 94.08524
"6377" 1275.2 22.25159 94.01893
"6378" 1275.4 22.14778 94.0425
"6379" 1275.6 22.68996 94.08524
"6380" 1275.8 23.18703 94.14727
"6381" 1276 23.91168 94.34898
"6382" 1276.2 24.49503 94.35996
"6383" 1276.4 24.92428 94.39293
"6384" 1276.6 25.9644 94.08524
"6385" 1276.8 26.90868 93.87886
"6386" 1277 27.17674 93.7685
"6387" 1277.2 27.42723 93.45114
"6388" 1277.4 27.63546 93.07692
"6389" 1277.6 27.99426 92.51719
"6390" 1277.8 28.09357 92.32848
"6391" 1278 28.09357 92.32848
"6392" 1278.2 28.36427 92.2973
"6393" 1278.4 28.77032 92.57796
"6394" 1278.6 29.33223 92.65167
"6395" 1278.8 29.35737 92.44816
"6396" 1279 30.0093 92.16216
"6397" 1279.2 30.85264 92.25572
"6398" 1279.4 31.52755 92.21872
"6399" 1279.6 31.61442 91.88438
"6400" 1279.8 31.98359 91.36409
"6401" 1280 32.26289 90.55639
"6402" 1280.2 32.45246 90.39091
"6403" 1280.4 32.91413 90.37422
"6404" 1280.6 33.33443 90.51236
"6405" 1280.8 34.04926 90.99845
"6406" 1281 34.51433 91.75618
"6407" 1281.2 35.27756 92.39085
"6408" 1281.4 35.85571 93.14633
"6409" 1281.6 36.46479 94.32999
"6410" 1281.8 36.68659 95.1002
"6411" 1282 36.99011 95.93839
"6412" 1282.2 37.36475 96.95784
"6413" 1282.4 37.16923 98.15686
"6414" 1282.6 36.64807 99.34165
"6415" 1282.8 36.40124 99.42712
"6416" 1283 35.47129 99.79952
"6417" 1283.2 34.36238 100.2904
"6418" 1283.4 33.50121 101.2068
"6419" 1283.6 32.35795 102.0505
"6420" 1283.8 31.22919 102.8288
"6421" 1284 30.24841 103.8863
"6422" 1284.2 28.88018 104.5096
"6423" 1284.4 27.23565 105.2006
"6424" 1284.6 25.99008 106.1365
"6425" 1284.8 25.30951 107.0083
"6426" 1285 25.61316 106.902
"6427" 1285.2 26.06713 106.034
"6428" 1285.4 25.67237 105.723
"6429" 1285.6 24.80871 105.2391
"6430" 1285.8 23.71723 104.7845
"6431" 1286 22.7133 104.3067
"6432" 1286.2 21.60883 104.3582
"6433" 1286.4 21.02866 104.554
"6434" 1286.6 21.02063 104.2519
"6435" 1286.8 20.72653 103.6262
"6436" 1287 20.17976 102.187
"6437" 1287.2 19.69512 100.7602
"6438" 1287.4 18.92466 99.22172
"6439" 1287.6 18.07964 97.43512
"6440" 1287.8 17.27268 95.81601
"6441" 1288 16.16515 94.10928
"6442" 1288.2 14.49315 92.52541
"6443" 1288.4 12.65067 91.11321
"6444" 1288.6 10.81792 89.42323
"6445" 1288.8 9.041863 87.73359
"6446" 1289 7.910025 85.98268
"6447" 1289.2 7.80613 83.8871
"6448" 1289.4 8.018256 82.17315
"6449" 1289.6 8.08739 80.0588
"6450" 1289.8 8.218208 77.70062
"6451" 1290 8.447834 75.27302
"6452" 1290.2 9.06785 73.00618
"6453" 1290.4 10.64452 70.96141
"6454" 1290.6 12.51993 70.06601
"6455" 1290.8 13.80081 69.70062
"6456" 1291 15.39037 69.97281
"6457" 1291.2 17.07373 70.54273
"6458" 1291.4 18.60862 71.40333
"6459" 1291.6 19.98168 72.67498
"6460" 1291.8 20.92725 74.28337
"6461" 1292 21.6589 76.22325
"6462" 1292.2 21.60715 78.85655
"6463" 1292.4 20.72879 81.1948
"6464" 1292.6 19.67233 83.35447
"6465" 1292.8 17.9678 84.29616
"6466" 1293 16.75744 85.02114
"6467" 1293.2 15.88827 85.50351
"6468" 1293.4 14.69957 87.10013
"6469" 1293.6 13.15263 89.23675
"6470" 1293.8 12.61898 91.09073
"6471" 1294 13.00788 92.63652
"6472" 1294.2 13.99824 92.69101
"6473" 1294.4 14.40204 92.30502
"6474" 1294.6 14.96511 91.44354
"6475" 1294.8 15.54296 90.87674
"6476" 1295 15.37062 90.25933
"6477" 1295.2 15.60378 90.14799
"6478" 1295.4 15.17306 89.61778
"6479" 1295.6 15.52268 88.44759
"6480" 1295.8 15.87037 87.55717
"6481" 1296 16.74361 86.92548
"6482" 1296.2 17.17569 86.11821
"6483" 1296.4 17.48937 85.81601
"6484" 1296.6 17.64988 85.79464
"6485" 1296.8 18.04639 86.0395
"6486" 1297 19.04042 86.16014
"6487" 1297.2 20.71979 86.50282
"6488" 1297.4 22.02815 87.19175
"6489" 1297.6 23.17424 88.14018
"6490" 1297.8 23.96017 89.49064
"6491" 1298 24.32426 90.68198
"6492" 1298.2 24.63876 92.41103
"6493" 1298.4 24.48769 94.29891
"6494" 1298.6 24.30792 96.31601
"6495" 1298.8 24.28224 98.07242
"6496" 1299 23.71723 99.88011
"6497" 1299.2 23.41226 101.5492
"6498" 1299.4 23.6005 103.4209
"6499" 1299.6 24.39941 105.4675
"6500" 1299.8 25.98191 106.8824
"6501" 1300 28.34375 108.316
"6502" 1300.2 30.37251 109.7885
"6503" 1300.4 32.25063 110.7985
"6504" 1300.6 32.17338 110.7142
"6505" 1300.8 32.40628 110.5169
"6506" 1301 32.93906 109.9354
"6507" 1301.2 33.87291 109.2323
"6508" 1301.4 34.76383 108.9941
"6509" 1301.6 36.10875 108.4442
"6510" 1301.8 37.27027 108.4209
"6511" 1302 38.89096 108.0489
"6512" 1302.2 40.69939 107.7177
"6513" 1302.4 42.66681 107.6567
"6514" 1302.6 44.28541 107.9993
"6515" 1302.8 46.25493 109.0633
"6516" 1303 47.6505 110.2617
"6517" 1303.2 49.14965 112.283
"6518" 1303.4 50.92348 114.5567
"6519" 1303.6 51.38948 116.0324
"6520" 1303.8 50.88387 116.7775
"6521" 1304 50.6788 116.8173
"6522" 1304.2 49.79603 117.034
"6523" 1304.4 47.48767 118.1292
"6524" 1304.6 45.29888 118.9394
"6525" 1304.8 44.77225 117.9686
"6526" 1305 44.62532 117.6373
"6527" 1305.2 43.51637 117.1501
"6528" 1305.4 41.34946 116.3088
"6529" 1305.6 38.71338 115.2391
"6530" 1305.8 36.05257 114.2655
"6531" 1306 33.80322 113.7239
"6532" 1306.2 32.20393 113.0479
"6533" 1306.4 30.44268 112.3304
"6534" 1306.6 29.49944 110.9631
"6535" 1306.8 28.68366 109.2323
"6536" 1307 28.10582 107.5468
"6537" 1307.2 26.83408 105.7869
"6538" 1307.4 24.59202 103.7727
"6539" 1307.6 22.0956 102.5358
"6540" 1307.8 19.09449 101.5911
"6541" 1308 16.54831 100.2501
"6542" 1308.2 15.02267 98.96117
"6543" 1308.4 13.50467 97.21024
"6544" 1308.6 12.20853 96.36088
"6545" 1308.8 11.70324 95.60832
"6546" 1309 11.53117 94.6878
"6547" 1309.2 11.40649 93.70062
"6548" 1309.4 10.53533 92.18869
"6549" 1309.6 9.117074 90.16216
"6550" 1309.8 8.163116 88.78747
"6551" 1310 7.765461 88.39045
"6552" 1310.2 7.976715 88.10509
"6553" 1310.4 8.099429 86.63332
"6554" 1310.6 8.326438 84.90941
"6555" 1310.8 8.238386 82.93139
"6556" 1311 7.935707 80.14934
"6557" 1311.2 7.809132 78.07425
"6558" 1311.4 8.005954 76.22325
"6559" 1311.6 8.359458 74.60172
"6560" 1311.8 9.521226 72.71884
"6561" 1312 10.90197 71.35447
"6562" 1312.2 12.5061 70.9097
"6563" 1312.4 14.1853 70.17991
"6564" 1312.6 14.96456 69.61538
"6565" 1312.8 15.01662 69.32432
"6566" 1313 15.6788 68.50282
"6567" 1313.2 16.79596 67.75832
"6568" 1313.4 17.99807 67.25092
"6569" 1313.6 19.33743 67.66112
"6570" 1313.8 20.43785 68.46394
"6571" 1314 20.76382 68.94354
"6572" 1314.2 21.45525 70.31798
"6573" 1314.4 21.62798 71.93347
"6574" 1314.6 21.31758 74.13332
"6575" 1314.8 20.14986 76.09245
"6576" 1315 18.51264 77.07803
"6577" 1315.2 16.9958 77.61889
"6578" 1315.4 16.11841 78.40651
"6579" 1315.6 14.98539 79.85447
"6580" 1315.8 14.27512 81.57322
"6581" 1316 12.97753 82.97801
"6582" 1316.2 11.37708 83.58524
"6583" 1316.4 9.269094 84.11005
"6584" 1316.6 8.223964 84.92078
"6585" 1316.8 9.054897 84.76338
"6586" 1317 9.771962 84.17498
"6587" 1317.2 10.86118 84.75266
"6588" 1317.4 11.83936 85.13225
"6589" 1317.6 13.00986 86.06749
"6590" 1317.8 14.31399 86.77755
"6591" 1318 15.99799 87.85447
"6592" 1318.2 17.17182 88.77339
"6593" 1318.4 17.84709 89.4259
"6594" 1318.6 18.15148 90.5636
"6595" 1318.8 19.54566 91.60083
"6596" 1319 21.00993 93.24122
"6597" 1319.2 21.89684 95.31827
"6598" 1319.4 21.93117 97.23209
"6599" 1319.6 21.62766 99.24841
"6600" 1319.8 21.20408 101.599
"6601" 1320 20.58324 103.2319
"6602" 1320.2 20.55744 102.6979
"6603" 1320.4 20.91557 101.999
"6604" 1320.6 21.56826 101.721
"6605" 1320.8 22.5442 101.3514
"6606" 1321 24.31416 101.5073
"6607" 1321.2 25.1169 101.0468
"6608" 1321.4 26.31111 100.3737
"6609" 1321.6 27.67817 99.0951
"6610" 1321.8 28.51318 98.24445
"6611" 1322 29.25763 97.45297
"6612" 1322.2 29.56324 96.38281
"6613" 1322.4 29.25912 95.47188
"6614" 1322.6 28.37208 94.69421
"6615" 1322.8 27.25023 94.05405
"6616" 1323 26.58756 94.0513
"6617" 1323.2 25.26549 94.20612
"6618" 1323.4 23.34003 94.55399
"6619" 1323.6 21.64984 95.75191
"6620" 1323.8 20.34357 96.91741
"6621" 1324 18.33206 97.4987
"6622" 1324.2 16.09827 97.97413
"6623" 1324.4 14.09455 98.53235
"6624" 1324.6 14.26025 98.497
"6625" 1324.8 14.48686 97.92008
"6626" 1325 13.66116 96.65735
"6627" 1325.2 12.33411 94.94497
"6628" 1325.4 10.05712 93.10381
"6629" 1325.6 8.821732 90.85943
"6630" 1325.8 8.292043 87.99149
"6631" 1326 7.380232 85.76018
"6632" 1326.2 6.149986 83.51452
"6633" 1326.4 5.654298 80.69493
"6634" 1326.6 5.203336 77.91766
"6635" 1326.8 4.463835 75.5636
"6636" 1327 3.987736 72.68325
"6637" 1327.2 4.044899 69.74458
"6638" 1327.4 4.287043 67.51381
"6639" 1327.6 3.837839 65.32322
"6640" 1327.8 3.091459 63.47226
"6641" 1328 2.102894 62.06035
"6642" 1328.2 2.096744 62.10722
"6643" 1328.4 2.173789 61.94238
"6644" 1328.6 2.452621 62.07242
"6645" 1328.8 2.996611 61.06659
"6646" 1329 3.824463 60.02541
"6647" 1329.2 4.551199 58.53579
"6648" 1329.4 5.6864 56.91644
"6649" 1329.6 6.852787 55.20703
"6650" 1329.8 7.886177 53.81051
"6651" 1330 9.255114 52.23909
"6652" 1330.2 10.6459 49.85447
"6653" 1330.4 11.59764 47.36578
"6654" 1330.6 12.1684 45.16697
"6655" 1330.8 13.07167 42.38549
"6656" 1331 13.49263 39.52995
"6657" 1331.2 14.31124 37.09348
"6658" 1331.4 15.25388 33.95703
"6659" 1331.6 16.11356 30.63744
"6660" 1331.8 17.12983 28.0596
"6661" 1332 18.72933 25.46745
"6662" 1332.2 20.53721 22.94271
"6663" 1332.4 22.12963 20.69363
"6664" 1332.6 24.34644 18.96985
"6665" 1332.8 26.44318 17.41491
"6666" 1333 28.44756 16.6736
"6667" 1333.2 30.77976 16.39293
"6668" 1333.4 33.35116 16.72947
"6669" 1333.6 35.4025 18.06556
"6670" 1333.8 37.02046 19.32562
"6671" 1334 37.53043 20.91674
"6672" 1334.2 37.24196 22.4987
"6673" 1334.4 36.58637 23.95391
"6674" 1334.6 35.5676 25.6237
"6675" 1334.8 33.90561 26.94238
"6676" 1335 31.92556 27.67498
"6677" 1335.2 29.81668 28.83637
"6678" 1335.4 27.68692 30.4259
"6679" 1335.6 25.44492 31.48617
"6680" 1335.8 23.2357 33.1878
"6681" 1336 20.98561 34.99433
"6682" 1336.2 18.49647 36.74458
"6683" 1336.4 16.01681 38.3036
"6684" 1336.6 13.6546 38.82883
"6685" 1336.8 10.55526 38.48268
"6686" 1337 7.967007 38.0636
"6687" 1337.2 5.81695 38.00832
"6688" 1337.4 5.354676 38.22916
"6689" 1337.6 5.750911 38.18414
"6690" 1337.8 5.832891 38.34253
"6691" 1338 5.860976 38.53579
"6692" 1338.2 5.535252 39.3737
"6693" 1338.4 4.391605 41.00832
"6694" 1338.6 2.966259 42.82883
"6695" 1338.8 2.334982 45.04057
"6696" 1339 2.397481 47.41103
"6697" 1339.2 2.606713 48.81601
"6698" 1339.4 2.615273 50.76615
"6699" 1339.6 1.927471 53.55474
"6700" 1339.8 1.502391 56.13239
"6701" 1340 1.392326 58.15117
"6702" 1340.2 1.309777 60.88011
"6703" 1340.4 1.706336 63.74587
"6704" 1340.6 2.522726 65.90437
"6705" 1340.8 3.111286 68.61013
"6706" 1341 2.782709 71.05356
"6707" 1341.2 3.000502 72.97413
"6708" 1341.4 3.767068 74.9244
"6709" 1341.6 4.808936 77.51473
"6710" 1341.8 6.375011 80.71726
"6711" 1342 7.054213 83.05583
"6712" 1342.2 6.922157 85.29214
"6713" 1342.4 7.236369 86.68879
"6714" 1342.6 8.156338 87.5934
"6715" 1342.8 9.613012 88.71102
"6716" 1343 11.06512 90.31827
"6717" 1343.2 12.12828 92.06601
"6718" 1343.4 12.47007 94.59429
"6719" 1343.6 12.58103 96.71123
"6720" 1343.8 13.64373 98.18338
"6721" 1344 15.79536 99.18386
"6722" 1344.2 18.32066 100.148
"6723" 1344.4 19.77323 101.0193
"6724" 1344.6 21.30111 102.1318
"6725" 1344.8 22.63331 103.5083
"6726" 1345 23.79061 105.4259
"6727" 1345.2 24.77472 106.9925
"6728" 1345.4 25.10967 107.3064
"6729" 1345.6 25.04948 107.1021
"6730" 1345.8 25.14579 106.9578
"6731" 1346 25.56903 106.7269
"6732" 1346.2 26.71345 106.9164
"6733" 1346.4 27.89054 107.4563
"6734" 1346.6 27.82634 107.7216
"6735" 1346.8 27.7563 107.7333
"6736" 1347 28.30495 107.4535
"6737" 1347.2 28.76471 106.9255
"6738" 1347.4 30.0414 106.5746
"6739" 1347.6 30.72139 106.4978
"6740" 1347.8 30.92957 106.5425
"6741" 1348 30.92552 106.5385
"6742" 1348.2 31.98613 105.9577
"6743" 1348.4 32.23399 105.0179
"6744" 1348.6 32.17973 104.5918
"6745" 1348.8 32.50834 103.9274
"6746" 1349 33.51691 102.5265
"6747" 1349.2 34.93059 101.1429
"6748" 1349.4 36.31389 100.1828
"6749" 1349.6 37.95717 99.53058
"6750" 1349.8 39.65071 99.09592
"6751" 1350 41.71192 98.86694
"6752" 1350.2 43.58568 99.57475
"6753" 1350.4 44.94992 100.5094
"6754" 1350.6 45.76312 101.2209
"6755" 1350.8 46.71721 102.3929
"6756" 1351 47.41462 103.7939
"6757" 1351.2 48.01562 105.4872
"6758" 1351.4 48.76511 106.7175
"6759" 1351.6 49.69207 107.9554
"6760" 1351.8 51.41088 109.6194
"6761" 1352 53.72113 110.9273
"6762" 1352.2 55.53069 111.0297
"6763" 1352.4 57.29805 110.9252
"6764" 1352.6 57.95864 110.7553
"6765" 1352.8 58.59111 110.2711
"6766" 1353 58.32359 109.6217
"6767" 1353.2 58.74526 108.9917
"6768" 1353.4 58.88217 107.9218
"6769" 1353.6 59.44259 106.3838
"6770" 1353.8 60.54829 104.9891
"6771" 1354 61.42024 103.5724
"6772" 1354.2 62.27453 102.4061
"6773" 1354.4 63.45997 101.5425
"6774" 1354.6 65.07523 99.9152
"6775" 1354.8 66.78452 98.37229
"6776" 1355 68.51335 96.71188
"6777" 1355.2 69.80058 95.49237
"6778" 1355.4 71.33286 94.76091
"6779" 1355.6 73.18699 94.3096
"6780" 1355.8 74.23961 94.40913
"6781" 1356 74.40963 94.87645
"6782" 1356.2 75.33418 95.90942
"6783" 1356.4 76.0655 97.13011
"6784" 1356.6 76.27952 98.26259
"6785" 1356.8 76.68031 99.91275
"6786" 1357 77.56638 101.6038
"6787" 1357.2 78.87666 102.7391
"6788" 1357.4 80.4629 103.7459
"6789" 1357.6 81.96982 104.6282
"6790" 1357.8 83.60138 105.4314
"6791" 1358 85.03678 105.7559
"6792" 1358.2 85.65341 105.7626
"6793" 1358.4 85.59226 105.8655
"6794" 1358.6 85.61061 105.6771
"6795" 1358.8 86.16277 105.1878
"6796" 1359 86.47926 104.6848
"6797" 1359.2 86.73419 104.5767
"6798" 1359.4 86.74795 104.7336
"6799" 1359.6 86.78964 104.9827
"6800" 1359.8 87.4332 105.5369
"6801" 1360 88.34734 106.0444
"6802" 1360.2 89.32281 106.5561
"6803" 1360.4 89.31114 106.8358
"6804" 1360.6 89.05432 107.5701
"6805" 1360.8 88.60935 108.4857
"6806" 1361 87.87529 109.5048
"6807" 1361.2 86.88003 110.0852
"6808" 1361.4 85.71536 110.4516
"6809" 1361.6 84.72244 110.1109
"6810" 1361.8 83.52395 109.6515
"6811" 1362 82.55446 109.6347
"6812" 1362.2 80.72738 109.8655
"6813" 1362.4 78.35547 110.3296
"6814" 1362.6 76.155 110.7636
"6815" 1362.8 73.54012 111.5852
"6816" 1363 71.25209 111.7076
"6817" 1363.2 69.15085 111.1948
"6818" 1363.4 67.32831 110.2295
"6819" 1363.6 65.67045 109.1036
"6820" 1363.8 63.41266 108.2755
"6821" 1364 60.51149 107.9117
"6822" 1364.2 58.01645 108.0457
"6823" 1364.4 56.18343 107.5895
"6824" 1364.6 54.43278 107.5358
"6825" 1364.8 52.00131 107.411
"6826" 1365 50.22309 106.7028
"6827" 1365.2 48.06435 105.8767
"6828" 1365.4 45.63371 104.5264
"6829" 1365.6 43.68491 102.7391
"6830" 1365.8 41.44508 101.4369
"6831" 1366 38.95412 100.3704
"6832" 1366.2 36.31488 100.4618
"6833" 1366.4 33.36451 100.7602
"6834" 1366.6 30.39453 101.2474
"6835" 1366.8 28.39834 100.8685
"6836" 1367 26.33212 100.2507
"6837" 1367.2 24.12581 100.344
"6838" 1367.4 21.34166 101.0083
"6839" 1367.6 18.70926 101.1686
"6840" 1367.8 17.93881 101.2647
"6841" 1368 18.16627 101.1841
"6842" 1368.2 18.55442 100.6237
"6843" 1368.4 18.64506 99.22413
"6844" 1368.6 18.86033 97.35447
"6845" 1368.8 18.88973 95.39501
"6846" 1369 18.16352 92.6002
"6847" 1369.2 17.0216 90.2281
"6848" 1369.4 15.49556 88.08732
"6849" 1369.6 13.38782 86.16669
"6850" 1369.8 10.77911 83.89813
"6851" 1370 7.933567 81.42498
"6852" 1370.2 6.253542 78.89293
"6853" 1370.4 4.409115 77.03396
"6854" 1370.6 4.278302 76.77755
"6855" 1370.8 4.584219 76.68139
"6856" 1371 5.366714 75.6838
"6857" 1371.2 6.062663 74.44906
"6858" 1371.4 6.89559 72.58726
"6859" 1371.6 8.207449 70.72765
"6860" 1371.8 9.554606 68.93515
"6861" 1372 10.94049 67.16216
"6862" 1372.2 12.35793 65.14047
"6863" 1372.4 13.87786 63.1237
"6864" 1372.6 15.21089 61.88074
"6865" 1372.8 16.27936 61.40279
"6866" 1373 16.87202 61.02804
"6867" 1373.2 18.4341 60.05594
"6868" 1373.4 20.20079 59.3811
"6869" 1373.6 21.93876 59.38332
"6870" 1373.8 23.81938 59.80202
"6871" 1374 25.91625 60.22947
"6872" 1374.2 27.70781 61.01818
"6873" 1374.4 28.75731 61.82562
"6874" 1374.6 29.19604 63.09165
"6875" 1374.8 29.22843 64.54262
"6876" 1375 28.81081 65.50618
"6877" 1375.2 27.819 67.15117
"6878" 1375.4 27.04518 69.0425
"6879" 1375.6 26.46053 71.17149
"6880" 1375.8 25.11284 72.80994
"6881" 1376 23.49252 74.40575
"6882" 1376.2 21.32415 75.09923
"6883" 1376.4 19.78323 75.61205
"6884" 1376.6 17.68199 76.64107
"6885" 1376.8 15.42727 77.80696
"6886" 1377 13.13381 78.17953
"6887" 1377.2 10.94049 78.31601
"6888" 1377.4 8.942116 78.40014
"6889" 1377.6 6.972635 77.71344
"6890" 1377.8 4.806017 77.15051
"6891" 1378 4.856145 77.15085
"6892" 1378.2 5.469203 76.8815
"6893" 1378.4 5.697101 75.92285
"6894" 1378.6 6.111849 74.69532
"6895" 1378.8 5.979371 72.60915
"6896" 1379 6.351738 70.27302
"6897" 1379.2 6.329077 67.93139
"6898" 1379.4 6.346931 65.6237
"6899" 1379.6 5.898528 62.87483
"6900" 1379.8 4.992795 60.78687
"6901" 1380 3.638658 58.8871
"6902" 1380.2 2.551807 56.41946
"6903" 1380.4 1.443125 54.174
"6904" 1380.6 0.9955115 52.95164
"6905" 1380.8 1.519901 52.47685
"6906" 1381 2.355397 51.73634
"6907" 1381.2 3.813762 50.6237
"6908" 1381.4 4.49995 49.78235
"6909" 1381.6 4.692564 48.78476
"6910" 1381.8 5.751235 46.80017
"6911" 1382 6.032147 45.37171
"6912" 1382.2 6.728657 43.36729
"6913" 1382.4 7.678085 41.03235
"6914" 1382.6 8.985162 39.66799
"6915" 1382.8 10.37335 38.77541
"6916" 1383 11.0796 38.01686
"6917" 1383.2 11.94084 36.64107
"6918" 1383.4 12.90515 34.4955
"6919" 1383.6 14.09455 32.10207
"6920" 1383.8 15.52924 29.53773
"6921" 1384 17.93125 27.79565
"6922" 1384.2 20.2355 26.97535
"6923" 1384.4 22.4609 26.22661
"6924" 1384.6 24.62777 25.44888
"6925" 1384.8 27.08364 25.09356
"6926" 1385 28.82238 25.58212
"6927" 1385.2 30.10808 26.67893
"6928" 1385.4 31.29339 27.71443
"6929" 1385.6 31.99471 29.44027
"6930" 1385.8 32.41945 31.49155
"6931" 1386 32.17491 33.7526
"6932" 1386.2 30.66824 36.00832
"6933" 1386.4 28.6717 38.28396
"6934" 1386.6 26.82046 40.07883
"6935" 1386.8 24.78269 41.33056
"6936" 1387 22.32808 41.94072
"6937" 1387.2 19.50307 42.44188
"6938" 1387.4 16.03101 43.57974
"6939" 1387.6 12.9892 44.46985
"6940" 1387.8 11.09911 44.31148
"6941" 1388 8.677272 44.73428
"6942" 1388.2 6.020071 45.7286
"6943" 1388.4 4.451797 47.17418
"6944" 1388.6 4.463835 48.46024
"6945" 1388.8 5.029639 49.08524
"6946" 1389 5.694583 49.10786
"6947" 1389.2 6.257211 48.76656
"6948" 1389.4 6.799283 47.9955
"6949" 1389.6 7.499461 47.43243
"6950" 1389.8 7.269488 46.65311
"6951" 1390 7.577995 45.01931
"6952" 1390.2 7.620726 43.54225
"6953" 1390.4 7.229454 42.76473
"6954" 1390.6 7.105714 40.58874
"6955" 1390.8 6.497078 38.44863
"6956" 1391 6.274254 36.19442
"6957" 1391.2 6.365901 34.27755
"6958" 1391.4 6.26781 33.80034
"6959" 1391.6 6.22144 33.62851
"6960" 1391.8 6.394793 33.94421
"6961" 1392 6.709189 34.12246
"6962" 1392.2 7.541414 33.62144
"6963" 1392.4 8.470494 32.85221
"6964" 1392.6 9.757287 31.61271
"6965" 1392.8 10.78187 30.1599
"6966" 1393 11.829 28.58896
"6967" 1393.2 13.17963 26.60928
"6968" 1393.4 14.00239 24.89426
"6969" 1393.6 14.56404 22.99149
"6970" 1393.8 15.20368 21.13652
"6971" 1394 15.55659 19.04545
"6972" 1394.2 15.2712 17.48474
"6973" 1394.4 15.28635 17.42659
"6974" 1394.6 15.21928 17.60172
"6975" 1394.8 15.08812 17.81601
"6976" 1395 15.15808 17.95792
"6977" 1395.2 15.13355 17.9166
"6978" 1395.4 14.57448 18.41857
"6979" 1395.6 13.92876 18.25007
"6980" 1395.8 13.92034 18.1237
"6981" 1396 13.80769 18.327
"6982" 1396.2 13.80769 18.327
"6983" 1396.4 14.29822 18.55509
"6984" 1396.6 15.14694 18.15472
"6985" 1396.8 16.06176 16.81148
"6986" 1397 17.37607 15.31827
"6987" 1397.2 18.99922 14.34579
"6988" 1397.4 20.08967 14.44582
"6989" 1397.6 20.76382 14.66216
"6990" 1397.8 21.97588 15.79256
"6991" 1398 23.2902 17.07272
"6992" 1398.2 23.91568 18.3772
"6993" 1398.4 23.96729 19.84435
"6994" 1398.6 23.755 22.35447
"6995" 1398.8 22.78902 24.56876
"6996" 1399 21.25911 25.99733
"6997" 1399.2 18.48972 27.31105
"6998" 1399.4 16.25664 27.46985
"6999" 1399.6 13.63087 27.80732
"7000" 1399.8 11.4562 28.31601
"7001" 1400 10.01141 29.76397
"7002" 1400.2 9.735274 31.19513
"7003" 1400.4 9.557168 32.51181
"7004" 1400.6 9.832957 32.07803
"7005" 1400.8 9.557168 32.40692
"7006" 1401 9.524208 32.45628
"7007" 1401.2 9.495882 32.42659
"7008" 1401.4 9.556074 32.37851
"7009" 1401.6 9.531997 32.40255
"7010" 1401.8 9.63204 32.32131
"7011" 1402 9.652381 32.42659
"7012" 1402.2 9.652381 32.42659
"7013" 1402.4 9.652381 32.42659
"7014" 1402.6 9.652381 32.42659
"7015" 1402.8 9.652381 32.42659
"7016" 1403 9.784803 32.38841
"7017" 1403.2 9.778967 32.3603
"7018" 1403.4 9.7793 32.327
"7019" 1403.6 9.7793 32.327
"7020" 1403.8 9.7793 32.327
"7021" 1404 9.7793 32.327
"7022" 1404.2 9.750813 32.37709
"7023" 1404.4 9.750813 32.37709
"7024" 1404.6 9.750813 32.37709
"7025" 1404.8 9.724267 32.34898
"7026" 1405 9.16968 32.65844
"7027" 1405.2 8.8483 33.10381
"7028" 1405.4 8.776411 33.54225
"7029" 1405.6 8.520772 34.66216
"7030" 1405.8 8.226379 36.12487
"7031" 1406 8.378136 36.75424
"7032" 1406.2 8.354789 37.45354
"7033" 1406.4 8.359458 38.04678
"7034" 1406.6 8.107926 38.88162
"7035" 1406.8 7.504499 40.6237
"7036" 1407 6.684335 42.37308
"7037" 1407.2 6.125133 44.23675
"7038" 1407.4 5.789611 46.04554
"7039" 1407.6 5.753188 46.39293
"7040" 1407.8 5.951159 46.1572
"7041" 1408 5.971041 46.98268
"7042" 1408.2 6.159124 48.5875
"7043" 1408.4 6.394793 49.9955
"7044" 1408.6 6.510361 51.36962
"7045" 1408.8 7.082367 53.01298
"7046" 1409 7.559039 54.3096
"7047" 1409.2 7.740607 55.9711
"7048" 1409.4 7.631026 58.16449
"7049" 1409.6 7.14874 60.15117
"7050" 1409.8 5.841877 61.52868
"7051" 1410 4.549198 62.23209
"7052" 1410.2 4.391605 63.08976
"7053" 1410.4 4.597503 64.46985
"7054" 1410.6 5.173392 66.65311
"7055" 1410.8 6.023757 68.9233
"7056" 1411 6.585267 70.01473
"7057" 1411.2 7.239172 71.60083
"7058" 1411.4 7.765106 73.63469
"7059" 1411.6 8.939441 75.64507
"7060" 1411.8 10.0454 77.85221
"7061" 1412 10.38466 79.96436
"7062" 1412.2 10.32866 82.2866
"7063" 1412.4 10.44436 85.05261
"7064" 1412.6 10.24708 87.82883
"7065" 1412.8 9.348211 89.90575
"7066" 1413 9.629469 90.78499
"7067" 1413.2 10.39228 92.26571
"7068" 1413.4 11.1331 94.58922
"7069" 1413.6 12.37868 96.48268
"7070" 1413.8 14.24995 97.52347
"7071" 1414 16.00099 98.37428
"7072" 1414.2 18.04639 99.94803
"7073" 1414.4 19.47972 101.7241
"7074" 1414.6 20.82047 103.4404
"7075" 1414.8 23.03464 105.3302
"7076" 1415 24.57207 106.8984
"7077" 1415.2 25.85739 107.9528
"7078" 1415.4 26.2971 108.4442
"7079" 1415.6 25.97061 108.4401
"7080" 1415.8 26.18109 108.0396
"7081" 1416 27.16064 107.9314
"7082" 1416.2 28.91782 108.2946
"7083" 1416.4 30.82378 109.0962
"7084" 1416.6 31.80703 109.6408
"7085" 1416.8 33.19019 110.1182
"7086" 1417 33.33189 110.6598
"7087" 1417.2 33.38297 111.0316
"7088" 1417.4 33.90213 110.8869
"7089" 1417.6 35.01727 110.7286
"7090" 1417.8 37.02272 111.0309
"7091" 1418 39.27813 111.7309
"7092" 1418.2 40.9027 112.91
"7093" 1418.4 41.96306 114.3183
"7094" 1418.6 43.28317 116.2501
"7095" 1418.8 44.8406 118.1237
"7096" 1419 46.88231 119.0743
"7097" 1419.2 49.3387 119.8205
"7098" 1419.4 51.34133 119.9146
"7099" 1419.6 53.16833 119.8205
"7100" 1419.8 54.77399 119.1292
"7101" 1420 56.61147 118.4549
"7102" 1420.2 58.3288 118.1393
"7103" 1420.4 60.04642 117.8673
"7104" 1420.6 61.74785 117.3652
"7105" 1420.8 64.03434 116.3617
"7106" 1421 66.27016 115.0123
"7107" 1421.2 68.30101 113.8352
"7108" 1421.4 71.1882 112.5974
"7109" 1421.6 74.50839 111.9854
"7110" 1421.8 77.59052 111.7446
"7111" 1422 80.26511 112.1622
"7112" 1422.2 82.67859 113.0916
"7113" 1422.4 84.62747 113.9771
"7114" 1422.6 86.45111 113.9454
"7115" 1422.8 88.32188 113.2281
"7116" 1423 90.11508 112.2229
"7117" 1423.2 92.14561 110.9459
"7118" 1423.4 94.34245 108.9176
"7119" 1423.6 96.07598 107.4658
"7120" 1423.8 98.28035 105.7412
"7121" 1424 100.5357 103.9373
"7122" 1424.2 102.5212 102.1326
"7123" 1424.4 104.5666 100.7069
"7124" 1424.6 107.1695 99.69854
"7125" 1424.8 109.2831 98.22245
"7126" 1425 111.2317 96.26135
"7127" 1425.2 112.2363 94.1237
"7128" 1425.4 113.3314 91.73064
"7129" 1425.6 114.8848 89.13332
"7130" 1425.8 116.3005 86.20062
"7131" 1426 117.5332 83.17178
"7132" 1426.2 118.393 80.09923
"7133" 1426.4 119.6357 77.35447
"7134" 1426.6 121.4588 74.71376
"7135" 1426.8 122.9961 71.79586
"7136" 1427 123.3661 68.14715
"7137" 1427.2 122.7026 65.15667
"7138" 1427.4 121.8908 62.60044
"7139" 1427.6 120.1442 59.15362
"7140" 1427.8 118.4327 56.70599
"7141" 1428 117.1695 54.37146
"7142" 1428.2 115.9152 51.43664
"7143" 1428.4 114.1083 48.21528
"7144" 1428.6 112.5583 45.50465
"7145" 1428.8 111.6575 42.46581
"7146" 1429 111.667 39.68353
"7147" 1429.2 112.8869 36.26473
"7148" 1429.4 114.1716 33.1237
"7149" 1429.6 114.7991 30.69273
"7150" 1429.8 114.3249 29.45999
"7151" 1430 112.9527 28.21528
"7152" 1430.2 111.1234 27.02145
"7153" 1430.4 108.8323 25.57125
"7154" 1430.6 106.0094 24.35081
"7155" 1430.8 103.1839 23.03458
"7156" 1431 100.3318 21.68597
"7157" 1431.2 97.39677 20.01015
"7158" 1431.4 93.9364 18.77339
"7159" 1431.6 90.66251 17.76945
"7160" 1431.8 87.25425 17.6237
"7161" 1432 83.73386 17.2312
"7162" 1432.2 80.99154 17.15117
"7163" 1432.4 78.44058 17.74356
"7164" 1432.6 75.67369 18.36532
"7165" 1432.8 72.59631 19.15255
"7166" 1433 69.2137 19.26275
"7167" 1433.2 65.91259 19.39293
"7168" 1433.4 62.22033 19.90378
"7169" 1433.6 58.61251 19.75832
"7170" 1433.8 56.73736 19.19836
"7171" 1434 56.12154 18.99168
"7172" 1434.2 55.43438 19.46985
"7173" 1434.4 53.60454 20.20703
"7174" 1434.6 50.49061 20.88011
"7175" 1434.8 46.89916 20.9963
"7176" 1435 43.47089 21.3502
"7177" 1435.2 40.15018 21.21622
"7178" 1435.4 36.97551 21.07242
"7179" 1435.6 33.75652 21.323
"7180" 1435.8 30.30754 22.0505
"7181" 1436 27.18062 22.59073
"7182" 1436.2 24.65112 23.77055
"7183" 1436.4 23.6035 25.05227
"7184" 1436.6 21.41974 26.4553
"7185" 1436.8 19.04162 28.29338
"7186" 1437 16.92116 30.28716
"7187" 1437.2 14.67947 31.30243
"7188" 1437.4 11.43134 32.0505
"7189" 1437.6 8.70066 33.04128
"7190" 1437.8 6.861599 33.88162
"7191" 1438 6.423374 33.58896
"7192" 1438.2 6.627097 33.58407
"7193" 1438.4 6.43105 34.31148
"7194" 1438.6 5.956595 35.35928
"7195" 1438.8 4.852711 36.98734
"7196" 1439 3.970261 39.24149
"7197" 1439.2 3.626651 41.39293
"7198" 1439.4 3.130292 43.45248
"7199" 1439.6 2.926569 45.3906
"7200" 1439.8 2.682153 47.66697
"7201" 1440 2.284886 49.61409
"7202" 1440.2 2.68293 51.6907
"7203" 1440.4 3.351488 53.90575
"7204" 1440.6 3.58029 56.75424
"7205" 1440.8 2.751465 59.86612
"7206" 1441 1.911696 62.71505
"7207" 1441.2 1.406084 63.93414
"7208" 1441.4 1.58494 63.71436
"7209" 1441.6 2.047024 63.84651
"7210" 1441.8 2.769917 65.12742
"7211" 1442 3.37503 66.7455
"7212" 1442.2 3.545269 68.51414
"7213" 1442.4 3.368342 70.79197
"7214" 1442.6 2.773645 72.80319
"7215" 1442.8 3.148367 74.29503
"7216" 1443 4.085688 75.44271
"7217" 1443.2 5.435777 77.26338
"7218" 1443.4 6.604066 79.23077
"7219" 1443.6 7.239172 81.09148
"7220" 1443.8 7.405757 83.70062
"7221" 1444 7.00743 85.89665
"7222" 1444.2 7.467219 86.54181
"7223" 1444.4 8.161341 86.64568
"7224" 1444.6 9.074882 87.46985
"7225" 1444.8 10.14252 89.28304
"7226" 1445 11.05379 91.47212
"7227" 1445.2 11.63789 92.75898
"7228" 1445.4 11.40827 94.73084
"7229" 1445.6 11.75222 95.95337
"7230" 1445.8 12.54561 97.08524
"7231" 1446 13.94154 98.57655
"7232" 1446.2 15.8079 100.0936
"7233" 1446.4 17.27475 101.6017
"7234" 1446.6 18.69459 103.0303
"7235" 1446.8 20.53721 103.8703
"7236" 1447 22.1628 104.6723
"7237" 1447.2 24.00182 105.9148
"7238" 1447.4 25.35154 106.7542
"7239" 1447.6 26.08697 107.6051
"7240" 1447.8 26.30613 108.7627
"7241" 1448 26.03275 108.6014
"7242" 1448.2 25.81848 108.2344
"7243" 1448.4 26.02166 108.3264
"7244" 1448.6 26.79568 108.316
"7245" 1448.8 27.54384 108.8435
"7246" 1449 28.13521 109.4283
"7247" 1449.2 28.44698 110.2391
"7248" 1449.4 28.19646 110.0807
"7249" 1449.6 28.29139 109.9688
"7250" 1449.8 28.05105 109.4699
"7251" 1450 28.52189 109.769
"7252" 1450.2 29.00979 109.7713
"7253" 1450.4 29.22784 109.3929
"7254" 1450.6 29.2909 109.1996
"7255" 1450.8 29.03419 109.2054
"7256" 1451 29.23884 108.8929
"7257" 1451.2 29.42625 108.711
"7258" 1451.4 29.42132 108.6905
"7259" 1451.6 29.50242 108.731
"7260" 1451.8 29.42183 108.7199
"7261" 1452 29.39688 108.7598
"7262" 1452.2 29.35737 108.7499
"7263" 1452.4 29.43639 108.7697
"7264" 1452.6 29.43639 108.7697
"7265" 1452.8 29.45897 108.8105
"7266" 1453 29.45897 108.8105
"7267" 1453.2 29.39935 108.8181
"7268" 1453.4 29.64673 108.8251
"7269" 1453.6 29.64673 108.8251
"7270" 1453.8 29.58905 108.8288
"7271" 1454 29.70736 108.9605
"7272" 1454.2 30.07177 108.9917
"7273" 1454.4 30.28446 109.2281
"7274" 1454.6 30.46909 109.445
"7275" 1454.8 30.86147 109.9244
"7276" 1455 31.4709 110.2617
"7277" 1455.2 31.81871 110.7519
"7278" 1455.4 31.99381 111.288
"7279" 1455.6 32.15724 111.4629
"7280" 1455.8 32.38086 111.2487
"7281" 1456 32.86207 111.3929
"7282" 1456.2 32.99207 111.0743
"7283" 1456.4 33.341 110.8316
"7284" 1456.6 33.28374 110.6463
"7285" 1456.8 33.18743 110.4891
"7286" 1457 33.05902 110.2284
"7287" 1457.2 32.7701 109.7476
"7288" 1457.4 32.40177 109.318
"7289" 1457.6 32.43624 108.7295
"7290" 1457.8 32.60452 108.2958
"7291" 1458 32.47273 107.6784
"7292" 1458.2 32.63675 107.1424
"7293" 1458.4 32.87382 106.2056
"7294" 1458.6 33.44672 105.2194
"7295" 1458.8 33.68379 104.7263
"7296" 1459 33.73004 104.498
"7297" 1459.2 33.81343 103.9987
"7298" 1459.4 33.69786 103.6141
"7299" 1459.6 33.32819 102.7835
"7300" 1459.8 33.00048 101.9472
"7301" 1460 32.51912 101.1016
"7302" 1460.2 31.78338 100.2391
"7303" 1460.4 30.87881 99.78854
"7304" 1460.6 29.27094 98.87156
"7305" 1460.8 26.9825 97.9204
"7306" 1461 24.34094 96.70062
"7307" 1461.2 21.87281 95.61205
"7308" 1461.4 19.23494 94.66216
"7309" 1461.6 16.78312 94.02114
"7310" 1461.8 14.10309 93.46489
"7311" 1462 11.89189 92.84981
"7312" 1462.2 10.0978 92.09005
"7313" 1462.4 9.181279 90.91857
"7314" 1462.6 8.880998 89.91364
"7315" 1462.8 7.948548 88.67498
"7316" 1463 6.818544 86.72626
"7317" 1463.2 5.789611 84.63114
"7318" 1463.4 4.903029 82.74572
"7319" 1463.6 4.903029 82.49373
"7320" 1463.8 4.921294 81.92178
"7321" 1464 5.318561 80.80399
"7322" 1464.2 5.833293 79.28337
"7323" 1464.4 6.0701 77.11821
"7324" 1464.6 5.679712 75.07082
"7325" 1464.8 4.663531 72.72777
"7326" 1465 3.674652 70.46344
"7327" 1465.2 2.83999 69.57669
"7328" 1465.4 2.941333 69.25492
"7329" 1465.6 2.742345 68.89293
"7330" 1465.8 2.204867 68.08976
"7331" 1466 1.529907 66.48909
"7332" 1466.2 1.266283 64.74281
"7333" 1466.4 1.048372 62.6704
"7334" 1466.6 1.362308 60.09923
"7335" 1466.8 1.516659 57.73196
"7336" 1467 1.535889 54.83775
"7337" 1467.2 1.807917 52.71919
"7338" 1467.4 1.687301 50.59293
"7339" 1467.6 1.438186 49.12797
"7340" 1467.8 1.363709 49.00832
"7341" 1468 1.772051 48.5596
"7342" 1468.2 2.471299 47.30202
"7343" 1468.4 3.337891 45.56714
"7344" 1468.6 3.994338 43.58043
"7345" 1468.8 4.534512 41.55422
"7346" 1469 5.089001 39.25765
"7347" 1469.2 5.727478 36.96365
"7348" 1469.4 6.276473 35.00557
"7349" 1469.6 7.106844 33.03065
"7350" 1469.8 8.141162 31.0596
"7351" 1470 9.206961 28.9955
"7352" 1470.2 10.08248 27.54678
"7353" 1470.4 10.60662 26.27755
"7354" 1470.6 11.51833 24.70559
"7355" 1470.8 12.33694 23.73668
"7356" 1471 13.20837 22.63363
"7357" 1471.2 14.23978 20.89665
"7358" 1471.4 14.99966 19.15646
"7359" 1471.6 15.58891 17.26473
"7360" 1471.8 15.54841 16.96985
"7361" 1472 15.61826 17.21711
"7362" 1472.2 15.85857 17.1237
"7363" 1472.4 16.58467 17.11554
"7364" 1472.6 17.37132 16.66588
"7365" 1472.8 18.33914 16.44949
"7366" 1473 19.23457 16.62603
"7367" 1473.2 19.57689 16.92308
"7368" 1473.4 19.74296 16.91216
"7369" 1473.6 20.36789 16.8737
"7370" 1473.8 21.60431 16.17149
"7371" 1474 22.59008 15.46701
"7372" 1474.2 22.64373 14.80832
"7373" 1474.4 22.50572 13.70062
"7374" 1474.6 22.27391 12.65447
"7375" 1474.8 21.88448 12.45936
"7376" 1475 21.63477 12.81434
"7377" 1475.2 20.98606 12.78346
"7378" 1475.4 20.42139 12.97413
"7379" 1475.6 19.60813 13.09806
"7380" 1475.8 19.41552 13.50832
"7381" 1476 18.89694 14.10003
"7382" 1476.2 18.19104 14.88194
"7383" 1476.4 17.08422 15.74306
"7384" 1476.6 15.83289 16.81601
"7385" 1476.8 14.45891 17.89293
"7386" 1477 13.58572 18.95703
"7387" 1477.2 13.13895 19.68206
"7388" 1477.4 12.91012 20.73536
"7389" 1477.6 12.09617 22.25832
"7390" 1477.8 10.94713 23.95261
"7391" 1478 10.11026 25.00036
"7392" 1478.2 9.33537 26.31601
"7393" 1478.4 8.693323 27.30461
"7394" 1478.6 8.243889 27.26571
"7395" 1478.8 8.251594 27.28524
"7396" 1479 8.422236 27.19065
"7397" 1479.2 8.356801 27.85182
"7398" 1479.4 8.135544 28.89293
"7399" 1479.6 7.840021 30.54926
"7400" 1479.8 7.190176 32.45628
"7401" 1480 6.113094 34.0011
"7402" 1480.2 5.429236 35.16464
"7403" 1480.4 4.515428 36.18689
"7404" 1480.6 4.19899 36.60832
"7405" 1480.8 4.537991 36.51601
"7406" 1481 4.249238 36.92805
"7407" 1481.2 3.799494 37.19065
"7408" 1481.4 4.165492 37.16216
"7409" 1481.6 4.444136 38.04794
"7410" 1481.8 4.48516 39.50282
"7411" 1482 4.082255 41.21811
"7412" 1482.2 3.146033 42.77755
"7413" 1482.4 2.609923 43.1838
"7414" 1482.6 2.737779 43.10381
"7415" 1482.8 2.613627 42.94619
"7416" 1483 2.327881 43.19238
"7417" 1483.2 2.105916 43.20062
"7418" 1483.4 2.914895 42.76822
"7419" 1483.6 3.167572 42.34827
"7420" 1483.8 3.835164 41.88438
"7421" 1484 3.986101 41.4739
"7422" 1484.2 3.760258 40.71985
"7423" 1484.4 3.736716 39.74458
"7424" 1484.6 3.946599 38.14359
"7425" 1484.8 4.783047 36.43015
"7426" 1485 5.716557 34.72626
"7427" 1485.2 6.609775 33.14231
"7428" 1485.4 7.895102 31.69439
"7429" 1485.6 8.564913 30.60039
"7430" 1485.8 9.628304 29.51793
"7431" 1486 10.60876 28.71131
"7432" 1486.2 11.73361 27.58071
"7433" 1486.4 12.52956 26.21264
"7434" 1486.6 13.37224 24.83043
"7435" 1486.8 13.7334 23.85687
"7436" 1487 14.09111 22.06601
"7437" 1487.2 14.62584 19.96985
"7438" 1487.4 15.19664 18.05546
"7439" 1487.6 15.31135 16.60003
"7440" 1487.8 15.3398 16.57755
"7441" 1488 15.78438 16.15077
"7442" 1488.2 16.77484 15.16464
"7443" 1488.4 17.43944 14.4841
"7444" 1488.6 17.90212 13.85172
"7445" 1488.8 17.98467 13.28854
"7446" 1489 18.09932 12.64293
"7447" 1489.2 18.16994 12.14934
"7448" 1489.4 18.10707 11.63166
"7449" 1489.6 18.55517 11.1878
"7450" 1489.8 19.23666 10.76106
"7451" 1490 20.03463 10.37645
"7452" 1490.2 20.51142 10.10646
"7453" 1490.4 21.27745 9.517931
"7454" 1490.6 22.02736 8.285239
"7455" 1490.8 22.09071 7.831678
"7456" 1491 22.60569 7.35447
"7457" 1491.2 23.01499 7.102066
"7458" 1491.4 23.78899 7.467592
"7459" 1491.6 24.29106 7.558797
"7460" 1491.8 24.80871 7.931393
"7461" 1492 25.19394 8.033203
"7462" 1492.2 25.33152 7.821503
"7463" 1492.4 25.87685 7.476847
"7464" 1492.6 26.11849 6.931393
"7465" 1492.8 26.13045 6.671446
"7466" 1493 26.41798 6.144792
"7467" 1493.2 26.42551 5.915076
"7468" 1493.4 26.46053 5.46053
"7469" 1493.6 26.53124 5.206118
"7470" 1493.8 26.39778 5.118893
"7471" 1494 26.36827 5.127423
"7472" 1494.2 26.33212 5.04095
"7473" 1494.4 26.02418 5.21256
"7474" 1494.6 26.05714 5.538231
"7475" 1494.8 25.83599 5.773273
"7476" 1495 26.07591 5.674308
"7477" 1495.2 26.23873 5.681976
"7478" 1495.4 26.16869 5.518806
"7479" 1495.6 25.97104 5.398236
"7480" 1495.8 25.6848 5.512038
"7481" 1496 25.75975 5.587643
"7482" 1496.2 26.26536 5.731874
"7483" 1496.4 26.33893 5.912162
"7484" 1496.6 26.71924 6.008316
"7485" 1496.8 27.38974 5.568756
"7486" 1497 27.91943 5.421778
"7487" 1497.2 28.72153 5.612712
"7488" 1497.4 29.28823 5.742044
"7489" 1497.6 29.71803 6.252218
"7490" 1497.8 29.95427 6.585239
"7491" 1498 30.06708 7.22947
"7492" 1498.2 30.20639 7.806169
"7493" 1498.4 30.10326 8.588053
"7494" 1498.6 30.22331 9.042504
"7495" 1498.8 30.53899 10.11409
"7496" 1499 30.67564 10.90437
"7497" 1499.2 30.40494 11.0395
"7498" 1499.4 30.30389 11.38162
"7499" 1499.6 30.31522 12.1961
"7500" 1499.8 30.13424 13.13929
"7501" 1500 29.99726 13.76072
"7502" 1500.2 30.13037 14.33799
"7503" 1500.4 30.26612 14.46985
"7504" 1500.6 30.50153 14.53396
"7505" 1500.8 30.42271 14.9858
"7506" 1501 30.49083 15.50618
"7507" 1501.2 30.90817 16.07735
"7508" 1501.4 31.00694 16.91561
"7509" 1501.6 31.15428 17.55746
"7510" 1501.8 31.12218 18.40148
"7511" 1502 31.02963 19.19958
"7512" 1502.2 30.54862 20.11821
"7513" 1502.4 30.39453 20.99763
"7514" 1502.6 30.30647 21.7226
"7515" 1502.8 30.31748 22.46985
"7516" 1503 30.25444 23.07125
"7517" 1503.2 30.0842 23.96772
"7518" 1503.4 29.65709 24.2281
"7519" 1503.6 29.35558 24.27172
"7520" 1503.8 29.01224 24.5151
"7521" 1504 28.50238 25.04678
"7522" 1504.2 28.49324 25.64851
"7523" 1504.4 28.10517 26.73359
"7524" 1504.6 28.25926 27.8215
"7525" 1504.8 28.45825 28.45771
"7526" 1505 29.02595 29.1156
"7527" 1505.2 29.23884 29.24116
"7528" 1505.4 29.66687 29.45917
"7529" 1505.6 30.37425 29.85447
"7530" 1505.8 30.82914 29.75585
"7531" 1506 31.45651 29.67775
"7532" 1506.2 31.9581 29.42461
"7533" 1506.4 32.54727 29.02868
"7534" 1506.6 32.93937 28.98034
"7535" 1506.8 33.49902 28.57619
"7536" 1507 33.53849 28.25397
"7537" 1507.2 33.3246 27.86146
"7538" 1507.4 33.22355 27.95543
"7539" 1507.6 33.30782 28.00351
"7540" 1507.8 33.28374 28.20062
"7541" 1508 33.09113 28.58628
"7542" 1508.2 33.41616 28.71264
"7543" 1508.4 33.85117 28.98129
"7544" 1508.6 33.96036 29.3022
"7545" 1508.8 34.1353 29.92532
"7546" 1509 34.28533 30.33524
"7547" 1509.2 34.45504 30.93555
"7548" 1509.4 34.37889 31.68963
"7549" 1509.6 33.96356 32.76171
"7550" 1509.8 33.20443 33.27076
"7551" 1510 32.7059 33.63652
"7552" 1510.2 32.34207 33.77541
"7553" 1510.4 31.81871 34.34165
"7554" 1510.6 31.16498 35.40877
"7555" 1510.8 30.16106 36.40459
"7556" 1511 28.80546 36.88572
"7557" 1511.2 27.0521 37.68252
"7558" 1511.4 24.97798 38.10622
"7559" 1511.6 22.78626 37.9726
"7560" 1511.8 20.55744 37.60172
"7561" 1512 18.32002 36.80159
"7562" 1512.2 16.56242 35.84005
"7563" 1512.4 14.93402 34.96985
"7564" 1512.6 13.79242 33.79988
"7565" 1512.8 13.41879 33.45703
"7566" 1513 12.97498 33.61649
"7567" 1513.2 11.57852 33.60447
"7568" 1513.4 9.677795 33.57242
"7569" 1513.6 8.051275 33.50832
"7570" 1513.8 7.666047 34.08524
"7571" 1514 7.807297 34.67498
"7572" 1514.2 7.573061 35.23909
"7573" 1514.4 6.78932 36.14094
"7574" 1514.6 5.418881 37.58524
"7575" 1514.8 4.622742 38.70062
"7576" 1515 4.558537 39.17498
"7577" 1515.2 4.360538 39.81725
"7578" 1515.4 3.813762 41.07242
"7579" 1515.6 3.348831 42.59983
"7580" 1515.8 3.20271 43.84651
"7581" 1516 3.369268 45.34264
"7582" 1516.2 3.24876 46.98268
"7583" 1516.4 3.250736 47.97577
"7584" 1516.6 3.043305 49.31876
"7585" 1516.8 2.658077 50.54128
"7586" 1517 2.465462 51.28804
"7587" 1517.2 2.421013 52.23613
"7588" 1517.4 2.314123 53.38469
"7589" 1517.6 2.118757 54.85447
"7590" 1517.8 1.902436 56.18583
"7591" 1518 2.204057 57.49183
"7592" 1518.2 2.670917 59.30319
"7593" 1518.4 2.801161 60.75557
"7594" 1518.6 2.696599 63.02114
"7595" 1518.8 2.296925 64.60207
"7596" 1519 2.198288 65.05298
"7597" 1519.2 2.36349 65.00153
"7598" 1519.4 2.726058 64.9789
"7599" 1519.6 3.241756 65.86846
"7600" 1519.8 3.700459 66.85673
"7601" 1520 3.918824 67.96636
"7602" 1520.2 3.949725 69.18705
"7603" 1520.4 3.980694 70.39293
"7604" 1520.6 3.47824 71.07035
"7605" 1520.8 3.351488 70.88744
"7606" 1521 3.464649 70.76793
"7607" 1521.2 4.055906 71.14018
"7608" 1521.4 4.511338 71.92308
"7609" 1521.6 5.226266 73.43435
"7610" 1521.8 5.875867 75.3409
"7611" 1522 6.004749 77.21024
"7612" 1522.2 5.715828 78.55639
"7613" 1522.4 5.830546 79.95628
"7614" 1522.6 5.697101 80.76615
"7615" 1522.8 5.607067 80.87569
"7616" 1523 5.726621 80.87569
"7617" 1523.2 6.149986 80.68574
"7618" 1523.4 6.393625 81.13652
"7619" 1523.6 6.823359 82.1862
"7620" 1523.8 7.193831 83.19194
"7621" 1524 7.467219 84.34579
"7622" 1524.2 7.573061 85.55739
"7623" 1524.4 7.968726 86.65392
"7624" 1524.6 8.640448 88.13501
"7625" 1524.8 9.135622 89.68353
"7626" 1525 9.499203 91.32662
"7627" 1525.2 9.977418 92.08524
"7628" 1525.4 11.17038 93.55174
"7629" 1525.6 12.25377 94.8195
"7630" 1525.8 13.1788 96.03484
"7631" 1526 14.06317 97.30202
"7632" 1526.2 14.66814 98.37257
"7633" 1526.4 15.31558 99.5248
"7634" 1526.6 15.82589 100.0526
"7635" 1526.8 17.19734 100.9463
"7636" 1527 18.50748 101.8435
"7637" 1527.2 20.12578 103.1838
"7638" 1527.4 21.49025 104.8655
"7639" 1527.6 22.73665 106.4629
"7640" 1527.8 23.49343 107.2391
"7641" 1528 24.08641 107.9434
"7642" 1528.2 25.2421 108.6285
"7643" 1528.4 26.56364 109.6835
"7644" 1528.6 27.83389 110.4993
"7645" 1528.8 28.9854 110.9071
"7646" 1529 30.62113 111.7889
"7647" 1529.2 31.86321 112.3665
"7648" 1529.4 33.02108 113.0829
"7649" 1529.6 33.76217 113.713
"7650" 1529.8 34.19866 114.1333
"7651" 1530 34.40331 114.0251
"7652" 1530.2 35.65932 114.6796
"7653" 1530.4 37.12532 115.8587
"7654" 1530.6 38.28587 116.5561
"7655" 1530.8 39.51963 117.1021
"7656" 1531 40.37648 117.807
"7657" 1531.2 41.78628 118.0303
"7658" 1531.4 43.55066 118.1412
"7659" 1531.6 45.41844 117.9314
"7660" 1531.8 46.71721 117.349
"7661" 1532 47.89491 116.9973
"7662" 1532.2 48.22205 116.7028
"7663" 1532.4 48.00497 116.7006
"7664" 1532.6 47.84434 116.7152
"7665" 1532.8 47.8839 116.4039
"7666" 1533 47.60816 115.7249
"7667" 1533.2 47.33417 115.0728
"7668" 1533.4 47.21964 114.9688
"7669" 1533.6 47.25653 115.1622
"7670" 1533.8 47.74022 115.3015
"7671" 1534 48.15262 115.3048
"7672" 1534.2 49.16371 115.2391
"7673" 1534.4 49.88067 115.0361
"7674" 1534.6 50.30147 115.2079
"7675" 1534.8 50.79136 115.563
"7676" 1535 51.44201 116.2647
"7677" 1535.2 51.77471 116.7436
"7678" 1535.4 51.82424 116.7556
"7679" 1535.6 52.23581 116.661
"7680" 1535.8 52.41274 116.405
"7681" 1536 53.43119 115.9863
"7682" 1536.2 54.58282 115.3504
"7683" 1536.4 55.17756 115.2498
"7684" 1536.6 55.41103 115.3789
"7685" 1536.8 55.88381 115.5489
"7686" 1537 56.85035 116.0707
"7687" 1537.2 57.64669 116.8105
"7688" 1537.4 58.19117 117.2463
"7689" 1537.6 58.93996 117.8288
"7690" 1537.8 60.06955 118.5145
"7691" 1538 61.08038 119.4338
"7692" 1538.2 61.56404 119.8771
"7693" 1538.4 61.83597 119.6622
"7694" 1538.6 62.53844 119.5717
"7695" 1538.8 63.8987 119.3951
"7696" 1539 65.06509 119.0852
"7697" 1539.2 65.52522 118.5938
"7698" 1539.4 65.98964 118.1045
"7699" 1539.6 66.85915 117.2391
"7700" 1539.8 67.53508 116.8115
"7701" 1540 68.5888 115.8613
"7702" 1540.2 70.18313 115.1732
"7703" 1540.4 71.50891 114.8894
"7704" 1540.6 72.74631 114.6097
"7705" 1540.8 74.11796 114.2241
"7706" 1541 75.63418 113.6513
"7707" 1541.2 77.52081 113.0596
"7708" 1541.4 79.85786 112.294
"7709" 1541.6 82.06184 111.9757
"7710" 1541.8 84.15958 111.8801
"7711" 1542 85.75559 112.3359
"7712" 1542.2 87.13985 112.9547
"7713" 1542.4 88.38892 112.8731
"7714" 1542.6 88.40248 112.7949
"7715" 1542.8 88.35001 112.3865
"7716" 1543 88.87435 111.66
"7717" 1543.2 89.8863 110.6133
"7718" 1543.4 90.98546 109.2043
"7719" 1543.6 91.80178 107.5193
"7720" 1543.8 92.55114 105.6525
"7721" 1544 93.27849 103.8746
"7722" 1544.2 93.86833 101.8071
"7723" 1544.4 94.40666 99.76289
"7724" 1544.6 94.91536 97.95112
"7725" 1544.8 95.20662 96.00832
"7726" 1545 94.96475 93.69076
"7727" 1545.2 94.3608 91.7867
"7728" 1545.4 93.04919 90.06509
"7729" 1545.6 91.60827 88.76629
"7730" 1545.8 89.9828 87.77192
"7731" 1546 88.27969 86.69513
"7732" 1546.2 86.8305 85.66741
"7733" 1546.4 85.2318 84.57562
"7734" 1546.6 83.40572 83.59743
"7735" 1546.8 81.29407 82.53692
"7736" 1547 79.13063 81.27098
"7737" 1547.2 77.76722 79.60499
"7738" 1547.4 76.65236 77.78969
"7739" 1547.6 74.96546 76.3737
"7740" 1547.8 72.62773 74.95568
"7741" 1548 70.34376 74.02287
"7742" 1548.2 68.09753 73.15822
"7743" 1548.4 65.74159 71.88074
"7744" 1548.6 63.55307 70.6237
"7745" 1548.8 61.54025 69.15255
"7746" 1549 59.49272 67.64517
"7747" 1549.2 57.36052 65.6237
"7748" 1549.4 55.85084 64.10603
"7749" 1549.6 54.32685 62.65255
"7750" 1549.8 53.05697 61.28304
"7751" 1550 51.4503 59.81398
"7752" 1550.2 49.31475 58.34898
"7753" 1550.4 47.18238 57.22289
"7754" 1550.6 44.91868 56.55925
"7755" 1550.8 42.27996 56.2685
"7756" 1551 40.07593 56.17026
"7757" 1551.2 37.03146 56.56876
"7758" 1551.4 34.43392 57.17315
"7759" 1551.6 31.79419 57.6237
"7760" 1551.8 29.42562 58.25773
"7761" 1552 27.34998 58.651
"7762" 1552.2 24.86849 59.0985
"7763" 1552.4 22.56532 59.87709
"7764" 1552.6 20.26185 61.04328
"7765" 1552.8 17.89726 62.27528
"7766" 1553 15.50345 63.20991
"7767" 1553.2 12.58975 63.95303
"7768" 1553.4 9.887531 63.96985
"7769" 1553.6 6.643199 64.07198
"7770" 1553.8 4.276036 64.16216
"7771" 1554 3.440207 63.74724
"7772" 1554.2 3.351488 63.67865
"7773" 1554.4 3.344265 63.83284
"7774" 1554.6 3.510249 63.85214
"7775" 1554.8 3.503439 63.87156
"7776" 1555 3.589045 64.2455
"7777" 1555.2 3.505579 64.51381
"7778" 1555.4 3.193116 64.8972
"7779" 1555.6 3.043305 64.95842
"7780" 1555.8 3.07454 65.0104
"7781" 1556 3.109344 65.56876
"7782" 1556.2 2.635416 66.20062
"7783" 1556.4 2.248771 66.8136
"7784" 1556.6 2.224694 67.05399
"7785" 1556.8 2.872092 66.83453
"7786" 1557 2.823174 68.07425
"7787" 1557.2 2.77846 69.66216
"7788" 1557.4 2.809416 71.11821
"7789" 1557.6 3.043305 72.16216
"7790" 1557.8 3.323471 73.80552
"7791" 1558 3.465814 75.89665
"7792" 1558.2 3.760627 77.90487
"7793" 1558.4 4.184723 79.82598
"7794" 1558.6 4.286542 81.60272
"7795" 1558.8 4.916312 83.28948
"7796" 1559 5.824173 84.66216
"7797" 1559.2 6.45329 86.00832
"7798" 1559.4 6.836324 87.33968
"7799" 1559.6 7.295086 88.97128
"7800" 1559.8 8.601602 91.03579
"7801" 1560 9.797644 92.91857
"7802" 1560.2 10.3443 94.85447
"7803" 1560.4 11.09255 96.6156
"7804" 1560.6 12.5028 98.41572
"7805" 1560.8 13.57288 99.51259
"7806" 1561 14.35939 99.73428
"7807" 1561.2 15.58463 100.5062
"7808" 1561.4 16.62261 101.3716
"7809" 1561.6 17.5419 102.5817
"7810" 1561.8 18.63922 103.654
"7811" 1562 19.51182 104.1333
"7812" 1562.2 20.06134 104.3002
"7813" 1562.4 21.1074 105.0936
"7814" 1562.6 22.1801 106.1441
"7815" 1562.8 22.6673 106.7889
"7816" 1563 22.94678 106.8824
"7817" 1563.2 23.2678 106.7269
"7818" 1563.4 23.43078 106.5507
"7819" 1563.6 23.52645 106.338
"7820" 1563.8 23.72399 106.2006
"7821" 1564 24.38705 106.1538
"7822" 1564.2 24.6803 106.3716
"7823" 1564.4 25.39823 106.5911
"7824" 1564.6 25.45454 106.5852
"7825" 1564.8 25.02468 106.8125
"7826" 1565 24.68214 106.6567
"7827" 1565.2 24.72022 106.3098
"7828" 1565.4 24.73381 106.254
"7829" 1565.6 24.88981 106.2512
"7830" 1565.8 24.94206 106.2746
"7831" 1566 25.06737 106.294
"7832" 1566.2 24.95463 106.3347
"7833" 1566.4 24.92845 106.4033
"7834" 1566.6 24.79858 106.3929
"7835" 1566.8 24.84515 106.3929
"7836" 1567 24.62777 106.358
"7837" 1567.2 24.5947 106.4036
"7838" 1567.4 24.52486 106.3423
"7839" 1567.6 25.1027 106.7674
"7840" 1567.8 25.17743 106.9863
"7841" 1568 25.8833 107.5873
"7842" 1568.2 26.13561 107.9314
"7843" 1568.4 26.54224 108.284
"7844" 1568.6 26.78439 108.8545
"7845" 1568.8 26.86728 109.0492
"7846" 1569 27.12008 108.8208
"7847" 1569.2 27.70926 109.4472
"7848" 1569.4 28.1738 109.6169
"7849" 1569.6 28.51241 109.6896
"7850" 1569.8 28.91198 110.041
"7851" 1570 29.68426 110.4795
"7852" 1570.2 30.02031 110.5358
"7853" 1570.4 30.60578 110.5617
"7854" 1570.6 31.16498 110.7946
"7855" 1570.8 31.29339 110.9827
"7856" 1571 31.5141 111.0203
"7857" 1571.2 31.99563 110.6117
"7858" 1571.4 32.53469 110.3993
"7859" 1571.6 32.58483 110.1622
"7860" 1571.8 32.44908 110.2391
"7861" 1572 32.32067 110.2639
"7862" 1572.2 32.59583 109.8325
"7863" 1572.4 32.7701 109.363
"7864" 1572.6 32.98975 108.6095
"7865" 1572.8 33.41058 108.0252
"7866" 1573 33.84232 107.5372
"7867" 1573.2 34.50025 107.0205
"7868" 1573.4 35.24445 106.245
"7869" 1573.6 36.17295 105.2391
"7870" 1573.8 36.46694 104.4294
"7871" 1574 36.21246 103.5626
"7872" 1574.2 35.37039 102.675
"7873" 1574.4 34.44956 101.8889
"7874" 1574.6 33.39931 101.0083
"7875" 1574.8 32.34149 100.0416
"7876" 1575 31.25563 98.97212
"7877" 1575.2 29.77136 97.71646
"7878" 1575.4 28.36138 96.38225
"7879" 1575.6 26.69633 95.09623
"7880" 1575.8 25.03435 93.35996
"7881" 1576 23.65887 90.93839
"7882" 1576.2 21.80497 89.41788
"7883" 1576.4 19.68518 87.63469
"7884" 1576.6 18.08988 86.00832
"7885" 1576.8 16.79823 83.99474
"7886" 1577 15.77919 81.59107
"7887" 1577.2 14.45287 79.28886
"7888" 1577.4 13.12345 77.15148
"7889" 1577.6 11.7518 75.27405
"7890" 1577.8 10.30428 72.7216
"7891" 1578 8.674439 70.43139
"7892" 1578.2 7.178846 68.04452
"7893" 1578.4 6.274254 65.51204
"7894" 1578.6 5.830546 63.16895
"7895" 1578.8 5.272961 60.48384
"7896" 1579 4.245685 58.17615
"7897" 1579.2 2.558202 56.22199
"7898" 1579.4 1.797733 55.98268
"7899" 1579.6 2.000922 56.20062
"7900" 1579.8 2.193536 56.24587
"7901" 1580 2.062723 56.27638
"7902" 1580.2 1.791312 56.31815
"7903" 1580.4 1.866796 56.39293
"7904" 1580.6 2.329499 56.35899
"7905" 1580.8 2.645236 55.6237
"7906" 1581 3.25343 54.49316
"7907" 1581.2 3.860456 53.61904
"7908" 1581.4 4.584219 52.76171
"7909" 1581.6 5.6757 52.31173
"7910" 1581.8 6.816569 51.63948
"7911" 1582 8.081688 51.0488
"7912" 1582.2 9.175726 50.4262
"7913" 1582.4 10.58415 50.19101
"7914" 1582.6 11.24317 50.50465
"7915" 1582.8 11.86687 50.88927
"7916" 1583 13.0998 51.07917
"7917" 1583.2 14.64071 50.67431
"7918" 1583.4 15.94846 50.6237
"7919" 1583.6 16.86338 50.92178
"7920" 1583.8 17.01854 51.17926
"7921" 1584 17.29676 51.57512
"7922" 1584.2 17.93543 52.57714
"7923" 1584.4 18.71844 53.95703
"7924" 1584.6 19.11696 55.30639
"7925" 1584.8 19.53108 56.5248
"7926" 1585 19.53525 57.80665
"7927" 1585.2 19.255 58.66857
"7928" 1585.4 19.21189 59.49183
"7929" 1585.6 18.54233 61.13652
"7930" 1585.8 17.20612 62.07166
"7931" 1586 15.93095 62.69829
"7932" 1586.2 15.1138 63.45587
"7933" 1586.4 14.16522 64.3706
"7934" 1586.6 13.47846 65.88388
"7935" 1586.8 12.98702 67.40255
"7936" 1587 12.54975 68.36564
"7937" 1587.2 11.53117 69.30319
"7938" 1587.4 10.15139 70.31353
"7939" 1587.6 8.556888 71.22466
"7940" 1587.8 6.274254 72.03809
"7941" 1588 4.08715 72.78251
"7942" 1588.2 3.775239 72.82883
"7943" 1588.4 4.562206 72.21711
"7944" 1588.6 5.519774 71.95337
"7945" 1588.8 5.964621 71.29678
"7946" 1589 5.92048 70.39534
"7947" 1589.2 6.240701 69.11088
"7948" 1589.4 6.040864 67.60687
"7949" 1589.6 5.503797 65.83462
"7950" 1589.8 4.608296 64.27755
"7951" 1590 3.40368 62.44752
"7952" 1590.2 2.401258 61.32883
"7953" 1590.4 2.284178 61.49474
"7954" 1590.6 2.503985 61.8215
"7955" 1590.8 2.518966 61.7455
"7956" 1591 2.227527 61.8228
"7957" 1591.2 1.744535 61.93139
"7958" 1591.4 1.491061 61.84542
"7959" 1591.6 2.16584 61.38225
"7960" 1591.8 2.867201 60.67865
"7961" 1592 2.973263 59.71461
"7962" 1592.2 3.346818 58.59573
"7963" 1592.4 3.45605 57.40941
"7964" 1592.6 3.946184 56.04437
"7965" 1592.8 4.525851 55.27405
"7966" 1593 4.770996 54.51647
"7967" 1593.2 5.022582 53.76694
"7968" 1593.4 4.783967 53.52968
"7969" 1593.6 4.910181 52.36926
"7970" 1593.8 4.674106 51.14934
"7971" 1594 4.332339 50.29826
"7972" 1594.2 3.717455 49.23634
"7973" 1594.4 3.229277 48.66084
"7974" 1594.6 3.214518 48.84307
"7975" 1594.8 3.318468 48.94788
"7976" 1595 3.906748 49.08524
"7977" 1595.2 4.447525 48.72544
"7978" 1595.4 5.483085 47.75191
"7979" 1595.6 6.606668 47.03396
"7980" 1595.8 7.612543 45.99763
"7981" 1596 8.368522 44.94497
"7982" 1596.2 9.138979 43.40651
"7983" 1596.4 9.630712 42.07242
"7984" 1596.6 10.2011 40.69814
"7985" 1596.8 10.69972 39.45784
"7986" 1597 10.93385 38.36906
"7987" 1597.2 11.28719 37.53396
"7988" 1597.4 11.06431 36.04952
"7989" 1597.6 10.42478 34.86688
"7990" 1597.8 10.04162 34.07242
"7991" 1598 9.566507 33.43139
"7992" 1598.2 8.770368 32.70062
"7993" 1598.4 8.436504 32.45993
"7994" 1598.6 8.685038 32.54678
"7995" 1598.8 8.821732 32.78894
"7996" 1599 9.50964 32.6704
"7997" 1599.2 10.43488 31.84966
"7998" 1599.4 11.23817 31.0899
"7999" 1599.6 11.81929 30.16697
"8000" 1599.8 12.54118 29.2046
"8001" 1600 13.49117 28.38594
"8002" 1600.2 14.18191 27.43689
"8003" 1600.4 15.30848 26.3309
"8004" 1600.6 16.14107 25.14625
"8005" 1600.8 16.57944 23.63431
"8006" 1601 17.54529 21.88921
"8007" 1601.2 18.28551 19.90575
"8008" 1601.4 18.45244 18.05502
"8009" 1601.6 18.43763 15.94914
"8010" 1601.8 18.0524 15.29826
"8011" 1602 17.58568 15.26312
"8012" 1602.2 17.61557 15.43802
"8013" 1602.4 17.64471 15.40038
"8014" 1602.6 18.0364 15.73139
"8015" 1602.8 18.63842 15.88895
"8016" 1603 19.59437 15.28029
"8017" 1603.2 20.42674 15.33524
"8018" 1603.4 21.21325 15.16216
"8019" 1603.6 22.4787 14.84206
"8020" 1603.8 23.65303 14.85447
"8021" 1604 24.94114 14.86649
"8022" 1604.2 26.15701 14.85447
"8023" 1604.4 27.94646 14.64355
"8024" 1604.6 29.56388 13.96505
"8025" 1604.8 30.52695 13.34005
"8026" 1605 31.68263 12.47466
"8027" 1605.2 33.18101 11.34165
"8028" 1605.4 34.63204 10.64934
"8029" 1605.6 35.84276 10.41491
"8030" 1605.8 37.38883 10.2511
"8031" 1606 38.89221 10.36352
"8032" 1606.2 39.56296 10.16216
"8033" 1606.4 40.93166 9.831845
"8034" 1606.6 41.98537 8.802434
"8035" 1606.8 42.75912 7.410301
"8036" 1607 43.75714 5.371297
"8037" 1607.2 44.44915 3.415264
"8038" 1607.4 44.64798 3.154718
"8039" 1607.6 44.72254 3.216753
"8040" 1607.8 45.03321 3.316008
"8041" 1608 45.85337 3.340822
"8042" 1608.2 47.11111 3.420903
"8043" 1608.4 48.86215 3.385938
"8044" 1608.6 50.81164 4.085239
"8045" 1608.8 52.63027 5.033361
"8046" 1609 54.51359 6.402312
"8047" 1609.2 55.67515 7.633316
"8048" 1609.4 56.82854 9.222602
"8049" 1609.6 58.01245 10.71246
"8050" 1609.8 58.74171 12.3873
"8051" 1610 58.65059 14.12996
"8052" 1610.2 58.12158 15.60494
"8053" 1610.4 57.58982 17.18048
"8054" 1610.6 57.21958 18.09087
"8055" 1610.8 56.72917 18.63652
"8056" 1611 56.71847 19.20358
"8057" 1611.2 57.11012 19.31601
"8058" 1611.4 57.82279 19.43139
"8059" 1611.6 58.06356 19.16216
"8060" 1611.8 58.47566 18.70062
"8061" 1612 59.01295 17.92127
"8062" 1612.2 59.84524 17.09485
"8063" 1612.4 60.79794 16.58031
"8064" 1612.6 61.73996 15.65407
"8065" 1612.8 63.27724 14.54875
"8066" 1613 64.49275 13.95337
"8067" 1613.2 65.61542 13.34898
"8068" 1613.4 66.96555 12.58524
"8069" 1613.6 67.77336 12.08058
"8070" 1613.8 68.12426 11.98117
"8071" 1614 68.29604 11.8644
"8072" 1614.2 68.22396 11.86729
"8073" 1614.4 68.42588 11.33988
"8074" 1614.6 69.06184 10.67178
"8075" 1614.8 70.04898 9.289566
"8076" 1615 71.08429 8.003508
"8077" 1615.2 71.66534 7.213444
"8078" 1615.4 72.23309 6.997327
"8079" 1615.6 73.49041 6.417745
"8080" 1615.8 75.0686 5.933874
"8081" 1616 76.37341 5.698142
"8082" 1616.2 77.94617 5.287162
"8083" 1616.4 79.73679 5.096228
"8084" 1616.6 81.05207 4.85447
"8085" 1616.8 82.73589 5.226678
"8086" 1617 84.32651 5.986948
"8087" 1617.2 85.49261 6.954262
"8088" 1617.4 86.21964 8.272052
"8089" 1617.6 86.12112 9.000811
"8090" 1617.8 86.02716 10.34227
"8091" 1618 85.27124 12.06143
"8092" 1618.2 84.58917 13.80552
"8093" 1618.4 83.9808 15.85053
"8094" 1618.6 83.56569 18.46024
"8095" 1618.8 83.45975 21.20062
"8096" 1619 83.02989 23.11901
"8097" 1619.2 82.63885 24.97352
"8098" 1619.4 82.7856 27.35447
"8099" 1619.6 82.8745 29.67696
"8100" 1619.8 82.88438 31.46196
"8101" 1620 82.41078 32.5052
"8102" 1620.2 82.07597 33.16419
"8103" 1620.4 81.46482 33.84714
"8104" 1620.6 81.20616 35.17178
"8105" 1620.8 80.74493 35.65489
"8106" 1621 79.65308 36.57512
"8107" 1621.2 78.0595 37.73439
"8108" 1621.4 76.40584 39.15091
"8109" 1621.6 74.58574 40.41308
"8110" 1621.8 72.57211 41.29431
"8111" 1622 70.5624 41.59044
"8112" 1622.2 68.23021 42.17256
"8113" 1622.4 66.27856 43.20062
"8114" 1622.6 64.87741 44.62765
"8115" 1622.8 63.95756 46.71985
"8116" 1623 62.8271 48.70978
"8117" 1623.2 61.41505 50.3737
"8118" 1623.4 59.70078 52.68139
"8119" 1623.6 57.87729 54.46985
"8120" 1623.8 56.15668 56.55639
"8121" 1624 54.19202 58.38332
"8122" 1624.2 51.78485 59.76338
"8123" 1624.4 49.55689 60.53579
"8124" 1624.6 47.5479 61.45703
"8125" 1624.8 45.60585 62.4948
"8126" 1625 43.43879 63.23054
"8127" 1625.2 41.32003 64.71558
"8128" 1625.4 39.53863 66.93949
"8129" 1625.6 38.30185 68.99415
"8130" 1625.8 37.06448 71.15117
"8131" 1626 35.97484 73.50282
"8132" 1626.2 34.68707 75.99733
"8133" 1626.4 33.59088 78.13929
"8134" 1626.6 32.06385 80.67032
"8135" 1626.8 30.28269 82.65844
"8136" 1627 28.7252 84.66216
"8137" 1627.2 26.95082 86.97568
"8138" 1627.4 25.4984 88.92395
"8139" 1627.6 24.60406 91.36889
"8140" 1627.8 24.74894 93.32927
"8141" 1628 24.62938 94.08524
"8142" 1628.2 24.27072 94.76163
"8143" 1628.4 23.30632 95.84165
"8144" 1628.6 21.85308 96.63166
"8145" 1628.8 19.90347 97.40575
"8146" 1629 18.45244 99.08524
"8147" 1629.2 17.18002 101.0083
"8148" 1629.4 18.11537 100.0468
"8149" 1629.6 18.40575 99.63302
"8150" 1629.8 18.826 98.98034
"8151" 1630 19.45637 99.15517
"8152" 1630.2 20.20461 99.75521
"8153" 1630.4 20.77515 100.9857
"8154" 1630.6 21.97453 101.8655
"8155" 1630.8 22.87707 101.7995
"8156" 1631 24.01356 101.6888
"8157" 1631.2 25.53331 101.6402
"8158" 1631.4 25.99192 101.5028
"8159" 1631.6 26.30682 101.1365
"8160" 1631.8 26.89784 100.7716
"8161" 1632 28.0265 100.1599
"8162" 1632.2 29.44707 99.71933
"8163" 1632.4 31.09402 99.22694
"8164" 1632.6 33.02692 98.82883
"8165" 1632.8 35.14568 98.79678
"8166" 1633 36.86012 99.46985
"8167" 1633.2 38.48433 100.41
"8168" 1633.4 40.32875 101.8708
"8169" 1633.6 41.80562 103.5447
"8170" 1633.8 43.28835 105.3296
"8171" 1634 44.70004 106.5073
"8172" 1634.2 45.97977 108.2391
"8173" 1634.4 46.71323 109.5126
"8174" 1634.6 47.64809 111.1831
"8175" 1634.8 48.31969 112.8352
"8176" 1635 49.11422 114.3497
"8177" 1635.2 50.58503 115.7481
"8178" 1635.4 51.83063 117.0505
"8179" 1635.6 51.70636 117.5468
"8180" 1635.8 51.69216 117.4149
"8181" 1636 52.02235 117.1951
"8182" 1636.2 52.57435 116.9174
"8183" 1636.4 53.13371 116.7241
"8184" 1636.6 54.2897 116.0523
"8185" 1636.8 55.4784 115.3929
"8186" 1637 56.65921 114.6868
"8187" 1637.2 57.36052 114.2674
"8188" 1637.4 58.95349 113.7214
"8189" 1637.6 60.67551 113.0731
"8190" 1637.8 61.98326 111.9699
"8191" 1638 63.39263 110.3517
"8192" 1638.2 64.99932 108.7944
"8193" 1638.4 66.04226 107.1715
"8194" 1638.6 67.32577 105.3707
"8195" 1638.8 68.98652 103.8387
"8196" 1639 70.74214 102.4253
"8197" 1639.2 72.93625 101.5281
"8198" 1639.4 75.09144 101.5904
"8199" 1639.6 77.48304 101.9359
"8200" 1639.8 79.13177 102.9314
"8201" 1640 81.44314 104.4465
"8202" 1640.2 82.7535 106.0297
"8203" 1640.4 83.46542 107.8522
"8204" 1640.6 84.06236 109.9973
"8205" 1640.8 83.71657 111.9805
"8206" 1641 83.50936 113.4675
"8207" 1641.2 83.81288 113.9784
"8208" 1641.4 83.89964 113.5759
"8209" 1641.6 83.82275 113.0202
"8210" 1641.8 83.91087 112.3747
"8211" 1642 84.40554 111.9058
"8212" 1642.2 85.86743 111.5852
"8213" 1642.4 87.68945 111.2786
"8214" 1642.6 88.70411 111.0433
"8215" 1642.8 88.67104 110.4314
"8216" 1643 89.22583 109.243
"8217" 1643.2 90.16273 108.0083
"8218" 1643.4 91.59888 106.3836
"8219" 1643.6 93.38432 104.6868
"8220" 1643.8 95.57519 103.1841
"8221" 1644 98.02479 102.1509
"8222" 1644.2 100.3708 101.237
"8223" 1644.4 102.3756 100.3635
"8224" 1644.6 103.8741 99.59073
"8225" 1644.8 105.3316 98.23504
"8226" 1645 106.9638 96.34232
"8227" 1645.2 108.1301 94.45197
"8228" 1645.4 109.3847 92.7574
"8229" 1645.6 110.9293 91.11821
"8230" 1645.8 112.3808 89.23909
"8231" 1646 114.201 86.82562
"8232" 1646.2 115.9152 85.26945
"8233" 1646.4 116.97 84.13103
"8234" 1646.6 117.2167 83.08732
"8235" 1646.8 116.9425 82.11285
"8236" 1647 116.8201 80.41798
"8237" 1647.2 116.9206 77.87511
"8238" 1647.4 116.4976 75.3822
"8239" 1647.6 116.0844 73.12839
"8240" 1647.8 115.7085 71.04584
"8241" 1648 115.1255 68.32562
"8242" 1648.2 114.8077 66.03716
"8243" 1648.4 114.6481 63.29577
"8244" 1648.6 115.1347 60.59334
"8245" 1648.8 115.4115 57.63554
"8246" 1649 116.3775 54.61409
"8247" 1649.2 117.4068 52.37912
"8248" 1649.4 118.1476 50.7026
"8249" 1649.6 119.6589 48.01029
"8250" 1649.8 120.6109 45.49896
"8251" 1650 120.5481 43.06297
"8252" 1650.2 119.5557 40.67178
"8253" 1650.4 118.0951 38.76629
"8254" 1650.6 116.2638 36.48451
"8255" 1650.8 113.824 34.35081
"8256" 1651 110.994 32.04678
"8257" 1651.2 108.1919 30.3798
"8258" 1651.4 105.4274 28.80639
"8259" 1651.6 102.5093 26.71985
"8260" 1651.8 99.95578 25.47718
"8261" 1652 96.97328 24.28224
"8262" 1652.2 93.61898 22.29349
"8263" 1652.4 91.61375 21.06173
"8264" 1652.6 88.80109 20.68287
"8265" 1652.8 85.74819 20.74275
"8266" 1653 82.40037 20.93555
"8267" 1653.2 78.86417 20.22922
"8268" 1653.4 75.34461 18.6905
"8269" 1653.6 71.74932 17.82744
"8270" 1653.8 68.41658 17.6237
"8271" 1654 64.5278 16.91925
"8272" 1654.2 60.25467 15.45605
"8273" 1654.4 56.54726 14.20276
"8274" 1654.6 52.90436 13.37838
"8275" 1654.8 50.56949 11.95337
"8276" 1655 47.72981 9.781705
"8277" 1655.2 44.41005 7.999266
"8278" 1655.4 40.8278 6.467718
"8279" 1655.6 38.43082 4.93994
"8280" 1655.8 36.331 4.104963
"8281" 1656 34.82465 4.85447
"8282" 1656.2 32.7169 5.975349
"8283" 1656.4 30.33032 7.600196
"8284" 1656.6 28.01219 9.095361
"8285" 1656.8 25.48597 10.61129
"8286" 1657 24.35928 12.13367
"8287" 1657.2 24.1098 14.14018
"8288" 1657.4 23.92495 16.43818
"8289" 1657.6 22.74833 19.42323
"8290" 1657.8 21.2011 22.40125
"8291" 1658 19.54976 25.09923
"8292" 1658.2 16.85488 27.44497
"8293" 1658.4 14.57608 29.1213
"8294" 1658.6 11.84143 30.77258
"8295" 1658.8 8.67597 32.19335
"8296" 1659 6.181784 34.57166
"8297" 1659.2 5.090519 37.8215
"8298" 1659.4 5.179572 40.65867
"8299" 1659.6 5.236967 43.0596
"8300" 1659.8 4.849063 45.6838
"8301" 1660 3.860456 48.72393
"8302" 1660.2 2.434395 51.56663
"8303" 1660.4 1.993889 54.77489
"8304" 1660.6 2.170876 57.85221
"8305" 1660.8 3.438411 60.27853
"8306" 1661 4.987792 62.71161
"8307" 1661.2 5.854432 65.59252
"8308" 1661.4 5.395226 69.12572
"8309" 1661.6 4.430128 72.33799
"8310" 1661.8 3.62779 75.71654
"8311" 1662 4.609901 77.27755
"8312" 1662.2 6.253542 79.84379
"8313" 1662.4 6.790527 82.87312
"8314" 1662.6 7.654717 86.77755
"8315" 1662.8 9.707758 90.42178
"8316" 1663 11.64327 93.31601
"8317" 1663.2 12.73649 95.73805
"8318" 1663.4 14.90429 98.4071
"8319" 1663.6 17.14469 101.2614
"8320" 1663.8 18.93398 102.1835
"8321" 1664 20.2468 102.3747
"8322" 1664.2 23.47005 103.5372
"8323" 1664.4 25.8113 105.3377
"8324" 1664.6 27.08798 108.1558
"8325" 1664.8 27.20263 109.4149
"8326" 1665 27.22206 108.8024
"8327" 1665.2 27.40075 108.4039
"8328" 1665.4 27.74325 108.2934
"8329" 1665.6 28.82543 108.5787
"8330" 1665.8 30.21205 109.5711
"8331" 1666 31.8442 111.1703
"8332" 1666.2 34.06982 113.2328
"8333" 1666.4 36.25625 115.1143
"8334" 1666.6 37.69411 116.0379
"8335" 1666.8 39.11882 116.5174
"8336" 1667 39.95033 116.8951
"8337" 1667.2 40.39914 116.721
"8338" 1667.4 41.39005 116.2171
"8339" 1667.6 43.36022 116.0193
"8340" 1667.8 44.97302 116.1165
"8341" 1668 46.64016 116.6786
"8342" 1668.2 47.88631 117.5828
"8343" 1668.4 48.01306 118.3726
"8344" 1668.6 48.6252 119.1372
"8345" 1668.8 49.17195 119.105
"8346" 1669 49.43864 118.9669
"8347" 1669.2 49.66636 118.8981
"8348" 1669.4 50.74917 118.6175
"8349" 1669.6 52.09911 118.0022
"8350" 1669.8 53.34603 117.5367
"8351" 1670 54.97819 117.0508
"8352" 1670.2 55.28862 116.8191
"8353" 1670.4 55.68478 116.3256
"8354" 1670.6 56.63592 116.0449
"8355" 1670.8 58.42731 115.5349
"8356" 1671 60.71427 115.3635
"8357" 1671.2 62.36849 115.6237
"8358" 1671.4 63.68035 115.8836
"8359" 1671.6 64.66819 116.4862
"8360" 1671.8 65.08844 117.7333
"8361" 1672 65.26974 118.4723
"8362" 1672.2 65.23363 118.8088
"8363" 1672.4 64.76685 118.7378
"8364" 1672.6 64.78398 118.7318
"8365" 1672.8 64.81582 118.5083
"8366" 1673 65.15879 118.7838
"8367" 1673.2 65.40629 119.2061
"8368" 1673.4 66.05735 119.5981
"8369" 1673.6 67.05921 119.911
"8370" 1673.8 68.00116 120.1559
"8371" 1674 69.22556 120.5852
"8372" 1674.2 70.00302 120.9034
"8373" 1674.4 70.2416 120.5756
"8374" 1674.6 70.51666 120.4489
"8375" 1674.8 70.95682 120.1373
"8376" 1675 71.62565 119.5281
"8377" 1675.2 72.22392 119.0318
"8378" 1675.4 73.01296 118.6804
"8379" 1675.6 74.01905 118.2121
"8380" 1675.8 75.29834 117.5961
"8381" 1676 76.41371 116.7152
"8382" 1676.2 77.31338 116.1365
"8383" 1676.4 78.50111 115.1828
"8384" 1676.6 79.82024 113.8169
"8385" 1676.8 81.14133 112.4999
"8386" 1677 82.79523 111.0083
"8387" 1677.2 84.44817 110.1986
"8388" 1677.4 85.99922 109.3788
"8389" 1677.6 87.71652 108.5083
"8390" 1677.8 89.88022 107.6643
"8391" 1678 92.04048 107.4717
"8392" 1678.2 94.32044 107.6896
"8393" 1678.4 95.64795 107.9528
"8394" 1678.6 95.98534 108.2029
"8395" 1678.8 95.49814 107.6373
"8396" 1679 95.48826 106.9945
"8397" 1679.2 95.87397 106.0177
"8398" 1679.4 95.85518 104.892
"8399" 1679.6 95.86361 103.1779
"8400" 1679.8 95.95078 101.4218
"8401" 1680 95.7678 99.54678
"8402" 1680.2 94.81524 97.8265
"8403" 1680.4 93.40451 95.50664
"8404" 1680.6 91.85256 93.69124
"8405" 1680.8 89.87201 91.8491
"8406" 1681 88.11751 89.95062
"8407" 1681.2 86.03765 88.14606
"8408" 1681.4 83.79453 86.43872
"8409" 1681.6 81.76146 84.20719
"8410" 1681.8 79.4125 81.84321
"8411" 1682 77.11724 80.08341
"8412" 1682.2 74.34099 78.70062
"8413" 1682.4 72.12085 78.02249
"8414" 1682.6 70.16196 77.84264
"8415" 1682.8 67.62634 78.1289
"8416" 1683 64.73765 78.95062
"8417" 1683.2 61.81092 79.45973
"8418" 1683.4 59.07923 80.71246
"8419" 1683.6 55.67515 81.93139
"8420" 1683.8 52.40194 83.73021
"8421" 1684 49.57891 85.86409
"8422" 1684.2 46.64929 87.54678
"8423" 1684.4 44.01663 89.41644
"8424" 1684.6 42.03248 91.50427
"8425" 1684.8 39.35675 93.70062
"8426" 1685 36.41626 95.59334
"8427" 1685.2 32.7169 97.83249
"8428" 1685.4 29.42595 99.37095
"8429" 1685.6 26.90339 100.3473
"8430" 1685.8 24.04409 101.3696
"8431" 1686 21.63933 102.8032
"8432" 1686.2 21.44622 102.7226
"8433" 1686.4 21.67436 102.4768
"8434" 1686.6 21.63058 102.9207
"8435" 1686.8 21.94032 103.0561
"8436" 1687 22.26971 102.5817
"8437" 1687.2 21.72689 101.3221
"8438" 1687.4 20.33804 99.65204
"8439" 1687.6 18.70926 97.97084
"8440" 1687.8 16.25438 96.20062
"8441" 1688 13.60499 94.21344
"8442" 1688.2 11.23817 92.52347
"8443" 1688.4 9.317026 90.78854
"8444" 1688.6 8.27788 89.13049
"8445" 1688.8 7.858661 88.59245
"8446" 1689 8.548344 87.37308
"8447" 1689.2 8.832739 85.49183
"8448" 1689.4 8.744686 82.79952
"8449" 1689.6 8.931797 79.86546
"8450" 1689.8 8.786711 77.30202
"8451" 1690 8.126181 74.80105
"8452" 1690.2 7.382791 72.52415
"8453" 1690.4 6.408389 70.02415
"8454" 1690.6 5.144551 67.64002
"8455" 1690.8 3.527592 65.25007
"8456" 1691 1.867344 62.85042
"8457" 1691.2 1.598698 61.75351
"8458" 1691.4 2.197942 60.97626
"8459" 1691.6 2.635416 59.50379
"8460" 1691.8 3.462524 57.23004
"8461" 1692 3.967853 55.02114
"8462" 1692.2 4.136857 52.39789
"8463" 1692.4 3.890808 50.27755
"8464" 1692.6 3.142719 47.68325
"8465" 1692.8 2.498672 45.49107
"8466" 1693 2.388417 44.90575
"8467" 1693.2 2.314123 44.99183
"8468" 1693.4 2.814576 45.07082
"8469" 1693.6 3.621148 44.27755
"8470" 1693.8 4.616321 43.13438
"8471" 1694 5.662859 41.84348
"8472" 1694.2 6.814489 40.58321
"8473" 1694.4 7.954968 39.28957
"8474" 1694.6 9.206961 37.70995
"8475" 1694.8 9.743946 36.60272
"8476" 1695 10.58925 35.64633
"8477" 1695.2 11.61464 34.72626
"8478" 1695.4 12.56071 33.93818
"8479" 1695.6 13.80888 33.84615
"8480" 1695.8 15.13115 33.84615
"8481" 1696 16.14107 33.36943
"8482" 1696.2 18.01218 33.21711
"8483" 1696.4 19.47605 33.4259
"8484" 1696.6 21.06014 34.45013
"8485" 1696.8 21.99467 35.51113
"8486" 1697 23.2631 37.08712
"8487" 1697.2 24.75803 38.95366
"8488" 1697.4 25.47323 40.89293
"8489" 1697.6 25.89344 43.04273
"8490" 1697.8 25.50427 45.14293
"8491" 1698 24.91572 46.26473
"8492" 1698.2 23.79359 47.93139
"8493" 1698.4 22.14856 49.01247
"8494" 1698.6 20.48559 49.95062
"8495" 1698.8 18.66914 51.51312
"8496" 1699 17.03994 53.38011
"8497" 1699.2 15.29839 54.92659
"8498" 1699.4 13.5769 55.55159
"8499" 1699.6 11.96021 56.2685
"8500" 1699.8 9.988424 57.86546
"8501" 1700 8.44751 59.77755
"8502" 1700.2 7.981234 61.87079
"8503" 1700.4 8.147582 62.77514
"8504" 1700.6 8.459851 63.25773
"8505" 1700.8 9.13408 63.19127
"8506" 1701 9.947785 62.99056
"8507" 1701.2 10.6915 62.64997
"8508" 1701.4 11.17365 62.11155
"8509" 1701.6 11.33585 61.46378
"8510" 1701.8 11.19557 60.71726
"8511" 1702 11.34599 60.07714
"8512" 1702.2 11.66026 58.91317
"8513" 1702.4 12.157 57.38483
"8514" 1702.6 12.652 55.37095
"8515" 1702.8 13.29272 52.88477
"8516" 1703 13.89574 50.28304
"8517" 1703.2 14.09936 47.93139
"8518" 1703.4 14.18925 45.02114
"8519" 1703.6 14.36405 42.18698
"8520" 1703.8 14.46774 39.38572
"8521" 1704 14.79277 36.39293
"8522" 1704.2 15.4386 33.80243
"8523" 1704.4 16.39422 31.78854
"8524" 1704.6 17.20045 29.26381
"8525" 1704.8 17.75422 26.63332
"8526" 1705 18.39931 24.12503
"8527" 1705.2 18.75797 21.37967
"8528" 1705.4 19.7324 18.99839
"8529" 1705.6 21.13701 17.58284
"8530" 1705.8 23.43959 16.08108
"8531" 1706 25.05446 14.57596
"8532" 1706.2 26.18358 13.39558
"8533" 1706.4 27.77497 12.40575
"8534" 1706.6 29.78562 11.64107
"8535" 1706.8 32.00548 10.74025
"8536" 1707 34.16352 9.168399
"8537" 1707.2 36.50468 6.980538
"8538" 1707.4 38.03306 4.502822
"8539" 1707.6 38.68764 2.813872
"8540" 1707.8 39.35109 2.803188
"8541" 1708 40.59758 2.909415
"8542" 1708.2 42.61032 2.850421
"8543" 1708.4 44.85023 2.710239
"8544" 1708.6 47.11142 2.303863
"8545" 1708.8 50.10916 1.585239
"8546" 1709 52.32132 0.987526
"8547" 1709.2 54.83184 0.3968762
"8548" 1709.4 57.36052 0
"8549" 1709.6 60.07794 0.2079002
"8550" 1709.8 62.02179 0.5179314
"8551" 1710 63.61085 1.344854
"8552" 1710.2 65.81415 2.343786
"8553" 1710.4 67.56908 3.548802
"8554" 1710.6 69.08372 4.950624
"8555" 1710.8 69.90284 6.974327
"8556" 1711 69.9791 9.057097
"8557" 1711.2 70.54084 11.31967
"8558" 1711.4 70.73758 13.77755
"8559" 1711.6 70.07306 15.56109
"8560" 1711.8 68.78255 17.22947
"8561" 1712 67.54156 18.58158
"8562" 1712.2 66.02816 20.1292
"8563" 1712.4 64.41983 21.40255
"8564" 1712.6 62.72409 22.17202
"8565" 1712.8 61.8987 23.31601
"8566" 1713 60.93264 25.3265
"8567" 1713.2 60.53866 27.73909
"8568" 1713.4 60.35345 30.2095
"8569" 1713.6 60.12879 32.87773
"8570" 1713.8 60.84684 35.3737
"8571" 1714 62.03024 37.26535
"8572" 1714.2 63.4804 38.98034
"8573" 1714.4 64.74407 39.91857
"8574" 1714.6 65.47059 40.01641
"8575" 1714.8 65.64293 39.41216
"8576" 1715 65.82592 38.9987
"8577" 1715.2 65.92222 38.44101
"8578" 1715.4 65.67582 38.16591
"8579" 1715.6 65.70376 37.2735
"8580" 1715.8 65.88494 36.36335
"8581" 1716 65.93432 36.26473
"8582" 1716.2 65.98371 36.17597
"8583" 1716.4 65.97038 35.38332
"8584" 1716.6 66.3805 34.15091
"8585" 1716.8 66.5097 33.75404
"8586" 1717 66.35989 33.77541
"8587" 1717.2 66.27146 33.72087
"8588" 1717.4 66.29174 33.39698
"8589" 1717.6 66.73441 32.59609
"8590" 1717.8 67.04329 31.58004
"8591" 1718 67.43149 30.18414
"8592" 1718.2 67.68881 28.34719
"8593" 1718.4 67.50825 27.24313
"8594" 1718.6 67.44742 27.28362
"8595" 1718.8 66.85295 27.14244
"8596" 1719 66.14587 26.42498
"8597" 1719.2 65.31203 25.21936
"8598" 1719.4 64.42998 24.55301
"8599" 1719.6 62.83077 23.327
"8600" 1719.8 61.19253 22.05083
"8601" 1720 59.65107 20.34304
"8602" 1720.2 58.53703 18.73181
"8603" 1720.4 57.34025 16.91925
"8604" 1720.6 56.02236 14.84435
"8605" 1720.8 54.90186 12.93139
"8606" 1721 53.53158 10.81018
"8607" 1721.2 52.23581 8.991999
"8608" 1721.4 50.24393 6.807911
"8609" 1721.6 48.65644 4.511435
"8610" 1721.8 48.09238 2.082977
"8611" 1722 48.00997 1.323001
"8612" 1722.2 47.42787 1.756757
"8613" 1722.4 46.85524 2.338877
"8614" 1722.6 45.19664 2.068922
"8615" 1722.8 43.03909 1.969854
"8616" 1723 40.41047 2.162162
"8617" 1723.2 38.42767 2.45628
"8618" 1723.4 36.19175 3.484864
"8619" 1723.6 33.695 4.7921
"8620" 1723.8 31.17512 6.190502
"8621" 1724 28.82059 7.129195
"8622" 1724.2 26.39049 8.141183
"8623" 1724.4 25.57917 9.11088
"8624" 1724.6 25.13891 9.675898
"8625" 1724.8 24.6589 9.96843
"8626" 1725 23.56668 11.37967
"8627" 1725.2 22.22447 12.73909
"8628" 1725.4 20.37859 14.26473
"8629" 1725.6 18.17556 15.51553
"8630" 1725.8 16.7869 16.92461
"8631" 1726 15.3486 18.97535
"8632" 1726.2 14.05631 21.07619
"8633" 1726.4 12.5028 23.62584
"8634" 1726.6 10.48728 25.75945
"8635" 1726.8 9.014346 28.03957
"8636" 1727 7.654008 30.88812
"8637" 1727.2 6.227105 33.65537
"8638" 1727.4 4.77062 36.04554
"8639" 1727.6 3.764055 38.75025
"8640" 1727.8 3.199804 41.42899
"8641" 1728 1.916155 44.81173
"8642" 1728.2 1.327287 46.96985
"8643" 1728.4 0.9245484 48.89293
"8644" 1728.6 0.3852285 51.54678
"8645" 1728.8 0.6035246 53.50832
"8646" 1729 1.321815 56.06841
"8647" 1729.2 1.733528 58.36729
"8648" 1729.4 1.73112 60.6838
"8649" 1729.6 1.191723 63.1299
"8650" 1729.8 1.292266 65.12254
"8651" 1730 1.991735 67.87942
"8652" 1730.2 2.250188 70.11465
"8653" 1730.4 2.513616 72.51072
"8654" 1730.6 2.718268 73.79678
"8655" 1730.8 3.437929 75.14528
"8656" 1731 3.870413 76.60786
"8657" 1731.2 3.836422 78.0332
"8658" 1731.4 4.021193 79.51423
"8659" 1731.6 4.545696 81.17498
"8660" 1731.8 5.258369 83.0636
"8661" 1732 6.468715 85.07277
"8662" 1732.2 7.328972 86.71745
"8663" 1732.4 7.820138 88.54678
"8664" 1732.6 7.928002 90.43909
"8665" 1732.8 8.233752 91.51439
"8666" 1733 8.910631 92.53198
"8667" 1733.2 10.1175 93.77055
"8668" 1733.4 11.79655 94.90789
"8669" 1733.6 13.42181 96.5513
"8670" 1733.8 14.88908 98.36409
"8671" 1734 15.69748 100.0992
"8672" 1734.2 16.59051 100.9122
"8673" 1734.4 17.8746 102.2824
"8674" 1734.6 19.07309 102.8246
"8675" 1734.8 20.212 103.6071
"8676" 1735 20.85187 104.338
"8677" 1735.2 20.9451 105.092
"8678" 1735.4 20.93779 105.3756
"8679" 1735.6 22.03803 105.8308
"8680" 1735.8 23.87383 106.9839
"8681" 1736 25.44434 108.5852
"8682" 1736.2 26.99168 110.004
"8683" 1736.4 28.47909 111.2647
"8684" 1736.6 29.86201 112.5581
"8685" 1736.8 31.30095 113.0898
"8686" 1737 33.48649 114.1662
"8687" 1737.2 35.29098 115.1176
"8688" 1737.4 36.90286 116.2209
"8689" 1737.6 38.41336 117.0609
"8690" 1737.8 39.72806 118.1841
"8691" 1738 40.26066 118.2092
"8692" 1738.2 41.37354 118.1878
"8693" 1738.4 42.54484 118.1289
"8694" 1738.6 44.13033 118.5203
"8695" 1738.8 45.53951 118.7116
"8696" 1739 46.60454 119.1358
"8697" 1739.2 47.79063 119.652
"8698" 1739.4 49.19582 120.0468
"8699" 1739.6 49.94487 120.2925
"8700" 1739.8 50.43808 120.5305
"8701" 1740 50.64821 120.5305
"8702" 1740.2 50.6431 120.4675
"8703" 1740.4 50.7566 120.5688
"8704" 1740.6 50.87411 120.3326
"8705" 1740.8 51.51789 120.207
"8706" 1741 52.45956 120.0788
"8707" 1741.2 53.89346 119.9594
"8708" 1741.4 55.01516 119.945
"8709" 1741.6 55.35733 119.9314
"8710" 1741.8 55.45773 119.9477
"8711" 1742 55.60433 120.1938
"8712" 1742.2 55.68753 120.1512
"8713" 1742.4 55.68364 120.0468
"8714" 1742.6 55.61048 120.2391
"8715" 1742.8 55.72622 120.5305
"8716" 1743 56.11145 120.6936
"8717" 1743.2 56.62048 120.7755
"8718" 1743.4 57.0546 120.9631
"8719" 1743.6 57.75645 121.1899
"8720" 1743.8 58.51621 121.2006
"8721" 1744 59.42263 121.2006
"8722" 1744.2 60.11215 121.338
"8723" 1744.4 60.91318 121.425
"8724" 1744.6 61.50173 121.425
"8725" 1744.8 61.55639 121.4449
"8726" 1745 61.74249 121.5131
"8727" 1745.2 62.3178 121.2917
"8728" 1745.4 63.62615 121.3477
"8729" 1745.6 64.44375 121.5666
"8730" 1745.8 65.08591 121.7879
"8731" 1746 65.84722 121.5678
"8732" 1746.2 66.57201 121.4834
"8733" 1746.4 68.08445 121.4241
"8734" 1746.6 69.3026 121.1214
"8735" 1746.8 70.78105 120.7484
"8736" 1747 71.9992 120.3504
"8737" 1747.2 72.80007 119.6824
"8738" 1747.4 73.4727 119.3641
"8739" 1747.6 73.71791 119.2529
"8740" 1747.8 74.02624 118.8197
"8741" 1748 74.61251 118.4511
"8742" 1748.2 75.35761 117.8624
"8743" 1748.4 75.85149 117.1896
"8744" 1748.6 76.21696 116.3535
"8745" 1748.8 76.42933 115.3707
"8746" 1749 76.32339 114.6622
"8747" 1749.2 76.13534 114.0144
"8748" 1749.4 75.58479 113.1977
"8749" 1749.6 75.20944 112.6257
"8750" 1749.8 74.29223 112.0889
"8751" 1750 73.3616 111.5712
"8752" 1750.2 72.43946 110.9808
"8753" 1750.4 71.48878 110.6333
"8754" 1750.6 70.40191 110.361
"8755" 1750.8 68.70914 109.9064
"8756" 1751 66.85295 109.0951
"8757" 1751.2 65.14411 108.1977
"8758" 1751.4 63.35505 107.3498
"8759" 1751.6 61.76176 106.3449
"8760" 1751.8 60.08601 105.2391
"8761" 1752 58.64462 103.7968
"8762" 1752.2 57.74575 102.2295
"8763" 1752.4 56.95447 100.5717
"8764" 1752.6 56.48595 99.45946
"8765" 1752.8 55.58847 98.20062
"8766" 1753 54.60145 96.65281
"8767" 1753.2 53.83264 95.24921
"8768" 1753.4 53.56029 93.51351
"8769" 1753.6 53.19791 92.00191
"8770" 1753.8 52.84479 90.39934
"8771" 1754 52.52955 88.3368
"8772" 1754.2 52.7175 86.40305
"8773" 1754.4 53.4023 84.91216
"8774" 1754.6 54.375 83.89293
"8775" 1754.8 54.8516 83.65131
"8776" 1755 55.91838 83.56256
"8777" 1755.2 57.18818 83.4071
"8778" 1755.4 58.53648 83.24516
"8779" 1755.6 60.29418 83.12863
"8780" 1755.8 61.98326 83.22245
"8781" 1756 63.58437 83.32803
"8782" 1756.2 65.5183 82.76171
"8783" 1756.4 67.69592 81.83383
"8784" 1756.6 69.64728 80.41115
"8785" 1756.8 71.03613 78.75123
"8786" 1757 72.35554 76.78716
"8787" 1757.2 73.36778 74.32815
"8788" 1757.4 74.01202 71.58524
"8789" 1757.6 73.93635 69.21711
"8790" 1757.8 74.04388 66.89589
"8791" 1758 73.6777 64.70795
"8792" 1758.2 72.96227 62.33524
"8793" 1758.4 71.84887 59.92014
"8794" 1758.6 70.64127 57.78716
"8795" 1758.8 68.75612 56.4466
"8796" 1759 66.36524 55.48909
"8797" 1759.2 64.36205 54.7487
"8798" 1759.4 62.21816 54.40419
"8799" 1759.6 59.53706 54.33524
"8800" 1759.8 56.89274 54.35996
"8801" 1760 54.24659 54.63011
"8802" 1760.2 52.4612 55.10102
"8803" 1760.4 50.67335 55.66315
"8804" 1760.6 48.98961 55.89397
"8805" 1760.8 47.10128 55.75528
"8806" 1761 45.3563 55.93387
"8807" 1761.2 43.48159 56.38225
"8808" 1761.4 41.49611 56.323
"8809" 1761.6 39.31497 56.38091
"8810" 1761.8 37.22667 56.09881
"8811" 1762 34.59702 55.48384
"8812" 1762.2 31.92377 55.06426
"8813" 1762.4 29.49566 54.41644
"8814" 1762.6 27.14275 53.66669
"8815" 1762.8 24.6482 52.92071
"8816" 1763 22.15492 52.05532
"8817" 1763.2 19.64115 50.81051
"8818" 1763.4 16.82454 49.53189
"8819" 1763.6 13.77305 48.5875
"8820" 1763.8 10.60341 47.70303
"8821" 1764 8.195736 47.42659
"8822" 1764.2 5.98505 46.661
"8823" 1764.4 3.839444 45.61088
"8824" 1764.6 3.054979 45.50715
"8825" 1764.8 2.658077 46.03313
"8826" 1765 2.558663 46.49219
"8827" 1765.2 2.153294 47.4672
"8828" 1765.4 1.75921 48.55105
"8829" 1765.6 0.6677294 50.6237
"8830" 1765.8 0.7319341 51.58524
"8831" 1766 0.635627 53.73268
"8832" 1766.2 0.9933392 56.46161
"8833" 1766.4 1.526468 59.08524
"8834" 1766.6 1.986678 61.65667
"8835" 1766.8 2.422659 64.02114
"8836" 1767 2.732982 66.38225
"8837" 1767.2 2.922921 68.58043
"8838" 1767.4 3.195369 70.58321
"8839" 1767.6 4.051697 73.41782
"8840" 1767.8 4.716297 75.5248
"8841" 1768 4.84518 77.74529
"8842" 1768.2 4.635583 79.91857
"8843" 1768.4 4.905243 81.40575
"8844" 1768.6 5.943849 83.51963
"8845" 1768.8 7.398527 85.64507
"8846" 1769 8.811031 87.71772
"8847" 1769.2 10.36265 89.7953
"8848" 1769.4 11.58437 92.2281
"8849" 1769.6 12.08953 94.5229
"8850" 1769.8 12.48854 96.30746
"8851" 1770 13.49418 97.84454
"8852" 1770.2 14.95329 99.29891
"8853" 1770.4 17.21115 100.5169
"8854" 1770.6 19.36483 101.4537
"8855" 1770.8 20.98395 102.2611
"8856" 1771 21.50125 102.5797
"8857" 1771.2 21.60225 102.7165
"8858" 1771.4 22.07359 103.316
"8859" 1771.6 22.14823 103.9891
"8860" 1771.8 22.0946 104.6796
"8861" 1772 21.95678 104.8048
"8862" 1772.2 22.14318 104.7676
"8863" 1772.4 22.22046 104.7703
"8864" 1772.6 22.42146 104.7379
"8865" 1772.8 22.85047 105.004
"8866" 1773 23.35035 105.7556
"8867" 1773.2 23.41639 106.0193
"8868" 1773.4 23.6005 106.2414
"8869" 1773.6 23.69155 106.1951
"8870" 1773.8 23.68702 106.1101
"8871" 1774 23.85697 105.9857
"8872" 1774.2 24.38294 105.8363
"8873" 1774.4 25.00133 105.9857
"8874" 1774.6 25.77179 105.9044
"8875" 1774.8 26.69431 105.7856
"8876" 1775 27.91806 105.7336
"8877" 1775.2 28.74661 105.6878
"8878" 1775.4 28.74855 105.6703
"8879" 1775.6 28.74661 105.5169
"8880" 1775.8 29.08267 105.4054
"8881" 1776 29.85337 104.9277
"8882" 1776.2 30.71061 104.4896
"8883" 1776.4 31.54058 104.3545
"8884" 1776.6 32.36882 103.9506
"8885" 1776.8 33.33443 103.6804
"8886" 1777 34.30319 103.635
"8887" 1777.2 35.32545 103.7775
"8888" 1777.4 36.08406 103.9669
"8889" 1777.6 36.93327 104.4395
"8890" 1777.8 37.73527 104.8972
"8891" 1778 37.87249 105.4314
"8892" 1778.2 38.05507 105.9753
"8893" 1778.4 38.11043 106.7662
"8894" 1778.6 38.0991 108.1295
"8895" 1778.8 37.8385 109.6282
"8896" 1779 37.52125 111.2006
"8897" 1779.2 37.42805 112.857
"8898" 1779.4 36.95508 114.4582
"8899" 1779.6 36.38697 115.3993
"8900" 1779.8 36.34149 115.215
"8901" 1780 36.51149 115.0293
"8902" 1780.2 36.68245 114.8917
"8903" 1780.4 36.80672 115.0654
"8904" 1780.6 37.04847 115.006
"8905" 1780.8 37.28049 115.84
"8906" 1781 37.41928 116.9246
"8907" 1781.2 37.52125 116.6358
"8908" 1781.4 38.07827 116.6008
"8909" 1781.6 38.99063 117.2171
"8910" 1781.8 39.64001 117.5179
"8911" 1782 40.29717 117.6938
"8912" 1782.2 41.57748 118.3499
"8913" 1782.4 42.6597 118.6014
"8914" 1782.6 43.58294 118.7232
"8915" 1782.8 44.55734 118.7346
"8916" 1783 45.0222 118.6237
"8917" 1783.2 45.43926 118.3472
"8918" 1783.4 45.6677 118.3839
"8919" 1783.6 45.92405 118.4001
"8920" 1783.8 46.09551 118.4209
"8921" 1784 46.16688 118.316
"8922" 1784.2 46.47001 117.7235
"8923" 1784.4 47.09846 117.3758
"8924" 1784.6 47.6335 116.8523
"8925" 1784.8 48.41137 116.3633
"8926" 1785 49.27072 115.8694
"8927" 1785.2 50.08283 115.4366
"8928" 1785.4 50.57457 115.0123
"8929" 1785.6 51.17711 114.4896
"8930" 1785.8 52.25624 113.7754
"8931" 1786 53.03411 113.2075
"8932" 1786.2 54.38007 112.0913
"8933" 1786.4 56.32977 111.3617
"8934" 1786.6 58.11997 111.1402
"8935" 1786.8 59.23727 111.314
"8936" 1787 59.91519 111.6662
"8937" 1787.2 60.51523 111.7568
"8938" 1787.4 61.33319 112.5227
"8939" 1787.6 61.5867 113.1689
"8940" 1787.8 61.71574 113.8609
"8941" 1788 62.00894 114.1493
"8942" 1788.2 61.75958 115.0406
"8943" 1788.4 61.59803 116.3929
"8944" 1788.6 61.35289 117.5118
"8945" 1788.8 60.95184 118.7378
"8946" 1789 60.45336 119.9534
"8947" 1789.2 60.15618 120.7226
"8948" 1789.4 60.06782 120.1964
"8949" 1789.6 59.54348 119.5126
"8950" 1789.8 58.47893 119.7304
"8951" 1790 57.12705 119.7962
"8952" 1790.2 55.57107 119.6063
"8953" 1790.4 54.33888 119.8425
"8954" 1790.6 52.67759 119.8665
"8955" 1790.8 51.01046 119.6436
"8956" 1791 49.57168 119.0372
"8957" 1791.2 48.69288 119.1213
"8958" 1791.4 47.79779 118.9156
"8959" 1791.6 46.32132 118.7367
"8960" 1791.8 44.91764 118.675
"8961" 1792 43.0228 118.4723
"8962" 1792.2 41.3549 118.1795
"8963" 1792.4 40.24193 118.0876
"8964" 1792.6 39.48825 118.0363
"8965" 1792.8 39.11809 117.7329
"8966" 1793 39.19813 117.4223
"8967" 1793.2 38.83453 116.9407
"8968" 1793.4 37.74689 116.4918
"8969" 1793.6 37.20023 116.4891
"8970" 1793.8 37.15254 116.4589
"8971" 1794 36.8043 116.1793
"8972" 1794.2 36.52608 115.7626
"8973" 1794.4 35.8502 115.4054
"8974" 1794.6 35.24095 114.8545
"8975" 1794.8 34.69808 114.6457
"8976" 1795 34.25814 114.2775
"8977" 1795.2 33.66313 113.7239
"8978" 1795.4 33.02899 112.8321
"8979" 1795.6 32.36736 112.1622
"8980" 1795.8 31.90242 111.7006
"8981" 1796 31.25563 110.9518
"8982" 1796.2 30.68637 110.0643
"8983" 1796.4 29.76715 108.8984
"8984" 1796.6 28.91381 107.9795
"8985" 1796.8 27.88534 106.7672
"8986" 1797 27.12008 105.4993
"8987" 1797.2 26.33212 104.5631
"8988" 1797.4 25.64338 103.081
"8989" 1797.6 24.7294 101.7662
"8990" 1797.8 23.58882 100.7006
"8991" 1798 22.75794 100.2617
"8992" 1798.2 21.40143 99.61574
"8993" 1798.4 20.12578 99.15735
"8994" 1798.6 18.35614 98.58043
"8995" 1798.8 16.39789 98.26939
"8996" 1799 15.03509 97.9438
"8997" 1799.2 13.54078 97.6704
"8998" 1799.4 13.02843 97.45447
"8999" 1799.6 13.05925 97.41857
"9000" 1799.8 13.44447 97.02114
"9001" 1800 13.12138 96.55422
