# Supplementary material for: Adaptive switch to sexually dimorphic movements by partner-seeking termites
Source: Sci Adv. 2019 Jun 19;5(6):eaau6108. doi: 10.1126/sciadv.aau6108 (PMC6584256; doi:10.1126/sciadv.aau6108)
Supplement: Data file S1 [file aau6108_Data_file_S1.zip › Dataset/RsExperiments/170607_168_F_3_before-position_set1_5FPS.txt]

"time" "x" "y"
"1" 0 28.5025208602899 34.6437729284167
"2" 0.2 23.6264878469565 31.4590730097628
"3" 0.4 18.3948593136232 28.5540293325833
"4" 0.6 15.3687696602899 27.1198225123269
"5" 0.8 12.7433933795881 25.07995953925
"6" 1 11.7039193552492 24.165572256811
"7" 1.2 12.3100837509565 23.92032969425
"8" 1.4 12.9833163802899 21.2371795084167
"9" 1.6 14.9269691657444 17.5600233275833
"10" 1.8 18.294957719389 14.198024962223
"11" 2 22.6160995011501 10.8008684971532
"12" 2.2 27.2489169842539 8.21049896870946
"13" 2.4 30.8835997509565 7.182692314875
"14" 2.6 32.7326964549566 6.461538468
"15" 2.8 33.3123309353286 5.41279070308721
"16" 3 34.7546980348635 4.18738819738953
"17" 3.2 35.7853972635419 3.30253283632317
"18" 3.4 36.0938149429566 3.586538465125
"19" 3.6 37.9657212280092 3.89574899175
"20" 3.8 41.0376587347614 4.72842401973781
"21" 4 44.2958220162589 5.62745975518023
"22" 4.2 48.2408944069565 5.89835165425
"23" 4.4 52.3322654540677 5.38675214213889
"24" 4.6 55.7984865903712 3.94043152364025
"25" 4.8 59.2290781936232 2.23534798758333
"26" 5 62.6735099838454 1.00213675313889
"27" 5.2 65.9127217669565 0.847633136942304
"28" 5.4 69.7551289136232 2.2184418168141
"29" 5.6 73.8303283226322 3.97972973370946
"30" 5.8 77.9629994078868 5.64534884285465
"31" 6 81.2329620869565 6.509615391125
"32" 6.2 84.8691431054931 6.76407130132317
"33" 6.4 86.5298536869565 7.37937063675
"34" 6.6 89.1262150240994 9.37558870639285
"35" 6.8 90.7129325078261 12.0342809484891
"36" 7 91.8183707547826 15.2366220888152
"37" 7.2 92.84006368 18.7483277779457
"38" 7.4 95.3224888341906 21.3858429019096
"39" 7.6 98.709180935737 22.3644465514451
"40" 7.8 102.512249553623 23.04120881425
"41" 8 106.408163833984 24.0628898369527
"42" 8.2 110.635749793003 24.5720036023895
"43" 8.4 111.328937086957 24.86538464025
"44" 8.6 112.05961501913 25.8302675843587
"45" 8.8 113.078516433623 28.2243590025833
"46" 9 113.349292973913 31.4155518708804
"47" 9.2 113.075784316744 34.6755319495691
"48" 9.4 112.723150626491 38.0424866212267
"49" 9.6 112.436468966957 41.55769234925
"50" 9.8 112.940934833623 45.1932234884167
"51" 10 113.574644021502 47.97377627175
"52" 10.2 115.073143896734 50.2670940673611
"53" 10.4 117.72917330087 52.678093698163
"54" 10.6 119.815076006957 53.5695266807885
"55" 10.8 121.153383177189 53.4718247404128
"56" 11 121.986551750212 53.3555456705291
"57" 11.2 122.040915388775 53.3671329205
"58" 11.4 122.093446545138 53.2622378155
"59" 11.6 122.36068838029 52.6199634225833
"60" 11.8 122.586401961739 51.75000005175
"61" 12 123.079525577189 50.3680680289011
"62" 12.2 123.005128570435 47.7031773052283
"63" 12.4 122.075741599845 45.0363248313611
"64" 12.6 121.112864959684 42.55419584675
"65" 12.8 119.812184986469 39.9817073570549
"66" 13 117.912216646957 37.46428575175
"67" 13.2 115.37592976 35.21153849675
"68" 13.4 112.243854726957 33.86538464925
"69" 13.6 109.20788742029 32.8855311684167
"70" 13.8 106.272813286957 32.71153849425
"71" 14 103.244738258119 32.9440966340174
"72" 14.2 99.3937332869565 33.34340662675
"73" 14.4 95.8991606469565 33.31593409925
"74" 14.6 92.3200256576882 33.5464353055915
"75" 14.8 88.561262008817 34.4288909109942
"76" 15 84.7275347269565 35.5869963725833
"77" 15.2 80.9761431002899 36.28296706925
"78" 15.4 77.3358832776542 36.9244186415756
"79" 15.6 73.669329735737 37.2237336207134
"80" 15.8 69.9396850680092 38.07591096925
"81" 16 66.328900227401 40.09615388625
"82" 16.2 62.882932295737 42.2143527626646
"83" 16.4 58.8807514450961 43.695438326343
"84" 16.6 54.5513037936232 44.5155678100833
"85" 16.8 50.8341546985121 46.5320513285833
"86" 17 47.0089137160475 48.419580468
"87" 17.2 43.292237123401 50.25000005025
"88" 17.4 39.902226499401 52.8910256939167
"89" 17.6 36.3961253415907 55.4319887983963
"90" 17.8 32.9290690215907 57.8053471497378
"91" 18 30.7501136032356 60.8421288622732
"92" 18.2 28.8517664602899 63.796351148609
"93" 18.4 25.6415291269565 66.0350099279679
"94" 18.6 22.4214141402899 68.09615391425
"95" 18.8 19.9645125011788 70.7029915236944
"96" 19 17.7736168693956 73.3588180846159
"97" 19.2 15.3497199002899 75.4221612475833
"98" 19.4 12.6904800967126 78.2837711852256
"99" 19.6 9.82376700485127 80.92004056675
"100" 19.8 7.19007270028987 83.5596647778397
"101" 20 6.67563383614574 83.9901248241149
"102" 20.2 6.76533360695654 83.9146943639936
"103" 20.4 6.8422191247944 83.6262994599257
"104" 20.6 7.3315634101998 82.8050936378987
"105" 20.8 6.74790245401536 82.2364254216029
"106" 21 6.01251531362321 81.0998169309167
"107" 21.2 5.71878419037119 79.5032833815671
"108" 21.4 4.88675990590392 76.97267214175
"109" 21.6 4.38538359095653 73.67857150225
"110" 21.8 5.16595465776737 71.0795219006014
"111" 22 6.09074798813302 67.994343959397
"112" 22.2 6.06525492695655 64.923076988
"113" 22.4 5.99302458695655 62.3509616008125
"114" 22.6 5.09530464695654 60.3397436500833
"115" 22.8 3.99959067362321 59.2006903945064
"116" 23 3.44644208695655 59.2302761933525
"117" 23.2 3.27372426295655 59.48076929025
"118" 23.4 3.33224677768826 59.4000938680305
"119" 23.6 3.57901059221971 59.28036443175
"120" 23.8 2.73091451622485 58.8372420851037
"121" 24 2.51481073476143 58.1712008086402
"122" 24.2 1.99696701495654 56.68956049625
"123" 24.4 1.70896286562319 55.09615390125
"124" 24.6 1.51818304695654 52.95879126175
"125" 24.8 1.91716968695654 50.527472578
"126" 25 2.91484474392624 47.85139864925
"127" 25.2 4.12479660371331 45.2167360119527
"128" 25.4 5.25868279695655 42.9278846583125
"129" 25.6 6.45194260574442 40.05419584425
"130" 25.8 7.77539421495654 36.96428575125
"131" 26 9.53766164251209 33.9188034527222
"132" 26.2 11.4233145626322 31.5472973288446
"133" 26.4 13.0796235002899 29.3888889182778
"134" 26.6 14.827901399389 28.4080041864122
"135" 26.8 16.9105067180677 26.6217948984167
"136" 27 19.585993706416 24.2188149930338
"137" 27.2 22.2321790974828 21.96255062925
"138" 27.4 24.2882906202899 20.01923078925
"139" 27.6 27.0762582736232 18.2670940353611
"140" 27.8 29.3064290328389 17.4739819179265
"141" 28 31.7214716949566 17.009615401625
"142" 28.2 33.9140637936232 16.0662393323055
"143" 28.4 35.9975078229566 15.740384631125
"144" 28.6 39.0504435269565 15.78846155425
"145" 28.8 42.2403232576883 16.3982176524207
"146" 29 44.9463184342736 17.3738274094939
"147" 29.2 47.1715974134682 18.4092128985523
"148" 29.4 49.3903261378656 20.6748251955
"149" 29.6 51.3410664602899 22.38186815425
"150" 29.8 53.1829534618403 24.7240608476221
"151" 30 55.5082602558454 27.2243590015833
"152" 30.2 58.1534958185121 29.6944444741389
"153" 30.4 60.704564419401 31.9764957584722
"154" 30.6 62.7503695791304 34.8352843157717
"155" 30.8 64.2470737595147 36.8170841155291
"156" 31 65.4206768032356 38.8027728473895
"157" 31.2 65.967163716724 40.6006261586686
"158" 31.4 66.5566965806151 43.4338649590061
"159" 31.6 66.7135172336232 47.27197806925
"160" 31.8 66.6493124869565 50.37637367675
"161" 32 66.8735704949566 53.94230774625
"162" 32.2 67.0264874098834 57.627110751811
"163" 32.4 66.7080973524111 61.0944056555
"164" 32.6 66.8291752615907 64.5220450926646
"165" 32.8 66.2528273305929 67.615384683
"166" 33 64.9249564336232 70.92582424675
"167" 33.2 63.3511935734682 73.8385510577384
"168" 33.4 61.8681841045175 76.6608818777866
"169" 33.6 61.1831635232356 79.9566190423895
"170" 33.8 61.2405917402899 83.0468442645064
"171" 34 61.4545209164302 86.61842113925
"172" 34.2 61.4996331989566 90.663461629125
"173" 34.4 61.0232833669565 94.2598620271987
"174" 34.6 61.1023045936232 97.780572089891
"175" 34.8 62.2044669353286 101.709749654483
"176" 35 62.7701824967126 105.619606109372
"177" 35.2 63.550035273298 109.775328439982
"178" 35.4 63.7495156869565 113.155325556942
"179" 35.6 63.2703083909565 115.89835176425
"180" 35.8 62.6234632069565 118.569526745788
"181" 36 61.9309877206408 120.48481793425
"182" 36.2 61.0225606118346 120.685272165713
"183" 36.4 59.9232500713468 121.219981359494
"184" 36.6 58.5450321332723 121.38562765175
"185" 36.8 56.9331550722197 121.96255072925
"186" 37 54.0138183429565 122.16208803425
"187" 37.2 51.3725490966863 121.380977252358
"188" 37.4 48.6858534352492 120.647748713518
"189" 37.6 45.2546495732723 119.64473696175
"190" 37.8 42.2952526469565 118.579388678737
"191" 38 38.6043894974828 117.37753048175
"192" 38.2 35.2559429989566 116.48076934725
"193" 38.4 33.2527549029566 114.740384730125
"194" 38.6 31.0347278469565 112.277613524506
"195" 38.8 28.2319437136232 110.809829170639
"196" 39 25.5310061950647 109.374740234115
"197" 39.2 22.972223282746 107.28643735425
"198" 39.4 20.606328599389 104.416320270736
"199" 39.6 19.0388377501144 101.02125516175
"200" 39.8 16.9915269936232 98.31593416425
"201" 40 14.5696434137858 95.9666980321768
"202" 40.2 12.6815540709566 93.163461631625
"203" 40.4 10.7361502469565 90.5320513725833
"204" 40.6 8.74423713085898 88.0492496190061
"205" 40.8 8.19759334028988 86.7943787850192
"206" 41 8.21734864695654 84.4669626091218
"207" 41.2 8.41377283895655 81.30494513625
"208" 41.4 8.62259939722683 77.9610187889797
"209" 41.6 9.42637341495655 74.538461613
"210" 41.8 10.090632253443 71.2042620254662
"211" 42 11.2562086949566 69.336538530875
"212" 42.2 13.4865024181193 68.3734347732035
"213" 42.4 16.1194713136232 68.2933925732244
"214" 42.6 17.679221688817 68.3018784225058
"215" 42.8 18.2962591669565 67.82692314475
"216" 43 18.5034314599798 66.8618068647151
"217" 43.2 18.4901081136232 65.6109468111731
"218" 43.4 18.0875937402899 64.6666667313333
"219" 43.6 17.2433880847944 62.9610187739797
"220" 43.8 15.470405514325 60.87955471675
"221" 44 12.9723545942736 58.4713884262012
"222" 44.2 10.5435360069565 56.82692313375
"223" 44.4 7.65432240695655 55.9363905884808
"224" 44.6 5.09307359398357 55.3310811364122
"225" 44.8 2.75819269340817 55.4286601050565
"226" 45 2.12904535095654 55.61263741825
"227" 45.2 2.08501923895655 55.66758247325
"228" 45.4 2.41318756064076 55.68724701925
"229" 45.6 2.49226077495653 55.84340664925
"230" 45.8 2.02570628251209 56.3012821075833
"231" 46 1.43401547989773 57.2816742654265
"232" 46.2 1.32556880695654 57.89835170625
"233" 46.4 1.25155939454272 59.1836870618362
"234" 46.6 1.06141213495655 61.75549456725
"235" 46.8 0.912824006956525 64.05769237175
"236" 47 1.95080074473433 67.9145299824444
"237" 47.2 3.38929280695653 70.81593413675
"238" 47.4 4.42520132460361 73.5033937386618
"239" 47.6 4.73621667095655 76.615384692
"240" 47.8 4.71257765059291 78.51573434425
"241" 48 4.30400198998685 78.51573434425
"242" 48.2 4.40906430271412 78.5973194259167
"243" 48.4 4.40254082578008 78.6391403501324
"244" 48.6 4.40254082578008 78.6391403501324
"245" 48.8 4.42268349140098 78.4914530699444
"246" 49 4.50335099362321 78.165187454891
"247" 49.2 4.40015551011443 78.26821870175
"248" 49.4 4.40015551011443 78.20748995675
"249" 49.6 4.42673243938898 78.1273389554662
"250" 49.8 4.53194420064076 77.88360331675
"251" 50 4.74584738295654 77.509615462125
"252" 50.2 5.04944411362321 76.9789378059167
"253" 50.4 4.8589465136232 76.0251480050192
"254" 50.6 4.64740010473431 75.1367522118889
"255" 50.8 4.8589465136232 73.8357988904038
"256" 51 5.8503256225663 71.9704503533963
"257" 51.2 7.46170816695655 70.21153853175
"258" 51.4 8.76623188332018 69.223776293
"259" 51.6 10.2792513520728 69.1426655432035
"260" 51.8 11.9482105864688 69.0623828082744
"261" 52 13.3490042852174 69.5091973939239
"262" 52.2 14.9993454256232 70.1303419504722
"263" 52.4 17.0223786251384 71.31293713425
"264" 52.6 18.6718569349566 72.4209402433611
"265" 52.8 20.4920615029566 73.82692315075
"266" 53 22.6782331269565 75.9666980121768
"267" 53.2 24.1421013509566 78.144230847375
"268" 53.4 24.6668450101998 80.2271310573581
"269" 53.6 25.0666497029566 82.817307775125
"270" 53.8 24.6980797518214 85.299896135196
"271" 54 23.7911154025121 87.9786325666111
"272" 54.2 22.6584778202899 91.3012821425833
"273" 54.4 21.469043731401 94.2179488121667
"274" 54.6 19.8104211091788 97.32692317425
"275" 54.8 17.9591842469565 100.59615394675
"276" 55 17.3599399447343 101.322649673972
"277" 55.2 17.2397134093095 100.743212770426
"278" 55.4 16.6215853580677 100.168803518972
"279" 55.6 14.9432507522197 99.61437256925
"280" 55.8 13.2973990599295 98.3560292043851
"281" 56 11.8918356869565 96.4219457977794
"282" 56.2 10.4686304691788 94.2286325728611
"283" 56.4 9.19523632695655 91.9743590663333
"284" 56.6 8.24286591806765 88.9188035077222
"285" 56.8 8.03955088695655 85.59615393175
"286" 57 8.00453011604747 82.29195812425
"287" 57.2 7.37320973236195 79.3851352145203
"288" 57.4 6.41407461768826 78.09615392425
"289" 57.6 5.73693519968383 77.90384623175
"290" 57.8 5.51630434295654 77.221153923375
"291" 58 4.44729531095655 75.63461546025
"292" 58.2 3.79264179037119 73.0211070148598
"293" 58.4 4.0727387010106 69.5306653501959
"294" 58.6 4.63176048695654 66.0744576597628
"295" 58.8 5.24924730209169 62.6387734514122
"296" 59 5.2145420336232 59.1908284615577
"297" 59.2 5.22256762695655 55.4278846708125
"298" 59.4 3.4810138736232 52.4871795396667
"299" 59.6 2.13649094342714 49.7816742579265
"300" 59.8 2.03451869872126 48.8993213158676
"301" 60 3.03158064695655 47.60664340425
"302" 60.2 4.37467453668629 45.4454262408716
"303" 60.4 6.71876752695654 43.31593410925
"304" 60.6 8.90124617116706 41.51720651925
"305" 60.8 10.6455082516624 39.2952489080735
"306" 61 12.0277986798977 36.9762443808676
"307" 61.2 13.1438282469565 33.8333333671667
"308" 61.4 14.3903175429565 30.85439563525
"309" 61.6 16.1860002140154 28.4128959560147
"310" 61.8 18.5466576789566 26.182692333875
"311" 62 21.5225476869565 24.2713675456389
"312" 62.2 23.6152753756052 22.6387734114122
"313" 62.4 25.4959042949565 20.76648353725
"314" 62.6 27.8179920574828 18.72368422925
"315" 62.8 30.2287113349565 16.94230770925
"316" 63 32.0117688709565 14.97527474025
"317" 63.2 33.6029177136232 12.5734714129679
"318" 63.4 35.900940413443 10.2063409665473
"319" 63.6 38.4219128490618 8.45040486675
"320" 63.8 41.0210353669565 7.78057199989103
"321" 64 44.3495748274217 8.31976745018023
"322" 64.2 47.0343037749566 8.625000008625
"323" 64.4 50.3001563010106 9.02130978033108
"324" 64.6 53.2937596953776 8.99696357175
"325" 64.8 56.7506784237986 8.13663968424999
"326" 65 59.1527931113468 6.29502814888415
"327" 65.2 61.5766788949566 3.84615385
"328" 65.4 64.0480135523224 2.22373358571341
"329" 65.6 65.6155912761457 1.98388773587162
"330" 65.8 67.2791304780677 2.35897436133333
"331" 66 69.8322813950647 2.94022869316892
"332" 66.2 72.5042484791517 4.66275797839634
"333" 66.4 75.5604727189566 6.317307698625
"334" 66.6 79.1142054469565 8.41083916925
"335" 66.8 82.7160917349565 10.432692318125
"336" 67 86.3254946762248 12.5614446654695
"337" 67.2 89.8042957669565 14.0384615525
"338" 67.4 93.2424599509566 14.471153860625
"339" 67.6 96.3554196274216 14.3752236279709
"340" 67.8 99.0751232659039 14.03744940675
"341" 68 100.998851953623 14.79945056425
"342" 68.2 102.677347473623 16.6175213841389
"343" 68.4 103.943524803236 19.5541145097151
"344" 68.6 104.22124766091 22.2374776608779
"345" 68.8 103.678417401242 25.9768446099643
"346" 69 102.412502893623 29.5705128500833
"347" 69.2 101.68217390029 31.9102564421667
"348" 69.4 101.076708207887 33.9995528068081
"349" 69.6 99.9440596869565 36.3457614178214
"350" 69.8 99.00371936 39.1998328151196
"351" 70 98.1561388013751 41.4056351040174
"352" 70.2 97.1386179945121 43.3012820945833
"353" 70.4 95.436168653913 45.6714047279456
"354" 70.6 93.7828499020677 48.1474359455833
"355" 70.8 91.6505237482331 50.7639116710585
"356" 71 89.5503951778656 52.67657347925
"357" 71.2 87.1705053982609 54.3503345025109
"358" 71.4 84.0959101087747 55.0104895655
"359" 71.6 81.2598384925379 55.6900716120407
"360" 71.8 77.5549473136232 56.72252752925
"361" 72 74.1412559778656 58.14860145675
"362" 72.2 70.0888524869565 59.4331502425833
"363" 72.4 66.0080625947826 60.8720736394674
"364" 72.6 63.37008496 62.2015050789239
"365" 72.8 60.3022146736232 64.6506410902917
"366" 73 57.1427438841659 66.5398032865756
"367" 73.2 53.3772741402899 68.04120885925
"368" 73.4 49.7020109989566 69.44230776175
"369" 73.6 45.6818766469565 70.2206960409167
"370" 73.8 41.4228872147614 70.8259850614451
"371" 74 37.3777409164302 70.77834015175
"372" 74.2 33.5999811139836 70.9755717965473
"373" 74.4 30.0583997964302 72.14473691425
"374" 74.6 27.0441559002899 73.9294872534167
"375" 74.8 23.7857650069565 75.009615459625
"376" 75 20.1068330229566 76.528846230375
"377" 75.2 16.7820972247343 77.9145299924444
"378" 75.4 13.6542559829566 79.4230770025
"379" 75.6 10.4320224995881 81.79048591175
"380" 75.8 7.20826837748285 83.57186243175
"381" 76 6.49863696695655 83.6470894807365
"382" 76.2 6.5628417136232 83.7371795709167
"383" 76.4 6.79214438028988 82.6382784709167
"384" 76.6 6.33353904695654 81.6309524625833
"385" 76.8 5.51994839614574 79.7177755474933
"386" 77 5.43665575182143 77.1813930085743
"387" 77.2 5.34295152695655 74.05769238175
"388" 77.4 5.44432744274601 71.18319845175
"389" 77.6 5.98161979643022 68.38967618175
"390" 77.8 5.59610167095654 66.42582424225
"391" 78 4.11022039095655 63.6538462175
"392" 78.2 2.93762248110289 61.9704503433963
"393" 78.4 3.18139172251209 62.1132479253611
"394" 78.6 3.28145857992952 62.6387734514122
"395" 78.8 3.22419488695655 62.32692313925
"396" 79 3.28197915895656 62.336538523875
"397" 79.2 3.22419488695655 62.24450555675
"398" 79.4 3.22419488695655 62.24450555675
"399" 79.6 3.1453981524111 62.18706299925
"400" 79.8 3.16312207915168 62.2612570979085
"401" 80 3.17604132695655 62.298076985375
"402" 80.2 3.1537262625663 62.2987805501037
"403" 80.4 3.07213101327234 62.17510127675
"404" 80.6 2.99207003362322 62.1691322120705
"405" 80.8 3.00268851095655 62.153846216
"406" 81 2.99207003362322 62.1691322120705
"407" 81.2 2.93985958028988 62.0705128825833
"408" 81.4 2.99103028064076 62.19534419175
"409" 81.6 3.00268851095655 62.153846216
"410" 81.8 2.92822666451753 62.2237336457134
"411" 82 2.90003921476143 62.1111632891281
"412" 82.2 2.8812475815907 62.1393058782744
"413" 82.4 3.03158064695655 62.6474359600833
"414" 82.6 2.81970498295654 62.740384678125
"415" 82.8 2.5179426736232 62.5283883409167
"416" 83 2.33450054028986 62.29945061175
"417" 83.2 2.31137088000002 61.9841137743587
"418" 83.4 2.16257686649143 61.55769236925
"419" 83.6 2.06850944695655 61.0384615995
"420" 83.8 1.96150153584544 60.2756410859167
"421" 84 1.74748571362322 59.7162005259167
"422" 84.2 1.67195071754477 58.5373303752794
"423" 84.4 1.51474350695655 57.0144231339375
"424" 84.6 1.39435960695655 55.472527528
"425" 84.8 1.46658994695655 53.4086538995625
"426" 85 2.10936701301716 51.06818186925
"427" 85.2 3.12788776695655 48.7371795359167
"428" 85.4 4.29877959432496 47.20546563425
"429" 85.6 6.21195530742166 45.2160107786686
"430" 85.8 8.23216512695655 44.2133700075833
"431" 86 9.5016680724111 44.56468535925
"432" 86.2 9.43952755817605 44.7565666488841
"433" 86.4 9.58046480695655 44.9459707409167
"434" 86.6 10.1495523342293 45.71853151425
"435" 86.8 10.2546146469565 45.98076927675
"436" 87 10.2523749464914 46.7813059501802
"437" 87.2 10.5172704287747 47.16958046675
"438" 87.4 10.5879854469565 47.9975345647628
"439" 87.6 10.2363943810106 48.7406445393851
"440" 87.8 9.71957509140098 49.5598291093889
"441" 88 8.99192129584544 50.7777778285555
"442" 88.2 7.81942032695655 52.54670334925
"443" 88.4 6.21847079968383 53.55069935425
"444" 88.6 3.71776887695655 54.3822115928438
"445" 88.8 1.95294090295652 55.05769236275
"446" 89 1.91992131895654 55.25000005525
"447" 89.2 2.14438778392624 55.2872960925833
"448" 89.4 1.73013307938898 56.277027083304
"449" 89.6 1.22582214695655 57.7956731347188
"450" 89.8 0.871966440895934 60.3572261675833
"451" 90 0.804478496956546 62.7716346781563
"452" 90.2 0.912824006956525 65.10664342175
"453" 90.4 2.07921023806766 68.7905983593889
"454" 90.6 3.83245038169338 71.89170047675
"455" 90.8 5.66397526028987 74.5613553859167
"456" 91 7.24221752137516 77.5147585748314
"457" 91.2 7.51123754295655 79.99725282725
"458" 91.4 7.47732553776737 81.8279626597905
"459" 91.6 6.96947177584544 83.67307700675
"460" 91.8 6.43259779895654 84.99725283225
"461" 92 6.58035209907777 84.9609557959167
"462" 92.2 6.55366960695653 85.00824184325
"463" 92.4 6.71391170578008 85.0871041574853
"464" 92.6 6.80930509598881 86.5825062900564
"465" 92.8 7.46835003730135 89.1438992933879
"466" 93 9.05515324332018 92.1404429825833
"467" 93.2 10.9235586966863 94.7177755624933
"468" 93.4 12.8650444785355 97.41801629175
"469" 93.6 14.0366212783079 99.0005198495203
"470" 93.8 15.6523994202899 100.330586180917
"471" 94 17.3385383625121 102.017094119111
"472" 94.2 19.1919153829566 103.8076924115
"473" 94.4 21.083815251401 106.044871900917
"474" 94.6 23.5708357025663 108.255628626079
"475" 94.8 25.7504302549566 109.692307802
"476" 95 28.0106062974828 111.19331994925
"477" 95.2 30.7186429402899 113.027120428609
"478" 95.4 32.6074971989566 114.894230884125
"479" 95.6 34.8270239718346 116.313789984982
"480" 95.8 37.9688404869565 117.681952780404
"481" 96 41.5544286469565 118.09615396425
"482" 96.2 44.4436422469565 118.09615396425
"483" 96.4 46.2166810202899 117.563609585019
"484" 96.6 48.0070056869565 116.913461655375
"485" 96.8 50.038414008817 115.743738935064
"486" 97 50.8572866214246 114.757365090207
"487" 97.2 51.1937012798454 113.463675327139
"488" 97.4 51.4933234309566 112.113247975361
"489" 97.6 51.8592904869565 109.971153956125
"490" 97.8 51.9555976069565 106.75000010675
"491" 98 51.4518372869565 103.86538471925
"492" 98.2 50.1739158869565 100.846153947
"493" 98.4 48.2959270469565 98.53571438425
"494" 98.6 46.5886644651384 96.27797212425
"495" 98.8 44.8993393513468 94.2593809572988
"496" 99 42.6921964832356 92.0228086787849
"497" 99.2 40.4074983996838 90.2552448455
"498" 99.4 37.6551647640297 89.3062852675427
"499" 99.6 34.566812051401 88.6303419689722
"500" 99.8 31.7076128654931 88.0492496190061
"501" 100 27.9398904147614 87.8334897688841
"502" 100.2 24.0265328069565 87.71153854925
"503" 100.4 20.0627344995881 88.71356284175
"504" 100.6 16.4208732220917 89.5722454118176
"505" 100.8 12.1807570469565 90.461538552
"506" 101 9.184824746416 90.6429314835743
"507" 101.2 9.24592428485127 90.50506081925
"508" 101.4 9.00731999524922 90.0286117222988
"509" 101.6 8.84951846028987 88.9640040337372
"510" 101.8 8.03015507037119 86.9892120944939
"511" 102 7.17538970209169 83.5431393766824
"512" 102.2 6.55790288695654 80.1967456423269
"513" 102.4 5.39233979362322 77.0310651657885
"514" 102.6 4.3939740518346 74.0530019502256
"515" 102.8 4.02675422028987 71.4722222936944
"516" 103 4.19893967725959 67.95629377425
"517" 103.2 4.58290614749709 64.4475052619527
"518" 103.4 4.82289307895656 60.67307698375
"519" 103.6 5.43925864695655 57.1105769801875
"520" 103.8 6.37369800047006 54.1252599293851
"521" 104 6.59494408695655 52.93131873425
"522" 104.2 7.37915920695654 50.00824180825
"523" 104.4 8.01814930473431 46.8995726964722
"524" 104.6 8.73296215095655 44.07417586825
"525" 104.8 9.04542525140098 41.1837607249444
"526" 105 9.71957509140098 38.1495726877222
"527" 105.2 11.3748185164302 34.55364375925
"528" 105.4 13.0368203358454 31.4722222536944
"529" 105.6 14.3717440269565 27.951923104875
"530" 105.8 16.0523032709565 24.78846156325
"531" 106 16.9337966751918 22.3947964024853
"532" 106.2 18.7268895749565 18.87637364525
"533" 106.4 20.5851583856232 15.4166666820833
"534" 106.6 21.6114465669565 13.3772189482885
"535" 106.8 23.1431640510945 10.5364721590776
"536" 107 25.2647672069565 9.03021978925
"537" 107.2 28.1184109298834 8.09615385425
"538" 107.4 30.676792882746 8.13663968424999
"539" 107.6 33.6765062309565 8.836538470375
"540" 107.8 36.9991018709566 9.4230769325
"541" 108 39.5986532869565 8.90483235604487
"542" 108.2 41.9011342789566 7.75000000775
"543" 108.4 44.5217291010106 6.52650728303378
"544" 108.6 47.4849197206408 5.92004049175
"545" 108.8 50.8106129580677 5.07264957772222
"546" 109 53.1822461880092 4.00708502425
"547" 109.2 55.2575560069565 2.39102564341666
"548" 109.4 56.689852874325 1.38562753175
"549" 109.6 57.9555311829566 1.548076924625
"550" 109.8 59.6051345669565 1.88736263924999
"551" 110 62.2761373502124 3.07826476157558
"552" 110.2 64.4541216247343 4.86538462025
"553" 110.4 66.9041375373913 7.16806020783695
"554" 110.6 69.4134519051384 9.84440560425
"555" 110.8 71.0714908478455 12.7713675341389
"556" 111 71.4921848069565 15.70604397175
"557" 111.2 71.5409637378657 19.02272729175
"558" 111.4 70.789920466087 22.4439799555543
"559" 111.6 68.7655676433202 25.1853147105
"560" 111.8 66.4366863778656 27.8076923355
"561" 112 63.2935721887747 29.7657342955
"562" 112.2 59.9702291542736 31.3137898999817
"563" 112.4 56.5324788336232 32.6108058934167
"564" 112.6 53.0256767180677 34.4722222566944
"565" 112.8 49.3507193136232 36.0448718309167
"566" 113 45.5845112069565 37.4748521084808
"567" 113.2 42.080594375737 37.9742026646159
"568" 113.4 39.1109794309565 38.08516487325
"569" 113.6 36.2017802932723 37.84311744675
"570" 113.8 33.2010531859039 38.78441299425
"571" 114 30.7477560237986 39.70546562675
"572" 114.2 27.2142984789566 40.4230769635
"573" 114.4 23.2945986949566 40.538461579
"574" 114.6 19.1509848569565 40.3918269634687
"575" 114.8 15.1057418629566 40.39285718325
"576" 115 11.3231650736232 40.8800366709167
"577" 115.2 7.37046984274601 42.20546562925
"578" 115.4 4.9160767247944 42.8674636603311
"579" 115.6 4.48920192263223 43.48076927425
"580" 115.8 3.73956812371331 43.9797297737095
"581" 116 4.52043666425386 44.3955301899257
"582" 116.2 5.97744549401536 44.6911765152794
"583" 116.4 4.52717356930949 49.1595023116029
"584" 116.6 2.34917591095654 53.84340664725
"585" 116.8 0.623902646956525 57.1506410827917
"586" 117 1.00913112695652 56.2051282613333
"587" 117.2 3.44722190169338 57.10425106925
"588" 117.4 6.99273436521742 59.5342809959891
"589" 117.6 11.4365656651384 62.67657348925
"590" 117.8 16.1209744347826 65.2282609347935
"591" 118 20.8237611418403 67.0496422852965
"592" 118.2 25.7224777006151 67.7865854336402
"593" 118.4 30.7081067767343 68.8226496414722
"594" 118.6 35.9335949160475 69.54720286675
"595" 118.8 40.6780338549566 69.682692377375
"596" 119 45.7644256069565 69.41483523425
"597" 119.2 50.4638617907863 67.7524550595691
"598" 119.4 54.8113130782609 65.9640468887065
"599" 119.6 58.8645866504348 64.5593646130543
"600" 119.8 63.2556330202899 62.5235043360278
"601" 120 67.0870139492821 60.9852415636686
"602" 120.2 71.2756433321739 59.4841137718587
"603" 120.4 75.9203925837007 58.2392666056453
"604" 120.6 80.2698908869565 56.4322743039239
"605" 120.8 83.5093121960475 53.4020979555
"606" 121 86.5747970096232 50.0790598791389
"607" 121.2 89.2746066069565 46.5416667132083
"608" 121.4 91.7197373758455 43.25000004325
"609" 121.6 94.1831960954672 40.6002455397819
"610" 121.8 96.7705107802899 37.3354701228056
"611" 122 99.3655770525379 34.1158318766919
"612" 122.2 101.999464799515 31.3788014625058
"613" 122.4 105.457562317654 29.0621646086686
"614" 122.6 109.537624654957 27.375000027375
"615" 122.8 111.62223604332 26.426573453
"616" 123 111.377090646957 26.99475527175
"617" 123.2 112.610738993623 27.5924908700833
"618" 123.4 114.283814632411 29.09265737175
"619" 123.6 115.99564514087 31.4657190950109
"620" 123.8 117.255923142276 34.6100655010585
"621" 124 118.583003381179 38.2585470468056
"622" 124.2 119.782075665138 41.73251752425
"623" 124.4 121.095354574229 45.5699301155
"624" 124.6 122.341121219401 48.7713675701389
"625" 124.8 123.067135744829 51.8850246018032
"626" 125 124.001883999845 55.1901709953611
"627" 125.2 124.438979843819 59.2349171029755
"628" 125.4 123.796229726026 62.6757603489012
"629" 125.6 122.980004973913 65.9222408685978
"630" 125.8 122.901842673623 69.33241765175
"631" 126 122.555137041623 72.4123932348056
"632" 126.2 121.674247917357 75.38076930615
"633" 126.4 120.752379415652 78.706521817837
"634" 126.6 120.372175654957 82.3354701678056
"635" 126.8 119.46270146087 83.6981606188152
"636" 127 117.460831908233 86.1485270910585
"637" 127.2 115.370762495467 89.1272504982926
"638" 127.4 113.093108421502 91.13811197925
"639" 127.6 110.850761037654 93.650715657157
"640" 127.8 108.702111252671 95.8120095149643
"641" 128 106.406805801739 97.8453178235978
"642" 128.2 103.549948348775 99.8006994005
"643" 128.4 100.301771846957 101.17307702425
"644" 128.6 97.0631649743984 101.727638742157
"645" 128.8 93.0153160850053 102.336304042299
"646" 129 89.7163631791304 103.321906457837
"647" 129.2 86.7247076274217 104.133721034366
"648" 129.4 84.4133367474217 105.78846164425
"649" 129.6 82.2379059478261 107.95401348588
"650" 129.8 79.1455612534682 109.25000010925
"651" 130 75.7522114396838 111.041958153
"652" 130.2 72.2936858202899 112.031065200788
"653" 130.4 68.6274301580677 112.818376181194
"654" 130.6 64.7873748336232 113.09615395925
"655" 130.8 60.5131731269565 113.37087923425
"656" 131 56.8259862469565 112.87637373925
"657" 131.2 53.0762622760475 112.74650360925
"658" 131.4 48.7217058932723 112.75202440425
"659" 131.6 44.6550481201273 113.508911933396
"660" 131.8 41.1083746174828 114.13866408175
"661" 132 36.9525100480376 115.050415915466
"662" 132.2 34.0323356953776 114.76619444675
"663" 132.4 33.9123285301998 114.489085353574
"664" 132.6 32.9856978620917 113.075363938439
"665" 132.8 30.6364897747614 111.154315308152
"666" 133 27.8499254709565 109.163461647625
"667" 133.2 24.0448770202899 107.592490950083
"668" 133.4 20.9082644350647 105.331081186412
"669" 133.6 17.9206613989566 102.90384625675
"670" 133.8 14.9331131606408 100.53542520175
"671" 134 12.6831158080376 97.3996882470879
"672" 134.2 10.5487417972268 94.1668400110068
"673" 134.4 9.20511398028987 90.4926036407885
"674" 134.6 8.90906659895655 87.19505503225
"675" 134.8 9.58046480695655 84.05769239175
"676" 135 10.285151050859 80.6665103996159
"677" 135.2 11.6383958974828 77.49898793175
"678" 135.4 12.2430734187213 74.7138009796912
"679" 135.6 13.3286338015511 71.3082121295203
"680" 135.8 14.3349952574828 68.28846160675
"681" 136 16.2010193818403 65.8063506919244
"682" 136.2 18.1588453493956 63.5933396508354
"683" 136.4 20.638273221502 61.5139860755
"684" 136.6 23.7532893502124 60.0907871799477
"685" 136.8 26.4946827195147 59.9029517593663
"686" 137 28.8715217669565 59.9797830974551
"687" 137.2 31.9049250137858 61.0698874907134
"688" 137.4 34.8548029078261 62.7533445443587
"689" 137.6 36.4851720578656 65.45629377175
"690" 137.8 38.212795553003 68.3913238608779
"691" 138 39.2072225595147 71.7634168875058
"692" 138.2 39.5907029806151 75.1411820638841
"693" 138.4 39.6074630858755 78.2104990387095
"694" 138.6 38.998766535737 81.4638837587622
"695" 138.8 37.9039301936232 85.23901107425
"696" 139 36.0484801279322 88.3306755104695
"697" 139.2 33.7277134313468 90.7790807662012
"698" 139.4 30.8150102898834 93.4901501872988
"699" 139.6 28.1251846581193 96.3788015275058
"700" 139.8 25.5988025334682 99.7061718349477
"701" 140 23.1172144181193 102.917263072506
"702" 140.2 21.5899626709565 104.221153950375
"703" 140.4 21.0151735913468 104.456379091323
"704" 140.6 21.2500690059809 104.240619241201
"705" 140.8 21.3941381936232 105.384122393353
"706" 141 21.6573776549566 106.355769337125
"707" 141.2 22.7772918789566 108.10714296525
"708" 141.4 23.6553980518346 109.17495320486
"709" 141.6 25.1051725509565 109.6538462635
"710" 141.8 28.6401024602899 111.099816960917
"711" 142 32.4077216602899 112.534023781173
"712" 142.2 35.3216293936232 114.407791041429
"713" 142.4 38.0048233669565 116.383699750083
"714" 142.6 40.9573245029566 117.605769348375
"715" 142.8 44.1119177225121 118.384615503
"716" 143 47.1543353318346 119.071763721323
"717" 143.2 49.6738596869565 119.013313728481
"718" 143.4 50.9480769669565 118.539940946942
"719" 143.6 51.3169293374828 118.58198392425
"720" 143.8 51.1555076869565 118.244082958481
"721" 144 51.0310492549566 117.5769231945
"722" 144.2 51.1313878357937 116.405635179017
"723" 144.4 52.3493867198454 114.335470199806
"724" 144.6 54.2156046896232 111.523504385028
"725" 144.8 55.9821524336232 108.75549461425
"726" 145 58.0229461669565 106.391608498
"727" 145.2 60.7153582608696 103.765050270989
"728" 145.4 63.2147754542293 101.47027982175
"729" 145.6 65.9134109055612 99.9118963432035
"730" 145.8 69.3582941909565 98.932692406625
"731" 146 72.836732261502 98.769230868
"732" 146.2 76.0816510171891 99.1963328362267
"733" 146.4 79.1508938736232 100.083333433417
"734" 146.6 82.4560625109565 101.028846254875
"735" 146.8 85.7208738789566 101.855769332625
"736" 147 88.6165079536232 103.34340669675
"737" 147.2 90.9553951536232 105.59615395175
"738" 147.4 93.4873923831728 108.34563420398
"739" 147.6 95.5047600602899 110.138278498417
"740" 147.8 95.8533001136232 110.15659351675
"741" 148 95.8152694274443 109.991088290104
"742" 148.2 96.4036265136232 109.71703307675
"743" 148.4 97.491354981502 108.91783227675
"744" 148.6 99.4282886655612 107.783094919948
"745" 148.8 101.732620486957 106.72252757925
"746" 149 103.593724312411 105.622377728
"747" 149.2 104.953200834191 102.891571297654
"748" 149.4 106.248224235042 99.8391981358457
"749" 149.6 108.313704595893 96.7786416679734
"750" 149.8 110.343977905138 93.9965035905
"751" 150 112.325180739401 91.3098291511389
"752" 150.2 114.388876945138 89.61713295675
"753" 150.4 116.271243381502 89.0314686205
"754" 150.6 116.536400646957 89.0485348875833
"755" 150.8 116.019093830957 89.000000089
"756" 151 117.139839943701 88.0245975835523
"757" 151.2 118.207034361242 86.6440346235357
"758" 151.4 118.944371373765 84.0290508205266
"759" 151.6 119.534508619722 80.8211948435053
"760" 151.8 120.132842216318 77.7442717635053
"761" 152 121.03990502029 74.4209402453611
"762" 152.2 122.084691352411 71.26048958175
"763" 152.4 123.415480646957 67.485786020663
"764" 152.6 123.993323366957 64.1872057156786
"765" 152.8 124.330398286957 60.1794872396667
"766" 153 124.33157276403 56.1167918009573
"767" 153.2 123.818219512411 51.811188863
"768" 153.4 122.615061471845 47.3012820985833
"769" 153.6 121.479707534957 43.278846197125
"770" 153.8 120.660259561739 39.4841137518587
"771" 154 120.166720465623 36.6004273870278
"772" 154.2 118.813229763552 34.6427987253138
"773" 154.4 116.477087690512 32.0619658440278
"774" 154.6 113.657925123054 29.8128518121768
"775" 154.8 111.734497070068 27.5918803694722
"776" 155 109.293354777866 25.61363638925
"777" 155.2 106.29115750029 23.34340661675
"778" 155.4 103.002850607887 21.2267442072733
"779" 155.6 99.995340101502 19.21503498425
"780" 155.8 97.0623505378656 16.9685314855
"781" 156 94.3217716050961 15.2249552925058
"782" 156.2 90.8995092943984 14.2589445580872
"783" 156.4 87.3878625742293 13.0874126005
"784" 156.6 83.7620708034783 12.4690635576196
"785" 156.8 79.7315587802899 12.1888560279679
"786" 157 76.8545115581761 11.2012195233963
"787" 157.2 73.5486676701144 9.86740891674999
"788" 157.4 70.0613361669566 8.24624766303049
"789" 157.6 66.6239128069565 6.78451677207051
"790" 157.8 63.3679913269565 5.21153846675
"791" 158 60.5096453936232 3.07642998335256
"792" 158.2 58.4374855095652 1.34030100468478
"793" 158.4 57.2787547851384 0.849650350499998
"794" 158.6 56.9635678469565 0.690071557040697
"795" 158.8 56.4040693402899 1.08150183258333
"796" 159 54.0275021345241 1.60966736127703
"797" 159.2 50.6623305669565 2.38186813425
"798" 159.4 47.2143240069565 2.8791913243782
"799" 159.6 43.3620392069565 3.36242603886538
"800" 159.8 39.1490996011029 3.3869606037622
"801" 160 35.8605637962248 4.67213884144512
"802" 160.2 32.7549991564302 6.96255061425
"803" 160.4 29.546575050859 8.99671670693293
"804" 160.6 27.0290489010742 11.5803167536618
"805" 160.8 24.1090817669565 13.2472527605
"806" 161 20.3772738274971 15.9235966895203
"807" 161.2 16.9491941936232 18.0172584006603
"808" 161.4 14.1591804549566 19.78846155825
"809" 161.6 11.3621465269565 21.9543269450312
"810" 161.8 10.2925538154414 24.8677156425833
"811" 162 9.91753972695655 28.9615384905
"812" 162.2 9.24874028251209 33.2670940503611
"813" 162.4 8.55318886028987 36.9636752506389
"814" 162.6 7.42771741872126 40.4151584114559
"815" 162.8 5.15584055095653 43.38186817525
"816" 163 2.88581851938898 45.8924116883041
"817" 163.2 1.99696701495654 46.64560444225
"818" 163.4 2.47513950917876 46.5149573114722
"819" 163.6 2.28520046695655 47.6274038937812
"820" 163.8 2.30927724695655 50.40384620425
"821" 164 2.58421854115009 53.5428040237661
"822" 164.2 2.21297012695655 57.0384615955
"823" 164.4 1.53469283895654 60.27197808225
"824" 164.6 1.73013307938898 63.2624740757365
"825" 164.8 2.39291237748285 66.58805674675
"826" 165 3.91850203114259 69.6525045419244
"827" 165.2 5.1243083356052 72.8570686799257
"828" 165.4 6.94313136695654 76.3703156582244
"829" 165.6 8.28285308485127 79.65485837925
"830" 165.8 8.9519341290618 82.70141708675
"831" 166 8.27748612460361 86.1504525748382
"832" 166.2 7.19905238513836 87.8747087125833
"833" 166.4 7.29244110756261 87.64160847925
"834" 166.6 8.05158927695655 87.6514423953438
"835" 166.8 9.41674270295654 88.94230778125
"836" 167 11.4078306736232 91.4294872709167
"837" 167.2 13.2676516869565 94.22252756675
"838" 167.4 14.7237855939836 97.2229730701959
"839" 167.6 16.0503277402899 100.177021796429
"840" 167.8 18.1494495328102 103.133677401445
"841" 168 20.5411322736232 105.73351658925
"842" 168.2 23.5293193037007 107.809928551459
"843" 168.4 26.0489823269565 109.63461549425
"844" 168.6 29.0436751536232 110.880036740917
"845" 168.8 31.6064696634271 111.829185632191
"846" 169 34.2449651802899 112.563609580019
"847" 169.2 35.8976525459039 113.43016205675
"848" 169.4 36.5565959985355 114.82692319175
"849" 169.6 37.1344387185355 115.99089080425
"850" 169.8 37.3689732696593 116.058731924791
"851" 170 37.4626774945241 116.526507393034
"852" 170.2 38.1268829402899 116.084319642712
"853" 170.4 40.5114930059809 116.238743080591
"854" 170.6 43.2306931139836 116.817567684385
"855" 170.8 45.4067134469565 117.786324904111
"856" 171 46.2791426516624 118.944570254691
"857" 171.2 46.0105851183079 118.917359786277
"858" 171.4 46.2916977929025 118.875779744655
"859" 171.6 47.4195322549566 119.355769350125
"860" 171.8 48.8387489960475 119.643356763
"861" 172 50.0198244949566 119.153846273
"862" 172.2 51.2321197298834 118.321294677421
"863" 172.4 51.8032979753286 117.353756825762
"864" 172.6 51.4933234309566 116.644230885875
"865" 172.8 51.1562485109566 116.278846270125
"866" 173 50.789500586416 116.42255728898
"867" 173.2 49.7055130760475 115.56118892675
"868" 173.4 48.4097445524111 114.72202808675
"869" 173.6 48.1784793396395 114.906660527665
"870" 173.8 48.3922341669565 114.990384730375
"871" 174 47.9060006586639 115.037992610348
"872" 174.2 47.4245769136232 114.863553228417
"873" 174.4 47.2010671564302 114.96862359675
"874" 174.6 47.0103389799798 114.876118182855
"875" 174.8 46.9924213762589 114.867173639017
"876" 175 46.7752883101144 114.79655881925
"877" 175.2 46.6845445025663 114.728424129738
"878" 175.4 46.6019095002899 114.654339365147
"879" 175.6 46.5623988869565 114.69534424425
"880" 175.8 46.5623988869565 114.674063231045
"881" 176 46.4615057136232 114.570512935083
"882" 176.2 46.4872323542736 114.643996362299
"883" 176.4 46.4339893936232 114.802268359378
"884" 176.6 45.9798582586639 114.803471034128
"885" 176.8 44.8805477181761 114.48452169047
"886" 177 43.9349431002899 114.338757510788
"887" 177.2 42.5224386736232 114.299309778994
"888" 177.4 39.7566957402899 113.554029417583
"889" 177.6 37.5191603189566 112.8076924205
"890" 177.8 35.4485572389566 111.990384727375
"891" 178 33.5320455509565 111.317307803625
"892" 178.2 31.0087990069565 110.153846264
"893" 178.4 28.6492745669565 108.4020980105
"894" 178.6 25.8107489248513 106.52732804175
"895" 178.8 22.6686024149566 105.144230874375
"896" 179 19.4930513045175 103.705910047421
"897" 179.2 18.2962591669565 103.307692411
"898" 179.4 17.5806748683519 101.87969598739
"899" 179.6 16.4086396149566 99.82692317675
"900" 179.8 15.0361330101998 97.1294179765473
"901" 180 12.6341051972005 94.5783303009573
"902" 180.2 9.97610486749709 91.6616425033041
"903" 180.4 7.94584666209169 88.3248441631689
"904" 180.6 6.86460402295654 84.384615469
"905" 180.8 5.43185040695654 80.4334320330962
"906" 181 4.42043069327234 76.89170048175
"907" 181.2 4.43241148332018 73.489510563
"908" 181.4 4.86648472274601 69.84716606175
"909" 181.6 6.13368367011443 66.54757091675
"910" 181.8 7.2274476047944 63.2728690861419
"911" 182 8.39726304695653 59.8727106825833
"912" 182.2 10.5146438709566 56.663461595125
"913" 182.4 12.0555577909566 54.8076923625
"914" 182.6 13.4233537903712 54.0060976149817
"915" 182.8 14.0472807536232 53.4899267934167
"916" 183 14.8057434202899 52.8101578437372
"917" 183.2 14.8525917189565 52.07417587625
"918" 183.4 15.098602493443 50.4870062874932
"919" 183.6 15.4337975447343 48.5662393648055
"920" 183.8 14.9843643180677 46.2478632941111
"921" 184 13.5037127480092 44.08805672425
"922" 184.2 11.6258445936232 41.9331502250833
"923" 184.4 9.03719387362321 40.01923080925
"924" 184.6 5.71878419037119 38.4526266801037
"925" 184.8 5.06366087895656 38.13461542275
"926" 185 5.00711131362322 38.0862919513013
"927" 185.2 5.8701062890618 38.33906886425
"928" 185.4 6.22793587290249 37.8154886033041
"929" 185.6 7.29110698295653 36.73351652025
"930" 185.8 8.61739360695655 34.88765185675
"931" 186 10.3729348229565 32.65659343925
"932" 186.2 11.5745887034271 30.1097285368971
"933" 186.4 12.1369810833202 27.46678324425
"934" 186.6 12.9594689029565 25.32692310225
"935" 186.8 14.2032065669565 23.3976091710068
"936" 187 15.7638757936232 20.4432939060449
"937" 187.2 17.6702628869565 17.1709979381689
"938" 187.4 19.4760213869565 14.7307692455
"939" 187.6 22.3863933693808 12.04720280925
"940" 187.8 25.1935484963683 9.18212670601471
"941" 188 27.8017719109565 7.144230776375
"942" 188.2 30.7962186567126 6.4638836837622
"943" 188.4 33.8498590469565 6.88986014675
"944" 188.6 37.1059569136232 8.21520147341666
"945" 188.8 40.5363248069565 9.46062272008333
"946" 189 44.2510280069565 10.01923077925
"947" 189.2 47.5402865669565 10.5517751584808
"948" 189.4 51.1357523802899 10.4432938960449
"949" 189.6 54.7367593162248 9.19371483095732
"950" 189.8 56.7405408322197 6.40587045174999
"951" 190 57.2302644869565 3.69773175912179
"952" 190.2 56.3306924869565 1.39285714425
"953" 190.4 56.0880485742293 1.13811188925
"954" 190.6 56.5098543038454 2.26709401936111
"955" 190.8 56.8242298861055 2.98977087042021
"956" 191 57.3219199213752 2.92620751634302
"957" 191.2 58.8180398320728 2.97987477936628
"958" 191.4 61.2619066764302 2.82287449675
"959" 191.6 64.3287695002899 3.20604395925
"960" 191.8 67.407539971401 4.72008547480556
"961" 192 69.5086170434783 6.85869565903261
"962" 192.2 70.5361526655612 9.4378354298314
"963" 192.4 70.8765871362589 11.1015205835523
"964" 192.6 70.5251827040994 13.7397959321071
"965" 192.8 69.2994398398454 16.5747863413611
"966" 193 67.4931463002899 18.9594017283611
"967" 193.2 65.2292311026087 20.5292642345761
"968" 193.4 61.84611486091 21.9333631704128
"969" 193.6 58.5538700336232 22.1888560379679
"970" 193.8 55.9461695536232 22.1296844402756
"971" 194 53.0246066389566 22.259615406875
"972" 194.2 50.0497303901144 22.57995953675
"973" 194.4 46.4275689189566 22.682692330375
"974" 194.6 42.9274224602899 22.7016765513013
"975" 194.8 39.8979461829566 22.817307715125
"976" 195 37.1383948518346 21.9798311664451
"977" 195.2 33.7306216602899 21.0998168709167
"978" 195.4 30.0469625136232 19.4866864100192
"979" 195.6 26.4919950789566 18.076923095
"980" 195.8 22.8494457847343 17.1880342052222
"981" 196 19.7462163625121 17.13461540175
"982" 196.2 17.0351564739836 17.1294178965473
"983" 196.4 16.5723617189566 17.740384633125
"984" 196.6 16.2712752490618 18.90587046425
"985" 196.8 15.1317059802899 21.2519724078397
"986" 197 13.5809144069565 24.2006903595064
"987" 197.2 11.0443330309566 27.32692310425
"988" 197.4 8.70803560225067 30.0305430164559
"989" 197.6 6.11340848695655 32.759615417375
"990" 197.8 5.00587660695652 35.2275641377916
"991" 198 4.16460558813302 39.7364253791029
"992" 198.2 4.2514708336232 43.5173993109167
"993" 198.4 3.68248394074962 47.0749337340776
"994" 198.6 3.14714919095653 51.0705128715833
"995" 198.8 2.45373792695655 55.2756410809166
"996" 199 2.35410987178411 59.2102122608017
"997" 199.2 1.57871895095654 63.30494511825
"998" 199.4 1.43753176419789 66.8494695628707
"999" 199.6 2.70561808695654 70.2953649618141
"1000" 199.8 3.89327593116706 72.99493934425
"1001" 200 5.39932642646876 75.9104128338841
"1002" 200.2 6.94313136695654 79.0626233532244
"1003" 200.4 7.68831315519183 82.8925340195441
"1004" 200.6 7.32115182965926 86.5680874046554
"1005" 200.8 7.05783959921461 88.7165013294113
"1006" 201 7.37415623968383 88.69055952925
"1007" 201.2 8.58450824890777 89.5877111590061
"1008" 201.4 10.6748638978656 91.776223868
"1009" 201.6 12.4788505136232 94.14010998425
"1010" 201.8 14.3414937136232 97.9186391511731
"1011" 202 17.1449513233202 101.83741268925
"1012" 202.2 19.7722704626087 104.576087061098
"1013" 202.4 21.7151619269565 106.429487285917
"1014" 202.6 24.6140062389566 108.990384724375
"1015" 202.8 26.1990422581193 110.860017999948
"1016" 203 27.7375671642899 111.224359085583
"1017" 203.2 29.9686821109565 111.817307804125
"1018" 203.4 32.7216899269565 111.99725285925
"1019" 203.6 35.1200718729025 111.963097825061
"1020" 203.8 35.7384181806151 112.223733695713
"1021" 204 35.9842330577674 112.139813001953
"1022" 204.2 36.6089278901998 113.127338990466
"1023" 204.4 37.9718037829566 114.32692319125
"1024" 204.6 38.2964963589565 115.59065945625
"1025" 204.8 38.1663935536232 115.699704257712
"1026" 205 37.7712874202899 115.719428123609
"1027" 205.2 37.0878605950647 115.809251675061
"1028" 205.4 36.4045321248513 115.75809728175
"1029" 205.6 35.6989557509566 115.692307808
"1030" 205.8 35.2184339101144 114.89777339425
"1031" 206 33.7535519269565 113.86538472925
"1032" 206.2 31.5384881669565 111.853550407712
"1033" 206.4 29.3555267802899 109.323260182583
"1034" 206.6 28.0308814806408 106.65890698925
"1035" 206.8 27.6091576709565 103.28846164175
"1036" 207 28.3218303589566 100.25000010025
"1037" 207.2 29.1170520069565 99.3690477184167
"1038" 207.4 30.0244506525379 99.0621646786686
"1039" 207.6 29.6326209501144 99.20951426925
"1040" 207.8 29.4704194848513 99.13866406675
"1041" 208 29.3210754528102 98.7997186729085
"1042" 208.2 29.4839362736232 98.6878699211731
"1043" 208.4 29.4380757402899 98.67307702175
"1044" 208.6 29.4931083802899 98.7188645675833
"1045" 208.8 29.5935541337858 98.8841464403476
"1046" 209 29.5227577483519 98.9727192402965
"1047" 209.2 29.649929033298 98.9685742077866
"1048" 209.4 29.6306899802899 99.00274735175
"1049" 209.6 29.7279143109565 98.94230779125
"1050" 209.8 29.7063039328102 98.9310507555915
"1051" 210 29.6660985781193 98.8743292580872
"1052" 210.2 29.5267394380677 98.9764958254722
"1053" 210.4 29.6582063002899 99.05769240675
"1054" 210.6 29.9224077142736 99.1561914687622
"1055" 210.8 30.6270939581761 99.1468106057134
"1056" 211 31.5288574549566 99.32692317625
"1057" 211.2 32.6770523411788 99.5833334329167
"1058" 211.4 33.8498590469565 100.275641125917
"1059" 211.6 35.3724287536232 101.55769240925
"1060" 211.8 36.4394504958454 102.90384625675
"1061" 212 37.1992066647343 104.549145403694
"1062" 212.2 37.3267930202899 106.468935017712
"1063" 212.4 36.6404165728102 108.433865024006
"1064" 212.6 34.9956668336232 109.930473482712
"1065" 212.8 32.7854119311671 111.09210537425
"1066" 213 30.7078392569565 111.161057803469
"1067" 213.2 28.4750045402899 110.797619158417
"1068" 213.4 25.5192931669565 109.490384724875
"1069" 213.6 23.0345694709566 107.25000010725
"1070" 213.8 20.4397433107403 103.896569750466
"1071" 214 17.6514712537858 101.370075148274
"1072" 214.2 14.2032065669565 99.1612427027115
"1073" 214.4 11.3415092869565 96.88736273425
"1074" 214.6 9.55005203221969 93.53137661175
"1075" 214.8 8.6815983536232 89.9896450604038
"1076" 215 8.27901723938898 86.3497921861419
"1077" 215.2 7.78611109748285 83.66295554925
"1078" 215.4 6.40739864274601 80.73785433175
"1079" 215.6 4.37988032695655 78.67307700175
"1080" 215.8 4.76958820788678 78.5165474845988
"1081" 216 5.15033728695655 76.82692315375
"1082" 216.2 5.8886918736232 72.8824787053611
"1083" 216.4 6.98721942939556 69.3719512888841
"1084" 216.6 8.21188994379864 66.04149804175
"1085" 216.8 9.65384166028986 63.04120885425
"1086" 217 10.2376192728389 60.7319005132206
"1087" 217.2 9.86938616695655 57.90384621175
"1088" 217.4 9.22733870028987 55.0833333884167
"1089" 217.6 7.86255401776737 52.3892931916824
"1090" 217.8 5.19849084695655 49.86538466525
"1091" 218 2.79841604064076 47.96457494675
"1092" 218.2 2.91304880695654 48.027120363609
"1093" 218.4 3.51586787895655 48.01923081725
"1094" 218.6 4.33543088695654 46.8239645438654
"1095" 218.8 5.02570454342714 44.44230773675
"1096" 219 5.80928073958813 41.40587048675
"1097" 219.2 7.04003915506466 37.7739085616824
"1098" 219.4 8.68893603895653 34.49175827625
"1099" 219.6 10.2719005402899 31.1928008201474
"1100" 219.8 12.4449842736232 27.9186390811731
"1101" 220 14.4065215980677 24.6880342127222
"1102" 220.2 15.5923638130172 21.4294872009167
"1103" 220.4 17.1228329416934 18.09615386425
"1104" 220.6 19.5083530629565 15.87637364225
"1105" 220.8 22.7745402469565 12.6754807819062
"1106" 221 25.3155665669565 9.72337279078846
"1107" 221.2 27.6133223031728 7.35810811546621
"1108" 221.4 28.8707809429566 6.90384616075
"1109" 221.6 31.8020655480092 6.77024292175
"1110" 221.8 34.629274808817 6.32513417448255
"1111" 222 37.9859964111671 5.51518219175
"1112" 222.2 39.7410360459809 4.55956848485976
"1113" 222.4 40.1221689136232 3.9245562169423
"1114" 222.6 40.2253903909565 3.759615388375
"1115" 222.8 39.9198105020917 3.48076923425
"1116" 223 40.0135147269565 3.57938856373717
"1117" 223.2 40.6106188709566 4.086538465625
"1118" 223.4 42.0222060869565 4.14010989425
"1119" 223.6 44.8861344199295 3.91735967127703
"1120" 223.8 47.7180843269565 3.67307692675
"1121" 224 50.6275731101144 4.02732793925
"1122" 224.2 53.5148557402899 4.97344322841666
"1123" 224.4 55.8429031778656 6.48776224425
"1124" 224.6 57.8453130345121 8.17307693125
"1125" 224.8 60.5847155589566 10.1388888990278
"1126" 225 63.3959875827705 11.8260286343663
"1127" 225.2 66.5046918283519 13.3376565428546
"1128" 225.4 69.9396850680092 14.55364373925
"1129" 225.6 73.5679031002899 15.2657791079679
"1130" 225.8 77.2950709580677 15.7243589900833
"1131" 226 81.141723762746 15.82894738425
"1132" 226.2 85.0852468869565 16.09065935675
"1133" 226.4 89.1301459269565 16.55769232425
"1134" 226.6 92.9218948229565 16.54670331325
"1135" 226.8 96.8863925181761 16.3700750632744
"1136" 227 100.978161387422 15.7616279227384
"1137" 227.2 101.807664996047 15.70104896675
"1138" 227.4 102.143954193623 16.4097633300192
"1139" 227.6 104.057749526957 18.4370629555
"1140" 227.8 106.792423794864 21.7544722936686
"1141" 228 109.59750256 25.21153848675
"1142" 228.2 111.886142566957 28.1327839109167
"1143" 228.4 113.311988239684 31.426573458
"1144" 228.6 114.388876945138 35.0454545805
"1145" 228.8 115.03034073229 38.9679487569167
"1146" 229 115.23396150029 42.7298535225833
"1147" 229.2 115.797587454957 45.21153850675
"1148" 229.4 117.550377038957 47.9615385095
"1149" 229.6 120.132477934068 50.0363248363611
"1150" 229.8 121.553542993623 50.40384620425
"1151" 230 122.04149906829 50.1217949219167
"1152" 230.2 121.911007258848 49.9360707360068
"1153" 230.4 121.92889382029 50.0685404839936
"1154" 230.6 121.801189873623 50.5869963875833
"1155" 230.8 122.233529628775 51.12062942175
"1156" 231 123.35127590029 52.3867521891389
"1157" 231.2 123.891119892671 55.0663265856786
"1158" 231.4 123.993323366957 58.09615390425
"1159" 231.6 123.222866406957 61.2371795484167
"1160" 231.8 122.321081556047 63.69055950425
"1161" 232 122.184424417391 64.0911371878369
"1162" 232.2 122.192604193003 66.3698569536686
"1163" 232.4 123.164244681739 69.5091973939239
"1164" 232.6 124.282244726957 72.5272436622708
"1165" 232.8 124.427729950786 73.3007365708457
"1166" 233 124.052589286957 73.7174556950192
"1167" 233.2 123.137260078068 75.25000007525
"1168" 233.4 121.784680081623 78.3952992236944
"1169" 233.6 120.794252076522 81.4824415530543
"1170" 233.8 119.646941168696 84.793478345663
"1171" 234 117.88219884332 88.104895193
"1172" 234.2 115.81524376029 91.4214744503958
"1173" 234.4 113.61049862029 95.18406602925
"1174" 234.6 111.04439332332 98.0874126855
"1175" 234.8 108.354686349084 99.8882979722287
"1176" 235 105.526945378871 101.958674406378
"1177" 235.2 103.979360010677 103.677549298669
"1178" 235.4 102.223633930512 104.754273609028
"1179" 235.6 100.165532506469 105.760319055104
"1180" 235.8 97.5469402748635 107.371645903436
"1181" 236 95.1669580830541 108.602720558884
"1182" 236.2 92.3371730229566 109.8846154945
"1183" 236.4 89.8154942692821 112.16592140018
"1184" 236.6 87.6878880811029 114.043621127177
"1185" 236.8 84.5161593596838 115.82342668925
"1186" 237 81.0862083802899 117.116300483417
"1187" 237.2 77.6741847002899 119.268315137583
"1188" 237.4 74.4869842860263 120.618515326343
"1189" 237.6 70.8317931269565 121.349792221142
"1190" 237.8 67.3165832469565 121.221153967375
"1191" 238 63.7050662469565 121.17307704425
"1192" 238.2 59.8238893109565 120.21153858175
"1193" 238.4 56.470833744631 118.749105664366
"1194" 238.6 52.8544640602899 117.116300483417
"1195" 238.8 49.6442267269565 115.40384626925
"1196" 239 46.7357517029566 113.78846165225
"1197" 239.2 43.9758648069565 111.704212565917
"1198" 239.4 40.4345784143984 109.589892775064
"1199" 239.6 37.4219776796838 107.3531469605
"1200" 239.8 33.6022121669565 105.220696075917
"1201" 240 29.4389929509565 103.90384625775
"1202" 240.2 25.5192931669565 102.7307693335
"1203" 240.4 21.8583879002899 101.054733828865
"1204" 240.6 17.8776936069565 99.0823472391218
"1205" 240.8 13.6770408381761 97.4301126677866
"1206" 241 10.393724931401 95.7670941128611
"1207" 241.2 10.6040719109565 95.88736273325
"1208" 241.4 10.514352031199 94.7511655959167
"1209" 241.6 10.2287761513468 91.9610695103476
"1210" 241.8 9.93528051221969 88.79453450175
"1211" 242 8.34021701768826 85.5070357327866
"1212" 242.2 6.06963252332018 82.615384698
"1213" 242.4 5.46148336695655 82.3565089580962
"1214" 242.6 5.67180510744436 82.4207317897378
"1215" 242.8 5.85658950028987 81.3308679314295
"1216" 243 5.64915878028987 79.1612426827115
"1217" 243.2 5.08613254028987 75.78846161425
"1218" 243.4 4.55370293378581 71.857879996811
"1219" 243.6 3.69868362451753 68.48076929925
"1220" 243.8 2.65598287895656 65.4230769885
"1221" 244 2.11803882295655 62.98626379925
"1222" 244.2 1.85181842695655 59.153846213
"1223" 244.4 1.39768054212894 55.2844828139051
"1224" 244.6 1.24989892695652 51.1891026152917
"1225" 244.8 2.09769342271412 46.87237766925
"1226" 245 4.29592027362321 42.8791913643782
"1227" 245.2 6.49863696695655 39.39170044425
"1228" 245.4 7.36540104695655 35.5213675568889
"1229" 245.6 8.52355590028987 31.55769233925
"1230" 245.8 10.4550375723619 28.7198544985743
"1231" 246 12.6310579053349 25.2271310023581
"1232" 246.2 14.5884350469565 22.17307694525
"1233" 246.4 16.7376044616934 18.75404860175
"1234" 246.6 19.3212420869565 15.99725276325
"1235" 246.8 21.922043888438 12.8967236596204
"1236" 247 23.5811123769565 9.5144230864375
"1237" 247.2 24.8932968869565 8.29914530744444
"1238" 247.4 27.6862033669565 7.384615392
"1239" 247.6 31.1532596869565 7.32692308425
"1240" 247.8 34.8277467269565 6.76479290617307
"1241" 248 37.7731069880092 5.89979757675
"1242" 248.2 40.1837319623054 3.47182469041279
"1243" 248.4 41.5255365109565 3.32692308025
"1244" 248.6 43.2174881825663 3.41510319290853
"1245" 248.8 45.8005025598454 3.79700855080555
"1246" 249 48.6811555269565 5.33391608925
"1247" 249.2 50.7551181576542 6.81708408552907
"1248" 249.4 53.2672088602899 8.05036630841667
"1249" 249.6 55.9234509509565 9.067307701375
"1250" 249.8 59.0771186966863 9.45790021735811
"1251" 250 62.1197028869565 8.9245562219423
"1252" 250.2 64.8659574772268 7.96101871897973
"1253" 250.4 67.0950768709565 6.336538467875
"1254" 250.6 68.2240926469565 3.99358974758333
"1255" 250.8 68.0759278469565 2.03106509078846
"1256" 251 67.7311736537858 0.816604128396342
"1257" 251.2 67.7291421258755 0.902806653709461
"1258" 251.4 68.0338178511671 1.32489878675
"1259" 251.6 68.7313807002899 1.59432234591666
"1260" 251.8 70.3338148479322 1.4638836787622
"1261" 252 72.9099994006408 1.30465587175
"1262" 252.2 73.7358232069566 1.09418146066026
"1263" 252.4 75.6964225371891 1.40563506401744
"1264" 252.6 78.6303208928102 2.57082551851829
"1265" 252.8 81.2696505136232 4.35073260508333
"1266" 253 84.054984673003 6.61135957727325
"1267" 253.2 87.0830597018403 8.62388194064535
"1268" 253.4 90.2473085189566 10.5918803524722
"1269" 253.6 93.4043476336232 12.05219781425
"1270" 253.8 96.8300176186639 13.3306754354695
"1271" 254 99.9440596869565 14.7353480000833
"1272" 254.2 102.68033374091 16.8081395516919
"1273" 254.4 105.309742086957 18.86538463425
"1274" 254.6 107.682585596744 21.2303600866968
"1275" 254.8 109.542975050512 23.0277778008056
"1276" 255 111.658150201242 25.7256672156786
"1277" 255.2 113.712003267401 29.0619658410278
"1278" 255.4 115.500379203236 32.5237030736686
"1279" 255.6 116.857841294229 35.9545454905
"1280" 255.8 118.412208315249 39.719043191689
"1281" 256 120.123120963236 43.2929338536686
"1282" 256.2 121.801189873623 46.1913919875833
"1283" 256.4 121.844604511845 47.4722222696944
"1284" 256.6 121.587994321103 49.0530019252256
"1285" 256.8 121.221353217391 51.591137175337
"1286" 257 120.77141244332 55.49125879675
"1287" 257.2 120.221667783701 58.2929338686686
"1288" 257.4 120.445637830212 61.7097496144825
"1289" 257.6 121.610282072073 65.01923083425
"1290" 257.8 123.299912102957 67.8055556233611
"1291" 258 123.435971523552 68.7999182357394
"1292" 258.2 123.23124093913 69.1078596008804
"1293" 258.4 122.461368248817 70.3680680489012
"1294" 258.6 121.108589167887 72.6668158150639
"1295" 258.8 119.841416415845 74.8995727244722
"1296" 259 118.290266956522 77.8620402116413
"1297" 259.2 116.451405791845 80.1645299946944
"1298" 259.4 114.99868629905 81.8439177920407
"1299" 259.6 113.250701890593 83.67307700675
"1300" 259.8 111.884891825138 84.993007078
"1301" 260 110.594071888696 86.1061873770761
"1302" 260.2 109.142765462957 87.5769231645
"1303" 260.4 107.61194086029 89.77197811175
"1304" 260.6 105.997650086957 91.28296712425
"1305" 260.8 103.884396710957 92.9166667595833
"1306" 261 101.61338310029 93.9661173100833
"1307" 261.2 99.7145333103712 93.7715760787622
"1308" 261.4 97.0562219029566 93.3461539395
"1309" 261.6 94.2367722411029 92.9648218565671
"1310" 261.8 91.7237190655612 91.6471378376221
"1311" 262 89.4144812336232 89.30494514425
"1312" 262.2 86.6596589356522 86.7667224947935
"1313" 262.4 84.8926326469565 84.7349499175109
"1314" 262.6 83.3935913878261 82.3938127914239
"1315" 262.8 81.8600782171891 81.1820215480872
"1316" 263 79.8268781349566 80.98076931175
"1317" 263.2 77.3985948906775 81.7186941783198
"1318" 263.4 73.669329735737 82.3081614331524
"1319" 263.6 70.8411889435419 83.0586304770549
"1320" 263.8 67.6782948720728 84.1337210143663
"1321" 264 63.8413055874444 84.4376173452256
"1322" 264.2 60.1769371191517 85.1693246630305
"1323" 264.4 55.9770071054931 86.4169794485183
"1324" 264.6 52.7934695509566 87.94230778025
"1325" 264.8 49.0299434750647 88.6990645377635
"1326" 265 44.7279775536232 89.4514652909167
"1327" 265.2 40.4883312255612 90.3144008058779
"1328" 265.4 36.0552920949566 91.75000009175
"1329" 265.6 31.9772206025121 92.7970086398056
"1330" 265.8 28.3345147113468 93.6965291743719
"1331" 266 24.6889378762248 95.0567543164451
"1332" 266.2 20.8951755909565 96.23901108525
"1333" 266.4 17.0595348089078 97.5520638874207
"1334" 266.6 13.3760983598977 98.1979638991029
"1335" 266.8 12.832246388133 97.8246607313088
"1336" 267 12.7768200329025 96.9734928204662
"1337" 267.2 12.0095443891788 95.01923086425
"1338" 267.4 10.7158750637986 92.17510130675
"1339" 267.6 9.42242235362321 88.9048324360449
"1340" 267.8 8.14548871895656 85.8076923935
"1341" 268 6.44657906425386 83.2208940541149
"1342" 268.2 5.90517687614574 79.9048857347905
"1343" 268.4 6.50904854749709 77.1709979981689
"1344" 268.6 6.67198978295654 74.067307766375
"1345" 268.8 6.80215031483534 70.6719114925833
"1346" 269 7.47652464695655 66.9620316251474
"1347" 269.2 7.96250519095653 63.75000006375
"1348" 269.4 7.15758041958813 60.05971665925
"1349" 269.6 5.99487664695654 56.4196253029679
"1350" 269.8 3.78121444587546 53.0025988056014
"1351" 270 2.56074583806766 50.2542735545278
"1352" 270.2 2.78231515989773 49.7024887374853
"1353" 270.4 3.81244918749709 48.0649688630338
"1354" 270.6 5.55118313776737 46.0483368443851
"1355" 270.8 7.84693664695655 43.20748992175
"1356" 271 10.4928480490618 40.78846157925
"1357" 271.2 12.6732991749565 37.83241762025
"1358" 271.4 15.0777793323619 34.7489605337095
"1359" 271.6 17.2537996653349 31.609667391277
"1360" 271.8 18.7082396247343 27.6688034464722
"1361" 272 19.7034131980677 23.2670940403611
"1362" 272.2 20.5230359550647 18.9797297487095
"1363" 272.4 21.0841842441979 15.2049071770086
"1364" 272.6 20.7653744676462 12.5125994820086
"1365" 272.8 20.5951457906602 12.4266381890648
"1366" 273 21.3764265393703 12.8441644690776
"1367" 273.2 21.349859057991 12.8706896680431
"1368" 273.4 22.9161683646036 11.8178733149853
"1369" 273.6 26.0761458736232 10.3249507006603
"1370" 273.8 29.5353000709565 9.55769231725
"1371" 274 33.6379833829566 9.028846162875
"1372" 274.2 37.3959365936232 8.46104537335256
"1373" 274.4 41.4951627269565 7.10009862642949
"1374" 274.6 45.4837591429566 5.538461544
"1375" 274.8 49.7923915269565 4.78254438348077
"1376" 275 53.8911358235419 4.72842401973781
"1377" 275.2 57.1850742229566 4.125000004125
"1378" 275.4 59.7518882736232 2.30860806091666
"1379" 275.6 62.8453490293956 0.704033771810975
"1380" 275.8 63.2831493402899 0.733516484249995
"1381" 276 64.8479107376232 1.60042735202778
"1382" 276.2 67.5326569136232 2.72140039719872
"1383" 276.4 70.5749741402899 3.96400394873717
"1384" 276.6 74.0451623991517 5.81660413339634
"1385" 276.8 77.2910892683519 7.63998211855232
"1386" 277 81.3218609669565 8.89497042309615
"1387" 277.2 84.9935258202899 9.14010989925
"1388" 277.4 88.7449174469565 9.25000000925
"1389" 277.6 92.5421696069565 9.03021978924999
"1390" 277.8 95.6444583002899 9.70364892489103
"1391" 278 97.3269519180677 11.6089743705833
"1392" 278.2 98.2081388034783 14.0326087096848
"1393" 278.4 98.9626442736232 17.6382784059167
"1394" 278.6 98.9797377451384 21.1993007205
"1395" 278.8 98.605826953298 24.9723264790061
"1396" 279 98.2754700421565 28.62692310555
"1397" 279.2 97.4738445960474 32.23951052175
"1398" 279.4 96.1043865336232 35.5721154201875
"1399" 279.6 94.2553596173913 38.7148829818587
"1400" 279.8 92.6765139928389 41.9649321686618
"1401" 280 90.5897338345121 44.3611111554722
"1402" 280.2 88.5608638398454 46.8824786793611
"1403" 280.4 85.9813218295652 49.283444865337
"1404" 280.6 83.3433441947826 51.2901338305543
"1405" 280.8 80.2833290897472 53.6417710733198
"1406" 281 77.7231026025121 55.9850427910278
"1407" 281.2 75.035063875401 58.7542735630278
"1408" 281.4 72.1888479996838 60.972028033
"1409" 281.6 68.8286050309566 63.2585470718056
"1410" 281.8 65.5211433669565 65.2756410909167
"1411" 282 62.6703246320728 67.2285331620407
"1412" 282.2 59.4541147641659 69.1963328062267
"1413" 282.4 57.0640622330435 71.1897994022935
"1414" 282.6 55.0911782581193 74.5093918455291
"1415" 282.8 53.3301628651384 77.9475525255
"1416" 283 51.3072862625663 81.4357411696159
"1417" 283.2 49.4332682736232 84.9001832350833
"1418" 283.4 46.9861502149566 88.01923085725
"1419" 283.6 44.2510280069565 90.375000090375
"1420" 283.8 41.4322830313468 92.6646342390061
"1421" 284 38.6701538736232 94.4176529543782
"1422" 284.2 35.1339539802899 96.47527482175
"1423" 284.4 31.6175093936232 97.9285010841218
"1424" 284.6 28.4667979185355 99.01720657675
"1425" 284.8 24.8908274736232 99.5853058195064
"1426" 285 21.4155397758454 99.5705129200833
"1427" 285.2 17.8463673349565 99.77747262725
"1428" 285.4 15.3284792322197 99.93825920925
"1429" 285.6 14.0612802848513 98.50101224425
"1430" 285.8 12.2192798949566 96.86538471225
"1431" 286 10.7673849885782 94.6034304480338
"1432" 286.2 10.6591045509566 92.67307701575
"1433" 286.4 10.2489495222507 90.9468326701324
"1434" 286.6 9.40436035895655 89.39285723225
"1435" 286.8 7.88150843362321 87.395956694891
"1436" 287 7.08661727853548 85.67712559175
"1437" 287.2 6.85084586295654 83.49175832525
"1438" 287.4 6.88386544695655 80.59615392675
"1439" 287.6 6.63774725140098 79.44230777175
"1440" 287.8 6.49863696695655 79.59065942025
"1441" 288 6.62704646028987 79.38986021925
"1442" 288.2 6.62704646028987 79.25000007925
"1443" 288.4 6.63398751398357 79.2084200376284
"1444" 288.6 6.51891215011443 79.15890696175
"1445" 288.8 6.35555210295655 79.04120887025
"1446" 289 6.33812510028987 79.0363248653611
"1447" 289.2 6.33353904695654 79.08516491425
"1448" 289.4 6.27850640695655 79.16208799125
"1449" 289.6 6.26070172930948 79.1821267760147
"1450" 289.8 6.23379238695655 79.05769238675
"1451" 290 6.19901481584544 79.1645299936944
"1452" 290.2 6.19901481584544 79.1645299936944
"1453" 290.4 6.19901481584544 79.1645299936944
"1454" 290.6 6.17177643847171 78.9935898225833
"1455" 290.8 6.1758779701998 79.2707901000608
"1456" 291 6.13606898578008 79.3744344685147
"1457" 291.2 5.95478499519183 79.4309955545441
"1458" 291.4 5.90597776695654 79.6050296654038
"1459" 291.6 5.70938837378581 79.7378049577866
"1460" 291.8 5.37113897671264 80.0286117122988
"1461" 292 5.28368560695653 79.9699211845064
"1462" 292.2 5.31171678533494 80.0088358388446
"1463" 292.4 5.14116518028988 80.3855312159167
"1464" 292.6 5.13107586295654 80.740384696125
"1465" 292.8 5.02868618800917 80.90991910925
"1466" 293 4.97799823011443 81.16295554675
"1467" 293.2 4.32734917059291 81.9889278209167
"1468" 293.4 4.18726608695655 82.6875000826875
"1469" 293.6 4.28065480938079 82.9446387775833
"1470" 293.8 4.89351830028985 83.6089744425833
"1471" 294 5.69206483695655 85.9687500859688
"1472" 294.2 7.25839313584544 88.6517094903611
"1473" 294.4 8.65825117301716 90.8350816759167
"1474" 294.6 9.47773721228986 93.36538470875
"1475" 294.8 10.393724931401 96.5292023757315
"1476" 295 11.3268339162898 98.59615394475
"1477" 295.2 12.1403701901823 99.0018611411855
"1478" 295.4 14.4797808602899 100.749013907455
"1479" 295.6 17.4684765402899 103.004578857583
"1480" 295.8 20.2609244149566 105.692307798
"1481" 296 22.3163518275626 108.154429012583
"1482" 296.2 24.5273298309565 110.03021989025
"1483" 296.4 26.7075147961457 112.098232960331
"1484" 296.6 28.8033659589566 112.71153857425
"1485" 296.8 32.5116969585355 113.83502035675
"1486" 297 35.6200756336232 115.303113668417
"1487" 297.2 37.2206082469565 116.586538578125
"1488" 297.4 38.2029408709565 117.01923088625
"1489" 297.6 38.5745730516624 116.761312333956
"1490" 297.8 39.4356720069565 116.36538473175
"1491" 298 41.9495347802899 115.995562246173
"1492" 298.2 44.8140542469565 115.581361062327
"1493" 298.4 47.5699195269565 115.798323587199
"1494" 298.6 50.5529708336232 116.646449820788
"1495" 298.8 53.4483579669565 117.71153857925
"1496" 299 56.3906639536232 118.816075069506
"1497" 299.2 58.7741417029566 119.769230889
"1498" 299.4 60.9988361749566 120.98076935175
"1499" 299.6 61.9221498202899 120.975838385276
"1500" 299.8 62.9751596532723 120.44433210425
"1501" 300 65.31317118091 120.224955397506
"1502" 300.2 68.0534786348353 120.19405606425
"1503" 300.4 71.0816710599295 119.696985566682
"1504" 300.6 73.8462059829566 119.13461550375
"1505" 300.8 76.5904650202899 118.352564220917
"1506" 301 79.1658824381761 117.514540455226
"1507" 301.2 81.8016327002899 116.896520263417
"1508" 301.4 84.3429773767126 116.538930698152
"1509" 301.6 86.7912587269565 115.92582429175
"1510" 301.8 89.6891970137858 114.643996362299
"1511" 302 92.0560479536232 113.380036743417
"1512" 302.2 94.674977133765 111.590425643505
"1513" 302.4 97.3208371802899 109.543040402583
"1514" 302.6 100.012850486957 107.01223786925
"1515" 302.8 101.775689509565 104.425585388707
"1516" 303 103.838869708775 102.15209800425
"1517" 303.2 106.722246513623 100.21153856175
"1518" 303.4 109.036408904348 97.8536790276196
"1519" 303.6 111.633226604403 95.1010639248883
"1520" 303.8 112.601566886957 93.3316327463928
"1521" 304 113.636948416259 90.4754025949477
"1522" 304.2 115.37592976 87.0593646355543
"1523" 304.4 117.247544650512 84.2158120500278
"1524" 304.6 119.657263266491 82.2732558962267
"1525" 304.8 121.014223121623 80.0106838406944
"1526" 305 122.167675353043 76.8336121169674
"1527" 305.2 122.914683622957 73.0876069106944
"1528" 305.4 122.277305592411 69.888111958
"1529" 305.6 121.857817662609 67.6948161212065
"1530" 305.8 122.427820395042 65.739361767867
"1531" 306 123.287071153623 62.3589744213333
"1532" 306.2 124.587217273623 58.86538467425
"1533" 306.4 124.84403626029 56.6378205694583
"1534" 306.6 124.303181057391 55.2784281489239
"1535" 306.8 122.717254026957 52.663461591125
"1536" 307 120.60652298029 49.778846203625
"1537" 307.2 118.951854998261 46.7583612507717
"1538" 307.4 118.393416682079 43.2743902871768
"1539" 307.6 118.451286370593 40.89335668425
"1540" 307.8 117.980000752322 38.1618199255915
"1541" 308 117.27016918029 34.7902930750833
"1542" 308.2 115.658379890593 31.601398633
"1543" 308.4 113.898586152411 28.349650378
"1544" 308.6 112.299498840734 25.6431624188056
"1545" 308.8 109.988127960734 22.6260683986944
"1546" 309 107.419102910371 20.6102251613232
"1547" 309.2 103.764348766026 19.1068873178546
"1548" 309.4 100.118553423542 18.0211069598598
"1549" 309.6 96.6241836832356 17.1480322175058
"1550" 309.8 93.1468575172005 16.0229831304695
"1551" 310 89.4483781495652 15.1028428244674
"1552" 310.2 86.5415984576883 14.0717636163232
"1553" 310.4 84.0521341451384 12.50174826425
"1554" 310.6 80.8759210567126 10.7603189601037
"1555" 310.8 76.9954488069565 9.40205725448256
"1556" 311 73.3671340534682 7.93515206518023
"1557" 311.2 69.4376329136232 5.97161172758333
"1558" 311.4 65.9553643191517 3.7715759887622
"1559" 311.6 62.7240774432356 1.86180679971512
"1560" 311.8 61.5528114782609 0.897157191532607
"1561" 312 61.6321701402899 1.00824175925
"1562" 312.2 61.7084552225663 1.1261726090061
"1563" 312.4 61.0855125829566 1.490384616875
"1564" 312.6 59.6297544322197 1.62854251175
"1565" 312.8 56.8906867831728 2.23336798560135
"1566" 313 53.5998655093956 3.13367730144512
"1567" 313.2 49.9261012245175 4.14681051071341
"1568" 313.4 46.2188167291187 4.8321205869527
"1569" 313.6 42.3545185669565 5.69970414771153
"1570" 313.8 38.4117752574829 6.04149798174999
"1571" 314 34.1129419113468 6.02298312046951
"1572" 314.2 30.8389943480092 6.80060729424999
"1573" 314.4 27.1894613795881 7.50910931925
"1574" 314.6 25.0217063802899 8.20299146119444
"1575" 314.8 22.5549600133565 10.12692308705
"1576" 315 19.5831215462669 12.8176392701121
"1577" 315.2 17.3950996869565 15.76648353225
"1578" 315.4 15.8211661829565 19.37087914025
"1579" 315.6 14.5580222722197 22.97469637925
"1580" 315.8 12.8549068869565 26.0021367781389
"1581" 316 9.93750583720045 28.5464353005915
"1582" 316.2 7.80607908089593 31.3245921059167
"1583" 316.4 6.35555210295655 34.93131871625
"1584" 316.6 4.60648531519183 38.5147059208676
"1585" 316.8 3.45408930244041 40.9249380061855
"1586" 317 3.13664295968383 43.5623543559167
"1587" 317.2 2.90317115362322 46.3362471325833
"1588" 317.4 2.48125424695654 49.08516488425
"1589" 317.6 1.75736336695654 52.0162722413654
"1590" 317.8 1.12951502695652 53.8894231308125
"1591" 318 0.426702353623192 56.9789377859166
"1592" 318.2 0 58.4138796570761
"1593" 318.4 0.67740660251209 59.6061254157315
"1594" 318.6 1.38929081116706 62.88360330175
"1595" 318.8 2.39595365495656 66.000000066
"1596" 319 3.20937840695654 69.2697239351474
"1597" 319.2 4.15424650295655 73.21703304025
"1598" 319.4 4.23258708460361 76.0373303927794
"1599" 319.6 3.67362811362322 78.2243590525833
"1600" 319.8 5.6117155827705 74.7330054414593
"1601" 320 9.9832036724111 73.3321679055
"1602" 320.2 13.0566932336232 72.0155678375833
"1603" 320.4 15.9825952602899 71.31043963175
"1604" 320.6 19.7890195269565 71.1923077635
"1605" 320.8 23.9055889818403 71.8975850450639
"1606" 321 28.2640460869565 73.2152015384167
"1607" 321.2 32.0778080389566 75.40384622925
"1608" 321.4 35.2990519002899 77.1987180259166
"1609" 321.6 37.7310359829566 80.09615392625
"1610" 321.8 40.5241664330031 83.6149374718081
"1611" 322 42.6205260683519 87.7741503561105
"1612" 322.2 44.0435972869565 92.0902367784808
"1613" 322.4 44.9486039031728 95.9963618423581
"1614" 322.6 46.5527681749566 100.028846253875
"1615" 322.8 48.4885412869565 103.98776234175
"1616" 323 50.2327702380677 108.213675321889
"1617" 323.2 51.4858067776883 111.623358460591
"1618" 323.4 53.0696367247944 114.76975063452
"1619" 323.6 54.6334053337858 118.433865034006
"1620" 323.8 55.845465673298 120.563320946079
"1621" 324 57.3690715101144 120.81882603175
"1622" 324.2 60.2582851101144 121.04149809675
"1623" 324.4 63.6158059893956 121.351313442177
"1624" 324.6 66.4627384147614 120.272514191567
"1625" 324.8 68.7023356958454 119.666666786333
"1626" 325 70.6997147909565 119.28296715225
"1627" 325.2 72.0178913416934 118.44028351925
"1628" 325.4 74.4639473669565 117.418498285917
"1629" 325.6 77.1513746202899 117.16208802925
"1630" 325.8 79.4680781204449 117.201699580529
"1631" 326 82.3987851185355 117.32692319425
"1632" 326.2 83.9098061402899 117.425542523737
"1633" 326.4 85.6677875152492 116.604596739494
"1634" 326.6 88.5992822898834 115.460131447543
"1635" 326.8 91.5982958395147 114.017441974483
"1636" 327 94.3965011230541 111.463883788762
"1637" 327.2 96.7613386736232 108.407509265917
"1638" 327.4 98.9445133650961 106.164132485413
"1639" 327.6 101.067749406026 103.507602965762
"1640" 327.8 103.028333422068 100.070512920583
"1641" 328 105.351614747826 96.975752605337
"1642" 328.2 108.297502507422 94.2231664627384
"1643" 328.4 112.010258733765 92.1387071297819
"1644" 328.6 115.186821138119 90.6632380155291
"1645" 328.8 115.993685143978 90.1992635926542
"1646" 329 116.061118756047 89.35489519425
"1647" 329.2 116.556055161242 87.6644427878214
"1648" 329.4 117.692697560734 84.5235043580278
"1649" 329.6 118.546371835794 80.9941861275058
"1650" 329.8 119.661643125179 77.3611111884722
"1651" 330 120.304760670957 73.394230842625
"1652" 330.2 121.181155462957 69.75000006975
"1653" 330.4 122.980004973913 66.0894649490326
"1654" 330.6 124.804762080148 62.6051555454202
"1655" 330.8 125.095076819757 60.10384621395
"1656" 331 124.239213886105 56.8768413007394
"1657" 331.2 122.420307073623 53.9615385155
"1658" 331.4 120.534128852671 51.61263741425
"1659" 331.6 118.374012278261 48.9071906843587
"1660" 331.8 116.614057816734 45.86538466125
"1661" 332 114.404484027826 42.7951505444674
"1662" 332.2 112.606686202305 39.6972272311105
"1663" 332.4 111.399315366957 36.2223866239936
"1664" 332.6 111.131945250593 32.64160842425
"1665" 332.8 111.54677462029 29.3782051575833
"1666" 333 112.359423270957 27.1388889160278
"1667" 333.2 112.34474790029 27.24450552175
"1668" 333.4 112.543974589282 27.8635957344826
"1669" 333.6 112.865473410593 28.60314688175
"1670" 333.8 113.789466555249 29.5408067837622
"1671" 334 114.604499017189 31.0657424282035
"1672" 334.2 115.822896070212 32.9351520901802
"1673" 334.4 116.897952293468 35.5469588906453
"1674" 334.6 117.106189809883 38.5933396258354
"1675" 334.8 117.059210726957 41.17307696425
"1676" 335 117.093453258512 45.0619658570278
"1677" 335.2 116.078629141502 47.85139864925
"1678" 335.4 114.428182172063 50.0355974313777
"1679" 335.6 112.928250005254 50.8702946498883
"1680" 335.8 111.026882937866 50.96328676425
"1681" 336 108.63671532332 49.52972032925
"1682" 336.2 107.043270246957 47.2482517955
"1683" 336.4 105.450992529623 44.7286325233611
"1684" 336.6 104.141762120999 41.3858429219096
"1685" 336.8 103.416485045005 38.4057223648598
"1686" 337 103.482255761103 34.1280488146159
"1687" 337.2 103.970197599684 31.43531471675
"1688" 337.4 106.050236831845 28.9337607126944
"1689" 337.6 108.600933231304 27.2349498600109
"1690" 337.8 111.913658886957 27.05219782925
"1691" 338 112.282377574957 27.3782051555833
"1692" 338.2 112.310850984348 29.1162207649022
"1693" 338.4 112.656599526957 31.9789377609167
"1694" 338.6 111.911902526105 34.9864975799947
"1695" 338.8 109.887403918446 37.7688216416968
"1696" 339 107.274407334957 40.0448718349167
"1697" 339.2 104.472288869565 42.2265886709891
"1698" 339.4 101.024075246957 44.63461542925
"1699" 339.6 98.2081388034783 46.908862923163
"1700" 339.8 94.6731557225121 49.0876068866944
"1701" 340 91.3800441771693 51.0912439136117
"1702" 340.2 89.0916230789566 53.6431624468056
"1703" 340.4 86.1387288526708 55.6314757228214
"1704" 340.6 82.8576213286957 56.2148829993587
"1705" 340.8 79.2314488973913 56.4071906918587
"1706" 341 75.732257744631 57.3805903972732
"1707" 341.2 72.3543628336232 58.15109895925
"1708" 341.4 69.0898904347826 58.5727425334891
"1709" 341.6 65.0971418905929 59.49475530425
"1710" 341.8 61.2279575325379 59.6703936195988
"1711" 342 57.1226839582609 59.283444875337
"1712" 342.2 53.093772661502 59.328671388
"1713" 342.4 49.3844214730031 60.0818426361105
"1714" 342.6 45.4912757962248 60.7978424622988
"1715" 342.8 41.7855657349566 62.1923077545
"1716" 343 37.8275670730031 62.756261243436
"1717" 343.2 34.2442596336232 63.4624542759166
"1718" 343.4 30.7087652869565 63.9837278746346
"1719" 343.6 26.9891232602899 63.94780226175
"1720" 343.8 22.8864647377674 64.4579002723581
"1721" 344 18.8061930202899 64.8515779741218
"1722" 344.2 15.2625848869565 65.182692372875
"1723" 344.4 11.3139929669565 65.0940171591111
"1724" 344.6 7.16315609495656 65.644230834875
"1725" 344.8 3.3661211690618 65.46457496425
"1726" 345 2.31890795895656 64.855769295625
"1727" 345.2 2.40558436695655 64.5769231415
"1728" 345.4 2.94199262835189 63.5970483641337
"1729" 345.6 2.89623009992952 61.5784823900608
"1730" 345.8 2.21709757495655 58.90934071825
"1731" 346 1.57627305584544 56.6431624498055
"1732" 346.2 1.37342327652175 55.2366221288152
"1733" 346.4 2.11500253937031 52.3534483282155
"1734" 346.6 3.46496268695655 49.0456731259687
"1735" 346.8 4.4931828210742 46.3766968789559
"1736" 347 5.41209510028988 43.0172584256603
"1737" 347.2 5.64391127695655 39.6706731165937
"1738" 347.4 5.93641161776737 36.94230772925
"1739" 347.6 6.89427702749709 33.8341996180338
"1740" 347.8 8.92152135432496 31.00101217675
"1741" 348 10.9027355356052 28.86538464425
"1742" 348.2 12.6402795909565 26.44780222425
"1743" 348.4 14.2582392069565 23.83241760625
"1744" 348.6 15.4469442309565 20.60164837225
"1745" 348.8 16.9961130469565 17.2948718121667
"1746" 349 19.335809550486 14.1595022766029
"1747" 349.2 21.1989557637565 11.52692308845
"1748" 349.4 22.3342791269565 9.77197803174999
"1749" 349.6 22.3727070910945 9.22347481028448
"1750" 349.8 22.6409529514727 9.06389579070161
"1751" 350 23.0754999969565 9.04567308596875
"1752" 350.2 24.6886442569565 9.23798077846875
"1753" 350.4 27.0869590647343 9.02564103466666
"1754" 350.6 29.8811098227705 9.3483899914593
"1755" 350.8 32.2481195774828 9.23987855175
"1756" 351 34.8225609589566 8.394230777625
"1757" 351.2 36.0395788280092 6.95242915675
"1758" 351.4 36.1704020336232 5.30311355841666
"1759" 351.6 36.5902343705929 4.503496508
"1760" 351.8 37.7379790543984 3.97271914529651
"1761" 352 39.5531197142736 3.46200750815244
"1762" 352.2 42.0864108336232 2.92216117508333
"1763" 352.4 44.6448171198454 2.89102564391667
"1764" 352.6 47.3747285078261 3.23829431761956
"1765" 352.8 49.8631065451384 4.223776228
"1766" 353 52.1482118469565 5.40384615925
"1767" 353.2 54.4697203185355 6.02125506674999
"1768" 353.4 56.8094764549566 6.5000000065
"1769" 353.6 58.9417681496593 6.49532225181757
"1770" 353.8 61.4579001136232 6.36538462175
"1771" 354 63.3803736709565 6.54670330325
"1772" 354.2 66.3311969825663 6.79221389046951
"1773" 354.4 69.3443831625121 6.32264957897222
"1774" 354.6 71.9773409753776 5.57591093675
"1775" 354.8 74.4914636869565 3.95588235689706
"1776" 355 76.0323776069565 2.71153846425
"1777" 355.2 76.8733031913468 2.99296435571341
"1778" 355.4 78.7931817136232 3.84566075335256
"1779" 355.6 81.3642899778657 5.412587418
"1780" 355.8 84.2622587705929 7.2482517555
"1781" 356 86.767098055737 9.19371483095732
"1782" 356.2 89.2285932051788 11.4636752251389
"1783" 356.4 91.7938599289078 13.09615385925
"1784" 356.6 94.6270600069565 13.9541420257885
"1785" 356.8 97.6457228532723 13.80465588425
"1786" 357 98.5766182191304 13.2215719195761
"1787" 357.2 98.6578317055612 13.48076924425
"1788" 357.4 98.8549253464914 14.1068873128546
"1789" 357.6 100.368768104348 15.2617057008804
"1790" 357.8 102.897478033623 16.96978023675
"1791" 358 104.959534377866 19.23251750175
"1792" 358.2 106.97906550029 21.3470696184167
"1793" 358.4 109.17486783629 23.9337607076944
"1794" 358.6 110.716379009747 26.602415053436
"1795" 358.8 112.364798552073 28.3376565578546
"1796" 359 114.119749933913 30.4707358164239
"1797" 359.2 114.765350232411 32.09965038175
"1798" 359.4 114.82121670029 34.1217949059167
"1799" 359.6 114.555225606957 36.908862913163
"1800" 359.8 114.022176896259 39.5451699858779
"1801" 360 114.336345788775 42.3181818605
"1802" 360.2 115.39287358091 45.448568918436
"1803" 360.4 116.591433286957 47.73901103675
"1804" 360.6 118.318250149396 50.1411820388841
"1805" 360.8 120.48249108332 51.8286713805
"1806" 361 122.715986828009 52.49898790675
"1807" 361.2 122.706096494761 52.2331144987622
"1808" 361.4 122.706096494761 52.8053471447378
"1809" 361.6 122.50858860029 53.7291667203958
"1810" 361.8 123.403186120999 55.4693126577606
"1811" 362 123.923982240557 58.04230775035
"1812" 362.2 123.323360793043 61.2399666164239
"1813" 362.4 122.847775518535 65.07995957925
"1814" 362.6 122.469919832411 67.93881125675
"1815" 362.8 121.935639534761 70.8916511027866
"1816" 363 122.167675353043 74.2583612782717
"1817" 363.2 123.094456913623 76.1987180249167
"1818" 363.4 123.247990003478 76.4657191400109
"1819" 363.6 122.672540006957 76.75000007675
"1820" 363.8 121.93074588029 77.663461616125
"1821" 364 120.534463397595 79.7655483612713
"1822" 364.2 118.532143150486 82.0478884681716
"1823" 364.4 116.346128221425 83.8981179235053
"1824" 364.6 113.756081419722 85.6984452575479
"1825" 364.8 111.33214732429 87.6688035064722
"1826" 365 109.526764490361 89.3891162923351
"1827" 365.2 108.111403759684 91.636363728
"1828" 365.4 106.855135407887 94.7508945491337
"1829" 365.6 106.455796814957 97.163461635625
"1830" 365.8 106.629149630957 98.451923175375
"1831" 366 106.881068781693 98.67307702175
"1832" 366.2 106.770791565981 98.1336773964451
"1833" 366.4 106.890970615329 97.7920394537849
"1834" 366.6 106.714416666469 97.5989682026647
"1835" 366.8 106.251990125875 97.32692317425
"1836" 367 105.581153061502 98.13111897925
"1837" 367.2 104.337915694229 99.258741358
"1838" 367.4 103.036894054957 100.241453091694
"1839" 367.6 101.897718406957 100.29395614425
"1840" 367.8 100.55521163643 100.00910941175
"1841" 368 99.3729431785121 99.8397436895833
"1842" 368.2 97.9445404336232 99.9001832500833
"1843" 368.4 95.8533001136232 100.358058708417
"1844" 368.6 94.2590599920728 101.33407881332
"1845" 368.8 92.4596206469565 103.20604405925
"1846" 369 91.6433031536232 104.945970800917
"1847" 369.2 91.7230299269565 105.610946851173
"1848" 369.4 91.9699712602899 106.192800895147
"1849" 369.6 92.6155464602899 106.99725285425
"1850" 369.8 92.9916028336232 107.995421353417
"1851" 370 93.3347738489077 109.550187726811
"1852" 370.2 93.3528427269565 110.226331471173
"1853" 370.4 93.3965513429566 109.682692417375
"1854" 370.6 93.3363034004449 109.044275600994
"1855" 370.8 92.9036339924111 108.349650458
"1856" 371 92.1419322251384 108.7167833255
"1857" 371.2 91.1788610251384 110.00174836175
"1858" 371.4 90.2032824069565 112.62912099175
"1859" 371.6 90.0339512069565 114.072485321173
"1860" 371.8 89.883092501502 113.4370630505
"1861" 372 89.5915242227705 113.015653064715
"1862" 372.2 88.0900290309565 113.01923088225
"1863" 372.4 86.0707150916077 113.614937501808
"1864" 372.6 83.7019264360475 114.61713298175
"1865" 372.8 81.3003770709565 114.846153961
"1866" 373 78.6372559002899 115.422161287583
"1867" 373.2 76.3235386674217 116.790250564017
"1868" 373.4 74.1429236336232 118.325091693417
"1869" 373.6 71.9780827503712 120.263133328518
"1870" 373.8 71.6428004532723 120.68724708425
"1871" 374 71.259824771401 119.677350547028
"1872" 374.2 69.2503288406407 119.17914991675
"1873" 374.4 66.4016656069565 118.86538473425
"1874" 374.6 63.5732775564302 118.85526327675
"1875" 374.8 61.1402555774828 118.49089080675
"1876" 375 58.6970960069565 118.48076934925
"1877" 375.2 56.4950467226322 118.917359786277
"1878" 375.4 54.0338038806408 119.45242926925
"1879" 375.6 51.3629384069565 120.236193414122
"1880" 375.8 48.8279092336232 120.715201585917
"1881" 376 47.4890295550647 120.487006357493
"1882" 376.2 45.4434018736232 119.423992793417
"1883" 376.4 42.4668118890618 118.36943331675
"1884" 376.6 38.9307103507403 117.025467892493
"1885" 376.8 35.5191824602899 115.905983021889
"1886" 377 32.4859419961457 113.761434625196
"1887" 377.2 29.5234468869565 111.380177626173
"1888" 377.4 26.054051122746 109.02732804425
"1889" 377.6 24.09372382091 107.613148587041
"1890" 377.8 21.7365635091788 105.660256515917
"1891" 378 18.6185176069565 103.382150004763
"1892" 378.2 15.9848882869565 100.625000100625
"1893" 378.4 13.5772102869565 98.067307790375
"1894" 378.6 11.4499559598977 96.5124435354265
"1895" 378.8 11.6992214469565 96.5803168386618
"1896" 379 11.6116695196838 96.0448718909167
"1897" 379.2 10.6528576026322 94.1668400110068
"1898" 379.4 9.42637341495653 91.21703305825
"1899" 379.6 8.73712678317277 87.9090437469527
"1900" 379.8 8.07078562857817 84.5930354276284
"1901" 380 6.76533360695654 82.4058186228397
"1902" 380.2 5.49912523506466 79.9776508076284
"1903" 380.4 5.34295152695655 79.27024299425
"1904" 380.6 4.93506254813302 77.90384623175
"1905" 380.8 4.09356186209169 75.7053015310068
"1906" 381 3.58190704695655 73.54670337025
"1907" 381.2 3.52687440695654 70.92032974125
"1908" 381.4 4.19740367853548 67.87348184925
"1909" 381.6 4.76510880695655 64.6685521008676
"1910" 381.8 4.17593583754477 61.55769236925
"1911" 382 3.76148724064076 58.86538467425
"1912" 382.2 2.18621814917876 55.3931624485555
"1913" 382.4 1.68328096695652 53.86538466925
"1914" 382.6 1.71939613695655 52.0264423597188
"1915" 382.8 2.97492939989773 49.9061086471912
"1916" 383 5.22130042800917 47.35728749675
"1917" 383.2 7.23057107895656 45.21153850675
"1918" 383.4 9.29935213236195 42.5660083585743
"1919" 383.6 10.3509217669565 39.6579254475833
"1920" 383.8 11.0553395589565 36.92032970725
"1921" 384 11.4499559598977 34.2726244686618
"1922" 384.2 11.549410371401 31.0021367831389
"1923" 384.4 11.2147674493808 27.4434732209167
"1924" 384.6 10.899580511199 24.5413753159167
"1925" 384.8 12.1411011740154 23.1074660864559
"1926" 385 14.1018306511671 21.48684212675
"1927" 385.2 16.8405400069565 19.4275148123269
"1928" 385.4 20.1586306361457 17.1709979381689
"1929" 385.6 22.6782331269565 14.8028846301875
"1930" 385.8 25.2008583346985 11.0738213510242
"1931" 386 26.6497553136232 8.30677656508333
"1932" 386.2 28.2741836785355 7.23582996675
"1933" 386.4 31.4284228869565 6.82326008008333
"1934" 386.6 34.8082323386639 7.3738273994939
"1935" 386.8 37.203097861502 8.279720288
"1936" 387 40.5469080069565 9.28944774104487
"1937" 387.2 43.6731852869565 10.528846164375
"1938" 387.4 47.1748133936232 11.4787968556603
"1939" 387.6 50.0492105136232 10.541913225532
"1940" 387.8 51.8122567771891 8.93694097494767
"1941" 388 53.1209137589566 6.461538468
"1942" 388.2 53.3931575445175 3.95919324973781
"1943" 388.4 53.1594366069565 2.605769233375
"1944" 388.6 53.0707326806408 3.32894737174999
"1945" 388.8 53.1112830469565 3.48076923425
"1946" 389 53.2763809669565 3.30677656008333
"1947" 389.2 53.1958453962248 3.34005628851829
"1948" 389.4 53.1846599002899 3.28846154175
"1949" 389.6 53.2268515909565 3.471153849625
"1950" 389.8 53.0941617811788 3.45512820858333
"1951" 390 53.1198436798454 3.45512820858333
"1952" 390.2 53.1571435802899 3.22435897758333
"1953" 390.4 53.1112830469565 3.42224080609782
"1954" 390.6 53.0850174687747 3.35839161175
"1955" 390.8 53.0850174687747 3.35839161175
"1956" 391 53.1394704967126 3.27439024717683
"1957" 391.2 53.1204551536232 3.29761905091666
"1958" 391.4 53.1204551536232 3.29761905091666
"1959" 391.6 53.0837667269565 3.33424908758333
"1960" 391.8 53.0643039640297 3.33067542546951
"1961" 392 53.0837667269565 3.34340659675
"1962" 392.2 53.4614907560475 3.09615384925
"1963" 392.4 53.7961336780677 2.50641025891667
"1964" 392.6 54.5066662078454 2.07051282258334
"1965" 392.8 55.5214304602899 1.6661735716859
"1966" 393 57.5778510988485 1.33939709073649
"1967" 393.2 59.6002427767343 1.84829060013889
"1968" 393.4 61.9715380869565 2.32692307925
"1969" 393.6 63.7185044497472 2.79203935878488
"1970" 393.8 65.4296356050961 3.01565295471512
"1971" 394 66.5172341509566 3.567307695875
"1972" 394.2 68.2291519328102 4.53142589571341
"1973" 394.4 69.6577634736232 5.20238095758333
"1974" 394.6 71.7673480069565 6.58516484175
"1975" 394.8 73.5100482736232 7.53754579508333
"1976" 395 76.3770557206408 8.21761134425
"1977" 395.2 79.1089996566863 8.05457381262838
"1978" 395.4 81.9282525142736 7.02673546668902
"1979" 395.6 84.6486546096232 5.56623932180556
"1980" 395.8 86.2059115560475 5.377622383
"1981" 396 87.7423356336232 6.40976332001923
"1982" 396.2 89.3854717799798 7.55053668018023
"1983" 396.4 91.61773834568 9.69189853669681
"1984" 396.6 93.7849900602898 12.3189102687292
"1985" 396.8 95.8716443269565 14.9941471721848
"1986" 397 97.3250063196838 17.055944073
"1987" 397.2 98.7561600186639 18.780956866811
"1988" 397.4 100.687000326957 20.98076925175
"1989" 397.6 103.094678326957 22.28846156075
"1990" 397.8 106.352125032839 22.7341629186618
"1991" 398 109.573284318308 22.659563432223
"1992" 398.2 110.395799181011 23.2728690461419
"1993" 398.4 111.560949694229 24.678321703
"1994" 398.6 112.865473410593 26.97727275425
"1995" 398.8 114.197513446957 30.1932234734167
"1996" 399 114.60775676332 33.77797206175
"1997" 399.2 115.043480308352 37.3000894827384
"1998" 399.4 116.18602617229 40.63461542525
"1999" 399.6 118.03512287629 43.3525641459167
"2000" 399.8 120.087285755794 46.3788014775058
"2001" 400 122.555137041623 49.0021368011389
"2002" 400.2 122.72288901802 50.1337971041436
"2003" 400.4 122.654195793623 52.4551282575833
"2004" 400.6 121.691124593623 55.67857148425
"2005" 400.8 120.397857553623 58.67307698175
"2006" 401 119.274274486957 61.0448718559167
"2007" 401.2 118.706677205254 62.9243044819096
"2008" 401.4 117.871540347826 63.4974917022935
"2009" 401.6 116.280557416318 64.4954992461649
"2010" 401.8 114.903570509084 65.9030278891436
"2011" 402 113.81687102029 66.9503205797708
"2012" 402.2 111.915277494015 68.2997738239559
"2013" 402.4 109.628581379401 69.9081197280278
"2014" 402.6 107.756352752488 71.4267594822287
"2015" 402.8 106.624543638261 72.6697325141413
"2016" 403 105.373946833623 74.2419872537291
"2017" 403.2 103.803848937866 76.496503573
"2018" 403.4 103.139621649623 79.1987180279167
"2019" 403.6 103.442221412174 82.32692315925
"2020" 403.8 103.755987217623 85.6517094873611
"2021" 404 104.11028068332 89.00524484425
"2022" 404.2 103.756533640999 92.760638390633
"2023" 404.4 103.409865265138 96.43531478175
"2024" 404.6 102.528034109282 100.24284446518
"2025" 404.8 101.384080433623 103.224359077583
"2026" 405 99.8997943026087 105.562709135663
"2027" 405.2 97.3942140336232 106.933150290083
"2028" 405.4 95.1878637749566 107.163461645625
"2029" 405.6 92.5300112330031 107.32692318425
"2030" 405.8 89.4803536360475 108.84790220675
"2031" 406 86.6172020050961 109.79561728332
"2032" 406.2 83.1872919367126 109.465759959372
"2033" 406.4 79.7654250202899 108.94780230675
"2034" 406.6 76.4368675109565 109.21153857075
"2035" 406.8 73.3310803386639 110.197467277177
"2036" 407 70.6720642450053 110.985459773274
"2037" 407.2 68.1260216602899 112.867216230083
"2038" 407.4 64.9185359589566 114.82692319175
"2039" 407.6 61.520538890859 117.083020754982
"2040" 407.8 59.6804423901144 118.56174100925
"2041" 408 57.8592240629566 119.5000001195
"2042" 408.2 55.5163581518214 120.435031305466
"2043" 408.4 52.5013379536232 120.692307813
"2044" 408.6 48.7592423810106 121.017151888169
"2045" 408.8 46.7752883101144 120.38360335925
"2046" 409 43.8437864709565 119.50274737225
"2047" 409.2 40.5305318974828 118.53137663675
"2048" 409.4 36.8399658202899 117.455128322583
"2049" 409.6 34.2256917103712 115.86350855864
"2050" 409.8 31.6273870469565 113.293392618224
"2051" 410 28.6089599585844 110.56484805332
"2052" 410.2 25.4904010309566 108.82692318575
"2053" 410.4 23.5561957092821 107.532647692506
"2054" 410.6 22.1003904069565 105.88967621925
"2055" 410.8 19.5193595909566 103.067307795375
"2056" 411 17.1780264958454 100.59615394675
"2057" 411.2 14.8621500195881 97.88360333675
"2058" 411.4 11.2264410396838 95.3805362259167
"2059" 411.6 10.1528042629565 94.54670339125
"2060" 411.8 10.2262890234271 93.7635747543971
"2061" 412 10.2757552342736 91.7922139754695
"2062" 412.2 10.0977716229566 89.12912096825
"2063" 412.4 9.55964164587546 86.1834720196554
"2064" 412.6 8.19759334028988 83.1060158621987
"2065" 412.8 6.58531337495655 81.13461546575
"2066" 413 5.93913846028988 81.3012821325833
"2067" 413.2 5.65301347427362 81.6139775675427
"2068" 413.4 5.72818000695655 81.55769238925
"2069" 413.6 5.66076502295654 81.490384696875
"2070" 413.8 5.92079424695655 80.49125882175
"2071" 414 5.49501540064076 78.98684218425
"2072" 414.2 5.2636397810742 76.9649322036618
"2073" 414.4 5.04662192695654 74.4571006661731
"2074" 414.6 4.3912105763683 72.1798643255735
"2075" 414.8 3.99465184695655 71.2183258630735
"2076" 415 4.36337053495655 70.98626380725
"2077" 415.2 4.66313656225067 70.7545249576323
"2078" 415.4 5.39110508695655 70.278846224125
"2079" 415.6 5.87152083672398 69.6972272611105
"2080" 415.8 6.57926618370074 69.3126118761105
"2081" 416 7.87445296695654 68.89285721175
"2082" 416.2 9.20463214354193 68.3025329013232
"2083" 416.4 10.8489000459809 67.627110761811
"2084" 416.6 12.5852469509566 67.0790598961389
"2085" 416.8 14.0981442542293 66.48776230425
"2086" 417 14.982622328817 65.9941861125058
"2087" 417.2 15.6877455874444 65.1411820538842
"2088" 417.4 16.2959342556052 64.0524948665473
"2089" 417.6 17.0501389923224 62.7584428394939
"2090" 417.8 18.0859041416934 60.89979763175
"2091" 418 19.0550030988485 58.9693347783041
"2092" 418.2 19.9816337669565 56.42582423225
"2093" 418.4 21.1175639002899 53.9048324010449
"2094" 418.6 22.6688373103712 51.7359287571768
"2095" 418.8 24.4652652425121 49.1004273995278
"2096" 419 25.5246435625121 46.3012820975833
"2097" 419.2 26.6724442090618 43.71356279675
"2098" 419.4 28.4862932869565 41.3999014220705
"2099" 419.6 30.2162174383079 38.7302495189797
"2100" 419.8 31.9861861301998 35.6741164597905
"2101" 420 33.9782685402899 32.9252137081389
"2102" 420.2 36.2551880928102 30.7227955279085
"2103" 420.4 37.9236502229566 28.230769259
"2104" 420.6 39.7383515269565 25.29395606925
"2105" 420.8 42.0455949589566 23.105769253875
"2106" 421 44.8196986202899 21.75000002175
"2107" 421.2 47.2720302974828 20.93016196425
"2108" 421.4 50.2220694469565 20.36538463575
"2109" 421.6 53.5254036629566 19.78846155825
"2110" 421.8 56.5219644674444 20.3944653112012
"2111" 422 59.6951879778657 21.69755246925
"2112" 422.2 62.9570062916077 23.4002683597151
"2113" 422.4 65.8484119388714 25.690261891484
"2114" 422.6 68.7858018665121 27.78846156625
"2115" 422.8 71.3220839196838 29.82692310675
"2116" 423 73.6246996069565 32.265734298
"2117" 423.2 76.190749315401 34.2243590085833
"2118" 423.4 77.9935407778656 36.8286713655
"2119" 423.6 79.1842469887747 39.5559440955
"2120" 423.8 80.3191642971891 43.1766547837849
"2121" 424 80.72231038091 46.4682469158779
"2122" 424.2 81.6273626736232 50.37637367675
"2123" 424.4 82.1084813596838 53.804195858
"2124" 424.6 81.9932814553776 57.65080977425
"2125" 424.8 80.7974864139131 60.8553512314239
"2126" 425 79.3239409527343 63.9764957904722
"2127" 425.2 78.4905021936232 67.4276557450833
"2128" 425.4 77.1551776889078 70.8353659244939
"2129" 425.6 76.1981154413752 74.3483900564593
"2130" 425.8 74.9922607109565 77.55769238525
"2131" 426 73.6035590196395 80.78846161925
"2132" 426.2 71.8393137669565 84.0823472241218
"2133" 426.4 70.956732093443 87.4620582995203
"2134" 426.6 69.5821495211029 90.6571295465671
"2135" 426.8 67.8664297111426 93.4002684297151
"2136" 427 65.8323835198454 95.7286325743611
"2137" 427.2 63.8976804869565 98.3800367284167
"2138" 427.4 61.7789238469565 101.00824185925
"2139" 427.6 59.1527931113468 103.856003856201
"2140" 427.8 56.7067488602899 106.80494516175
"2141" 428 53.9684164149566 108.86538472425
"2142" 428.2 51.4653068142293 110.80594416675
"2143" 428.4 48.2613552602899 111.587278218096
"2144" 428.6 45.2546495732723 112.19534424175
"2145" 428.8 42.0333613518214 112.451663314115
"2146" 429 39.3319566469565 111.685897547583
"2147" 429.2 36.5143560336232 110.735042845778
"2148" 429.4 33.1564477829565 109.38186824125
"2149" 429.6 29.6956384112809 108.428794287223
"2150" 429.8 25.9045216469565 107.076923184
"2151" 430 23.2513779386639 105.206848135226
"2152" 430.2 20.6664843980677 103.074786427861
"2153" 430.4 18.3123103536232 102.070512922583
"2154" 430.6 17.6060581402899 101.995726597722
"2155" 430.8 17.6895243109565 101.82692317875
"2156" 431 16.7984300111671 100.53542520175
"2157" 431.2 14.7810492869565 98.28846163675
"2158" 431.4 12.7215585669565 96.0843196227115
"2159" 431.6 10.7767006132723 93.82489887925
"2160" 431.8 9.32702501748285 91.46659928175
"2161" 432 8.22746721866387 89.3250469936402
"2162" 432.2 8.17551387989773 87.7794118524853
"2163" 432.4 8.49968490473431 85.3183761536944
"2164" 432.6 8.66424571938898 81.9111227430338
"2165" 432.8 8.16796038028987 78.4166667450833
"2166" 433 6.71876752695654 74.84340666825
"2167" 433.2 4.73222344890777 72.0361163947378
"2168" 433.4 3.41680912695655 69.74450556425
"2169" 433.6 2.70138480695653 67.04120885825
"2170" 433.8 2.18621814917876 63.5128205763333
"2171" 434 1.26886851119898 59.9259907359167
"2172" 434.2 1.42646198028985 56.63461544125
"2173" 434.4 1.53194120695654 52.450549503
"2174" 434.6 2.4216355536232 47.4978632953611
"2175" 434.8 3.61436219362321 43.6780079332244
"2176" 435 5.332539946416 40.4870062774932
"2177" 435.2 6.03169335483534 38.3175991059167
"2178" 435.4 6.78755832695655 35.1153846505
"2179" 435.6 7.29175442578008 32.4626697157206
"2180" 435.8 8.73510230917876 29.6666666963333
"2181" 436 10.3949478789565 26.61263738925
"2182" 436.2 12.7874919029566 23.84615387
"2183" 436.4 15.5070568069565 21.8436883847628
"2184" 436.6 18.8051251658755 19.3643451337095
"2185" 436.8 21.2064627802899 16.9916173739936
"2186" 437 23.3005252869565 13.9541420257885
"2187" 437.2 24.7211114299869 10.6369463975833
"2188" 437.4 25.946838411805 8.34090909925
"2189" 437.6 27.4392620336232 8.30325444617307
"2190" 437.8 30.2148826202899 7.72140040219872
"2191" 438 32.9156799829566 8.355769239125
"2192" 438.2 36.0985183139333 9.23211092157558
"2193" 438.4 38.6652150469565 10.5292642245761
"2194" 438.6 41.3665123152492 11.9610694303476
"2195" 438.8 44.4711585669565 13.3250915884167
"2196" 439 47.067476227401 15.2585470238056
"2197" 439.2 48.8224059696232 17.63461540225
"2198" 439.4 50.1835465989566 20.7286324993611
"2199" 439.6 50.6439863536232 24.0668498409167
"2200" 439.8 50.4232443198454 27.3440171213611
"2201" 440 48.9491405565217 30.4456522043587
"2202" 440.2 47.2628143051384 33.65559443925
"2203" 440.4 44.5537075269565 35.87087915675
"2204" 440.6 41.9011342789566 37.846153884
"2205" 440.8 38.8281963269565 39.2598619721987
"2206" 441 35.3329886949566 40.682692348375
"2207" 441.2 31.7022102709565 41.221153887375
"2208" 441.4 28.0714318469565 41.55769234925
"2209" 441.6 24.5747425669565 40.8969428416859
"2210" 441.8 20.7199883536232 39.8589743988333
"2211" 442 17.0068138380677 39.1217949109167
"2212" 442.2 13.341511282746 37.67105266925
"2213" 442.4 10.0427389829565 35.98076926675
"2214" 442.6 7.07647968695655 34.9615384965
"2215" 442.8 6.77685753584544 34.8482906331389
"2216" 443 6.48696337665353 34.84440562925
"2217" 443.2 6.10207823754477 34.8608597633676
"2218" 443.4 6.14842925786565 35.5320513175833
"2219" 443.6 5.11634653872126 36.5237556926323
"2220" 443.8 3.41680912695655 38.7941595829537
"2221" 444 2.96737590028985 41.6858974775833
"2222" 444.2 3.31174681422928 44.4364802309167
"2223" 444.4 2.92651833422928 47.5134033109167
"2224" 444.6 2.6862033890255 50.5497347985603
"2225" 444.8 1.99971864695654 53.56318686675
"2226" 445 1.31556287241108 55.56118886675
"2227" 445.2 1.17999859792429 58.1457816958629
"2228" 445.4 1.83186909495655 60.97527478625
"2229" 445.6 2.81007427095655 64.6538462185
"2230" 445.8 3.25171120695654 68.11813193625
"2231" 446 3.13493462939556 71.9704503533963
"2232" 446.2 3.40580259895655 74.50274732725
"2233" 446.4 4.05191553992952 77.5764034039797
"2234" 446.6 4.92373229872126 80.6979638816029
"2235" 446.8 6.34246325884846 84.1252599593851
"2236" 447 7.53267130800917 87.19534421675
"2237" 447.2 8.9519341290618 90.65688268175
"2238" 447.4 10.8538589491788 94.1217949659166
"2239" 447.6 13.2979196389566 97.221153943375
"2240" 447.8 15.4937219749566 99.67307702275
"2241" 448 16.7433068569565 102.32692317925
"2242" 448.2 17.3385383625121 102.775641128417
"2243" 448.4 19.5212387542736 104.540806858762
"2244" 448.6 21.8210997589566 106.2692308755
"2245" 448.8 23.9072954202899 107.152930510083
"2246" 449 25.8193268869565 108.392011942712
"2247" 449.2 26.8217882411029 109.362570465835
"2248" 449.4 27.6298284674444 109.747185850835
"2249" 449.6 28.2944588616934 110.36336043425
"2250" 449.8 29.0803635802899 110.37637373675
"2251" 450 30.5902334469565 110.315088867712
"2252" 450.2 32.1163308869565 110.01923087925
"2253" 450.4 32.8771571349566 109.509615494125
"2254" 450.6 33.0398914736232 109.023175651429
"2255" 450.8 33.1802952602899 108.34340670175
"2256" 451 33.5542185855612 107.461091341808
"2257" 451.2 33.8241771482899 106.754273611028
"2258" 451.4 34.0039504389566 106.413461644875
"2259" 451.6 34.8221023536232 105.065018420083
"2260" 451.8 36.2816138269565 103.697115488312
"2261" 452 37.9370392615907 102.598968207665
"2262" 452.2 39.4356720069565 102.09615394825
"2263" 452.4 40.3313282229566 102.2692308715
"2264" 452.6 41.6350578637007 103.292933913669
"2265" 452.8 43.0107802176883 105.413227122299
"2266" 453 44.1902024574828 108.24797581675
"2267" 453.2 44.8236649366863 111.432952294385
"2268" 453.4 44.1037347646036 114.611991064838
"2269" 453.6 42.6619605269565 117.163461655625
"2270" 453.8 39.8781641799295 118.511954380466
"2271" 454 38.076960746416 118.48076934925
"2272" 454.2 37.8672417669565 118.169414037583
"2273" 454.4 36.6967914723224 116.548311561201
"2274" 454.6 34.5511724336232 114.25000011425
"2275" 454.8 31.9457297029565 112.21703307925
"2276" 455 29.161346570859 110.300656770713
"2277" 455.2 26.439279602746 108.66295557425
"2278" 455.4 23.4679515109565 106.86538472225
"2279" 455.6 20.863604234325 105.67712561175
"2280" 455.8 18.6608504069565 103.89285724675
"2281" 456 16.5666353496593 101.609667461277
"2282" 456.2 14.7105806625663 99.081144564372
"2283" 456.4 12.0584209756052 96.1418919880338
"2284" 456.6 9.77801787362321 93.2736687323269
"2285" 456.8 9.09892920695655 91.6778847070625
"2286" 457 8.46532973327234 89.09817822675
"2287" 457.2 7.50451133140098 85.5000000855
"2288" 457.4 6.01710136695655 81.9102564921667
"2289" 457.6 4.98813582169338 78.86538469425
"2290" 457.8 4.11985110295654 76.105769306875
"2291" 458 4.67446681166242 72.8699095751324
"2292" 458.2 5.95931709495656 70.3012821215833
"2293" 458.4 7.78870443486351 67.8993739498314
"2294" 458.6 9.8669167536232 64.7529586446346
"2295" 458.8 11.4690239406151 62.8241088808354
"2296" 459 13.1484143002899 61.8415751534166
"2297" 459.2 14.8303226971891 61.2356887911104
"2298" 459.4 17.2133639920728 60.6811270732035
"2299" 459.6 18.8753365936232 61.3111440455321
"2300" 459.8 19.5173840602899 62.3367850721987
"2301" 460 20.4458834736232 63.7470414838654
"2302" 460.2 21.4004020713468 66.0698874957134
"2303" 460.4 22.2409467442539 68.6990645177635
"2304" 460.6 22.0801152237986 71.72975715675
"2305" 460.8 21.2550279091788 74.6773505020278
"2306" 461 19.7788819353776 76.87145756675
"2307" 461.2 17.713066051401 78.6196581982778
"2308" 461.4 14.6477009669565 80.4531558989936
"2309" 461.6 11.5643914789566 81.586538543125
"2310" 461.8 8.26673691362321 82.7016766113013
"2311" 462 6.2799937756052 82.659563492223
"2312" 462.2 6.46011411895656 82.8076923905
"2313" 462.4 6.71152639011443 82.74190291675
"2314" 462.6 6.53918733327234 82.40789481925
"2315" 462.8 6.24181798028987 81.8247864066111
"2316" 463 6.73180157327234 81.76012153925
"2317" 463.2 6.97510377116706 81.80060736925
"2318" 463.4 6.81472187362321 82.0409271037372
"2319" 463.6 6.72014334295654 82.144230851375
"2320" 463.8 6.31616031853548 82.17510129675
"2321" 464 6.31616031853548 82.17510129675
"2322" 464.2 6.31616031853548 82.17510129675
"2323" 464.4 6.32083920695655 82.1592702991218
"2324" 464.6 6.30602272695655 82.076923159
"2325" 464.8 6.31096155362321 82.0902367684808
"2326" 465 6.28253318549313 82.0830207199817
"2327" 465.2 6.28253318549313 82.0830207199817
"2328" 465.4 6.22897703095655 82.086538543625
"2329" 465.6 6.16156204695655 82.076923159
"2330" 465.8 6.19797083622485 82.0361164047378
"2331" 466 6.56134857997981 82.2016995455291
"2332" 466.2 6.71594534028987 82.4156805557885
"2333" 466.4 6.40739864274601 82.75202437425
"2334" 466.6 6.13266991095655 83.067307775375
"2335" 466.8 6.49863696695655 83.2793041125833
"2336" 467 6.40493274209169 83.9693348033041
"2337" 467.2 6.27203197872126 84.7816742929265
"2338" 467.4 6.28738263921461 86.0241936344113
"2339" 467.6 6.44550200419789 87.9104775414914
"2340" 467.8 7.12641671214173 89.7770656168426
"2341" 468 8.14582081247377 92.6850133552845
"2342" 468.2 9.71330221385306 95.509947045112
"2343" 468.4 11.8918356869565 98.28846163675
"2344" 468.6 13.8804475701998 100.310291160601
"2345" 468.8 15.6712394231728 102.295738148034
"2346" 469 18.6098445454931 104.128048884616
"2347" 469.2 20.9548425585355 105.52530374925
"2348" 469.4 22.5626645829566 106.63461549125
"2349" 469.6 24.1500034736232 107.869329496429
"2350" 469.8 26.0513312811029 109.568949452909
"2351" 470 28.5722288709566 110.490384725875
"2352" 470.2 29.9975742469565 110.59615395675
"2353" 470.4 32.1015144069565 110.857495179891
"2354" 470.6 34.3832523269565 111.025148040019
"2355" 470.8 35.5833872069565 111.344017205361
"2356" 471 37.0600963802899 112.081196693278
"2357" 471.2 38.5663050318214 113.532744396277
"2358" 471.4 39.5952666629565 115.82142868725
"2359" 471.6 39.815063691805 117.46678333425
"2360" 471.8 40.2425694988485 117.451663319115
"2361" 472 40.7069259909565 117.15109901825
"2362" 472.2 42.3552983816934 117.67105274925
"2363" 472.4 44.4436422469565 118.779914648694
"2364" 472.6 46.8290955269565 119.605029705404
"2365" 472.8 49.8415388752492 119.428236517177
"2366" 473 52.1974852571891 118.292933928669
"2367" 473.2 54.4884748629566 117.663461656125
"2368" 473.4 56.9635678469565 117.482600850083
"2369" 473.6 59.1340014781761 117.430112687787
"2370" 473.8 59.8160930202899 117.693223560917
"2371" 474 59.5501019269566 118.21703308525
"2372" 474.2 59.0919551989566 118.586538580125
"2373" 474.4 58.9460851464688 119.334427886689
"2374" 474.6 58.739899171401 120.852564223417
"2375" 474.8 58.1674068469565 121.384615506
"2376" 475 57.6088255509565 120.567307812875
"2377" 475.2 55.8185831980676 120.1153847355
"2378" 475.4 52.8437632691788 120.158119778278
"2379" 475.6 49.6541043802899 120.058678621045
"2380" 475.8 46.4062251788485 118.740644609385
"2381" 476 43.1161657280376 117.410083277493
"2382" 476.2 39.1756427829566 115.923077039
"2383" 476.4 35.6475919536232 114.997863362861
"2384" 476.6 33.4038050174828 114.64473695675
"2385" 476.8 33.5254561164302 114.51315800925
"2386" 477 31.5779987802899 113.076430093353
"2387" 477.2 28.4474882202899 110.248168608417
"2388" 477.4 25.7696916789566 107.240384722625
"2389" 477.6 23.0084289669565 103.819597173417
"2390" 477.8 19.8876756011029 100.385084528152
"2391" 478 16.7255359002899 97.1163004634166
"2392" 478.2 13.8950237829566 93.605769324375
"2393" 478.4 10.4034529233202 90.63111897175
"2394" 478.6 8.40450418379864 88.95647782175
"2395" 478.8 6.71152639011443 86.25404866925
"2396" 479 5.69315923604747 82.43181826425
"2397" 479.2 5.41999722295654 78.07417590225
"2398" 479.4 6.03824195427362 73.9216698675427
"2399" 479.6 6.81966070028987 70.0833334034166
"2400" 479.8 7.63404722379864 66.59817820425
"2401" 480 9.08773070463097 64.1426655382035
"2402" 480.2 10.1583075269565 61.6752137368889
"2403" 480.4 10.6854622890618 58.78441301425
"2404" 480.6 11.356796131401 55.5534188589722
"2405" 480.8 11.096525276634 53.207816430379
"2406" 481 9.99320960695654 50.1657509659167
"2407" 481.2 8.13127195362321 47.5283883259167
"2408" 481.4 5.50420996044493 45.9136851979709
"2409" 481.6 3.03158064695655 45.21153850675
"2410" 481.8 2.90992954800917 45.45445348675
"2411" 482 3.06368302028987 45.5000000455
"2412" 482.2 3.67024891643022 44.99898789925
"2413" 482.4 3.93044710028987 43.7738095675833
"2414" 482.6 4.17625955895655 41.42582421725
"2415" 482.8 5.03060411074034 39.2396050288446
"2416" 483 6.6665570736232 37.1395463882243
"2417" 483.2 8.82041942749709 34.6242204088446
"2418" 483.4 11.264719556724 32.9709302655291
"2419" 483.6 13.942917053443 31.0587318397905
"2420" 483.8 16.4045121669566 29.03021980925
"2421" 484 18.815536746416 26.609667386277
"2422" 484.2 21.0410120869565 23.8974359213333
"2423" 484.4 23.2092237345241 21.0691268401959
"2424" 484.6 25.7397857837986 18.52125507925
"2425" 484.8 28.3248716364302 16.44635629175
"2426" 485 31.1532596869565 14.63461539925
"2427" 485.2 33.9379112709565 12.22802199025
"2428" 485.4 35.9280653206408 9.76619434175
"2429" 485.6 38.3540689669565 6.96203156514743
"2430" 485.8 40.5271527002899 4.67735043202778
"2431" 486 42.8568677936232 3.91117216508333
"2432" 486.2 45.5231778711426 4.18738819738953
"2433" 486.4 48.6106869025663 5.27251407656707
"2434" 486.6 51.8240561747614 6.06988743571341
"2435" 486.8 53.3979647064914 5.86896243878488
"2436" 487 55.9856801669565 4.85157791412179
"2437" 487.2 58.9366893298834 3.25562852107927
"2438" 487.4 60.6319935996838 1.87237762425
"2439" 487.6 60.6725118171891 1.69186046680814
"2440" 487.8 60.7099148149566 1.490384616875
"2441" 488 60.670090519389 1.50571725722297
"2442" 488.2 60.9988361749566 1.990384617375
"2443" 488.4 62.0842878859809 2.3738273944939
"2444" 488.6 64.1095561509565 2.875000002875
"2445" 488.8 66.4509390171891 4.1516100220407
"2446" 489 68.0903997576542 5.84212880727325
"2447" 489.2 69.0260346269565 7.82371795654166
"2448" 489.4 69.1761302980204 9.76554829127127
"2449" 489.6 68.695526101502 11.01573427675
"2450" 489.8 67.4260231560475 12.160839173
"2451" 490 66.2760476243478 13.5225752643587
"2452" 490.2 64.3666542886957 15.3871237612065
"2453" 490.4 62.0400231500677 16.9679487349167
"2454" 490.6 59.4097686949566 18.13461540275
"2455" 490.8 56.8168141402899 17.84890111675
"2456" 491 55.1590765459039 17.15485831675
"2457" 491.2 52.3945788981193 16.6292486749477
"2458" 491.4 49.1028245388485 16.0067567727635
"2459" 491.6 45.893317842746 14.74595143175
"2460" 491.8 42.4434174469566 13.3821499147628
"2461" 492 39.4356720069565 11.82692308875
"2462" 492.2 36.3263278469565 9.93681319674999
"2463" 492.4 34.1037596360475 7.580419588
"2464" 492.6 33.7150290789566 6.9615384685
"2465" 492.8 33.6243594489078 7.64587242790854
"2466" 493 32.3089451269565 7.94230770025
"2467" 493.2 28.6257850254931 7.53330207132317
"2468" 493.4 26.5868928264688 8.0023452237622
"2469" 493.6 24.9398971063114 9.95719603973387
"2470" 493.8 22.8323245189565 12.61923078185
"2471" 494 20.2585167369565 15.6201923233125
"2472" 494.2 17.7591617669565 18.7174556400192
"2473" 494.4 16.0009394736232 21.7072649789722
"2474" 494.6 13.8969993136232 24.2302761583526
"2475" 494.8 12.0337619690618 27.00303646425
"2476" 495 10.5970399625121 30.4145299449444
"2477" 495.2 8.21734864695654 33.411735733609
"2478" 495.4 5.77487436816867 36.6509324375833
"2479" 495.6 3.18070134889203 40.1681141840887
"2480" 495.8 3.03158064695655 43.28846158175
"2481" 496 3.88533025128088 46.7136175103311
"2482" 496.2 4.89351830028987 50.9594017603611
"2483" 496.4 6.3427111536232 54.1858974900833
"2484" 496.6 7.48773711830791 56.3186071249257
"2485" 496.8 8.03955088695655 58.89574904675
"2486" 497 7.56368041166242 61.3880091111618
"2487" 497.2 6.30602272695655 64.5705128850833
"2488" 497.4 4.46384038028988 67.6129191997628
"2489" 497.6 3.06047278295654 69.25000006925
"2490" 497.8 3.15011248695655 69.2795858680961
"2491" 498 3.29187016047006 69.3747401941149
"2492" 498.2 3.5833944156052 70.6325364531689
"2493" 498.4 3.62593315895655 73.49175831525
"2494" 498.6 3.55989399095654 76.84340667025
"2495" 498.8 4.79113775830791 80.2998961301959
"2496" 499 5.63928112695655 83.411735783609
"2497" 499.2 6.71728015830791 86.4537422901959
"2498" 499.4 8.28881637401536 89.7703620807206
"2499" 499.6 9.14387252962319 93.2628206060833
"2500" 499.8 10.3817400453565 96.60384625045
"2501" 500 12.979539630486 100.01923086925
"2502" 500.2 16.4953160229566 102.44230779475
"2503" 500.4 20.1357251589566 104.490384719875
"2504" 500.6 21.7299784069565 105.679980381814
"2505" 500.8 21.6766390789565 105.78846164425
"2506" 501 22.5498236336232 105.999084355083
"2507" 501.2 23.2412593669565 105.610946851173
"2508" 501.4 24.3610733290618 105.09008107675
"2509" 501.6 24.6652010764302 105.02935233175
"2510" 501.8 24.5106713020917 105.164761019926
"2511" 502 24.7199440709566 105.798077028875
"2512" 502.2 24.7777283429566 106.48076933725
"2513" 502.4 24.344086013443 105.871621727493
"2514" 502.6 23.5770995802899 105.699704247712
"2515" 502.8 23.3133395399295 105.611746467358
"2516" 503 22.532470999389 105.279106134385
"2517" 503.2 21.8885147429566 105.086538566625
"2518" 503.4 20.877029693443 104.842515697358
"2519" 503.6 18.7144348195881 103.82489888925
"2520" 503.8 16.5551278132723 101.57793532425
"2521" 504 15.1054522174828 98.75404868175
"2522" 504.2 13.8406385857801 95.2567874255735
"2523" 504.4 13.3921992406408 92.13461547675
"2524" 504.6 13.0373835353776 88.76417012925
"2525" 504.8 11.6419577539836 85.0400208750608
"2526" 505 10.0126723698834 80.8072233453476
"2527" 505.2 7.6901576143984 77.9619857666919
"2528" 505.4 5.48123867362322 74.8219921852756
"2529" 505.6 4.21615822295654 72.028846225875
"2530" 505.8 4.28357320695655 71.0128205838333
"2531" 506 5.67180510744436 68.8278612320549
"2532" 506.2 8.47731052332018 66.5489511155
"2533" 506.4 11.2241063216232 66.2756410919167
"2534" 506.6 13.4685848143984 66.3519678659942
"2535" 506.8 15.8362403408696 67.2349499000109
"2536" 507 17.8046449148635 68.9548301226221
"2537" 507.2 19.5964052869565 71.68927132675
"2538" 507.4 20.3283393989566 74.586538536125
"2539" 507.6 20.5087885290618 78.69331991675
"2540" 507.8 19.5558549206408 82.46862356425
"2541" 508 17.8784944977674 85.7260915618176
"2542" 508.2 14.9109519139333 88.2571557233198
"2543" 508.4 11.6992214469565 91.17307701425
"2544" 508.6 9.80518142028987 93.0534188964722
"2545" 508.8 9.77828483722683 93.0025988456014
"2546" 509 9.99692802857817 93.0233888664122
"2547" 509.2 10.6347743311671 93.76417013425
"2548" 509.4 11.5708119536232 96.0448718909167
"2549" 509.6 13.2016125189565 99.20604405525
"2550" 509.8 15.6650992602899 102.109960654378
"2551" 510 18.8919874949565 105.27197812725
"2552" 510.2 21.9888768995881 107.09412966175
"2553" 510.4 24.9479576847944 108.792619651412
"2554" 510.6 26.1260280229566 109.769230879
"2555" 510.8 27.2651396795147 109.563059143552
"2556" 511 30.0667178202899 109.427514902327
"2557" 511.2 33.3490620229566 110.182692417875
"2558" 511.4 36.8201733795881 111.09210537425
"2559" 511.6 39.2430577669565 112.615384728
"2560" 511.8 42.3686615705929 114.6958043105
"2561" 512 45.3425087002899 116.484432350917
"2562" 512.2 48.2348542391517 117.32692319425
"2563" 512.4 50.7132357589566 118.317307810625
"2564" 512.6 51.2078011457801 118.820135865426
"2565" 512.8 51.0185553583079 118.86538473425
"2566" 513 51.3730569786639 118.133677416445
"2567" 513.2 53.32738682842 117.533302181323
"2568" 513.4 55.8078824069565 117.083020754982
"2569" 513.6 58.1474407367126 116.839118315713
"2570" 513.8 60.2765327749566 117.538461656
"2571" 514 61.8118092050053 118.734052651567
"2572" 514.2 62.9548844701144 119.44230781175
"2573" 514.4 63.806442162746 119.39170052425
"2574" 514.6 64.0614025909565 118.490384733875
"2575" 514.8 64.6589653402899 117.35439572175
"2576" 515 65.4833884162589 115.233899936343
"2577" 515.2 66.2628041781193 112.783094924948
"2578" 515.4 67.561631363401 109.822649682472
"2579" 515.6 68.8781344069565 106.484432340917
"2580" 515.8 69.7209016962589 103.784883824715
"2581" 516 70.4190483269565 100.45879130925
"2582" 516.2 70.8228343250961 96.9512523330872
"2583" 516.4 72.0791996336232 93.2793041225833
"2584" 516.6 73.4720175874444 89.6064728851037
"2585" 516.8 74.1391205650053 86.4357411746159
"2586" 517 74.9377649747614 83.2087242858354
"2587" 517.2 75.2484824441658 79.8850626916919
"2588" 517.4 75.9710912578657 76.13811196425
"2589" 517.6 76.6802618687747 72.8776224505
"2590" 517.8 77.7121529557937 69.0711091925058
"2591" 518 79.4412017148635 66.2267442522732
"2592" 518.2 81.8812734313468 65.4319888083963
"2593" 518.4 84.9667150469565 64.6642012480961
"2594" 518.6 88.3211661189566 65.0384616035
"2595" 518.8 91.4048283802899 66.31043962675
"2596" 519 94.0578602336232 68.7291667353958
"2597" 519.2 95.5491274599798 71.4593023970407
"2598" 519.4 95.6790300869565 74.9690636201196
"2599" 519.6 95.74622110091 78.3913238708779
"2600" 519.8 95.0048802469565 82.53671336925
"2601" 520 93.2209055002899 86.11813195425
"2602" 520.2 91.0227901982609 89.5091974139239
"2603" 520.4 87.9242132939131 92.0175586204457
"2604" 520.6 84.458130756724 93.7938283585523
"2605" 520.8 80.70536656 95.6045151457717
"2606" 521 76.8395229936232 97.18956053675
"2607" 521.2 72.7579355269565 97.8122711600833
"2608" 521.4 68.9056507269565 98.798077021875
"2609" 521.6 65.2114083802899 99.6642012830961
"2610" 521.8 61.3111464069565 100.257326107583
"2611" 522 57.4870834736232 101.17307702425
"2612" 522.2 53.5061422389566 101.48076933225
"2613" 522.4 49.2422491826087 100.93060210762
"2614" 522.6 45.1342347659809 101.02298321547
"2615" 522.8 40.4721200602899 100.87087922175
"2616" 523 36.3731055909565 101.201923178125
"2617" 523.2 32.0620037936232 101.745069135276
"2618" 523.4 28.1581082549566 101.855769332625
"2619" 523.6 24.1439805142736 102.664634249006
"2620" 523.8 20.1482190556052 102.597193449791
"2621" 524 17.5546943429566 101.932692409625
"2622" 524.2 14.9736635269565 99.63461548425
"2623" 524.4 11.8125239410742 97.0101810924853
"2624" 524.6 9.89346294695655 94.105769324875
"2625" 524.8 9.00812535095653 91.22802206925
"2626" 525 7.6036344490618 87.48886648425
"2627" 525.2 6.00334320695655 85.78846162425
"2628" 525.4 5.8701062890618 85.64676121925
"2629" 525.6 5.85311897344303 85.3830562184392
"2630" 525.8 5.57200629884843 83.200104033304
"2631" 526 5.47136102028987 79.63461546425
"2632" 526.2 4.83607194800917 75.73785432675
"2633" 526.4 4.1496828206151 71.4169794335183
"2634" 526.6 3.77796082695655 67.230769298
"2635" 526.8 3.08363854965926 62.8986487115473
"2636" 527 1.72860196460361 59.0690045839559
"2637" 527.2 0.955627171400981 56.3012821075833
"2638" 527.4 1.02839255095653 53.95769236165
"2639" 527.6 2.81630590813302 50.8450226752794
"2640" 527.8 5.05168121281021 47.3550657133963
"2641" 528 7.50986172695655 44.230769275
"2642" 528.2 9.75167746473431 41.2051282463333
"2643" 528.4 12.1379538825121 37.4444444818889
"2644" 528.6 13.3393608845323 33.6439394275833
"2645" 528.8 14.4010265972268 29.6761954558716
"2646" 529 16.1293489669565 26.66902836675
"2647" 529.2 18.1147572869565 23.0468442045064
"2648" 529.4 21.1091317572005 19.7847092130305
"2649" 529.6 24.2650075802899 17.9954212634167
"2650" 529.8 28.0417988869565 17.0310651057885
"2651" 530 31.9642670132723 16.24392714175
"2652" 530.2 34.9872002736232 16.17307693925
"2653" 530.4 37.1418115124111 17.0384615555
"2654" 530.6 39.5745334357937 17.5594812340174
"2655" 530.8 42.4693462869565 17.9615384795
"2656" 531 44.9209905808696 18.9657190825109
"2657" 531.2 46.5892752925379 20.6811270332035
"2658" 531.4 47.4698259731788 22.48076925325
"2659" 531.6 48.2824888441658 25.0997316887849
"2660" 531.8 47.8231466396838 27.755244783
"2661" 532 46.2542161029565 30.0705128505833
"2662" 532.2 43.7309695589566 32.30769234
"2663" 532.4 40.4086208602899 33.9048323810449
"2664" 532.6 36.969270153298 35.2818949696159
"2665" 532.8 33.7089217981761 37.6083490057134
"2666" 533 30.3153877429566 39.1923077315
"2667" 533.2 26.4595547859039 40.09008101175
"2668" 533.4 22.6878638389566 40.32692311725
"2669" 533.6 18.9171866511671 40.30263161925
"2670" 533.8 15.4744605509566 40.5769231175
"2671" 534 11.2534570629566 40.77747256825
"2672" 534.2 7.47133887895656 40.086538501625
"2673" 534.4 4.65312378370074 39.3841681968081
"2674" 534.6 4.76510880695655 39.63461542425
"2675" 534.8 4.94809233495655 40.144230809375
"2676" 535 4.72455844064076 40.92004052675
"2677" 535.2 3.55215967398357 42.7219335146554
"2678" 535.4 2.62300498635049 44.8677156625833
"2679" 535.6 2.13785057335653 47.54230773985
"2680" 535.8 1.12809874578006 51.3766968839559
"2681" 536 0.89356258295652 55.5000000555
"2682" 536.2 0.286827726956525 57.90384621175
"2683" 536.4 0.289660289309463 58.4128959860147
"2684" 536.6 1.28243511614574 61.3497921611419
"2685" 536.8 3.05976809671264 64.7659475319329
"2686" 537 5.25539959968383 68.14860146675
"2687" 537.2 6.73570064695653 70.6898422797628
"2688" 537.4 7.84143338295654 73.88736271125
"2689" 537.6 7.81652387221971 77.63056687925
"2690" 537.8 6.99087335806766 80.98076931175
"2691" 538 6.13368367011443 84.03744947675
"2692" 538.2 5.98133015095654 84.78846162325
"2693" 538.4 6.15193133495651 84.2243590585833
"2694" 538.6 7.09788126917876 85.1474359825833
"2695" 538.8 8.54034791095655 87.13461547175
"2696" 539 9.99532624695655 90.2953649818141
"2697" 539.2 11.5547607669565 93.75000009375
"2698" 539.4 12.2289106069565 97.0985577894062
"2699" 539.6 13.602703348133 99.8608598283676
"2700" 539.8 13.9463875802899 99.8677157175833
"2701" 540 15.7055976389566 100.13461548475
"2702" 540.2 18.2481056069565 101.17307702425
"2703" 540.4 20.6750450309566 102.836538564375
"2704" 540.6 22.5565820280092 105.18117419425
"2705" 540.8 24.2816165301998 107.825883683709
"2706" 541 24.8750766210106 109.478690338169
"2707" 541.2 26.0915366357937 109.57200368739
"2708" 541.4 28.5788059425663 109.78470930303
"2709" 541.6 31.3183576069566 110.18406604425
"2710" 541.8 33.8686506801273 110.281895044616
"2711" 542 36.7996085509565 110.51373637425
"2712" 542.2 39.1371199349566 111.278846265125
"2713" 542.4 40.9061173025663 112.645872532909
"2714" 542.6 43.5326289496593 114.530665395196
"2715" 542.8 46.0209966988485 117.534823402358
"2716" 543 47.6390631002899 119.644477437199
"2717" 543.2 49.5800219802899 120.559523930083
"2718" 543.4 52.4032955701998 120.674116544791
"2719" 543.6 55.186546148892 120.465881013766
"2720" 543.8 57.584213731401 120.168803538972
"2721" 544 59.5218800602899 120.334812743609
"2722" 544.2 61.4717822210106 121.03794190898
"2723" 544.4 63.4812172653349 121.713617585331
"2724" 544.6 66.4658703536232 121.878205250083
"2725" 544.8 69.5407571399295 121.911122783034
"2726" 545 72.3727070469565 121.36538473675
"2727" 545.2 75.3932485378656 119.82692319675
"2728" 545.4 78.3254042736232 117.29945066675
"2729" 545.6 80.805860946087 115.721572022076
"2730" 545.8 82.1631479289078 113.827861277055
"2731" 546 82.6775688869565 111.490384726875
"2732" 546.2 83.2128572981193 109.527280968203
"2733" 546.4 83.7698325650053 106.848499168762
"2734" 546.6 83.3961681669565 104.605029690404
"2735" 546.8 82.2310540578656 103.09615394925
"2736" 547 80.6969920278261 102.08444826262
"2737" 547.2 78.428857104631 101.477191514715
"2738" 547.4 75.5123191589566 100.923077024
"2739" 547.6 72.3534456229566 101.307692409
"2740" 547.8 69.1027443678868 102.657871301227
"2741" 548 66.2628041781193 104.428890980994
"2742" 548.2 63.1988939418403 106.378801537506
"2743" 548.4 60.2380099269565 108.0524476605
"2744" 548.6 57.1465513749566 109.75000010975
"2745" 548.8 53.2461130149566 111.5769231885
"2746" 549 49.4563103952492 113.302532946323
"2747" 549.2 45.5938244229565 114.04120890525
"2748" 549.4 41.3810758309565 114.471153960625
"2749" 549.6 37.4035917749566 114.163461652625
"2750" 549.8 34.1134364280092 114.61437258425
"2751" 550 34.224675946416 114.530665395196
"2752" 550.2 32.4801577847343 113.705128318833
"2753" 550.4 30.1612963509566 112.000000112
"2754" 550.6 27.2431906149566 109.94230780225
"2755" 550.8 24.7786455536232 107.482600840083
"2756" 551 22.8656415766863 106.620062476682
"2757" 551.2 19.4443414132723 104.78643735175
"2758" 551.4 19.0333790469566 104.466962629122
"2759" 551.6 18.0085122840297 102.814728057787
"2760" 551.8 15.8098912030541 98.9967167969329
"2761" 552 13.5579488629566 95.21153855675
"2762" 552.2 10.5435360069565 91.601398693
"2763" 552.4 7.66445999853548 88.44028348925
"2764" 552.6 6.26321956251209 84.7841881189722
"2765" 552.8 4.947311466416 80.5909564215473
"2766" 553 4.07976046463097 76.5934705595988
"2767" 553.2 3.44891150028987 72.71153853425
"2768" 553.4 1.91992131895654 68.71153853025
"2769" 553.6 1.69979075895655 65.07417588925
"2770" 553.8 2.97075509748285 61.35526321925
"2771" 554 3.33254039695655 56.9783654415938
"2772" 554.2 2.77098491048595 52.3042986948382
"2773" 554.4 2.35176568225067 48.0395928082206
"2774" 554.6 2.54362457228986 44.0833333774167
"2775" 554.8 3.7603912847944 40.4142412046554
"2776" 555 5.55207555895655 36.52472531125
"2777" 555.2 7.44030658473431 32.6794872121667
"2778" 555.4 9.74019368890777 28.9404315486402
"2779" 555.6 11.9017133402899 25.2953649168141
"2780" 555.8 13.6253638469565 21.54757087175
"2781" 556 15.8065899701998 18.2728690411419
"2782" 556.2 18.3746806789565 14.73351649825
"2783" 556.4 20.3026575002899 11.990384627375
"2784" 556.6 23.2199606769565 9.4663461633125
"2785" 556.8 25.6541231349566 7.528846161375
"2786" 557 27.2515866202899 7.06065089463461
"2787" 557.2 30.1009282293956 6.94230769925
"2788" 557.4 34.2261287250961 6.79025045401744
"2789" 557.6 37.2336227226322 5.75727651303378
"2790" 557.8 39.4540162202899 4.27747253175
"2791" 558 40.2953892245175 2.84287054693293
"2792" 558.2 40.3141808576883 2.87101313607927
"2793" 558.4 40.3683304322197 3.10627530675
"2794" 558.6 41.6765742625663 3.53705441254269
"2795" 558.8 44.6970820364302 3.87550607675
"2796" 559 47.9015264602899 4.44230769675
"2797" 559.2 50.5547667705929 5.727272733
"2798" 559.4 52.0272680218403 6.62030412111047
"2799" 559.6 54.4266973689078 7.90853659327439
"2800" 559.8 56.2437988448513 8.54149798424999
"2801" 560 58.7680591480092 9.03744940175
"2802" 560.2 61.3331594629566 8.78846154725
"2803" 560.4 64.1398241029566 7.60164835925
"2804" 560.6 66.2386843269565 5.69970414771153
"2805" 560.8 67.8355716158454 3.42735043077777
"2806" 561 69.0273018259039 0.778340081749999
"2807" 561.2 69.1229591002899 0.660256410916662
"2808" 561.4 68.9846719536232 0.926528600532047
"2809" 561.6 69.8259187625121 1.72863248036111
"2810" 561.8 71.0787344602899 2.03106509078846
"2811" 562 73.7815426309565 2.33791209025
"2812" 562.2 76.8433849332723 2.97469635925
"2813" 562.4 79.9722143342293 4.538461543
"2814" 562.6 82.5996059802899 6.44780220425
"2815" 562.8 85.3765172011029 8.64962477412805
"2816" 563 88.411365958176 9.59709194205488
"2817" 563.2 91.8267452869565 9.63461539425
"2818" 563.4 94.6764482736232 9.53599606476282
"2819" 563.6 95.7682903445175 10.4132270272988
"2820" 563.8 97.9371246878076 12.1141571315904
"2821" 564 100.646685718584 14.804561732157
"2822" 564.2 102.998371206957 17.51923078675
"2823" 564.4 105.142251443478 19.9774247691413
"2824" 564.6 107.231604170512 22.4893162618056
"2825" 564.8 109.459703439684 24.73951051425
"2826" 565 111.323586691401 27.2329060101389
"2827" 565.2 112.943843062566 28.9122889594939
"2828" 565.4 114.89667812332 30.03671331675
"2829" 565.6 116.018274195893 31.4022095240372
"2830" 565.8 116.772338454616 33.5462357127606
"2831" 566 116.973604398068 36.5491453356944
"2832" 566.2 117.418173628775 40.342657383
"2833" 566.4 118.30885433281 43.7340525765671
"2834" 566.6 120.149599199845 46.4722222686944
"2835" 566.8 122.636268494229 48.4370629855
"2836" 567 122.548716566957 49.1939103056042
"2837" 567.2 121.849443130435 50.821906405337
"2838" 567.4 121.051578610593 53.244755298
"2839" 567.6 120.493481644403 56.5331424460585
"2840" 567.8 120.412449541502 59.538461598
"2841" 568 121.564709036522 62.1847826708804
"2842" 568.2 123.145820710957 64.4294872439167
"2843" 568.4 124.321177392488 65.4774959738245
"2844" 568.6 123.85688828029 65.5160257065417
"2845" 568.8 123.357248434864 66.1104651823895
"2846" 569 122.94197064029 67.7355769908125
"2847" 569.2 122.681907264829 70.3301964696755
"2848" 569.4 122.683546534957 73.3098291331389
"2849" 569.6 122.287311526957 76.42032974675
"2850" 569.8 121.790821405217 78.8152174701196
"2851" 570 120.777503012174 80.6379599468587
"2852" 570.2 119.739061022609 83.2382943976196
"2853" 570.4 118.424259471304 86.3152174776196
"2854" 570.6 116.954148414229 89.14510498425
"2855" 570.8 114.814836104348 91.8503345400109
"2856" 571 112.846286498871 94.4300328276542
"2857" 571.2 110.737961577866 95.80594415175
"2858" 571.4 108.733558475528 96.6204867528214
"2859" 571.6 107.068952145623 98.0363248843611
"2860" 571.8 105.421727110212 99.63461548425
"2861" 572 104.02415401998 100.573792587157
"2862" 572.2 102.561465735737 100.985459763274
"2863" 572.4 101.099745126957 101.319597170917
"2864" 572.6 98.9450976347826 102.544314483815
"2865" 572.8 96.7266636362248 103.893527308396
"2866" 573 94.3885146789565 105.048077028125
"2867" 573.2 92.0287553435419 106.088649261811
"2868" 573.4 89.7886178637007 107.988819428203
"2869" 573.6 87.6717809669565 109.808608168417
"2870" 573.8 85.2585997029566 111.78846165025
"2871" 574 83.4835074174828 113.94635638925
"2872" 574.2 82.0309353669565 115.51373637925
"2873" 574.4 80.1506535002899 116.841575208417
"2874" 574.6 77.6170674905929 118.39335676175
"2875" 574.8 75.388764170859 120.113039519738
"2876" 575 74.3825947686957 120.763378047185
"2877" 575.2 73.0924760490618 120.50506084925
"2878" 575.4 70.956732093443 120.65332652398
"2879" 575.6 67.5573510469565 120.78846165925
"2880" 575.8 65.6601007829566 120.413461658875
"2881" 576 63.1272235269565 120.40384627425
"2882" 576.2 60.2380099269565 120.40384627425
"2883" 576.4 57.133521588133 120.426470708662
"2884" 576.6 53.5834986030856 120.962158929895
"2885" 576.8 50.3806929387212 120.697963921603
"2886" 577 47.1056698202899 119.545858107712
"2887" 577.2 43.4698702558454 117.935897553833
"2888" 577.4 39.3241584995881 115.89979768675
"2889" 577.6 36.2341109907403 115.487006352493
"2890" 577.8 34.5721624469565 115.692307808
"2891" 578 34.1758216069565 114.910749621814
"2892" 578.2 33.2078115802899 114.079059943139
"2893" 578.4 31.0347278469565 112.119822597327
"2894" 578.6 28.2640460869565 110.33299606175
"2895" 578.8 25.3056889136232 108.17504941784
"2896" 579 21.665888516724 106.271467011459
"2897" 579.2 19.7939583536232 104.891025745917
"2898" 579.4 17.6796587035419 102.627110796811
"2899" 579.6 15.4648298389566 100.1923077925
"2900" 579.8 13.0475211269565 97.8154886633041
"2901" 580 10.9929692336232 96.0215618675833
"2902" 580.2 9.56976401584544 93.5662394098056
"2903" 580.4 8.36395381748285 90.21153855175
"2904" 580.6 7.13730523643022 86.72975717175
"2905" 580.8 6.01005450451753 83.649624849128
"2906" 581 5.55038224695655 80.6503945579679
"2907" 581.2 4.76510880695655 79.8846154645
"2908" 581.4 4.37988032695655 79.5000000795
"2909" 581.6 4.5626169136232 79.5261342018141
"2910" 581.8 3.82129903095655 77.798077000875
"2911" 582 3.17887388930949 75.3246607088088
"2912" 582.2 3.07973420695655 72.067307764375
"2913" 582.4 3.39414862813302 67.8699095701323
"2914" 582.6 3.01231922295654 63.7307692945
"2915" 582.8 2.09602576695654 60.15109896125
"2916" 583 1.0886891826087 57.4105351744674
"2917" 583.2 0.788191263427117 54.1821267510147
"2918" 583.4 1.72677450502107 50.5279156832823
"2919" 583.6 2.28769116833584 46.6505305506293
"2920" 583.8 3.21869162295654 42.84340663625
"2921" 584 5.28944757140098 39.0790598681389
"2922" 584.2 7.43129539221971 36.02125509675
"2923" 584.4 9.15572571362322 33.9146943139936
"2924" 584.6 11.030140402746 30.99089071925
"2925" 584.8 11.5597421697151 27.5125994970086
"2926" 585 12.5489901528389 24.0350678973382
"2927" 585.2 12.7989866237307 20.5527295490887
"2928" 585.4 13.0848013024404 20.1681141640887
"2929" 585.6 15.0529752728389 18.7748868966029
"2930" 585.8 18.0250785922197 16.81072876175
"2931" 586 21.0187873669565 14.2056213159808
"2932" 586.2 24.0024560269565 11.2091346265937
"2933" 586.4 26.1452894469565 8.00824176625
"2934" 586.6 26.3379036869565 8.20927602630882
"2935" 586.8 26.4644787589565 8.27197803025
"2936" 587 28.3973944069565 7.86932939642949
"2937" 587.2 31.6485534469565 7.11630037341666
"2938" 587.4 34.6588388549566 7.40384616125
"2939" 587.6 37.7558966581193 7.50581396099418
"2940" 587.8 41.0678242511671 7.05364373175
"2941" 588 43.9464287437007 5.33228980855232
"2942" 588.2 46.1950880106775 3.2929338136686
"2943" 588.4 47.4992045087747 2.30944056175
"2944" 588.6 49.6621443306775 2.00491950111047
"2945" 588.8 52.5287424186639 1.57645403534756
"2946" 589 55.0284666450961 1.89758497506395
"2947" 589.2 58.3468882978656 2.81643356925
"2948" 589.4 61.3702058254931 3.64962476912805
"2949" 589.6 64.3437345164302 3.85526316175
"2950" 589.8 67.1822601585355 3.61234818175
"2951" 590 70.1934145029565 3.40384615725
"2952" 590.2 72.8962226736232 2.13954635322436
"2953" 590.4 74.1520957402899 1.30128205258333
"2954" 590.6 74.2494611802899 1.67603550463461
"2955" 590.8 75.6142637689078 2.62711069681097
"2956" 591 77.5347686789566 3.923076927
"2957" 591.2 80.0854729975948 6.14034370499468
"2958" 591.4 83.1027295874444 8.06801126510366
"2959" 591.6 86.4142851429566 9.40384616325
"2960" 591.8 90.1757660869565 10.2573260175833
"2961" 592 92.8787153669565 10.6997041527115
"2962" 592.2 95.9486900229566 10.86538462625
"2963" 592.4 97.9353683269565 11.39285715425
"2964" 592.6 98.3756294469565 12.09965036175
"2965" 592.8 98.9780612188714 13.382569571484
"2966" 593 100.531074513623 15.54120880675
"2967" 593.2 101.909682024348 18.514214065337
"2968" 593.4 102.754393169623 20.9764957474722
"2969" 593.6 104.273294033623 23.4716117450833
"2970" 593.8 106.944723426491 24.8403399175058
"2971" 594 109.202577253272 25.60627532925
"2972" 594.2 111.803593606957 25.56868134425
"2973" 594.4 112.188822086957 25.56868134425
"2974" 594.6 112.17964998029 26.0998168759167
"2975" 594.8 112.331406654229 27.615384643
"2976" 595 113.429502382068 29.6431624228056
"2977" 595.2 115.066072069565 32.4523411695761
"2978" 595.4 116.040495413179 35.8482906341389
"2979" 595.6 116.941967276522 39.216555223163
"2980" 595.8 117.419850155042 42.8833879315904
"2981" 596 117.444439206957 46.17307696925
"2982" 596.2 117.966637813179 49.8055556053611
"2983" 596.4 119.728293766957 52.9221612250833
"2984" 596.6 122.371780230212 55.2517889640174
"2985" 596.8 123.623818498385 56.4870487221071
"2986" 597 124.286431993043 58.3887960450109
"2987" 597.2 124.113172227401 60.8311966420278
"2988" 597.4 123.370400718446 63.8899345974415
"2989" 597.6 122.342344166957 66.7539247135357
"2990" 597.8 120.815188406957 69.7307693005
"2991" 598 119.934330602079 73.2462477280305
"2992" 598.2 120.176873774398 76.6829159979709
"2993" 598.4 120.96174272 79.4005017516413
"2994" 598.6 121.37697994029 79.8509616183125
"2995" 598.8 121.124600643552 79.6591653824415
"2996" 599 120.761162461591 80.2912758776646
"2997" 599.2 119.863315709282 81.7991950728546
"2998" 599.4 118.14932536185 83.9472177598883
"2999" 599.6 116.354324572063 86.2385434577606
"3000" 599.8 114.428182172063 88.4971359313776
"3001" 600 112.134985808696 90.5794315287065
"3002" 600.2 110.451704841739 92.6028429019674
"3003" 600.4 109.453187947422 95.1355099341337
"3004" 600.6 108.832442520734 97.4978633453611
"3005" 600.8 108.128914145138 99.6958042955
"3006" 601 106.813772429084 101.304009921271
"3007" 601.2 104.949637203478 102.878762644685
"3008" 601.4 101.54734393229 104.113247967361
"3009" 601.6 98.3406086760474 105.35139870675
"3010" 601.8 96.5614720702124 106.62030422111
"3011" 602 95.6056532336232 108.224359082583
"3012" 602.2 95.4130389936232 109.71703307675
"3013" 602.4 95.7682903445175 110.103658646689
"3014" 602.6 95.2592298202899 110.364398532455
"3015" 602.8 94.7772452360474 110.8146854255
"3016" 603 93.4593802736232 111.383699745083
"3017" 603.2 91.214660035401 112.446581309028
"3018" 603.4 88.5798195269565 113.086996450083
"3019" 603.6 86.1520334469566 113.421597746558
"3020" 603.8 83.4278685427705 114.053220149831
"3021" 604 79.9947276869565 114.707875572583
"3022" 604.2 77.7565099503712 114.812851897177
"3023" 604.4 74.8361418006407 115.72773290925
"3024" 604.6 71.8491914202899 117.159270334122
"3025" 604.8 69.009766532362 118.376819245196
"3026" 605 66.0062995353776 118.92611347925
"3027" 605.2 63.0778352602899 120.354536609506
"3028" 605.4 60.6599268336232 121.905677777583
"3029" 605.6 58.7911634264914 122.219588673203
"3030" 605.8 56.7166265136232 121.607002093994
"3031" 606 54.0792930736232 120.650394597968
"3032" 606.2 50.4443166469565 119.338757515788
"3033" 606.4 46.5530030703712 118.687148336323
"3034" 606.6 42.4569639429565 118.98626385525
"3035" 606.8 38.5871281929025 118.927754796682
"3036" 607 36.7813538215907 117.589587359616
"3037" 607.2 34.6608663732723 115.25202440675
"3038" 607.4 31.3940274869565 112.701923189625
"3039" 607.6 27.8741196986639 110.93855545803
"3040" 607.8 24.2097512303712 109.32504701364
"3041" 608 21.5746055896593 106.994282851277
"3042" 608.2 19.1706264406408 103.77429160175
"3043" 608.4 15.8982118789566 100.740384716125
"3044" 608.6 12.9866955774828 98.24797580675
"3045" 608.8 9.91432948962319 95.2628206080833
"3046" 609 9.18239537762318 93.90384624775
"3047" 609.2 9.04114493495653 90.97527481625
"3048" 609.4 8.75794994425386 87.5556133931689
"3049" 609.6 8.81000784695655 83.28846162175
"3050" 609.8 8.64949598028987 79.4957265752222
"3051" 610 8.92007312695654 76.00824183425
"3052" 610.2 8.95817264695654 73.3722880418141
"3053" 610.4 7.8222425136232 70.8180474080962
"3054" 610.6 6.44360432695654 67.35989017725
"3055" 610.8 4.6349640501998 64.0524948665473
"3056" 611 2.64635216695655 61.644230830875
"3057" 611.2 1.61907622028987 60.1794872396667
"3058" 611.4 1.76888729584544 58.9294872384167
"3059" 611.6 2.63621457537759 57.11437252675
"3060" 611.8 3.65895274295655 53.89835170225
"3061" 612 4.11928459048595 50.8450226752794
"3062" 612.2 5.19986666295655 46.97527477225
"3063" 612.4 6.22041639806765 43.5235043170278
"3064" 612.6 7.1406844336232 39.8696581595278
"3065" 612.8 7.5259129136232 36.2371795234167
"3066" 613 7.66636079695655 32.3870192631562
"3067" 613.2 9.10399800274601 29.69534415925
"3068" 613.4 11.8501893647944 27.0774428545203
"3069" 613.6 14.7202237374828 24.29048585425
"3070" 613.8 17.6182049842539 21.7759875477635
"3071" 614 20.4984036791517 19.334427786689
"3072" 614.2 23.0313592336232 17.0384615555
"3073" 614.4 25.3872592121178 14.7834987740887
"3074" 614.6 26.9157464069565 12.6299533925833
"3075" 614.8 28.7202377080092 9.96862349175
"3076" 615 30.4420686469565 6.85355030271153
"3077" 615.2 30.9302326722197 6.42611336674999
"3078" 615.4 32.4832151536232 6.68589744258333
"3079" 615.6 34.7048783562248 6.78283302742073
"3080" 615.8 38.1155597767126 6.70778612303049
"3081" 616 41.2212580696593 5.74688150262838
"3082" 616.2 44.2510280069565 4.230769235
"3083" 616.4 46.8467341936232 2.82142857425
"3084" 616.6 49.4844978450053 1.71716698107927
"3085" 616.8 52.5334403269565 1.51720647925
"3086" 617 55.9638082202899 1.90567765758333
"3087" 617.2 59.0688862841658 2.53264758750581
"3088" 617.4 62.0900699269566 3.06656805040384
"3089" 617.6 65.0646961763683 2.93778280836765
"3090" 617.8 66.8708541402899 2.0014792919423
"3091" 618 67.468852612362 1.83835759019595
"3092" 618.2 67.4356999480092 1.83097166175
"3093" 618.4 67.3647368069565 2.32692307925
"3094" 618.6 67.0397002769565 2.31490384846875
"3095" 618.8 67.3241864406408 2.57995951674999
"3096" 619 67.5188281989566 2.67307692575
"3097" 619.2 67.5622898736232 2.66222879950641
"3098" 619.4 67.6949326469565 2.60164835425
"3099" 619.6 67.5721675269565 2.54388560412179
"3100" 619.8 67.4347783487747 2.40850816091667
"3101" 620 67.6178869509565 2.31593406825
"3102" 620.2 67.6178869509565 2.31593406825
"3103" 620.4 67.6706535410742 2.30429864483823
"3104" 620.6 67.5573510469565 2.30429864483823
"3105" 620.8 67.5573510469565 2.278846156125
"3106" 621 67.6098822033202 2.29195804425
"3107" 621.2 67.6706535410742 2.30429864483823
"3108" 621.4 67.6706535410742 2.30429864483823
"3109" 621.6 67.6706535410742 2.30429864483823
"3110" 621.8 67.8101572369565 2.31490384846875
"3111" 622 67.2287738140154 2.08936651792647
"3112" 622.2 67.2577288958454 1.69658119827777
"3113" 622.4 67.5526531386639 1.22936210254269
"3114" 622.6 67.9672736602899 1.15335305835256
"3115" 622.8 68.5110264303712 1.24812382864025
"3116" 623 69.7551289136232 1.08431952771154
"3117" 623.2 71.5528618202899 1.13362919245513
"3118" 623.4 74.1322641583079 1.85914761100676
"3119" 623.6 76.7386298202899 2.87637362925
"3120" 623.8 79.2280229524111 4.363636368
"3121" 624 82.1198834711426 5.87790698262209
"3122" 624.2 85.1861400602899 6.82326008008333
"3123" 624.4 88.2184385242899 7.75427351202778
"3124" 624.6 91.4163932104348 8.89046823631521
"3125" 624.8 94.474071236724 10.3949016204128
"3126" 625 97.4038030542293 12.090909103
"3127" 625.2 99.9024496420785 14.4094746860793
"3128" 625.4 103.531419917654 17.0138640599477
"3129" 625.6 106.500448297866 18.42832169675
"3130" 625.8 107.58442454029 19.4789377484167
"3131" 626 107.69448982029 21.36538463675
"3132" 626.2 108.006341446957 24.63461540925
"3133" 626.4 107.813727206957 28.09615387425
"3134" 626.6 108.27062610184 31.3072451118081
"3135" 626.8 109.179537272411 34.8356643705
"3136" 627 109.380906705138 37.720279758
"3137" 627.2 108.371915412671 40.4430926621071
"3138" 627.4 106.976273989565 42.5443144238152
"3139" 627.6 105.068974286957 44.8990385064375
"3140" 627.8 103.080920166957 47.1542386656786
"3141" 628 100.460887958261 49.1831104170761
"3142" 628.2 97.6212236736232 51.5416667182083
"3143" 628.4 95.0289570269565 54.009615438625
"3144" 628.6 92.0444831234783 55.0108696202282
"3145" 628.8 89.3315153596838 55.64860145425
"3146" 629 85.8288274413752 56.1820215230872
"3147" 629.2 82.4324234905929 56.4790210355
"3148" 629.4 79.3228708736232 57.3589744163333
"3149" 629.6 76.1699592069565 58.5540293625833
"3150" 629.8 73.0564875989566 59.471153905625
"3151" 630 69.7198836505929 60.64860145925
"3152" 630.2 66.603238648817 61.0478533705291
"3153" 630.4 63.1357841598454 60.9166667275833
"3154" 630.6 59.3624906542293 61.03321684425
"3155" 630.8 55.6914179827705 61.7455277898314
"3156" 631 51.5703691269565 62.1712454834167
"3157" 631.2 47.7095236940677 61.6260684376944
"3158" 631.4 43.69667482842 61.3794559713232
"3159" 631.6 39.5127177029566 61.4230769845
"3160" 631.8 35.1182942859809 61.8109756715671
"3161" 632 30.4561795802899 61.69505500675
"3162" 632.2 26.1077061806151 61.9235460281524
"3163" 632.4 22.3572093936232 62.13461544675
"3164" 632.6 18.3614081010742 61.9649321886618
"3165" 632.8 14.1439406469565 62.1987180109167
"3166" 633 10.7182326432356 62.0675313679709
"3167" 633.2 6.79718903895656 62.567307754875
"3168" 633.4 2.96061750590392 63.55161949675
"3169" 633.6 2.01418235362322 63.549802824891
"3170" 633.8 2.12283654028988 63.5695266907885
"3171" 634 2.06850944695655 62.9954213084166
"3172" 634.2 2.38953318028987 61.9127219554038
"3173" 634.4 2.96359915048595 60.2002263045441
"3174" 634.6 2.77476166028987 57.08216788925
"3175" 634.8 2.37785958998685 53.90034970425
"3176" 635 1.75736336695654 51.4541420632884
"3177" 635.2 2.050999061502 50.1124709125833
"3178" 635.4 3.39479607095654 49.06318686225
"3179" 635.6 4.81861276251209 47.4978632953611
"3180" 635.8 6.38998278028988 45.01923081425
"3181" 636 7.75843821236195 42.6491684418176
"3182" 636.2 8.70494553422928 39.6113054009167
"3183" 636.4 9.22180380833584 36.6505305406293
"3184" 636.6 9.0807089410106 33.2624740457365
"3185" 636.8 8.92453523290249 29.9568607368176
"3186" 637 10.1830016602899 26.9225838533526
"3187" 637.2 12.6425373402899 24.7529586046346
"3188" 637.4 15.1909719002899 22.0409270437372
"3189" 637.6 17.9912866202899 19.0760073450833
"3190" 637.8 20.876723470486 15.8223982058676
"3191" 638 22.8965292656232 12.25000001225
"3192" 638.2 23.7772673198977 9.21606335763235
"3193" 638.4 24.9455778949565 7.87637363425
"3194" 638.6 24.647178691401 7.75427351202777
"3195" 638.8 24.8334302988485 7.94022869816892
"3196" 639 25.802864131401 10.6709401816111
"3197" 639.2 28.7103473747614 13.0023452287622
"3198" 639.4 31.7836335633202 15.3601398755
"3199" 639.6 34.7048783562248 17.8241088358354
"3200" 639.8 37.9709079027705 20.1355098591337
"3201" 640 41.4143455633202 22.6328671555
"3202" 640.2 44.4611526324111 25.062937088
"3203" 640.4 46.7801367234783 26.9255853112065
"3204" 640.6 50.0844878469565 28.9386447175833
"3205" 640.8 54.2584078540677 30.7799145606944
"3206" 641 57.812821541502 32.74650352925
"3207" 641.2 61.4028674736232 33.3891941725833
"3208" 641.4 65.4289636949566 33.028846186875
"3209" 641.6 69.2716177829566 31.586538493125
"3210" 641.8 72.3910512602899 29.1309524100833
"3211" 642 75.3739056702124 26.003130616343
"3212" 642.2 77.8301105136232 22.90384617675
"3213" 642.4 80.6184309402899 19.63461540425
"3214" 642.6 83.7369472069565 16.36538463175
"3215" 642.8 86.769501636724 13.8385509977384
"3216" 643 90.4114493495652 11.6747491755543
"3217" 643.2 94.1014277402899 10.0009157609167
"3218" 643.4 94.4762611660677 9.95940171936111
"3219" 643.6 94.5522367829566 10.009615394625
"3220" 643.8 96.2850602567127 10.9666979471768
"3221" 644 99.0341013837007 13.1677102099477
"3222" 644.2 101.71921510029 16.17307693925
"3223" 644.4 104.543565443401 19.4209401903611
"3224" 644.6 107.070786566957 22.8855311584167
"3225" 644.8 109.859106993623 25.89835167425
"3226" 645 113.045667493468 27.6757603139012
"3227" 645.2 115.157145106957 30.01923079925
"3228" 645.4 116.746212586957 33.2243590075833
"3229" 645.6 118.241772572538 37.1480322375058
"3230" 645.8 119.345458010435 41.1229097401196
"3231" 646 119.930080113623 44.7078755025833
"3232" 646.2 121.270458428775 48.244755293
"3233" 646.4 123.296633562701 50.6329787740372
"3234" 646.6 123.334154634512 50.9594017603611
"3235" 646.8 122.936184747422 53.1945438814593
"3236" 647 122.645023686957 56.55769236425
"3237" 647.2 122.259795206957 60.4278846758125
"3238" 647.4 121.787014799684 63.454545518
"3239" 647.6 122.617507366957 65.12912094425
"3240" 647.8 123.926327109565 68.3553512389239
"3241" 648 124.46051535334 70.7148118546755
"3242" 648.2 124.149054029084 73.382569631484
"3243" 648.4 123.078405726957 76.8782052050833
"3244" 648.6 121.413967457391 80.3369566020761
"3245" 648.8 119.053334623427 84.0312972182696
"3246" 649 116.820369069357 87.10384624095
"3247" 649.2 114.772963443478 90.3954850402283
"3248" 649.4 112.795431868775 93.5069931005
"3249" 649.6 110.337366841242 96.1338305513928
"3250" 649.8 108.026832323552 98.8817513263777
"3251" 650 106.026922767808 100.739361802867
"3252" 650.2 103.676708313043 101.457357960989
"3253" 650.4 100.773062008659 101.312193227335
"3254" 650.6 98.1392392433202 100.027972128
"3255" 650.8 95.242124615737 99.3531895927866
"3256" 651 91.6084491482899 98.9679488169167
"3257" 651.2 87.8803930674217 98.3466011716919
"3258" 651.4 84.3147899269565 98.09615394425
"3259" 651.6 80.5879283530031 98.48076932925
"3260" 651.8 77.4999146736232 99.82692317675
"3261" 652 74.7900157589566 101.25000010125
"3262" 652.2 71.0948759913468 102.514540440226
"3263" 652.4 67.3252261936232 103.17504941284
"3264" 652.6 64.0104302859809 103.33067552547
"3265" 652.8 60.2380099269565 103.05566811925
"3266" 653 56.1322853374828 103.08603249175
"3267" 653.2 52.3311953749566 102.759615487375
"3268" 653.4 48.9563187269565 101.292124643417
"3269" 653.6 45.4434018736232 99.3507327000833
"3270" 653.8 42.0552256709566 98.009615482625
"3271" 654 38.6876120516077 96.8439178070407
"3272" 654.2 35.2440192602899 95.5778389234166
"3273" 654.4 31.2014132469565 94.836538556375
"3274" 654.6 27.1330547802899 94.3387574907885
"3275" 654.8 23.4385524953776 94.51315798925
"3276" 655 19.5355797374828 95.29251021675
"3277" 655.2 15.2268136709565 95.41483526025
"3278" 655.4 11.3139929669565 94.923077018
"3279" 655.6 10.6341780022507 94.8156109545441
"3280" 655.8 10.7457809589566 94.471153940625
"3281" 656 9.66156553958813 92.27631588175
"3282" 656.2 7.84693664695655 89.5598291493889
"3283" 656.4 6.71265278917876 86.5897436763333
"3284" 656.6 6.22347376695654 83.09615392925
"3285" 656.8 5.57200629884843 78.9797298087095
"3286" 657 5.11992451221971 75.23178145175
"3287" 657.2 5.55118313776737 71.8799377018176
"3288" 657.4 4.99074263095655 68.21703303525
"3289" 657.6 3.33351648263223 64.8425156573581
"3290" 657.8 1.62895387362322 62.7509862560449
"3291" 658 1.71369374169338 62.66093123675
"3292" 658.2 2.46749608695654 61.9835165455
"3293" 658.4 2.93020473116706 58.69331989675
"3294" 658.6 2.87106878028987 54.9337607386944
"3295" 658.8 2.38575643048595 51.1504525398382
"3296" 659 2.03887648695654 48.7470414688654
"3297" 659.2 2.635940586416 45.3310811264122
"3298" 659.4 4.37988032695655 42.13461542675
"3299" 659.6 6.81645046295654 39.48076927025
"3300" 659.8 9.20593711806765 36.0341880702222
"3301" 660 10.7882081496593 32.8258836087095
"3302" 660.2 12.4531686149565 29.25000002925
"3303" 660.4 14.1283010291788 25.7564102821667
"3304" 660.6 15.6050102025121 22.4871795096667
"3305" 660.8 16.889394346416 18.8861746550608
"3306" 661 18.5009117969565 16.2692307855
"3307" 661.2 21.2303053917841 13.7460212339052
"3308" 661.4 23.983039268892 10.4286600600564
"3309" 661.6 25.4685367118214 7.81548857330405
"3310" 661.8 27.1909096069565 7.38186813925
"3311" 662 29.7224110469565 6.85989011675
"3312" 662.2 33.2720163269565 7.32692308425
"3313" 662.4 36.6376967311671 7.02327935925
"3314" 662.6 40.2202226918346 6.06050657266463
"3315" 662.8 43.1423216498834 4.44699812827439
"3316" 663 46.1771704069565 3.153846157
"3317" 663.2 48.8387489960475 1.73251748425
"3318" 663.4 51.1301080069565 1.69505494674999
"3319" 663.6 54.0468379269565 2.54670329925
"3320" 663.8 57.0352382618403 3.89221825076163
"3321" 664 59.9306467780204 5.75572831999468
"3322" 664.2 63.2464609136232 7.32692308425
"3323" 664.4 66.5942798469565 8.09615385425
"3324" 664.6 69.6573160537858 7.60834897571341
"3325" 664.8 72.3118814974828 6.26417004675
"3326" 665 75.1878382469565 4.38806706553205
"3327" 665.2 77.5549473136232 2.51007326258333
"3328" 665.4 77.6136061353286 2.39847942994767
"3329" 665.6 77.5779894352492 2.58020638156707
"3330" 665.8 78.3954254781761 3.13367730144512
"3331" 666 80.252380501502 4.118881123
"3332" 666.2 82.7738760069565 5.32879925485976
"3333" 666.4 85.4973517725379 7.09436494448255
"3334" 666.6 87.6417631633202 8.979020988
"3335" 666.8 89.8568269233202 10.94580420675
"3336" 667 91.5755093217391 12.9958194109891
"3337" 667.2 93.7573670878868 15.5380143268081
"3338" 667.4 96.3414351562248 17.4019699986402
"3339" 667.6 99.3288229936232 18.9245562319423
"3340" 667.8 102.588448593623 19.772682465532
"3341" 668 105.832552166957 19.82692309675
"3342" 668.2 108.150802126957 20.6538461745
"3343" 668.4 109.638976433623 22.10714287925
"3344" 668.6 111.312230749814 24.7523548128214
"3345" 668.8 112.953025337866 28.1223776505
"3346" 669 114.285565670957 31.3867521681389
"3347" 669.2 116.245950602512 35.3012820865833
"3348" 669.4 118.680753863701 38.48076926925
"3349" 669.6 120.953368187826 41.0560201079456
"3350" 669.8 121.447465586087 43.8904682713152
"3351" 670 121.758998182957 46.86538466225
"3352" 670.2 122.13885138184 50.8779070276221
"3353" 670.4 122.492537413623 54.5945513366458
"3354" 670.6 123.214670056318 58.0716039860585
"3355" 670.8 123.354008017169 61.1403437599947
"3356" 671 122.509783901425 63.6526187215904
"3357" 671.2 121.991810177391 65.0693980583804
"3358" 671.4 122.131385713623 66.22802204425
"3359" 671.6 122.246357004166 68.4718247554128
"3360" 671.8 123.08848437905 70.4306798557616
"3361" 672 123.899156405179 71.0021368231389
"3362" 672.2 123.775585530435 71.8754181320761
"3363" 672.4 123.985127016318 72.9570377161649
"3364" 672.6 124.04950252029 75.4118590497708
"3365" 672.8 123.149099251212 79.1681670186117
"3366" 673 121.362294812063 81.9586743863777
"3367" 673.2 119.518115918446 84.25000008425
"3368" 673.4 117.198548687808 86.2549100698883
"3369" 673.6 115.042908469935 88.3498364222287
"3370" 673.8 112.536963353043 90.4205686522935
"3371" 674 110.4821391172 92.4770169780305
"3372" 674.2 108.78963935629 95.3012821465833
"3373" 674.4 107.551071425138 96.4790210755
"3374" 674.6 106.411100433623 97.8298817546346
"3375" 674.8 104.660228952073 100.34123444739
"3376" 675 103.414955493468 102.32692317925
"3377" 675.2 102.763884306087 105.244983382837
"3378" 675.4 102.456363694398 105.895796170297
"3379" 675.6 101.240253995042 106.762275065846
"3380" 675.8 99.1898623705929 108.104895213
"3381" 676 96.5011640381761 108.902908176445
"3382" 676.2 94.0440487474216 109.071109232506
"3383" 676.4 90.8457564832356 109.428890985994
"3384" 676.6 87.6626088602899 110.220696080917
"3385" 676.8 84.5440925936232 111.42032978175
"3386" 677 81.5081252869565 112.02472538675
"3387" 677.2 77.9768642202899 112.830586193417
"3388" 677.4 74.5243490450053 113.490150207299
"3389" 677.6 71.1303451989566 114.28846165275
"3390" 677.8 67.7499652869565 114.613825478439
"3391" 678 64.1051112069566 114.042899522327
"3392" 678.2 60.6757695633202 114.261655125917
"3393" 678.4 57.1093299745241 114.198025062223
"3394" 678.6 53.2674567550647 113.782224646007
"3395" 678.8 49.6343490736232 112.918639166173
"3396" 679 45.7598395536232 113.042735155778
"3397" 679.2 42.2656196869565 114.042899522327
"3398" 679.4 38.5142471291187 115.143971009115
"3399" 679.6 35.8253897136232 115.877219050788
"3400" 679.8 35.7653006558454 115.916666782583
"3401" 680 35.8176477691187 115.913201779115
"3402" 680.2 35.8488825107403 115.674116539791
"3403" 680.4 35.4247637151918 114.702488802485
"3404" 680.6 34.0869227269565 113.756903466814
"3405" 680.8 31.3560115185355 112.17510132675
"3406" 681 28.5116929669565 110.229853590083
"3407" 681.2 25.8082145269565 107.682692415375
"3408" 681.4 22.7868873136232 104.871301880019
"3409" 681.6 19.6648903500677 102.053418905472
"3410" 681.8 16.2478808069566 99.9699212045064
"3411" 682 12.8053775109565 97.83241768025
"3412" 682.2 10.1462691369565 95.21153855675
"3413" 682.4 8.72440151806765 91.9743590663333
"3414" 682.6 7.72922794473431 88.28846162675
"3415" 682.8 6.2739203536232 85.3931624785556
"3416" 683 5.51416418473431 82.7329060656389
"3417" 683.2 5.92600003722683 79.7489605787095
"3418" 683.4 6.39269913495655 76.644230845875
"3419" 683.6 6.28194594695655 73.4086539195625
"3420" 683.8 5.00711131362322 70.0290927721987
"3421" 684 3.12330171362321 67.16208797925
"3422" 684.2 2.20333941495656 64.971153911125
"3423" 684.4 1.97727112274601 61.87145755175
"3424" 684.6 2.43812055614574 58.2936591019527
"3425" 684.8 2.83896640695655 54.44230774675
"3426" 685 2.91119674695655 51.1490385126875
"3427" 685.2 3.20768509495655 47.51373631125
"3428" 685.4 3.6736281136232 43.9294872234167
"3429" 685.6 4.52969140251209 39.8696581595278
"3430" 685.8 5.55207555895655 36.65659344325
"3431" 686 6.69746456953719 33.1954094624758
"3432" 686.2 8.63221008695655 30.2164694582243
"3433" 686.4 11.72271098842 28.5745778897378
"3434" 686.6 14.9939387101144 26.06174091675
"3435" 686.8 18.1614291989566 23.84615387
"3436" 687 21.8802598469565 22.2536630259167
"3437" 687.2 24.7547085923224 20.1130394197378
"3438" 687.4 27.9462325909566 17.40384617125
"3439" 687.6 30.5272634069565 14.32692309125
"3440" 687.8 32.6645406469565 10.8476331469423
"3441" 688 34.6598266202899 8.23422091553205
"3442" 688.2 37.7021438469565 5.95731707912805
"3443" 688.4 41.3670201972268 4.61382536843919
"3444" 688.6 44.6266257749566 3.230769234
"3445" 688.8 47.9369641451384 2.29195804425
"3446" 689 51.5703691269565 2.03106509078846
"3447" 689.2 54.2669684869565 2.9977638670407
"3448" 689.4 57.1980547478261 4.43394649272826
"3449" 689.6 60.6084219269565 5.38412229335256
"3450" 689.8 63.8518199536232 6.38369964008333
"3451" 690 66.6390738562589 8.32871199401744
"3452" 690.2 69.2819204050961 10.4396243395988
"3453" 690.4 72.4912388869565 11.5872781180962
"3454" 690.6 75.0115221349566 11.913461550375
"3455" 690.8 77.9382448237986 11.81072875675
"3456" 691 80.6840115029566 10.75000001075
"3457" 691.2 83.284527713003 9.26788909692442
"3458" 691.4 85.7523498645175 7.78658537364025
"3459" 691.6 87.7219218167343 6.56623932280556
"3460" 691.8 88.3138284336232 6.82326008008333
"3461" 692 89.9583871589566 8.153846162
"3462" 692.2 92.4297116034783 9.72658863848913
"3463" 692.4 94.6132312922899 11.94230770425
"3464" 692.6 97.1396880736232 14.4983974503958
"3465" 692.8 99.3474558396838 16.531468548
"3466" 693 102.617622127887 18.4271019862267
"3467" 693.2 105.627779553003 20.4575134372733
"3468" 693.4 108.761981926957 21.9225838483526
"3469" 693.6 110.616879125254 23.2516366844628
"3470" 693.8 111.635193728557 24.94230771725
"3471" 694 112.559414226531 27.3678396345691
"3472" 694.2 113.02715263629 30.7628205435833
"3473" 694.4 112.924425041623 34.6089743935833
"3474" 694.6 111.993866032488 38.1043371903138
"3475" 694.8 110.912676312734 41.6089744005833
"3476" 695 109.525853784734 44.55769235225
"3477" 695.2 107.880723464348 47.3520067363152
"3478" 695.4 106.537185773231 50.3963047261127
"3479" 695.6 104.33061970029 52.7275641552917
"3480" 695.8 101.697242361242 54.41483521925
"3481" 696 98.527261933765 55.3301964546755
"3482" 696.2 95.195529035528 56.0945840435357
"3483" 696.4 92.1282284452174 56.7750836688152
"3484" 696.6 88.8492501602899 58.432692366125
"3485" 696.8 85.0196760818502 59.9864976049947
"3486" 697 82.0401074736232 61.72252753425
"3487" 697.2 79.6150024709566 63.894230833125
"3488" 697.4 76.4978620202899 65.8926282710208
"3489" 697.6 73.5451415513044 68.0292642820761
"3490" 697.8 70.8317931269565 69.3841682268081
"3491" 698 67.6843944818502 71.17307699425
"3492" 698.2 64.1866018469565 72.20454552675
"3493" 698.4 60.7644888496232 73.63461545825
"3494" 698.6 57.853873667401 75.4722222976945
"3495" 698.8 54.7328261837007 77.3448122419244
"3496" 699 52.3408260869565 79.63461546425
"3497" 699.2 49.4093313123224 81.4451220326646
"3498" 699.4 46.7698296069565 82.4945760193782
"3499" 699.6 43.1828944942293 84.468531553
"3500" 699.8 39.8401619109565 85.528846239375
"3501" 700 36.3031562090618 86.50708510675
"3502" 700.2 33.0794020869565 86.4745323110068
"3503" 700.4 29.753283015737 86.7453096552256
"3504" 700.6 26.1906104446036 87.5079186395441
"3505" 700.8 22.6108181429566 88.586538550125
"3506" 701 18.8626367536232 89.3415751809167
"3507" 701.2 14.8591361410106 89.6138254534392
"3508" 701.4 11.2020079437007 89.3752237029709
"3509" 701.6 8.69077046028986 88.3891942275833
"3510" 701.8 7.79440549059291 87.0734266605
"3511" 702 8.10696587095655 85.471153931625
"3512" 702.2 8.2963698736232 82.9893163223056
"3513" 702.4 8.03955088695655 80.0984163696912
"3514" 702.6 7.15056208695654 76.8436884397628
"3515" 702.8 5.2970909936232 74.57967040425
"3516" 703 4.08871926649143 72.6489267273895
"3517" 703.2 3.73107446590392 71.84109318925
"3518" 703.4 3.40667153537759 70.43421059675
"3519" 703.6 2.33208682800917 67.79251018925
"3520" 703.8 1.73993221401536 66.2861991613088
"3521" 704 2.18407799095655 64.82692314175
"3522" 704.2 2.72339786295654 62.94230775525
"3523" 704.4 3.69792180155115 59.7905406003311
"3524" 704.6 4.39549769776737 56.7551975619527
"3525" 704.8 4.87443040263223 53.7094595131689
"3526" 705 5.1182349136232 49.9871795371667
"3527" 705.2 5.50157501872126 47.1119909973382
"3528" 705.4 6.90414063011443 44.39170044925
"3529" 705.6 8.78918468587546 40.840436631277
"3530" 705.8 10.8941927002899 37.4649901755321
"3531" 706 12.8494036229565 33.93131871525
"3532" 706.2 15.0485690647343 30.59615387675
"3533" 706.4 17.8223267606408 27.77226723425
"3534" 706.6 20.9101331802899 25.3742603804038
"3535" 706.8 24.0018386736232 23.0567061374551
"3536" 707 26.8148532336232 20.18406595425
"3537" 707.2 29.4353488977674 17.2021829693851
"3538" 707.4 32.4373546202899 14.8515779241218
"3539" 707.6 35.4895495002899 12.5734714129679
"3540" 707.8 38.4913924401273 10.6008442882744
"3541" 708 41.5640593589566 8.36538462375
"3542" 708.2 44.8241728186639 6.66088180778658
"3543" 708.4 48.2254584225663 5.60084428327439
"3544" 708.6 51.7340912309566 4.32692308125
"3545" 708.8 55.4708074869565 3.836538465375
"3546" 709 59.0588349454931 4.07176360632317
"3547" 709.2 62.6411018736232 5.07417582925
"3548" 709.4 65.0453403336232 7.12660257122916
"3549" 709.6 68.1351937669565 9.40567766508333
"3550" 709.8 71.1119592942293 11.27797203925
"3551" 710 74.3997426202899 12.9404762034167
"3552" 710.2 77.521614535737 13.8372420401037
"3553" 710.4 80.6327223623054 14.8671735390174
"3554" 710.6 84.1799599589566 16.259615400875
"3555" 710.8 87.5191904651384 16.99475526175
"3556" 711 90.6397040404449 17.0675313229709
"3557" 711.2 93.9363298202899 16.5943223609167
"3558" 711.4 96.9581861936232 16.4590729947628
"3559" 711.6 99.9708704602899 15.7391518895064
"3560" 711.8 101.31070358029 15.3397436050833
"3561" 712 101.380411590957 15.36538463075
"3562" 712.2 101.60309244403 15.7509381020549
"3563" 712.4 101.946401126957 17.0606509046346
"3564" 712.6 102.85712076429 19.2158119850278
"3565" 712.8 104.355629688817 22.1838103978546
"3566" 713 105.022960885179 25.3952991706944
"3567" 713.2 105.364774726957 28.81043958925
"3568" 713.4 105.334865683478 31.8837792960978
"3569" 713.6 105.373946833623 34.5064102909167
"3570" 713.8 104.646293038068 37.3611111484722
"3571" 714 103.133610992488 40.3138298275479
"3572" 714.2 101.34680655334 42.3187398131862
"3573" 714.4 99.4566277326708 43.7162480813928
"3574" 714.6 97.455361411401 45.0277778228056
"3575" 714.8 94.6546725378657 45.902097948
"3576" 715 91.2489025669565 46.7371795339167
"3577" 715.2 88.2654309346161 48.1861702609521
"3578" 715.4 85.3393337567438 50.068330655633
"3579" 715.6 82.2295314156522 51.7332776437065
"3580" 715.8 79.3319432834783 53.6563545687065
"3581" 716 76.6102203269565 55.3536789851196
"3582" 716.2 73.3143766647343 56.5149573214722
"3583" 716.4 69.9524672486957 57.9289298238152
"3584" 716.6 67.058305061502 59.9755245355
"3585" 716.8 64.7082654136232 62.182692369875
"3586" 717 62.2558733936232 62.87637368925
"3587" 717.2 59.4237770033202 63.7517483155
"3588" 717.4 56.2787172158454 65.7628205785833
"3589" 717.6 53.2568138060677 67.4893163068055
"3590" 717.8 50.2124387349566 68.682692376375
"3591" 718 46.5532267802899 69.2683150875833
"3592" 718.2 43.5539479002899 69.3141026334167
"3593" 718.4 40.4244251056232 69.4551282745833
"3594" 718.6 36.7813538215907 70.1505629219329
"3595" 718.8 33.1639644362249 71.3794559813232
"3596" 719 30.122997473003 73.3823793220407
"3597" 719.2 26.8169698736232 74.2894478060449
"3598" 719.4 23.1643547802899 74.57967040425
"3599" 719.6 19.4753334789565 75.25000007525
"3600" 719.8 16.0108171269565 75.6701184188654
"3601" 720 12.5998231637133 76.3186071449257
"3602" 720.2 8.47175844988338 76.4075985754695
"3603" 720.4 4.94832723037119 75.9948406013232
"3604" 720.6 4.48581815895656 75.75000007575
"3605" 720.8 4.59083878028988 75.8891942150833
"3606" 721 5.11745192890777 74.9254222137622
"3607" 721.2 5.24097928225067 73.2997738289559
"3608" 721.4 5.16515376695655 71.1632150613013
"3609" 721.6 4.79113775830791 68.3248441431689
"3610" 721.8 4.21936846028987 65.4679487834167
"3611" 722 2.67453961671264 62.7490619764451
"3612" 722.2 1.88552591895656 61.230769292
"3613" 722.4 1.7474857136232 61.0998169109167
"3614" 722.6 2.2235404206151 61.55769236925
"3615" 722.8 2.68799848911872 61.7863825981689
"3616" 723 2.83896640695655 60.88967617425
"3617" 723.2 3.29573731895653 58.76648357525
"3618" 723.4 3.6736281136232 55.8525641584167
"3619" 723.6 4.0588565936232 53.1175214206389
"3620" 723.8 4.43241148332018 50.01923081925
"3621" 724 4.65676329695655 46.2091346615937
"3622" 724.2 5.22187971895653 42.99725279025
"3623" 724.4 6.36034982028988 39.9995069433526
"3624" 724.6 8.32847224695655 37.538461576
"3625" 724.8 10.4496983002899 35.334812658609
"3626" 725 12.6430312229566 32.875000032875
"3627" 725.2 15.1020730202899 30.2329060131389
"3628" 725.4 17.0282154202899 27.3466469701474
"3629" 725.6 18.387215891401 24.4743589988333
"3630" 725.8 20.5126243745241 21.5265072980338
"3631" 726 22.9385226404701 18.3456341139797
"3632" 726.2 25.1666008761457 15.3310810964122
"3633" 726.4 28.1784397580677 12.9465812095278
"3634" 726.6 30.8964407002899 10.9659763423269
"3635" 726.8 34.0283795620785 9.42823640717683
"3636" 727 37.7115396635419 7.53330207132317
"3637" 727.2 40.9765859269565 6.52106227758333
"3638" 727.4 44.4147501109565 5.798076928875
"3639" 727.6 47.7462717767126 4.90666041766463
"3640" 727.8 51.0073428869566 4.45710059617307
"3641" 728 53.4427587157937 4.32155635494767
"3642" 728.2 56.6968712069566 3.52021696604487
"3643" 728.4 58.5333739029566 2.7307692335
"3644" 728.6 59.5811459802899 2.96794872091666
"3645" 728.8 61.1916853103712 4.07176360632317
"3646" 729 63.1957085900677 5.53205128758334
"3647" 729.2 63.8893059547826 7.34364549229348
"3648" 729.4 64.1973026380677 9.48076924025
"3649" 729.6 63.5288447082331 12.0650572952074
"3650" 729.8 62.146641941502 14.2062937205
"3651" 730 60.4222496347826 16.5409699162065
"3652" 730.2 58.2660069936232 17.8946886625833
"3653" 730.4 55.3241071064914 18.8296064589012
"3654" 730.6 52.1206955269565 19.77197804175
"3655" 730.8 48.8636321753776 20.52530366425
"3656" 731 45.6763733829566 21.375000021375
"3657" 731.2 42.2728277042539 21.5888773604662
"3658" 731.4 38.6912439983079 22.3061330784392
"3659" 731.6 34.8890800627705 22.9977638870407
"3660" 731.8 31.528076586416 23.7614345351959
"3661" 732 27.9398904147614 24.2593808872988
"3662" 732.2 24.6251986880376 24.3331601074932
"3663" 732.4 21.1477307874971 23.5223492958716
"3664" 732.6 17.6195749290618 23.58198382925
"3665" 732.8 15.2518840958454 24.6239316485556
"3666" 733 13.217474868133 27.3947964074853
"3667" 733.2 11.3139929669565 30.3133484466029
"3668" 733.4 9.32017529344303 33.5431393266824
"3669" 733.6 6.60001288274601 36.16295550175
"3670" 733.8 4.64253610877473 37.4201632075833
"3671" 734 4.99171379519183 37.4061086346912
"3672" 734.2 5.20698853401536 38.1074661014559
"3673" 734.4 4.62599852251209 40.5641026046667
"3674" 734.6 3.40580259895655 43.93131872525
"3675" 734.8 2.45924119095655 47.09615389325
"3676" 735 2.18407799095653 51.21153851275
"3677" 735.2 1.83462072695653 54.08516488925
"3678" 735.4 2.21832052251209 57.4551282625833
"3679" 735.6 2.52864346473433 60.6282051888333
"3680" 735.8 2.2104357290618 63.42004054925
"3681" 736 2.34283881907777 65.9749417909167
"3682" 736.2 3.11614299622485 68.1524390925427
"3683" 736.4 3.66668705992952 70.6117464323581
"3684" 736.6 3.5773209936232 73.4487180221666
"3685" 736.8 3.97983536695654 75.9363906084808
"3686" 737 5.58371932695655 78.8076923865
"3687" 737.2 6.26749987895656 81.17307700425
"3688" 737.4 6.93592334965926 84.5514553860068
"3689" 737.6 7.25895633537759 87.70141709175
"3690" 737.8 8.20109831405333 91.3591812327984
"3691" 738 9.54318463147266 94.138337563121
"3692" 738.2 12.0074042309566 97.1153847125
"3693" 738.4 14.6970892336232 99.7135109478397
"3694" 738.6 17.4391257989566 102.048077025125
"3695" 738.8 19.0550030988485 104.38513523952
"3696" 739 19.3733782722197 104.77631589425
"3697" 739.2 20.1549865829566 104.951923181875
"3698" 739.4 22.3621482202899 106.09418156566
"3699" 739.6 25.1150272330031 107.809928551459
"3700" 739.8 27.1397164534682 109.500447336692
"3701" 740 27.9354688540154 110.924208255721
"3702" 740.2 27.8262864505929 110.99825185925
"3703" 740.4 27.9193679732723 110.47469646675
"3704" 740.6 29.0016176889078 110.591463525226
"3705" 740.8 31.1257433669565 111.347069708417
"3706" 741 33.2010531859039 112.41801630675
"3707" 741.2 35.0450551002899 113.421597746558
"3708" 741.4 37.1547139016934 114.42206489175
"3709" 741.6 39.3220789936232 115.630670727071
"3710" 741.8 41.8459529020917 117.108627975736
"3711" 742 44.9069575810106 117.867463735331
"3712" 742.2 47.7715882825121 117.722222339944
"3713" 742.4 50.6678338309565 117.72252759025
"3714" 742.6 52.8177756336232 117.180403047583
"3715" 742.8 54.6432381650961 116.003130706343
"3716" 743 56.972526648817 114.911896358203
"3717" 743.2 60.0820841136232 114.68956055425
"3718" 743.4 63.0802444440297 114.371951333884
"3719" 743.6 66.117813042746 114.79655881925
"3720" 743.8 68.8842491447343 115.446581312028
"3721" 744 72.0083017280376 116.100311966412
"3722" 744.2 74.7780360928102 116.642120191689
"3723" 744.4 78.4925867633202 116.75000011675
"3724" 744.6 81.4544684629566 117.076923194
"3725" 744.8 84.7770641029566 117.048077040125
"3726" 745 88.3413447536232 116.14560451175
"3727" 745.2 91.1461749722899 114.17307703725
"3728" 745.4 93.8559139083519 111.343023367157
"3729" 745.6 95.7140508578656 108.594405703
"3730" 745.8 97.9234047095652 105.771739236207
"3731" 746 100.075659478261 102.56939809588
"3732" 746.2 102.077172667826 99.5593646480543
"3733" 746.4 104.642311348352 96.727638737157
"3734" 746.6 106.90683516029 94.2660257352916
"3735" 746.8 109.976259810593 92.4230770155
"3736" 747 113.045667493468 90.7169052785523
"3737" 747.2 116.296950117595 88.8981179285053
"3738" 747.4 118.005532862609 86.1145485810978
"3739" 747.6 119.042727581425 82.71153854425
"3740" 747.8 119.90464836332 79.47727280675
"3741" 748 120.454596632073 75.8421288772732
"3742" 748.2 121.010042347422 72.7383721657616
"3743" 748.4 122.178469194512 69.8055556253611
"3744" 748.6 122.632729160999 66.5249591499947
"3745" 748.8 122.323999953623 62.7286325413611
"3746" 749 122.321267836744 58.8981178985053
"3747" 749.2 122.891569914157 55.82692313275
"3748" 749.4 123.440604243478 52.3854515574022
"3749" 749.6 123.340109857391 48.9657191125109
"3750" 749.8 122.509783901425 45.6166121569096
"3751" 750 120.692615708775 42.15209794425
"3752" 750.2 118.91978232185 38.6198854723351
"3753" 750.4 117.653802511304 35.370401373163
"3754" 750.6 115.612463768734 31.8141025959167
"3755" 750.8 113.190176862609 28.4138796270761
"3756" 751 110.519081759684 26.33041960675
"3757" 751.2 107.889097996522 24.05769233175
"3758" 751.4 105.178414196047 22.440559463
"3759" 751.6 101.58586678029 21.2646520359167
"3760" 751.8 98.2343790042899 21.01923079025
"3761" 752 94.3219752142293 21.5139860355
"3762" 752.2 90.8361577669565 22.2902930625833
"3763" 752.4 87.2510870078454 23.1303419034722
"3764" 752.6 83.9383166396838 24.09265736675
"3765" 752.8 80.5138689242899 25.5320513075833
"3766" 753 77.0046209136232 25.7518315275833
"3767" 753.2 73.9418084167126 26.0792683187622
"3768" 753.4 70.4935437298834 26.4357411146159
"3769" 753.6 67.3936289429566 26.17307694925
"3770" 753.8 63.9335156943984 26.0478533355291
"3771" 754 60.3460618176883 25.5820825771768
"3772" 754.2 56.9635678469565 25.40384617925
"3773" 754.4 53.5246989767126 25.6383677554695
"3774" 754.6 49.8911680602899 25.2066075202756
"3775" 754.8 46.0251065332723 24.35121459925
"3776" 755 42.5398968516077 23.48076925425
"3777" 755.2 38.6899091802899 22.8002958807885
"3778" 755.4 34.9959137749566 22.990384638375
"3779" 755.6 30.9991682949566 23.759615408375
"3780" 755.8 27.7302294789565 24.20604398025
"3781" 756 23.6818546932723 24.75607289925
"3782" 756.2 20.0024569280376 24.4579002323581
"3783" 756.4 16.3929263480092 24.32085022675
"3784" 756.6 13.1516369323619 25.2998960751959
"3785" 756.8 10.3509217669565 27.274948052223
"3786" 757 8.66424571938898 29.7385655183041
"3787" 757.2 6.90954734562319 32.1089743910833
"3788" 757.4 5.42993860308557 35.4658809287661
"3789" 757.6 4.77094560210806 38.20104898925
"3790" 757.8 3.76804685872126 41.7839366933676
"3791" 758 2.88849578295655 45.25000004525
"3792" 758.2 2.12904535095654 47.56868136625
"3793" 758.4 1.66677117495655 47.76648356425
"3794" 758.6 2.21667424695654 47.3860947219423
"3795" 758.8 2.43622754150199 48.55069934925
"3796" 759 2.58421854115009 51.1482630784435
"3797" 759.2 1.68328096695652 53.9935897975833
"3798" 759.4 1.01298341175652 56.86538467225
"3799" 759.6 0.681686918956516 60.6858974965833
"3800" 759.8 1.58697384695655 64.05769237175
"3801" 760 2.67676494169338 67.27631585675
"3802" 760.2 2.97952274425386 70.1855510057365
"3803" 760.4 3.83413998028987 72.7329060556389
"3804" 760.6 4.66139344695655 75.9758383402756
"3805" 760.8 5.24157561116706 78.99696364175
"3806" 761 4.83345579534365 81.1482631084435
"3807" 761.2 4.71695524695655 81.4254808506562
"3808" 761.4 5.29479796695655 81.17307700425
"3809" 761.6 6.00475430028988 81.9324458413013
"3810" 761.8 6.81098438317277 84.0732849073581
"3811" 762 7.8222425136232 86.6957594555321
"3812" 762.2 9.36757538379864 89.68522276175
"3813" 762.4 10.8983517122197 92.45850211675
"3814" 762.6 12.0051381810742 95.59615394175
"3815" 762.8 13.0475211269565 98.3442929023145
"3816" 763 14.6365886069565 100.17307702325
"3817" 763.2 16.4760545989566 101.009615485625
"3818" 763.4 18.8442925402899 102.830586183417
"3819" 763.6 19.6655488602899 103.678007993224
"3820" 763.8 21.3666218736232 104.96428581925
"3821" 764 23.7399604011029 107.007973840591
"3822" 764.2 24.5419060437133 108.283264141547
"3823" 764.4 24.1046196610106 107.46205831952
"3824" 764.6 23.8050264309565 107.153846261
"3825" 764.8 23.6358010629565 106.61263746925
"3826" 765 23.2612816372268 106.110706966818
"3827" 765.2 23.0267731802899 105.84340669925
"3828" 765.4 22.8263979269565 105.177021801429
"3829" 765.6 23.3111084869565 104.918498273417
"3830" 765.8 22.9478930629566 105.221153951375
"3831" 766 22.8448184156052 105.445426300872
"3832" 766.2 23.0239509936232 105.384122393353
"3833" 766.4 22.8659085402899 105.541913320532
"3834" 766.6 22.7745402469565 105.490384720875
"3835" 766.8 22.7627954762248 105.47889316364
"3836" 767 22.7078660869565 105.551775253481
"3837" 767.2 22.6883707185355 105.58603249425
"3838" 767.4 22.6140283802899 105.660256515917
"3839" 767.6 22.7187834932723 105.61639686675
"3840" 767.8 23.3473141711671 105.65688269675
"3841" 768 23.4853785136232 105.944139300083
"3842" 768.2 23.6726601334682 106.450357888203
"3843" 768.4 24.0800367625121 107.102564209667
"3844" 768.6 24.6043755269565 108.51113371175
"3845" 768.8 26.1546852635419 109.887898796567
"3846" 769 28.1677389669565 111.1293707405
"3847" 769.2 30.3264278274444 112.880394109128
"3848" 769.4 32.8225831002899 114.457100706173
"3849" 769.6 35.5833872069565 116.471153962625
"3850" 769.8 38.3675384942293 118.454545573
"3851" 770 41.5747038301144 119.57388675925
"3852" 770.2 45.0721729248513 120.46457501925
"3853" 770.4 48.2317223002899 121.621794993417
"3854" 770.6 51.6024715002899 121.814102685917
"3855" 770.8 55.3624619769565 121.197115505812
"3856" 771 57.9773270048513 121.40587056675
"3857" 771.2 58.7680591480092 121.59817825925
"3858" 771.4 58.7741417029566 121.413461659875
"3859" 771.6 58.9366893298834 121.051125824616
"3860" 771.8 59.6023829349566 120.36538473575
"3861" 772 61.1397947778656 119.713286833
"3862" 772.2 63.2235306469565 119.105769349875
"3863" 772.4 65.3761249237133 119.437110306547
"3864" 772.6 67.0972170291788 119.997863367861
"3865" 772.8 68.1872516696593 120.985966856953
"3866" 773 67.9425795269565 120.62651833925
"3867" 773.2 68.0206663810106 120.175156045331
"3868" 773.4 69.0618244350647 119.624220493845
"3869" 773.6 70.9816042025121 119.05769242675
"3870" 773.8 73.1431640069565 118.9615385805
"3871" 774 74.8950363802899 119.185897555083
"3872" 774.2 76.7546810069565 119.298077042375
"3873" 774.4 78.6884266006408 119.20951428925
"3874" 774.6 81.3748883690618 118.93623493675
"3875" 774.8 83.7277751002899 117.940476308417
"3876" 775 87.1826019447343 116.130341996472
"3877" 775.2 90.0144203924111 114.33741270175
"3878" 775.4 92.8948787996838 112.90384626675
"3879" 775.6 96.0992793378656 111.61013997175
"3880" 775.8 97.7038285611029 110.844746827543
"3881" 776 97.7440339157938 110.430679895762
"3882" 776.2 98.0429321233202 109.5209791305
"3883" 776.4 99.1635967924111 107.36188821925
"3884" 776.6 100.678625794783 105.286789402946
"3885" 776.8 102.428390292671 103.559262269964
"3886" 777 102.943338566957 103.434981788417
"3887" 777.2 102.805756966957 103.659660210994
"3888" 777.4 102.189391398957 104.05769241175
"3889" 777.6 101.820288762305 104.214221928901
"3890" 777.8 101.80599734029 104.845238200083
"3891" 778 101.800813106087 105.45401348338
"3892" 778.2 101.706446426469 106.745309675226
"3893" 778.4 100.85393266829 107.63461549225
"3894" 778.6 99.7677050905929 107.67657353425
"3895" 778.8 97.3258818389565 108.13461549275
"3896" 779 94.5325167536232 108.956959815917
"3897" 779.2 92.1321093259809 109.503283411567
"3898" 779.4 89.448183393003 109.509391880529
"3899" 779.6 86.3853930069565 109.663461648125
"3900" 779.8 83.9201656303712 110.291275907665
"3901" 780 81.2867148981193 110.582737140994
"3902" 780.2 78.0451964149565 110.90384626475
"3903" 780.4 74.7647071437007 110.895796175297
"3904" 780.6 71.6389385136232 110.51373637425
"3905" 780.8 68.5016306137858 110.78846164925
"3906" 781 65.4296356050961 110.555903509483
"3907" 781.2 61.4996331989566 109.875000109875
"3908" 781.4 57.5461084752492 110.291275907665
"3909" 781.6 53.6077997545121 110.608974469583
"3910" 781.8 49.7726362202899 110.147436007583
"3911" 782 45.5672253136232 109.666666776333
"3912" 782.2 41.4388601029566 109.8846154945
"3913" 782.4 37.5630335625121 109.452991562444
"3914" 782.6 33.5791579529025 108.522349380872
"3915" 782.8 29.6398620869565 107.006410363417
"3916" 783 26.2415965669565 105.01923087425
"3917" 783.2 22.9649147864914 103.122987580762
"3918" 783.4 18.9762813923224 101.24812392864
"3919" 783.6 14.9736635269565 99.307692407
"3920" 783.8 11.618120714325 96.36538471175
"3921" 784 9.65537034473431 93.1282052213333
"3922" 784.2 8.30707066473431 89.8482906881389
"3923" 784.4 6.79496656695655 86.94230777925
"3924" 784.6 6.74193916485127 86.76012154425
"3925" 784.8 6.80681975095655 85.692307778
"3926" 785 6.77380016695655 83.06318689625
"3927" 785.2 6.1776132336232 78.8974359763333
"3928" 785.4 4.91717268064076 75.16093124925
"3929" 785.6 3.68280022028986 71.99725281925
"3930" 785.8 3.81244918749709 71.6200624416824
"3931" 786 4.27055873128089 70.9443867653311
"3932" 786.2 5.07329159095655 69.375000069375
"3933" 786.4 5.71717347895655 66.30494512125
"3934" 786.6 5.01275568695653 63.42582423925
"3935" 786.8 3.14164592695654 60.2481685584167
"3936" 787 1.33657533495656 58.17307698125
"3937" 787.2 1.40002473166242 58.1527149902794
"3938" 787.4 1.61493397856945 57.0663772282823
"3939" 787.6 1.56771242295652 53.74230774605
"3940" 787.8 1.29805248695652 50.98076928175
"3941" 788 2.08843505799101 47.3401857237327
"3942" 788.2 3.75534324574442 43.90034969425
"3943" 788.4 4.8643343245323 39.94930073925
"3944" 788.6 5.99302458695655 36.1490384976875
"3945" 788.8 7.54425712695655 32.45879124125
"3946" 789 9.96569328695655 29.21153849075
"3947" 789.2 12.1091440602899 26.0350098879679
"3948" 789.4 13.4952190901998 22.7531185258716
"3949" 789.6 14.1711041936232 19.3141025834167
"3950" 789.8 16.1775025269565 16.1009615545625
"3951" 790 18.3658143091788 12.6047008673056
"3952" 790.2 20.6928248069565 11.5872781180961
"3953" 790.4 24.1861274629565 10.07417583425
"3954" 790.6 27.9173404549566 8.692307701
"3955" 790.8 31.679425415737 7.81472796278658
"3956" 791 34.6104383536232 6.26183432578846
"3957" 791.2 36.6028333064688 4.22185741510366
"3958" 791.4 38.2029408709565 3.98076923475
"3959" 791.6 41.7342019376232 3.32692308025
"3960" 791.8 44.8053811854931 3.3869606037622
"3961" 792 47.5867564360475 3.7167832205
"3962" 792.2 50.7153498176883 4.47514071742073
"3963" 792.4 52.2914378202899 4.51627219386538
"3964" 792.6 53.2001819269565 4.57544379155769
"3965" 792.8 53.5269243016934 3.84514170425
"3966" 793 54.8695053402899 2.61291913476282
"3967" 793.2 54.9810505474444 1.5107879940061
"3968" 793.4 54.8299947269565 1.7253451693782
"3969" 793.6 55.5166120928102 2.10178236607927
"3970" 793.8 57.4313452869565 1.70421245591666
"3971" 794 60.0742878229566 1.413461539875
"3972" 794.2 62.9395481136232 1.86341223066026
"3973" 794.4 66.0260678389565 2.644230771875
"3974" 794.6 68.4144844149565 4.028846157875
"3975" 794.8 70.1897456602899 6.05402931008333
"3976" 795 71.3317705158927 8.30891981190957
"3977" 795.2 72.4668740087343 10.6431624038056
"3978" 795.4 73.9393028656232 13.0277777908056
"3979" 795.6 74.8901303697472 15.40384616925
"3980" 795.8 76.4092315547826 17.8871237637065
"3981" 796 78.3068649090842 20.5265957652074
"3982" 796.2 80.1350609189566 22.000000022
"3983" 796.4 82.3480971606407 23.26821864675
"3984" 796.6 84.6633299802899 24.63461540925
"3985" 796.8 87.5689568237986 25.81882593675
"3986" 797 90.3996488724111 25.8846154105
"3987" 797.2 93.7479488602899 25.0389546601474
"3988" 797.4 97.2347604869565 23.7766272427115
"3989" 797.6 99.8460747425663 21.8391182207134
"3990" 797.8 102.169682034864 18.86538463425
"3991" 798 103.450595944348 16.716555200663
"3992" 798.2 103.298491069282 17.0317531476221
"3993" 798.4 103.457682086957 17.0606509046346
"3994" 798.6 104.279255902957 18.048076941125
"3995" 798.8 105.806484074325 19.49291499925
"3996" 799 107.813727206957 20.94230771325
"3997" 799.2 110.116139285096 23.3555456405291
"3998" 799.4 111.714165566957 25.3397436150833
"3999" 799.6 113.759645050435 28.255016750663
"4000" 799.8 115.61041666087 31.2650501984891
"4001" 800 116.910372450593 34.923076958
"4002" 800.2 118.34330566029 38.6260684146944
"4003" 800.4 119.695885656734 42.1901709823611
"4004" 800.6 120.501143450435 44.9941472021848
"4005" 800.8 122.32698622091 47.3984794749477
"4006" 801 122.745518073043 48.7817726240326
"4007" 801.2 122.885791486957 51.4054487693542
"4008" 801.4 123.124319586491 54.8940072105291
"4009" 801.6 122.677909045005 58.565197056689
"4010" 801.8 121.647709955401 62.3440171563611
"4011" 802 121.61774774029 64.41483522925
"4012" 802.2 122.259795206957 67.51923083675
"4013" 802.4 123.557847693913 71.17307699425
"4014" 802.6 123.85095632 72.3938127814239
"4015" 802.8 122.897562357179 73.2670940903611
"4016" 803 121.472589182609 76.0643813469674
"4017" 803.2 120.099165906087 79.3754181395761
"4018" 803.4 118.641997307826 82.4941472396848
"4019" 803.6 117.987261156047 85.762237848
"4020" 803.8 117.276948563478 89.0660536007717
"4021" 804 116.157612156744 90.9357611383989
"4022" 804.2 114.653672885179 93.2585471018055
"4023" 804.4 112.369472709565 95.5877927377283
"4024" 804.6 109.809911148775 97.20454555175
"4025" 804.8 107.213487482305 99.4825582390174
"4026" 805 105.15663846029 100.847633236942
"4027" 805.2 103.190985446957 102.361111213472
"4028" 805.4 101.017196166957 104.076007430083
"4029" 805.6 98.7783683124111 106.356643463
"4030" 805.8 97.0004533613752 108.766994742041
"4031" 806 95.5873090202899 110.632783993417
"4032" 806.2 94.5233446469565 112.265734378
"4033" 806.4 92.6614069936232 112.60164846425
"4034" 806.6 90.1200935325379 113.713327484017
"4035" 806.8 87.0389056069565 114.643773008417
"4036" 807 83.9845940869565 115.742674108417
"4037" 807.2 81.4772533181761 116.782833137421
"4038" 807.4 79.4223882309565 117.82692319475
"4039" 807.6 76.977938421502 119.4160840355
"4040" 807.8 74.9684132336232 119.845238215083
"4041" 808 72.2933953010742 119.996606454838
"4042" 808.2 68.9056507269565 119.63461550425
"4043" 808.4 65.8238228869565 119.25000011925
"4044" 808.6 62.3567665669565 118.86538473425
"4045" 808.8 59.1098408069565 118.462454330917
"4046" 809 55.5917786254931 117.917917566323
"4047" 809.2 52.4756560549566 117.1923078095
"4048" 809.4 48.5493668364302 116.54757096675
"4049" 809.6 44.6362564869565 116.17307703925
"4050" 809.8 40.4276353429566 115.86538473125
"4051" 810 36.9124254629566 116.05769242375
"4052" 810.2 35.9933098202899 116.054733843865
"4053" 810.4 35.1934608186639 114.925422253762
"4054" 810.6 33.1179249349566 112.701923189625
"4055" 810.8 30.3729250736232 110.610946856173
"4056" 811 27.3949330528102 108.293152078274
"4057" 811.2 24.2285428635419 106.107410987909
"4058" 811.4 21.5899626709565 104.230769335
"4059" 811.6 18.2629220869566 102.287475447455
"4060" 811.8 14.5983127002899 99.7233728807885
"4061" 812 11.8512853206408 96.46659928675
"4062" 812.2 9.50758374317277 92.8570686999257
"4063" 812.4 7.86721183011443 89.50303652675
"4064" 812.6 6.92238829495655 86.0384616245
"4065" 812.8 5.15033728695655 82.82692315975
"4066" 813 4.52434100695655 79.5769231565
"4067" 813.2 4.57249456695655 75.59615392175
"4068" 813.4 4.70090406028987 71.8568376786944
"4069" 813.6 4.99723366028987 68.3920119027115
"4070" 813.8 4.31905477748285 65.19129561175
"4071" 814 2.78728941573704 62.5145404002256
"4072" 814.2 1.58437095182143 60.299896110196
"4073" 814.4 1.59572903968383 60.40384621425
"4074" 814.6 2.28378418578008 59.9400453088088
"4075" 814.8 2.65919311628985 58.1474359555833
"4076" 815 2.65735869495654 54.88736269225
"4077" 815.2 2.59321720419789 51.3587533670086
"4078" 815.4 2.10250019519183 47.8246606813088
"4079" 815.6 2.17551735806766 43.3098291031389
"4080" 815.8 3.32050200695655 39.4010989405
"4081" 816 5.15033728695655 36.4219457377794
"4082" 816.2 7.78273190028987 33.7188645025833
"4083" 816.4 9.91218933140098 30.4252137056389
"4084" 816.6 11.1962842647343 27.2414530186944
"4085" 816.8 11.9968979996838 23.7022144759167
"4086" 817 13.8950237829565 20.78846155925
"4087" 817.2 17.1291085936232 18.15109891925
"4088" 817.4 20.2582080602899 16.0350098779679
"4089" 817.6 23.2917451506602 13.3952991586944
"4090" 817.8 25.8433536112809 9.78014553992568
"4091" 818 27.3217980480376 7.42047817789865
"4092" 818.2 27.6549686253349 7.39968815708784
"4093" 818.4 29.0253309402899 7.77564103341666
"4094" 818.6 31.9237166469565 7.71153846925
"4095" 818.8 35.0055444869565 7.31776557508333
"4096" 819 38.3164270988485 6.63045738708784
"4097" 819.2 42.1174548869565 6.49852071655769
"4098" 819.4 45.3785259972004 6.62335835559146
"4099" 819.6 48.7610199679322 5.72279550290853
"4100" 819.8 51.864359282746 3.81477733175
"4101" 820 54.2938448925379 2.17486583401744
"4102" 820.2 57.0511197742293 1.17307692425
"4103" 820.4 59.9426680922899 1.42094017236111
"4104" 820.6 63.3332759697472 2.30903399157558
"4105" 820.8 66.7098483909566 3.932692311625
"4106" 821 69.9498226595881 4.93825911425
"4107" 821.2 72.6386981402899 5.97161172758333
"4108" 821.4 75.1726603893956 6.83911820571341
"4109" 821.6 78.6115292596395 7.28939963205488
"4110" 821.8 82.1776890736232 8.22435898258333
"4111" 822 85.2167883191517 8.35881801961585
"4112" 822.2 89.3835857164302 8.10627531175
"4113" 822.4 92.7898164869565 8.48076923925
"4114" 822.6 94.8786109118454 9.48076924025
"4115" 822.8 96.9352099130435 12.0175585404457
"4116" 823 99.4350077669565 15.2552447705
"4117" 823.2 101.898329880734 18.2756410439167
"4118" 823.4 104.961202033623 21.11813188925
"4119" 823.6 108.189996885096 23.650715587157
"4120" 823.8 111.255659930435 25.6881271159891
"4121" 824 113.985579237595 28.0634206499947
"4122" 824.2 115.841888730157 30.89615387705
"4123" 824.4 116.72534604429 34.5833333679167
"4124" 824.6 116.945393221502 38.349650388
"4125" 824.8 117.628678914783 42.3018395071848
"4126" 825 118.591369454229 45.8146853605
"4127" 825.2 119.99428486029 48.8195971184167
"4128" 825.4 122.286060785138 51.80244760425
"4129" 825.6 123.716963805217 54.216555238163
"4130" 825.8 124.036126531401 56.5747863813611
"4131" 826 123.427775172914 60.0846972777606
"4132" 826.2 121.957115686957 62.7193878178214
"4133" 826.4 120.896086387757 63.97307698705
"4134" 826.6 120.839265186957 64.05769237175
"4135" 826.8 120.517511854229 65.5349651005
"4136" 827 119.847531153623 68.6913920100833
"4137" 827.2 119.821580803054 71.8860225859573
"4138" 827.4 119.854356907422 75.8689625087849
"4139" 827.6 120.47928796403 79.0717636813232
"4140" 827.8 120.673801358446 80.9930442708457
"4141" 828 119.995507807845 81.4978633293611
"4142" 828.2 118.474335755528 83.1197018099643
"4143" 828.4 116.60841144185 85.6657120332926
"4144" 828.6 114.695308690593 88.874125963
"4145" 828.8 112.907303775845 92.2072650494722
"4146" 829 111.482152959684 95.00174834675
"4147" 829.2 110.169892096259 98.1677102949477
"4148" 829.4 109.362345696557 100.04230779235
"4149" 829.6 108.044864294957 100.540598391139
"4150" 829.8 105.887584806957 101.106187392076
"4151" 830 103.839296791347 101.773452259372
"4152" 830.2 101.290524945623 103.361111214472
"4153" 830.4 99.1795845356522 104.843645589793
"4154" 830.6 98.2793223269565 106.144230875375
"4155" 830.8 96.8828690869565 107.318910363729
"4156" 831 95.0399010178656 108.63811199675
"4157" 831.2 92.5132421936232 110.620808789122
"4158" 831.4 90.6360390760475 112.965035078
"4159" 831.6 89.6988165402899 115.229853595083
"4160" 831.8 89.0271197055612 114.849284551343
"4161" 832 87.2900652086587 115.542962472335
"4162" 832.2 84.819867267401 116.472222338694
"4163" 832.4 82.1915538860263 117.702594035413
"4164" 832.6 80.5752549259809 117.56144477047
"4165" 832.8 77.6531559679322 117.25187628986
"4166" 833 74.8766921669565 116.94230780925
"4167" 833.2 72.1699552153776 117.25607299175
"4168" 833.4 68.7322979109565 118.317307810625
"4169" 833.6 65.2976571581761 119.681519819494
"4170" 833.8 62.7138075972005 121.613977607543
"4171" 834 61.0451553136232 122.152930525083
"4172" 834.2 59.3284426825121 121.525641147167
"4173" 834.4 56.6199856891187 120.622141492764
"4174" 834.6 53.3195146577674 119.686590556277
"4175" 834.8 50.067038473298 118.79033782986
"4176" 835 46.1771704069565 118.459979328439
"4177" 835.2 42.2908948587212 118.356334959985
"4178" 835.4 38.5261047625121 118.064102682167
"4179" 835.6 35.8699596128102 116.735928822177
"4180" 835.8 33.1485456602899 114.792406426429
"4181" 836 29.8494094469565 112.908777233224
"4182" 836.2 26.7038707429566 110.625000110625
"4183" 836.4 23.6871648602899 108.09615395425
"4184" 836.6 21.0978085936232 105.374260460404
"4185" 836.8 18.4944726581193 102.55053677518
"4186" 837 15.9734231536232 100.12912097925
"4187" 837.2 12.8656076780677 98.0747864228611
"4188" 837.4 11.1680730881687 96.4761073225833
"4189" 837.6 10.2780407031728 93.6990645427635
"4190" 837.8 9.98835378578008 89.9852942076324
"4191" 838 9.29935213236195 86.3290021653311
"4192" 838.2 8.50588009958813 82.82287457675
"4193" 838.4 7.46170816695655 79.384615464
"4194" 838.6 5.96524368695653 76.3111440605321
"4195" 838.8 4.15763312695654 73.2440829134808
"4196" 839 3.0957853936232 70.2008547710555
"4197" 839.2 2.69704012485127 67.19534419675
"4198" 839.4 1.74381687095654 64.72252753725
"4199" 839.6 1.79884951095655 63.44230775575
"4200" 839.8 2.54497625116706 62.88360330175
"4201" 840 3.55774637573704 61.1918387103476
"4202" 840.2 4.81861276251209 58.8226496314722
"4203" 840.4 5.96611524460361 55.494343946897
"4204" 840.6 6.91888621786565 52.3152681175833
"4205" 840.8 8.06037404803763 48.4080042064122
"4206" 841 9.32731466295655 45.04120883625
"4207" 841.2 10.6427615245323 41.1264569175833
"4208" 841.4 11.2974831749565 37.12912091625
"4209" 841.6 11.2775524350647 33.3040540873581
"4210" 841.8 11.4356440659039 29.10829962425
"4211" 842 11.8368030469565 25.45879123425
"4212" 842.2 12.8775673857801 21.4219457227794
"4213" 842.4 14.4864628022507 18.1866516018971
"4214" 842.6 17.3730866309565 14.81043957525
"4215" 842.8 19.9816337669565 12.00384616585
"4216" 843 22.3328558690255 9.15716181287068
"4217" 843.2 23.7629554259039 8.42004049425
"4218" 843.4 26.6460864709566 7.98076923875
"4219" 843.6 29.0559046291788 7.55128205883333
"4220" 843.8 31.7769629402899 6.86904762591667
"4221" 844 35.1880211353776 6.46659919675
"4222" 844.2 38.0772347353776 5.25202429674999
"4223" 844.4 40.1144079002899 3.42582417924999
"4224" 844.6 41.7382876942293 3.06118881425
"4225" 844.8 44.3427490736232 3.38919414258333
"4226" 845 46.5720295989566 3.817307696125
"4227" 845.2 49.2321218413752 4.29472272343605
"4228" 845.4 51.7207021923224 5.17870544607927
"4229" 845.6 54.3797182859809 6.50140713595732
"4230" 845.8 56.9259845806151 7.97420263461585
"4231" 846 59.8483020460263 9.23211092157558
"4232" 846.2 62.7612564709565 10.778846164625
"4233" 846.4 65.6312086469565 12.067307704375
"4234" 846.6 69.1130814469565 12.8298816696346
"4235" 846.8 72.4760610293956 13.3494371615671
"4236" 847 75.9286622469565 13.7766272327115
"4237" 847.2 79.1325496602899 13.64560440925
"4238" 847.4 82.5812617669565 13.86538462925
"4239" 847.6 86.0436201786639 13.1149155853476
"4240" 847.8 89.4094365749566 12.28846155075
"4241" 848 92.7804206703712 11.0042213993719
"4242" 848.2 94.7159588869565 9.83974359958333
"4243" 848.4 94.7597348505929 9.94930070925
"4244" 848.6 94.9399289334682 11.0567978643663
"4245" 848.8 95.6207978748635 12.3537567207616
"4246" 849 97.7076268699352 14.732815072016
"4247" 849.2 99.6505522736232 17.73901100675
"4248" 849.4 101.177291119684 20.7097902305
"4249" 849.6 102.780633370435 24.0158863116413
"4250" 849.8 104.654853670957 26.9935897705833
"4251" 850 107.258281491608 29.9297853608779
"4252" 850.2 110.292588730435 32.0844481926196
"4253" 850.4 113.699660029282 33.910107368436
"4254" 850.6 116.378341785561 35.9047406441337
"4255" 850.8 118.768662106957 38.5929487565417
"4256" 851 120.986866316522 41.4322742889239
"4257" 851.2 122.198322577169 44.2090835139308
"4258" 851.4 121.886861252914 47.6869885910585
"4259" 851.6 121.909944852671 51.2594192035357
"4260" 851.8 121.959675344631 55.2160107886686
"4261" 852 122.583551057169 59.1599836925479
"4262" 852.2 123.124319586491 62.7920394187849
"4263" 852.4 123.454003494957 66.48076929725
"4264" 852.6 123.984762734068 69.9764957964722
"4265" 852.8 123.68835082029 73.8894231508125
"4266" 853 124.118746593003 74.7330054414593
"4267" 853.2 124.195109713623 75.0558608809167
"4268" 853.4 124.247223956047 75.027972103
"4269" 853.6 123.787270924166 75.1802326333198
"4270" 853.8 122.360289593043 76.1981606113152
"4271" 854 120.886906475042 77.6951719271223
"4272" 854.2 119.352237393623 80.32142865175
"4273" 854.4 118.249916937866 83.5069930905
"4274" 854.6 117.14117423334 86.8768413307394
"4275" 854.8 115.817918958068 90.25000009025
"4276" 855 114.831585168696 93.0543479191413
"4277" 855.2 113.840412760734 95.01923086425
"4278" 855.4 111.597526943845 97.2072650544722
"4279" 855.6 109.397444291401 98.7029915516944
"4280" 855.8 107.703661926957 99.6254579750833
"4281" 856 105.957626348775 100.92832177925
"4282" 856.2 103.995684938512 102.130341982472
"4283" 856.4 101.877706537866 103.7517483555
"4284" 856.6 99.7528212629566 105.01923087425
"4285" 856.8 97.5200638692821 106.575581501924
"4286" 857 96.0099314736232 108.599112534635
"4287" 857.2 94.9847229427705 111.003130701343
"4288" 857.4 93.879731210859 112.09240161303
"4289" 857.6 91.9734989936232 113.059523922583
"4290" 857.8 89.5952388479322 113.79033782486
"4291" 858 86.7577022391517 115.488274036689
"4292" 858.2 84.3848314687747 116.81993018675
"4293" 858.4 81.583948035401 116.985042852028
"4294" 858.6 78.615159461502 116.8286714455
"4295" 858.8 75.5533114202899 117.652366981558
"4296" 859 72.4616059269565 118.934418264891
"4297" 859.2 70.1163688069565 119.14011000925
"4298" 859.4 67.1293194025121 119.506410375917
"4299" 859.6 64.0046883980677 120.628205248833
"4300" 859.8 60.956789895737 121.651501059738
"4301" 860 57.5414105669565 121.55769242925
"4302" 860.2 54.0033911059039 120.92004060675
"4303" 860.4 49.8976665164302 120.02935234675
"4304" 860.6 46.2762291589565 119.61263748225
"4305" 860.8 42.1322713669565 119.25000011925
"4306" 861 38.4726008069565 118.28846165675
"4307" 861.2 36.4790434229566 117.461538579
"4308" 861.4 35.3549377595147 115.538014426808
"4309" 861.6 33.8498590469565 112.90384626675
"4310" 861.8 32.3089451269565 110.971153957125
"4311" 862 29.4197315269565 108.75404869175
"4312" 862.2 26.2853725305929 106.986014093
"4313" 862.4 23.0735991985355 106.02125516675
"4314" 862.6 19.7783187358454 104.282051386333
"4315" 862.8 16.5145774469565 102.38765192425
"4316" 863 13.8700359896593 99.686590536277
"4317" 863.2 11.4515745669565 96.73351658025
"4318" 863.4 9.23135149695655 93.3966347087812
"4319" 863.6 8.17963397059291 89.2033800425833
"4320" 863.8 7.1406844336232 85.9955622161731
"4321" 864 5.92600003722683 82.2437630760068
"4322" 864.2 4.3538513756052 78.813409642223
"4323" 864.4 3.51878137166242 75.4377828808676
"4324" 864.6 4.11985110295654 72.144230841375
"4325" 864.8 5.45852007095655 68.615384684
"4326" 865 6.01203257116706 64.88765188675
"4327" 865.2 6.24181798028987 61.1089744200833
"4328" 865.4 5.84925181495654 57.51373632125
"4329" 865.6 4.29320391895656 53.5000000535
"4330" 865.8 2.77843050295655 49.92032972025
"4331" 866 2.03239427695655 46.7139423544062
"4332" 866.2 2.75641744695654 43.46978026325
"4333" 866.4 4.73621667095655 40.5769231175
"4334" 866.6 7.06086231614574 37.5140333015473
"4335" 866.8 9.36757538379864 34.09817817175
"4336" 867 11.1416539101144 31.31477735925
"4337" 867.2 13.5239879311671 27.80263160675
"4338" 867.4 15.8586478729025 24.8009355757365
"4339" 867.6 17.4776486469565 21.27429151925
"4340" 867.8 18.8479613829565 17.25000001725
"4341" 868 20.0183221936232 13.92032968425
"4342" 868.2 20.4193934033202 12.43181819425
"4343" 868.4 20.8854390469565 10.78846154925
"4344" 868.6 22.865010571805 9.30827506758333
"4345" 868.8 24.5253543002899 8.5399408369423
"4346" 869 27.6284190949566 7.682692315375
"4347" 869.2 31.3413945260263 6.93336315541279
"4348" 869.4 34.5906830469565 6.32100592348077
"4349" 869.6 37.0205857669565 6.65631164373718
"4350" 869.8 40.4083739189566 6.990384622375
"4351" 870 44.5720517402899 6.30128205758333
"4352" 870.2 48.3633420309566 4.90384615875
"4353" 870.4 51.0369758469565 3.6484220943782
"4354" 870.6 53.639852356724 1.87075134355232
"4355" 870.8 55.8258000106775 1.03890876669186
"4356" 871 58.6200503109566 1.990384617375
"4357" 871.2 61.0039874860263 3.04248658622674
"4358" 871.4 63.3754818807343 5.11324786836111
"4359" 871.6 64.4960140835523 7.78518822382447
"4360" 871.8 66.0080625947826 10.5794314487065
"4361" 872 67.3144896139131 12.2098662329457
"4362" 872.2 68.8597901936232 13.2976190609167
"4363" 872.4 70.9539387425663 13.7152908204695
"4364" 872.6 73.1431640069565 12.8397436025833
"4365" 872.8 75.1463521029566 10.932692318625
"4366" 873 77.1605467269565 8.92948718841666
"4367" 873.2 79.241048970859 6.95168856229878
"4368" 873.4 80.8564887996838 4.083916088
"4369" 873.6 81.0495199536232 3.54487179841666
"4370" 873.8 80.9027662469565 4.32326007758333
"4371" 874 81.8421606134682 4.74194991529651
"4372" 874.2 83.3700629402899 5.33974359508333
"4373" 874.4 85.7456385669565 6.29212454841667
"4374" 874.6 88.0665803408696 7.85367893761956
"4375" 874.8 90.2858313669565 9.82692308675
"4376" 875 92.6106404497472 11.9333631604128
"4377" 875.2 95.2893222060263 14.2678891019244
"4378" 875.4 97.7036197651788 16.2158119820278
"4379" 875.6 100.664603322305 18.0693202327384
"4380" 875.8 103.26386651074 18.6678794365473
"4381" 876 105.831209907444 19.2030957040061
"4382" 876.2 107.621112966957 20.4130036834167
"4383" 876.4 108.140333961739 21.9673913263152
"4384" 876.6 108.333337714864 24.1873882173895
"4385" 876.8 107.454764305138 27.265734293
"4386" 877 106.15806437802 30.40384618425
"4387" 877.2 104.675720213623 32.5833333659167
"4388" 877.4 103.46146501802 35.40384618925
"4389" 877.6 102.617073629814 38.2295918749643
"4390" 877.8 101.120382366957 39.9391026040417
"4391" 878 99.1332454576232 41.6944444861389
"4392" 878.2 97.0273297669565 42.685314728
"4393" 878.4 95.2135456736232 43.8333333771667
"4394" 878.6 92.8903108730435 45.6630435239239
"4395" 878.8 91.2745844656232 47.6773504750278
"4396" 879 89.5795791536232 49.6506410752917
"4397" 879.2 87.4971121530435 51.5326087471848
"4398" 879.4 85.5877188173913 53.8821070772935
"4399" 879.6 83.3645596762899 56.32692313325
"4400" 879.8 81.2580856834783 58.062709088163
"4401" 880 78.9032469936232 59.9734432834167
"4402" 880.2 76.2687678105929 62.27447558675
"4403" 880.4 73.3314979305121 64.3782051925833
"4404" 880.6 69.8045171802899 65.48626380175
"4405" 880.8 66.7555382804449 66.4503578482035
"4406" 881 63.2006003802899 67.73901105675
"4407" 881.2 60.1710136695652 69.8185619427283
"4408" 881.4 58.316147843401 72.0448718669167
"4409" 881.6 56.5433185960475 74.8706294455
"4410" 881.8 54.1824061376883 77.71153853925
"4411" 882 51.6281533989566 81.182692388875
"4412" 882.2 49.1819525509566 84.13461546875
"4413" 882.4 46.9664190001273 86.9141651901037
"4414" 882.6 44.9389360069565 89.6712455109167
"4415" 882.8 42.2811096433202 92.46678330925
"4416" 883 39.5824257136232 94.5979854425833
"4417" 883.2 36.1217193136232 95.5517752434808
"4418" 883.4 32.7950667802899 96.28296712925
"4419" 883.6 29.5183876011029 96.4075985954695
"4420" 883.8 25.6133072602899 96.31043965675
"4421" 884 22.0361856602899 95.472879779891
"4422" 884.2 18.3697567059039 95.12044543925
"4423" 884.4 14.7202237374828 96.12246973175
"4424" 884.6 12.4540610361457 96.4225572689797
"4425" 884.8 12.1807570469565 96.2158120620278
"4426" 885 11.9609792602899 95.0389547301474
"4427" 885.2 10.8645597402899 93.0172584756602
"4428" 885.4 9.39254847524922 90.9291745749817
"4429" 885.6 8.03955088695655 88.5535343920879
"4430" 885.8 6.63346693495656 86.4230770095
"4431" 886 5.77886796485127 84.35121465925
"4432" 886.2 5.52074928695654 81.3801775961731
"4433" 886.4 5.1243083356052 78.2520790803311
"4434" 886.6 5.13471991614574 75.4454262708716
"4435" 886.8 4.98895778857817 72.8466736695203
"4436" 887 3.75801149495655 69.59065941025
"4437" 887.2 2.90025275604747 68.04370636175
"4438" 887.4 2.26112368695655 67.8154886333041
"4439" 887.6 2.30167405327234 67.82287456175
"4440" 887.8 2.96737590028987 67.2628205800833
"4441" 888 3.7603912847944 66.225052041277
"4442" 888.2 4.8293135536232 63.6639194775833
"4443" 888.4 6.42347043427362 61.1261726690061
"4444" 888.6 8.58282182028988 58.8851085401474
"4445" 888.8 10.2738760709566 56.375000056375
"4446" 889 11.7252503983079 53.8341996380338
"4447" 889.2 13.534125522746 51.38562758175
"4448" 889.4 15.6863362149566 48.644230817875
"4449" 889.6 17.7310884364302 46.01113364925
"4450" 889.8 19.700521092362 43.0337838268176
"4451" 890 21.8485102469565 40.2657791329679
"4452" 890.2 24.1035785029566 38.201923115125
"4453" 890.4 26.7135014549566 37.067307729375
"4454" 890.6 28.9189345029566 36.7307692675
"4455" 890.8 29.8622236999295 36.6928274795203
"4456" 891 31.0995068757937 37.2553667635523
"4457" 891.2 32.7904807269565 38.1223776605
"4458" 891.4 34.4662246149566 38.90384619275
"4459" 891.6 36.3630162736232 39.7261905159167
"4460" 891.8 38.4359123802899 40.37637366675
"4461" 892 40.8023159002899 40.48626377675
"4462" 892.2 43.4178594339333 39.7777281256453
"4463" 892.4 45.5351229402899 38.1356016160449
"4464" 892.6 46.6216648069565 35.8969428366859
"4465" 892.8 48.2133780869565 33.37087915425
"4466" 893 49.9542886742736 30.9385553780305
"4467" 893.2 52.4535758859809 28.8466229181524
"4468" 893.4 54.7530901402899 26.6492674259167
"4469" 893.6 56.7801257136232 23.9111721850833
"4470" 893.8 58.4865641632356 20.9762969798314
"4471" 894 60.1797777148635 17.4432021641337
"4472" 894.2 62.0611261055612 13.8832737169244
"4473" 894.4 64.0497443606408 10.40384616425
"4474" 894.6 66.3002896911671 7.42813765925
"4475" 894.8 68.9747943002899 5.10798817078846
"4476" 895 72.1372896425121 3.54487179841666
"4477" 895.2 74.3270368967126 1.97983114644512
"4478" 895.4 74.6840779269565 1.94230769425
"4479" 895.6 75.4841678469565 2.55374753707051
"4480" 895.8 77.2581045887747 3.524475528
"4481" 896 80.2654114860263 5.35017889622674
"4482" 896.2 83.309846066087 7.49414716468478
"4483" 896.4 86.6174056142293 9.573426583
"4484" 896.6 89.3840465160475 11.951048963
"4485" 896.8 92.4380861356522 14.1831103820761
"4486" 897 95.7271836469565 15.932692323625
"4487" 897.2 99.2170495480091 16.72975710175
"4488" 897.4 103.181354734957 16.990384632375
"4489" 897.6 105.165281406957 17.55769232525
"4490" 897.8 106.202771745138 19.47727274675
"4491" 898 106.854754182276 22.1059738355266
"4492" 898.2 107.868759846957 25.3122710875833
"4493" 898.4 108.852169196522 28.447324443163
"4494" 898.6 110.193583150068 32.48076926325
"4495" 898.8 112.033322883236 35.6900715920407
"4496" 899 114.10579238029 38.5320513205833
"4497" 899.2 116.205008445217 41.6245819814239
"4498" 899.4 119.11376262029 44.0705128645833
"4499" 899.6 121.983435645217 45.7968227882717
"4500" 899.8 122.417388676047 47.41433571175
"4501" 900 122.548716566957 49.3461538955
"4502" 900.2 122.092304563478 52.6613712901196
"4503" 900.4 121.386883863978 56.17307697925
"4504" 900.6 120.182020320148 59.5773323018032
"4505" 900.8 119.546446782609 62.9958194609891
"4506" 901 119.24515838091 66.6560823564593
"4507" 901.2 119.607645286957 69.7825444484808
"4508" 901.4 121.025313032411 72.7727273455
"4509" 901.6 122.601783755528 75.0349294313929
"4510" 901.8 122.769656430486 76.8442685534657
"4511" 902 122.33317206029 79.0119048409167
"4512" 902.2 121.001655383978 81.4349427982926
"4513" 902.4 118.929173973623 83.9294872634166
"4514" 902.6 116.51347038029 86.9503205997708
"4515" 902.8 113.680435933623 89.2740385508125
"4516" 903 110.797198839297 91.5331424810585
"4517" 903.2 108.772867504099 94.41483525925
"4518" 903.4 107.638623352411 97.46678331425
"4519" 903.6 106.317607296259 100.001341781576
"4520" 903.8 104.020064132174 102.285117159141
"4521" 904 101.536254021502 104.59965045425
"4522" 904.2 99.6677499736232 106.733974465708
"4523" 904.4 97.7695992772005 107.298780595104
"4524" 904.6 94.9819499802899 108.297619155917
"4525" 904.8 91.6341310469565 109.79195815175
"4526" 905 88.7063945989565 111.626068487694
"4527" 905.2 86.485223558176 113.677767468274
"4528" 905.4 84.6299768651384 115.71853158425
"4529" 905.6 82.2665019113468 116.810975726567
"4530" 905.8 78.9317287985355 118.24797582675
"4531" 906 76.5564675157937 119.724060942622
"4532" 906.2 75.2786697113044 120.78846165925
"4533" 906.4 75.4639307035419 120.188086424128
"4534" 906.6 74.5228194934682 119.375223732971
"4535" 906.8 72.4572693962248 119.024859406079
"4536" 907 69.846061428133 118.48076934925
"4537" 907.2 66.6412589298834 117.805347209738
"4538" 907.4 63.6445303429565 117.72252759025
"4539" 907.6 60.5173005749566 117.605769348375
"4540" 907.8 57.2172548947614 117.589587359616
"4541" 908 53.9684164149566 117.605769348375
"4542" 908.2 50.2862741936232 117.732906100639
"4543" 908.4 46.7550131269565 117.647436015083
"4544" 908.6 42.8421924229566 117.05219791925
"4545" 908.8 39.4779531815907 116.144934450104
"4546" 909 36.1722364549565 114.98626385125
"4547" 909.2 33.0201361669565 114.269723980147
"4548" 909.4 30.4815792602899 112.563609580019
"4549" 909.6 27.980193522746 110.36336043425
"4550" 909.8 25.0291146202899 108.115877820147
"4551" 910 22.019289674325 106.09210536925
"4552" 910.2 19.3762747269565 103.279304132583
"4553" 910.4 17.1598351509565 101.32692317825
"4554" 910.6 14.4739076610106 99.7073805570878
"4555" 910.8 12.127253091401 98.1602565084167
"4556" 911 12.0095443891788 98.1068377049444
"4557" 911.2 12.055265951199 97.1987180459167
"4558" 911.4 12.0844499269565 95.01923086425
"4559" 911.6 12.0236243774828 92.12449401925
"4560" 911.8 12.2061010259039 88.92611344925
"4561" 912 12.6521550553776 86.04149806175
"4562" 912.2 13.1331274558454 83.0106838436944
"4563" 912.4 13.3706159811501 79.9571961097339
"4564" 912.6 13.5290567269565 76.3333334096667
"4565" 912.8 14.1735736069565 72.9778107238654
"4566" 913 15.1317059802899 69.6937870519423
"4567" 913.2 16.4687169136232 66.7042125209167
"4568" 913.4 17.3458599564302 64.09817820175
"4569" 913.6 17.8932899016934 61.05161949425
"4570" 913.8 18.7103797829566 57.9615385195
"4571" 914 20.301091530859 54.7940901110793
"4572" 914.2 22.0559409669565 51.7746548841218
"4573" 914.4 23.8339185669565 48.4349817334167
"4574" 914.6 25.7108828631267 45.4120295053138
"4575" 914.8 28.390889610859 42.8053471347378
"4576" 915 30.8555831342293 41.19055948175
"4577" 915.2 33.1689901055612 40.2607334928546
"4578" 915.4 35.3357403269565 40.15659344675
"4579" 915.6 38.0873723269565 40.40384619425
"4580" 915.8 40.3987432069565 40.7526834039012
"4581" 916 42.5450161669565 41.6217949134167
"4582" 916.2 43.5576167429565 42.8824786753611
"4583" 916.4 44.4874182105929 44.00524479925
"4584" 916.6 45.3149923802899 46.09065938675
"4585" 916.8 46.0456289747614 48.3025328813232
"4586" 917 46.3505232229566 50.86538466625
"4587" 917.2 45.6860040949566 53.105769283875
"4588" 917.4 44.4749980534682 54.9208408420407
"4589" 917.6 42.6384436720728 57.0228086437849
"4590" 917.8 40.5335731749566 58.692307751
"4591" 918 38.6511213220785 60.6758912426646
"4592" 918.2 36.2106181936232 62.6720907924551
"4593" 918.4 33.7187174367438 64.8391981008457
"4594" 918.6 31.0044214105929 66.566433633
"4595" 918.8 27.9868694976883 68.1712008186402
"4596" 919 25.1399370723224 69.7471858108354
"4597" 919.2 21.9275314736232 70.9166667375833
"4598" 919.4 19.2012991536232 72.3367850821987
"4599" 919.6 15.9975602764302 72.71153853425
"4600" 919.8 13.3106039913468 71.8484991337622
"4601" 920 10.6205817029565 70.846153917
"4602" 920.2 7.39750342028987 69.22252754175
"4603" 920.4 4.52551548402972 68.4526267101037
"4604" 920.6 3.97983536695654 68.9738659466859
"4605" 920.8 4.48581815895656 69.259615453875
"4606" 921 4.83607194800917 69.61437253925
"4607" 921.2 4.80363165495655 70.8846154555
"4608" 921.4 4.74370722473431 72.9252137481389
"4609" 921.6 4.67387048274601 75.39372477175
"4610" 921.8 5.13006210379864 78.68319845925
"4611" 922 6.13481006917876 81.6858975175833
"4612" 922.2 6.63071530295655 84.93131876625
"4613" 922.4 7.85707423853548 87.43825919675
"4614" 922.6 10.0314640030541 89.2781426783963
"4615" 922.8 12.3756109874217 90.8689625237849
"4616" 923 15.3307045572005 93.0023453087622
"4617" 923.2 17.5105340050053 95.6946530037622
"4618" 923.4 19.4423138949566 98.51923086775
"4619" 923.6 21.2792454890618 101.42611346175
"4620" 923.8 22.7694714511671 103.69331994175
"4621" 924 24.4377902383079 105.497401352899
"4622" 924.2 27.0208087196838 106.6188812255
"4623" 924.4 29.7664371589566 107.855769338625
"4624" 924.6 32.3763601109565 108.2692308775
"4625" 924.8 34.8321916709565 107.644230876875
"4626" 925 36.3713545524111 106.006993113
"4627" 925.2 38.4267402736232 104.433150287583
"4628" 925.4 40.1299791511426 102.854651265645
"4629" 925.6 41.9567783927343 100.873931724806
"4630" 925.8 43.8745547196838 98.7517483505
"4631" 926 45.5948482860263 96.1104652123895
"4632" 926.2 46.2349546789566 93.567307785875
"4633" 926.4 46.43697566091 91.2625224526221
"4634" 926.6 45.6804284195881 88.42004057425
"4635" 926.8 45.4837591429566 85.769230855
"4636" 927 45.9020072069565 83.1968865300833
"4637" 927.2 46.6563570528102 80.6477486735183
"4638" 927.4 47.755667593298 77.5895873196159
"4639" 927.6 48.2684107269565 74.7628205875833
"4640" 927.8 48.2060404016232 71.25000007125
"4641" 928 48.4059923269565 68.5173993359167
"4642" 928.2 49.2120191640297 65.5820826171768
"4643" 928.4 50.5233378736232 62.5044379323269
"4644" 928.6 52.1441136716374 60.1256138080798
"4645" 928.8 54.2070440567343 57.7371795449167
"4646" 929 56.1055589596838 55.412587468
"4647" 929.2 58.2364967373913 53.5727425284891
"4648" 929.4 60.7633214905929 51.846153898
"4649" 929.6 63.0708486274444 50.4976548347378
"4650" 929.8 66.0427027051384 49.21503501425
"4651" 930 68.3434253777674 49.0005197995203
"4652" 930.2 71.4299110301144 48.70344134425
"4653" 930.4 74.4047872789566 48.086538509625
"4654" 930.6 76.4451224069565 46.6584249550833
"4655" 930.8 78.4646923120728 44.4020572894825
"4656" 931 80.1598256069565 42.4276557200833
"4657" 931.2 82.3438535176542 40.6006261586686
"4658" 931.4 85.2691059342293 38.56818185675
"4659" 931.6 88.0643471322899 36.7542735410278
"4660" 931.8 91.3474493874216 35.5111807152965
"4661" 932 94.3307304069565 33.9569597409167
"4662" 932.2 97.7464229296232 32.0021367841389
"4663" 932.4 100.748286676047 30.14160842175
"4664" 932.6 103.655010661502 28.39335667175
"4665" 932.8 106.185261359684 25.98076925675
"4666" 933 108.727524996724 24.0711091475058
"4667" 933.2 109.942621438535 24.01720650175
"4668" 933.4 110.349068133468 24.7866726544826
"4669" 933.6 110.115467374957 25.4230769485
"4670" 933.8 110.185022517179 26.8910256679167
"4671" 934 111.068907862957 29.09615387525
"4672" 934.2 112.629083206957 32.265734298
"4673" 934.4 114.940454086957 34.82692311175
"4674" 934.6 117.401636042512 37.5405983281389
"4675" 934.8 119.868559885981 40.4413696464451
"4676" 935 121.613467423845 42.7200855128056
"4677" 935.2 121.73331628429 45.2927350880278
"4678" 935.4 121.778259606957 49.1013986505
"4679" 935.6 121.88740767629 52.6858974885833
"4680" 935.8 122.379032593623 55.98076928675
"4681" 936 123.196600828775 58.174825233
"4682" 936.2 124.116268626531 58.9226678166968
"4683" 936.4 124.009716068233 59.0617840197819
"4684" 936.6 123.446298925357 59.60384621345
"4685" 936.8 122.71221470091 61.0836315458779
"4686" 937 121.955892739401 63.2927351060278
"4687" 937.2 120.936619123478 66.1229097651196
"4688" 937.4 120.281121650593 69.608391678
"4689" 937.6 119.59529822029 73.0881410987292
"4690" 937.8 118.424259471304 76.1229097751196
"4691" 938 116.829712909084 79.0372341215904
"4692" 938.2 114.665876340574 81.4103928801011
"4693" 938.4 112.332136253623 83.7131411093542
"4694" 938.6 109.708422384099 85.9689953763928
"4695" 938.8 107.966026838584 88.3913238808779
"4696" 939 106.73141862029 90.7426740834167
"4697" 939.2 105.074324682512 93.5064103499167
"4698" 939.4 104.057749526957 96.3741259705
"4699" 939.6 103.313558145138 99.66958051925
"4700" 939.8 102.959848358957 102.702991555694
"4701" 940 102.092674461425 104.80646491659
"4702" 940.2 100.617331346531 106.917757881059
"4703" 940.4 98.4806917596838 108.56818192675
"4704" 940.6 96.0776967697472 109.419946442157
"4705" 940.8 92.8160820651384 110.552447663
"4706" 941 89.4768515589566 111.7307693425
"4707" 941.2 86.485223558176 112.936679287421
"4708" 941.4 83.4033957181761 113.780956961811
"4709" 941.6 80.4441609136232 114.71703308175
"4710" 941.8 78.1063402376542 116.629248774948
"4711" 942 76.9864900050961 118.588103875297
"4712" 942.2 76.9697669082899 118.63461550325
"4713" 942.4 76.7215085545121 118.164530032694
"4714" 942.6 76.1724606905929 118.16608403425
"4715" 942.8 74.6739403353776 118.21761145425
"4716" 943 72.0395364696593 118.782224651007
"4717" 943.2 69.1037682309565 119.57967044925
"4718" 943.4 66.0008197561457 120.362266232628
"4719" 943.6 62.9487030118346 121.051125824616
"4720" 943.8 59.8574793552492 121.63273933364
"4721" 944 57.3092857136232 122.149408406173
"4722" 944.2 55.3618283774828 121.93218635675
"4723" 944.4 52.4264324158454 121.087606958694
"4724" 944.6 49.755740234325 119.63461550425
"4725" 944.8 46.8085170825121 118.427350545778
"4726" 945 43.1944013189566 118.11813198625
"4727" 945.2 39.6776745136232 118.806213136558
"4728" 945.4 37.2280164869565 118.362426153865
"4729" 945.6 35.8460429887747 116.951049068
"4730" 945.8 33.5051809332723 115.16093128925
"4731" 946 30.8825585929025 112.836278699115
"4732" 946.2 28.3251188947614 110.394465401201
"4733" 946.4 26.4319711064914 108.087209410413
"4734" 946.6 24.6701462430541 105.882270274738
"4735" 946.8 22.0017343328102 104.024859391079
"4736" 947 19.6734509829566 101.778846255625
"4737" 947.2 17.0380930736232 99.9403354056602
"4738" 947.4 14.0308675101144 98.18724706175
"4739" 947.6 11.4832600263505 96.13811198425
"4740" 947.8 9.55780430813302 94.3404978318971
"4741" 948 8.48314731847171 91.80244764425
"4742" 948.2 8.14548871895656 88.355769319125
"4743" 948.4 7.77597350590392 84.69534421425
"4744" 948.6 7.41217879095654 81.15109898225
"4745" 948.8 6.40973808695655 77.5438856791218
"4746" 949 4.93744786379864 74.39170047925
"4747" 949.2 4.04280540695655 72.17307699525
"4748" 949.4 3.27852198028988 71.4590730497628
"4749" 949.6 2.56930647095655 70.56868138925
"4750" 949.8 2.15105840695655 69.10714292625
"4751" 950 2.62659686028988 67.4354044066859
"4752" 950.2 3.25460766169338 65.59615391175
"4753" 950.4 4.41445211362321 62.6720907924551
"4754" 950.6 5.9969440627705 59.6435599880872
"4755" 950.8 8.30624752695654 56.7746548891218
"4756" 951 10.1269517204449 54.4557245625058
"4757" 951.2 11.6844049669565 51.6365878228397
"4758" 951.4 12.6721703002899 48.9245562619423
"4759" 951.6 14.2640321164302 46.25404862925
"4760" 951.8 16.5145774469565 43.7470414638654
"4761" 952 19.3903528441659 41.5487478054128
"4762" 952.2 21.9462990149566 39.913461578375
"4763" 952.4 24.6932744069565 38.5892505316859
"4764" 952.6 27.5300296588485 37.8778586657365
"4765" 952.8 30.6552814079322 37.4582551969329
"4766" 953 33.5031534149566 37.25000003725
"4767" 953.2 36.0598540111671 36.66902837675
"4768" 953.4 37.7491229298834 36.1918386853476
"4769" 953.6 39.6875521669565 35.4531558539936
"4770" 953.8 41.6411050549566 33.8846154185
"4771" 954 43.5880766692821 31.727638672157
"4772" 954.2 44.9369226176883 29.0248593160793
"4773" 954.4 46.3606125402899 26.5760073525833
"4774" 954.6 48.2254584225663 24.5877110940061
"4775" 954.8 50.4059284942293 22.09965037175
"4776" 955 52.3878051698834 19.5689493629085
"4777" 955.2 54.09784378842 16.3513133371768
"4778" 955.4 55.6481535250053 12.9554409135183
"4779" 955.6 56.4742235615511 9.2396049988446
"4780" 955.8 56.7067488602899 5.75887574540384
"4781" 956 56.8696096811029 2.63649155985976
"4782" 956.2 57.4496895002899 1.33791208925
"4783" 956.4 57.5047221402899 1.23717948841666
"4784" 956.6 57.6606479536232 1.88736263924999
"4785" 956.8 58.9165866525379 2.05858676413372
"4786" 957 61.3983932752492 2.01735459864025
"4787" 957.2 64.1269831536232 2.61996337258333
"4788" 957.4 66.673076581502 4.2062937105
"4789" 957.6 68.7465346156522 6.22324415338043
"4790" 957.8 70.7312987408696 8.54765887142391
"4791" 958 72.6593887064914 11.2446332849477
"4792" 958.2 74.0978606747826 14.5844481751196
"4793" 958.4 75.1206702042899 17.0619658290278
"4794" 958.6 75.1409768218403 19.4915027028546
"4795" 958.8 74.4961615952492 22.0079737555915
"4796" 959 74.2894536303712 24.3813321069329
"4797" 959.2 74.7199131343984 27.2195885782035
"4798" 959.4 74.9471607913468 30.2631332385183
"4799" 959.6 75.1701995802899 33.2793040625833
"4800" 959.8 75.3918232739333 35.2875671193663
"4801" 960 76.2341639536232 36.91483520175
"4802" 960.2 77.1324189331788 38.3354701238056
"4803" 960.4 78.679703556724 39.1873882323895
"4804" 960.6 80.3102054953286 39.9208408270407
"4805" 960.8 82.8412909909566 40.471153886625
"4806" 961 85.3321882202899 40.472879724891
"4807" 961.2 88.1959668629566 40.451923117375
"4808" 961.4 90.8354866372004 40.3663227420549
"4809" 961.6 93.7164471550647 39.8529106427635
"4810" 961.8 95.9591962542293 38.93531472425
"4811" 962 98.9447169742293 37.6678322055
"4812" 962.2 101.760136806957 36.36538465175
"4813" 962.4 104.139962922079 34.8972795846159
"4814" 962.6 106.792423794864 32.926207546343
"4815" 962.8 109.62063222029 31.14560442675
"4816" 963 112.185622514864 29.080053696343
"4817" 963.2 113.138440863845 28.7286325073611
"4818" 963.4 112.282377574957 29.3183760976944
"4819" 963.6 112.26854886029 30.1572978605321
"4820" 963.8 112.935514952411 30.91083919175
"4821" 964 114.264064546491 32.5237030736686
"4822" 964.2 115.963449717179 35.01923080425
"4823" 964.4 117.57284870029 37.3183761056944
"4824" 964.6 119.30501080185 40.0274141153138
"4825" 964.8 120.706586760999 42.9161211558457
"4826" 965 122.082590106157 45.67307696875
"4827" 965.2 122.169908561623 48.5064103049167
"4828" 965.4 121.604906790957 51.86538466725
"4829" 965.6 120.714600970512 55.3867521921389
"4830" 965.8 119.149280139722 58.6280687983989
"4831" 966 117.913413008696 61.7918060818587
"4832" 966.2 117.085476305138 65.2902098555
"4833" 966.4 117.276948563478 68.4222408710978
"4834" 966.6 117.610787868775 71.5839161555
"4835" 966.8 119.011618705138 74.573426648
"4836" 967 120.149599199845 77.2585470858056
"4837" 967.2 120.815188406957 79.25000007925
"4838" 967.4 120.586191477179 78.86538469425
"4839" 967.6 119.892780213179 79.09615392525
"4840" 967.8 119.072905054229 80.027972108
"4841" 968 117.994765606957 82.79395612675
"4842" 968.2 116.921629126957 85.62362645925
"4843" 968.4 115.413234494229 88.20104903925
"4844" 968.6 113.734521453913 91.0058529338152
"4845" 968.8 111.779829512411 93.5419581355
"4846" 969 110.107976821179 95.7029915486944
"4847" 969.2 108.682730987422 97.5237031386686
"4848" 969.4 107.38837076029 98.6810898422708
"4849" 969.6 105.970133766957 99.2591576084167
"4850" 969.8 103.79231770842 100.666510419616
"4851" 970 101.77848102029 102.40581864284
"4852" 970.2 99.5575804651384 104.223776328
"4853" 970.4 97.0080683429566 105.740384721125
"4854" 970.6 94.5496102251384 107.5629371705
"4855" 970.8 92.5586793989565 110.144230879375
"4856" 971 91.1551983420917 111.640852502493
"4857" 971.2 89.3227601669565 112.045497297787
"4858" 971.4 86.8829797936232 112.913003775917
"4859" 971.6 83.8103240602899 113.938644802583
"4860" 971.8 81.1390039211029 114.972326569006
"4861" 972 78.0933499749566 116.451923193375
"4862" 972.2 75.492118153298 118.63086315803
"4863" 972.4 74.5228194934682 119.625670960413
"4864" 972.6 74.9211416069565 119.545858107712
"4865" 972.8 75.2068880069565 118.828754697583
"4866" 973 75.3261253936232 118.532051400583
"4867" 973.2 74.7541194687747 118.28846165675
"4868" 973.4 74.0053420336232 118.56318693175
"4869" 973.6 72.0763774469565 118.894970533096
"4870" 973.8 69.9212530833202 120.007575877583
"4871" 974 67.8179467834271 121.026018220574
"4872" 974.2 66.0213759536232 121.281558306686
"4873" 974.4 63.9258679367126 121.004221509372
"4874" 974.6 61.0084668869565 120.78846165925
"4875" 974.8 58.0122453758454 120.5000001205
"4876" 975 54.8856687730172 120.61363648425
"4877" 975.2 51.6880778291788 120.927350548278
"4878" 975.4 48.8737697669565 120.577838948417
"4879" 975.6 45.8231766685782 119.748960618709
"4880" 975.8 42.4870870722197 118.72368432925
"4881" 976 39.3159388307403 117.805093672899
"4882" 976.2 36.4279265669565 117.060651004635
"4883" 976.4 35.7856321589566 116.817307809125
"4884" 976.6 35.5326992490618 116.15283412425
"4885" 976.8 34.5189400911671 115.10020254425
"4886" 977 32.5882357749566 113.105769343875
"4887" 977.2 30.686930474325 111.40587055675
"4888" 977.4 28.0618011349566 109.2692308785
"4889" 977.6 25.4736090202899 107.307199318353
"4890" 977.8 22.9413159913468 106.492026372909
"4891" 978 20.7208559853349 105.715696571412
"4892" 978.2 19.1124002736232 104.013313713481
"4893" 978.4 17.5319757402899 101.843688464763
"4894" 978.6 15.2339530404701 99.0524949015473
"4895" 978.8 12.9092339802899 95.8279093660449
"4896" 979 10.6077407536232 93.1144689575833
"4897" 979.2 8.96618155506466 91.1314969726284
"4898" 979.4 8.0019676206151 88.7903377998598
"4899" 979.6 7.4296057936232 86.1410257271666
"4900" 979.8 6.31672351806766 83.2136752968889
"4901" 980 5.11576550028988 79.6839251289936
"4902" 980.2 4.53194420064076 76.75000007675
"4903" 980.4 4.48359568695655 74.1217949459167
"4904" 980.6 3.96546787119898 71.2196970409167
"4905" 980.8 2.98877748251209 68.86538468425
"4906" 981 2.02570628251209 67.1666667338333
"4907" 981.2 2.70654411695655 66.1129808353437
"4908" 981.4 3.51558566028987 64.5162722538654
"4909" 981.6 4.89845712695653 61.5281065704038
"4910" 981.8 6.86552123362322 58.4990843075833
"4911" 982 8.97126628044493 56.0746869970407
"4912" 982.2 11.3332543909566 52.759615437375
"4913" 982.4 13.0266979658755 49.6034304030338
"4914" 982.6 14.7911868785355 46.85121462175
"4915" 982.8 16.6603395745241 43.8549896488446
"4916" 983 18.4300190558454 40.8418803827222
"4917" 983.2 19.6713108247343 37.6367521743889
"4918" 983.4 21.1981447564302 34.31072877925
"4919" 983.6 22.1110911980677 30.7564102871667
"4920" 983.8 21.7977108869565 27.27197804925
"4921" 984 21.1758420549566 23.7307692545
"4922" 984.2 20.7422130736232 20.1967455823269
"4923" 984.4 19.6172284480376 16.609667376277
"4924" 984.6 18.7542779120728 15.063953503436
"4925" 984.8 19.2432791802899 15.307692323
"4926" 985 19.5835643376232 15.0705128355833
"4927" 985.2 20.5523426262158 13.153133916287
"4928" 985.4 22.7923748988084 10.4180911785093
"4929" 985.6 24.8845416942293 8.13111888925
"4930" 985.8 26.6846093189566 6.971153853125
"4931" 986 29.0098089136232 6.89299803450641
"4932" 986.2 32.3177003196838 7.08216783925
"4933" 986.4 35.5448643589566 7.769230777
"4934" 986.6 39.1822322174828 8.10627531175
"4935" 986.8 42.2442563902124 8.24821109948256
"4936" 987 45.3200370389566 8.182692315875
"4937" 987.2 48.3922341669565 7.307692315
"4938" 987.4 50.8789333936232 5.93639053848077
"4939" 987.6 53.8432171589566 4.63461538925
"4940" 987.8 56.8768914389566 2.451923079375
"4941" 988 59.7060277402899 0.678571429249996
"4942" 988.2 61.3196129669565 0.522189349634614
"4943" 988.4 63.4665914736232 1.63095238258333
"4944" 988.6 65.6023165109565 3.048076926125
"4945" 988.8 67.9828941353286 5.09973166878488
"4946" 989 70.0175602033202 7.78146853925
"4947" 989.2 72.030281731401 10.6944444551389
"4948" 989.4 73.4119280627705 13.7669946470407
"4949" 989.6 74.3159707127343 16.7542735210278
"4950" 989.8 75.5658231145121 19.8910256609167
"4951" 990 77.2094646291788 22.8482906211389
"4952" 990.2 79.4906787342293 25.24650352175
"4953" 990.4 82.2222988651384 27.27447555175
"4954" 990.6 85.1510176030541 28.396341491811
"4955" 990.8 88.1388872772005 28.7997186029085
"4956" 991 90.5940141509566 28.44230772075
"4957" 991.2 93.0904826176882 26.9516885822988
"4958" 991.4 95.8178915157938 25.3949016354128
"4959" 991.6 98.4849510426322 24.2396050138446
"4960" 991.8 100.982968549396 22.5708255385183
"4961" 992 102.940586934957 20.413461558875
"4962" 992.2 104.504264356047 18.1923077105
"4963" 992.4 104.905252182957 17.98076924875
"4964" 992.6 104.59751733905 18.7222719328546
"4965" 992.8 104.899819473623 19.4472386782244
"4966" 993 106.22583420403 20.4601313525427
"4967" 993.2 108.019779649747 21.8886404512267
"4968" 993.4 109.48305062029 23.9020146759167
"4969" 993.6 110.356235174957 26.7799145566944
"4970" 993.8 111.100463812914 29.6427987203138
"4971" 994 111.898940855329 32.7652057572733
"4972" 994.2 113.100988094957 35.461538497
"4973" 994.4 115.325682566957 37.8536789676196
"4974" 994.6 117.641751355249 40.1505628919329
"4975" 994.8 120.48957862029 41.5943223859167
"4976" 995 121.037113509565 43.1714047254456
"4977" 995.2 121.739326941425 45.5265957902074
"4978" 995.4 121.616181770859 48.565197046689
"4979" 995.6 121.373769702957 51.2158120170278
"4980" 995.8 120.79503110277 54.25000005425
"4981" 996 120.306136486957 57.46428577175
"4982" 996.2 120.691364966957 60.65109896175
"4983" 996.4 121.857817662609 63.5476589264239
"4984" 996.6 123.985618797357 65.93461545055
"4985" 996.8 123.665469341425 66.6804419652074
"4986" 997 123.222866406957 68.4449911239011
"4987" 997.2 122.517980252063 71.1567103821223
"4988" 997.4 121.440064836724 74.3126118811105
"4989" 997.6 120.466342616734 77.5747864023611
"4990" 997.8 119.064149861502 80.54370637425
"4991" 998 117.972034733913 83.6145485785978
"4992" 998.2 117.345892386491 86.9691414107616
"4993" 998.4 116.700858652538 88.8564401604128
"4994" 998.6 116.117541109179 90.9594018003611
"4995" 998.8 114.824885542957 92.6602565029167
"4996" 999 113.625652535652 94.2249164821848
"4997" 999.2 111.445881446957 95.76098910675
"4998" 999.4 109.234792266512 96.7628206095833
"4999" 999.6 107.763480013913 97.7784281914239
"5000" 999.8 106.658 98.03846
"5001" 1000 104.9097 98.31312
"5002" 1000.2 102.5489 98.60043
"5003" 1000.4 99.7658 99.551
"5004" 1000.6 97.38293 100.6898
"5005" 1000.8 94.89513 102.6579
"5006" 1001 92.82406 104.2842
"5007" 1001.2 90.26749 105.5687
"5008" 1001.4 87.46239 106.8766
"5009" 1001.6 85.10276 108.201
"5010" 1001.8 83.2039 109.1248
"5011" 1002 80.87461 111.2894
"5012" 1002.2 79.05917 113.1236
"5013" 1002.4 77.25903 114.25
"5014" 1002.6 75.29233 115.3836
"5015" 1002.8 72.42908 116.9611
"5016" 1003 68.69742 117.8675
"5017" 1003.2 65.88465 118.167
"5018" 1003.4 63.34011 118.4706
"5019" 1003.6 59.92686 118.747
"5020" 1003.8 56.31082 119.0043
"5021" 1004 52.74633 120.2723
"5022" 1004.2 51.37775 121.2404
"5023" 1004.4 51.50954 121.2642
"5024" 1004.6 51.22569 120.6164
"5025" 1004.8 50.33139 120.3415
"5026" 1005 49.04169 119.6839
"5027" 1005.2 47.29887 119.2726
"5028" 1005.4 44.44364 119.3744
"5029" 1005.6 42.94958 119.3643
"5030" 1005.8 40.16969 118.6159
"5031" 1006 37.47309 117.8155
"5032" 1006.2 36.53658 117.0607
"5033" 1006.4 35.58339 115.1154
"5034" 1006.6 34.13878 113.2885
"5035" 1006.8 32.72236 111.4639
"5036" 1007 30.52374 109.7472
"5037" 1007.2 27.76137 108.3682
"5038" 1007.4 25.12789 106.8634
"5039" 1007.6 22.13891 105.5192
"5040" 1007.8 19.45194 103.7115
"5041" 1008 16.76498 101.75
"5042" 1008.2 14.13406 99.25
"5043" 1008.4 12.04359 97.42016
"5044" 1008.6 10.17582 95.50874
"5045" 1008.8 9.382645 92.48285
"5046" 1009 8.545163 89.43029
"5047" 1009.2 8.187716 85.96598
"5048" 1009.4 7.466647 82.56361
"5049" 1009.6 6.224922 79.63462
"5050" 1009.8 5.618115 76.49176
"5051" 1010 6.212185 73.61884
"5052" 1010.2 7.522781 70.86351
"5053" 1010.4 9.185359 68.65828
"5054" 1010.6 10.87098 65.75962
"5055" 1010.8 11.85973 62.91453
"5056" 1011 12.48038 59.7735
"5057" 1011.2 12.80238 56.96562
"5058" 1011.4 13.03548 53.80529
"5059" 1011.6 12.71435 50.60135
"5060" 1011.8 13.20369 47.11902
"5061" 1012 13.27224 43.84402
"5062" 1012.2 13.1155 40.03054
"5063" 1012.4 12.73326 36.41599
"5064" 1012.6 12.32912 32.77391
"5065" 1012.8 11.53871 29.3141
"5066" 1013 10.78284 26.41783
"5067" 1013.2 10.78018 25.76648
"5068" 1013.4 11.73132 24.83761
"5069" 1013.6 13.33137 23.74393
"5070" 1013.8 16.16693 22.16745
"5071" 1014 19.08903 20.29128
"5072" 1014.2 22.24485 18.66346
"5073" 1014.4 25.60202 17.13955
"5074" 1014.6 28.91893 15.92308
"5075" 1014.8 32.18375 14.51923
"5076" 1015 35.23871 13.08603
"5077" 1015.2 37.92365 11.47115
"5078" 1015.4 40.75274 9.655405
"5079" 1015.6 43.81374 7.909044
"5080" 1015.8 47.08521 6.576007
"5081" 1016 50.22207 6.096154
"5082" 1016.2 53.87211 6.096154
"5083" 1016.4 57.60195 5.700549
"5084" 1016.6 61.1635 4.193715
"5085" 1016.8 63.74359 1.891026
"5086" 1017 64.62116 0.6289869
"5087" 1017.2 64.62533 0.5405983
"5088" 1017.4 64.714 1.630952
"5089" 1017.6 65.19165 2.25789
"5090" 1017.8 66.54175 3.445804
"5091" 1018 67.95933 4.994147
"5092" 1018.2 69.3495 7.552676
"5093" 1018.4 69.90724 9.600427
"5094" 1018.6 70.45513 11.66026
"5095" 1018.8 71.06293 14.05769
"5096" 1019 71.50808 16.42094
"5097" 1019.2 72.48158 19.19147
"5098" 1019.4 72.99433 21.3479
"5099" 1019.6 73.53779 23.78096
"5100" 1019.8 74.79883 26.32038
"5101" 1020 76.4001 28.6993
"5102" 1020.2 78.13474 31.05851
"5103" 1020.4 80.27906 33.29762
"5104" 1020.6 82.75637 35.30769
"5105" 1020.8 85.18379 36.10152
"5106" 1021 87.88039 36.6203
"5107" 1021.2 91.13438 37.09823
"5108" 1021.4 94.11784 37.25607
"5109" 1021.6 97.03834 36.76648
"5110" 1021.8 99.99359 35.42308
"5111" 1022 102.2921 33.75549
"5112" 1022.2 103.6568 31.52191
"5113" 1022.4 105.0346 28.89286
"5114" 1022.6 107.2309 26.3999
"5115" 1022.8 109.1708 23.78671
"5116" 1023 109.8224 23.26099
"5117" 1023.2 109.8056 23.18996
"5118" 1023.4 109.4732 24.18097
"5119" 1023.6 110.0059 25.47711
"5120" 1023.8 110.9298 26.6688
"5121" 1024 112.7867 28.63811
"5122" 1024.2 114.6403 31.42352
"5123" 1024.4 116.2619 34.19633
"5124" 1024.6 117.7313 37.54787
"5125" 1024.8 118.9153 40.66608
"5126" 1025 120.5963 43.59441
"5127" 1025.2 121.8023 46.02885
"5128" 1025.4 123.1081 48.21072
"5129" 1025.6 123.6901 50.71481
"5130" 1025.8 122.913 53.88211
"5131" 1026 122.4196 56.96686
"5132" 1026.2 121.9709 60.57867
"5133" 1026.4 121.8505 63.79327
"5134" 1026.6 121.8195 66.25549
"5135" 1026.8 122.0045 69.35733
"5136" 1027 123.0386 72.43562
"5137" 1027.2 123.7657 74.82692
"5138" 1027.4 123.6937 75.61752
"5139" 1027.6 123.531 77.05769
"5140" 1027.8 122.8114 78.39336
"5141" 1028 121.3995 80.02778
"5142" 1028.2 119.3378 82.54787
"5143" 1028.4 117.2693 85.37762
"5144" 1028.6 115.8052 87.86702
"5145" 1028.8 114.7754 90.37637
"5146" 1029 113.9603 93.29274
"5147" 1029.2 113.0956 95.21581
"5148" 1029.4 111.6391 97.08542
"5149" 1029.6 109.6261 99.21504
"5150" 1029.8 106.4122 100.9767
"5151" 1030 104.2782 102.3868
"5152" 1030.2 102.8152 104.0155
"5153" 1030.4 102.8924 104.5288
"5154" 1030.6 102.7324 104.2866
"5155" 1030.8 102.061 104.1047
"5156" 1031 100.9622 104.1401
"5157" 1031.2 99.75212 104.5502
"5158" 1031.4 98.94491 105.1218
"5159" 1031.6 97.82466 106.3251
"5160" 1031.8 96.69347 108.0021
"5161" 1032 95.67027 110.0542
"5162" 1032.2 94.05932 111.6976
"5163" 1032.4 92.09103 112.7473
"5164" 1032.6 89.52881 113.9012
"5165" 1032.8 87.74426 115.432
"5166" 1033 86.57241 116.5845
"5167" 1033.2 85.99579 117.5367
"5168" 1033.4 85.5511 117.479
"5169" 1033.6 84.34167 117.2375
"5170" 1033.8 82.747 117.792
"5171" 1034 81.07323 118.2932
"5172" 1034.2 78.9391 119.3549
"5173" 1034.4 76.50428 120.1058
"5174" 1034.6 73.93113 120.5087
"5175" 1034.8 71.54142 120.8998
"5176" 1035 69.92223 120.8846
"5177" 1035.2 67.23266 120.7115
"5178" 1035.4 64.86075 120.7885
"5179" 1035.6 62.22469 120.7775
"5180" 1035.8 59.61431 120.3764
"5181" 1036 56.39093 120.1024
"5182" 1036.2 53.27501 119.4423
"5183" 1036.4 50.49798 118.6471
"5184" 1036.6 47.46821 117.909
"5185" 1036.8 44.51518 116.9423
"5186" 1037 41.07796 115.748
"5187" 1037.2 37.84407 115.0395
"5188" 1037.4 34.67868 114.4598
"5189" 1037.6 32.34196 113.9423
"5190" 1037.8 30.18525 112.3861
"5191" 1038 27.2911 110.4334
"5192" 1038.2 24.52327 108.997
"5193" 1038.4 21.64026 106.953
"5194" 1038.6 20.01205 106.0111
"5195" 1038.8 19.31529 104.6346
"5196" 1039 17.71191 101.5577
"5197" 1039.2 15.95083 98.53705
"5198" 1039.4 13.9599 95.42409
"5199" 1039.6 11.64754 92.89916
"5200" 1039.8 9.847161 89.90089
"5201" 1040 7.97378 86.98921
"5202" 1040.2 6.254346 83.98734
"5203" 1040.4 4.998273 81.10223
"5204" 1040.6 4.116303 77.79251
"5205" 1040.8 4.315676 74.44231
"5206" 1041 4.893518 71.38675
"5207" 1041.2 5.449959 67.83974
"5208" 1041.4 5.946823 64.40593
"5209" 1041.6 5.799143 61.00101
"5210" 1041.8 4.712578 57.67657
"5211" 1042 3.250224 54.72817
"5212" 1042.2 2.044433 51.85817
"5213" 1042.4 1.590541 50.14744
"5214" 1042.6 1.477383 49.95292
"5215" 1042.8 1.633752 48.79945
"5216" 1043 2.73759 46.64879
"5217" 1043.2 4.37988 44.12179
"5218" 1043.4 6.354176 40.83654
"5219" 1043.6 7.952874 37.77885
"5220" 1043.8 9.559063 34.48504
"5221" 1044 11.63155 31.43295
"5222" 1044.2 13.27625 28.78125
"5223" 1044.4 14.82385 25.17949
"5224" 1044.6 15.87591 21.69939
"5225" 1044.8 16.92121 18.20299
"5226" 1045 17.77727 15.22222
"5227" 1045.2 18.58984 13.62965
"5228" 1045.4 19.88533 11.37912
"5229" 1045.6 21.11806 10.76923
"5230" 1045.8 23.7989 8.92366
"5231" 1046 26.59966 6.942308
"5232" 1046.2 29.51604 6.321678
"5233" 1046.4 32.54864 6.036325
"5234" 1046.6 35.28071 6.64011
"5235" 1046.8 37.79585 7.202183
"5236" 1047 40.16558 7.57996
"5237" 1047.2 42.62344 7.211538
"5238" 1047.4 45.12742 5.942308
"5239" 1047.6 47.01677 4.427515
"5240" 1047.8 48.54781 2.5143
"5241" 1048 49.22937 1.59714
"5242" 1048.2 49.55027 1.782833
"5243" 1048.4 50.53683 2.223734
"5244" 1048.6 52.40165 2.72166
"5245" 1048.8 55.03743 3.075364
"5246" 1049 57.54141 3.096154
"5247" 1049.2 60.27653 2.932692
"5248" 1049.4 62.86053 2.829882
"5249" 1049.6 65.21846 2.995421
"5250" 1049.8 68.05588 3.073529
"5251" 1050 69.2439 2.917917
"5252" 1050.2 68.95771 2.981809
"5253" 1050.4 69.09826 3.096154
"5254" 1050.6 69.1588 3.085165
"5255" 1050.8 69.29088 3.096154
"5256" 1051 69.25689 3.005656
"5257" 1051.2 69.22841 2.950624
"5258" 1051.4 69.33253 2.919439
"5259" 1051.6 69.33253 2.919439
"5260" 1051.8 69.30189 2.821429
"5261" 1052 69.30189 2.755495
"5262" 1052.2 69.29088 2.711538
"5263" 1052.4 69.29088 2.711538
"5264" 1052.6 69.30189 2.755495
"5265" 1052.8 69.24019 2.812753
"5266" 1053 69.26125 2.829882
"5267" 1053.2 69.26125 2.829882
"5268" 1053.4 69.1079 2.855769
"5269" 1053.6 68.9473 2.919439
"5270" 1053.8 69.14107 3.032051
"5271" 1054 70.01318 3.346154
"5272" 1054.2 71.30031 3.95894
"5273" 1054.4 72.82214 4.292735
"5274" 1054.6 74.51287 4.666667
"5275" 1054.8 76.21429 4.965812
"5276" 1055 78.26967 5.285503
"5277" 1055.2 80.86856 5.580561
"5278" 1055.4 83.39227 6.152834
"5279" 1055.6 85.8236 6.675214
"5280" 1055.8 88.65824 7.336538
"5281" 1056 91.6433 8.032051
"5282" 1056.2 93.56883 8.42094
"5283" 1056.4 94.55331 9.788462
"5284" 1056.6 96.58473 11.90957
"5285" 1056.8 98.08252 14.05769
"5286" 1057 99.82442 16.79181
"5287" 1057.2 101.5131 19.56624
"5288" 1057.4 103.3413 21.97045
"5289" 1057.6 105.6527 24.23124
"5290" 1057.8 107.6768 26.69444
"5291" 1058 109.6608 28.59911
"5292" 1058.2 111.4868 30.52907
"5293" 1058.4 113.5384 33.30188
"5294" 1058.6 116.087 35.69689
"5295" 1058.8 118.7793 38.0246
"5296" 1059 120.5664 39.85096
"5297" 1059.2 120.9115 42.25167
"5298" 1059.4 120.5656 45.52159
"5299" 1059.6 119.6595 48.39263
"5300" 1059.8 118.2559 51.88502
"5301" 1060 117.003 54.88301
"5302" 1060.2 116.0675 58.17799
"5303" 1060.4 116.1004 61.50641
"5304" 1060.6 116.6113 64.92979
"5305" 1060.8 117.2133 67.94231
"5306" 1061 118.5267 71.21886
"5307" 1061.2 120.0962 74.61673
"5308" 1061.4 121.4851 77.60897
"5309" 1061.6 122.0501 78.9765
"5310" 1061.8 121.3395 79.59188
"5311" 1062 119.9869 81.11325
"5312" 1062.2 118.4289 83.47222
"5313" 1062.4 116.7783 86.07692
"5314" 1062.6 114.8163 88.5406
"5315" 1062.8 113.4433 91.08566
"5316" 1063 111.4775 93.25982
"5317" 1063.2 109.1415 96.10761
"5318" 1063.4 106.8635 98.56624
"5319" 1063.6 104.9469 100.3144
"5320" 1063.8 103.3469 102.446
"5321" 1064 102.4564 104.6346
"5322" 1064.2 102.7324 104.7811
"5323" 1064.4 102.4017 104.4376
"5324" 1064.6 101.7003 104.76
"5325" 1064.8 100.0998 105.5633
"5326" 1065 98.52238 106.6584
"5327" 1065.2 96.282 108.0962
"5328" 1065.4 94.34999 110.0288
"5329" 1065.6 93.16648 112.0962
"5330" 1065.8 92.89732 113.123
"5331" 1066 92.28535 112.9222
"5332" 1066.2 91.11757 113.1311
"5333" 1066.4 89.51537 113.4895
"5334" 1066.6 87.55279 113.6991
"5335" 1066.8 86.13087 113.1419
"5336" 1067 83.90067 112.4519
"5337" 1067.2 81.8108 112.3269
"5338" 1067.4 79.83539 112.0765
"5339" 1067.6 77.51506 111.665
"5340" 1067.8 74.87669 110.9808
"5341" 1068 72.56532 110.5
"5342" 1068.2 69.918 109.8582
"5343" 1068.4 67.26138 109.0342
"5344" 1068.6 64.09029 108.8654
"5345" 1068.8 61.33287 109.584
"5346" 1069 58.83334 110.235
"5347" 1069.2 55.81802 111.3249
"5348" 1069.4 52.58847 112.1804
"5349" 1069.6 49.02994 113.0234
"5350" 1069.8 45.8859 113.3588
"5351" 1070 42.4961 114.0256
"5352" 1070.2 38.87984 114.5577
"5353" 1070.4 35.13762 115.1071
"5354" 1070.6 33.65724 114.485
"5355" 1070.8 31.26191 113.1159
"5356" 1071 28.07143 111.2816
"5357" 1071.2 24.6961 109.1218
"5358" 1071.4 21.5423 106.4393
"5359" 1071.6 19.26896 104.0192
"5360" 1071.8 17.6999 101.1238
"5361" 1072 15.38778 98.17308
"5362" 1072.2 13.07571 95.69465
"5363" 1072.4 10.69763 93.77885
"5364" 1072.6 9.323646 91.94231
"5365" 1072.8 8.12845 89.27959
"5366" 1073 6.81645 85.92308
"5367" 1073.2 6.486963 82.52506
"5368" 1073.4 5.76873 79.09818
"5369" 1073.6 4.166991 75.54555
"5370" 1073.8 2.899792 71.99292
"5371" 1074 2.19198 69.44724
"5372" 1074.2 2.129335 66.68927
"5373" 1074.4 3.083639 63.29366
"5374" 1074.6 4.364263 59.91528
"5375" 1074.8 4.921608 56.61779
"5376" 1075 4.946717 52.57967
"5377" 1075.2 4.467432 48.86538
"5378" 1075.4 3.193782 45.76822
"5379" 1075.6 2.88246 44.67184
"5380" 1075.8 3.70573 43.48077
"5381" 1076 4.707845 41.56809
"5382" 1076.2 6.014632 38.76677
"5383" 1076.4 7.720362 36.26099
"5384" 1076.6 9.219313 33.04808
"5385" 1076.8 10.37358 29.38575
"5386" 1077 11.94122 26.29142
"5387" 1077.2 13.91935 22.92409
"5388" 1077.4 16.60582 19.35121
"5389" 1077.6 19.1909 16.86134
"5390" 1077.8 21.88026 13.61813
"5391" 1078 24.03937 10.35256
"5392" 1078.2 25.80171 7.836279
"5393" 1078.4 28.14239 6.395749
"5394" 1078.6 31.33244 6.2178
"5395" 1078.8 34.5529 6.144231
"5396" 1079 38.38592 6.798077
"5397" 1079.2 40.99898 7.568426
"5398" 1079.4 43.37051 8.178571
"5399" 1079.6 46.5624 8.459979
"5400" 1079.8 49.58644 7.163462
"5401" 1080 51.59789 5.074176
"5402" 1080.2 53.28464 2.932692
"5403" 1080.4 54.4744 1.439349
"5404" 1080.6 54.64344 1.374126
"5405" 1080.8 55.24838 2.125458
"5406" 1081 56.41199 3.026224
"5407" 1081.2 58.94963 3.967949
"5408" 1081.4 61.87299 5.055009
"5409" 1081.6 65.20153 6.113905
"5410" 1081.8 68.44526 6.454503
"5411" 1082 71.92501 7.077443
"5412" 1082.2 74.65367 7.893725
"5413" 1082.4 77.82673 8.369433
"5414" 1082.6 81.44039 8.697732
"5415" 1082.8 84.93318 8.551619
"5416" 1083 88.31383 8.343407
"5417" 1083.2 91.93268 8.403846
"5418" 1083.4 95.06168 9.102071
"5419" 1083.6 97.45735 10.91369
"5420" 1083.8 99.69114 13.48077
"5421" 1084 102.2682 16.40564
"5422" 1084.2 104.9429 18.4533
"5423" 1084.4 106.2634 19.94418
"5424" 1084.6 107.4375 22.63104
"5425" 1084.8 108.7345 26.0136
"5426" 1085 110.5453 28.60315
"5427" 1085.2 113.1213 30.79701
"5428" 1085.4 116.0491 32.80556
"5429" 1085.6 117.7869 34.69444
"5430" 1085.8 119.057 36.63819
"5431" 1086 120.1997 39.35033
"5432" 1086.2 120.8765 42.71154
"5433" 1086.4 120.682 46.84411
"5434" 1086.6 120.3096 50.71635
"5435" 1086.8 120.141 54.63462
"5436" 1087 120.5357 58.25563
"5437" 1087.2 120.5438 61.62762
"5438" 1087.4 119.4756 64.5035
"5439" 1087.6 118.8346 67.61957
"5440" 1087.8 119.3236 70.88227
"5441" 1088 120.5017 74.03723
"5442" 1088.2 121.9755 77.02473
"5443" 1088.4 122.5672 78.12889
"5444" 1088.6 122.1 78.23527
"5445" 1088.8 122.1091 78.22157
"5446" 1089 121.7311 79.22545
"5447" 1089.2 121.1492 80.82119
"5448" 1089.4 120.1159 82.65301
"5449" 1089.6 118.6165 84.99468
"5450" 1089.8 116.9067 87.51923
"5451" 1090 115.2907 89.9493
"5452" 1090.2 113.6508 92.92057
"5453" 1090.4 112.1946 94.50045
"5454" 1090.6 110.3512 95.99749
"5455" 1090.8 108.4879 97.93881
"5456" 1091 107.0164 99.77773
"5457" 1091.2 105.2639 101.0357
"5458" 1091.4 103.5848 102.2158
"5459" 1091.6 102.0353 103.8654
"5460" 1091.8 100.6915 105.5648
"5461" 1092 99.42125 107.3086
"5462" 1092.2 98.72054 108.5702
"5463" 1092.4 98.01552 108.9574
"5464" 1092.6 96.97095 109.2031
"5465" 1092.8 95.25528 109.8077
"5466" 1093 93.21088 111.3162
"5467" 1093.2 91.26682 113.0246
"5468" 1093.4 90.30509 113.3173
"5469" 1093.6 88.89901 113.5769
"5470" 1093.8 86.76374 114.5522
"5471" 1094 84.70002 115.5557
"5472" 1094.2 84.13699 115.9561
"5473" 1094.4 83.63323 116.9522
"5474" 1094.6 83.71769 117.4423
"5475" 1094.8 83.69467 117.402
"5476" 1095 83.07656 117.1346
"5477" 1095.2 81.71957 117.0435
"5478" 1095.4 79.60315 117.2382
"5479" 1095.6 77.32564 117.5559
"5480" 1095.8 75.26662 118.4432
"5481" 1096 73.54674 119.8178
"5482" 1096.2 73.17135 120.6665
"5483" 1096.4 73.03905 120.83
"5484" 1096.6 73.1982 120.706
"5485" 1096.8 73.24171 120.8153
"5486" 1097 72.7221 120.8779
"5487" 1097.2 72.18009 121.0944
"5488" 1097.4 70.83179 121.1731
"5489" 1097.6 68.72267 121.8846
"5490" 1097.8 66.44395 122.402
"5491" 1098 63.84953 122.375
"5492" 1098.2 61.35338 121.7634
"5493" 1098.4 59.78537 121.4423
"5494" 1098.6 57.3809 120.8846
"5495" 1098.8 55.15195 120.9964
"5496" 1099 53.15531 120.8654
"5497" 1099.2 50.494 120.8111
"5498" 1099.4 47.32185 120.6126
"5499" 1099.6 44.1264 119.7251
"5500" 1099.8 40.79498 119.217
"5501" 1100 37.57373 117.9313
"5502" 1100.2 35.06058 116.4386
"5503" 1100.4 32.65362 114.1083
"5504" 1100.6 30.9201 112.3269
"5505" 1100.8 28.70593 111.7726
"5506" 1101 26.38958 111.1356
"5507" 1101.2 25.89185 110.4241
"5508" 1101.4 24.51314 108.8249
"5509" 1101.6 22.68763 106.7922
"5510" 1101.8 20.87424 104.4658
"5511" 1102 18.29039 101.9798
"5512" 1102.2 15.32848 99.72571
"5513" 1102.4 12.78693 97.90385
"5514" 1102.6 10.82679 96.01471
"5515" 1102.8 10.28879 95.05645
"5516" 1103 9.932674 93.09615
"5517" 1103.2 9.701537 91.20604
"5518" 1103.4 9.521199 88.30325
"5519" 1103.6 9.387851 85.87955
"5520" 1103.8 9.17116 82.61538
"5521" 1104 8.664246 79.06289
"5522" 1104.2 7.583359 75.81883
"5523" 1104.4 5.72818 72.42308
"5524" 1104.6 4.37988 69.96862
"5525" 1104.8 2.537698 67.20858
"5526" 1105 1.917542 66.31861
"5527" 1105.2 1.81507 66.0415
"5528" 1105.4 2.404209 65.0522
"5529" 1105.6 3.279228 63.16941
"5530" 1105.8 4.226777 60.12771
"5531" 1106 6.032308 57.13462
"5532" 1106.2 7.800085 54.62422
"5533" 1106.4 9.349328 51.94231
"5534" 1106.6 10.32891 48.9533
"5535" 1106.8 10.94286 45.23499
"5536" 1107 11.12138 41.17308
"5537" 1107.2 10.46422 37.49661
"5538" 1107.4 9.491566 33.36243
"5539" 1107.6 9.259441 29.61325
"5540" 1107.8 9.802263 26.10315
"5541" 1108 11.51828 23.30594
"5542" 1108.2 13.77128 20.61364
"5543" 1108.4 16.62323 18.17505
"5544" 1108.6 19.5001 15.66827
"5545" 1108.8 22.01784 12.79396
"5546" 1109 23.20016 9.771092
"5547" 1109.2 23.77373 8.444712
"5548" 1109.4 23.67049 8.434149
"5549" 1109.6 23.74093 8.242042
"5550" 1109.8 24.02653 8.345023
"5551" 1110 25.32133 8.512821
"5552" 1110.2 26.84287 8.189709
"5553" 1110.4 29.79975 7.347713
"5554" 1110.6 32.93494 6.576923
"5555" 1110.8 36.30217 6.135553
"5556" 1111 39.08333 5.263133
"5557" 1111.2 42.21895 4.163462
"5558" 1111.4 45.40671 3.163462
"5559" 1111.6 48.66189 2.75
"5560" 1111.8 51.82122 2.362701
"5561" 1112 55.03743 2.326923
"5562" 1112.2 57.56169 1.780364
"5563" 1112.4 60.23801 1.365385
"5564" 1112.6 63.19889 1.834973
"5565" 1112.8 65.91341 2.997764
"5566" 1113 67.54391 4.411002
"5567" 1113.2 69.03679 6.795008
"5568" 1113.4 70.10321 9.609532
"5569" 1113.6 70.16884 11.87075
"5570" 1113.8 70.43761 14.96556
"5571" 1114 70.17262 17.60043
"5572" 1114.2 69.37649 20.28419
"5573" 1114.4 67.87837 22.83173
"5574" 1114.6 65.81545 24.6597
"5575" 1114.8 63.37548 26.07906
"5576" 1115 60.43062 27.08542
"5577" 1115.2 57.94804 27.64744
"5578" 1115.4 55.20252 28.46245
"5579" 1115.6 52.37046 29.30917
"5580" 1115.8 49.259 29.22921
"5581" 1116 46.00596 29.47436
"5582" 1116.2 43.16449 30.13757
"5583" 1116.4 42.20635 30.12771
"5584" 1116.6 40.28021 30.2855
"5585" 1116.8 37.22061 30.86538
"5586" 1117 34.08692 31.78452
"5587" 1117.2 31.38816 33.856
"5588" 1117.4 27.8484 35.5253
"5589" 1117.6 24.52947 36.27991
"5590" 1117.8 20.69282 37.58333
"5591" 1118 17.0776 39.01331
"5592" 1118.2 13.27866 40.26923
"5593" 1118.4 9.628618 41.55769
"5594" 1118.6 6.460114 43.20192
"5595" 1118.8 3.802038 44.98887
"5596" 1119 2.624951 45.72436
"5597" 1119.2 2.965541 46.25
"5598" 1119.4 3.366121 48.14676
"5599" 1119.6 2.826125 50.35256
"5600" 1119.8 2.013477 53.59066
"5601" 1120 1.813762 57.38896
"5602" 1120.2 1.827742 61.17308
"5603" 1120.4 2.048234 64.85729
"5604" 1120.6 2.397087 67.74548
"5605" 1120.8 3.125539 71.02298
"5606" 1121 4.411983 74.49573
"5607" 1121.2 5.826957 78.28353
"5608" 1121.4 6.641722 81.57967
"5609" 1121.6 6.707761 84.75549
"5610" 1121.8 7.434192 87.87637
"5611" 1122 9.10963 91.18376
"5612" 1122.2 10.33888 94.65865
"5613" 1122.4 12.67169 97.50516
"5614" 1122.6 14.85914 100.2895
"5615" 1122.8 15.50465 101.5993
"5616" 1123 15.64 101.5889
"5617" 1123.2 17.44096 102.8397
"5618" 1123.4 19.82571 104.5797
"5619" 1123.6 22.44507 107.0536
"5620" 1123.8 24.94262 109.4751
"5621" 1124 27.46889 111.9818
"5622" 1124.2 30.23464 113.2539
"5623" 1124.4 32.61307 114.2804
"5624" 1124.6 35.0995 114.8598
"5625" 1124.8 37.70214 115.04
"5626" 1125 39.00989 114.5739
"5627" 1125.2 39.46856 114.325
"5628" 1125.4 39.92179 114.1218
"5629" 1125.6 39.5705 113.6731
"5630" 1125.8 39.5387 113.0246
"5631" 1126 40.39874 111.9423
"5632" 1126.2 41.91278 110.4217
"5633" 1126.4 43.68194 109.1713
"5634" 1126.6 45.74817 107.6503
"5635" 1126.8 48.09435 106.352
"5636" 1127 50.48317 104.4124
"5637" 1127.2 53.00856 102.3355
"5638" 1127.4 55.34386 100.4038
"5639" 1127.6 57.34024 98.15598
"5640" 1127.8 59.33231 95.91939
"5641" 1128 61.39817 93.60599
"5642" 1128.2 63.18098 91.2983
"5643" 1128.4 65.40357 88.5507
"5644" 1128.6 67.04799 85.43803
"5645" 1128.8 67.81268 82.45215
"5646" 1129 68.4287 79.00275
"5647" 1129.2 68.64585 75.83318
"5648" 1129.4 67.95133 72.5542
"5649" 1129.6 66.46587 70.01068
"5650" 1129.8 64.31793 67.24825
"5651" 1130 61.63009 64.81818
"5652" 1130.2 58.88971 62.73558
"5653" 1130.4 56.32152 60.09249
"5654" 1130.6 53.29552 57.77007
"5655" 1130.8 50.08321 55.60957
"5656" 1131 46.62511 54.08005
"5657" 1131.2 42.93162 52.75962
"5658" 1131.4 39.47795 51.61398
"5659" 1131.6 35.91694 51.28565
"5660" 1131.8 31.52861 50.59122
"5661" 1132 27.96442 49.84829
"5662" 1132.2 24.60438 48.53571
"5663" 1132.4 21.22856 47.56984
"5664" 1132.6 17.45625 46.78205
"5665" 1132.8 13.68315 45.38462
"5666" 1133 10.34104 43.90483
"5667" 1133.2 7.238681 42.20547
"5668" 1133.4 4.601387 40.48077
"5669" 1133.6 4.518742 40.35018
"5670" 1133.8 5.069237 40.45445
"5671" 1134 5.363227 38.86538
"5672" 1134.2 5.300148 37.05983
"5673" 1134.4 5.551183 34.89449
"5674" 1134.6 6.739405 32.20673
"5675" 1134.8 8.983361 30.03846
"5676" 1135 11.43373 27.74272
"5677" 1135.2 13.40234 24.65486
"5678" 1135.4 14.89195 21.4528
"5679" 1135.6 15.58361 18.19231
"5680" 1135.8 16.03596 17.10548
"5681" 1136 17.68269 14.58499
"5682" 1136.2 20.04327 11.74231
"5683" 1136.4 22.03204 9.225186
"5684" 1136.6 23.402 8.632284
"5685" 1136.8 25.71726 7.882479
"5686" 1137 29.32342 6.721154
"5687" 1137.2 32.79507 5.614469
"5688" 1137.4 35.32657 5.257326
"5689" 1137.6 38.31851 4.596154
"5690" 1137.8 40.97659 3.389194
"5691" 1138 44.46199 2.711538
"5692" 1138.2 46.75501 2.711538
"5693" 1138.4 49.89738 2.700549
"5694" 1138.6 52.78688 2.701417
"5695" 1138.8 55.34202 2.461091
"5696" 1139 57.9217 2.090237
"5697" 1139.2 60.40244 1.576454
"5698" 1139.4 62.91112 1.351313
"5699" 1139.6 66.01644 1.717949
"5700" 1139.8 68.6525 1.953297
"5701" 1140 71.75431 2.509109
"5702" 1140.2 74.52999 3.817308
"5703" 1140.4 76.94959 5.651099
"5704" 1140.6 78.54456 7.670622
"5705" 1140.8 80.75561 10.09448
"5706" 1141 83.21286 11.61136
"5707" 1141.2 86.25972 12.10178
"5708" 1141.4 89.11088 12.04808
"5709" 1141.6 92.40459 11.94231
"5710" 1141.8 95.61483 11.63095
"5711" 1142 97.1025 11.29503
"5712" 1142.2 97.18706 11.93293
"5713" 1142.4 98.29052 13.52549
"5714" 1142.6 99.92938 15.30128
"5715" 1142.8 101.5618 17.71955
"5716" 1143 103.2167 20.5406
"5717" 1143.2 105.0514 23.28377
"5718" 1143.4 107.0265 26.12291
"5719" 1143.6 109.0822 28.94981
"5720" 1143.8 110.878 31.78497
"5721" 1144 112.2701 34.55594
"5722" 1144.2 114.4715 37.52759
"5723" 1144.4 117.2693 40.33392
"5724" 1144.6 120.388 41.82396
"5725" 1144.8 121.5426 42.88339
"5726" 1145 121.8951 44.18453
"5727" 1145.2 122.1073 46.87019
"5728" 1145.4 121.9846 49.9826
"5729" 1145.6 121.5207 53.56127
"5730" 1145.8 120.8344 57.25
"5731" 1146 120.0768 60.10737
"5732" 1146.2 119.3706 63.03887
"5733" 1146.4 119.5883 66.1898
"5734" 1146.6 120.0493 68.86538
"5735" 1146.8 121.2403 71.52017
"5736" 1147 122.7122 74.30367
"5737" 1147.2 123.4406 76.46572
"5738" 1147.4 122.9477 77.1163
"5739" 1147.6 121.7141 78.83333
"5740" 1147.8 120.1075 81.0811
"5741" 1148 117.9324 83.60897
"5742" 1148.2 115.8881 85.53462
"5743" 1148.4 114.036 88.32191
"5744" 1148.6 113.4936 90.88685
"5745" 1148.8 113.4667 93.57916
"5746" 1149 112.8917 94.79196
"5747" 1149.2 111.6302 95.78846
"5748" 1149.4 109.971 97.07906
"5749" 1149.6 107.8575 98.62063
"5750" 1149.8 105.9047 99.57479
"5751" 1150 103.6221 100.0559
"5752" 1150.2 101.6413 100.5874
"5753" 1150.4 99.10756 102.0876
"5754" 1150.6 97.71716 103.9191
"5755" 1150.8 96.79094 106.6713
"5756" 1151 96.731 109.2303
"5757" 1151.2 96.42197 110.5412
"5758" 1151.4 96.20184 110.5778
"5759" 1151.6 95.90667 110.7448
"5760" 1151.8 95.9198 111.0577
"5761" 1152 95.81036 111.4703
"5762" 1152.2 95.00907 111.5828
"5763" 1152.4 93.83544 111.7317
"5764" 1152.6 92.06216 112.6944
"5765" 1152.8 90.1342 113.8736
"5766" 1153 88.10579 114.7657
"5767" 1153.2 85.66309 115.9808
"5768" 1153.4 83.48013 116.4936
"5769" 1153.6 81.17659 117.0267
"5770" 1153.8 79.05338 117.6609
"5771" 1154 76.87988 117.9615
"5772" 1154.2 74.93723 118.1071
"5773" 1154.4 73.30289 118.6496
"5774" 1154.6 71.81956 119.7332
"5775" 1154.8 71.56274 120.6307
"5776" 1155 71.52115 120.333
"5777" 1155.2 70.70338 120.9594
"5778" 1155.4 70.42629 120.7783
"5779" 1155.6 70.6845 120.155
"5780" 1155.8 70.46858 120.1181
"5781" 1156 70.38053 120.0632
"5782" 1156.2 70.12932 120.1889
"5783" 1156.4 69.87423 120.3489
"5784" 1156.6 69.92125 120.3689
"5785" 1156.8 70.15198 120.3586
"5786" 1157 70.02832 120.4368
"5787" 1157.2 70.02832 120.4368
"5788" 1157.4 70.06134 120.4698
"5789" 1157.6 70.17464 120.3812
"5790" 1157.8 70.12738 120.3819
"5791" 1158 70.14305 120.3805
"5792" 1158.2 70.12738 120.3819
"5793" 1158.4 70.06134 120.4698
"5794" 1158.6 70.09344 120.4466
"5795" 1158.8 70.33956 120.265
"5796" 1159 69.82592 120.3504
"5797" 1159.2 69.01895 120.2794
"5798" 1159.4 67.74997 120.5087
"5799" 1159.6 66.38605 120.7677
"5800" 1159.8 65.65148 120.6872
"5801" 1160 64.62228 120.5962
"5802" 1160.2 63.2593 120.4148
"5803" 1160.4 62.10362 120.5467
"5804" 1160.6 61.81947 120.667
"5805" 1160.8 61.90356 120.6414
"5806" 1161 61.60606 120.7096
"5807" 1161.2 61.69043 120.7677
"5808" 1161.4 61.44802 120.2066
"5809" 1161.6 60.78834 119.6804
"5810" 1161.8 59.67851 118.7189
"5811" 1162 58.47697 117.9679
"5812" 1162.2 57.06768 117.4621
"5813" 1162.4 54.92736 116.7408
"5814" 1162.6 52.47911 116.3703
"5815" 1162.8 49.86602 116.6626
"5816" 1163 46.97029 117.3382
"5817" 1163.2 44.18856 118.6055
"5818" 1163.4 41.45565 119.4374
"5819" 1163.6 39.05044 119.25
"5820" 1163.8 37.03504 117.993
"5821" 1164 34.93038 116.5671
"5822" 1164.2 32.49662 114.7332
"5823" 1164.4 30.27129 112.6711
"5824" 1164.6 28.3627 110.432
"5825" 1164.8 26.87816 108.265
"5826" 1165 24.76658 106.3957
"5827" 1165.2 22.59921 104.4177
"5828" 1165.4 19.94108 102.418
"5829" 1165.6 17.23565 100.818
"5830" 1165.8 14.38619 99.54808
"5831" 1166 11.74202 97.65812
"5832" 1166.2 10.43023 95.18891
"5833" 1166.4 9.387851 91.91194
"5834" 1166.6 7.786111 88.86538
"5835" 1166.8 6.830361 85.75641
"5836" 1167 6.32164 82.44127
"5837" 1167.2 5.426244 79.0317
"5838" 1167.4 4.187266 75.87722
"5839" 1167.6 3.308155 72.25789
"5840" 1167.8 2.10495 68.92775
"5841" 1168 1.66062 65.39253
"5842" 1168.2 1.921216 63.1414
"5843" 1168.4 2.536287 59.40385
"5844" 1168.6 2.891498 55.11247
"5845" 1168.8 2.385391 50.46588
"5846" 1169 1.838615 46.49566
"5847" 1169.2 2.47942 42.78846
"5848" 1169.4 4.6474 38.99359
"5849" 1169.6 7.456769 35.82791
"5850" 1169.8 9.994585 33.01923
"5851" 1170 12.1313 29.97765
"5852" 1170.2 14.22348 27.00304
"5853" 1170.4 16.02994 23.40633
"5854" 1170.6 17.34924 19.37821
"5855" 1170.8 18.94702 15.88736
"5856" 1171 21.06728 12.5542
"5857" 1171.2 23.30423 9.033654
"5858" 1171.4 24.71065 7.738064
"5859" 1171.6 24.59153 7.275641
"5860" 1171.8 24.57952 7.91005
"5861" 1172 25.26477 7.777473
"5862" 1172.2 26.47273 7.682692
"5863" 1172.4 29.58345 7.105769
"5864" 1172.6 32.31858 6.990385
"5865" 1172.8 35.29223 7.040698
"5866" 1173 37.87006 6.133629
"5867" 1173.2 40.80323 5.221154
"5868" 1173.4 43.60898 5.107988
"5869" 1173.6 46.53613 5.132867
"5870" 1173.8 49.69238 5.442308
"5871" 1174 52.02301 5.576923
"5872" 1174.2 54.51685 5.185551
"5873" 1174.4 56.60402 3.643162
"5874" 1174.6 58.35242 1.426113
"5875" 1174.8 59.01812 1.026557
"5876" 1175 60.36485 0.9104128
"5877" 1175.2 62.71381 0.9666979
"5878" 1175.4 65.16893 1.759615
"5879" 1175.6 67.87516 3.134615
"5880" 1175.8 70.48415 4.756567
"5881" 1176 72.82961 5.886852
"5882" 1176.2 75.92644 7.163462
"5883" 1176.4 79.12902 8.155325
"5884" 1176.6 82.58126 8.521255
"5885" 1176.8 86.33217 8.409919
"5886" 1177 89.84334 8.283264
"5887" 1177.2 91.8581 7.729428
"5888" 1177.4 91.75933 7.836538
"5889" 1177.6 91.49655 8.260989
"5890" 1177.8 92.1031 9.308528
"5891" 1178 93.80792 11.39286
"5892" 1178.2 95.74603 13.56438
"5893" 1178.4 97.7365 16.19056
"5894" 1178.6 100.3018 18.48077
"5895" 1178.8 102.8058 20.17491
"5896" 1179 105.9469 21.73521
"5897" 1179.2 108.9116 22.84615
"5898" 1179.4 110.964 24.99359
"5899" 1179.6 111.6578 27.65426
"5900" 1179.8 112.2439 31.17308
"5901" 1180 112.9073 34.62607
"5902" 1180.2 113.1894 38.01748
"5903" 1180.4 113.7345 41.23997
"5904" 1180.6 115.3813 44.42094
"5905" 1180.8 117.5701 47.59448
"5906" 1181 119.7809 51.04766
"5907" 1181.2 122.0045 54.36628
"5908" 1181.4 124.0415 57.25481
"5909" 1181.6 124.3069 58.96377
"5910" 1181.8 123.65 61.05602
"5911" 1182 122.3962 64.30609
"5912" 1182.2 121.5098 68.0716
"5913" 1182.4 120.4835 71.99359
"5914" 1182.6 119.8617 75.48077
"5915" 1182.8 120.5022 78.84135
"5916" 1183 120.6686 81.72492
"5917" 1183.2 119.4627 83.30518
"5918" 1183.4 117.5145 85.23776
"5919" 1183.6 115.3839 87.5237
"5920" 1183.8 113.2855 89.40699
"5921" 1184 111.3227 91.53261
"5922" 1184.2 109.497 93.06271
"5923" 1184.4 107.6211 93.77381
"5924" 1184.6 106.1639 94.25
"5925" 1184.8 103.6863 94.60714
"5926" 1185 100.7448 95.03846
"5927" 1185.2 98.65281 95.82599
"5928" 1185.4 96.19416 96.38775
"5929" 1185.6 93.7677 96.61686
"5930" 1185.8 91.67082 96.96978
"5931" 1186 89.02508 97.97378
"5932" 1186.2 86.93801 99.33242
"5933" 1186.4 84.5409 100.9055
"5934" 1186.6 82.19603 103.0087
"5935" 1186.8 80.13103 105.6096
"5936" 1187 77.81177 107.5101
"5937" 1187.2 75.58936 109.5288
"5938" 1187.4 73.61507 111.5096
"5939" 1187.6 71.9672 112.8229
"5940" 1187.8 70.90884 113.6346
"5941" 1188 69.73858 114.5515
"5942" 1188.2 68.01025 114.8009
"5943" 1188.4 65.31752 115.7885
"5944" 1188.6 63.811 117.1442
"5945" 1188.8 63.15764 118.6225
"5946" 1189 62.88646 119.2981
"5947" 1189.2 63.46547 118.7434
"5948" 1189.4 63.55097 118.3558
"5949" 1189.6 63.96682 118.0962
"5950" 1189.8 64.6131 118.4167
"5951" 1190 65.67936 119.8558
"5952" 1190.2 66.65206 121.0288
"5953" 1190.4 66.66005 121.22
"5954" 1190.6 66.97951 121.5671
"5955" 1190.8 67.42111 122.0643
"5956" 1191 67.14863 121.4826
"5957" 1191.2 66.87813 120.92
"5958" 1191.4 66.28807 120.749
"5959" 1191.6 65.60881 121.0568
"5960" 1191.8 64.23593 121.9798
"5961" 1192 62.84289 122.3544
"5962" 1192.2 61.06929 122.2257
"5963" 1192.4 59.08232 122.3269
"5964" 1192.6 56.77095 122.3269
"5965" 1192.8 54.89832 122.1453
"5966" 1193 52.15342 121.7344
"5967" 1193.2 49.52866 121.0288
"5968" 1193.4 46.60405 120.2791
"5969" 1193.6 43.8123 119.6346
"5970" 1193.8 40.65189 119.0082
"5971" 1194 37.78324 118.2379
"5972" 1194.2 36.42481 117.7318
"5973" 1194.4 35.87689 117.043
"5974" 1194.6 33.86 115.0496
"5975" 1194.8 31.77795 112.4932
"5976" 1195 30.0782 110.2518
"5977" 1195.2 27.82155 107.9818
"5978" 1195.4 25.31846 105.6571
"5979" 1195.6 22.75725 103.3624
"5980" 1195.8 20.27056 101.2212
"5981" 1196 17.89745 98.30325
"5982" 1196.2 15.61571 95.61752
"5983" 1196.4 13.24014 92.63462
"5984" 1196.6 11.42759 89.88116
"5985" 1196.8 9.166344 87.25
"5986" 1197 7.452077 84.02885
"5987" 1197.2 6.5696 81.00101
"5988" 1197.4 6.050939 77.65956
"5989" 1197.6 5.905177 74.48909
"5990" 1197.8 6.249371 71.36538
"5991" 1198 5.835188 67.17735
"5992" 1198.2 5.005877 63.59615
"5993" 1198.4 3.333516 59.96726
"5994" 1198.6 2.097693 56.76748
"5995" 1198.8 0.912824 53.72802
"5996" 1199 0.9770288 53.88675
"5997" 1199.2 1.863857 51.44952
"5998" 1199.4 3.60392 48.72253
"5999" 1199.6 5.506674 45.57692
"6000" 1199.8 7.683955 42.25789
"6001" 1200 9.730276 39.12179
"6002" 1200.2 11.97513 35.99636
"6003" 1200.4 13.64677 32.52991
"6004" 1200.6 15.29285 29.07418
"6005" 1200.8 17.20572 25.68665
"6006" 1201 18.84796 22.09615
"6007" 1201.2 20.42189 18.55769
"6008" 1201.4 22.30585 15.40385
"6009" 1201.6 23.67451 11.65053
"6010" 1201.8 24.50807 9.526442
"6011" 1202 26.39517 7.701143
"6012" 1202.2 29.6661 6.575581
"6013" 1202.4 32.69417 6.502747
"6014" 1202.6 36.1004 6.567814
"6015" 1202.8 39.43567 6.557692
"6016" 1203 41.93966 6.557692
"6017" 1203.2 45.17558 6.634615
"6018" 1203.4 48.76226 5.899798
"6019" 1203.6 51.41233 4.900888
"6020" 1203.8 54.06422 3.531377
"6021" 1204 56.66793 2.613148
"6022" 1204.2 59.33576 2.337045
"6023" 1204.4 62.16415 2.326923
"6024" 1204.6 65.28653 2.256073
"6025" 1204.8 68.7703 1.994283
"6026" 1205 71.27949 0.8092516
"6027" 1205.2 71.61239 0.7682186
"6028" 1205.4 71.77459 1.274291
"6029" 1205.6 73.23947 2.337607
"6030" 1205.8 75.04903 3.490891
"6031" 1206 77.73839 5.193223
"6032" 1206.2 80.19374 7.300089
"6033" 1206.4 82.15226 9.022727
"6034" 1206.6 84.62485 10.40385
"6035" 1206.8 87.68047 11.44636
"6036" 1207 90.66612 12.27761
"6037" 1207.2 93.80216 13.38238
"6038" 1207.4 96.61522 15.1534
"6039" 1207.6 98.79755 16.88736
"6040" 1207.8 101.5784 18.68649
"6041" 1208 103.7881 20.18269
"6042" 1208.2 106.7158 22.01923
"6043" 1208.4 109.8041 23.34341
"6044" 1208.6 111.6325 25.01087
"6045" 1208.8 112.7561 28.06342
"6046" 1209 113.3053 31.00941
"6047" 1209.2 112.8217 33.79327
"6048" 1209.4 111.8345 36.63782
"6049" 1209.6 111.7318 39.33443
"6050" 1209.8 112.5557 41.73169
"6051" 1210 113.9517 43.82265
"6052" 1210.2 115.1894 46.82974
"6053" 1210.4 117.103 49.38986
"6054" 1210.6 119.0291 52.08217
"6055" 1210.8 121.3976 54.6804
"6056" 1211 123.6423 56.67735
"6057" 1211.2 124.4031 58.35802
"6058" 1211.4 124.7402 60.30965
"6059" 1211.6 124.4336 62.62912
"6060" 1211.8 123.9933 66.10096
"6061" 1212 122.9061 69.47222
"6062" 1212.2 122.2048 72.79396
"6063" 1212.4 122.0672 76.36538
"6064" 1212.6 122.3184 78.86538
"6065" 1212.8 122.1898 78.8479
"6066" 1213 121.2274 79.14231
"6067" 1213.2 119.8157 80.3953
"6068" 1213.4 118.0544 82.39904
"6069" 1213.6 116.4231 84.95662
"6070" 1213.8 115.1331 87.8312
"6071" 1214 114.2641 90.50224
"6072" 1214.2 114.2202 92.66137
"6073" 1214.4 114.1963 93.21853
"6074" 1214.6 113.7425 93.60272
"6075" 1214.8 113.3899 94.47115
"6076" 1215 112.3519 96.04174
"6077" 1215.2 110.5541 97.90385
"6078" 1215.4 108.3755 99.41827
"6079" 1215.6 106.4487 100.9139
"6080" 1215.8 104.422 102.3269
"6081" 1216 102.6803 103.0246
"6082" 1216.2 101.1333 103.2275
"6083" 1216.4 100.8044 103.3494
"6084" 1216.6 100.2743 103.9478
"6085" 1216.8 100.2033 104.8996
"6086" 1217 100.742 105.3764
"6087" 1217.2 100.9321 105.2815
"6088" 1217.4 100.7811 105.538
"6089" 1217.6 100.3065 106.4826
"6090" 1217.8 99.44877 107.7573
"6091" 1218 98.17445 109.3697
"6092" 1218.2 96.38528 110.5687
"6093" 1218.4 94.33969 111.1194
"6094" 1218.6 91.79386 111.8297
"6095" 1218.8 90.11248 112.9904
"6096" 1219 89.14358 113.436
"6097" 1219.2 88.28561 113.8358
"6098" 1219.4 86.53948 114.2885
"6099" 1219.6 84.79126 115.6771
"6100" 1219.8 83.80791 116.8411
"6101" 1220 83.9103 116.7115
"6102" 1220.2 84.12711 116.6267
"6103" 1220.4 84.33561 116.672
"6104" 1220.6 83.97654 117.205
"6105" 1220.8 83.50931 117.0297
"6106" 1221 82.11988 117.4164
"6107" 1221.2 79.82359 118.19
"6108" 1221.4 78.15113 118.9441
"6109" 1221.6 77.5498 119.3532
"6110" 1221.8 77.37151 119.2592
"6111" 1222 76.16573 119.1218
"6112" 1222.2 74.87669 119.25
"6113" 1222.4 73.21605 119.6554
"6114" 1222.6 71.50594 120.3718
"6115" 1222.8 69.67611 121.3049
"6116" 1223 67.85697 122.2094
"6117" 1223.2 66.64931 121.9313
"6118" 1223.4 64.09029 121.9423
"6119" 1223.6 61.54576 121.8917
"6120" 1223.8 58.77414 121.0096
"6121" 1224 56.1257 120.0865
"6122" 1224.2 53.3681 119.3486
"6123" 1224.4 50.84156 118.803
"6124" 1224.6 47.70675 119.0238
"6125" 1224.8 44.83408 119.1668
"6126" 1225 42.17672 118.5399
"6127" 1225.2 38.84682 117.7445
"6128" 1225.4 36.19086 116.2717
"6129" 1225.6 33.88937 114.753
"6130" 1225.8 31.83001 112.4725
"6131" 1226 29.29453 110.2308
"6132" 1226.2 26.57107 108.6528
"6133" 1226.4 24.30805 107.7115
"6134" 1226.6 21.88851 106.1442
"6135" 1226.8 19.68201 103.9295
"6136" 1227 17.9014 101.5385
"6137" 1227.2 16.24388 98.79262
"6138" 1227.4 14.56761 95.78846
"6139" 1227.6 12.53735 93.23129
"6140" 1227.8 10.4073 90.68527
"6141" 1228 8.789733 88.23785
"6142" 1228.2 7.091296 85.93639
"6143" 1228.4 5.464023 83.30495
"6144" 1228.6 5.026867 80.02909
"6145" 1228.8 5.217752 76.375
"6146" 1229 6.052583 73.27834
"6147" 1229.2 7.111051 69.96992
"6148" 1229.4 8.110514 66.77024
"6149" 1229.6 8.110514 63.77429
"6150" 1229.8 8.232165 60.67308
"6151" 1230 8.664246 57.27495
"6152" 1230.2 7.99423 54.39706
"6153" 1230.4 6.02451 51.17308
"6154" 1230.6 3.609423 48.57234
"6155" 1230.8 2.431077 46.09389
"6156" 1231 2.465068 46.05995
"6157" 1231.2 3.208578 45.12318
"6158" 1231.4 4.843196 42.70114
"6159" 1231.6 7.37047 39.84717
"6160" 1231.8 10.22927 36.75
"6161" 1232 12.29734 33.62247
"6162" 1232.2 13.45683 29.92308
"6163" 1232.4 13.86613 26.17308
"6164" 1232.6 14.1922 22.19505
"6165" 1232.8 14.50912 20.13235
"6166" 1233 15.48383 19.6762
"6167" 1233.2 13.78129 17.71154
"6168" 1233.4 14.60325 17.85947
"6169" 1233.6 15.07244 18.18491
"6170" 1233.8 16.89981 18.2105
"6171" 1234 20.19351 18.15385
"6172" 1234.2 25.64235 17.95726
"6173" 1234.4 30.83224 16.45085
"6174" 1234.6 36.04972 14.37146
"6175" 1234.8 40.60053 11.35623
"6176" 1235 44.07185 7.452147
"6177" 1235.2 47.08771 3.122378
"6178" 1235.4 47.84023 2.336304
"6179" 1235.6 49.67312 1.903846
"6180" 1235.8 53.99731 0.7980769
"6181" 1236 58.3644 0.2115385
"6182" 1236.2 62.62818 0.263986
"6183" 1236.4 67.05118 0.6364043
"6184" 1236.6 71.89117 1.509615
"6185" 1236.8 76.52354 1.663462
"6186" 1237 80.55423 2.015568
"6187" 1237.2 83.95708 4.094322
"6188" 1237.4 88.0301 6.429487
"6189" 1237.6 91.82675 8.606187
"6190" 1237.8 96.14681 10.94414
"6191" 1238 99.6689 12.25366
"6192" 1238.2 102.8467 14.67553
"6193" 1238.4 105.5275 18.00418
"6194" 1238.6 108.4586 21.21488
"6195" 1238.8 110.9374 24.55936
"6196" 1239 112.3299 28.40712
"6197" 1239.2 113.7764 32.15134
"6198" 1239.4 116.7457 35.16234
"6199" 1239.6 119.5457 36.8986
"6200" 1239.8 119.4125 37.25167
"6201" 1240 120.0528 39.3141
"6202" 1240.2 121.2705 42.92133
"6203" 1240.4 121.6032 46.88112
"6204" 1240.6 121.454 51.25942
"6205" 1240.8 121.737 55.24817
"6206" 1241 122.4157 57.90385
"6207" 1241.2 124.0704 60.31838
"6208" 1241.4 124.2621 61.71869
"6209" 1241.6 123.9334 63.80556
"6210" 1241.8 122.9077 66.97727
"6211" 1242 122.1185 70.27564
"6212" 1242.2 120.9677 73.80929
"6213" 1242.4 119.8228 76.99247
"6214" 1242.6 119.9531 80.34756
"6215" 1242.8 120.5892 80.96115
"6216" 1243 120.4033 80.78846
"6217" 1243.2 119.8609 80.84091
"6218" 1243.4 119.0196 81.8141
"6219" 1243.6 117.696 84.43053
"6220" 1243.8 116.3369 86.79808
"6221" 1244 114.2856 89.14744
"6222" 1244.2 113.18 91.52191
"6223" 1244.4 113.4271 92.42766
"6224" 1244.6 113.2779 92.21559
"6225" 1244.8 112.5872 92.21823
"6226" 1245 111.1615 93.11447
"6227" 1245.2 108.8122 94.40699
"6228" 1245.4 105.9576 95.08042
"6229" 1245.6 103.5762 95.413
"6230" 1245.8 100.7854 96.72863
"6231" 1246 98.28808 98.03497
"6232" 1246.2 96.1852 99.81351
"6233" 1246.4 95.41545 102.6306
"6234" 1246.6 94.62179 105.6859
"6235" 1246.8 93.89852 108.7528
"6236" 1247 94.47626 111.0107
"6237" 1247.2 94.8352 111.3654
"6238" 1247.4 94.43667 110.8077
"6239" 1247.6 93.9455 110.7228
"6240" 1247.8 92.68892 111.0357
"6241" 1248 90.71692 111.9148
"6242" 1248.2 88.27714 112.9954
"6243" 1248.4 86.07301 113.678
"6244" 1248.6 85.54385 114.5614
"6245" 1248.8 85.88197 115.5612
"6246" 1249 86.49775 115.4038
"6247" 1249.2 86.0528 114.6883
"6248" 1249.4 85.93825 114.2775
"6249" 1249.6 84.7613 114.451
"6250" 1249.8 82.38865 115.5229
"6251" 1250 79.8388 117.1529
"6252" 1250.2 78.70658 118.3913
"6253" 1250.4 78.55562 118.4423
"6254" 1250.6 79.07389 118.0246
"6255" 1250.8 78.80306 117.2086
"6256" 1251 77.93926 116.6538
"6257" 1251.2 76.82523 115.9405
"6258" 1251.4 75.90105 115.2115
"6259" 1251.6 74.32637 114.6255
"6260" 1251.8 72.11956 114.261
"6261" 1252 70.14801 114.6538
"6262" 1252.2 67.17212 114.6346
"6263" 1252.4 64.11378 114.4282
"6264" 1252.6 61.52548 114.2601
"6265" 1252.8 59.55423 114.8269
"6266" 1253 58.07761 116.6409
"6267" 1253.2 57.83996 119.375
"6268" 1253.4 58.38234 121.7172
"6269" 1253.6 58.44522 121.676
"6270" 1253.8 58.28298 121.2788
"6271" 1254 58.84806 121.2978
"6272" 1254.2 60.0165 121.6731
"6273" 1254.4 61.7404 121.8077
"6274" 1254.6 64.87557 122.248
"6275" 1254.8 67.82928 121.9197
"6276" 1255 70.61315 121.1939
"6277" 1255.2 73.70266 120.2756
"6278" 1255.4 76.2877 118.8028
"6279" 1255.6 79.60246 117.8725
"6280" 1255.8 83.06033 117.0015
"6281" 1256 86.42437 116.0815
"6282" 1256.2 90.16326 114.3899
"6283" 1256.4 92.47307 112.4637
"6284" 1256.6 95.61203 109.7182
"6285" 1256.8 98.69939 106.7377
"6286" 1257 101.4575 103.8403
"6287" 1257.2 104.8432 101.25
"6288" 1257.4 108.5432 98.81628
"6289" 1257.6 111.658 96.33333
"6290" 1257.8 114.5552 93.67308
"6291" 1258 116.9976 90.27308
"6292" 1258.2 119.3706 86.73773
"6293" 1258.4 121.1769 83.82265
"6294" 1258.6 122.3561 80.19551
"6295" 1258.8 123.8258 76.48244
"6296" 1259 124.6818 74.80646
"6297" 1259.2 124.6298 74.73495
"6298" 1259.4 124.412 74.30853
"6299" 1259.6 123.851 72.62793
"6300" 1259.8 123.5054 69.71154
"6301" 1260 123.1977 66.13127
"6302" 1260.2 123.1801 62.36111
"6303" 1260.4 123.5609 58.99882
"6304" 1260.6 124.9008 55.60043
"6305" 1260.8 124.8836 55.36966
"6306" 1261 124.4204 54.30017
"6307" 1261.2 124.0415 51.47115
"6308" 1261.4 123.4278 47.49059
"6309" 1261.6 122.3184 43.27174
"6310" 1261.8 120.9701 39.23328
"6311" 1262 119.4932 35.69231
"6312" 1262.2 118.1701 32.38953
"6313" 1262.4 116.0375 29.4005
"6314" 1262.6 113.3321 26.63462
"6315" 1262.8 111.3835 24.12179
"6316" 1263 109.3109 21.57517
"6317" 1263.2 107.8046 19.07601
"6318" 1263.4 106.3187 17.94963
"6319" 1263.6 103.723 16.69505
"6320" 1263.8 100.3293 14.60714
"6321" 1264 96.97597 12.66026
"6322" 1264.2 93.73945 10.96735
"6323" 1264.4 91.30143 8.909091
"6324" 1264.6 88.95588 6.392857
"6325" 1264.8 86.90252 5.495819
"6326" 1265 84.16595 4.424825
"6327" 1265.2 80.59405 3.386961
"6328" 1265.4 77.20732 2.365385
"6329" 1265.6 74.35967 2.337045
"6330" 1265.8 71.61188 2.634615
"6331" 1266 68.49223 3.105535
"6332" 1266.2 65.3598 4.337413
"6333" 1266.4 62.0425 4.80668
"6334" 1266.6 60.13498 5.153399
"6335" 1266.8 56.78058 6.298077
"6336" 1267 53.61866 6.698405
"6337" 1267.2 50.7604 5.995562
"6338" 1267.4 47.24327 4.464669
"6339" 1267.6 43.27782 2.782389
"6340" 1267.8 40.84035 2.458255
"6341" 1268 38.6887 3.302533
"6342" 1268.2 34.96499 5.231781
"6343" 1268.4 31.35081 7.109961
"6344" 1268.6 27.82449 9.25
"6345" 1268.8 25.12969 10.8817
"6346" 1269 20.51503 12.66716
"6347" 1269.2 18.27917 14.02667
"6348" 1269.4 15.88721 16.66758
"6349" 1269.6 14.64509 19.20475
"6350" 1269.8 13.64187 22.66758
"6351" 1270 11.05717 26.69658
"6352" 1270.2 8.538921 29.26425
"6353" 1270.4 6.594944 31.55769
"6354" 1270.6 5.375971 36.29396
"6355" 1270.8 5.032629 39.95513
"6356" 1271 4.230069 43.63034
"6357" 1271.2 4.164606 46.77262
"6358" 1271.4 3.688735 50.89027
"6359" 1271.6 2.083326 54.56065
"6360" 1271.8 1.586974 57.71154
"6361" 1272 1.992631 62.00058
"6362" 1272.2 2.342224 65.96053
"6363" 1272.4 1.962882 68.67928
"6364" 1272.6 2.954535 70.42308
"6365" 1272.8 4.779203 72.95544
"6366" 1273 6.367096 75.67589
"6367" 1273.2 7.79261 78.74704
"6368" 1273.4 8.310252 82.05665
"6369" 1273.6 7.753381 84.31593
"6370" 1273.8 7.005517 84.71559
"6371" 1274 6.836886 84.77533
"6372" 1274.2 6.633467 84.29808
"6373" 1274.4 6.214784 83.9666
"6374" 1274.6 6.51946 83.30405
"6375" 1274.8 6.333539 82.04304
"6376" 1275 4.844973 80.36632
"6377" 1275.2 4.093308 78.20872
"6378" 1275.4 3.802038 75.58136
"6379" 1275.6 3.693383 72.11982
"6380" 1275.8 3.406398 68.8238
"6381" 1276 2.56306 65.80925
"6382" 1276.2 1.650396 63.94043
"6383" 1276.4 0.8593201 62.46581
"6384" 1276.6 1.210501 62.1521
"6385" 1276.8 2.342224 61.02126
"6386" 1277 3.406108 58.71581
"6387" 1277.2 3.791031 55.53571
"6388" 1277.4 3.331203 51.87821
"6389" 1277.6 2.132714 48.56235
"6390" 1277.8 2.132714 46.28526
"6391" 1278 3.348828 43.40158
"6392" 1278.2 4.754408 40.42521
"6393" 1278.4 6.575683 36.90934
"6394" 1278.6 7.801616 33.28846
"6395" 1278.8 8.966182 29.97765
"6396" 1279 10.25753 26.51107
"6397" 1279.2 11.78349 23.70913
"6398" 1279.4 13.65105 20.80128
"6399" 1279.6 15.86265 18.45118
"6400" 1279.8 18.30893 16.15283
"6401" 1280 21.39414 13.18162
"6402" 1280.2 23.99042 10.40385
"6403" 1280.4 26.49293 7.439493
"6404" 1280.6 29.54814 6.072344
"6405" 1280.8 32.81675 5.666084
"6406" 1281 36.49008 5.535178
"6407" 1281.2 40.10241 4.920611
"6408" 1281.4 42.71011 3.923077
"6409" 1281.6 45.26578 2.936679
"6410" 1281.8 47.74627 2.861632
"6411" 1282 50.71324 2.682692
"6412" 1282.2 53.74736 1.718694
"6413" 1282.4 56.34904 0.9258242
"6414" 1282.6 58.88971 0.9291745
"6415" 1282.8 61.46985 1.88864
"6416" 1283 63.14514 2.827818
"6417" 1283.2 65.03502 4.231685
"6418" 1283.4 66.92172 5.048077
"6419" 1283.6 68.89577 4.841716
"6420" 1283.8 70.97488 3.766484
"6421" 1284 72.83904 1.699393
"6422" 1284.2 73.04686 1.201923
"6423" 1284.4 72.97404 1.332552
"6424" 1284.6 73.50699 2.316239
"6425" 1284.8 74.49146 3.096154
"6426" 1285 76.81765 3.658284
"6427" 1285.2 79.69205 3.865385
"6428" 1285.4 82.6513 4.005245
"6429" 1285.6 84.76701 4.868729
"6430" 1285.8 87.00243 6.029964
"6431" 1286 89.60526 7.412393
"6432" 1286.2 91.98352 9.017442
"6433" 1286.4 94.93609 10.38553
"6434" 1286.6 98.04473 11.55769
"6435" 1286.8 100.6656 13.03632
"6436" 1287 103.0654 15.10284
"6437" 1287.2 105.2627 17.5406
"6438" 1287.4 107.3771 20.32692
"6439" 1287.6 109.1162 23.47161
"6440" 1287.8 111.4006 25.94231
"6441" 1288 113.5738 27.51007
"6442" 1288.2 114.0599 28.34341
"6443" 1288.4 114.6745 30.24817
"6444" 1288.6 115.7384 33.65476
"6445" 1288.8 117.0867 36.50275
"6446" 1289 119.2593 39.74573
"6447" 1289.2 121.7803 42.24509
"6448" 1289.4 121.6401 44.37542
"6449" 1289.6 121.3518 47.32692
"6450" 1289.8 120.61 49.59281
"6451" 1290 120.8232 51.48558
"6452" 1290.2 121.7607 53.46329
"6453" 1290.4 123.4032 55.51023
"6454" 1290.6 123.8597 56.9894
"6455" 1290.8 124.0704 59.59188
"6456" 1291 123.813 63.10434
"6457" 1291.2 123.4524 66.46768
"6458" 1291.4 123.4558 70.50224
"6459" 1291.6 123.5643 73.78671
"6460" 1291.8 123.0917 77.32692
"6461" 1292 122.5088 79.40009
"6462" 1292.2 120.9443 80.79664
"6463" 1292.4 118.9382 83.33163
"6464" 1292.6 117.6057 85.84213
"6465" 1292.8 117.208 88.73427
"6466" 1293 116.3425 91.35197
"6467" 1293.2 115.117 93.27244
"6468" 1293.4 112.5888 94.94767
"6469" 1293.6 109.7901 96.92559
"6470" 1293.8 107.36 98.75427
"6471" 1294 106.1205 100.4933
"6472" 1294.2 106.1839 101.0843
"6473" 1294.4 106.4392 101.4965
"6474" 1294.6 106.1352 101.3929
"6475" 1294.8 105.4767 101.703
"6476" 1295 103.986 102.4088
"6477" 1295.2 102.4643 103.7867
"6478" 1295.4 100.382 105.2676
"6479" 1295.6 98.02709 106.6126
"6480" 1295.8 96.43665 108.1987
"6481" 1296 95.9592 110.0629
"6482" 1296.2 96.14451 111.4856
"6483" 1296.4 95.51268 110.771
"6484" 1296.6 94.39494 110.8365
"6485" 1296.8 92.50313 111.7813
"6486" 1297 89.8959 113.462
"6487" 1297.2 87.4342 114.3063
"6488" 1297.4 84.7734 114.9368
"6489" 1297.6 82.79267 115.7416
"6490" 1297.8 80.67346 117.1438
"6491" 1298 78.6797 119.0085
"6492" 1298.2 76.48807 120.6102
"6493" 1298.4 74.27197 121.4593
"6494" 1298.6 71.04468 121.7804
"6495" 1298.8 68.4596 121.9524
"6496" 1299 66.40167 121.9423
"6497" 1299.2 63.83685 121.9524
"6498" 1299.4 60.98244 122.0567
"6499" 1299.6 57.98717 121.9313
"6500" 1299.8 54.89734 122.0822
"6501" 1300 50.93199 121.9313
"6502" 1300.2 47.88181 121.2981
"6503" 1300.4 44.48419 120.4443
"6504" 1300.6 42.10017 119.1218
"6505" 1300.8 40.04315 117.0409
"6506" 1301 38.01823 115.4038
"6507" 1301.2 35.47638 114.3675
"6508" 1301.4 32.75664 113.3352
"6509" 1301.6 29.76852 112.4932
"6510" 1301.8 27.33766 111.0449
"6511" 1302 25.14933 108.19
"6512" 1302.2 23.99196 105.3447
"6513" 1302.4 22.92811 103.2833
"6514" 1302.6 20.66319 100.9068
"6515" 1302.8 17.70068 99.25
"6516" 1303 14.66954 97.82287
"6517" 1303.2 12.27706 97.66346
"6518" 1303.4 12.80422 97.30668
"6519" 1303.6 12.47931 95.89423
"6520" 1303.8 11.08083 92.87348
"6521" 1304 9.409252 89.30342
"6522" 1304.2 7.923982 85.875
"6523" 1304.4 6.238832 82.92621
"6524" 1304.6 5.342952 80.5253
"6525" 1304.8 5.549004 77.6847
"6526" 1305 6.425756 74.42672
"6527" 1305.2 7.055078 70.91667
"6528" 1305.4 7.258087 67.19506
"6529" 1305.6 6.449249 63.64842
"6530" 1305.8 4.215454 60.31004
"6531" 1306 2.07921 57.52991
"6532" 1306.2 1.310893 56.57051
"6533" 1306.4 1.473156 56.20804
"6534" 1306.6 1.924049 53.76923
"6535" 1306.8 2.459241 51.04121
"6536" 1307 3.647946 47.59066
"6537" 1307.2 5.254053 44.34862
"6538" 1307.4 7.029628 42.05665
"6539" 1307.6 9.365454 39.78667
"6540" 1307.8 11.28648 37.39286
"6541" 1308 12.84358 34.36312
"6542" 1308.2 14.38512 30.90598
"6543" 1308.4 15.56435 27.41667
"6544" 1308.6 16.21045 23.71356
"6545" 1308.8 17.82007 20.01923
"6546" 1309 19.27916 16.73869
"6547" 1309.2 20.35205 13.03698
"6548" 1309.4 21.31618 10.52747
"6549" 1309.6 22.99742 8.667582
"6550" 1309.8 24.45861 7.597193
"6551" 1310 25.03776 6.870192
"6552" 1310.2 24.78929 7.080769
"6553" 1310.4 24.94975 6.915783
"6554" 1310.6 24.76197 7.082168
"6555" 1310.8 24.70487 7.009197
"6556" 1311 24.92081 6.928571
"6557" 1311.2 25.37483 6.578482
"6558" 1311.4 25.70656 6.92094
"6559" 1311.6 26.10578 7.267751
"6560" 1311.8 28.31837 7.25789
"6561" 1312 30.3186 7.088828
"6562" 1312.2 32.90241 6.796778
"6563" 1312.4 35.50352 6.032364
"6564" 1312.6 37.76956 4.913462
"6565" 1312.8 40.1031 3.731216
"6566" 1313 42.36157 2.610806
"6567" 1313.2 43.26556 2.57737
"6568" 1313.4 44.75883 3.314685
"6569" 1313.6 47.49658 3.990385
"6570" 1313.8 50.27375 4.531426
"6571" 1314 53.58107 5.178705
"6572" 1314.2 56.16422 5.076923
"6573" 1314.4 59.35823 4.156445
"6574" 1314.6 62.37704 3.116397
"6575" 1314.8 65.38222 1.585835
"6576" 1315 68.25443 0.4587912
"6577" 1315.2 70.58139 0
"6578" 1315.4 71.05192 0.5137363
"6579" 1315.6 72.73914 1.651501
"6580" 1315.8 75.50392 3.43146
"6581" 1316 78.49878 5.281895
"6582" 1316.2 81.55078 6.855769
"6583" 1316.4 84.71881 7.486398
"6584" 1316.6 88.23265 7.531506
"6585" 1316.8 90.74444 7.308608
"6586" 1317 92.77307 8.07107
"6587" 1317.2 95.17823 9.702991
"6588" 1317.4 97.70567 12.01756
"6589" 1317.6 99.72393 14.99301
"6590" 1317.8 101.9278 17.43426
"6591" 1318 104.6402 19.84524
"6592" 1318.2 108.0449 21.73077
"6593" 1318.4 110.7329 23.21581
"6594" 1318.6 112.0333 25.28757
"6595" 1318.8 112.4938 28.48077
"6596" 1319 112.7703 31.71154
"6597" 1319.2 113.7034 35.01923
"6598" 1319.4 114.8004 37.88636
"6599" 1319.6 116.5754 40.88685
"6600" 1319.8 118.9425 43.04487
"6601" 1320 121.1984 44.97831
"6602" 1320.2 122.4096 46.44658
"6603" 1320.4 121.9332 47.82023
"6604" 1320.6 121.7557 50.31383
"6605" 1320.8 120.999 53.55944
"6606" 1321 120.0246 57.14803
"6607" 1321.2 119.2093 60.50224
"6608" 1321.4 120.0489 63.23829
"6609" 1321.6 121.973 65.87393
"6610" 1321.8 123.3684 67.5406
"6611" 1322 123.9145 67.72028
"6612" 1322.2 123.1243 67.73837
"6613" 1322.4 122.4614 68.88327
"6614" 1322.6 121.615 71.12291
"6615" 1322.8 120.5754 74.06178
"6616" 1323 119.362 76.9594
"6617" 1323.2 118.3908 80.26171
"6618" 1323.4 117.4094 83.41958
"6619" 1323.6 116.9454 87.02098
"6620" 1323.8 115.8462 89.99468
"6621" 1324 113.9292 92.82372
"6622" 1324.2 111.227 94.80456
"6623" 1324.4 109.7936 96.43247
"6624" 1324.6 108.5229 98.20105
"6625" 1324.8 106.9791 99.68956
"6626" 1325 105.0232 101.5295
"6627" 1325.2 103.0745 103.1051
"6628" 1325.4 100.7053 104.891
"6629" 1325.6 99.40447 106.9705
"6630" 1325.8 97.95188 108.7201
"6631" 1326 96.14937 109.2858
"6632" 1326.2 93.39518 110.1658
"6633" 1326.4 90.98221 111.2224
"6634" 1326.6 88.98233 112.9352
"6635" 1326.8 88.39821 113.9904
"6636" 1327 88.51378 114.0962
"6637" 1327.2 88.47328 113.609
"6638" 1327.4 87.88778 113.0096
"6639" 1327.6 86.88298 112.6228
"6640" 1327.8 85.59262 112.2331
"6641" 1328 83.37641 112.5242
"6642" 1328.2 80.95367 113.5673
"6643" 1328.4 79.1366 114.9387
"6644" 1328.6 77.07608 116.1015
"6645" 1328.8 75.03078 117.25
"6646" 1329 73.17206 119.1827
"6647" 1329.2 72.01711 120.3052
"6648" 1329.4 71.10551 121.0921
"6649" 1329.6 70.08335 120.9203
"6650" 1329.8 67.93737 120.4558
"6651" 1330 65.4292 120.113
"6652" 1330.2 62.58993 119.7662
"6653" 1330.4 59.50212 119.753
"6654" 1330.6 56.32519 120.1401
"6655" 1330.8 53.66647 120.664
"6656" 1331 51.03308 121.3856
"6657" 1331.2 48.76676 121.0449
"6658" 1331.4 45.93023 119.5064
"6659" 1331.6 42.72112 118.4478
"6660" 1331.8 39.18955 117.7222
"6661" 1332 36.08606 116.5295
"6662" 1332.2 33.0152 114.8056
"6663" 1332.4 30.03516 112.9461
"6664" 1332.6 27.04754 110.6771
"6665" 1332.8 24.68894 108.1243
"6666" 1333 22.49082 105.3519
"6667" 1333.2 19.91249 103.2244
"6668" 1333.4 18.08237 100.9852
"6669" 1333.6 15.62855 98.46154
"6670" 1333.8 13.59647 96.05769
"6671" 1334 11.46606 93.84514
"6672" 1334.2 9.29859 91.4076
"6673" 1334.4 8.378919 89.23169
"6674" 1334.6 8.110514 86.57794
"6675" 1334.8 8.116597 84.48077
"6676" 1335 8.612188 82.27495
"6677" 1335.2 8.328472 79.44231
"6678" 1335.4 7.382396 76.1052
"6679" 1335.6 6.300817 73.31445
"6680" 1335.8 5.871265 70.43681
"6681" 1336 5.811473 67.04626
"6682" 1336.2 5.623118 63.01457
"6683" 1336.4 5.082356 59.55543
"6684" 1336.6 4.852661 55.70688
"6685" 1336.8 4.23542 52.39904
"6686" 1337 2.888496 48.90934
"6687" 1337.2 2.408417 46.47851
"6688" 1337.4 3.522747 44.02885
"6689" 1337.6 5.257345 41.70726
"6690" 1337.8 7.4906 39.26923
"6691" 1338 10.35092 37.09615
"6692" 1338.2 12.5305 35.18117
"6693" 1338.4 15.11559 33.05567
"6694" 1338.6 17.98972 30.9667
"6695" 1338.8 20.85347 28.66296
"6696" 1339 23.35473 26.23874
"6697" 1339.2 26.24407 23.97387
"6698" 1339.4 28.62038 21.88462
"6699" 1339.6 30.80754 19.19083
"6700" 1339.8 32.81271 15.99556
"6701" 1340 34.77441 12.76923
"6702" 1340.2 36.9621 9.300607
"6703" 1340.4 38.61354 6.107411
"6704" 1340.6 40.85312 3.954142
"6705" 1340.8 43.98795 3.030488
"6706" 1341 47.06686 3.334249
"6707" 1341.2 50.72987 4.835664
"6708" 1341.4 54.03583 6.067308
"6709" 1341.6 57.20434 8.024038
"6710" 1341.8 59.64305 10.1047
"6711" 1342 62.01633 12.17487
"6712" 1342.2 64.57642 14.19505
"6713" 1342.4 67.39292 15.83537
"6714" 1342.6 70.77804 16.79025
"6715" 1342.8 74.19134 17.09436
"6716" 1343 78.10416 17.60835
"6717" 1343.2 81.74034 17.39259
"6718" 1343.4 85.15621 16.73988
"6719" 1343.6 88.70264 16.49203
"6720" 1343.8 92.17553 16.70322
"6721" 1344 95.56971 16.85915
"6722" 1344.2 99.02262 16.48866
"6723" 1344.4 102.5581 16.4478
"6724" 1344.6 104.5008 16.90385
"6725" 1344.8 104.8261 17.57479
"6726" 1345 105.6216 19.53388
"6727" 1345.2 106.1246 22.47485
"6728" 1345.4 106.8806 25.65171
"6729" 1345.6 108.4677 28.47182
"6730" 1345.8 110.1837 30.98077
"6731" 1346 112.3707 33.77158
"6732" 1346.2 114.9221 36.20055
"6733" 1346.4 118.0608 37.88462
"6734" 1346.6 119.7289 38.44499
"6735" 1346.8 119.5544 39.36364
"6736" 1347 119.8624 41.05033
"6737" 1347.2 120.6718 43.86538
"6738" 1347.4 121.8076 46.99247
"6739" 1347.6 122.5925 50.15035
"6740" 1347.8 123.3722 53.48862
"6741" 1348 123.6918 57.08445
"6742" 1348.2 124.065 59.81351
"6743" 1348.4 123.9217 62.58631
"6744" 1348.6 123.3085 65.8141
"6745" 1348.8 122.9061 68.19017
"6746" 1349 123.0917 71.07488
"6747" 1349.2 123.0303 73.88942
"6748" 1349.4 121.9008 76.31294
"6749" 1349.6 120.2668 78.44152
"6750" 1349.8 118.8753 80.59223
"6751" 1350 118.412 82.74732
"6752" 1350.2 118.9678 84.04021
"6753" 1350.4 118.8655 84.28419
"6754" 1350.6 118.3947 84.40385
"6755" 1350.8 117.5643 84.73718
"6756" 1351 116.071 85.52926
"6757" 1351.2 114.5114 86.41783
"6758" 1351.4 113.1828 87.24679
"6759" 1351.6 111.13 88.82358
"6760" 1351.8 109.2561 90.56485
"6761" 1352 108.011 92.40197
"6762" 1352.2 107.1956 94.58989
"6763" 1352.4 107.1654 96.52955
"6764" 1352.6 107.2096 98.66434
"6765" 1352.8 107.2803 99.54586
"6766" 1353 107.8465 99.65917
"6767" 1353.2 107.4016 99.1695
"6768" 1353.4 106.9544 99.07249
"6769" 1353.6 106.2058 99.86873
"6770" 1353.8 105.4767 101.7115
"6771" 1354 104.4286 104.0536
"6772" 1354.2 104.1137 105.8869
"6773" 1354.4 103.8111 105.7228
"6774" 1354.6 102.9732 105.9139
"6775" 1354.8 101.1915 105.9533
"6776" 1355 99.52294 106.7249
"6777" 1355.2 97.60965 108.0693
"6778" 1355.4 95.30664 109.9423
"6779" 1355.6 93.40054 111.3607
"6780" 1355.8 91.56993 113.1053
"6781" 1356 89.85474 114.8544
"6782" 1356.2 88.2477 115.4754
"6783" 1356.4 86.2313 115.875
"6784" 1356.6 84.13561 116.5577
"6785" 1356.8 81.53939 117.2308
"6786" 1357 78.63774 117.9848
"6787" 1357.2 76.27438 119.0133
"6788" 1357.4 74.72359 119.6543
"6789" 1357.6 73.29298 120.062
"6790" 1357.8 71.16496 120.5182
"6791" 1358 69.21383 121.5467
"6792" 1358.2 68.97661 122.0536
"6793" 1358.4 69.01572 121.5797
"6794" 1358.6 68.97169 120.9753
"6795" 1358.8 68.21691 120.8467
"6796" 1359 66.88045 120.7445
"6797" 1359.2 65.52749 121.1829
"6798" 1359.4 64.77408 121.8654
"6799" 1359.6 64.77679 122.2579
"6800" 1359.8 64.66814 121.8107
"6801" 1360 63.33465 121.6366
"6802" 1360.2 61.70846 121.3513
"6803" 1360.4 59.37372 121.0153
"6804" 1360.6 57.0821 120.3743
"6805" 1360.8 54.78755 119.8321
"6806" 1361 52.28063 120.1154
"6807" 1361.2 49.98781 120.7261
"6808" 1361.4 48.01441 120.6997
"6809" 1361.6 46.01666 119.9017
"6810" 1361.8 43.75573 119.1291
"6811" 1362 40.77356 117.9922
"6812" 1362.2 37.63967 116.3914
"6813" 1362.4 34.83762 115.5912
"6814" 1362.6 32.69417 114.3585
"6815" 1362.8 30.32502 112.0962
"6816" 1363 29.05478 110.5658
"6817" 1363.2 26.86224 108.7799
"6818" 1363.4 23.71285 107.4808
"6819" 1363.6 21.11592 106.5363
"6820" 1363.8 19.58653 104.6741
"6821" 1364 18.26838 102.5496
"6822" 1364.2 16.49375 99.73857
"6823" 1364.4 14.41144 97.171
"6824" 1364.6 12.56352 94.93047
"6825" 1364.8 10.67532 93.21761
"6826" 1365 9.552948 91.65843
"6827" 1365.2 8.306248 89.65434
"6828" 1365.4 6.62327 87.32692
"6829" 1365.6 5.26364 84.25
"6830" 1365.8 4.674467 81.20701
"6831" 1366 4.826182 78.45263
"6832" 1366.2 5.364353 75.27564
"6833" 1366.4 5.582418 72.68035
"6834" 1366.6 4.444085 70.38248
"6835" 1366.8 3.022409 69.1859
"6836" 1367 2.67454 69.07176
"6837" 1367.2 2.69704 69.01721
"6838" 1367.4 2.657053 68.43803
"6839" 1367.6 2.770619 67.45099
"6840" 1367.8 2.507242 65.13675
"6841" 1368 2.20762 62.52991
"6842" 1368.2 2.000528 59.46493
"6843" 1368.4 2.186563 56.23511
"6844" 1368.6 2.86815 53.00291
"6845" 1368.8 3.217982 49.62221
"6846" 1369 2.99656 46.13811
"6847" 1369.2 3.654744 43.4129
"6848" 1369.4 5.067788 41.57967
"6849" 1369.6 6.419325 39.44231
"6850" 1369.8 7.019828 36.78394
"6851" 1370 7.727203 34.00052
"6852" 1370.2 9.10963 31.00214
"6853" 1370.4 10.28294 28.17534
"6854" 1370.6 10.52088 25.58484
"6855" 1370.8 10.67402 24.57258
"6856" 1371 11.0957 24.42949
"6857" 1371.2 12.39477 23.4594
"6858" 1371.4 13.93355 22.22115
"6859" 1371.6 16.5354 20.26871
"6860" 1371.8 18.65936 18.33524
"6861" 1372 21.06027 16.16209
"6862" 1372.2 23.29175 13.77991
"6863" 1372.4 25.95268 11.19444
"6864" 1372.6 28.24264 9.121795
"6865" 1372.8 30.61597 6.547571
"6866" 1373 31.28809 5.817308
"6867" 1373.2 32.24317 6.126173
"6868" 1373.4 34.38715 6.304656
"6869" 1373.6 36.95795 6.758741
"6870" 1373.8 40.14834 7.413462
"6871" 1374 43.26447 8.265009
"6872" 1374.2 46.6266 9.341575
"6873" 1374.4 50.02006 10.40385
"6874" 1374.6 52.85446 10.95611
"6875" 1374.8 55.50197 10.76584
"6876" 1375 58.7023 9.68659
"6877" 1375.2 61.9614 8.328947
"6878" 1375.4 64.72592 6.663462
"6879" 1375.6 67.33584 4.846154
"6880" 1375.8 69.75315 3.35989
"6881" 1376 72.64928 1.537968
"6882" 1376.2 73.47633 1.162682
"6883" 1376.4 74.10103 1.994283
"6884" 1376.6 76.09979 3.211538
"6885" 1376.8 79.3802 5.174908
"6886" 1377 82.21952 6.585835
"6887" 1377.2 85.47048 8.673077
"6888" 1377.4 88.13039 10.40385
"6889" 1377.6 91.04345 12.30128
"6890" 1377.8 94.09226 13.65476
"6891" 1378 97.33146 14.49291
"6892" 1378.2 99.81283 14.84172
"6893" 1378.4 101.8812 15.84615
"6894" 1378.6 103.3365 17.5406
"6895" 1378.8 104.7757 19.9493
"6896" 1379 106.5113 22.16209
"6897" 1379.2 109.0948 24.30367
"6898" 1379.4 111.451 26.2178
"6899" 1379.6 113.5205 28.52549
"6900" 1379.8 115.0075 31.20652
"6901" 1380 116.5798 34.04487
"6902" 1380.2 118.6258 36.23291
"6903" 1380.4 119.2093 36.81708
"6904" 1380.6 118.805 37.07324
"6905" 1380.8 118.2974 38.48077
"6906" 1381 118.66 40.76282
"6907" 1381.2 119.1692 44.03147
"6908" 1381.4 119.9668 47.10714
"6909" 1381.6 121.4893 50.34266
"6910" 1381.8 122.9634 53.00196
"6911" 1382 123.6708 55.88685
"6912" 1382.2 123.7505 59.13294
"6913" 1382.4 123.3483 62.62209
"6914" 1382.6 123.4417 65.91084
"6915" 1382.8 123.377 69.09615
"6916" 1383 122.8101 72.07051
"6917" 1383.2 122.7276 74.77198
"6918" 1383.4 122.0244 76.85684
"6919" 1383.6 120.6835 79.03807
"6920" 1383.8 118.9254 81.09615
"6921" 1384 117.961 83.06119
"6922" 1384.2 118.0512 84.65385
"6923" 1384.4 118.7257 85.80518
"6924" 1384.6 118.8179 85.51254
"6925" 1384.8 118.2559 84.88011
"6926" 1385 117.7746 84.79945
"6927" 1385.2 117.1908 85.69465
"6928" 1385.4 116.7641 86.92594
"6929" 1385.6 116.138 88.63963
"6930" 1385.8 114.8658 90.40385
"6931" 1386 112.9119 92.19599
"6932" 1386.2 111.2138 93.69816
"6933" 1386.4 108.8097 95.59146
"6934" 1386.6 106.7693 96.71154
"6935" 1386.8 105.1259 98.00874
"6936" 1387 104.0899 99.57479
"6937" 1387.2 103.0198 101.1645
"6938" 1387.4 101.5125 103.2701
"6939" 1387.6 99.93894 105.7258
"6940" 1387.8 98.51187 108.5652
"6941" 1388 97.45735 110.386
"6942" 1388.2 96.48237 111.7172
"6943" 1388.4 94.64592 112.6416
"6944" 1388.6 92.64648 113.2214
"6945" 1388.8 90.12009 113.8922
"6946" 1389 87.87357 114.2408
"6947" 1389.2 85.41269 115.2981
"6948" 1389.4 83.36009 117.0092
"6949" 1389.6 82.23272 118.4258
"6950" 1389.8 82.0303 119.0085
"6951" 1390 81.47811 118.7955
"6952" 1390.2 80.64595 118.8654
"6953" 1390.4 78.79617 119.1874
"6954" 1390.6 76.27752 119.6696
"6955" 1390.8 73.67032 119.7055
"6956" 1391 71.89117 120.0433
"6957" 1391.2 69.53602 120.9749
"6958" 1391.4 67.9223 122.0638
"6959" 1391.6 66.17695 121.6538
"6960" 1391.8 63.28942 121.9524
"6961" 1392 60.3516 121.9818
"6962" 1392.2 58.08073 121.4615
"6963" 1392.4 55.24655 120.8104
"6964" 1392.6 53.27179 119.891
"6965" 1392.8 50.88659 118.6154
"6966" 1393 47.93419 117.6646
"6967" 1393.2 45.19848 117.8883
"6968" 1393.4 43.05002 118.7523
"6969" 1393.6 41.61369 119.2599
"6970" 1393.8 40.56996 118.8013
"6971" 1394 38.67485 118.1635
"6972" 1394.2 36.36794 117.008
"6973" 1394.4 34.44696 115.5
"6974" 1394.6 32.29853 113.5639
"6975" 1394.8 30.29156 111.9018
"6976" 1395 28.3466 110.0192
"6977" 1395.2 26.70387 108.4327
"6978" 1395.4 24.73592 107.1018
"6979" 1395.6 22.41794 105.3519
"6980" 1395.8 20.06831 103.2788
"6981" 1396 17.86782 101.39
"6982" 1396.2 15.6651 99.41765
"6983" 1396.4 13.10679 97.32692
"6984" 1396.6 11.01131 95.22802
"6985" 1396.8 9.909042 93.40158
"6986" 1397 9.444502 91.39932
"6987" 1397.2 9.018239 88.97973
"6988" 1397.4 8.312939 87.05397
"6989" 1397.6 7.654322 85.8953
"6990" 1397.8 8.149616 86.33791
"6991" 1398 8.50588 86.4666
"6992" 1398.2 8.821681 86.86072
"6993" 1398.4 8.747538 86.44335
"6994" 1398.6 8.750742 86.20266
"6995" 1398.8 8.781116 86.23077
"6996" 1399 8.752224 86.24038
"6997" 1399.2 8.469573 85.80635
"6998" 1399.4 8.384229 85.69737
"6999" 1399.6 8.331075 85.7053
"7000" 1399.8 8.383133 85.73649
"7001" 1400 8.353816 85.70749
"7002" 1400.2 8.331075 85.7053
"7003" 1400.4 8.363954 85.8087
"7004" 1400.6 8.534845 86.14011
"7005" 1400.8 8.752224 85.98077
"7006" 1401 8.790746 85.70192
"7007" 1401.2 8.567864 85.38187
"7008" 1401.4 8.380753 84.40385
"7009" 1401.6 7.948313 83.91599
"7010" 1401.8 7.489224 83.61264
"7011" 1402 7.654322 83.96933
"7012" 1402.2 7.590118 84.36905
"7013" 1402.4 8.164974 84.58989
"7014" 1402.6 8.109592 84.57343
"7015" 1402.8 8.236645 84.6525
"7016" 1403 8.278026 84.93681
"7017" 1403.2 8.328472 85.34615
"7018" 1403.4 8.395887 85.66346
"7019" 1403.6 8.493923 86.17308
"7020" 1403.8 8.511456 86.65385
"7021" 1404 8.084345 87.45215
"7022" 1404.2 8.002862 87.4185
"7023" 1404.4 7.753099 87.9285
"7024" 1404.6 7.731368 88.51374
"7025" 1404.8 7.714514 89.28606
"7026" 1405 7.916278 90.23462
"7027" 1405.2 8.143266 92.11982
"7028" 1405.4 8.810008 93.89883
"7029" 1405.6 10.01822 96.52273
"7030" 1405.8 11.62075 98.95085
"7031" 1406 13.73371 100.9567
"7032" 1406.2 16.62464 102.8214
"7033" 1406.4 19.34946 104.3388
"7034" 1406.6 21.26911 106.3553
"7035" 1406.8 23.13088 108.0673
"7036" 1407 25.46655 109.3874
"7037" 1407.2 27.63682 111.1336
"7038" 1407.4 29.15797 112.4847
"7039" 1407.6 30.23299 113.4167
"7040" 1407.8 31.02147 114.3512
"7041" 1408 32.19124 114.9338
"7042" 1408.2 33.93876 116.0646
"7043" 1408.4 33.92082 116.0516
"7044" 1408.6 33.82785 116.0302
"7045" 1408.8 34.13097 115.7365
"7046" 1409 34.2655 115.748
"7047" 1409.2 34.46227 115.8575
"7048" 1409.4 34.51438 115.9904
"7049" 1409.6 34.53777 116.0082
"7050" 1409.8 34.51942 116.0357
"7051" 1410 34.53777 116.109
"7052" 1410.2 34.47938 116.1168
"7053" 1410.4 34.45373 116.1835
"7054" 1410.6 34.05809 116.1003
"7055" 1410.8 33.46463 115.5214
"7056" 1411 33.02734 115.0192
"7057" 1411.2 32.69417 114.9231
"7058" 1411.4 32.52296 114.3462
"7059" 1411.6 32.08881 114.0852
"7060" 1411.8 31.52808 113.8342
"7061" 1412 30.5301 113.0848
"7062" 1412.2 29.24503 111.7903
"7063" 1412.4 28.30991 110.4222
"7064" 1412.6 27.17604 108.4184
"7065" 1412.8 26.23653 106.9221
"7066" 1413 24.87685 104.9348
"7067" 1413.2 23.58023 103.1243
"7068" 1413.4 21.83863 100.7885
"7069" 1413.6 20.36686 98.1712
"7070" 1413.8 18.90497 95.41371
"7071" 1414 17.63903 93.15852
"7072" 1414.2 15.88988 90.2895
"7073" 1414.4 14.04912 87.37088
"7074" 1414.6 12.53388 84.21795
"7075" 1414.8 10.96087 80.86325
"7076" 1415 9.955282 77.62838
"7077" 1415.2 8.272715 74.33097
"7078" 1415.4 6.044265 70.94625
"7079" 1415.6 4.707845 68.17931
"7080" 1415.8 4.17626 65.1511
"7081" 1416 3.620124 61.34402
"7082" 1416.2 3.124969 57.82809
"7083" 1416.4 2.77919 54.13064
"7084" 1416.6 2.351766 50.40385
"7085" 1416.8 2.827636 47.17986
"7086" 1417 3.333516 44.6762
"7087" 1417.2 3.731996 42.33858
"7088" 1417.4 4.617816 38.62783
"7089" 1417.6 6.52065 35.12912
"7090" 1417.8 8.832021 32.03022
"7091" 1418 11.52743 28.58472
"7092" 1418.2 13.29679 25.15498
"7093" 1418.4 15.00868 21.41783
"7094" 1418.6 17.39204 18.08547
"7095" 1418.8 19.65144 15.25275
"7096" 1419 22.21275 12.16667
"7097" 1419.2 24.95458 10.12413
"7098" 1419.4 27.84993 7.855769
"7099" 1419.6 30.80561 6.191839
"7100" 1419.8 33.63697 5.565789
"7101" 1420 36.98806 5.976079
"7102" 1420.2 40.5963 6.607002
"7103" 1420.4 43.82822 7.383208
"7104" 1420.6 47.34181 7.926208
"7105" 1420.8 51.0271 7.889053
"7106" 1421 54.26697 7.448874
"7107" 1421.2 57.84554 6.6083
"7108" 1421.4 61.37021 5.966698
"7109" 1421.6 65.04267 5.222222
"7110" 1421.8 68.36238 3.904832
"7111" 1422 71.94693 2.498988
"7112" 1422.2 74.62905 2.052198
"7113" 1422.4 77.77632 2.784304
"7114" 1422.6 81.31551 4.65293
"7115" 1422.8 84.13892 7.485786
"7116" 1423 86.63472 10.41239
"7117" 1423.2 88.06853 13.33766
"7118" 1423.4 89.27251 16.52425
"7119" 1423.6 90.06695 19.78322
"7120" 1423.8 90.65822 22.96795
"7121" 1424 92.14478 25.77057
"7122" 1424.2 94.07112 28.74833
"7123" 1424.4 95.67903 31.69147
"7124" 1424.6 97.39421 35.23901
"7125" 1424.8 98.63829 38.60315
"7126" 1425 100.5586 41.89652
"7127" 1425.2 102.7458 44.34402
"7128" 1425.4 105.0334 46.5995
"7129" 1425.6 107.5997 49.25
"7130" 1425.8 110.7076 51.68902
"7131" 1426 113.4083 53.83042
"7132" 1426.2 116.0737 56.09258
"7133" 1426.4 119.239 58.09615
"7134" 1426.6 122.6316 59.67039
"7135" 1426.8 123.354 60.60843
"7136" 1427 123.4114 61.67226
"7137" 1427.2 123.6781 63.86538
"7138" 1427.4 123.6256 66.90734
"7139" 1427.6 123.018 70.38748
"7140" 1427.8 122.1426 73.83194
"7141" 1428 121.8505 77.25481
"7142" 1428.2 122.2791 79.55769
"7143" 1428.4 121.8864 79.28925
"7144" 1428.6 121.2274 79.47308
"7145" 1428.8 119.9441 80.87393
"7146" 1429 117.6412 83.25982
"7147" 1429.2 115.8072 84.90705
"7148" 1429.4 113.3995 86.33333
"7149" 1429.6 110.9403 87.85465
"7150" 1429.8 108.5383 89.73535
"7151" 1430 106.5296 91.33547
"7152" 1430.2 104.3558 92.89469
"7153" 1430.4 102.2145 94.20528
"7154" 1430.6 99.89028 95.44755
"7155" 1430.8 98.06655 97.27326
"7156" 1431 96.02969 99.01331
"7157" 1431.2 93.52175 100.7115
"7158" 1431.4 91.01401 102.7209
"7159" 1431.6 88.90934 105.0661
"7160" 1431.8 86.88924 106.7641
"7161" 1432 84.54242 108.4458
"7162" 1432.2 82.141 110.4405
"7163" 1432.4 79.68242 111.9327
"7164" 1432.6 76.93124 112.9588
"7165" 1432.8 74.13912 113.584
"7166" 1433 71.15455 114.645
"7167" 1433.2 68.64883 116.4196
"7168" 1433.4 66.99978 118.4403
"7169" 1433.6 65.43859 118.4808
"7170" 1433.8 62.89406 117.9646
"7171" 1434 59.65029 117.6721
"7172" 1434.2 56.38573 117.7115
"7173" 1434.4 53.69382 116.8016
"7174" 1434.6 49.99093 115.6923
"7175" 1434.8 46.70686 115.0385
"7176" 1435 43.56386 114.0317
"7177" 1435.2 40.22539 113
"7178" 1435.4 37.00659 112.0491
"7179" 1435.6 34.04247 112.0385
"7180" 1435.8 30.96065 111.8107
"7181" 1436 28.29615 111.3761
"7182" 1436.2 26.46475 109.5877
"7183" 1436.4 24.65024 107.0522
"7184" 1436.6 23.10401 104.6043
"7185" 1436.8 21.25897 102.7115
"7186" 1437 18.10364 100.5673
"7187" 1437.2 15.21697 98.58198
"7188" 1437.4 12.21102 97.56868
"7189" 1437.6 12.1313 97.35811
"7190" 1437.8 12.15213 97.29574
"7191" 1438 11.62113 96.14189
"7192" 1438.2 10.31882 93.97222
"7193" 1438.4 9.353279 91.02515
"7194" 1438.6 8.237371 88.15852
"7195" 1438.8 7.050451 84.96726
"7196" 1439 5.773501 81.64819
"7197" 1439.2 4.63991 78.89423
"7198" 1439.4 3.741212 76.76012
"7199" 1439.6 3.677405 74.20475
"7200" 1439.8 4.226777 71.24211
"7201" 1440 5.025138 68.03846
"7202" 1440.2 5.395009 64.13565
"7203" 1440.4 5.197189 60.19595
"7204" 1440.6 5.048365 56.52376
"7205" 1440.8 4.726586 52.80128
"7206" 1441 3.284731 49.3489
"7207" 1441.2 2.632594 46.83242
"7208" 1441.4 2.550045 46.23718
"7209" 1441.6 3.625041 44.72817
"7210" 1441.8 5.170612 42.98482
"7211" 1442 7.680588 41.12937
"7212" 1442.2 10.28515 39.42824
"7213" 1442.4 13.31422 38.04684
"7214" 1442.6 15.70654 36.79221
"7215" 1442.8 17.90568 35.22222
"7216" 1443 20.40851 33.59511
"7217" 1443.2 22.65796 32.35729
"7218" 1443.4 24.9896 31.21466
"7219" 1443.6 27.31061 29.89423
"7220" 1443.8 29.99757 28.17713
"7221" 1444 32.17359 27.26455
"7222" 1444.2 34.66196 26.40177
"7223" 1444.4 37.28568 25.04002
"7224" 1444.6 39.62829 22.83654
"7225" 1444.8 41.04426 20.26871
"7226" 1445 42.66073 17.27761
"7227" 1445.2 44.68831 14.37474
"7228" 1445.4 46.48338 10.89694
"7229" 1445.6 47.84987 7.681174
"7230" 1445.8 49.35531 5.423077
"7231" 1446 51.67631 3.269231
"7232" 1446.2 54.42106 2.076923
"7233" 1446.4 57.5649 1.848499
"7234" 1446.6 60.89102 2.223734
"7235" 1446.8 64.47552 3.055668
"7236" 1447 67.44537 4.706172
"7237" 1447.2 70.43781 6.706294
"7238" 1447.4 73.15172 9.044872
"7239" 1447.6 76.19748 11.34707
"7240" 1447.8 78.81565 13.25962
"7241" 1448 81.36779 14.59615
"7242" 1448.2 84.1607 15.96154
"7243" 1448.4 87.15955 17.52416
"7244" 1448.6 90.17778 18.49953
"7245" 1448.8 93.70844 19.10207
"7246" 1449 97.04873 19.93376
"7247" 1449.2 100.6485 20.09615
"7248" 1449.4 104.1926 19.30769
"7249" 1449.6 106.3292 19.06238
"7250" 1449.8 106.022 19.38417
"7251" 1450 105.4253 20.14744
"7252" 1450.2 105.8122 21.2985
"7253" 1450.4 106.2011 23.19454
"7254" 1450.6 106.9662 25.95192
"7255" 1450.8 108.1256 28.73718
"7256" 1451 110.0593 30.69465
"7257" 1451.2 112.4915 32.4826
"7258" 1451.4 115.1593 33.9965
"7259" 1451.6 117.316 36.47527
"7260" 1451.8 118.6857 39.29274
"7261" 1452 120.3132 42.00777
"7262" 1452.2 120.8088 43.96795
"7263" 1452.4 120.4593 46.29013
"7264" 1452.6 119.764 49.21727
"7265" 1452.8 119.202 52.72756
"7266" 1453 119.1138 56.38675
"7267" 1453.2 119.3881 60.12413
"7268" 1453.4 120.4443 63.68535
"7269" 1453.6 122.251 66.54021
"7270" 1453.8 123.0431 69.02778
"7271" 1454 123.2127 72.00304
"7272" 1454.2 123.3104 75.01923
"7273" 1454.4 122.7065 77.76064
"7274" 1454.6 120.8088 80.41239
"7275" 1454.8 119.3465 82.99199
"7276" 1455 117.2559 85.69026
"7277" 1455.2 115.4597 88.63963
"7278" 1455.4 114.3984 90.78846
"7279" 1455.6 113.2462 91.22802
"7280" 1455.8 111.529 91.61752
"7281" 1456 109.7136 91.96853
"7282" 1456.2 107.481 92.53671
"7283" 1456.4 105.8191 93.5406
"7284" 1456.6 104.5831 95.21154
"7285" 1456.8 103.9973 97.18381
"7286" 1457 103.9174 99.19506
"7287" 1457.2 104.2245 101.3044
"7288" 1457.4 104.6102 103.0962
"7289" 1457.6 104.7131 102.7022
"7290" 1457.8 104.5668 102.4643
"7291" 1458 104.0648 102.3644
"7292" 1458.2 103.3883 102.5708
"7293" 1458.4 102.6131 103.4808
"7294" 1458.6 101.1663 105.0461
"7295" 1458.8 99.32953 106.869
"7296" 1459 97.87116 108.4075
"7297" 1459.2 96.43114 110.7701
"7298" 1459.4 95.89791 110.9458
"7299" 1459.6 94.54574 110.8332
"7300" 1459.8 92.37771 111.182
"7301" 1460 90.15593 111.5398
"7302" 1460.2 88.05432 112.1299
"7303" 1460.4 85.86533 112.2788
"7304" 1460.6 83.56184 112.1346
"7305" 1460.8 80.8381 111.9904
"7306" 1461 78.01935 112.2864
"7307" 1461.2 75.6916 113.2934
"7308" 1461.4 73.72101 114.9318
"7309" 1461.6 71.74801 116.4745
"7310" 1461.8 69.43281 118.1164
"7311" 1462 66.97951 120.0192
"7312" 1462.2 65.69203 120.9808
"7313" 1462.4 64.84594 120.9364
"7314" 1462.6 63.27929 120.6265
"7315" 1462.8 60.78622 120.3644
"7316" 1463 58.14127 120.3269
"7317" 1463.2 54.94112 120.4279
"7318" 1463.4 52.42014 120.9355
"7319" 1463.6 51.05673 121.7286
"7320" 1463.8 50.83942 121.5774
"7321" 1464 50.34372 121.0719
"7322" 1464.2 49.3479 120.4827
"7323" 1464.4 47.37044 120.1975
"7324" 1464.6 44.8086 119.8573
"7325" 1464.8 42.76515 119.261
"7326" 1465 39.7995 118.5662
"7327" 1465.2 37.43857 118.3087
"7328" 1465.4 36.60728 117.2763
"7329" 1465.6 34.79459 115.4313
"7330" 1465.8 32.14674 113.3492
"7331" 1466 29.7251 111.2106
"7332" 1466.2 28.02204 109.25
"7333" 1466.4 26.02972 107.3077
"7334" 1466.6 23.52979 105.3532
"7335" 1466.8 21.03594 103.6123
"7336" 1467 18.16415 101.9226
"7337" 1467.2 15.42466 100.3663
"7338" 1467.4 13.23 98.37955
"7339" 1467.6 11.3933 95.75452
"7340" 1467.8 9.996928 93.22089
"7341" 1468 8.753357 91.55769
"7342" 1468.2 8.774987 91.60431
"7343" 1468.4 9.085171 91.03022
"7344" 1468.6 9.041145 89.82143
"7345" 1468.8 8.523838 87.61264
"7346" 1469 7.62222 84.94444
"7347" 1469.2 6.894277 82.71154
"7348" 1469.4 6.068087 80.16629
"7349" 1469.6 4.836651 77.3489
"7350" 1469.8 4.693566 75.0522
"7351" 1470 4.251471 71.89957
"7352" 1470.2 4.572495 68.59389
"7353" 1470.4 4.876622 65.31275
"7354" 1470.6 5.698547 61.82396
"7355" 1470.8 6.465617 58.35989
"7356" 1471 6.910433 54.72745
"7357" 1471.2 7.096755 51.13259
"7358" 1471.4 7.742375 46.68956
"7359" 1471.6 8.027512 42.65144
"7360" 1471.8 8.58821 38.93531
"7361" 1472 10.20784 35.21703
"7362" 1472.2 11.37064 32.01018
"7363" 1472.4 12.61093 28.41667
"7364" 1472.6 12.93746 25.07418
"7365" 1472.8 13.33936 22.87471
"7366" 1473 14.23444 21.23545
"7367" 1473.2 16.43556 18.92456
"7368" 1473.4 19.04608 16.28297
"7369" 1473.6 22.10039 12.96302
"7370" 1473.8 23.72886 9.471445
"7371" 1474 24.57952 8.257444
"7372" 1474.2 24.45304 7.78022
"7373" 1474.4 24.65751 7.326923
"7374" 1474.6 25.12203 7.242788
"7375" 1474.8 25.49254 7.145299
"7376" 1475 25.85884 7.435404
"7377" 1475.2 26.91575 8.096154
"7378" 1475.4 28.8052 8.315934
"7379" 1475.6 30.81283 8.185599
"7380" 1475.8 33.40381 8.106275
"7381" 1476 35.80489 8.432692
"7382" 1476.2 37.92079 8.085759
"7383" 1476.4 40.39874 7.17735
"7384" 1476.6 42.43082 5.576923
"7385" 1476.8 44.37944 3.865385
"7386" 1477 46.38322 2.613148
"7387" 1477.2 48.77239 2.225709
"7388" 1477.4 51.08883 2.401709
"7389" 1477.6 53.87278 2.800984
"7390" 1477.8 56.57834 2.690748
"7391" 1478 59.45274 2.859467
"7392" 1478.2 62.09007 2.977811
"7393" 1478.4 65.27067 3.184911
"7394" 1478.6 67.85697 3.352564
"7395" 1478.8 70.63918 3.480769
"7396" 1479 73.14316 4.300607
"7397" 1479.2 75.8948 5.586996
"7398" 1479.4 78.5101 7.326923
"7399" 1479.6 81.62782 8.778846
"7400" 1479.8 84.80752 9.849284
"7401" 1480 87.37686 10.91667
"7402" 1480.2 90.39039 11.9533
"7403" 1480.4 93.85426 12.46862
"7404" 1480.6 97.12129 12.50516
"7405" 1480.8 99.52256 12.54545
"7406" 1481 100.2119 13.87393
"7407" 1481.2 101.4171 15.82424
"7408" 1481.4 102.4373 18.09615
"7409" 1481.6 103.0334 21.3479
"7410" 1481.8 104.0779 25.61852
"7411" 1482 104.6004 29.13743
"7412" 1482.2 104.4639 32.32692
"7413" 1482.4 104.2066 34.83566
"7414" 1482.6 103.9716 37.77227
"7415" 1482.8 104.1289 41.13963
"7416" 1483 104.2212 44.21422
"7417" 1483.2 104.2641 47.25366
"7418" 1483.4 105.4157 50.03846
"7419" 1483.6 106.9974 53.11447
"7420" 1483.8 108.5842 56.07234
"7421" 1484 110.5716 58.58566
"7422" 1484.2 113.1787 60.7697
"7423" 1484.4 116.4104 61.77024
"7424" 1484.6 119.8743 62.39596
"7425" 1484.8 122.645 62.71154
"7426" 1485 123.0853 62.60165
"7427" 1485.2 122.9362 63.12299
"7428" 1485.4 122.894 64.2031
"7429" 1485.6 123.3788 65.60531
"7430" 1485.8 124.2613 67.01756
"7431" 1486 123.8282 67.40934
"7432" 1486.2 122.9989 68.4271
"7433" 1486.4 122.0934 70.0979
"7434" 1486.6 121.243 72.19275
"7435" 1486.8 120.2148 75.232
"7436" 1487 119.0272 78.26338
"7437" 1487.2 118.2059 81.71869
"7438" 1487.4 116.9736 85.25
"7439" 1487.6 116.0648 88.59705
"7440" 1487.8 115.1068 92.23951
"7441" 1488 113.423 94.8879
"7442" 1488.2 111.8411 97.67657
"7443" 1488.4 110.0994 99.77991
"7444" 1488.6 107.1888 101.5833
"7445" 1488.8 104.422 103.1129
"7446" 1489 101.9789 104.5877
"7447" 1489.2 99.45855 106.2244
"7448" 1489.4 97.50652 107.9367
"7449" 1489.6 95.4514 109.722
"7450" 1489.8 93.09442 111.2804
"7451" 1490 91.04285 113.0425
"7452" 1490.2 90.00865 114.8129
"7453" 1490.4 90.2315 114.5064
"7454" 1490.6 89.71636 114.3754
"7455" 1490.8 88.98569 114.3269
"7456" 1491 87.86641 114.6721
"7457" 1491.2 86.74873 114.6259
"7458" 1491.4 85.5511 113.6686
"7459" 1491.6 83.93776 113.1371
"7460" 1491.8 82.24419 112.7212
"7461" 1492 80.34397 112.4453
"7462" 1492.2 78.23488 112.1346
"7463" 1492.4 76.22499 111.9423
"7464" 1492.6 74.29885 112.0567
"7465" 1492.8 72.18503 112.6918
"7466" 1493 70.43615 113.5743
"7467" 1493.2 69.14107 114.7949
"7468" 1493.4 67.93708 116.283
"7469" 1493.6 66.20905 118.0962
"7470" 1493.8 64.57183 119.7628
"7471" 1494 62.87378 121.3957
"7472" 1494.2 62.48856 122.0435
"7473" 1494.4 62.30471 121.2354
"7474" 1494.6 61.14026 121.0617
"7475" 1494.8 59.50608 120.8654
"7476" 1495 57.02022 120.879
"7477" 1495.2 54.10354 120.6836
"7478" 1495.4 50.55777 119.8324
"7479" 1495.6 47.25031 119.3874
"7480" 1495.8 44.14965 118.8553
"7481" 1496 40.91576 117.6002
"7482" 1496.2 37.31692 116.1731
"7483" 1496.4 34.47215 115.749
"7484" 1496.6 33.2572 114.9009
"7485" 1496.8 31.75138 113.3796
"7486" 1497 30.19019 111.75
"7487" 1497.2 28.48555 110.0192
"7488" 1497.4 25.98157 107.9615
"7489" 1497.6 23.2946 105.8558
"7490" 1497.8 20.19452 104.0678
"7491" 1498 17.93384 103.2682
"7492" 1498.2 18.01697 102.8269
"7493" 1498.4 17.25293 101.0021
"7494" 1498.6 16.60348 98.51036
"7495" 1498.8 15.02182 95.99038
"7496" 1499 13.11329 93.57458
"7497" 1499.2 11.17344 91.22505
"7498" 1499.4 9.238039 88.73718
"7499" 1499.6 7.928037 86.97267
"7500" 1499.8 6.271451 84.97978
"7501" 1500 5.407156 83.95085
"7502" 1500.2 5.287919 83.83242
"7503" 1500.4 5.68763 83.14676
"7504" 1500.6 6.102402 81.30495
"7505" 1500.8 6.498637 78.48077
"7506" 1501 7.106892 75.63664
"7507" 1501.2 7.875829 73.30769
"7508" 1501.4 8.289429 70.58056
"7509" 1501.6 8.708632 67.53947
"7510" 1501.8 8.726715 64.44751
"7511" 1502 8.16796 61.31294
"7512" 1502.2 7.335133 57.56868
"7513" 1502.4 5.772206 54.10714
"7514" 1502.6 3.447222 51.1832
"7515" 1502.8 1.977867 48.75226
"7516" 1503 2.023188 48.67308
"7517" 1503.2 2.827636 47.63235
"7518" 1503.4 4.08589 45.82895
"7519" 1503.6 5.834118 43.05769
"7520" 1503.8 8.039551 39.93132
"7521" 1504 9.965693 36.78846
"7522" 1504.2 11.8297 33.51799
"7523" 1504.4 13.22363 30.51374
"7524" 1504.6 14.26157 26.83741
"7525" 1504.8 14.87736 23.12821
"7526" 1505 16.14139 19.91106
"7527" 1505.2 17.34007 16.74451
"7528" 1505.4 17.96251 14.63462
"7529" 1505.6 18.87566 12.88524
"7530" 1505.8 19.49014 12.12798
"7531" 1506 19.43881 12.57168
"7532" 1506.2 20.92606 11.97953
"7533" 1506.4 23.04011 11.41783
"7534" 1506.6 25.44771 10.58056
"7535" 1506.8 28.19663 10.05769
"7536" 1507 30.73984 10.0849
"7537" 1507.2 33.23349 10.75
"7538" 1507.4 36.45756 11.13363
"7539" 1507.6 39.95714 11.37946
"7540" 1507.8 43.51726 10.97161
"7541" 1508 46.69775 10.59096
"7542" 1508.2 49.82202 9.654339
"7543" 1508.4 52.68441 8.87578
"7544" 1508.6 55.48512 7.586798
"7545" 1508.8 57.63525 5.610947
"7546" 1509 59.48165 2.917917
"7547" 1509.2 61.08255 1.528107
"7548" 1509.4 63.04162 0.5149573
"7549" 1509.6 65.18491 0.7978424
"7550" 1509.8 67.69621 0.9136852
"7551" 1510 70.61778 1.237179
"7552" 1510.2 73.1239 2.298077
"7553" 1510.4 76.33651 4.17915
"7554" 1510.6 79.81462 5.386364
"7555" 1510.8 82.91146 6.228022
"7556" 1511 86.20591 7.536713
"7557" 1511.2 88.87482 9.080054
"7558" 1511.4 91.59655 10.46013
"7559" 1511.6 94.96636 11.82692
"7560" 1511.8 97.74963 12.57692
"7561" 1512 101.023 14.02639
"7562" 1512.2 103.2777 14.85577
"7563" 1512.4 103.3791 14.96556
"7564" 1512.6 103.2698 15.91084
"7565" 1512.8 104.3742 17.88553
"7566" 1513 105.4339 20.82265
"7567" 1513.2 106.0309 23.29293
"7568" 1513.4 107.5511 26.56643
"7569" 1513.6 109.7048 29.40734
"7570" 1513.8 112.2439 31.47527
"7571" 1514 115.1812 33.33654
"7572" 1514.2 117.2903 34.89103
"7573" 1514.4 117.5232 37.3007
"7574" 1514.6 117.6002 40.69026
"7575" 1514.8 116.6039 44.34615
"7576" 1515 115.6048 47.5938
"7577" 1515.2 114.8298 50.82938
"7578" 1515.4 114.2151 53.5135
"7579" 1515.6 113.7892 56.22674
"7580" 1515.8 114.0324 59.13095
"7581" 1516 114.2856 61.30769
"7582" 1516.2 115.2294 63.90385
"7583" 1516.4 116.9804 66.04196
"7584" 1516.6 119.3706 67.8286
"7585" 1516.8 122.1014 70.02778
"7586" 1517 123.7132 72.32692
"7587" 1517.2 123.5364 73.64177
"7588" 1517.4 122.7197 75.4117
"7589" 1517.6 121.4056 78.24666
"7590" 1517.8 119.6616 80.65171
"7591" 1518 117.9936 83.42349
"7592" 1518.2 116.8442 86.66503
"7593" 1518.4 115.2764 89.64356
"7594" 1518.6 113.9398 92.62711
"7595" 1518.8 112.0185 94.61825
"7596" 1519 109.5687 95.79701
"7597" 1519.2 107.0347 96.43803
"7598" 1519.4 105.2299 96.21998
"7599" 1519.6 103.1034 95.88462
"7600" 1519.8 100.7184 95.17129
"7601" 1520 99.4057 94.46739
"7602" 1520.2 97.47338 94.26012
"7603" 1520.4 94.89573 95.29274
"7604" 1520.6 92.78144 97.10117
"7605" 1520.8 90.26343 99.19633
"7606" 1521 87.55788 101.0926
"7607" 1521.2 84.80091 102.446
"7608" 1521.4 82.03094 102.9313
"7609" 1521.6 78.95743 102.9709
"7610" 1521.8 75.94983 102.6016
"7611" 1522 72.91553 101.8374
"7612" 1522.2 69.37151 101.3072
"7613" 1522.4 65.76456 100.7687
"7614" 1522.6 62.38245 100.0278
"7615" 1522.8 59.12085 100.0962
"7616" 1523 55.85166 100.9196
"7617" 1523.2 52.45853 101.6966
"7618" 1523.4 48.96045 102.2788
"7619" 1523.6 45.19382 102.8735
"7620" 1523.8 41.42264 103.3796
"7621" 1524 37.49471 103.2737
"7622" 1524.2 33.92082 103.835
"7623" 1524.4 30.71864 104.7135
"7624" 1524.6 28.28432 104.918
"7625" 1524.8 25.56745 104.8472
"7626" 1525 22.86015 105.4786
"7627" 1525.2 21.85962 105.7404
"7628" 1525.4 21.85839 105.7589
"7629" 1525.6 21.9463 105.2115
"7630" 1525.8 20.84168 104.0174
"7631" 1526 19.18154 102.8102
"7632" 1526.2 16.78057 101.5027
"7633" 1526.4 14.64926 99.96862
"7634" 1526.6 12.22203 98.27198
"7635" 1526.8 10.92293 96.04487
"7636" 1527 10.10878 93.66758
"7637" 1527.2 9.076704 90.68984
"7638" 1527.4 8.62323 88.76049
"7639" 1527.6 7.55235 86.58032
"7640" 1527.8 6.923376 84.38807
"7641" 1528 6.706869 82.96102
"7642" 1528.2 6.207113 81.44335
"7643" 1528.4 5.237014 79.83654
"7644" 1528.6 4.73908 79.60343
"7645" 1528.8 4.734696 79.62449
"7646" 1529 4.770315 79.59304
"7647" 1529.2 5.535566 79.63462
"7648" 1529.4 6.477814 78.68867
"7649" 1529.6 7.49628 77.18886
"7650" 1529.8 8.266737 75.26578
"7651" 1530 9.09386 73.43016
"7652" 1530.2 10.19288 71.65631
"7653" 1530.4 11.40523 69.58401
"7654" 1530.6 12.44828 66.99573
"7655" 1530.8 13.11848 64.55364
"7656" 1531 13.38606 62.7465
"7657" 1531.2 14.01059 59.44231
"7658" 1531.4 14.52045 56.22964
"7659" 1531.6 15.11812 52.49519
"7660" 1531.8 15.03613 49.13565
"7661" 1532 14.40715 45.4491
"7662" 1532.2 13.84064 41.90837
"7663" 1532.4 13.25147 37.75679
"7664" 1532.6 12.28776 33.94017
"7665" 1532.8 11.88016 30.26399
"7666" 1533 11.37064 26.85181
"7667" 1533.2 11.90351 24.69289
"7668" 1533.4 13.83773 22.68195
"7669" 1533.6 16.60125 21.03846
"7670" 1533.8 19.57613 19.28036
"7671" 1534 22.50828 17.33824
"7672" 1534.2 25.27853 15.15144
"7673" 1534.4 28.28056 13.10714
"7674" 1534.6 31.13447 11.6046
"7675" 1534.8 33.26732 10.23499
"7676" 1535 35.97382 8.543139
"7677" 1535.2 39.05044 7.461538
"7678" 1535.4 42.15255 6.780364
"7679" 1535.6 45.66015 6.173077
"7680" 1535.8 48.44039 6.144231
"7681" 1536 51.13139 7.201699
"7682" 1536.2 53.85355 8.60272
"7683" 1536.4 56.72509 10.00092
"7684" 1536.6 58.60079 11.24038
"7685" 1536.8 61.13104 13.4458
"7686" 1537 63.4957 16.50753
"7687" 1537.2 65.19671 19.41995
"7688" 1537.4 65.59985 21.70081
"7689" 1537.6 65.60494 24.57343
"7690" 1537.8 65.14753 27.31838
"7691" 1538 63.5895 30.5406
"7692" 1538.2 62.44237 32.72863
"7693" 1538.4 60.29624 35.14445
"7694" 1538.6 57.54589 36.53086
"7695" 1538.8 54.73283 37.98882
"7696" 1539 52.13858 38.68269
"7697" 1539.2 49.16045 39.17844
"7698" 1539.4 45.73691 40.01923
"7699" 1539.6 42.7383 41.08865
"7700" 1539.8 39.57453 41.98703
"7701" 1540 36.40817 42.75099
"7702" 1540.2 33.48297 44.04853
"7703" 1540.4 30.92212 46.03846
"7704" 1540.6 27.99241 47.63264
"7705" 1540.8 24.43779 49.21882
"7706" 1541 21.49291 50.76874
"7707" 1541.2 18.63333 52.74038
"7708" 1541.4 15.67316 54.35121
"7709" 1541.6 12.66229 56.55769
"7710" 1541.8 10.16794 59.18269
"7711" 1542 7.278266 61.58516
"7712" 1542.2 4.019346 63.58925
"7713" 1542.4 2.761921 64.56731
"7714" 1542.6 2.804395 64.35848
"7715" 1542.8 3.310871 63.73077
"7716" 1543 3.584729 63.81608
"7717" 1543.2 3.599286 63.94636
"7718" 1543.4 3.765349 64.04853
"7719" 1543.6 3.812175 64.38158
"7720" 1543.8 3.567142 65.40385
"7721" 1544 2.768003 67.15486
"7722" 1544.2 2.583883 68.26247
"7723" 1544.4 3.195303 69.46154
"7724" 1544.6 4.004283 71.28846
"7725" 1544.8 4.704283 73.53138
"7726" 1545 5.464603 76.23381
"7727" 1545.2 5.853119 79.01091
"7728" 1545.4 5.905978 81.54783
"7729" 1545.6 6.52065 83.78846
"7730" 1545.8 6.862464 86.07692
"7731" 1546 7.374156 88.25932
"7732" 1546.2 8.789185 89.97765
"7733" 1546.4 10.63737 92.4354
"7734" 1546.6 11.94389 94.79054
"7735" 1546.8 13.51177 97.56361
"7736" 1547 14.44932 99.85897
"7737" 1547.2 15.85419 100.7976
"7738" 1547.4 17.5538 101.4325
"7739" 1547.6 19.73833 102.3877
"7740" 1547.8 21.18938 103.3041
"7741" 1548 22.39712 104.0109
"7742" 1548.2 22.8303 103.8553
"7743" 1548.4 24.32187 103.6859
"7744" 1548.6 25.78895 103.6442
"7745" 1548.8 27.13725 103.7019
"7746" 1549 28.94783 104
"7747" 1549.2 31.38231 104.3332
"7748" 1549.4 33.55353 104.6938
"7749" 1549.6 36.00506 105.1024
"7750" 1549.8 38.41333 106.0547
"7751" 1550 40.4525 107.6042
"7752" 1550.2 42.34516 109.746
"7753" 1550.4 43.74365 111.9798
"7754" 1550.6 44.50785 114.453
"7755" 1550.8 45.34424 117.119
"7756" 1551 46.90708 118.5111
"7757" 1551.2 48.70867 118.9844
"7758" 1551.4 50.9317 118.5213
"7759" 1551.6 53.20018 117.4749
"7760" 1551.8 55.88851 116.2894
"7761" 1552 57.84153 115.1355
"7762" 1552.2 60.36363 113.5309
"7763" 1552.4 62.59865 111.8618
"7764" 1552.6 64.93955 109.9318
"7765" 1552.8 66.88992 107.6221
"7766" 1553 69.03679 105.4038
"7767" 1553.2 70.84035 103.5662
"7768" 1553.4 72.91553 100.7797
"7769" 1553.6 74.77163 98.4021
"7770" 1553.8 76.74387 96.09458
"7771" 1554 78.78401 94.71703
"7772" 1554.2 80.85649 94.27622
"7773" 1554.4 83.1377 94.67735
"7774" 1554.6 85.56678 95.82692
"7775" 1554.8 88.17695 97.04093
"7776" 1555 90.8538 98.05671
"7777" 1555.2 93.44174 98.86538
"7778" 1555.4 95.61162 100.1058
"7779" 1555.6 98.38526 101.8654
"7780" 1555.8 100.87 102.7885
"7781" 1556 102.5016 103.9261
"7782" 1556.2 102.8241 104.5247
"7783" 1556.4 102.3078 104.1187
"7784" 1556.6 102.3454 104.2688
"7785" 1556.8 101.756 104.5288
"7786" 1557 101.0112 105.4977
"7787" 1557.2 100.0196 106.9065
"7788" 1557.4 98.45443 108.9266
"7789" 1557.6 96.52486 110.8804
"7790" 1557.8 94.20858 112.4864
"7791" 1558 91.91663 113.3782
"7792" 1558.2 89.50056 114.0429
"7793" 1558.4 87.15814 114.9918
"7794" 1558.6 84.22589 116.0054
"7795" 1558.8 81.52423 117.0924
"7796" 1559 79.36185 118.0504
"7797" 1559.2 76.97619 119.2308
"7798" 1559.4 74.13759 120.216
"7799" 1559.6 71.65431 121.2562
"7800" 1559.8 69.73537 121.9522
"7801" 1560 69.47336 121.7905
"7802" 1560.2 68.27528 121.0565
"7803" 1560.4 66.86944 119.9918
"7804" 1560.6 65.10275 119.1612
"7805" 1560.8 62.742 118.3593
"7806" 1561 59.90446 117.4864
"7807" 1561.2 57.23026 116.9719
"7808" 1561.4 54.56763 116.1543
"7809" 1561.6 51.72654 115.5702
"7810" 1561.8 48.66088 115.2419
"7811" 1562 45.68043 114.3715
"7812" 1562.2 43.03452 113.2277
"7813" 1562.4 40.15544 112.0435
"7814" 1562.6 36.89958 111.141
"7815" 1562.8 33.67286 110.2999
"7816" 1563 30.57542 110.0419
"7817" 1563.2 28.20351 110.0082
"7818" 1563.4 26.17739 109.2821
"7819" 1563.6 23.58023 108.0117
"7820" 1563.8 21.69682 106.5852
"7821" 1564 19.53394 104.3332
"7822" 1564.2 17.29517 102.3573
"7823" 1564.4 15.15665 100.4135
"7824" 1564.6 12.49886 98.22436
"7825" 1564.8 10.49538 96.28125
"7826" 1565 9.505904 93.59243
"7827" 1565.2 9.206243 90.92033
"7828" 1565.4 8.887054 88.84341
"7829" 1565.6 8.100376 86.99292
"7830" 1565.8 6.597414 85.40385
"7831" 1566 5.809281 84.99899
"7832" 1566.2 5.799143 85.03947
"7833" 1566.4 6.415344 84.61383
"7834" 1566.6 6.479376 83.00962
"7835" 1566.8 6.322533 80.77747
"7836" 1567 5.805226 78.49176
"7837" 1567.2 5.018549 76.02126
"7838" 1567.4 4.625999 73.41667
"7839" 1567.6 4.054844 70.34375
"7840" 1567.8 2.872957 67.5871
"7841" 1568 2.136185 65.72609
"7842" 1568.2 2.539344 64.44231
"7843" 1568.4 2.531825 64.38514
"7844" 1568.6 2.544976 64.37146
"7845" 1568.8 2.487729 64.53281
"7846" 1569 2.360537 64.37407
"7847" 1569.2 2.239111 64.26099
"7848" 1569.4 2.217098 64.29396
"7849" 1569.6 2.239111 64.38187
"7850" 1569.8 2.167735 64.41317
"7851" 1570 2.404209 64.40385
"7852" 1570.2 2.903171 64.11111
"7853" 1570.4 3.545219 63.87525
"7854" 1570.6 3.744253 63.98077
"7855" 1570.8 3.791337 63.8547
"7856" 1571 4.500824 64.0085
"7857" 1571.2 4.794001 64.08654
"7858" 1571.4 4.425741 64.30495
"7859" 1571.6 4.691026 64.73323
"7860" 1571.8 5.220806 64.85976
"7861" 1572 5.659036 65.0784
"7862" 1572.2 5.076255 65.45316
"7863" 1572.4 4.854369 65.27251
"7864" 1572.6 5.217528 65.46646
"7865" 1572.8 5.259206 65.56271
"7866" 1573 5.259206 65.56271
"7867" 1573.2 5.298158 65.5559
"7868" 1573.4 5.342952 65.56119
"7869" 1573.6 5.342952 65.56119
"7870" 1573.8 5.342952 65.56119
"7871" 1574 5.453017 65.59615
"7872" 1574.2 5.453017 65.59615
"7873" 1574.4 5.43691 65.5727
"7874" 1574.6 5.453017 65.59615
"7875" 1574.8 5.453017 65.59615
"7876" 1575 5.453017 65.59615
"7877" 1575.2 5.453017 65.59615
"7878" 1575.4 5.611716 65.57379
"7879" 1575.6 5.611716 65.53801
"7880" 1575.8 5.611716 65.53801
"7881" 1576 5.510872 65.41371
"7882" 1576.2 5.629633 65.43962
"7883" 1576.4 5.822138 65.75094
"7884" 1576.6 6.069633 65.99825
"7885" 1576.8 6.323533 66.14685
"7886" 1577 6.945152 66.61888
"7887" 1577.2 7.185349 66.88378
"7888" 1577.4 7.829426 67.28322
"7889" 1577.6 8.591128 68.00874
"7890" 1577.8 9.494858 68.75427
"7891" 1578 11.05438 70.02759
"7892" 1578.2 11.83546 71.32317
"7893" 1578.4 12.60726 72.88553
"7894" 1578.6 13.41349 75
"7895" 1578.8 13.48778 77.07418
"7896" 1579 13.20161 78.98626
"7897" 1579.2 12.67217 80.94625
"7898" 1579.4 11.60291 82.55128
"7899" 1579.6 11.04236 82.5932
"7900" 1579.8 10.67688 82.33679
"7901" 1580 9.799108 82.13981
"7902" 1580.2 8.737127 82.23337
"7903" 1580.4 8.647806 82.3168
"7904" 1580.6 8.313266 81.79049
"7905" 1580.8 8.405024 81.84369
"7906" 1581 8.977928 81.97189
"7907" 1581.2 9.336174 82.64587
"7908" 1581.4 9.408126 83.74393
"7909" 1581.6 9.070604 85.81109
"7910" 1581.8 8.743969 88.14011
"7911" 1582 8.765982 90.35989
"7912" 1582.2 10.01508 92.58333
"7913" 1582.4 11.9111 94.75
"7914" 1582.6 13.43275 96.87994
"7915" 1582.8 14.86036 99.09163
"7916" 1583 16.79645 101.0511
"7917" 1583.2 18.50813 102.6442
"7918" 1583.4 21.03397 104.2688
"7919" 1583.6 23.59203 105.6543
"7920" 1583.8 26.22431 107.0705
"7921" 1584 28.87491 108.5467
"7922" 1584.2 31.36853 110.664
"7923" 1584.4 33.23558 112.8986
"7924" 1584.6 35.41343 115.121
"7925" 1584.8 35.91196 115.7432
"7926" 1585 35.32657 115.2222
"7927" 1585.2 35.99128 114.7477
"7928" 1585.4 37.07503 113.8564
"7929" 1585.6 39.06388 112.7563
"7930" 1585.8 41.49314 111.6364
"7931" 1586 43.90767 110.546
"7932" 1586.2 46.01744 108.9498
"7933" 1586.4 48.46228 107.1171
"7934" 1586.6 50.46844 105.4486
"7935" 1586.8 51.9556 104.6774
"7936" 1587 54.60522 103.3307
"7937" 1587.2 57.52466 102.1095
"7938" 1587.4 60.19093 101.1389
"7939" 1587.6 63.30149 100.3306
"7940" 1587.8 65.94235 100.1376
"7941" 1588 69.23161 100.3348
"7942" 1588.2 72.39022 100.7622
"7943" 1588.4 75.83976 101.6201
"7944" 1588.6 78.5914 103.0137
"7945" 1588.8 80.12981 105.0367
"7946" 1589 81.77623 107.4453
"7947" 1589.2 84.09705 110.1112
"7948" 1589.4 86.3126 112.7563
"7949" 1589.6 87.55071 115.0385
"7950" 1589.8 87.14622 116.1058
"7951" 1590 85.77866 117.1442
"7952" 1590.2 83.6813 118.3611
"7953" 1590.4 81.31752 119.2875
"7954" 1590.6 78.15113 119.6259
"7955" 1590.8 74.99414 119.2875
"7956" 1591 71.81627 118.641
"7957" 1591.2 68.50067 117.465
"7958" 1591.4 65.49942 116.2136
"7959" 1591.6 62.32635 114.8877
"7960" 1591.8 59.40932 113.2393
"7961" 1592 56.3902 111.9244
"7962" 1592.2 53.39057 110.5962
"7963" 1592.4 50.36882 109.3233
"7964" 1592.6 46.48952 108.5743
"7965" 1592.8 43.29759 108.0385
"7966" 1593 39.84118 106.9119
"7967" 1593.2 36.42793 106.3013
"7968" 1593.4 32.75664 105.4142
"7969" 1593.6 29.31379 103.9519
"7970" 1593.8 26.14529 102.7115
"7971" 1594 22.56958 101.5676
"7972" 1594.2 19.22131 99.97875
"7973" 1594.4 16.0888 97.84312
"7974" 1594.6 13.31422 95.33481
"7975" 1594.8 10.56494 92.96795
"7976" 1595 9.259441 90.24359
"7977" 1595.2 7.863446 87.39286
"7978" 1595.4 6.586689 85.26099
"7979" 1595.6 5.519056 83.6456
"7980" 1595.8 5.486036 81.97527
"7981" 1596 6.113408 79.69872
"7982" 1596.2 7.11703 76.83097
"7983" 1596.4 7.907473 73.42582
"7984" 1596.6 8.386257 70.25
"7985" 1596.8 8.638795 66.8141
"7986" 1597 8.747874 63.41873
"7987" 1597.2 8.63221 60.27564
"7988" 1597.4 8.847288 57.26489
"7989" 1597.6 8.771485 53.63462
"7990" 1597.8 7.957836 49.80944
"7991" 1598 6.797189 46.16346
"7992" 1598.2 5.260403 43.26099
"7993" 1598.4 3.895742 41.27703
"7994" 1598.6 4.123061 40.98077
"7995" 1598.8 4.436532 40.55091
"7996" 1599 5.28276 38.9976
"7997" 1599.2 6.017101 37.17735
"7998" 1599.4 7.715148 34.71559
"7999" 1599.6 9.696033 32.60577
"8000" 1599.8 11.3461 30.68162
"8001" 1600 12.94555 29.04638
"8002" 1600.2 15.27779 27.66093
"8003" 1600.4 17.65051 26.18294
"8004" 1600.6 20.62689 25.26923
"8005" 1600.8 23.04371 25.46302
"8006" 1601 24.56585 26.18269
"8007" 1601.2 26.99638 27.78309
"8008" 1601.4 28.57961 29.60188
"8009" 1601.6 29.86625 32.10839
"8010" 1601.8 30.59569 34.77632
"8011" 1602 30.43784 37.69322
"8012" 1602.2 29.01423 40.41397
"8013" 1602.4 26.74453 42.25214
"8014" 1602.6 23.55876 43.17308
"8015" 1602.8 20.43263 44.2969
"8016" 1603 17.14968 45.96518
"8017" 1603.2 13.72459 47.05886
"8018" 1603.4 10.26532 47.94658
"8019" 1603.6 7.37047 49.03745
"8020" 1603.8 4.935063 49.48756
"8021" 1604 2.804976 50.14367
"8022" 1604.2 2.669699 51.53438
"8023" 1604.4 3.185672 54.21154
"8024" 1604.6 3.38379 57.38187
"8025" 1604.8 3.900814 60.46302
"8026" 1605 3.178874 64.28394
"8027" 1605.2 2.040993 67.23901
"8028" 1605.4 2.238463 70.24548
"8029" 1605.6 3.651705 72.60835
"8030" 1605.8 5.277181 75.64775
"8031" 1606 6.675634 78.30405
"8032" 1606.2 7.204889 81.16239
"8033" 1606.4 6.755456 83.83042
"8034" 1606.6 6.982924 84.87637
"8035" 1606.8 6.949905 86.03022
"8036" 1607 7.322229 87.52586
"8037" 1607.2 8.997924 89.644
"8038" 1607.4 10.96931 92.59008
"8039" 1607.6 12.34995 95.67412
"8040" 1607.8 14.09727 98.93269
"8041" 1608 15.5463 101.2354
"8042" 1608.2 17.76904 103.5498
"8043" 1608.4 19.87298 105.6701
"8044" 1608.6 22.90937 107.0769
"8045" 1608.8 25.91979 108.2932
"8046" 1609 28.21589 109.7019
"8047" 1609.2 30.65246 111.7019
"8048" 1609.4 33.41524 114.3092
"8049" 1609.6 35.21225 116.2106
"8050" 1609.8 37.40359 118.0481
"8051" 1610 40.20613 118.8654
"8052" 1610.2 43.22742 118.8544
"8053" 1610.4 45.96805 118.6236
"8054" 1610.6 49.04712 117.875
"8055" 1610.8 52.07774 117.2237
"8056" 1611 54.60522 117.0643
"8057" 1611.2 56.54945 116.7212
"8058" 1611.4 58.64277 116.4196
"8059" 1611.6 61.17219 116.4135
"8060" 1611.8 63.2483 117.1731
"8061" 1612 65.27808 118.1709
"8062" 1612.2 67.97902 119.1149
"8063" 1612.4 70.09344 119.7201
"8064" 1612.6 72.39472 120.0852
"8065" 1612.8 74.57279 120.2756
"8066" 1613 77.36142 119.6538
"8067" 1613.2 80.45311 118.5558
"8068" 1613.4 83.08996 117.5932
"8069" 1613.6 86.13343 116.2178
"8070" 1613.8 89.25109 114.4289
"8071" 1614 92.31247 112.8035
"8072" 1614.2 95.38369 110.7885
"8073" 1614.4 98.27932 109.1101
"8074" 1614.6 100.6966 107.8942
"8075" 1614.8 102.1249 106.826
"8076" 1615 103.4943 104.6592
"8077" 1615.2 105.6009 102.1123
"8078" 1615.4 107.8793 99.80646
"8079" 1615.6 110.0581 98.14632
"8080" 1615.8 111.7142 95.85256
"8081" 1616 113.4324 93.03049
"8082" 1616.2 115.0017 89.83566
"8083" 1616.4 116.7159 86.86706
"8084" 1616.6 118.8514 84.38378
"8085" 1616.8 120.4492 81.75427
"8086" 1617 121.2716 78.5811
"8087" 1617.2 121.7055 74.68171
"8088" 1617.4 122.4612 70.99825
"8089" 1617.6 123.2147 67.32692
"8090" 1617.8 123.2929 63.9528
"8091" 1618 122.5836 60.55933
"8092" 1618.2 121.1041 57.4607
"8093" 1618.4 119.8275 54.77773
"8094" 1618.6 118.1739 52.33511
"8095" 1618.8 116.406 49.32525
"8096" 1619 115.2503 47.01756
"8097" 1619.2 113.3268 44.5235
"8098" 1619.4 110.8776 42.39848
"8099" 1619.6 108.7723 41.34302
"8100" 1619.8 106.8121 40.61752
"8101" 1620 103.8526 40.57107
"8102" 1620.2 100.3403 40.45513
"8103" 1620.4 97.30369 40.18645
"8104" 1620.6 95.04866 39.68706
"8105" 1620.8 92.01936 39.05769
"8106" 1621 89.25053 38.50481
"8107" 1621.2 85.91653 38.08603
"8108" 1621.4 82.81765 37.79895
"8109" 1621.6 79.96841 37.46906
"8110" 1621.8 76.9079 37.61538
"8111" 1622 73.97141 37.51923
"8112" 1622.2 71.1571 36.89103
"8113" 1622.4 68.30753 35.81883
"8114" 1622.6 65.13591 34.3141
"8115" 1622.8 61.79374 33.27367
"8116" 1623 58.83596 32.17487
"8117" 1623.2 56.27016 30.25
"8118" 1623.4 53.29427 27.98077
"8119" 1623.6 50.00194 25.87088
"8120" 1623.8 47.03518 23.61189
"8121" 1624 44.02173 21.69505
"8122" 1624.2 40.64303 20.25375
"8123" 1624.4 37.47817 18.62388
"8124" 1624.6 33.61444 17.19872
"8125" 1624.8 30.1667 15.80722
"8126" 1625 26.90505 14.15385
"8127" 1625.2 23.87519 13.46703
"8128" 1625.4 21.06934 12.29299
"8129" 1625.6 21.09062 12.2803
"8130" 1625.8 21.79447 12.37217
"8131" 1626 22.03204 11.89268
"8132" 1626.2 22.47358 10.8726
"8133" 1626.4 23.51873 9.541375
"8134" 1626.6 25.38524 7.701143
"8135" 1626.8 27.82378 6.841575
"8136" 1627 30.13851 6.520169
"8137" 1627.2 32.69417 6.027778
"8138" 1627.4 35.26863 5.234991
"8139" 1627.6 37.75468 5.211538
"8140" 1627.8 40.10241 5.443294
"8141" 1628 43.04031 5.513736
"8142" 1628.2 46.30558 5.492604
"8143" 1628.4 49.259 5.403846
"8144" 1628.6 52.16849 4.958502
"8145" 1628.8 55.64153 3.594406
"8146" 1629 58.20593 2.413462
"8147" 1629.2 59.696 1.065742
"8148" 1629.4 60.12794 0.706044
"8149" 1629.6 60.21561 0.8689624
"8150" 1629.8 61.72965 0.9136852
"8151" 1630 64.3111 0.5727017
"8152" 1630.2 67.13157 0.5354251
"8153" 1630.4 69.99219 0.9561144
"8154" 1630.6 72.29933 1.795788
"8155" 1630.8 74.64556 2.923077
"8156" 1631 77.44982 4.55572
"8157" 1631.2 79.86632 6.585165
"8158" 1631.4 82.39667 8.68109
"8159" 1631.6 85.03939 10.60531
"8160" 1631.8 87.90727 12.30903
"8161" 1632 90.69858 13.84707
"8162" 1632.2 93.7294 15.1318
"8163" 1632.4 96.88639 15.19747
"8164" 1632.6 100.0058 14.59709
"8165" 1632.8 101.1661 14.47682
"8166" 1633 101.1533 14.70547
"8167" 1633.2 101.5246 15.69007
"8168" 1633.4 102.6345 17.56624
"8169" 1633.6 103.3791 19.66145
"8170" 1633.8 103.8587 21.91667
"8171" 1634 104.458 24.59188
"8172" 1634.2 104.7677 26.94231
"8173" 1634.4 105.2731 29.43315
"8174" 1634.6 106.5847 32.29945
"8175" 1634.8 108.2632 34.97344
"8176" 1635 109.9539 37.08761
"8177" 1635.2 111.6831 39.62607
"8178" 1635.4 113.7655 42.05769
"8179" 1635.6 116.4717 43.81731
"8180" 1635.8 119.5385 45.41371
"8181" 1636 122.3622 46.99959
"8182" 1636.2 122.5723 47.94231
"8183" 1636.4 122.395 49.37275
"8184" 1636.6 121.998 51.65631
"8185" 1636.8 121.9131 54.71154
"8186" 1637 121.8377 58.0716
"8187" 1637.2 121.6921 61.61842
"8188" 1637.4 122.0244 64.63462
"8189" 1637.6 122.969 67.78147
"8190" 1637.8 123.1726 70.66304
"8191" 1638 123.0463 73.56891
"8192" 1638.2 122.3649 76.4528
"8193" 1638.4 120.5754 79.37275
"8194" 1638.6 118.6329 82.33511
"8195" 1638.8 116.6321 84.3587
"8196" 1639 114.6953 87.33566
"8197" 1639.2 113.3812 89.9826
"8198" 1639.4 112.5261 93.20349
"8199" 1639.6 111.3817 96.1456
"8200" 1639.8 110.1514 98.8479
"8201" 1640 108.4586 101.3821
"8202" 1640.2 105.8541 103.0209
"8203" 1640.4 103.1994 104.1079
"8204" 1640.6 100.9321 104.6696
"8205" 1640.8 99.0143 104.6245
"8206" 1641 97.21994 104.6346
"8207" 1641.2 95.03698 104.9277
"8208" 1641.4 92.51465 105.9075
"8209" 1641.6 89.74301 107.1521
"8210" 1641.8 87.39662 108.4231
"8211" 1642 85.51527 109.6704
"8212" 1642.2 83.60212 110.7692
"8213" 1642.4 81.3389 111.9231
"8214" 1642.6 79.01555 113.7997
"8215" 1642.8 76.71357 115.7509
"8216" 1643 74.00534 117.4368
"8217" 1643.2 72.08654 119.0412
"8218" 1643.4 71.90638 119.6751
"8219" 1643.6 71.6428 119.5536
"8220" 1643.8 71.43715 119.5247
"8221" 1644 70.67317 119.4649
"8222" 1644.2 68.99126 119.4316
"8223" 1644.4 67.12397 119.7981
"8224" 1644.6 65.13041 121.0082
"8225" 1644.8 63.56883 122.4395
"8226" 1645 62.66495 121.9313
"8227" 1645.2 61.52548 121.4261
"8228" 1645.4 59.46755 121.1731
"8229" 1645.6 57.20687 121.1022
"8230" 1645.8 54.51211 120.7768
"8231" 1646 52.24452 120.4145
"8232" 1646.2 49.98665 120.1368
"8233" 1646.4 47.60252 119.7692
"8234" 1646.6 45.69563 119.6827
"8235" 1646.8 44.30309 120.1128
"8236" 1647 43.55061 119.8444
"8237" 1647.2 42.06131 118.835
"8238" 1647.4 40.1801 118.2001
"8239" 1647.6 38.25529 117.3762
"8240" 1647.8 36.16123 116.5385
"8241" 1648 33.89925 115.0883
"8242" 1648.2 31.76963 113.1635
"8243" 1648.4 29.61235 111.5577
"8244" 1648.6 27.54527 109.9536
"8245" 1648.8 25.35557 108.375
"8246" 1649 23.50796 106.5577
"8247" 1649.2 21.58996 104.0962
"8248" 1649.4 19.83587 101.8384
"8249" 1649.6 18.05549 99.82199
"8250" 1649.8 15.80339 97.7214
"8251" 1650 13.15164 95.93399
"8252" 1650.2 10.54847 94.12179
"8253" 1650.4 9.511321 91.96203
"8254" 1650.6 9.357438 89.23988
"8255" 1650.8 9.545444 86.39452
"8256" 1651 8.882889 83.75104
"8257" 1651.2 7.547314 81.93162
"8258" 1651.4 6.194509 80.4747
"8259" 1651.6 5.289448 79.93376
"8260" 1651.8 5.408722 79.85038
"8261" 1652 5.56026 79.59517
"8262" 1652.2 5.444327 78.75405
"8263" 1652.4 5.18075 77.40789
"8264" 1652.6 4.629146 75.39253
"8265" 1652.8 4.168922 72.95879
"8266" 1653 3.427221 70.44543
"8267" 1653.2 2.438121 67.81549
"8268" 1653.4 1.773923 66.00339
"8269" 1653.6 1.286722 65.23416
"8270" 1653.8 2.411457 64.51266
"8271" 1654 3.295158 62.47875
"8272" 1654.2 4.533972 60.36538
"8273" 1654.4 5.654803 59.50641
"8274" 1654.6 6.273137 59.21248
"8275" 1654.8 6.562842 59.03022
"8276" 1655 7.035929 58.61235
"8277" 1655.2 7.953945 57.34829
"8278" 1655.4 8.716304 55.75728
"8279" 1655.6 9.40436 53.49176
"8280" 1655.8 10.6145 51.38563
"8281" 1656 11.56011 49.57051
"8282" 1656.2 12.66229 46.69755
"8283" 1656.4 12.94555 43.97851
"8284" 1656.6 13.54832 40.8141
"8285" 1656.8 13.77128 37.7465
"8286" 1657 14.5771 34.36312
"8287" 1657.2 15.60743 31.08623
"8288" 1657.4 16.88696 27.95513
"8289" 1657.6 18.32301 24.81624
"8290" 1657.8 20.41089 21.79945
"8291" 1658 22.93167 19.90789
"8292" 1658.2 25.95268 17.51923
"8293" 1658.4 28.78262 15.19675
"8294" 1658.6 31.58918 13.17713
"8295" 1658.8 34.82256 11.29808
"8296" 1659 37.67396 9.203096
"8297" 1659.2 40.5074 7.090237
"8298" 1659.4 43.66768 5.195055
"8299" 1659.6 47.11555 4.240138
"8300" 1659.8 50.12069 3.62247
"8301" 1660 53.45982 3.206044
"8302" 1660.2 56.46381 3.252079
"8303" 1660.4 59.66892 4.328671
"8304" 1660.6 62.23512 4.938259
"8305" 1660.8 65.22249 5.572702
"8306" 1661 68.38888 6.689024
"8307" 1661.2 72.18479 7.533302
"8308" 1661.4 75.9901 8.424484
"8309" 1661.6 79.60537 8.759615
"8310" 1661.8 83.33144 8.551619
"8311" 1662 87.18161 8.632826
"8312" 1662.2 90.53348 8.370879
"8313" 1662.4 92.16752 8.421598
"8314" 1662.6 93.52986 9.432186
"8315" 1662.8 95.31729 11.08865
"8316" 1663 97.06083 13.44732
"8317" 1663.2 98.95347 16.09441
"8318" 1663.4 100.9382 19.11622
"8319" 1663.6 102.403 22.09091
"8320" 1663.8 102.9984 25.40385
"8321" 1664 102.707 28.18491
"8322" 1664.2 101.5189 30.95213
"8323" 1664.4 99.84955 33.62291
"8324" 1664.6 98.55252 36.54199
"8325" 1664.8 97.24507 38.19649
"8326" 1665 95.60023 39.63462
"8327" 1665.2 93.96189 41.91776
"8328" 1665.4 92.34841 44.00962
"8329" 1665.6 90.61244 46.92559
"8330" 1665.8 88.56905 49.48411
"8331" 1666 87.21238 52.68645
"8332" 1666.2 86.63512 55.75268
"8333" 1666.4 85.77709 58.84184
"8334" 1666.6 84.12218 61.86364
"8335" 1666.8 82.63629 65.15659
"8336" 1667 81.03607 68.92521
"8337" 1667.2 79.30682 72.16209
"8338" 1667.4 77.5061 75.66324
"8339" 1667.6 75.15186 78.67308
"8340" 1667.8 72.94561 81.23225
"8341" 1668 70.51398 84.01923
"8342" 1668.2 68.90565 87.22619
"8343" 1668.4 66.2966 89.82692
"8344" 1668.6 63.60417 92.74817
"8345" 1668.8 61.30381 95.22436
"8346" 1669 58.83334 98.11492
"8347" 1669.2 56.43159 100.4038
"8348" 1669.4 53.6795 102.4808
"8349" 1669.6 50.5064 103.9203
"8350" 1669.8 47.52547 104.8846
"8351" 1670 43.65909 106.4264
"8352" 1670.2 40.58066 107.4017
"8353" 1670.4 37.57036 108.1872
"8354" 1670.6 35.5232 108.4447
"8355" 1670.8 32.07781 108.9038
"8356" 1671 27.6969 109.7521
"8357" 1671.2 25.91212 109.4524
"8358" 1671.4 24.85806 108.2181
"8359" 1671.6 23.81466 106.9135
"8360" 1671.8 22.10039 104.8269
"8361" 1672 19.99151 102.3861
"8362" 1672.2 17.17051 100.7261
"8363" 1672.4 14.25671 99.50641
"8364" 1672.6 12.65188 98.58472
"8365" 1672.8 12.51783 97.77163
"8366" 1673 12.43927 95.99089
"8367" 1673.2 11.78032 93.69332
"8368" 1673.4 11.05717 91.10897
"8369" 1673.6 10.39495 88.51374
"8370" 1673.8 9.215512 86.29453
"8371" 1674 7.090573 83.48077
"8372" 1674.2 5.237014 81.73077
"8373" 1674.4 5.113649 80.46795
"8374" 1674.6 5.07225 78.99012
"8375" 1674.8 4.416321 76.98389
"8376" 1675 3.883138 74.74595
"8377" 1675.2 3.196679 72.42582
"8378" 1675.4 2.734404 69.70055
"8379" 1675.6 2.646352 66.75
"8380" 1675.8 2.409288 64.40779
"8381" 1676 2.50059 61.37058
"8382" 1676.2 2.385756 58.92195
"8383" 1676.4 1.717272 57.55317
"8384" 1676.6 1.53882 56.60577
"8385" 1676.8 1.851042 55.36663
"8386" 1677 2.855476 55.11813
"8387" 1677.2 3.760391 54.18763
"8388" 1677.4 4.76017 53.46105
"8389" 1677.6 6.045994 52.75962
"8390" 1677.8 6.833177 52.13462
"8391" 1678 8.078074 51.33654
"8392" 1678.2 9.330066 50.89423
"8393" 1678.4 10.76504 50.94231
"8394" 1678.6 11.83101 51.1832
"8395" 1678.8 12.51783 51.81731
"8396" 1679 13.32 52.93668
"8397" 1679.2 14.62268 53.8141
"8398" 1679.4 15.85969 54.93269
"8399" 1679.6 17.26045 56.15671
"8400" 1679.8 18.79907 57.4432
"8401" 1680 19.86782 58.86538
"8402" 1680.2 21.15611 60.5727
"8403" 1680.4 21.87959 62.58021
"8404" 1680.6 22.44918 64.6762
"8405" 1680.8 22.65796 67.1751
"8406" 1681 22.45959 69.36435
"8407" 1681.2 21.42624 71.08761
"8408" 1681.4 20.1274 72.66996
"8409" 1681.6 19.01856 74.44231
"8410" 1681.8 17.69228 77.28297
"8411" 1682 16.24388 79.57225
"8412" 1682.2 14.8279 82.27495
"8413" 1682.4 13.75551 85.01923
"8414" 1682.6 12.45217 87.72319
"8415" 1682.8 11.09937 89.14011
"8416" 1683 10.53884 89.78471
"8417" 1683.2 10.87623 90.0542
"8418" 1683.4 11.54163 90.62529
"8419" 1683.6 13.00801 91.18294
"8420" 1683.8 14.6636 92.0455
"8421" 1684 16.87293 92.87254
"8422" 1684.2 19.43836 93.37229
"8423" 1684.4 21.74119 94.16684
"8424" 1684.6 24.11579 95.0849
"8425" 1684.8 27.05058 96.15385
"8426" 1685 29.80496 96.84109
"8427" 1685.2 32.33858 97.09024
"8428" 1685.4 34.48203 97.57347
"8429" 1685.6 37.08375 97.89372
"8430" 1685.8 40.23082 98.5498
"8431" 1686 43.12423 99.14423
"8432" 1686.2 45.98456 99.625
"8433" 1686.4 48.93648 100.0371
"8434" 1686.6 51.74817 100.4729
"8435" 1686.8 53.90202 101.6387
"8436" 1687 55.8429 103.0874
"8437" 1687.2 58.00919 105.0467
"8438" 1687.4 60.81585 106.8846
"8439" 1687.6 63.26551 108.323
"8440" 1687.8 64.83324 110.4222
"8441" 1688 66.15966 112.7707
"8442" 1688.2 67.65366 114.3462
"8443" 1688.4 68.78794 114.9338
"8444" 1688.6 70.30348 115.206
"8445" 1688.8 71.79486 115.0192
"8446" 1689 73.02864 114.988
"8447" 1689.2 75.13013 114.746
"8448" 1689.4 77.62497 114.5314
"8449" 1689.6 79.36765 114.3816
"8450" 1689.8 81.44484 114.2788
"8451" 1690 83.87453 113.9753
"8452" 1690.2 86.45382 113.5314
"8453" 1690.4 89.45872 113.9559
"8454" 1690.6 90.70395 114.4751
"8455" 1690.8 90.23768 113.9712
"8456" 1691 90.02155 113.4003
"8457" 1691.2 91.03794 112.2995
"8458" 1691.4 92.89488 110.8497
"8459" 1691.6 95.27546 109.3049
"8460" 1691.8 97.72612 108.0157
"8461" 1692 100.4252 107.2283
"8462" 1692.2 102.6482 106.3829
"8463" 1692.4 104.9887 105.0791
"8464" 1692.6 106.7806 103.3322
"8465" 1692.8 108.6469 101.1731
"8466" 1693 110.7532 98.90719
"8467" 1693.2 112.6116 96.83741
"8468" 1693.4 114.4054 94.47222
"8469" 1693.6 116.2888 91.48846
"8470" 1693.8 117.3953 89.43003
"8471" 1694 118.8706 86.65589
"8472" 1694.2 119.9689 83.17799
"8473" 1694.4 121.4765 79.78846
"8474" 1694.6 123.1506 77.67147
"8475" 1694.8 123.7365 75.40385
"8476" 1695 123.7066 72.5237
"8477" 1695.2 123.4273 69.59537
"8478" 1695.4 123.4037 66.11813
"8479" 1695.6 123.1426 62.70353
"8480" 1695.8 123.1224 59.52592
"8481" 1696 123.4855 56.47028
"8482" 1696.2 122.8564 54.84099
"8483" 1696.4 121.682 53.48932
"8484" 1696.6 119.913 51.20447
"8485" 1696.8 118.6001 49.08761
"8486" 1697 117.2435 46.54933
"8487" 1697.2 115.8871 44.46277
"8488" 1697.4 115.0265 44.06178
"8489" 1697.6 114.4589 43.9965
"8490" 1697.8 113.628 43.99061
"8491" 1698 112.0512 44.44231
"8492" 1698.2 110.9793 45.37876
"8493" 1698.4 110.1426 46.21678
"8494" 1698.6 109.4886 46.71656
"8495" 1698.8 108.5596 47.61334
"8496" 1699 107.6744 48.68535
"8497" 1699.2 106.3138 49.68372
"8498" 1699.4 104.9161 50.41221
"8499" 1699.6 103.4318 51.61378
"8500" 1699.8 102.0589 53.07261
"8501" 1700 100.7024 54.18077
"8502" 1700.2 99.31358 54.97742
"8503" 1700.4 97.83057 56.31219
"8504" 1700.6 96.12322 58.48077
"8505" 1700.8 95.71755 59.27564
"8506" 1701 95.7544 59.45067
"8507" 1701.2 95.92418 59.47727
"8508" 1701.4 96.22185 59.86189
"8509" 1701.6 96.6421 60.73601
"8510" 1701.8 96.8199 62.14941
"8511" 1702 97.12588 63.86538
"8512" 1702.2 97.23278 65.78846
"8513" 1702.4 97.02733 67.82411
"8514" 1702.6 96.52828 69.8007
"8515" 1702.8 95.3152 71.93376
"8516" 1703 93.60126 73.81628
"8517" 1703.2 91.71609 75.80483
"8518" 1703.4 89.5967 76.99359
"8519" 1703.6 87.15692 77.80556
"8520" 1703.8 84.60606 78.1243
"8521" 1704 82.14436 78.98734
"8522" 1704.2 79.46441 79.73951
"8523" 1704.4 76.61878 80.43803
"8524" 1704.6 73.74704 80.35187
"8525" 1704.8 70.92351 80.13828
"8526" 1705 67.85269 80.25
"8527" 1705.2 64.66814 79.99844
"8528" 1705.4 62.22836 79.72337
"8529" 1705.6 59.93533 79.97344
"8530" 1705.8 57.22039 81.16453
"8531" 1706 54.64206 82.70142
"8532" 1706.2 51.42461 83.33524
"8533" 1706.4 48.0729 83.78441
"8534" 1706.6 44.1902 83.85526
"8535" 1706.8 40.57654 84.3289
"8536" 1707 36.78135 84.01548
"8537" 1707.2 33.28763 83.27287
"8538" 1707.4 29.477 82.51403
"8539" 1707.6 26.29345 81.62673
"8540" 1707.8 23.01407 80.24606
"8541" 1708 20.10017 79.34862
"8542" 1708.2 16.91956 78.31312
"8543" 1708.4 13.50189 77.69181
"8544" 1708.6 9.669364 76.6859
"8545" 1708.8 6.40233 75.86538
"8546" 1709 4.677557 75.36014
"8547" 1709.2 4.399142 74.73077
"8548" 1709.4 5.232886 73.72253
"8549" 1709.6 5.225243 71.18376
"8550" 1709.8 4.880677 68.34615
"8551" 1710 4.078612 65.10799
"8552" 1710.2 3.572983 62.21258
"8553" 1710.4 2.680343 59.63462
"8554" 1710.6 1.901577 57.48077
"8555" 1710.8 1.961502 57.41239
"8556" 1711 1.999719 57.21703
"8557" 1711.2 1.975769 57.22721
"8558" 1711.4 1.862611 57.16777
"8559" 1711.6 2.012589 57.69913
"8560" 1711.8 2.273965 58.00641
"8561" 1712 2.152778 58.22837
"8562" 1712.2 2.073715 58.53274
"8563" 1712.4 2.097402 58.79808
"8564" 1712.6 2.007684 59.21964
"8565" 1712.8 1.767241 59.48669
"8566" 1713 1.650396 59.58771
"8567" 1713.2 1.81507 59.96862
"8568" 1713.4 1.204497 60.06319
"8569" 1713.6 1.105438 60.04002
"8570" 1713.8 1.597675 59.80556
"8571" 1714 1.644758 59.22802
"8572" 1714.2 1.276651 58.48077
"8573" 1714.4 1.033208 57.23077
"8574" 1714.6 1.075805 56.3358
"8575" 1714.8 1.120255 54.16124
"8576" 1715 1.209154 52.85947
"8577" 1715.2 1.627361 51.17308
"8578" 1715.4 2.221272 49.76724
"8579" 1715.6 2.877489 48.23901
"8580" 1715.8 3.448912 46.76068
"8581" 1716 4.278504 45.88968
"8582" 1716.2 5.254053 45.29536
"8583" 1716.4 6.082996 45.01923
"8584" 1716.6 6.874235 44.50962
"8585" 1716.8 7.779261 44.18763
"8586" 1717 8.859396 43.49063
"8587" 1717.2 9.41388 43.0026
"8588" 1717.4 9.393354 42.79945
"8589" 1717.6 9.484158 42.51923
"8590" 1717.8 9.233759 42.54487
"8591" 1718 9.022548 42.03515
"8592" 1718.2 9.015463 41.35256
"8593" 1718.4 8.366411 41.10315
"8594" 1718.6 7.946162 40.7535
"8595" 1718.8 7.360332 40.7581
"8596" 1719 7.037957 40.90385
"8597" 1719.2 6.933254 40.62081
"8598" 1719.4 5.821884 40.20634
"8599" 1719.6 4.957723 39.44231
"8600" 1719.8 4.77581 38.68376
"8601" 1720 4.50829 37.28846
"8602" 1720.2 4.488749 35.33696
"8603" 1720.4 5.535566 33.00641
"8604" 1720.6 7.301196 31.2265
"8605" 1720.8 9.420736 30.15056
"8606" 1721 11.49721 29.08114
"8607" 1721.2 13.84617 28.06801
"8608" 1721.4 16.36641 27.16913
"8609" 1721.6 18.04479 26.14103
"8610" 1721.8 20.14384 24.76619
"8611" 1722 22.24232 23.89575
"8612" 1722.2 24.44633 23.03698
"8613" 1722.4 25.99323 21.93219
"8614" 1722.6 28.05264 20.26313
"8615" 1722.8 29.98687 18.7265
"8616" 1723 32.25544 16.54701
"8617" 1723.2 34.46414 14.15644
"8618" 1723.4 36.0366 11.48982
"8619" 1723.6 37.20239 8.699064
"8620" 1723.8 38.45059 6.436813
"8621" 1724 40.70068 4.18763
"8622" 1724.2 43.00867 2.826923
"8623" 1724.4 46.03623 2.430113
"8624" 1724.6 49.14748 2.397773
"8625" 1724.8 50.79991 2.645872
"8626" 1725 52.75293 3.56127
"8627" 1725.2 54.04923 4.843645
"8628" 1725.4 55.31515 6.208855
"8629" 1725.6 57.15618 7.903846
"8630" 1725.8 58.2856 9.153846
"8631" 1726 58.56869 10.20238
"8632" 1726.2 58.76714 11.05944
"8633" 1726.4 58.84156 12.65385
"8634" 1726.6 58.69262 14.3305
"8635" 1726.8 58.18774 15.85684
"8636" 1727 57.5781 17.89469
"8637" 1727.2 57.0186 20.40385
"8638" 1727.4 56.07665 22.85465
"8639" 1727.6 54.77762 24.8314
"8640" 1727.8 53.45982 27.42766
"8641" 1728 52.55484 29.86538
"8642" 1728.2 52.49313 32.27326
"8643" 1728.4 52.60086 35.02885
"8644" 1728.6 52.58847 37.94963
"8645" 1728.8 52.83612 40.69689
"8646" 1729 53.38269 43.83042
"8647" 1729.2 54.81612 47.11416
"8648" 1729.4 56.78439 49.19633
"8649" 1729.6 58.15594 50.91667
"8650" 1729.8 60.15668 52.86538
"8651" 1730 62.38364 54.74195
"8652" 1730.2 65.32478 56.4528
"8653" 1730.4 67.74121 56.95979
"8654" 1730.6 70.44656 57.32692
"8655" 1730.8 73.46757 57.33704
"8656" 1731 76.14983 56.75469
"8657" 1731.2 78.58575 55.67012
"8658" 1731.4 80.83917 54.50641
"8659" 1731.6 83.12486 52.90812
"8660" 1731.8 85.61931 50.77972
"8661" 1732 88.18683 49.16124
"8662" 1732.2 90.73526 47.5235
"8663" 1732.4 93.30047 45.44857
"8664" 1732.6 95.75518 43.06932
"8665" 1732.8 97.5441 40.59146
"8666" 1733 98.93555 38.48077
"8667" 1733.2 101.1364 36.11813
"8668" 1733.4 104.26 34.80769
"8669" 1733.6 107.3001 34.14927
"8670" 1733.8 110.2953 34.09794
"8671" 1734 113.7655 34.5
"8672" 1734.2 117.4163 34.95356
"8673" 1734.4 118.3812 35.70105
"8674" 1734.6 119.288 37.81227
"8675" 1734.8 119.6149 40.78846
"8676" 1735 119.8585 44.27564
"8677" 1735.2 120.3074 47.58042
"8678" 1735.4 120.9205 50.94946
"8679" 1735.6 121.6557 54.53846
"8680" 1735.8 122.9318 57.32692
"8681" 1736 123.9933 59.44231
"8682" 1736.2 124.6244 61.39403
"8683" 1736.4 124.8949 64.3482
"8684" 1736.6 124.4486 66.71504
"8685" 1736.8 123.3841 69.38417
"8686" 1737 122.9362 72.58631
"8687" 1737.2 122.2347 75.72993
"8688" 1737.4 121.4223 79.19147
"8689" 1737.6 120.4737 82.4493
"8690" 1737.8 118.8932 85.04431
"8691" 1738 117.0849 87.45513
"8692" 1738.2 115.1331 90.31571
"8693" 1738.4 113.4521 91.97727
"8694" 1738.6 111.5259 93.28846
"8695" 1738.8 109.4334 95.27273
"8696" 1739 108.2929 96.94231
"8697" 1739.2 106.9995 98.62063
"8698" 1739.4 105.9593 100.86
"8699" 1739.6 105.4938 102.8141
"8700" 1739.8 105.0544 103.2214
"8701" 1740 105.2547 103.5632
"8702" 1740.2 104.2392 104.4647
"8703" 1740.4 103.1139 105.8825
"8704" 1740.6 101.5328 107.9791
"8705" 1740.8 99.60136 109.285
"8706" 1741 96.74483 109.9423
"8707" 1741.2 94.33073 110.8958
"8708" 1741.4 92.3858 112.1487
"8709" 1741.6 91.71118 112.7692
"8710" 1741.8 92.06522 112.1621
"8711" 1742 91.97749 112.0092
"8712" 1742.2 91.65339 112.125
"8713" 1742.4 90.35587 111.951
"8714" 1742.6 89.89143 111.2738
"8715" 1742.8 89.93729 111.2463
"8716" 1743 89.67836 111.5182
"8717" 1743.2 88.89901 111.9712
"8718" 1743.4 87.30994 112.9712
"8719" 1743.6 85.79644 114.2599
"8720" 1743.8 84.46888 115.5769
"8721" 1744 82.83965 116.9329
"8722" 1744.2 81.13665 117.9231
"8723" 1744.4 79.44776 118.6778
"8724" 1744.6 77.37027 119.4891
"8725" 1744.8 75.83976 120.1731
"8726" 1745 75.03889 119.9686
"8727" 1745.2 73.78154 120.0302
"8728" 1745.4 72.25056 120.3382
"8729" 1745.6 70.64438 120.3519
"8730" 1745.8 68.89495 119.859
"8731" 1746 66.94 119.7332
"8732" 1746.2 64.59297 119.2875
"8733" 1746.4 62.62643 118.6635
"8734" 1746.6 60.5627 118.4918
"8735" 1746.8 57.71136 118.9898
"8736" 1747 55.52677 120.4246
"8737" 1747.2 54.13162 121.5577
"8738" 1747.4 53.38321 121.2296
"8739" 1747.6 52.39586 121.0632
"8740" 1747.8 50.44592 121.0587
"8741" 1748 48.32728 120.9674
"8742" 1748.2 46.95833 120.7778
"8743" 1748.4 46.12214 120.5357
"8744" 1748.6 44.9535 120.2342
"8745" 1748.8 42.42394 119.5907
"8746" 1749 39.67897 118.8249
"8747" 1749.2 37.21356 117.8523
"8748" 1749.4 35.86268 117.3173
"8749" 1749.6 34.34374 116.6169
"8750" 1749.8 32.71445 115.0698
"8751" 1750 31.01843 112.8654
"8752" 1750.2 29.15007 111.1442
"8753" 1750.4 27.32024 109.625
"8754" 1750.6 25.04739 107.7788
"8755" 1750.8 22.98236 106.497
"8756" 1751 21.02279 105.1648
"8757" 1751.2 18.59481 103.2981
"8758" 1751.4 16.29445 101.283
"8759" 1751.6 14.61967 99.07328
"8760" 1751.8 12.94874 97.10996
"8761" 1752 11.56011 95.15812
"8762" 1752.2 9.815882 93.19231
"8763" 1752.4 8.216548 91.03794
"8764" 1752.6 7.504511 88.84402
"8765" 1752.8 6.732109 85.71853
"8766" 1753 6.253492 83.27098
"8767" 1753.2 5.920794 80.98077
"8768" 1753.4 5.72818 79.63462
"8769" 1753.6 5.062785 77.92133
"8770" 1753.8 4.071698 76.35577
"8771" 1754 3.625933 75.22802
"8772" 1754.2 4.039101 74.06262
"8773" 1754.4 4.277908 73.06222
"8774" 1754.6 4.968424 71.45085
"8775" 1754.8 5.884354 69.6762
"8776" 1755 6.674741 67.71154
"8777" 1755.2 7.893789 65.61175
"8778" 1755.4 9.339697 63.625
"8779" 1755.6 10.54354 62.28114
"8780" 1755.8 11.86557 61.43531
"8781" 1756 13.5549 60.91979
"8782" 1756.2 14.66746 61.10404
"8783" 1756.4 15.10545 61.27429
"8784" 1756.6 16.11947 61.72535
"8785" 1756.8 16.47507 62.26775
"8786" 1757 16.73471 62.76648
"8787" 1757.2 17.05785 63.6287
"8788" 1757.4 17.47765 64.76619
"8789" 1757.6 17.41682 65.43421
"8790" 1757.8 17.17173 65.94683
"8791" 1758 17.28503 66.37551
"8792" 1758.2 17.37627 67.46862
"8793" 1758.4 17.26421 69.09407
"8794" 1758.6 17.00681 70.41453
"8795" 1758.8 16.10734 71.65659
"8796" 1759 14.92016 72.89316
"8797" 1759.2 14.1176 73.68376
"8798" 1759.4 12.48101 74.431
"8799" 1759.6 11.00685 75.0816
"8800" 1759.8 9.308539 75.6414
"8801" 1760 7.929486 75.86538
"8802" 1760.2 7.694873 75.8998
"8803" 1760.4 7.900441 75.9594
"8804" 1760.6 8.454412 76.74507
"8805" 1760.8 7.765836 78.31883
"8806" 1761 6.004754 80.4926
"8807" 1761.2 4.968424 80.97009
"8808" 1761.4 5.505153 80.67713
"8809" 1761.6 6.113408 80.65688
"8810" 1761.8 6.834477 80.5715
"8811" 1762 7.400883 81.92206
"8812" 1762.2 7.476525 84.26972
"8813" 1762.4 7.606169 86.65385
"8814" 1762.6 7.257764 88.3224
"8815" 1762.8 7.810821 89.37019
"8816" 1763 8.821014 91.26099
"8817" 1763.2 10.26763 93.86538
"8818" 1763.4 11.38167 95.85083
"8819" 1763.6 12.49108 97.48718
"8820" 1763.8 13.92133 99.23124
"8821" 1764 15.35889 101.1107
"8822" 1764.2 16.97471 102.8077
"8823" 1764.4 18.58888 104.3289
"8824" 1764.6 19.72481 105.5855
"8825" 1764.8 20.83111 106.0251
"8826" 1765 22.30314 106.6791
"8827" 1765.2 24.09074 107.8825
"8828" 1765.4 25.83908 109.0922
"8829" 1765.6 27.63552 110.2723
"8830" 1765.8 29.7063 110.9386
"8831" 1766 32.11633 111.4565
"8832" 1766.2 34.39126 112.1086
"8833" 1766.4 36.98519 112.4551
"8834" 1766.6 39.07647 113.0338
"8835" 1766.8 41.64333 114.3092
"8836" 1767 44.07869 115.3735
"8837" 1767.2 47.42175 115.8476
"8838" 1767.4 50.55802 115.6811
"8839" 1767.6 53.33141 114.6529
"8840" 1767.8 55.20864 112.9423
"8841" 1768 56.42075 111.042
"8842" 1768.2 56.83814 109.7509
"8843" 1768.4 56.39982 108.9498
"8844" 1768.6 56.07097 108.0492
"8845" 1768.8 56.0647 107.0107
"8846" 1769 56.08305 105.3947
"8847" 1769.2 55.90643 103.1767
"8848" 1769.4 55.56024 100.4038
"8849" 1769.6 54.69072 97.53846
"8850" 1769.8 54.36552 94.75984
"8851" 1770 54.61367 92.17308
"8852" 1770.2 55.70739 89.20819
"8853" 1770.4 56.98332 87.42554
"8854" 1770.6 58.80216 86.26923
"8855" 1770.8 61.38406 85.52885
"8856" 1771 63.57516 85.27862
"8857" 1771.2 66.11733 85.25733
"8858" 1771.4 68.49291 85.80678
"8859" 1771.6 70.62955 87.13462
"8860" 1771.8 72.00499 89.27622
"8861" 1772 72.85931 91.92206
"8862" 1772.2 75.54626 94.28663
"8863" 1772.4 75.66955 94.54517
"8864" 1772.6 76.17246 94.79196
"8865" 1772.8 78.08693 95.88004
"8866" 1773 79.76909 97.18269
"8867" 1773.2 81.57004 98.89423
"8868" 1773.4 83.80115 101.0998
"8869" 1773.6 85.64965 103.6239
"8870" 1773.8 86.88924 106.3982
"8871" 1774 88.09966 109.0865
"8872" 1774.2 89.65296 111.1273
"8873" 1774.4 90.82312 112.9747
"8874" 1774.6 90.87355 114.0429
"8875" 1774.8 90.52431 113.1419
"8876" 1775 90.72033 112.8278
"8877" 1775.2 90.96222 112.5326
"8878" 1775.4 91.05629 112.5455
"8879" 1775.6 91.05629 112.4691
"8880" 1775.8 90.78488 112.3969
"8881" 1776 90.46905 112.0924
"8882" 1776.2 90.3121 111.5402
"8883" 1776.4 90.6623 111.1643
"8884" 1776.6 91.59744 111.0815
"8885" 1776.8 92.5925 111.023
"8886" 1777 93.14615 110.7115
"8887" 1777.2 93.90967 109.9298
"8888" 1777.4 94.69761 109.2042
"8889" 1777.6 96.11594 108.4432
"8890" 1777.8 97.72612 107.631
"8891" 1778 99.21946 106.6493
"8892" 1778.2 101.0767 105.5022
"8893" 1778.4 102.9108 104.1888
"8894" 1778.6 104.6881 102.5192
"8895" 1778.8 106.7456 100.8934
"8896" 1779 108.3244 99.19633
"8897" 1779.2 109.7661 97.3007
"8898" 1779.4 111.1438 95.08761
"8899" 1779.6 112.5171 92.38953
"8900" 1779.8 114.0167 89.8073
"8901" 1780 115.6774 86.91722
"8902" 1780.2 117.5756 84.83101
"8903" 1780.4 118.9686 82.13462
"8904" 1780.6 119.8563 79.36706
"8905" 1780.8 121.0485 76.33547
"8906" 1781 122.2555 73.30128
"8907" 1781.2 123.2899 71.08946
"8908" 1781.4 123.4882 70.30983
"8909" 1781.6 123.0062 69.32212
"8910" 1781.8 122.6625 67.27448
"8911" 1782 121.9045 64.14744
"8912" 1782.2 121.1125 61.12291
"8913" 1782.4 120.4593 58.30518
"8914" 1782.6 119.5231 56.04487
"8915" 1782.8 117.9172 53.74301
"8916" 1783 116.4252 52.88782
"8917" 1783.2 114.3872 51.57406
"8918" 1783.4 112.7052 50.46646
"8919" 1783.6 111.3266 49.9826
"8920" 1783.8 109.5823 49.61713
"8921" 1784 107.3184 48.9478
"8922" 1784.2 105.1771 48.46368
"8923" 1784.4 103.6025 48.23601
"8924" 1784.6 102.0174 47.59526
"8925" 1784.8 100.5819 46.70629
"8926" 1785 99.13004 45.66026
"8927" 1785.2 98.01792 45.05586
"8928" 1785.4 96.51953 44.30245
"8929" 1785.6 95.04743 44.27683
"8930" 1785.8 93.2626 44.49476
"8931" 1786 91.38023 44.34615
"8932" 1786.2 89.6071 43.8837
"8933" 1786.4 87.38699 43.78846
"8934" 1786.6 85.33869 43.8249
"8935" 1786.8 83.83101 43.60599
"8936" 1787 82.22814 43.38462
"8937" 1787.2 80.77069 43.90385
"8938" 1787.4 79.03806 44.90295
"8939" 1787.6 77.25227 45.46368
"8940" 1787.8 75.20689 45.98993
"8941" 1788 72.56062 46.58583
"8942" 1788.2 69.96279 46.58453
"8943" 1788.4 68.30029 46.21886
"8944" 1788.6 67.6399 45.55952
"8945" 1788.8 67.02537 44.99176
"8946" 1789 65.75962 44.21337
"8947" 1789.2 64.11656 43.35839
"8948" 1789.4 61.98071 42.39103
"8949" 1789.6 59.67943 41.45192
"8950" 1789.8 57.37698 40.56332
"8951" 1790 55.58391 39.68828
"8952" 1790.2 53.79284 38.58925
"8953" 1790.4 51.85929 37.49038
"8954" 1790.6 49.76276 36.50838
"8955" 1790.8 47.32298 35.09813
"8956" 1791 45.22373 33.91346
"8957" 1791.2 42.40193 32.51923
"8958" 1791.4 39.95573 32.25
"8959" 1791.6 37.72549 32.39685
"8960" 1791.8 35.44016 32.81016
"8961" 1792 32.23606 33.0026
"8962" 1792.2 29.15424 33.36642
"8963" 1792.4 25.99953 33.31445
"8964" 1792.6 22.31567 32.97172
"8965" 1792.8 19.21118 32.71154
"8966" 1793 16.15201 32.17986
"8967" 1793.2 13.18581 30.52219
"8968" 1793.4 10.42797 29.05769
"8969" 1793.6 9.227339 28.65171
"8970" 1793.8 9.51305 28.72115
"8971" 1794 10.60461 29.09053
"8972" 1794.2 10.94803 28.76923
"8973" 1794.4 11.38167 27.86746
"8974" 1794.6 11.63502 26.19444
"8975" 1794.8 11.79046 24.17915
"8976" 1795 12.61697 23.05091
"8977" 1795.2 13.80728 21.93162
"8978" 1795.4 15.8019 19.79808
"8979" 1795.6 17.57656 17.71154
"8980" 1795.8 19.3573 15.3508
"8981" 1796 20.51503 12.60799
"8982" 1796.2 21.08229 10.60989
"8983" 1796.4 21.09747 10.64257
"8984" 1796.6 21.0049 10.86058
"8985" 1796.8 21.08418 10.78846
"8986" 1797 21.28344 10.37732
"8987" 1797.2 21.32372 10.34181
"8988" 1797.4 21.46752 10.26648
"8989" 1797.6 21.42956 10.3508
"8990" 1797.8 21.64582 10.83462
"8991" 1798 22.72493 10.68357
"8992" 1798.2 23.48079 10.66026
"8993" 1798.4 24.41726 10.73352
"8994" 1798.6 25.12168 10.96429
"8995" 1798.8 25.62798 11.31593
"8996" 1799 25.92057 11.54701
"8997" 1799.2 26.3379 11.94231
"8998" 1799.4 26.77746 12.41568
"8999" 1799.6 27.21987 13.01518
"9000" 1799.8 26.96643 13.35931
"9001" 1800 27.04416 13.77991
